# Supplementary material for: Elevated pre-mRNA 3′ end processing activity in cancer cells renders vulnerability to inhibition of cleavage and polyadenylation
Source: Nat Commun. 2023 Aug 1;14:4480. doi: 10.1038/s41467-023-39793-8 (PMC10394034; doi:10.1038/s41467-023-39793-8)
Supplement: Supplementary file 4 — Source Data [file 41467_2023_39793_MOESM4_ESM.zip]

Archive with 44 entries (43 files):
- Source Data Files/
- __MACOSX/._Source Data Files
- Source Data Files/Fig10.xlsx
- __MACOSX/Source Data Files/._Fig10.xlsx
- Source Data Files/Fig3.xlsx
- __MACOSX/Source Data Files/._Fig3.xlsx
- Source Data Files/Suppl Fig2.xlsx
- __MACOSX/Source Data Files/._Suppl Fig2.xlsx
- Source Data Files/Suppl Fig3.xlsx
- __MACOSX/Source Data Files/._Suppl Fig3.xlsx
- Source Data Files/Fig2.xlsx
- __MACOSX/Source Data Files/._Fig2.xlsx
- Source Data Files/Fig9.xlsx
- __MACOSX/Source Data Files/._Fig9.xlsx
- Source Data Files/Suppl Fig4.xlsx
- __MACOSX/Source Data Files/._Suppl Fig4.xlsx
- Source Data Files/Fig5.xlsx
- __MACOSX/Source Data Files/._Fig5.xlsx
- Source Data Files/Suppl Fig9.xlsx
- __MACOSX/Source Data Files/._Suppl Fig9.xlsx
- Source Data Files/Fig4.xlsx
- __MACOSX/Source Data Files/._Fig4.xlsx
- Source Data Files/Suppl Fig12.xlsx
- __MACOSX/Source Data Files/._Suppl Fig12.xlsx
- Source Data Files/Suppl Fig5.xlsx
- __MACOSX/Source Data Files/._Suppl Fig5.xlsx
- Source Data Files/Fig8.xlsx
- __MACOSX/Source Data Files/._Fig8.xlsx
- Source Data Files/Suppl Fig6.xlsx
- __MACOSX/Source Data Files/._Suppl Fig6.xlsx
- Source Data Files/Fig7.xlsx
- __MACOSX/Source Data Files/._Fig7.xlsx
- Source Data Files/Suppl Fig11.xlsx
- __MACOSX/Source Data Files/._Suppl Fig11.xlsx
- Source Data Files/Suppl Fig10.xlsx
- __MACOSX/Source Data Files/._Suppl Fig10.xlsx
- Source Data Files/Fig6.xlsx
- __MACOSX/Source Data Files/._Fig6.xlsx
- Source Data Files/Suppl Fig7.xlsx
- __MACOSX/Source Data Files/._Suppl Fig7.xlsx
- Source Data Files/Fig1.xlsx
- __MACOSX/Source Data Files/._Fig1.xlsx
- Source Data Files/Suppl Fig1.xlsx
- __MACOSX/Source Data Files/._Suppl Fig1.xlsx
