# Supplementary material for: Elevated pre-mRNA 3′ end processing activity in cancer cells renders vulnerability to inhibition of cleavage and polyadenylation
Source: Nat Commun. 2023 Aug 1;14:4480. doi: 10.1038/s41467-023-39793-8 (PMC10394034; doi:10.1038/s41467-023-39793-8)
Supplement: Supplementary file 4 — Source Data [file 41467_2023_39793_MOESM4_ESM.zip › Source Data Files/Fig10.xlsx]

## Sheet: Fig. 10a
Depth	Name	Statistic	#Cells
	20220823 U937 Fip1 sc_V1_A1_Dox+ JTE0_4_004.fcs		24271	total including dead	D+J-
>	20220823 U937 Fip1 sc_V1_A1_Dox+ JTE0_4_004.fcs/cell	93.2	22624	total live
> >	20220823 U937 Fip1 sc_V1_A1_Dox+ JTE0_4_004.fcs/cell/Single Cells	93	21037	live single
> > >	20220823 U937 Fip1 sc_V1_A1_Dox+ JTE0_4_004.fcs/cell/Single Cells/Q1: PE-Texas Red-A- , Alexa Fluor 488-A+	94.1	19793	Q1
> > >	20220823 U937 Fip1 sc_V1_A1_Dox+ JTE0_4_004.fcs/cell/Single Cells/Q2: PE-Texas Red-A+ , Alexa Fluor 488-A+	0.53	111	Q2
> > >	20220823 U937 Fip1 sc_V1_A1_Dox+ JTE0_4_004.fcs/cell/Single Cells/Q3: PE-Texas Red-A+ , Alexa Fluor 488-A-	0.15	31	Q3
> > >	20220823 U937 Fip1 sc_V1_A1_Dox+ JTE0_4_004.fcs/cell/Single Cells/Q4: PE-Texas Red-A- , Alexa Fluor 488-A-	5.24	1102	Q4
	20220823 U937 Fip1 sc_V1_A1_Dox+ JTE1_5_005.fcs		23648	total including dead	D+J1+
>	20220823 U937 Fip1 sc_V1_A1_Dox+ JTE1_5_005.fcs/cell	93.5	22106	total live
> >	20220823 U937 Fip1 sc_V1_A1_Dox+ JTE1_5_005.fcs/cell/Single Cells	96	21214	live single
> > >	20220823 U937 Fip1 sc_V1_A1_Dox+ JTE1_5_005.fcs/cell/Single Cells/Q1: PE-Texas Red-A- , Alexa Fluor 488-A+	85.6	18154	Q1
> > >	20220823 U937 Fip1 sc_V1_A1_Dox+ JTE1_5_005.fcs/cell/Single Cells/Q2: PE-Texas Red-A+ , Alexa Fluor 488-A+	5.98	1268	Q2
> > >	20220823 U937 Fip1 sc_V1_A1_Dox+ JTE1_5_005.fcs/cell/Single Cells/Q3: PE-Texas Red-A+ , Alexa Fluor 488-A-	0.75	160	Q3
> > >	20220823 U937 Fip1 sc_V1_A1_Dox+ JTE1_5_005.fcs/cell/Single Cells/Q4: PE-Texas Red-A- , Alexa Fluor 488-A-	7.69	1632	Q4
	20220823 U937 Fip1 sc_V1_A1_Dox- JTE0 1_001.fcs		22721	total including dead	D-J-
>	20220823 U937 Fip1 sc_V1_A1_Dox- JTE0 1_001.fcs/cell	95.6	21718	total live
> >	20220823 U937 Fip1 sc_V1_A1_Dox- JTE0 1_001.fcs/cell/Single Cells	95.8	20806	live single
> > >	20220823 U937 Fip1 sc_V1_A1_Dox- JTE0 1_001.fcs/cell/Single Cells/Q1: PE-Texas Red-A- , Alexa Fluor 488-A+	0.18	38	Q1
> > >	20220823 U937 Fip1 sc_V1_A1_Dox- JTE0 1_001.fcs/cell/Single Cells/Q2: PE-Texas Red-A+ , Alexa Fluor 488-A+	0.096	20	Q2
> > >	20220823 U937 Fip1 sc_V1_A1_Dox- JTE0 1_001.fcs/cell/Single Cells/Q3: PE-Texas Red-A+ , Alexa Fluor 488-A-	0.48	100	Q3
> > >	20220823 U937 Fip1 sc_V1_A1_Dox- JTE0 1_001.fcs/cell/Single Cells/Q4: PE-Texas Red-A- , Alexa Fluor 488-A-	99.2	20648	Q4
	20220823 U937 Fip1 sc_V1_A1_Dox- JTE1_2_002.fcs		24855	total including dead	D-J1+
>	20220823 U937 Fip1 sc_V1_A1_Dox- JTE1_2_002.fcs/cell	90.6	22517	total live
> >	20220823 U937 Fip1 sc_V1_A1_Dox- JTE1_2_002.fcs/cell/Single Cells	93.5	21059	live single
> > >	20220823 U937 Fip1 sc_V1_A1_Dox- JTE1_2_002.fcs/cell/Single Cells/Q1: PE-Texas Red-A- , Alexa Fluor 488-A+	0.36	75	Q1
> > >	20220823 U937 Fip1 sc_V1_A1_Dox- JTE1_2_002.fcs/cell/Single Cells/Q2: PE-Texas Red-A+ , Alexa Fluor 488-A+	0.17	36	Q2
> > >	20220823 U937 Fip1 sc_V1_A1_Dox- JTE1_2_002.fcs/cell/Single Cells/Q3: PE-Texas Red-A+ , Alexa Fluor 488-A-	2.15	452	Q3
> > >	20220823 U937 Fip1 sc_V1_A1_Dox- JTE1_2_002.fcs/cell/Single Cells/Q4: PE-Texas Red-A- , Alexa Fluor 488-A-	97.3	20496	Q4

## Sheet: Fig. 10b
	U937/iFIP1-A1	Q1	Q2	Q3	Q4	Total no. of cells	Total GFP- cells	Total GFP+ cells	Percent of gH2A.X positives
	JTE-, Dox-	38	20	100	20648	20806	20748	58	0.00481974
	JTE-, Dox+	19793	111	31	1102	21037	1133	19904	0.00557677
	JTE+, Dox-	75	36	452	20496	21059	20948	111	0.0215772	4.47685
	JTE+, Dox+	18154	1268	160	1632	21214	1792	19422	0.0652868	11.7069
		Q1	Q2	Q3	Q4
	JTE-, Dox-	0.0018264	0.000961261	0.00480631	0.992406
	JTE-, Dox+	0.940866	0.00527642	0.00147359	0.0523839
	JTE+, Dox-	0.00356142	0.00170948	0.0214635	0.973266
	JTE+, Dox+	0.855756	0.0597718	0.00754219	0.0769303

## Sheet: Fig. 10c&d&e
replicates of U937/iFIP1-A1 and B12												Fig. 10 c
single clones of A1 and B12 are biological replicates
Fig. 10 d
U937/iFIP1-A1	A9	A10	A11	A12	A13	A14	A15	A16
Dox: ug/ml	0	0	0	0	2	2	2	2
JTE-607: uM	0	0	0.4	0.4	0	0	0.4	0.4
percentage %	rp1	rp2	rp1	rp2	rp1	rp2	rp1	rp2
total	100	100	100	100	100	100	100	100
<2N	1.44	1.2	2.74	2.55	1.57	1.43	8.48	7.24
G1	42.8	41.4	18.74	20.4	37.4	37	19.16	19.68
S	41.86	41.23	64.5	62.97	43.72	46.92	59.95	59.73
G2/M	13.26	15.44	13.42	13.56	16.46	13.8	11.16	12.02
>4N	0.64	0.73	0.6	0.52	0.85	0.85	1.25	1.33
Total<=4N	99.36	99.27	99.4	99.48	99.15	99.15	98.75	98.67
<2N (<=4N) %	1.44928	1.20882	2.75654	2.56333	1.58346	1.44226	8.58734	7.33759
G1 (<=4N) %	43.0757	41.7044	18.8531	20.5066	37.7206	37.3172	19.4025	19.9453
S (<= 4N) %	42.1296	41.5332	64.8893	63.2992	44.0948	47.3222	60.7089	60.5351
G2/M (<=4N) %	13.3454	15.5535	13.501	13.6309	16.6011	13.9183	11.3013	12.182
U937/iFIP1-A1	<2N		G0/G1		S		G2/M
percentage %	r1	r2	r1	r2	r1	r2	r1	r2
D-J-	1.44928	1.20882	43.0757	41.7044	42.1296	41.5332	13.3454	15.5535
D-J+	2.75654	2.56333	18.8531	20.5066	64.8893	63.2992	13.501	13.6309
D+J-	1.58346	1.44226	37.7206	37.3172	44.0948	47.3222	16.6011	13.9183
D+J+	8.58734	7.33759	19.4025	19.9453	60.7089	60.5351	11.3013	12.182
graph made by Prism 9
biological replicates of clone B12, data not show in main and suppl figures.
U937/iFIP1-B12	B9	B10	B11	B12	B13	B14	B15	B16
Dox: ug/ml	0	0	0	0	2	2	2	2
JTE-607: uM	0	0	0.4	0.4	0	0	0.4	0.4
percentage %	rp1	rp2	rp1	rp2	rp1	rp2	rp1	rp2
total	100	100	100	100	100	100	100	100
<2N	1.12	0.96	1.51	2.19	1	1.48	3.74	5.7
G1	44.6	43.8	20	20.6	36.7	37	21.1	21.7
1st half S	19.5	19.3	33.4	32.2	22	23	39.2	37.2
2nd half S	19.9	19.8	29.9	30.9	25.4	25.3	24.3	23.6
S	39.4	39.1	63.3	63.1	47.4	48.3	63.5	60.8
G2	14.2	15.5	14.7	13.6	14.2	12.5	10.6	10.9
>4N	0.62	0.63	0.44	0.5	0.78	0.79	1.09	0.97
Total<=4N	99.32	99.36	99.51	99.49	99.3	99.28	98.94	99.1
<2N (<=4N) %	1.12767	0.966184	1.51744	2.20123	1.00705	1.49073	3.78007	5.75177
G1 (<=4N) %	44.9054	44.0821	20.0985	20.7056	36.9587	37.2683	21.3261	21.8971
S (<= 4N) %	39.6698	39.3519	63.6117	63.4235	47.7341	48.6503	64.1803	61.3522
G2/M (<=4N) %	14.2972	15.5998	14.7724	13.6697	14.3001	12.5907	10.7136	10.999
U937/iFIP1-B12	<2N		G0/G1		S		G2/M
percentage %	r1	r2	r1	r2	r1	r2	r1	r2
D-J-	1.12767	0.966184	44.9054	44.0821	39.6698	39.3519	14.2972	15.5998
D-J+	1.51744	2.20123	20.0985	20.7056	63.6117	63.4235	14.7724	13.6697
D+J-	1.00705	1.49073	36.9587	37.2683	47.7341	48.6503	14.3001	12.5907
D+J+	3.78007	5.75177	21.3261	21.8971	64.1803	61.3522	10.7136	10.999
graph made by Prism 9
Fig. 10e	shown the percentage of 1st or 2nd half of S phase compared to 2N to 4N in total ( <2N and >4N removed)
A1 24h		1st half S	2nd half S	1st/2nd	STDEV(1/2)	p-value (D-J+ vs. D+J+)
D-J-	r1	21.5228	21.5228	1	0.0571399
	r2	21.8814	20.2454	1.08081
D-J+	r1	36.9565	29.7101	1.2439	0.0271017
	r2	35.5967	29.5267	1.20557
D+J-	r1	21.5606	23.5113	0.917031	0.0268689
	r2	22.359	25.4359	0.879032
D+J+	r1	41.3068	25.0277	1.65044	0.0515172	0.0109965	two-tailed
	r2	40.0438	25.3829	1.57759

## Sheet: Fig. 10f
U937/iFIP1-A1		JTE-607 - drugs synergy score
		Drug.combination	Synergy.score	Most.synergistic.area.score	Method	95% CI	Weighted.Synergy.score
	TOPI i	JTE-607 D- - Hydroxy Camptothecine	8.477	15.05	Bliss	1.77	4.141
	TOPI i	JTE-607 D+ - Hydroxy Camptothecine	11.556	18.506	Bliss	2.94	4.801
	TOPII i	JTE-607 D- - Mitoxantrone 2HCl	18.127	26.278	Bliss	1.29	8.764
	TOPII i	JTE-607 D+ - Mitoxantrone 2HCl	20.491	32.578	Bliss	1.54	9.608
	ATR i	JTE-607 D- - BAY 1895344	14.615	24.097	Bliss	2.82	6.027
	ATR i	JTE-607 D+ - BAY 1895344	18.619	27.453	Bliss	3.72	7.864
Data were analyzed by SynergyFinder 3.0.
reference
Nucleic Acids Research, Volume 50, Issue W1, 5 July 2022, Pages W739–W743, https://doi.org/10.1093/nar/gkac382

## Sheet: Fig. 10g
data input												data output			BAY 1895344	JTE-607
Drug1:	BAY 1895344	colomn										PairIndex	Drug1	Drug2	Conc1	Conc2	Relative_inhibition	Synergy	concUnit	SD	SEM
Drug2:	JTE-607 D-	row										1	BAY 1895344	JTE-607 D-	0	0	1.97677	0	nM	2.646	1.87101
ConcUnit:	nM	U937/iFIP1-A1 cell										1	BAY 1895344	JTE-607 D-	11.7055	0	5.32907e-15	0	nM	17.0714	12.0713
replicates	rp1	rp2	rp1	rp2	rp1	rp2	rp1	rp2	rp1	rp2		1	BAY 1895344	JTE-607 D-	17.5583	0	-3.90649	0	nM	11.3647	8.03609
	0	0	71	71	107	107	240	240	360	360		1	BAY 1895344	JTE-607 D-	26.3374	0	13.5218	0	nM	1.07177	0.757853
133	96.2443	92.7872	99.8861	99.1744	100.175	99.8091	100.352	100.315	100.398	100.305		1	BAY 1895344	JTE-607 D-	39.5062	0	35.8295	0	nM	3.40871	2.41032
89	83.7723	78.6701	93.1633	89.2617	97.1014	95.5562	100.203	99.3641	100.19	99.9683		1	BAY 1895344	JTE-607 D-	59.2593	0	70.1077	0	nM	1.56745	1.10835
59	71.2161	68.9994	83.6961	80.5262	90.1905	87.7257	99.5098	98.5914	99.9383	99.334		1	BAY 1895344	JTE-607 D-	88.8889	0	81.2212	0	nM	3.60778	2.55109
40	38.2398	33.4192	59.0328	49.1887	72.1779	64.2682	97.8591	94.124	98.3372	97.6071		1	BAY 1895344	JTE-607 D-	133.333	0	94.5158	0	nM	2.44456	1.72856
26	14.2796	12.7639	20.6658	19.955	38.6483	34.4619	89.5092	85.0891	96.7656	94.824		1	BAY 1895344	JTE-607 D-	0	71	-3.0151	0	nM	4.42635	3.1299
18	-11.9426	4.1296	-11.3928	2.72272	2.4574	13.8268	71.4085	74.5419	90.036	90.5986		1	BAY 1895344	JTE-607 D-	11.7055	71	-9.58403	-1.92657	nM	26.5949	18.8054
12	-12.0713	12.0713	-28.3895	9.22142	-9.59243	19.1673	66.9642	76.3555	82.3299	91.0509		1	BAY 1895344	JTE-607 D-	17.5583	71	-4.33504	0	nM	9.98118	7.05776
0	3.84778	0.105769	-6.145	0.114798	4.19924	15.8098	31.0189	34.8636	62.6908	73.7247		1	BAY 1895344	JTE-607 D-	26.3374	71	20.3104	6.65784	nM	0.502589	0.355384
Drug1:	BAY 1895344											1	BAY 1895344	JTE-607 D-	39.5062	71	54.1107	17.9291	nM	6.96081	4.92204
Drug2:	JTE-607 D+											1	BAY 1895344	JTE-607 D-	59.2593	71	82.1111	11.7722	nM	2.24148	1.58496
ConcUnit:	nM											1	BAY 1895344	JTE-607 D-	88.8889	71	91.2125	9.7988	nM	2.75885	1.9508
	rp1	rp2	rp1	rp2	rp1	rp2	rp1	rp2	rp1	rp2		1	BAY 1895344	JTE-607 D-	133.333	71	99.5302	4.91784	nM	0.503279	0.355872
	0	0	71	71	107	107	240	240	360	360		1	BAY 1895344	JTE-607 D-	0	107	10.0045	0	nM	8.20989	5.80527
133	80.9025	75.0406	87.7309	86.0541	95.4899	93.7181	100.4	99.759	100.419	100.273		1	BAY 1895344	JTE-607 D-	11.7055	107	4.78742	-6.81699	nM	20.3362	14.3799
89	60.3163	49.5396	74.4284	66.6039	86.7845	82.7435	99.7193	98.1599	99.8153	99.4962		1	BAY 1895344	JTE-607 D-	17.5583	107	8.14208	-1.82655	nM	8.03935	5.68468
59	40.7032	44.8927	63.0642	60.5905	76.1996	76.1832	99.1128	95.9984	97.5776	98.8238		1	BAY 1895344	JTE-607 D-	26.3374	107	36.5551	12.634	nM	2.96027	2.09323
40	10.8725	13.4173	37.4853	38.3438	58.7607	56.7173	97.2158	91.6726	97.9039	96.8216		1	BAY 1895344	JTE-607 D-	39.5062	107	68.223	24.382	nM	5.59299	3.95484
26	21.738	23.3974	49.071	54.7662	68.1988	70.7098	95.3686	95.4614	97.0264	97.9262		1	BAY 1895344	JTE-607 D-	59.2593	107	88.9581	15.046	nM	1.7429	1.23241
18	-6.44676	18.5083	18.9061	42.9646	42.7575	60.4801	88.5373	93.1004	95.6226	96.7636		1	BAY 1895344	JTE-607 D-	88.8889	107	96.3288	12.6547	nM	1.09263	0.772603
12	-22.5965	22.5965	11.5233	53.3565	29.1961	67.0506	82.3241	95.0265	94.0225	97.9239		1	BAY 1895344	JTE-607 D-	133.333	107	99.9921	4.73945	nM	0.258754	0.182967
0	5.23712	1.51903	12.8994	13.9282	30.1588	34.9265	58.296	62.5862	88.697	91.1727		1	BAY 1895344	JTE-607 D-	0	240	32.9413	0	nM	2.71864	1.92237
												1	BAY 1895344	JTE-607 D-	11.7055	240	71.6599	36.7056	nM	6.64072	4.6957
Data were analyzed by SynergyFinder 3.0.												1	BAY 1895344	JTE-607 D-	17.5583	240	72.9752	39.2627	nM	2.21564	1.5667
reference												1	BAY 1895344	JTE-607 D-	26.3374	240	87.2992	43.3221	nM	3.1255	2.21006
Nucleic Acids Research, Volume 50, Issue W1, 5 July 2022, Pages W739–W743, https://doi.org/10.1093/nar/gkac382												1	BAY 1895344	JTE-607 D-	39.5062	240	95.9915	37.4586	nM	2.64115	1.86757
												1	BAY 1895344	JTE-607 D-	59.2593	240	99.0506	18.3493	nM	0.649442	0.459225
												1	BAY 1895344	JTE-607 D-	88.8889	240	99.7837	11.9002	nM	0.593491	0.419662
												1	BAY 1895344	JTE-607 D-	133.333	240	100.334	3.86448	nM	0.0263866	0.0186581
												1	BAY 1895344	JTE-607 D-	0	360	68.2077	0	nM	7.80212	5.51693
												1	BAY 1895344	JTE-607 D-	11.7055	360	86.6904	17.5259	nM	6.16673	4.36053
												1	BAY 1895344	JTE-607 D-	17.5583	360	90.3173	21.6836	nM	0.397871	0.281337
												1	BAY 1895344	JTE-607 D-	26.3374	360	95.7948	22.32	nM	1.37293	0.970809
												1	BAY 1895344	JTE-607 D-	39.5062	360	97.9721	17.6339	nM	0.516265	0.365055
												1	BAY 1895344	JTE-607 D-	59.2593	360	99.6361	8.78391	nM	0.427297	0.302145
												1	BAY 1895344	JTE-607 D-	88.8889	360	100.079	5.81979	nM	0.156385	0.110581
												1	BAY 1895344	JTE-607 D-	133.333	360	100.351	2.02173	nM	0.065483	0.0463034
												2	BAY 1895344	JTE-607 D+	0	0	3.37807	0	nM	2.62908	1.85904
												2	BAY 1895344	JTE-607 D+	11.7055	0	-8.88178e-15	0	nM	31.9563	22.5965
												2	BAY 1895344	JTE-607 D+	17.5583	0	6.03076	0	nM	17.6459	12.4775
												2	BAY 1895344	JTE-607 D+	26.3374	0	22.5677	0	nM	1.17338	0.829704
												2	BAY 1895344	JTE-607 D+	39.5062	0	12.1449	0	nM	1.79946	1.27241
												2	BAY 1895344	JTE-607 D+	59.2593	0	42.7979	0	nM	2.96241	2.09474
												2	BAY 1895344	JTE-607 D+	88.8889	0	54.9279	0	nM	7.62024	5.38833
												2	BAY 1895344	JTE-607 D+	133.333	0	77.9716	0	nM	4.14506	2.931
												2	BAY 1895344	JTE-607 D+	0	71	13.4138	0	nM	0.727523	0.514437
												2	BAY 1895344	JTE-607 D+	11.7055	71	32.4399	20.8834	nM	29.5805	20.9166
												2	BAY 1895344	JTE-607 D+	17.5583	71	30.9353	19.232	nM	17.0119	12.0292
												2	BAY 1895344	JTE-607 D+	26.3374	71	51.9186	27.9996	nM	4.02712	2.8476
												2	BAY 1895344	JTE-607 D+	39.5062	71	37.9146	23.5011	nM	0.60708	0.42927
												2	BAY 1895344	JTE-607 D+	59.2593	71	61.8274	17.7721	nM	1.74918	1.23686
												2	BAY 1895344	JTE-607 D+	88.8889	71	70.5162	14.6556	nM	5.53277	3.91226
												2	BAY 1895344	JTE-607 D+	133.333	71	86.8925	8.59225	nM	1.18566	0.838388
												2	BAY 1895344	JTE-607 D+	0	107	32.5427	0	nM	3.37128	2.38385
												2	BAY 1895344	JTE-607 D+	11.7055	107	48.1233	17.1016	nM	26.7671	18.9272
												2	BAY 1895344	JTE-607 D+	17.5583	107	51.6188	20.9383	nM	12.5318	8.86132
												2	BAY 1895344	JTE-607 D+	26.3374	107	69.4543	29.4021	nM	1.77559	1.25553
												2	BAY 1895344	JTE-607 D+	39.5062	107	57.739	25.0138	nM	1.44494	1.02173
												2	BAY 1895344	JTE-607 D+	59.2593	107	76.1914	20.3556	nM	0.0115855	0.00819218
												2	BAY 1895344	JTE-607 D+	88.8889	107	84.764	19.907	nM	2.85745	2.02052
												2	BAY 1895344	JTE-607 D+	133.333	107	94.604	11.9799	nM	1.25286	0.885903
												2	BAY 1895344	JTE-607 D+	0	240	60.4411	0	nM	3.03362	2.14509
												2	BAY 1895344	JTE-607 D+	11.7055	240	88.6753	30.9904	nM	8.982	6.35123
												2	BAY 1895344	JTE-607 D+	17.5583	240	90.8189	33.3432	nM	3.22656	2.28152
												2	BAY 1895344	JTE-607 D+	26.3374	240	95.415	31.8712	nM	0.0655739	0.0463678
												2	BAY 1895344	JTE-607 D+	39.5062	240	94.4442	35.7731	nM	3.9196	2.77158
												2	BAY 1895344	JTE-607 D+	59.2593	240	97.5556	24.5792	nM	2.20217	1.55717
												2	BAY 1895344	JTE-607 D+	88.8889	240	98.9396	20.3172	nM	1.10271	0.779732
												2	BAY 1895344	JTE-607 D+	133.333	240	100.079	10.5858	nM	0.453225	0.320478
												2	BAY 1895344	JTE-607 D+	0	360	89.9348	0	nM	1.75056	1.23783
												2	BAY 1895344	JTE-607 D+	11.7055	360	95.9732	6.62786	nM	2.75874	1.95072
												2	BAY 1895344	JTE-607 D+	17.5583	360	96.1931	6.8692	nM	0.806814	0.570504
												2	BAY 1895344	JTE-607 D+	26.3374	360	97.4763	6.61957	nM	0.636275	0.449915
												2	BAY 1895344	JTE-607 D+	39.5062	360	97.3628	7.75883	nM	0.765338	0.541176
												2	BAY 1895344	JTE-607 D+	59.2593	360	98.2007	4.96147	nM	0.881193	0.623097
												2	BAY 1895344	JTE-607 D+	88.8889	360	99.6558	5.0877	nM	0.225685	0.159584
												2	BAY 1895344	JTE-607 D+	133.333	360	100.346	3.05104	nM	0.103111	0.0729104

## Sheet: Fig. 10h
U937 cell	JTE-607 - drugs synergy score
	Drug.combination	Synergy.score	Most.synergistic.area.score	Method	95% CI	Weighted.Synergy.score
	JTE-607 - Hydroxy Camptothecine	13.49	22.666	Bliss	2.9	6.23
	JTE-607 - Topotecan HCl	13.165	21.707	Bliss	2.41	7.499
	JTE-607 - Mitoxantrone 2HCl	19.373	31.642	Bliss	1.78	6.806
	JTE-607 - Teniposide	15.261	23.079	Bliss	3.08	6.687
	JTE-607 - BAY 1895344	18.699	34.156	Bliss	1.97	7.082
	JTE-607 - AZD6738	14.291	22.802	Bliss	3.33	6.969
Data were analyzed by SynergyFinder 3.0.
Nucleic Acids Research, Volume 50, Issue W1, 5 July 2022, Pages W739–W743, https://doi.org/10.1093/nar/gkac382
