# Supplementary material for: Elevated pre-mRNA 3′ end processing activity in cancer cells renders vulnerability to inhibition of cleavage and polyadenylation
Source: Nat Commun. 2023 Aug 1;14:4480. doi: 10.1038/s41467-023-39793-8 (PMC10394034; doi:10.1038/s41467-023-39793-8)
Supplement: Supplementary file 4 — Source Data [file 41467_2023_39793_MOESM4_ESM.zip › Source Data Files/Fig3.xlsx]

## Sheet: Fig. 3a
feature	GOI_cor	GOI_rsq	cor	cumulative_rsq
gene_GC	-0.4919	0.242	-	0.241998
RNA_stability	-0.3947	0.1558	-	0.266867
gene_density_100kb	-0.3089	0.0954	-	0.269466
overall_intron_size	0.304	0.09242	+	0.280251
max_tx_size	0.2973	0.08837	+	0.288216
gene_size	0.2972	0.08834	+	0.288289
max_intron_size	0.296	0.08759	+	0.294015
gene_density_1mb	-0.2679	0.07176	-	0.296055
expressed_PAS_number	0.2177	0.04738	+	0.296918
max_exon_size	0.2083	0.0434	+	0.298287

## Sheet: Fig. 3c
bin	feature	sd	se	featureName
bin1	4.81318	0.448551	0.00928655	log10.gene_size
bin2	4.68402	0.460062	0.00952487	log10.gene_size
bin3	4.51775	0.462659	0.00957864	log10.gene_size
bin4	4.29999	0.451257	0.00934258	log10.gene_size
bin5	3.97976	0.445659	0.00923064	log10.gene_size
bin1	-0.55685	1.25862	0.0260578	RNA_stability_HepG2
bin2	-0.405437	1.32544	0.0274412	RNA_stability_HepG2
bin3	-0.0692845	1.33359	0.0276098	RNA_stability_HepG2
bin4	0.558165	1.19883	0.0248198	RNA_stability_HepG2
bin5	0.833627	1.175	0.0243369	RNA_stability_HepG2
bin1	0.730527	0.258202	0.00534568	log10.gene_density_100kb
bin2	0.876539	0.265878	0.0055046	log10.gene_density_100kb
bin3	0.985202	0.274781	0.00568891	log10.gene_density_100kb
bin4	1.12569	0.263921	0.00546408	log10.gene_density_100kb
bin5	1.23026	0.238733	0.00494472	log10.gene_density_100kb

## Sheet: Fig. 3d
	Cumulative R2
All features included	0.333
GC content removed	0.297
RNA stability score removed	0.303
Both GC content and RNA stability score removed	0.215

## Sheet: Fig. 3e
	log2.HeLa_JTE_10.v.HeLa_DMSO	log2.HepG2_JTE10.v.HepG2_DMSO	log2_NP
A4GALT	-0.246498	-1.54366	-1.17417
AAAS	-0.0826714	0.0328017	-0.0960527
AACS	-0.0163088	-0.0862905	-0.111823
AAED1	-0.27866	-0.312701	0.7135
AAGAB	-0.0368792	-0.215601	0.000683181
AAK1	-0.203546	-0.432226	0.144034
AAMDC	-0.177194	-0.19668	0.176285
AAMP	0.128578	0.257716	0.51417
AAR2	0.0629394	0.375376	0.760329
AARS	-0.628244	-0.902058	-0.443347
AARSD1	0.250254	-1.21005	-0.0462305
AASDH	-0.0448152	0.208708	0.320477
AASDHPPT	0.120452	0.210588	0.66632
AATF	-0.0127901	0.191652	0.348296
AB019441.29	-0.124172	0.141213	0.5396
ABCA2	-0.213104	-1.47738	-0.732119
ABCA7	0.189839	-0.864128	-1.82325
ABCB10	0.0673861	0.609344	0.20604
ABCB7	-0.177738	-0.30036	-0.141203
ABCB8	-0.657924	-0.240106	-1.38635
ABCB9	-0.00485501	-0.620593	-0.773431
ABCC1	-0.366358	0.0862468	0.0892397
ABCC10	-0.77824	-0.795963	-0.0777119
ABCC4	-0.109951	-0.113667	0.267982
ABCC5	0.429085	0.212228	0.161944
ABCD1	-0.639891	-0.573017	-1.00312
ABCD3	0.149906	0.592948	0.382774
ABCD4	0.0247234	-0.266121	-0.148043
ABCE1	0.0604771	0.0656665	0.180371
ABCF2	-0.114035	-0.368896	-0.296344
ABCF3	-0.232982	-0.388624	-0.638814
ABHD10	0.0110164	-0.0206411	0.192935
ABHD12	0.0359896	-0.135323	0.104949
ABHD13	0.277726	0.0784465	0.0797666
ABHD14A	-0.137312	0.249046	-0.223153
ABHD14B	-0.140339	-0.0386048	-0.666261
ABHD15	-0.654048	-2.31005	-1.28997
ABHD17A	-0.0107486	-0.0232505	-0.0613307
ABHD17B	0.022319	0.273038	0.110979
ABHD17C	0.203394	0.0971985	-0.0651109
ABHD2	0.0181764	-0.0964441	0.0427584
ABHD3	-0.0321302	0.320925	-0.410345
ABHD4	-0.227793	-0.792884	0.0760642
ABHD5	0.174966	0.0174606	0.0725423
ABHD6	0.174966	0.125686	0.0626282
ABHD8	-0.0314848	-0.592096	-0.31136
ABI1	-0.0698062	0.282192	0.0944713
ABI2	0.254247	0.430134	0.0244487
ABL1	0.159024	0.101258	0.190481
ABL2	0.0181966	0.334165	-0.0386289
ABLIM1	-0.0303865	0.112722	-0.0109393
ABT1	-0.574361	-1.47847	-0.0810819
ABTB1	0.415974	-2.16033	0.146634
ABTB2	0.444356	-0.136579	-0.24871
AC002044.4	0.174966	-0.131341	-0.684482
AC004381.6	-0.223583	0.403714	0.24709
AC004453.8	-0.375586	0.0915362	0.308411
AC005003.1	-0.691767	-0.731922	1.25913
AC005154.6	-0.462464	-0.809871	-0.228706
AC005943.5	1.99697	3.85356	2.34521
AC007382.1	1.52074	1.74702	1.7131
AC007969.5	-0.2223	0.0771396	0.0224795
AC008982.2	-0.46658	-0.162974	-0.0969923
AC009404.2	1.56401	0.661644	1.734
AC009948.5	-1.08377	0.425971	0.230628
AC013394.2	0.0960147	0.164675	0.0820301
AC015849.13	0.551115	-0.147726	-0.152014
AC016739.2	-0.274481	0.253611	0.337483
AC024560.3	0.608476	0.33052	-0.82202
AC025335.1	1.02296	0.19331	0.430278
AC027307.3	2.95924	2.71431	2.15731
AC084018.1	0.958155	0.117929	0.178504
AC090587.2	-0.531303	-1.00699	-0.303828
AC093323.3	0.949899	-0.426778	-0.270006
AC093642.5	0.331085	0.0136849	0.584899
AC096772.6	0.143257	0.0512914	0.252937
ACAA2	0.122987	0.257107	0.364355
ACACA	-0.0424814	0.0594547	0.0497299
ACACB	-0.124594	-0.0948708	0.0597111
ACAD10	-0.184576	-0.812651	-0.271765
ACAD8	0.215283	0.244936	-0.0665245
ACAD9	-0.375988	-1.0483	-0.769723
ACADM	0.423116	0.414986	0.17283
ACADS	0.0925039	-0.51345	-0.480054
ACADSB	-0.126204	0.464038	0.253974
ACADVL	-0.0812838	-0.390212	-0.363396
ACAP1	-0.427698	-0.560529	0.0328949
ACAP2	0.158756	-0.0659913	-0.0508454
ACAT1	-0.109043	0.359434	0.333113
ACBD3	0.0427508	0.0866007	0.0290824
ACBD5	0.190314	0.757712	0.425737
ACBD6	-0.629609	-1.00184	-0.3275
ACER3	0.133059	-0.104831	0.218005
ACIN1	-0.24899	-0.111056	-0.207313
ACLY	0.0865435	0.237247	-0.109469
ACN9	-0.435467	0.275429	0.757841
ACO1	-0.243705	-0.355337	-0.0630158
ACO2	-0.474923	-0.197403	0.0827738
ACOT13	-0.271006	-0.196584	-0.177173
ACOT7	-0.120889	0.171985	0.119265
ACOT9	-0.183584	-0.190216	-0.309532
ACOX1	0.180965	0.41687	0.466637
ACOX3	-1.23666	-1.22556	-0.639044
ACP1	-0.0229406	0.160568	-0.0981929
ACP2	-0.60817	-1.31454	-1.66929
ACPL2	-1.16899	0.275773	-0.760069
ACSF2	0.0268674	-0.489599	0.206269
ACSF3	-0.0301484	-1.30965	-0.332796
ACSL3	0.178997	0.0972737	0.214057
ACSL4	-0.071046	-0.168301	0.256274
ACSS2	-0.288981	0.0278671	-0.744649
ACTB	0.215614	-0.0357147	0.195498
ACTG1	-0.155279	-0.114096	-0.263003
ACTL6A	-0.0657992	0.0884955	0.158788
ACTL8	0.64063	0.334666	0.511279
ACTN1	-0.357151	-0.351279	0.0185928
ACTN4	-0.127823	0.0658158	-0.194419
ACTR10	0.172383	0.240582	0.458263
ACTR1A	-0.275347	-0.603196	-0.730648
ACTR1B	-0.341239	-0.427276	-1.31926
ACTR2	0.0590041	0.442008	0.386087
ACTR3	0.0800176	0.143491	0.468214
ACTR3B	0.262784	0.200506	0.404623
ACTR5	-0.197003	-0.235085	0.252642
ACTR6	-0.0343424	0.102895	0.187715
ACTR8	-0.287661	-1.14502	-0.909296
ACVR1	-0.170169	0.47412	0.855228
ACVR1B	0.206815	0.228775	0.279807
ACVR2A	0.0374625	0.386694	0.672722
ACVR2B	0.379107	-0.187154	0.299276
ACYP1	-0.00945854	0.120192	-0.790384
ACYP2	0.0986151	-0.278871	1.17191
AD000090.2	0.147485	-1.47327	-0.735965
AD000092.3	0.344891	0.157977	0.00969121
ADA	-0.227581	-0.309783	-1.44477
ADAL	0.10162	-0.322311	-0.084179
ADAM10	-0.0264237	-0.102906	-0.22876
ADAM15	-0.0431687	0.142584	-0.0721352
ADAM17	0.0301617	-0.247813	0.132696
ADAM1A	2.01369	2.43993	1.63148
ADAM22	0.0730864	-0.555628	0.449099
ADAM9	-0.185465	0.450958	0.290795
ADAMTS6	-0.146962	0.363235	0.298514
ADAMTSL5	-0.783214	-0.899799	-1.36321
ADAR	0.0484479	0.162176	0.246302
ADARB1	-0.257475	-0.330252	-1.14364
ADAT1	-0.779946	-0.752242	-0.119477
ADAT2	-0.123115	-0.704669	-1.05431
ADCK1	-0.265607	-0.511234	-0.0332543
ADCK2	-0.854781	-1.04191	0.359575
ADCK3	0.385733	0.172269	0.468697
ADCK4	0.0374625	-1.04276	-1.22254
ADCY9	0.121099	0.0965128	0.0348553
ADD1	0.0483544	0.386079	0.139189
ADD3	-0.0690046	0.16559	0.0759749
ADH5	-0.124944	0.0421154	0.214231
ADI1	0.0468408	0.15733	0.436839
ADIPOR1	0.104943	0.472226	0.289367
ADIPOR2	0.301952	0.0898747	0.0754931
ADK	-0.0292733	0.321388	-0.0508392
ADM	0.393479	-1.24814	-0.343365
ADNP	0.343494	0.143784	0.199969
ADNP2	0.139459	0.519101	0.442554
ADO	0.188304	-0.20596	0.193139
ADPGK	-0.288192	-0.0541824	0.156695
ADPRHL1	1.40943	4.86574	0.855694
ADPRHL2	-0.0655123	-0.0914479	-0.172276
ADPRM	0.228405	-0.175923	-0.105702
ADRBK1	-0.0746479	0.0105717	-0.368932
ADRBK2	0.174966	-0.0700047	0.107884
ADSL	-0.195771	-0.379223	-0.0803542
ADSS	0.041393	-0.00785873	0.241373
ADSSL1	0.233265	-0.581623	1.09468
AEBP2	-0.449525	0.0633336	-0.0976732
AEN	0.155965	0.147928	0.307929
AFF1	0.079588	0.0461243	-0.038045
AFF4	0.137522	0.184748	0.21344
AFG3L1P	0.164624	-0.010223	-0.562944
AFG3L2	-0.110943	0.0602574	0.0946013
AFMID	0.38188	0.0644567	0.410683
AFTPH	0.0166004	0.231413	0.425611
AGA	-0.011307	0.0413073	0.280055
AGAP3	0.0340639	-0.585737	-0.259625
AGAP6	0.334444	0.494966	-0.76416
AGBL5	0.0616495	0.0205177	-1.1762
AGFG1	0.0663935	0.354513	0.479076
AGFG2	-0.417156	-2.57815	-1.29315
AGGF1	0.122893	0.483228	0.321403
AGK	-0.199961	-0.0794745	-0.0277855
AGL	-0.0259179	0.259487	0.154524
AGO1	0.0446442	-0.0576278	-0.304102
AGO2	-0.369354	-0.313358	0.120006
AGO3	0.218359	0.270847	0.168643
AGO4	-0.0796068	-0.319726	0.0861781
AGPAT2	-0.435299	-1.06419	-0.443342
AGPAT3	0.226599	0.327046	0.263642
AGPAT5	-0.106273	-0.273808	0.0767648
AGPAT6	0.139342	-0.409668	0.473739
AGPAT9	0.0787507	-0.0128616	0.192568
AGPS	0.102054	0.411703	0.220465
AGTPBP1	0.389471	0.0682152	-0.0565438
AGTRAP	-0.316989	-0.571159	-0.860989
AHCTF1	0.269456	0.209006	-0.411975
AHCY	0.0568086	0.305861	-0.595208
AHCYL1	-0.0121597	0.0414335	-0.159181
AHCYL2	0.443455	-0.523756	-0.361252
AHDC1	0.408763	0.535159	0.00311699
AHI1	0.365712	0.214876	0.0878923
AHNAK	-0.285406	-0.315517	0.0128408
AHR	0.259093	0.218127	0.309782
AHRR	0.688138	3.86574	0.111502
AHSA1	0.0667747	0.0792421	0.331587
AIFM1	0.0907075	0.406471	0.305142
AIFM2	-0.51376	-0.548387	-1.62371
AIG1	-0.366407	-0.288582	0.307513
AIM1	-0.91748	-0.353125	-0.693991
AIMP1	-0.0852788	0.224896	-0.16875
AIP	-0.229161	-0.0356981	0.0252327
AJUBA	-0.319639	-0.607129	0.377003
AK1	0.496894	1.27304	0.317652
AK2	-0.282169	-0.575108	-0.532668
AK3	-0.180344	0.264066	0.13554
AK4	0.395912	0.428524	0.892213
AKAP1	0.216833	-0.058594	0.407866
AKAP10	0.0214915	0.070359	0.129973
AKAP11	-0.113776	-0.205087	0.0806571
AKAP13	-0.153741	-0.226571	-0.141812
AKAP8	-0.156422	-0.392619	-0.648688
AKAP8L	-0.00312629	0.503592	0.454498
AKAP9	-0.0690832	-0.139585	-0.0762676
AKIP1	-0.484215	-0.57138	-1.41423
AKIRIN1	0.128837	0.113034	-0.260565
AKIRIN2	-0.231944	0.331994	-0.341485
AKNA	0.174966	-1.0518	-0.470877
AKR1A1	-0.0899027	-0.39767	-0.129658
AKR7A2	-0.218347	-0.327583	-0.515399
AKT1S1	-0.0474264	0.18983	-0.14308
AKT2	-0.373169	-0.620556	-0.828437
AL139099.1	-0.310461	-2.42336	-0.387205
AL357673.1	1.02912	-0.276175	-0.425519
AL645728.1	-1.04743	-2.39165	0.140552
ALAS1	-0.120878	0.00404007	0.196438
ALCAM	-0.0509877	-0.020763	0.554821
ALDH16A1	-0.256191	-0.447681	-0.225878
ALDH18A1	0.0387616	0.388091	0.55159
ALDH1B1	-0.347281	-0.270963	-0.115005
ALDH3A2	-0.0601012	-0.143725	0.234062
ALDH4A1	0.174966	0.0882793	0.560918
ALDH5A1	0.0747386	0.0326465	-0.0518978
ALDH6A1	0.18779	0.267349	0.0374913
ALDH9A1	-0.0765727	0.0886934	0.427971
ALDOA	-0.0427523	-0.0754708	0.0258128
ALG1	-0.337113	-0.513845	-0.133316
ALG10	-1.22192	-1.99617	-0.492402
ALG10B	-1.09966	-1.94755	-0.53062
ALG11	-0.285668	-0.275767	0.605389
ALG13	-0.634703	0.0539074	0.221326
ALG14	0.100965	0.123734	0.685902
ALG2	0.160194	-0.0105184	0.289224
ALG3	-0.200841	-0.632221	-0.370183
ALG5	-0.206259	-0.202762	-0.222142
ALG6	-0.667493	-0.592565	0.203915
ALG8	-0.0781687	-0.267713	0.339853
ALG9	0.424944	-0.203805	0.272464
ALKBH1	-0.225572	0.778273	0.841373
ALKBH2	-0.0240674	-0.752613	-0.43593
ALKBH3	-0.220172	0.00513136	-0.0959237
ALKBH4	0.000740891	-0.0600461	0.15345
ALKBH5	0.101027	0.0179147	0.292043
ALKBH6	-0.790818	-0.2337	-0.479145
ALKBH7	-0.217949	-0.0521146	-0.630584
ALMS1	-0.144406	-0.332388	0.0109858
ALPK1	-0.154739	-0.321263	-0.47406
ALS2	-0.252987	0.473088	0.131811
ALYREF	-0.0641274	-0.162267	0.0732373
AMBRA1	-0.0119121	-0.0172873	0.402783
AMD1	0.0990659	0.177358	0.412904
AMER1	-0.164344	-0.239268	-0.375852
AMFR	0.18684	0.45115	0.788774
AMH	2.06478	5.6027	0.493093
AMMECR1	0.112162	0.534927	0.256437
AMMECR1L	0.201733	0.225732	0.453184
AMOTL1	0.29554	0.292846	0.30292
AMPD2	-0.323582	-0.363746	-0.285606
AMZ2	0.153379	0.138889	0.200244
ANAPC1	0.0691714	0.256472	1.36203
ANAPC10	-0.335772	0.692233	0.140217
ANAPC11	-0.195175	-0.116184	0.0629311
ANAPC13	0.0776212	0.120466	0.290288
ANAPC16	0.114845	0.0297606	0.138454
ANAPC4	-0.122118	-0.171974	-0.321978
ANAPC5	0.00147735	0.119703	0.0669499
ANAPC7	-0.2154	-0.528172	0.143918
ANGEL1	-0.385749	-0.260898	-0.439864
ANGEL2	0.122971	0.327435	0.992054
ANKFY1	0.0953778	0.0466547	0.145886
ANKH	0.23572	0.520062	0.261925
ANKHD1	-0.329265	-0.275451	-0.649578
ANKIB1	0.148842	-0.639515	0.0798732
ANKLE2	-0.128405	-0.213745	-0.430961
ANKMY1	-0.699503	-0.639395	-0.205519
ANKMY2	0.00377938	0.0746659	-0.280587
ANKRA2	-0.0293925	0.218382	0.252177
ANKRD10	0.537536	-0.28164	-0.793987
ANKRD11	0.354057	0.362712	0.192145
ANKRD12	0.0662765	0.225972	0.131694
ANKRD13A	0.00432238	-0.156333	-0.0512201
ANKRD13C	0.318252	0.778273	0.0603224
ANKRD13D	-0.131695	-0.981776	-1.28957
ANKRD16	-0.886962	-1.09209	-0.311704
ANKRD17	0.113057	0.371883	0.160403
ANKRD26	-0.162972	0.358007	-0.0186148
ANKRD27	0.37861	-0.293944	0.293673
ANKRD28	0.0377143	0.638001	0.224428
ANKRD32	0.00281293	0.21658	0.021455
ANKRD36	0.356891	-0.0585076	0.232329
ANKRD36B	0.498968	-0.0151587	0.0521342
ANKRD36C	0.0268674	-0.242749	0.275878
ANKRD39	-0.977037	-1.36559	-1.36604
ANKRD40	0.131798	0.158215	0.30655
ANKRD42	0.22176	0.152668	-0.367298
ANKRD46	0.307721	0.283382	0.858549
ANKRD49	0.0927389	0.117362	0.529614
ANKRD50	-0.308636	0.412988	0.606245
ANKRD52	-0.204448	-0.628352	-0.756495
ANKRD54	-0.364193	-0.119299	0.0840061
ANKRD9	-1.24561	-1.38948	-2.65701
ANKS1A	-0.0167633	0.0791052	-0.29958
ANKS3	0.0634577	-0.316054	-0.958287
ANKS6	-0.149469	0.363235	-0.15551
ANKZF1	-0.481626	-1.47443	-0.481736
ANLN	-0.121214	0.0943844	0.0305219
ANO10	-0.0546652	-0.555796	-0.336073
ANO6	0.193164	0.118689	0.475319
ANP32A	0.45208	0.987138	0.404625
ANP32B	0.154471	0.166844	0.339332
ANP32E	0.110015	0.226779	-0.140696
ANXA1	-0.0582652	0.292846	0.15726
ANXA11	-0.0624069	-0.214524	-0.236797
ANXA2	0.144196	0.328639	0.411226
ANXA4	-0.240071	0.236053	0.80879
ANXA5	0.0842978	0.351596	0.478898
ANXA6	-0.145085	-0.457163	0.0115472
ANXA7	-0.405088	-0.314104	0.0475062
AP000254.8	1.45507	3.42853	1.03568
AP000347.2	-0.516912	0.210798	-0.0466633
AP001062.7	0.933958	2.0285	-0.350118
AP001469.9	0.940501	0.230785	-0.874929
AP1AR	0.202034	-0.147314	-0.339292
AP1B1	-0.0874316	-0.0611194	0.0390073
AP1G1	0.127716	0.213746	0.381708
AP1M1	-0.290036	-0.325396	-0.63853
AP1S1	-0.208124	0.0647262	0.167396
AP1S2	0.0975411	-0.121829	-0.329012
AP1S3	-0.00687229	0.3645	-0.0922653
AP2A1	-0.237728	0.214815	-0.399592
AP2A2	-0.250518	0.0358276	0.525316
AP2B1	-0.129721	-0.0739388	0.335232
AP2M1	0.0907492	0.0694042	0.267287
AP2S1	0.060654	-0.125148	0.0213276
AP3B1	0.137877	0.316534	0.315045
AP3D1	-0.158186	-0.0408852	-0.41231
AP3M1	-0.570793	-0.508608	-0.233067
AP3M2	0.183899	-0.643191	0.194521
AP3S1	0.186862	0.278547	0.782613
AP3S2	0.56555	0.426234	0.41876
AP4B1	-0.272833	-0.642303	0.422377
AP4E1	-0.0794991	0.867002	0.234485
AP5M1	0.276606	-0.0704178	-0.212247
AP5S1	-1.0246	-1.17282	-1.22435
AP5Z1	-0.0289063	-0.913154	-0.471279
APAF1	0.251835	0.385955	0.295053
APBA3	-0.32146	-0.96647	-2.41827
APBB2	0.174966	-0.519591	-0.451456
APC	0.0757044	0.337146	0.0594919
APEH	-0.7033	-0.759001	-1.78936
APEX1	-0.293959	-0.142348	-0.212829
APEX2	0.194138	-1.38928	-1.17864
APH1A	-0.241319	-0.274738	-0.16554
APH1B	0.590004	-0.543655	-0.16336
API5	0.166005	0.447423	0.38957
APIP	-0.186978	0.480887	0.239477
APITD1	-0.173644	0.195754	0.0265046
APLP2	0.012703	0.113966	0.150376
APMAP	0.22588	0.0802797	0.291531
APOA1BP	-0.470458	-0.661509	-1.40507
APOBEC3B	-0.16469	0.350411	0.118786
APOBEC3C	-0.322295	-0.429522	-0.491181
APOL2	-0.179628	-1.20097	-0.862709
APOO	0.115072	-0.134264	0.634637
APOPT1	0.0643829	-0.0883578	-0.290511
APP	0.213017	0.357083	0.0655419
APPBP2	0.355233	0.743266	0.537953
APPL1	0.0327772	-0.225572	0.371866
APPL2	-0.303688	-0.543655	0.372555
APRT	-0.633608	-0.26867	-1.31413
APTX	0.071764	-0.43534	0.0953805
AQP3	0.378366	0.280773	-0.0741773
AQR	-0.29955	0.264073	0.00305681
ARAF	-0.045424	-0.679977	0.0597615
ARAP2	-0.274837	1.58563	0.482015
ARCN1	0.10212	0.576843	-0.0957917
AREL1	-0.0474264	0.149151	0.0521825
ARF1	0.236549	0.375576	0.22966
ARF3	-0.294188	-0.33158	-0.863862
ARF4	0.0354035	0.209566	0.08251
ARFGAP1	-0.465435	-0.572093	-0.49597
ARFGAP2	-0.73267	-0.374783	0.167618
ARFGAP3	-0.240984	-0.429298	-0.271022
ARFGEF1	-0.423013	-0.107015	-0.00525399
ARFGEF2	-0.0674487	-0.0910334	-0.0616921
ARFIP1	-0.376366	-0.436827	0.00023345
ARFIP2	-0.32576	-0.662917	-0.82524
ARGLU1	0.552139	0.631685	-0.176215
ARHGAP1	0.00417791	-0.0166567	-0.183229
ARHGAP10	0.0214208	0.175865	-0.105072
ARHGAP11A	-0.297379	-0.0176884	-0.0838921
ARHGAP11B	-0.179877	0.154765	-0.579214
ARHGAP12	-0.122016	0.211185	0.237417
ARHGAP17	0.174966	-0.147726	-0.0424137
ARHGAP18	-0.364219	-0.343066	0.326388
ARHGAP19	-0.784392	-0.1215	0.667774
ARHGAP21	-0.0615169	-0.0981432	-0.0337939
ARHGAP23	0.0502832	0.19331	0.15187
ARHGAP26	-0.209951	-0.0627376	0.522994
ARHGAP32	-0.214308	-0.212903	-0.273549
ARHGAP35	-0.288049	-0.0793151	0.109379
ARHGAP4	0.367611	-0.37373	-2.59871
ARHGAP5	0.0508652	0.150559	0.406274
ARHGDIB	0.496894	-0.221727	0.843504
ARHGEF1	-0.488852	-0.364685	-0.864838
ARHGEF10	-0.011307	0.308788	0.0566016
ARHGEF10L	0.125578	-0.198738	0.439422
ARHGEF11	0.126056	-0.0800659	0.444458
ARHGEF12	-0.0136259	0.205356	0.0217823
ARHGEF17	0.403667	-0.224553	-0.265885
ARHGEF18	-0.180129	-0.473834	-0.407437
ARHGEF2	-0.042667	-0.164995	-0.121636
ARHGEF28	0.348995	-0.039232	0.303528
ARHGEF3	0.600128	0.124791	0.180303
ARHGEF39	-0.783811	-2.88069	-0.717994
ARHGEF40	-0.321866	-0.762863	0.466283
ARHGEF7	0.229601	0.451137	0.28061
ARID1A	0.24943	0.516582	0.0607759
ARID1B	-0.0149849	0.302427	0.585306
ARID2	0.302485	0.366772	0.476299
ARID3A	0.0561586	0.385762	0.331793
ARID3B	0.174966	0.074405	-0.211946
ARID4A	0.228405	0.219638	0.282684
ARID4B	0.309331	0.226025	-0.215284
ARID5B	-0.0657044	0.0651104	-0.0312947
ARIH1	0.208807	0.50643	0.388186
ARIH2	0.248924	0.532392	-0.0225203
ARL1	-0.186448	-0.0920403	-0.0428697
ARL13B	0.182308	0.109012	0.0873053
ARL14EP	0.384158	-0.0447127	0.569366
ARL15	-0.0114471	0.155343	0.0684775
ARL16	-0.236146	-1.69121	-1.35664
ARL2	-0.0291526	0.0108475	0.39368
ARL2BP	-0.537315	0.0342056	0.192772
ARL3	0.604068	0.719452	0.846984
ARL4A	0.2829	0.593468	-0.195181
ARL4D	0.583929	-0.964569	-0.744598
ARL5A	-0.59545	-0.104278	0.391889
ARL5B	0.519412	0.270487	0.190232
ARL6IP1	0.196459	0.551121	0.459262
ARL6IP5	0.100588	0.316455	0.349585
ARL6IP6	-0.320561	-0.151338	0.74068
ARL8B	0.0615842	0.0199788	0.0732254
ARMC1	-0.124071	-0.027349	0.545659
ARMC10	0.0913794	-0.217844	-0.251033
ARMC5	0.48628	0.0480332	0.427204
ARMC6	-0.295354	-1.02753	-1.31539
ARMC8	0.2665	0.50296	0.47747
ARMC9	-0.48088	-0.250873	0.255073
ARNT	-0.532252	-0.799964	-0.249998
ARNTL	-0.703728	-0.221727	-0.159361
ARPC1A	0.108636	0.409419	0.786456
ARPC1B	-0.0891112	-0.106923	-0.679248
ARPC2	0.16484	0.213668	0.374767
ARPC3	0.0837356	0.301053	0.189041
ARPC4	0.0265924	-0.553373	-0.515851
ARPC5	-0.0253507	0.124982	-0.00343165
ARPC5L	0.0307898	0.470372	0.00859937
ARPP19	0.137576	0.0545965	-0.14874
ARRB1	-0.92457	-1.65183	-1.06653
ARRB2	-0.245934	-0.184549	-0.213468
ARRDC2	0.101717	-0.0736284	0.154372
ARRDC3	0.151217	-0.128068	0.132873
ARSB	0.271181	0.0188053	0.337882
ARSG	-0.684856	-0.923204	0.133301
ARSK	0.748873	-0.0136189	0.50539
ARV1	0.263947	0.695337	0.23492
ASAH1	-0.142692	0.111389	0.0777022
ASAP1	-0.0547137	0.242929	0.336054
ASB1	-0.281028	-0.174764	-0.540993
ASB13	0.340025	0.950497	0.654227
ASB6	0.154975	-0.437456	-1.0631
ASB7	0.0938293	0.363235	0.235537
ASB8	-0.427306	0.412923	0.104138
ASCC1	-0.896026	-0.91977	-0.383511
ASCC2	-0.0479441	0.111653	0.221773
ASCC3	-0.0250827	-0.138414	-0.149111
ASF1A	-0.0141232	0.276062	-0.317892
ASF1B	0.595476	0.335689	-0.111897
ASH1L	0.184287	0.407534	0.132031
ASH2L	0.0354147	0.239045	-0.0721707
ASNA1	-0.0957491	-0.526206	0.185095
ASNS	-0.0952143	0.262771	0.526444
ASNSD1	-0.114749	0.42931	0.0904321
ASPH	-0.0602522	0.0376196	-0.269019
ASPHD1	-0.143922	-1.04955	-2.10393
ASPM	-0.0823974	0.228637	0.146273
ASPSCR1	-0.667722	-1.34375	-0.384952
ASRGL1	0.292803	0.0638422	0.398432
ASS1	0.127341	0.0263126	-0.0155032
ASTE1	-0.00848011	0.598452	0.0785781
ASUN	-0.323027	-0.365034	-0.00646775
ASXL1	-0.0231548	-0.355212	0.169574
ASXL2	0.0136851	0.321756	0.350503
ATAD1	0.0136851	0.241763	0.232944
ATAD2	0.441328	0.258475	0.0699125
ATAD2B	-0.0956816	0.115839	0.275938
ATAD3A	-0.232991	-0.361708	-0.930929
ATAD3B	-0.143249	0.408816	-0.410703
ATAD5	0.333088	0.264915	-0.055726
ATE1	-0.108246	0.0220197	0.717639
ATF1	-0.184778	0.120478	0.158626
ATF2	0.11801	-0.0134098	-0.0371561
ATF3	0.638913	-0.630533	-0.199635
ATF4	0.233018	-0.0394638	0.367845
ATF5	0.463642	-0.0631438	0.024941
ATF6	0.150332	0.596877	0.365503
ATF7	-0.323153	-0.029082	-0.263877
ATF7IP	0.0572441	0.342174	-0.120288
ATF7IP2	0.427732	-0.0740835	0.776051
ATG10	-0.252144	-0.391652	0.833051
ATG12	0.106353	-0.0316634	-0.162523
ATG13	0.162688	-0.351894	0.115945
ATG14	0.338664	0.125477	0.53721
ATG16L1	-0.124001	0.157977	0.174434
ATG16L2	-1.15688	-2.0178	-2.75145
ATG2A	-0.272062	-1.04052	-1.12793
ATG2B	0.205023	-0.21301	0.234437
ATG3	0.0150528	0.284111	0.114986
ATG4A	-0.091314	0.554498	0.176773
ATG4B	0.198362	-0.23781	-0.230502
ATG4C	-0.0291039	0.604244	0.260479
ATG5	0.0374625	-0.0803712	0.00330583
ATG7	0.249391	0.443685	-0.448198
ATG9A	-0.352904	-0.62814	-0.883152
ATIC	-0.234933	-0.329545	-0.147872
ATL2	-0.169682	0.322002	-0.125985
ATL3	-0.0803866	-0.029082	0.217791
ATM	0.133596	0.191433	0.438333
ATMIN	-0.033421	-0.0720593	0.270232
ATN1	-0.407748	-1.31128	-0.884713
ATOX1	-0.162232	0.100923	-0.0299414
ATP10D	-0.514105	-0.889152	0.189136
ATP11A	0.240854	-0.0976474	0.0873579
ATP11B	-0.146962	-0.00832344	-0.842137
ATP11C	-0.0423599	0.00846287	0.134008
ATP13A1	-0.226055	0.257245	-0.0313138
ATP13A2	-0.609305	0.0105131	0.25962
ATP13A3	0.23889	0.696378	0.504983
ATP1A1	-0.0462786	0.135437	0.38916
ATP1B1	-0.019113	-0.0351285	-0.189308
ATP1B3	0.173735	0.255982	0.118237
ATP2A2	-0.0264883	0.205736	-0.486323
ATP2B1	-0.172501	0.157762	-0.058535
ATP2B4	-0.209023	0.0981532	0.026424
ATP2C1	0.044446	-0.000223291	0.119705
ATP5A1	0.108677	0.43379	0.425625
ATP5B	0.0588226	0.256339	0.502307
ATP5C1	-0.00618492	0.420942	0.469876
ATP5D	-0.0508234	-0.0094532	-0.186574
ATP5E	0.0492917	0.348912	0.109745
ATP5EP2	-0.296507	0.262229	0.174546
ATP5F1	0.0139936	0.194479	0.337574
ATP5G1	-0.191116	-0.444889	-0.503727
ATP5G2	-0.0582458	-0.036936	0.29935
ATP5G3	0.0475124	0.33286	0.361483
ATP5H	0.14891	0.494246	0.473984
ATP5I	0.0818566	-0.150113	-0.00472748
ATP5J	0.0780774	0.324758	0.155006
ATP5J2	0.0474	-0.0744894	0.185558
ATP5L	0.0641941	0.266191	0.221848
ATP5O	0.0463037	0.185046	0.364996
ATP5SL	-0.286168	-0.259022	-0.52096
ATP6AP1	0.00364338	-0.0360025	0.0981994
ATP6AP1L	0.367611	0.620732	1.6607
ATP6AP2	0.0900429	0.164281	-0.228295
ATP6V0A2	0.427979	0.297751	0.498445
ATP6V0B	0.114522	0.106699	0.23059
ATP6V0D1	0.410182	0.391636	0.245072
ATP6V0E1	-0.122067	0.196986	0.391822
ATP6V1A	0.238558	0.41123	0.231509
ATP6V1B2	-0.0196814	0.0210078	0.437446
ATP6V1C1	-0.240071	0.179326	0.0502673
ATP6V1D	-0.338596	-0.432782	-0.351684
ATP6V1E1	0.0236628	0.0737565	0.136141
ATP6V1E2	-0.632389	-0.174421	0.0209036
ATP6V1F	-0.246172	-0.321824	-0.790189
ATP6V1G1	0.106409	0.32495	0.312611
ATP6V1H	0.389817	0.488453	0.50933
ATP7A	0.237782	-0.561577	0.360117
ATP7B	0.464473	-0.507685	-0.0900134
ATP9A	-0.210585	-0.272151	-0.221193
ATP9B	0.200057	-0.362426	0.19238
ATPAF1	0.172898	0.489368	-0.00895735
ATPAF2	-0.341049	-0.289542	-0.849042
ATPIF1	-0.0718825	-0.221427	-0.420073
ATR	0.0248732	0.347922	-0.14071
ATRAID	-0.316737	-0.456143	-0.769174
ATRIP	-0.565275	0.0677795	-0.0817048
ATRN	0.45454	0.275998	0.756477
ATRX	-0.139313	-0.151396	-0.0593198
ATXN1	-0.259835	-0.102465	0.243057
ATXN10	0.0404109	0.0942529	0.51119
ATXN1L	0.393146	0.544626	0.0320631
ATXN2	0.142108	0.0657543	0.0611799
ATXN2L	-0.0857847	0.277804	0.185399
ATXN3	-0.154602	-0.321591	-0.0925322
ATXN7	0.174966	0.484689	0.282435
ATXN7L1	-0.0573967	-0.312738	0.00167307
ATXN7L2	-0.162069	-0.654686	-0.679373
ATXN7L3	-0.22087	-0.53311	-0.265464
ATXN7L3B	-0.208918	0.0120459	-0.180906
AUH	-0.290698	-0.172817	0.067466
AUNIP	-0.118011	-0.974933	-0.566598
AUP1	-0.202393	-0.141203	-0.0218125
AURKA	-0.188961	0.0943476	0.253721
AURKAIP1	-0.341682	-0.171495	-1.00101
AURKB	-0.447518	-1.12002	-0.45008
AVEN	-0.505856	-0.0650016	0.00739572
AVL9	-0.0356605	-0.233246	0.0963939
AVPI1	-0.383993	-0.5579	0.0679124
AXIN1	0.212055	-0.118634	0.0810281
AZI1	-1.19885	-1.46756	-2.16605
AZI2	-0.259754	-0.140147	0.432457
AZIN1	0.0677229	0.327403	0.230093
B2M	-0.0519672	0.252039	0.0935272
B3GALNT2	-0.242155	-0.158441	-0.14025
B3GALT6	-1.25397	-2.03939	-2.43362
B3GALTL	0.0198966	0.038241	-0.165836
B3GNT1	-0.415814	-0.464976	-0.181713
B3GNT2	0.380941	0.331934	0.466981
B4GALT1	0.0932185	0.162843	-0.1348
B4GALT2	0.19041	-0.382192	-0.232163
B4GALT3	-0.398362	-0.420384	-0.0612421
B4GALT4	0.309896	0.167749	-0.096289
B4GALT5	0.399589	0.553265	0.144219
B4GALT7	-1.13049	-1.51764	-1.5361
B9D2	-0.405658	-2.17706	-1.55306
BABAM1	-0.10877	-0.12643	-0.252448
BACE1	0.6323	1.05535	0.622437
BACE2	-0.0281573	-0.114812	0.267654
BACH1	0.460875	0.449072	0.43572
BAD	0.0268674	-0.789816	-0.53064
BAG1	-0.115184	-0.0896599	-0.183649
BAG2	-0.162595	-0.067204	-0.24526
BAG3	0.105645	0.710834	0.0266073
BAG4	0.0294252	-0.0463867	0.383709
BAG5	0.18615	0.225333	0.00293846
BAHD1	0.128316	0.356809	0.157632
BAIAP2	0.292536	-0.515946	-0.530264
BAIAP2L1	-0.334895	-0.47904	-0.577973
BAK1	0.338712	-0.389672	-0.576273
BAMBI	0.678732	1.22106	0.665444
BANF1	0.00856996	0.180952	-0.0349756
BANP	0.304095	-0.0379117	0.310058
BAP1	-0.445582	-0.413595	-0.534462
BARD1	0.533636	0.859783	0.622277
BASP1	-0.1141	0.019281	0.0909184
BAX	-0.390175	-1.00802	-0.64699
BAZ1A	0.296123	0.212383	0.112266
BAZ1B	0.16055	0.11367	0.230882
BAZ2A	0.0545462	-0.166353	-0.332964
BAZ2B	-0.143741	0.431715	-0.198702
BBC3	0.655099	0.373928	0.214809
BBIP1	-0.420106	-0.359701	0.88323
BBS2	-0.257419	0.355931	0.0480804
BBS4	-0.72647	-0.765662	-0.0814997
BBS7	-0.372522	-0.638745	-0.658086
BBX	0.0123818	-0.127021	0.221086
BCAP29	0.00660093	-0.28758	0.0022358
BCAP31	-0.0272971	-0.0562145	0.0485395
BCAR3	0.0989526	0.817801	0.139595
BCAS2	-0.215235	-0.158579	0.08417
BCAS3	-0.15102	-0.464704	0.81373
BCAT2	0.0792827	0.2637	0.170179
BCCIP	0.0230505	0.196965	0.398342
BCDIN3D	-0.876564	-1.90978	-0.384169
BCKDHB	0.214494	0.675911	0.57909
BCKDK	-0.92457	-0.611984	-2.58914
BCL10	0.220563	0.307822	0.246147
BCL2	0.23386	1.12223	0.563206
BCL2L1	-0.263918	-0.0803776	-0.0653177
BCL2L11	0.130435	0.237241	-0.141605
BCL2L12	-0.183578	-0.205827	-0.222087
BCL2L13	-0.509992	-0.601043	-0.0252588
BCL3	0.35635	-0.168616	-0.179819
BCL6	0.31833	-0.0889719	-0.0991018
BCL7A	0.407889	0.157452	0.58497
BCL7B	-0.0527013	0.422885	0.133874
BCL7C	0.156665	-0.128455	-0.832037
BCL9	0.0399161	-0.200665	0.430396
BCLAF1	-0.176015	-0.0366238	-0.262727
BCOR	0.162604	0.280022	0.588564
BCORL1	-0.134718	-0.0953498	-0.244497
BCS1L	-0.401986	-0.457105	-0.142035
BDP1	0.0857117	0.142066	0.16341
BEND3	0.897432	0.376351	0.173385
BEND6	-0.0320343	1.47871	1.02237
BET1	-0.605887	-0.317942	-0.146241
BET1L	0.114845	-0.818278	-0.483336
BFAR	0.331918	0.060734	0.430318
BFSP1	0.218687	3.86574	2.09416
BHLHE40	-0.486232	-0.831781	-0.588107
BICD1	0.835924	0.919135	0.173067
BICD2	0.0968152	0.124048	0.383334
BID	0.258306	0.489517	0.112382
BIN1	-0.121853	0.292846	0.0261829
BIRC2	0.158906	-0.276503	0.11897
BIRC3	1.07699	-0.0636097	0.582951
BIRC5	-0.144177	-0.103307	0.304957
BIRC6	0.0389045	0.125843	0.51957
BLCAP	0.378032	0.0228537	-0.777827
BLM	0.151431	0.447965	0.375493
BLOC1S1	-0.196255	-0.356712	-0.696828
BLOC1S2	0.141283	0.40786	0.177
BLOC1S3	0.192888	-0.471247	-0.228481
BLOC1S4	0.109378	-1.04905	-0.947187
BLOC1S5	-0.208949	0.0103977	-0.337317
BLOC1S6	0.168727	0.384366	0.283632
BLVRA	-0.237582	-0.452705	-0.290477
BLVRB	-0.123853	0.171298	-0.178055
BLZF1	-0.0547036	0.0109337	0.511141
BMI1	-0.286797	0.228605	-0.134154
BMP1	0.273932	0.0467618	-0.293868
BMP2K	0.0265742	0.0322784	-0.209069
BMP8B	-0.199429	-0.221727	0.0937525
BMPR1A	0.253393	0.123975	0.871854
BMPR2	0.502369	0.143125	0.131968
BMS1	0.127014	0.0904295	-0.101935
BNIP1	-0.372522	0.15504	0.300703
BNIP2	0.454382	0.415703	0.284601
BNIP3	-0.303295	-0.308131	-0.138834
BNIP3L	-0.00848011	0.291179	0.539029
BNIP3P1	-0.254718	-0.050752	0.538499
BOD1	-0.506598	0.132976	0.417829
BOD1L1	0.000390258	0.212899	-0.275838
BOLA1	-0.618583	-0.863273	-0.253004
BOLA3	0.0967285	0.377762	0.196479
BORA	-0.479038	-0.105534	0.703712
BPGM	0.123741	-0.0131405	0.596427
BPNT1	0.145622	0.201772	0.617141
BPTF	0.136139	0.0872499	-0.02192
BRAF	-0.468413	-0.39492	0.241577
BRAP	0.289902	0.301155	0.242783
BRAT1	-0.201318	-0.119459	-0.108093
BRCA1	0.260301	0.0364525	-0.0836549
BRCA2	-0.0536583	0.123738	0.417545
BRCC3	0.519182	0.208045	-0.13359
BRD1	-0.0134791	0.417478	0.344271
BRD3	0.351969	-0.103924	0.171814
BRD4	-0.127271	-0.264136	-0.556675
BRD7	-0.295295	-0.0622101	0.15685
BRD8	-0.156838	-0.227849	0.0534444
BRD9	-0.388705	-0.701745	-0.223654
BRE	-0.0594992	-0.0762658	0.534894
BRF1	-0.245038	-0.271768	-0.164639
BRI3	0.00645364	0.184392	-0.306105
BRI3BP	0.702764	0.534336	0.4349
BRIP1	-0.092138	0.29602	0.435845
BRIX1	0.0472667	0.344359	0.062233
BRK1	-0.00356763	0.0509899	-0.169804
BRMS1	-0.329285	-0.528098	-0.0968259
BRMS1L	0.213785	0.341494	0.354501
BROX	0.182021	0.465256	0.350277
BRPF1	0.267922	0.201063	0.305263
BRPF3	-0.142063	0.0495749	-0.505807
BRWD1	0.279936	0.24247	0.236293
BRWD3	-0.337953	-0.462735	-0.209733
BSDC1	0.26584	0.330814	0.152569
BSG	-0.0538333	-0.0140077	-0.328026
BST2	-0.304643	-0.29421	-0.682522
BTAF1	0.142726	0.037687	-0.0344971
BTBD1	-0.389987	-0.476656	-0.0466826
BTBD10	-0.370132	-0.0565245	0.00366294
BTBD2	-0.399349	0.0198867	-0.0597343
BTBD7	0.326686	0.337012	0.660952
BTD	-0.0714719	-0.540615	-0.827063
BTF3	0.00970474	0.312526	0.483629
BTF3L4	-0.173815	0.080534	0.12588
BTG1	0.347693	0.26902	0.0505141
BTG2	1.15479	-0.196192	-0.101209
BTN2A1	-0.482642	-0.221727	-0.0201286
BTN2A3P	0.0174248	0.459743	0.00949922
BTN3A1	-0.666969	-0.720666	-0.721921
BTN3A2	-0.477635	-0.559577	-0.0111731
BTRC	-0.0114471	-0.333235	-0.0249458
BUB1	-0.191587	0.0350988	-0.379351
BUB1B	0.0729071	0.260794	0.347403
BUB3	0.140371	0.0904816	0.49562
BUD13	0.198553	0.386443	0.157993
BUD31	0.0395591	0.145839	1.93341
BX322557.10	-1.41	-1.0313	-0.633836
BYSL	-0.233007	-0.00314627	-0.111813
BZW1	0.250969	0.464364	-0.0147166
BZW2	-0.0664483	0.0305401	0.317411
C10orf118	0.14367	0.299778	-0.0924348
C10orf12	0.244008	0.0757668	0.673372
C10orf2	0.338901	0.134417	0.355746
C10orf54	-1.04743	-0.762295	0.852829
C10orf76	-0.534955	-1.00772	-0.841683
C10orf88	0.636546	0.197812	1.07839
C11orf24	-0.15238	-0.853201	-0.386156
C11orf30	0.0814541	-0.111544	-0.419983
C11orf31	-0.202269	-0.124703	-0.388507
C11orf48	-0.628931	-0.983256	-0.769431
C11orf49	-0.231659	-0.118634	-0.324384
C11orf54	0.873457	0.760011	0.70875
C11orf57	0.0204247	-0.102811	0.431076
C11orf58	-0.0267661	-0.00287352	0.20244
C11orf68	0.353303	-1.45638	-0.258108
C11orf73	-0.118504	0.259712	-0.0286097
C11orf74	0.0136851	0.0954107	0.786233
C11orf82	0.186939	0.872249	-0.117348
C11orf83	-0.471787	-0.966607	-0.757868
C11orf84	0.174966	0.0533802	-0.239308
C11orf95	0.421127	-0.218033	0.0620797
C12orf10	-0.36971	-0.353547	-0.612891
C12orf23	-0.333023	-0.118591	-0.548416
C12orf29	0.0897427	0.846018	-0.0915419
C12orf4	0.447246	0.505747	0.946031
C12orf43	-1.70974	-1.90823	-0.138516
C12orf45	-0.735331	-0.64972	0.157646
C12orf49	-0.783811	-0.751866	-0.99618
C12orf5	0.335431	0.718819	-0.220942
C12orf57	0.323563	0.0945765	0.315845
C12orf65	0.21936	0.227081	0.0187142
C12orf66	0.0563215	-0.354177	0.139467
C12orf73	0.123436	-0.863721	-0.556094
C14orf1	-0.28756	0.41907	-0.264981
C14orf119	-0.103569	-0.408779	0.15683
C14orf142	0.681926	0.814433	0.241984
C14orf166	-0.348546	-0.0547696	-0.317056
C14orf2	0.203058	0.118956	0.360036
C14orf80	-1.57046	-3.8384	-1.58971
C14orf93	-0.193421	-0.648478	0.0490171
C15orf39	-0.0352517	-0.871753	-1.60966
C15orf40	-0.392402	-0.244811	-0.888394
C15orf41	-0.4836	0.382344	0.58074
C15orf57	-0.414066	-0.249	-0.243989
C15orf61	0.311385	0.172741	-0.246551
C16orf13	-0.414963	-0.607189	-1.73796
C16orf46	0.496894	1.44454	1.56908
C16orf52	0.584528	0.890507	0.786105
C16orf62	-0.390631	-0.600239	1.13397
C16orf70	0.493648	-0.121803	0.600293
C16orf72	0.256709	0.861856	0.838358
C16orf80	0.213873	0.391041	0.318496
C16orf87	-0.061926	0.792676	0.815412
C16orf91	-0.132887	0.712385	-0.203603
C16orf95	-0.602642	2.31433	0.58533
C17orf103	0.326969	0.778273	-0.337601
C17orf51	0.238531	0.0516493	-0.286794
C17orf53	0.0109903	-0.382192	-1.20464
C17orf58	-0.508911	-0.578584	-0.433703
C17orf59	-0.323374	-2.56853	-0.589359
C17orf70	-1.75577	-1.98151	-2.64492
C17orf75	-0.572268	-0.525119	-0.0943198
C17orf80	0.249368	0.436621	0.148035
C17orf85	0.0146307	-0.387035	-0.163144
C17orf89	-0.437626	-0.860632	-2.47272
C17orf96	0.727085	-0.0534742	-0.0525186
C17orf97	-1.72194	-4.02908	-0.701739
C18orf21	-0.379408	-0.558503	-0.44256
C18orf25	0.277449	0.420225	0.190542
C18orf54	-0.310461	0.283913	0.715237
C18orf56	0.860857	0.0658819	-0.0791357
C19orf10	0.0386593	-0.14286	-0.127525
C19orf12	0.105842	-0.221727	-0.28979
C19orf24	-0.576868	-0.683362	-1.18147
C19orf43	0.112928	0.0654356	0.214086
C19orf47	-0.50054	-0.592565	-0.895134
C19orf48	0.150278	-0.756482	-0.962894
C19orf52	-0.309196	-0.464998	-0.937966
C19orf53	-0.503371	-0.675993	-0.869367
C19orf60	-0.88474	-1.02908	-1.8467
C19orf68	0.537536	-0.0773372	-0.0896857
C19orf70	-0.393414	-0.403083	-1.32667
C19orf82	-0.0365381	-0.922167	0.290688
C1D	0.0449459	0.164191	0.5464
C1GALT1	0.320396	-0.237865	0.400269
C1GALT1C1	0.0494351	-0.163231	-0.0485788
C1orf109	0.222663	-0.0433898	0.241926
C1orf112	-0.451059	-0.796636	-0.0752029
C1orf122	-0.457976	-0.912837	-0.525204
C1orf123	-0.30705	-0.382382	-0.290223
C1orf131	0.326112	0.429037	0.569017
C1orf132	-0.114541	0.973289	-0.238938
C1orf159	-0.331219	-1.5675	-0.67711
C1orf174	-0.0942206	0.408578	-0.296423
C1orf198	0.0349586	0.203777	-0.132671
C1orf216	0.474852	1.41149	-0.225426
C1orf226	0.23386	0.122537	0.223732
C1orf27	0.0991768	0.11904	-0.345294
C1orf35	-0.183997	-0.149757	-0.632448
C1orf43	0.0741672	0.1989	0.542318
C1orf50	-0.848881	-0.28853	-0.206527
C1orf52	0.0759769	-0.0334604	0.956435
C1orf53	0.118383	0.510793	0.215806
C1orf56	-1.2075	0.0270935	0.412721
C1orf63	0.588329	0.835359	-0.379502
C1orf85	-0.419893	-0.71301	-0.406441
C1orf86	0.0512812	-0.534403	-0.191721
C1QBP	-0.0877152	0.570361	-0.184073
C1QTNF6	-0.0660421	-0.129609	-0.189253
C1RL	-0.567538	-0.666512	-1.59626
C1S	-0.0474264	0.164982	0.702794
C20orf112	0.00117425	-0.127257	0.160533
C20orf27	0.0211607	0.174028	-1.00079
C21orf33	-0.0962481	-0.90297	-0.081873
C21orf58	0.22176	0.0714693	0.0927109
C21orf59	-0.145139	-0.106761	-0.323877
C21orf91	0.156107	0.532112	0.361053
C22orf29	-0.284466	-0.671398	-1.48761
C22orf39	0.146883	-0.0166913	-0.779336
C2CD2L	0.82522	0.500066	0.253452
C2CD3	0.078997	0.15149	-0.0729755
C2CD5	0.164159	0.870719	0.519013
C2orf42	0.323065	0.120379	0.439118
C2orf43	-0.122016	-0.00828236	0.610595
C2orf44	-0.0667917	0.464457	1.11157
C2orf47	-0.00115879	0.172606	0.256415
C2orf49	-0.23491	-0.0393971	0.0259789
C2orf68	-0.299277	-0.52941	-0.876714
C2orf69	0.279781	0.289743	0.192239
C2orf76	0.140201	1.16294	0.767341
C3orf17	-0.068393	0.0162734	0.428412
C3orf33	0.271828	0.235955	-0.138243
C3orf38	0.402144	0.414219	0.852359
C3orf58	0.038806	0.237705	0.380255
C3orf62	0.259855	0.690007	0.153203
C4orf21	0.0118302	0.289884	-0.291096
C4orf27	0.19594	0.0224613	0.0646038
C4orf29	0.587349	0.511237	-0.0730974
C4orf3	0.0212746	0.092821	-0.84027
C4orf32	-0.614112	0.544503	-0.83069
C4orf33	-0.299814	1.05129	-0.00241789
C4orf46	0.348614	0.369467	0.411021
C4orf48	-0.29881	-0.541006	-0.524711
C5orf15	0.0666454	0.387966	-0.0691727
C5orf22	-0.240071	-0.205679	-0.239567
C5orf24	0.526057	0.136931	0.0815586
C5orf28	0.199419	0.814799	0.256489
C5orf30	0.170364	0.976212	0.111203
C5orf34	0.21344	0.34943	0.227675
C5orf51	0.0264095	0.382344	0.223049
C5orf55	-1.23742	-1.56568	-0.520298
C5orf56	0.963462	0.225732	0.288741
C6orf1	-1.49963	-1.12016	-1.51185
C6orf106	-0.0169093	0.144386	0.0796057
C6orf120	-0.689151	-1.14684	-1.30882
C6orf203	0.407889	0.0413073	-0.308122
C6orf211	-0.225318	0.21724	-0.0662034
C6orf57	-1.11454	0.14327	0.375038
C6orf62	-0.0400784	-0.230306	0.260277
C6orf89	0.0303425	0.238815	0.0385955
C7orf26	0.681926	0.651216	0.397102
C7orf50	-0.380331	-0.528697	-0.98592
C7orf55	0.10702	0.336189	-0.100025
C7orf55-LUC7L2	0.442552	0.529911	0.0102864
C7orf60	-0.107069	0.800188	0.196703
C7orf73	-0.0915239	0.110199	0.297342
C8orf33	-0.4989	-1.70817	-0.159
C8orf37	0.565756	-0.0946152	-0.0605831
C8orf44	0.776417	0.605596	-0.210972
C8orf76	-0.0141901	0.523826	0.436503
C8orf82	-0.332829	-0.920694	-2.42364
C9orf114	-0.58682	-0.553895	-0.690975
C9orf116	-0.688712	-0.447229	-0.857397
C9orf142	-0.721125	-1.23374	-1.84927
C9orf156	-0.153505	-0.671698	0.25874
C9orf16	-0.494493	0.11931	0.0357595
C9orf3	-0.186589	-0.0450619	0.188759
C9orf40	0.336934	0.151583	0.312849
C9orf41	-0.0512147	0.133962	0.39584
C9orf64	0.174966	0.605327	0.326372
C9orf69	-0.906868	-1.9931	-0.488707
C9orf72	-0.967053	0.0413073	-0.125212
C9orf78	0.309302	0.3389	0.488132
C9orf85	0.168967	0.265823	0.338358
C9orf89	0.179047	-0.158268	-0.153445
C9orf9	0.344891	1.62627	0.441503
C9orf91	0.0574725	-0.603814	-0.0767812
CA11	-0.106805	0.19331	-0.210904
CA5B	0.0341035	-1.29448	-0.00128631
CAAP1	-0.107236	0.00256888	0.0582659
CAB39	0.116639	0.690961	0.238576
CABIN1	-0.237991	-0.358822	-0.0567124
CABLES1	0.314618	0.0685023	0.361023
CABLES2	-0.205306	-0.447091	0.585791
CACFD1	-0.351103	-1.64513	-0.74898
CACNB3	0.0943476	-0.391652	-0.659208
CACTIN	0.222946	0.0987648	-0.242522
CACUL1	0.244803	0.185533	0.285947
CACYBP	0.0403258	0.084288	-0.118023
CAD	-0.209559	-0.0313753	-0.664715
CADM1	0.0623038	0.186702	0.316881
CALCOCO2	-0.198527	-0.352223	-0.00893519
CALD1	0.12982	0.0227243	-0.0264175
CALM1	0.0982088	0.194477	0.385844
CALM2	0.0694967	0.446385	0.394651
CALML4	0.541748	-0.56965	0.233296
CALR	0.125392	0.156812	-0.332836
CALU	-0.11953	-0.11001	0.0810209
CAMK2D	-0.279149	-0.168616	0.654174
CAMK2G	0.00212943	0.452635	-0.111262
CAMK2N1	0.331085	-0.448003	-0.0233133
CAMKK1	-0.000982759	-1.94419	0.131287
CAMKK2	0.315542	-0.110928	0.147656
CAMKMT	0.261554	0.593241	0.154588
CAMLG	0.224461	0.236716	0.604975
CAMSAP1	0.00274818	-0.157855	0.463542
CAMSAP2	0.252674	0.316463	0.221482
CAMTA1	0.0185106	0.269859	-0.595025
CAND1	0.157155	0.738314	0.436211
CANT1	-0.349327	-0.664109	-0.165538
CANX	0.169933	0.0587078	0.25294
CAP1	-0.0164905	0.229331	0.207368
CAPG	-0.317847	-0.647211	-0.204248
CAPN1	-0.443803	-0.603708	-0.280228
CAPN10	-0.240071	-0.221727	-1.19805
CAPN15	0.132032	-0.0459943	-1.29183
CAPN2	0.060821	0.537265	0.0692681
CAPN7	-0.181635	0.134704	0.321632
CAPNS1	-0.106181	-0.324708	-0.528319
CAPRIN1	0.0921531	0.252811	0.356507
CAPRIN2	0.0433691	-0.383303	-0.0390856
CAPZA1	0.0997741	0.299435	0.184132
CAPZA2	-0.0337005	0.548928	0.407875
CAPZB	0.00350392	0.218799	0.723216
CARD8	-0.0493513	-0.324538	-0.204379
CARHSP1	-0.15694	-0.536426	-0.703767
CARM1	-0.0951231	-0.299788	-0.399557
CARS	0.0435995	-0.0193886	0.355041
CARS2	0.19195	-0.109654	0.163272
CASC3	-0.140919	-0.0848519	0.355347
CASC4	-0.0676457	0.350997	0.104195
CASC5	-0.323677	-0.0121807	0.245303
CASC7	0.173254	0.592717	0.298996
CASD1	-0.507294	-0.400228	-0.678431
CASK	0.275895	0.427992	0.23617
CASP2	0.498842	0.401396	0.54297
CASP3	0.5566	0.653029	0.513986
CASP6	-0.287661	0.644891	0.108956
CASP7	0.174966	0.376262	-0.503383
CASP8	-1.10134	-0.618037	0.748863
CASP8AP2	0.239479	0.0956754	-0.36846
CASP9	-0.453065	-0.179907	-0.921322
CAST	-0.104486	-0.0624623	-0.374249
CASZ1	0.479821	-0.176989	1.24499
CAT	-0.240071	0.387066	0.161706
CBFA2T2	0.245355	0.224041	0.146035
CBFB	0.246959	0.331427	0.427017
CBL	0.00504103	0.077678	0.0265654
CBLB	0.157479	0.235821	0.00972548
CBLL1	0.302649	0.437874	0.620464
CBR1	-0.201326	0.0758034	-0.286568
CBR4	-0.357576	-0.508484	-0.361581
CBS	-0.286516	-1.17852	-1.00651
CBWD1	-0.0378156	0.294642	0.329067
CBWD2	-0.145751	0.116469	-0.173946
CBX1	0.0434494	0.455532	0.0176805
CBX2	0.20769	-0.553987	-0.370029
CBX3	-0.0397062	0.0402378	-0.0305207
CBX4	0.0488469	-0.0190868	0.156664
CBX5	0.434053	1.22487	1.12208
CBX6	0.0580515	-1.05165	-0.277473
CBX7	-0.122016	0.693881	-0.767883
CBX8	0.118698	0.342536	1.14139
CBY1	-0.348908	-0.669679	-0.344644
CC2D1A	-0.228667	-0.546567	-0.500151
CC2D1B	-0.648935	-1.66919	-1.12325
CCAR1	-0.0219305	0.0496764	-0.437716
CCBL1	0.246757	-0.602502	-1.01313
CCBL2	-0.528178	-0.725344	-0.198531
CCDC101	0.0484336	-1.66395	-0.685334
CCDC102A	-0.0758421	-0.462735	0.0759336
CCDC104	0.0664942	0.157199	0.128644
CCDC109B	-0.278085	-0.139265	0.234855
CCDC11	1.73048	3.45384	2.1937
CCDC112	0.15852	0.64639	0.234618
CCDC115	0.0441794	-0.276017	-0.261015
CCDC117	0.186021	0.0362145	0.277171
CCDC12	-0.0955824	0.151162	0.330182
CCDC124	-0.32219	-0.2285	-0.629488
CCDC125	0.0432604	-0.221727	-0.0264807
CCDC126	-0.114541	0.515239	0.531598
CCDC127	0.475766	0.617553	0.406211
CCDC130	-0.274341	-0.590413	-0.613455
CCDC132	-0.0756847	0.148641	0.133825
CCDC137	0.30037	-0.0655766	-0.655217
CCDC138	-0.00295176	0.289946	-0.161128
CCDC14	0.107579	0.319574	0.00746994
CCDC142	-0.858092	-1.10416	-0.964842
CCDC150	0.662318	0.036858	0.43876
CCDC163P	0.106253	0.397183	-0.634362
CCDC167	-0.0522115	-0.226146	-0.750742
CCDC171	-0.303081	0.183529	0.773517
CCDC174	0.0519551	0.0269195	0.142389
CCDC18	0.109574	0.506393	0.0876892
CCDC23	-0.570909	-0.2402	-0.66626
CCDC25	-0.0284868	0.400648	-0.0374009
CCDC28A	0.158966	0.238584	0.741103
CCDC34	0.0035745	0.126654	-0.0330899
CCDC41	-0.0691386	-0.260827	-0.0841999
CCDC43	-0.311379	-0.50384	0.0363718
CCDC47	0.0150484	0.224782	0.165978
CCDC51	0.0903883	-0.14349	0.28667
CCDC57	-0.755325	-0.861962	-1.18895
CCDC58	-0.123779	-0.136972	0.216141
CCDC59	-0.127886	0.0540232	0.408686
CCDC6	0.130174	0.261867	0.209878
CCDC66	0.091891	0.223389	0.424212
CCDC71	-1.06669	-3.46661	-1.35541
CCDC77	0.00142978	0.477004	0.0967435
CCDC82	0.319161	-0.0532871	0.274995
CCDC84	-0.877693	-1.24476	-0.605165
CCDC85B	-1.76732	-1.4712	-1.35197
CCDC88A	-0.198394	-0.323607	-0.280473
CCDC88B	-0.686058	-1.006	-0.868837
CCDC88C	-0.225764	-0.0660516	0.424291
CCDC9	-0.485548	-1.63336	-1.8909
CCDC90B	-0.654101	-0.399217	-0.20328
CCDC91	-0.0607664	-0.087199	0.0598143
CCDC92	0.215608	0.628853	0.752356
CCDC93	0.514816	-0.0527623	-0.208938
CCDC94	-0.0528399	-1.21585	-0.567376
CCDC97	-0.978385	-1.92365	-0.967352
CCM2	-0.0243428	0.469131	0.292243
CCNA2	-0.16493	0.0514435	-0.456298
CCNB1	-0.140229	-0.619047	0.0755104
CCNB1IP1	0.0822089	-0.0108961	-0.365988
CCNB2	-0.345424	-0.296266	0.261369
CCNC	0.0821931	0.370738	-0.377964
CCND1	0.329015	-0.155758	0.309071
CCND3	-0.238224	-0.708579	-0.332874
CCNDBP1	-0.159901	-0.261437	-0.504649
CCNE1	0.857937	0.516775	-0.0637396
CCNE2	1.04353	0.778273	0.652903
CCNF	-0.287591	-0.854707	-0.696274
CCNG1	-0.0313187	0.209109	-0.193211
CCNG2	0.70809	1.2377	-0.0432083
CCNH	-1.46122	-0.749546	-1.14975
CCNI	0.100912	0.0318129	0.274931
CCNK	-0.0855395	0.013846	0.166026
CCNL1	-0.0767234	-0.00801255	0.270486
CCNL2	-0.00289523	-0.0895382	-0.56963
CCNO	-0.40532	-1.22173	-1.02682
CCNT1	0.197908	0.524566	0.434341
CCNT2	0.146952	0.264161	0.0821523
CCNY	0.0274608	0.378784	0.516672
CCNYL1	0.197483	-0.160632	-0.400898
CCP110	-0.0240877	0.382177	-0.0708565
CCPG1	-0.25138	-0.133371	-0.635743
CCS	-0.400719	-0.718473	-1.91084
CCSAP	0.538182	0.352789	0.417024
CCSER2	-0.116716	-0.0802025	0.427306
CCT2	0.0788814	0.216679	0.393495
CCT3	-0.0545158	-0.045363	0.425487
CCT4	0.0684439	0.356884	-0.157361
CCT5	0.0319451	0.152926	0.42617
CCT6A	0.144995	0.303702	0.0659018
CCT7	-0.0162572	0.124351	0.329376
CCT8	0.142795	0.354494	-0.0551048
CCZ1	0.139316	0.461515	0.190647
CD109	-0.0254774	0.529885	-0.27095
CD151	-0.515628	-0.762356	-1.63392
CD164	-0.00731103	0.329773	-0.0927222
CD27-AS1	1.4513	-0.844164	0.5477
CD276	0.0457532	0.136773	-0.0199194
CD2AP	0.108285	0.0814286	0.318546
CD2BP2	0.0900771	-0.502567	-0.734278
CD320	-0.28121	-0.00261396	-0.317415
CD3EAP	0.0314076	-0.288029	0.147391
CD46	0.226439	0.348937	0.45048
CD47	-0.0590589	0.132938	-0.145141
CD55	-0.151612	-0.449679	-0.214117
CD58	-0.0992089	-0.745994	0.0840031
CD63	0.00252154	-0.0167971	0.187663
CD70	0.827043	1.36324	-1.13557
CD81	0.153462	-0.285857	0.0168615
CD83	0.691542	-0.280621	-0.01004
CD9	0.252318	1.25827	0.161562
CD99L2	0.0390185	0.068401	0.699086
CDA	-0.0575138	-0.967154	-0.281256
CDADC1	-0.113465	-0.572414	-0.104169
CDC123	0.000990507	0.263004	0.230119
CDC14B	0.00377938	0.0502048	-0.628285
CDC16	0.103413	-0.186563	-0.0409521
CDC20	-0.633058	-0.77737	-0.783963
CDC23	0.0655047	0.00792116	-0.429543
CDC25A	0.387906	0.58627	0.407797
CDC25B	-1.01429	-1.73814	-1.04688
CDC25C	-0.156976	-0.567672	-0.153646
CDC27	-0.0158109	0.0509906	0.296782
CDC34	-0.219607	-0.388994	-0.276124
CDC37	-0.184188	-0.665062	-0.442512
CDC37L1	0.187944	-0.202009	0.0213923
CDC40	0.159046	0.40337	0.323193
CDC42	-0.00680188	0.465871	0.636695
CDC42BPB	-0.170961	-0.277925	-0.282113
CDC42EP2	-1.21498	-3.62772	-0.661948
CDC42EP4	0.800025	0.177229	0.0302829
CDC42SE1	-0.227055	-0.0734043	0.306438
CDC42SE2	-0.123115	-0.166335	0.170404
CDC45	-0.387225	-0.446044	-1.37941
CDC5L	0.0642584	0.254536	0.65894
CDC6	0.185037	-0.441945	-0.0380503
CDC7	-0.00295176	0.126196	0.350381
CDC73	-0.181441	-0.169804	0.161341
CDCA2	0.157479	0.440323	0.296549
CDCA3	-0.623921	-0.946961	-0.548084
CDCA4	0.161694	-0.0879579	-0.773612
CDCA5	0.430963	0.523134	0.244086
CDCA7	0.294705	0.208213	0.164835
CDCA7L	-0.349261	1.77827	-0.0188901
CDCA8	-0.060522	0.186505	0.435535
CDH24	-0.392075	0.652742	-0.69616
CDIP1	-0.130172	-0.243357	-0.259569
CDIPT	-0.338579	-0.912871	-0.580083
CDK1	-0.2742	0.35468	0.347641
CDK12	-0.224938	-0.00493934	-0.112942
CDK13	0.222619	0.186955	0.338955
CDK14	0.128172	-0.484761	-0.0485002
CDK16	-0.0297785	-0.0946644	-0.469078
CDK17	0.0321313	0.0892715	0.049252
CDK18	-0.00191173	-1.00743	-1.16555
CDK19	0.201079	-0.0339206	0.681439
CDK2	0.144778	-0.567246	-0.656244
CDK2AP2	0.279403	-0.163758	-0.190662
CDK5	-0.391906	-0.467232	-1.0155
CDK5R1	0.142176	-0.00427371	0.309401
CDK5RAP1	0.163253	-0.0335132	-0.0888692
CDK5RAP2	-0.0706797	0.0570826	0.120202
CDK5RAP3	-0.31152	-0.454144	-1.05403
CDK6	0.110476	0.456464	0.770425
CDK7	0.500617	0.781359	0.0891725
CDK8	-0.108827	0.418377	0.192879
CDK9	-0.971875	-0.554302	-0.543265
CDKAL1	0.131897	-0.0277687	0.52791
CDKL5	-0.0929672	0.274949	-0.00183815
CDKN1A	0.285226	0.637001	-0.479691
CDKN1B	0.0224267	0.157039	0.143973
CDKN2A	0.0901183	0.578964	0.317131
CDKN2AIP	0.288177	0.283065	0.211283
CDKN2AIPNL	0.217015	0.0383358	0.601133
CDKN2B	-0.0817268	0.915776	-0.974834
CDKN2C	-0.00299052	0.589197	0.42069
CDKN2D	0.520463	1.45311	-0.0611717
CDKN3	-0.164326	-0.191683	0.0436396
CDON	-0.169682	0.0102196	-0.153742
CDPF1	-0.266739	-0.427046	-0.282088
CDR2	-0.486232	-0.0978145	0.0431737
CDR2L	0.181809	-0.596997	-0.526135
CDS2	0.186021	0.138316	0.228279
CDT1	-0.107579	-0.461336	-0.865839
CDV3	0.0581288	0.165432	0.335168
CDYL	-0.00424873	0.0739637	0.175219
CEBPB	-0.00569133	-0.908481	-0.492191
CEBPG	-0.194747	-0.140889	0.194023
CEBPZ	0.226032	0.306358	0.342218
CELF1	0.162624	0.261124	0.170414
CELSR2	0.0787507	-0.0300678	-0.342563
CENPA	0.020123	0.79538	0.28416
CENPB	-0.495212	-1.50153	-0.627996
CENPC	0.329887	0.764902	-0.0802294
CENPE	-0.255093	0.224403	-0.134954
CENPF	-0.211971	0.0306097	0.237063
CENPH	0.183071	-0.0147267	-0.316055
CENPI	-1.51771	-1.54033	-0.935096
CENPJ	0.149236	-0.0441461	-0.0558971
CENPK	-0.167671	-0.573081	-0.379651
CENPL	-0.0670068	0.0444816	0.390395
CENPM	-0.715594	-0.951369	-2.10294
CENPN	-0.251416	-0.109098	-0.663347
CENPO	-0.170592	-0.272684	-0.349386
CENPP	-0.886198	0.026952	0.722664
CENPQ	0.562133	0.671822	0.130819
CENPT	-0.0611013	-0.38248	-0.742592
CENPV	0.330071	0.0950464	0.086778
CENPW	-0.171262	-0.406849	-0.170964
CEP104	-0.0883831	-0.133423	0.457952
CEP120	0.174966	-0.290227	-0.0668068
CEP128	-0.601656	-1.0341	0.420168
CEP135	-0.312741	-0.221727	-0.471901
CEP152	-0.102417	-0.278374	-0.463838
CEP164	0.106117	-0.29973	-0.0658713
CEP170	-0.0241962	-0.0842236	0.0997011
CEP192	0.0174248	-0.317729	0.335949
CEP250	-0.615207	-0.427954	-0.664952
CEP290	-0.263476	-0.329118	-0.295988
CEP350	0.105596	0.135125	0.451965
CEP41	0.052184	0.418062	0.786024
CEP44	-0.102345	0.437714	-0.158247
CEP55	0.0468713	0.26071	-0.169674
CEP57	-0.017562	-0.0325828	0.179893
CEP57L1	-0.356447	-0.604447	-0.22541
CEP63	-0.028079	0.109257	0.622083
CEP68	0.153051	-0.469655	-0.188921
CEP70	-0.531303	-0.146996	-0.11571
CEP72	-0.248685	-1.16283	-0.701751
CEP76	-0.149559	0.291851	0.36726
CEP78	-0.0154752	0.0534528	0.349719
CEP85	-0.065498	-0.0312651	-0.233544
CEP85L	0.185162	0.292846	0.764644
CEP89	0.0133769	-0.0671151	-0.165575
CEP95	0.0976603	-0.0444508	-0.00304581
CEP97	0.222795	0.137167	0.29389
CEPT1	0.20542	-0.110428	0.342236
CERCAM	0.0247234	-0.52588	-0.678966
CERK	0.0559638	0.455927	0.0124987
CERS2	-0.181242	0.0515662	1.14493
CERS5	-0.0906241	-0.363834	-0.272597
CES2	-0.678789	-0.483717	-0.558238
CETN2	-0.175978	0.0343112	-0.131757
CETN3	-0.11201	-0.207101	0.512114
CFD	-0.735572	-0.832225	-2.14547
CFDP1	-0.0117347	0.337146	-0.2333
CFL1	0.248408	0.159049	0.329118
CFL1P1	0.0229629	1.21885	1.12436
CFL2	-0.453838	-0.154716	0.040703
CFLAR	-0.402463	-0.0971705	-0.481668
CGGBP1	-0.207335	-0.699253	0.310025
CHAC1	0.0594888	-2.02908	-2.04196
CHAC2	-0.646496	-1.45877	-0.704739
CHAF1A	0.18128	-0.217801	-0.566456
CHAF1B	-0.530973	-0.31741	-0.352577
CHAMP1	0.210907	0.366362	0.155124
CHCHD1	-0.0984173	-0.0614629	0.57261
CHCHD2	0.0862081	0.0467159	0.145718
CHCHD4	-0.0794353	0.115384	0.343401
CHCHD6	0.0468097	0.490696	-0.183815
CHCHD7	-0.058922	-0.203367	-0.73773
CHD1	0.205611	0.283398	0.123409
CHD1L	-0.000422254	-0.0101795	0.214524
CHD2	0.102721	0.0635193	0.178522
CHD3	-0.227435	-0.652566	-0.117191
CHD4	-0.0294944	-0.0328968	0.0264608
CHD6	-0.0488089	0.0665247	0.523049
CHD7	0.146532	0.153171	0.308433
CHD8	0.0534894	0.024042	0.0764905
CHD9	0.199374	0.474479	0.184076
CHEK1	-0.235291	-0.307816	-0.123283
CHEK2	0.195286	0.0988829	-0.118435
CHERP	0.269039	0.140555	0.0413233
CHIC2	-0.643196	-0.877393	0.815826
CHID1	-0.806702	-0.771523	-1.23716
CHKA	0.211492	0.120353	-0.147939
CHM	-0.0693144	0.23182	0.175839
CHML	-0.36591	-0.648837	-0.842125
CHMP1A	-0.0820278	-0.215426	-0.264292
CHMP1B	-0.359228	0.025463	-0.502478
CHMP2A	-0.165109	0.239407	-0.860042
CHMP2B	0.0234571	0.28467	0.338512
CHMP3	0.0681524	0.0148252	0.0715226
CHMP4A	0.346732	0.163104	0.34865
CHMP4B	-0.117491	0.148808	0.174136
CHMP5	0.137821	0.595516	0.292245
CHMP7	-0.18493	-0.612517	-0.164256
CHN1	-0.449995	-1.10437	-0.0418605
CHORDC1	-0.65798	-0.313499	-0.288108
CHP1	0.295355	0.520826	0.228279
CHPF	0.0537353	-0.400511	-0.776075
CHPT1	0.127722	0.179696	0.378806
CHRAC1	0.0395598	0.173974	-0.0097885
CHRNA5	-0.249532	-0.269424	0.171775
CHST12	-0.428297	-0.909468	-1.39225
CHST13	-0.355549	-0.0601231	-0.00581612
CHST14	-0.269931	-0.0591741	-0.0996021
CHSY1	-0.0245985	-0.203645	0.00880824
CHTF8	-0.2626	-0.662074	0.16616
CHTOP	-0.3245	-0.822661	-0.223412
CHUK	0.0862809	0.275598	-0.0458272
CHURC1	0.166236	0.55588	0.111869
CIAO1	-0.328008	-0.843281	-0.833712
CIAPIN1	-0.102854	-0.0760195	0.760768
CIB1	-0.134234	-0.150288	-0.660947
CIC	0.148199	-0.354453	0.0534066
CIDECP	0.352753	-0.52723	0.129232
CINP	-0.196793	-0.206297	-0.386023
CIR1	-0.12132	0.239339	0.418766
CIRBP	-0.472506	-0.88687	-1.35766
CIRH1A	0.116608	0.111818	0.388474
CISD1	-0.230883	-0.143898	0.34076
CISD2	0.0948262	0.238995	0.267994
CISD3	-0.624913	-1.02598	-1.83927
CISH	0.00249883	0.218846	-0.347605
CIT	-0.340266	0.0176985	-0.216825
CITED2	0.205827	-0.558762	-0.2876
CITED4	0.58239	-0.748048	-0.148867
CIZ1	-0.191713	-0.417514	-0.340508
CKAP2	0.259708	-0.0483564	0.0408469
CKAP2L	-0.13828	0.439309	0.00817463
CKAP4	0.13204	0.039353	0.27571
CKAP5	-0.106989	-0.164148	0.356203
CKB	0.17001	-0.314769	-0.100749
CKLF	-0.0573846	0.225274	-0.694282
CKMT1A	0.561989	-0.0842236	-0.365282
CKMT2-AS1	0.83655	0.393793	0.336246
CKS2	0.0530068	0.418014	0.627833
CLASP1	0.157636	0.121757	0.186445
CLASP2	0.0403616	-0.170065	-0.0272362
CLASRP	-0.552737	-0.102462	-0.32757
CLCC1	-0.0858334	-0.99264	-0.677474
CLCN3	-0.119025	0.257727	0.614805
CLCN5	-0.0980525	-0.30271	0.510031
CLCN7	0.52681	0.493904	1.51876
CLDN12	-0.0424873	0.0164327	0.0951379
CLDN15	1.1319	0.530564	0.190159
CLDND1	-0.261133	-0.292116	0.211266
CLDND2	0.458759	-0.537229	-1.26111
CLEC16A	0.193462	0.0380322	-0.587894
CLHC1	-0.141508	0.0399783	1.10804
CLIC4	-0.0121455	0.663191	0.256395
CLINT1	0.0129491	0.0777276	0.311905
CLIP1	-0.0346228	-0.154903	-0.383595
CLK1	0.147745	0.115774	-0.00402446
CLK2	-0.085994	-1.04682	-1.16156
CLK3	-0.48485	0.01173	-0.39258
CLK4	-0.513573	-0.159218	-0.0309433
CLN3	-0.297405	-0.425484	-0.628074
CLN5	-0.00591255	0.302694	0.406889
CLN6	-0.46556	-0.335123	-1.15962
CLN8	0.098004	0.11931	-0.429001
CLNS1A	-0.279801	-0.0586548	-0.333258
CLOCK	0.340703	0.267511	0.568559
CLP1	0.167624	0.517812	0.343964
CLPB	-0.799943	-0.325563	-1.59618
CLPP	-0.313078	-0.30646	-0.533641
CLPTM1	-0.00599724	0.00509511	0.361625
CLPTM1L	0.108931	0.211077	0.00232117
CLPX	0.130572	0.245705	0.468459
CLSPN	0.115387	0.216862	-0.458561
CLSTN1	-0.0612234	-0.117282	-0.57569
CLSTN3	-0.0880684	0.203942	-0.567636
CLTA	0.0505514	0.158266	0.318547
CLTB	-0.0809011	-0.400896	-0.00541519
CLTC	-0.0774905	0.25599	0.0603329
CLTCL1	-0.939291	0.224529	-0.782779
CLU	-0.0228572	-0.0364161	-0.348705
CLUAP1	-0.643587	-0.523997	0.0141949
CLUH	-0.153644	-0.162066	0.205783
CLYBL	-0.43137	-0.331352	-0.0683276
CMAS	0.0181519	0.117236	0.163954
CMC1	-0.105142	0.133932	-0.111244
CMC2	0.118174	0.435795	0.201665
CMIP	-0.0834137	0.0241139	0.10125
CMPK1	0.128324	0.547897	-0.0510176
CMSS1	-0.0686875	-0.00349828	0.494007
CMTM4	-0.240071	-0.239649	-0.476825
CMTM6	-0.086696	0.022405	0.196383
CMTR1	-0.375586	-0.37132	-0.0849031
CMTR2	0.440108	-0.0785324	0.053443
CNBP	-0.0910232	-0.0593608	-4.16804e-05
CNDP2	-0.077477	0.185974	0.19557
CNIH1	-0.113049	0.226524	0.0740485
CNIH4	-0.232424	0.0858729	-0.268344
CNKSR3	0.402502	0.837727	0.576346
CNN2	-0.18071	-0.239725	-0.0323664
CNNM2	-0.510925	-0.357242	-0.224271
CNNM4	0.463091	0.408023	-0.261216
CNOT1	-0.146763	-0.0133373	-0.115898
CNOT10	0.162448	0.386266	0.257104
CNOT11	-0.227567	-0.533656	-0.391633
CNOT2	-0.010389	0.00404402	0.175943
CNOT3	-0.546318	-0.496907	-1.02135
CNOT4	0.283134	0.544934	0.458177
CNOT6	0.291884	0.375584	-0.04584
CNOT6L	0.918042	0.961511	1.18852
CNOT7	-0.0287874	-0.109069	0.478349
CNOT8	0.130843	-0.178841	-0.104215
CNP	-0.350868	-0.0953979	-0.302286
CNPPD1	-0.468469	-0.834546	-0.67487
CNPY2	-0.269377	-0.203126	-0.410291
CNPY3	-0.450504	-0.564696	-0.577685
CNPY4	-0.427698	-0.126149	-0.338579
CNST	0.250067	0.478713	0.633713
CNTLN	-0.204141	0.0208039	0.333754
CNTROB	-0.399025	-0.375928	-1.02228
COA1	-0.282645	0.08262	-0.236761
COA3	-0.653939	-1.3531	-0.829608
COA4	-0.573939	-1.44892	-0.874208
COA5	-0.241599	0.0266461	-0.319394
COA6	-0.199904	0.168474	-0.0333658
COASY	-0.0597763	-0.0249365	-0.189072
COG1	-0.575235	-0.638801	0.235553
COG2	-0.15624	-0.337477	0.09286
COG3	-0.206905	-0.305888	-0.0128428
COG4	-0.231756	-0.177154	-0.316077
COG5	-0.0464493	-0.387192	-0.330595
COG6	-0.749483	-0.11703	0.520064
COG7	0.0427182	0.261164	-0.203312
COG8	-0.781965	-1.44579	-0.403906
COIL	-0.0248586	0.45012	0.44544
COL27A1	0.0523653	-0.113884	-0.402888
COL4A2	0.0273254	-0.577871	-0.504418
COL4A3BP	0.309131	0.519106	0.521041
COL9A3	-0.256084	-0.0893648	-1.03765
COLGALT1	0.0644248	0.153638	-0.0307248
COMMD1	-0.192766	-0.324821	-1.00295
COMMD10	-0.132543	-0.255997	-0.173913
COMMD2	-0.0124823	-0.073703	0.016299
COMMD3	-0.151327	-0.176344	-0.185895
COMMD4	-0.15119	-0.0119461	-0.49081
COMMD5	0.00922883	-0.876003	-1.21296
COMMD6	0.0833962	0.482674	0.58012
COMMD7	-0.0440016	-0.31739	0.0895234
COMMD8	-0.185016	-0.156274	-0.0462144
COMMD9	-0.187604	-0.1476	0.102623
COMT	0.16718	0.206954	0.0051658
COMTD1	-0.481829	-0.915624	-1.39716
COPA	0.0088604	0.0191771	0.190864
COPB1	-0.0131408	-0.150906	-0.0692641
COPB2	-0.270479	-0.410549	-0.744341
COPE	-0.212195	0.180618	0.107959
COPG1	-0.0180478	0.169736	-0.0231492
COPRS	-0.109951	-0.0682741	-0.0898997
COPS2	-0.128144	0.179867	0.631523
COPS3	0.167563	0.381982	0.199293
COPS4	0.104577	0.73265	0.537863
COPS5	0.15663	0.228826	0.199672
COPS6	-0.198767	-0.220837	-1.39066
COPS7A	-0.0605359	0.103484	-0.139621
COPS7B	0.19833	0.305756	0.401372
COPS8	0.056025	-0.00630453	0.128459
COPZ1	0.15295	0.395769	-0.0741089
COQ10A	-0.0880684	-0.96728	-1.1906
COQ10B	0.0201912	0.562544	0.0422872
COQ2	-0.514828	-0.369573	-0.850238
COQ3	-0.213164	0.104588	-0.502104
COQ4	-0.48585	-0.585365	-0.533551
COQ5	-0.348371	-0.0797081	-0.127895
COQ7	-0.18521	-0.80973	-0.191098
COQ9	-0.905407	-0.7363	-0.663947
CORO1C	0.0846919	-0.115945	0.0645367
CORO2A	-0.0911577	0.187974	-0.488296
CORO7	-0.215824	0.0389823	0.00256157
COTL1	0.289381	0.354681	0.267968
COX10	0.202534	-0.107958	0.11878
COX11	-0.311015	-0.247613	-0.840015
COX14	-0.247423	-0.674597	-0.214233
COX15	0.142277	-0.36652	0.204859
COX16	0.35354	0.383846	0.440812
COX17	0.0166881	-0.0552893	0.559249
COX18	-0.292024	0.0225801	0.0838844
COX19	-0.0362294	-0.105302	0.102399
COX4I1	-0.0160634	0.077048	0.435274
COX5A	0.0731214	0.316523	0.387849
COX5B	-0.0315589	-0.129624	0.0154188
COX6A1	0.0962715	0.295737	0.259989
COX6A1P2	0.16907	0.257036	0.387336
COX6B1	-0.11543	-0.207698	0.171258
COX6C	0.194846	0.41081	0.461771
COX7A2	0.00431544	0.027746	0.281923
COX7A2L	0.0133896	0.301183	0.758924
COX7B	0.0949798	0.317015	0.652462
COX7C	0.173265	0.136163	0.118072
COX8A	-0.0546591	0.054671	0.234055
CPD	0.159681	0.0783142	0.455585
CPEB2	0.27806	-1.05823	0.091232
CPEB3	0.447985	0.029498	0.590227
CPEB4	-0.234983	0.121972	0.194411
CPLX1	0.0295356	-0.0152762	-0.483679
CPM	-0.0718652	0.0413073	-0.267931
CPNE1	-0.284331	-0.105878	-0.583676
CPNE2	0.0406649	-0.104913	0.0130713
CPNE3	0.137877	0.442378	0.571771
CPNE8	0.0261026	3.2377	0.175762
CPOX	0.322308	0.0233074	0.540941
CPPED1	-0.398769	-0.440178	0.107276
CPS1	-0.412695	-0.0210788	-0.0595091
CPSF2	-0.0278509	-0.039008	0.162472
CPSF3	-0.0205312	-0.0499445	0.563342
CPSF3L	-0.931233	-0.582787	-1.74649
CPSF4	-0.202711	-0.99724	-0.993737
CPSF6	-0.255763	0.151925	0.304424
CPSF7	0.174966	0.277666	0.120965
CPT1A	0.153177	-0.0712902	0.354434
CPT2	-0.603592	0.320725	0.698987
CRABP2	0.0974369	0.608348	-0.117927
CRADD	-0.409996	-0.175433	-0.503356
CRAMP1L	0.397358	0.59431	0.0894157
CRAT	-0.578873	-0.377677	0.103745
CRBN	-0.425537	-0.338827	0.0648568
CRCP	0.372566	0.115426	0.346757
CREB1	0.00910028	0.0168328	0.334416
CREB3	-0.807504	-0.889259	-1.01553
CREB3L2	-0.150217	-0.156677	-0.160307
CREB5	0.174966	-0.790011	-1.09272
CREBBP	0.0483463	0.0971697	0.140035
CREBL2	-0.323582	-0.282077	-0.0782412
CREBRF	0.424325	0.719178	0.652191
CREBZF	-0.0787085	-1.54291	-1.3503
CREG1	-0.00766029	0.352627	0.254524
CRELD2	0.00346103	0.163288	-0.33157
CREM	0.116738	0.81222	0.862187
CRIPAK	-0.409996	-0.327769	-0.317733
CRIPT	-0.325021	-0.671383	-0.146759
CRK	0.219901	0.196781	0.177367
CRKL	0.191417	0.143686	-0.0848504
CRLF3	-0.352772	-1.02908	0.118164
CRLS1	-0.237357	0.614029	0.168412
CRNDE	0.119068	-0.221727	-0.538793
CRNKL1	0.0709876	-0.414372	0.174467
CROCC	0.549362	-0.447287	-1.4211
CROCCP2	0.578863	-0.509243	-0.433691
CRTAP	-0.149312	-0.0386363	-0.125072
CRTC1	-0.920793	-1.54705	-1.05984
CRTC2	-0.115813	1.93028	1.04522
CRTC3	-0.0384034	0.116484	-0.0172357
CRY1	0.117251	-0.0209298	-0.247317
CRY2	0.212934	0.411156	0.121431
CRYBG3	-0.100668	0.379953	0.574434
CRYL1	-0.6234	0.355198	0.872862
CRYZ	-0.141061	0.171259	-0.137857
CRYZL1	0.0245492	-0.482318	0.0107795
CS	0.0346488	0.204765	0.0423353
CSAD	-0.0211765	-0.608006	-0.479214
CSDE1	0.154819	0.489371	0.580256
CSE1L	0.188825	0.249073	0.344969
CSGALNACT2	0.184747	-0.31819	0.127651
CSK	-0.348253	-0.666172	-0.56905
CSNK1A1	-0.0368803	-0.00384168	0.475433
CSNK1D	-0.457779	-0.601485	-0.348412
CSNK1E	-0.150157	-0.177447	-0.339564
CSNK1G1	0.1298	0.306393	0.680388
CSNK1G2	-0.163203	-0.0321785	0.104317
CSNK1G3	0.0813263	0.34526	0.503359
CSNK2A1	-0.0585379	-0.181775	0.155257
CSNK2A2	0.00228153	0.0523988	0.37021
CSPG5	-0.294519	1.58563	-0.15567
CSPP1	0.203455	0.326773	-0.204887
CSRNP1	-0.00191173	-0.788618	-0.05036
CSRNP2	-0.424793	-1.22173	-0.106605
CSRP1	0.0897091	0.246329	0.0827798
CSRP2BP	0.66767	1.51426	1.97958
CST3	-0.389819	-0.0145876	-0.676524
CSTB	-0.0332912	0.0983836	-0.0563171
CSTF1	0.268701	-0.0527981	0.300445
CSTF2	-0.519516	-0.581112	-0.471834
CSTF2T	-0.028021	-0.158302	-0.421826
CSTF3	-0.670487	0.702306	1.97081
CTA-204B4.2	1.07113	-0.901189	-0.239116
CTA-217C2.1	-0.3944	-0.0181937	0.26407
CTA-292E10.6	-0.825034	0.00287976	-0.406631
CTA-29F11.1	0.0866102	-0.138311	-0.989083
CTA-384D8.36	0.982321	-0.472535	-0.0975142
CTA-445C9.14	-0.206124	-1.68567	-0.449329
CTAGE5	0.537536	0.718952	0.400155
CTB-119C2.1	-0.310461	2.58563	-0.851807
CTB-31N19.3	0.952574	0.102217	0.25196
CTB-58E17.1	0.227433	-0.939196	0.0929008
CTB-89H12.4	-0.262614	0.0229181	-0.853364
CTBP1	0.0481249	0.23559	0.161765
CTBP1-AS2	-0.555427	-0.602331	-0.157828
CTBP2	0.106197	1.00857	0.0392038
CTBS	-0.614948	-0.659848	0.180946
CTC-228N24.3	-0.161725	-0.421233	0.770863
CTC-246B18.10	-0.462464	-0.456192	-1.1266
CTC-297N7.8	1.1546	1.29715	0.871267
CTC-429P9.3	1.95257	0.665264	-0.275154
CTC-429P9.5	0.899332	0.511486	-0.284261
CTC-444N24.11	0.242838	0.413051	-0.133289
CTC-444N24.8	0.23155	0.0244335	0.51369
CTC-459F4.3	0.292618	-0.171759	-0.297493
CTC-462L7.1	0.617484	0.695811	1.16739
CTC-471F3.4	-0.68753	-0.75098	1.66795
CTC-503J8.6	0.052191	0.237987	0.12301
CTC-534A2.2	0.820301	0.0872232	-1.1469
CTCF	-0.097504	0.0476024	0.277447
CTD-2015H6.3	-0.625725	-0.934445	-1.09287
CTD-2031P19.4	0.0127472	0.0872785	0.492449
CTD-2044J15.2	1.13544	0.338988	0.744082
CTD-2124B8.2	0.962117	1.62724	1.28281
CTD-2186M15.3	1.20534	-0.955447	-0.24803
CTD-2196E14.4	2.2268	1.3608	1.19512
CTD-2196E14.9	1.32002	1.08665	1.71992
CTD-2201E18.3	0.422894	0.248903	0.669307
CTD-2228K2.5	0.335431	-0.697647	-0.27104
CTD-2287O16.1	0.0379361	0.196078	0.382519
CTD-2287O16.5	-0.0729615	-0.747796	-0.795984
CTD-2369P2.2	0.235087	-1.57928	-0.821308
CTD-3035D6.1	-0.0849011	0.10527	0.346583
CTD-3184A7.4	-0.0580933	-1.34826	0.310715
CTD-3195I5.1	0.496894	-0.221727	-0.0793072
CTD-3222D19.7	1.29044	1.92883	0.538046
CTDNEP1	-0.185911	-0.483193	-0.0782119
CTDP1	0.075956	-0.165771	-0.0744439
CTDSP1	-0.117167	-1.39304	-0.628757
CTDSP2	0.439369	0.159959	0.329861
CTDSPL	0.263624	0.243936	0.087804
CTDSPL2	-0.0213136	0.00356523	-0.222931
CTH	-0.185781	-0.37373	-0.860476
CTIF	0.501467	-0.434862	-0.493408
CTNNA1	0.0937949	0.294028	0.0504961
CTNNAL1	0.102223	0.252163	-0.0180255
CTNNB1	0.140808	0.203421	0.544425
CTNNBL1	-0.0666864	-0.0621508	0.138387
CTNND1	-0.118652	-0.0578206	0.00837578
CTNS	-1.17017	-2.24557	-1.86156
CTPS1	-0.389268	-0.532712	-1.5214
CTPS2	0.254988	0.0120252	0.264183
CTR9	-0.135747	-0.0298405	0.111155
CTSB	0.11891	-0.0541155	0.103033
CTSC	-0.276062	0.354317	0.359216
CTSD	-0.346127	-0.285028	-0.624663
CTSV	-0.00560622	0.502638	-0.51058
CTSZ	-0.220394	-0.396814	-0.706322
CTTNBP2NL	-0.138548	-0.0534556	0.2717
CTU1	-0.836089	-1.33066	-1.00093
CTXN1	-0.122016	-2.10925	-0.578322
CUEDC1	-0.1223	-0.802837	-0.26587
CUEDC2	-0.0295045	-0.344584	-0.305734
CUL1	0.182062	-0.0478976	0.292669
CUL2	0.25102	0.291574	0.382065
CUL3	0.0275588	0.470371	0.320888
CUL4A	-0.303185	-0.711388	-0.183768
CUL4B	-0.0533303	-0.0877204	0.270682
CUL5	0.0603427	0.125608	0.343887
CUL7	-0.661535	-0.964691	-1.19503
CUL9	-0.555847	-0.271768	-0.246282
CUTC	-0.77472	-0.765701	0.152217
CUX1	-0.0243428	0.249259	-0.182925
CWC15	-0.0110773	0.10656	0.567146
CWC22	0.0390011	0.233403	0.191989
CWC25	-0.0356986	0.143085	0.0162786
CWC27	0.100071	0.307146	0.159972
CWF19L1	0.0998956	0.217214	0.253643
CWF19L2	-0.260497	0.218238	-0.0617948
CXorf23	0.30555	0.285233	-0.0117471
CXorf38	-0.712559	-0.36259	-0.396271
CXorf56	-0.182586	0.226773	-0.241923
CXXC1	-0.227634	-0.112984	0.00154834
CXXC5	0.0181593	-0.274455	0.145477
CYB561A3	-0.185817	-0.619358	-0.0747617
CYB561D1	-0.0711946	-1.19425	0.685212
CYB561D2	-0.686206	-1.75345	-1.58096
CYB5B	0.110974	0.208771	-0.337582
CYB5D1	-0.117943	-0.388735	-0.142989
CYB5D2	-0.0620732	-0.831781	-0.835579
CYB5R1	-0.714358	-0.77071	-1.22886
CYB5R3	-0.158998	-0.410178	-0.762998
CYB5R4	-0.0142595	0.105438	-0.0367621
CYB5RL	0.0411103	0.652742	-0.0995647
CYBA	-0.269645	-0.319702	-0.198806
CYBRD1	-0.0620732	0.55588	0.181937
CYC1	-0.256296	-0.466655	-0.607795
CYCS	-0.113913	0.000665342	-0.238174
CYFIP1	0.0895745	0.428688	0.184691
CYHR1	-0.200371	-0.601648	0.135738
CYLD	0.672249	0.757809	1.23161
CYP20A1	-0.45248	-0.103254	-0.711822
CYP2S1	-0.427698	-0.514509	-0.330334
CYSTM1	0.0962119	0.408289	-0.0960178
CYTH1	-0.163203	0.103933	-0.180733
CYTH2	-1.53775	-3.05756	-1.63735
CYTH3	-0.00945854	0.265938	-0.527201
D2HGDH	-0.495726	-1.28404	-2.19032
DAAM1	-0.605644	-0.221727	0.112987
DAB2	-0.0515425	-0.0132004	0.257775
DAD1	-0.0254167	0.302174	0.244616
DAG1	0.0653007	0.153102	-0.00473682
DAGLB	-0.302081	-0.591422	-0.142884
DAK	-0.26083	-0.532345	-0.881642
DANCR	0.0690533	0.148214	-0.101243
DAP	0.104722	0.331964	0.460951
DAP3	-0.129475	-0.019773	0.161462
DAPK3	-0.608096	-0.992862	-0.347205
DARS	-0.0542904	-0.292586	-0.00544578
DARS2	-0.323327	-0.514509	0.755746
DAZAP1	-0.0781487	-0.0673049	-0.346397
DAZAP2	-0.0143538	0.165194	0.191128
DBF4	0.00803639	0.448384	0.238497
DBF4B	0.280576	-0.069724	-0.282718
DBI	0.237327	0.367908	0.241964
DBN1	-0.268641	-0.575025	-0.62053
DBNL	-0.969739	-1.07636	-2.16687
DBR1	0.372412	0.501366	0.20354
DBT	0.279639	0.895995	0.569858
DCAF10	0.56631	0.779574	0.118363
DCAF11	-0.485548	-0.582089	-1.01685
DCAF12	0.300497	0.439653	0.502858
DCAF13	-0.0804247	-0.0767025	0.128118
DCAF15	-0.537457	0.0452118	-1.22915
DCAF16	0.145065	-0.285053	-0.0166851
DCAF17	0.237027	0.197618	0.87732
DCAF4	0.467321	0.323856	0.507546
DCAF5	0.116312	0.170417	0.3753
DCAF6	0.203987	0.281402	0.388698
DCAF7	0.245108	0.110296	0.666018
DCAF8	-0.21255	-0.0768061	0.317474
DCAKD	-0.341748	-0.339	-1.92162
DCBLD1	-0.268327	-0.40527	-0.511312
DCBLD2	0.293328	0.126516	-0.162089
DCK	0.224154	0.619575	0.537323
DCLRE1A	0.384889	0.93793	0.425112
DCLRE1B	0.394532	0.462612	0.16895
DCLRE1C	-0.0784823	-0.1907	-0.0216114
DCP1A	0.244044	0.264927	0.209589
DCP2	0.275694	0.0139012	0.327467
DCPS	-0.291734	-0.546252	-0.374491
DCTD	-0.170631	-0.327684	0.063806
DCTN1	-0.266567	-0.30658	0.183515
DCTN2	-0.271755	-0.106724	0.178235
DCTN3	-0.105793	-0.066608	0.116413
DCTN4	-0.178866	-0.295429	0.485034
DCTN5	0.0991707	-0.530211	-0.10136
DCTN6	-0.0538527	0.104774	-0.213506
DCTPP1	-0.00479194	-0.260363	-0.0537003
DCUN1D1	0.152728	0.212084	0.0608273
DCUN1D2	-0.017679	0.224789	-0.797841
DCUN1D3	-0.154342	0.297511	0.312361
DCUN1D4	0.178373	0.117325	-0.515825
DCUN1D5	-0.16414	-0.29655	0.069035
DCXR	0.141283	-0.295828	-0.552239
DDA1	-0.322898	-0.700341	-1.84857
DDB1	-0.00458339	0.202874	0.253013
DDB2	-0.245252	-0.423454	0.0303868
DDHD1	-0.0432141	-0.00449636	0.479504
DDHD2	-0.414101	-0.109252	-0.177525
DDI2	0.240198	0.305377	0.118058
DDIT4	-0.632115	-1.21655	-0.248942
DDR2	-0.131365	0.70027	0.312117
DDRGK1	-0.444643	-1.40696	-0.992146
DDX1	0.0387514	0.0827013	0.198588
DDX10	0.135317	0.361516	0.483943
DDX11	0.103883	-0.0623713	-0.102943
DDX17	0.299474	-0.0641561	-0.071409
DDX18	0.0738083	-0.00973969	0.034556
DDX19A	-0.144622	-0.362233	-0.0460614
DDX19B	0.14528	-0.237287	0.311895
DDX20	0.492393	0.42155	0.6364
DDX21	-0.00353576	0.200119	0.21554
DDX23	0.208533	0.404298	0.359458
DDX24	0.185175	0.204166	0.544965
DDX27	-0.227523	-0.426335	0.0764601
DDX28	-0.796275	-2.73039	-0.949942
DDX31	-0.0671377	-0.336239	0.219701
DDX39A	-0.0694954	0.330988	0.226449
DDX3X	0.0156581	0.0976359	-0.26627
DDX41	-0.392378	-0.781242	-1.95128
DDX42	0.11772	-0.0518911	0.200426
DDX46	0.135184	-0.0034908	0.0943744
DDX49	-0.0980525	-0.390746	-0.0393822
DDX5	0.271063	0.205281	0.431265
DDX50	-0.281478	-0.319456	0.0511163
DDX51	-0.146242	-0.694342	-1.16534
DDX52	0.239322	0.325488	0.073756
DDX54	0.00618298	0.0612492	-0.0601392
DDX55	0.0639347	-0.474779	-0.0318414
DDX56	-0.44485	-0.700334	-0.486046
DDX59	-0.0107795	0.00594028	-0.0200851
DDX6	0.0838181	0.000665342	0.133267
DEAF1	-0.387454	-0.991681	-1.43644
DECR1	0.274874	0.298459	0.373638
DECR2	-0.191462	-0.35719	-0.257862
DEDD	-0.222998	-0.638167	-0.171551
DEDD2	0.15854	-0.00260979	-0.384476
DEF8	-0.100855	-0.197307	-0.879721
DEGS1	0.387071	0.816202	0.203513
DEK	0.225889	0.317739	0.0806753
DENND1A	0.0936659	-0.283503	-0.336913
DENND1B	-0.213436	0.190468	0.0155614
DENND3	-0.480386	-1.70715	-0.406983
DENND4A	-0.438976	-0.775058	0.125814
DENND4B	-0.266493	-1.13279	-0.906249
DENND4C	-0.134203	-0.202846	0.232575
DENND5A	-0.411366	-0.0112835	0.197415
DENND6A	0.0129986	0.358734	0.244151
DENR	-0.365602	-0.11525	-0.455584
DEPDC1	-0.219082	0.315997	-0.106412
DEPDC1B	0.0354462	0.172837	0.0880603
DEPDC5	-1.24727	-2.07258	0.219652
DEPTOR	0.106253	-0.669186	0.815498
DERA	-0.123692	0.224271	0.150358
DERL1	0.216908	0.573321	0.321557
DERL2	0.255765	0.0382081	0.247147
DESI1	-0.718749	-0.647692	-2.13993
DESI2	0.121195	0.313633	0.503174
DFFA	-0.813222	-1.31517	-1.57587
DFFB	0.245355	1.35736	0.282425
DFNB31	-0.272493	0.289235	-0.457684
DGAT1	-0.634703	-0.760997	-1.78341
DGAT2	0.182126	-0.402997	-0.112649
DGCR14	0.0883116	-0.39588	0.292718
DGCR2	-0.0872419	-0.0242267	-0.45251
DGCR8	0.124117	-0.734419	0.755474
DGKD	-0.190454	-0.113149	-0.654209
DGKE	0.208519	0.513784	0.0103046
DGKH	0.542556	-0.221727	-0.179232
DGKZ	-0.179342	-0.269996	-0.202443
DGUOK	0.165637	0.125602	0.299676
DHCR24	-0.16417	-0.200528	-0.20881
DHCR7	-0.0576284	0.0545258	-0.493907
DHDDS	-0.570909	-1.14216	-0.838258
DHFR	0.0923148	0.194826	-0.192761
DHFRL1	-0.599474	-0.737565	-0.537708
DHODH	-0.853889	-0.554047	0.204296
DHRS1	0.328646	0.353456	0.47016
DHRS11	0.0955316	-0.0821933	-0.172371
DHRS3	-0.409996	-0.472699	0.374792
DHRS7	0.00568495	0.277844	0.164025
DHRS7B	-0.119481	-0.276606	0.425031
DHTKD1	-0.0695059	-0.355971	-0.144294
DHX15	0.196936	0.306021	0.189973
DHX29	0.195443	0.262958	0.230513
DHX30	-0.0817931	-0.263239	-0.0498499
DHX32	-0.16925	0.0262004	0.0478138
DHX33	0.0430043	0.140387	0.478933
DHX34	-0.92612	-2.21059	-0.876835
DHX35	-0.040423	0.189275	0.495692
DHX36	0.022442	0.349484	-0.0558712
DHX37	-0.40532	-0.453269	-0.488386
DHX38	-0.087803	0.143861	0.0524883
DHX40	0.0853867	-0.167103	0.321519
DHX57	0.23572	-0.069724	0.435682
DHX8	0.39668	0.145116	0.261557
DHX9	0.110279	0.372338	0.260986
DIAPH1	-0.0366682	0.313932	0.200451
DIAPH3	0.0868515	0.196616	0.198904
DICER1	0.0474484	0.0867884	0.486521
DIDO1	0.214551	-0.097696	0.632188
DIEXF	0.443027	0.511051	0.293488
DIMT1	-0.245229	-0.576283	0.531067
DIP2A	-0.200901	-0.514391	-0.889754
DIP2B	0.0100166	0.0353151	0.424142
DIRC2	-0.771704	-0.800666	-0.655203
DIS3	0.607315	0.893064	0.333727
DIS3L	0.00850488	0.189102	0.377817
DIS3L2	-0.585364	-0.795656	-0.4118
DISP1	-0.162069	1.6027	-0.0727284
DIXDC1	-0.100419	-0.634233	-0.0995667
DKC1	-0.0650559	-0.0224097	0.520932
DKFZP761J1410	-0.194557	-0.211531	-0.833477
DLAT	0.152045	0.150416	-0.119103
DLD	-0.191182	-0.0680844	-0.083897
DLEU1	-0.0646425	0.259806	-0.0196368
DLEU2	-0.428806	-0.20431	-0.229022
DLG1	0.0872303	-0.109156	-0.0674389
DLG2	-0.240071	2.38971	-0.13189
DLG3	-0.0368726	-0.09878	0.016058
DLG4	-0.558698	-2.99225	-0.985256
DLG5	-0.121482	-0.353227	0.0930306
DLGAP4	-0.393721	-0.898828	-0.0835188
DLGAP5	-0.419478	-0.628966	-0.450687
DLL3	-0.742947	-1.95869	-0.830287
DLST	-0.270224	0.317952	0.412785
DLX1	0.158383	0.645635	-0.0319334
DLX2	0.188387	-0.605056	0.170053
DLX4	-0.0647044	-1.45202	-0.251499
DMAP1	-0.889842	-1.1815	-1.29321
DMTF1	-0.167426	0.0139012	0.420316
DMWD	-0.880411	-1.50466	-1.69159
DMXL1	0.15635	-0.246709	0.158008
DMXL2	-0.0952999	-0.176462	-0.0767036
DNA2	0.069613	0.306822	-0.227929
DNAAF2	0.504887	-0.321955	0.671668
DNAH14	-0.199074	0.021942	0.0964309
DNAJA1	-0.0782443	0.15256	-0.0441843
DNAJA2	0.349835	0.485062	0.681118
DNAJA3	0.0970638	0.0234246	0.2422
DNAJB1	-0.367166	-0.452236	-0.4496
DNAJB11	0.117429	0.204183	-0.103999
DNAJB12	-0.481005	-0.946957	-0.650861
DNAJB14	-0.315433	-0.0207699	-0.175033
DNAJB2	-0.280229	-0.840504	-0.804502
DNAJB4	-0.1502	0.371797	-0.0454209
DNAJB5	-1.00337	-1.22173	-0.567306
DNAJB6	0.447198	0.263558	0.0725013
DNAJB9	0.615539	0.0660061	0.522934
DNAJC1	-0.608657	-0.687491	0.0509761
DNAJC10	0.0968009	0.089953	0.0418713
DNAJC11	0.099379	-0.0274884	0.597724
DNAJC12	0.0684457	0.14364	-0.101874
DNAJC13	-0.0404504	0.164764	0.123482
DNAJC15	-0.134578	0.118502	-0.221505
DNAJC16	-0.162069	-0.546316	0.255842
DNAJC17	0.0730864	-0.283128	-0.00672027
DNAJC18	-0.428733	-0.232453	-1.37872
DNAJC19	-0.570569	-0.421036	-0.561262
DNAJC2	0.0713434	0.0186812	0.223376
DNAJC21	-0.0486194	0.21879	0.17189
DNAJC24	-0.352049	0.300694	0.578075
DNAJC25	0.380849	0.45916	0.342274
[truncated: 6,585 more rows]
