# Supplementary material for: Elevated pre-mRNA 3′ end processing activity in cancer cells renders vulnerability to inhibition of cleavage and polyadenylation
Source: Nat Commun. 2023 Aug 1;14:4480. doi: 10.1038/s41467-023-39793-8 (PMC10394034; doi:10.1038/s41467-023-39793-8)
Supplement: Supplementary file 4 — Source Data [file 41467_2023_39793_MOESM4_ESM.zip › Source Data Files/Suppl Fig2.xlsx]

## Sheet: SFig. 2a
HeLa				HepG2
pos	sample	mean.rpm		pos	sample	mean.rpm
1	DMSO	0.115125		1	DMSO	0.126721
2	DMSO	0.114856		2	DMSO	0.126499
3	DMSO	0.114397		3	DMSO	0.125081
4	DMSO	0.116997		4	DMSO	0.125844
5	DMSO	0.11404		5	DMSO	0.127075
6	DMSO	0.112048		6	DMSO	0.125831
7	DMSO	0.108551		7	DMSO	0.123189
8	DMSO	0.109696		8	DMSO	0.120284
9	DMSO	0.110417		9	DMSO	0.121174
10	DMSO	0.11259		10	DMSO	0.120843
11	DMSO	0.114203		11	DMSO	0.121783
12	DMSO	0.108342		12	DMSO	0.12115
13	DMSO	0.108405		13	DMSO	0.120092
14	DMSO	0.111647		14	DMSO	0.121285
15	DMSO	0.110318		15	DMSO	0.117996
16	DMSO	0.10951		16	DMSO	0.117283
17	DMSO	0.109952		17	DMSO	0.1193
18	DMSO	0.106749		18	DMSO	0.116948
19	DMSO	0.105716		19	DMSO	0.117241
20	DMSO	0.105633		20	DMSO	0.117562
21	DMSO	0.103286		21	DMSO	0.116787
22	DMSO	0.103015		22	DMSO	0.112971
23	DMSO	0.10268		23	DMSO	0.113621
24	DMSO	0.106064		24	DMSO	0.115004
25	DMSO	0.103814		25	DMSO	0.113391
26	DMSO	0.103697		26	DMSO	0.112169
27	DMSO	0.104478		27	DMSO	0.112001
28	DMSO	0.105242		28	DMSO	0.114069
29	DMSO	0.10017		29	DMSO	0.114051
30	DMSO	0.103312		30	DMSO	0.114435
31	DMSO	0.100271		31	DMSO	0.109691
32	DMSO	0.0997444		32	DMSO	0.108315
33	DMSO	0.0997304		33	DMSO	0.108275
34	DMSO	0.0984867		34	DMSO	0.106585
35	DMSO	0.0981865		35	DMSO	0.108253
36	DMSO	0.0991856		36	DMSO	0.107441
37	DMSO	0.0991395		37	DMSO	0.107489
38	DMSO	0.09961		38	DMSO	0.104947
39	DMSO	0.0971317		39	DMSO	0.104079
40	DMSO	0.0963251		40	DMSO	0.100056
41	DMSO	0.0972228		41	DMSO	0.0984029
42	DMSO	0.0930677		42	DMSO	0.101016
43	DMSO	0.0930409		43	DMSO	0.102026
44	DMSO	0.0917414		44	DMSO	0.100359
45	DMSO	0.0943967		45	DMSO	0.101548
46	DMSO	0.0924672		46	DMSO	0.100575
47	DMSO	0.0906279		47	DMSO	0.099329
48	DMSO	0.0915103		48	DMSO	0.098877
49	DMSO	0.0940024		49	DMSO	0.0980059
50	DMSO	0.0926895		50	DMSO	0.0979599
51	DMSO	0.0877859		51	DMSO	0.0950862
52	DMSO	0.0872049		52	DMSO	0.0943731
53	DMSO	0.0872735		53	DMSO	0.0935025
54	DMSO	0.0854399		54	DMSO	0.0904164
55	DMSO	0.0815255		55	DMSO	0.0877664
56	DMSO	0.0821066		56	DMSO	0.0872239
57	DMSO	0.0789147		57	DMSO	0.0871775
58	DMSO	0.079272		58	DMSO	0.0869905
59	DMSO	0.0773126		59	DMSO	0.0867123
60	DMSO	0.0735721		60	DMSO	0.081092
61	DMSO	0.130311		61	DMSO	0.118387
62	DMSO	0.140123		62	DMSO	0.130312
63	DMSO	0.137481		63	DMSO	0.132473
64	DMSO	0.137073		64	DMSO	0.132574
65	DMSO	0.135511		65	DMSO	0.131778
66	DMSO	0.13368		66	DMSO	0.130567
67	DMSO	0.130824		67	DMSO	0.13088
68	DMSO	0.128581		68	DMSO	0.130121
69	DMSO	0.127646		69	DMSO	0.131151
70	DMSO	0.125654		70	DMSO	0.13081
71	DMSO	0.126698		71	DMSO	0.130578
72	DMSO	0.127618		72	DMSO	0.130314
73	DMSO	0.127495		73	DMSO	0.131586
74	DMSO	0.125893		74	DMSO	0.131083
75	DMSO	0.124438		75	DMSO	0.130612
76	DMSO	0.125151		76	DMSO	0.131369
77	DMSO	0.123972		77	DMSO	0.129916
78	DMSO	0.125048		78	DMSO	0.130063
79	DMSO	0.123341		79	DMSO	0.129489
80	DMSO	0.122437		80	DMSO	0.129644
81	DMSO	0.121067		81	DMSO	0.130539
82	DMSO	0.122655		82	DMSO	0.1304
83	DMSO	0.121196		83	DMSO	0.129882
84	DMSO	0.121587		84	DMSO	0.131146
85	DMSO	0.120113		85	DMSO	0.13273
86	DMSO	0.120134		86	DMSO	0.130122
87	DMSO	0.120053		87	DMSO	0.131212
88	DMSO	0.120607		88	DMSO	0.131784
89	DMSO	0.12011		89	DMSO	0.133073
90	DMSO	0.120924		90	DMSO	0.13388
91	DMSO	0.119362		91	DMSO	0.13269
92	DMSO	0.120197		92	DMSO	0.132246
93	DMSO	0.120181		93	DMSO	0.13308
94	DMSO	0.119464		94	DMSO	0.132633
95	DMSO	0.118717		95	DMSO	0.132374
96	DMSO	0.117425		96	DMSO	0.132382
97	DMSO	0.116734		97	DMSO	0.131693
98	DMSO	0.118488		98	DMSO	0.131904
99	DMSO	0.118633		99	DMSO	0.131273
100	DMSO	0.118148		100	DMSO	0.131554
101	DMSO	0.117283		101	DMSO	0.132281
102	DMSO	0.117866		102	DMSO	0.131694
103	DMSO	0.116883		103	DMSO	0.131569
104	DMSO	0.116199		104	DMSO	0.131605
105	DMSO	0.117777		105	DMSO	0.132135
106	DMSO	0.118259		106	DMSO	0.132833
107	DMSO	0.118075		107	DMSO	0.132262
108	DMSO	0.119461		108	DMSO	0.133772
109	DMSO	0.119807		109	DMSO	0.133241
110	DMSO	0.118732		110	DMSO	0.131877
111	DMSO	0.118394		111	DMSO	0.132491
112	DMSO	0.12066		112	DMSO	0.133654
113	DMSO	0.11949		113	DMSO	0.133951
114	DMSO	0.117463		114	DMSO	0.131592
115	DMSO	0.117583		115	DMSO	0.131177
116	DMSO	0.120084		116	DMSO	0.134133
117	DMSO	0.118172		117	DMSO	0.132737
118	DMSO	0.117102		118	DMSO	0.13329
119	DMSO	0.119278		119	DMSO	0.135679
120	DMSO	0.118471		120	DMSO	0.135369
121	DMSO	0.118125		121	DMSO	0.135956
122	DMSO	0.118696		122	DMSO	0.136075
123	DMSO	0.118392		123	DMSO	0.135439
124	DMSO	0.116646		124	DMSO	0.135238
125	DMSO	0.116808		125	DMSO	0.134932
126	DMSO	0.117849		126	DMSO	0.135937
127	DMSO	0.120039		127	DMSO	0.13662
128	DMSO	0.118342		128	DMSO	0.136156
129	DMSO	0.117751		129	DMSO	0.135492
130	DMSO	0.118933		130	DMSO	0.13535
131	DMSO	0.119026		131	DMSO	0.135611
132	DMSO	0.120858		132	DMSO	0.136535
133	DMSO	0.1193		133	DMSO	0.137332
134	DMSO	0.116969		134	DMSO	0.136691
135	DMSO	0.118341		135	DMSO	0.1374
136	DMSO	0.118895		136	DMSO	0.137353
137	DMSO	0.118696		137	DMSO	0.138305
138	DMSO	0.118069		138	DMSO	0.137992
139	DMSO	0.11969		139	DMSO	0.138932
140	DMSO	0.120589		140	DMSO	0.138774
141	DMSO	0.121597		141	DMSO	0.138178
142	DMSO	0.120253		142	DMSO	0.136938
143	DMSO	0.119654		143	DMSO	0.137447
144	DMSO	0.12096		144	DMSO	0.137587
145	DMSO	0.123262		145	DMSO	0.138673
146	DMSO	0.122619		146	DMSO	0.139186
147	DMSO	0.124527		147	DMSO	0.141354
148	DMSO	0.125354		148	DMSO	0.14099
149	DMSO	0.124797		149	DMSO	0.141849
150	DMSO	0.126769		150	DMSO	0.144489
151	DMSO	0.127262		151	DMSO	0.144721
152	DMSO	0.130053		152	DMSO	0.147014
153	DMSO	0.131932		153	DMSO	0.146616
154	DMSO	0.134953		154	DMSO	0.148658
155	DMSO	0.138837		155	DMSO	0.151079
156	DMSO	0.143155		156	DMSO	0.150692
157	DMSO	0.147422		157	DMSO	0.152365
158	DMSO	0.155934		158	DMSO	0.155207
159	DMSO	0.163375		159	DMSO	0.156605
160	DMSO	0.151053		160	DMSO	0.141767
161	DMSO	0.0797821		161	DMSO	0.0993743
162	DMSO	0.0799305		162	DMSO	0.105035
163	DMSO	0.0806144		163	DMSO	0.106058
164	DMSO	0.0804447		164	DMSO	0.105183
165	DMSO	0.0790733		165	DMSO	0.102633
166	DMSO	0.0786626		166	DMSO	0.101397
167	DMSO	0.077432		167	DMSO	0.0995036
168	DMSO	0.0776458		168	DMSO	0.0986823
169	DMSO	0.0779974		169	DMSO	0.0989712
170	DMSO	0.0766582		170	DMSO	0.0975572
171	DMSO	0.0752556		171	DMSO	0.0967805
172	DMSO	0.0743259		172	DMSO	0.0962
173	DMSO	0.0760263		173	DMSO	0.0954134
174	DMSO	0.0762915		174	DMSO	0.0937622
175	DMSO	0.0752027		175	DMSO	0.092338
176	DMSO	0.0766037		176	DMSO	0.0922309
177	DMSO	0.0762348		177	DMSO	0.0918203
178	DMSO	0.0774051		178	DMSO	0.0933378
179	DMSO	0.0761912		179	DMSO	0.0927636
180	DMSO	0.0756519		180	DMSO	0.0915471
181	DMSO	0.0763093		181	DMSO	0.0908903
182	DMSO	0.0757829		182	DMSO	0.0913164
183	DMSO	0.0752849		183	DMSO	0.0900714
184	DMSO	0.0752279		184	DMSO	0.0896138
185	DMSO	0.0750845		185	DMSO	0.0890803
186	DMSO	0.0744992		186	DMSO	0.088101
187	DMSO	0.0746345		187	DMSO	0.0898912
188	DMSO	0.0742744		188	DMSO	0.0896763
189	DMSO	0.0761847		189	DMSO	0.0890953
190	DMSO	0.0751838		190	DMSO	0.0880527
191	DMSO	0.074758		191	DMSO	0.0890938
192	DMSO	0.0753154		192	DMSO	0.0898498
193	DMSO	0.0754594		193	DMSO	0.0904582
194	DMSO	0.0770474		194	DMSO	0.089731
195	DMSO	0.0761937		195	DMSO	0.0892542
196	DMSO	0.0741733		196	DMSO	0.0893347
197	DMSO	0.0751098		197	DMSO	0.0903718
198	DMSO	0.0772325		198	DMSO	0.0913188
199	DMSO	0.0781393		199	DMSO	0.0911617
200	DMSO	0.0786432		200	DMSO	0.0912888
201	DMSO	0.0779792		201	DMSO	0.0915517
202	DMSO	0.0767281		202	DMSO	0.0915333
203	DMSO	0.0758922		203	DMSO	0.090033
204	DMSO	0.0768834		204	DMSO	0.0906903
205	DMSO	0.0801375		205	DMSO	0.0920281
206	DMSO	0.0804356		206	DMSO	0.0942802
207	DMSO	0.0809518		207	DMSO	0.0948217
208	DMSO	0.0810866		208	DMSO	0.0933353
209	DMSO	0.0797005		209	DMSO	0.0921322
210	DMSO	0.0818994		210	DMSO	0.0947691
211	DMSO	0.0821397		211	DMSO	0.0957029
212	DMSO	0.0851981		212	DMSO	0.0983177
213	DMSO	0.082699		213	DMSO	0.0970875
214	DMSO	0.0810945		214	DMSO	0.097651
215	DMSO	0.0835087		215	DMSO	0.0972566
216	DMSO	0.0821288		216	DMSO	0.0959997
217	DMSO	0.0838189		217	DMSO	0.0987326
218	DMSO	0.0846129		218	DMSO	0.0997035
219	DMSO	0.085295		219	DMSO	0.0989057
220	DMSO	0.085318		220	DMSO	0.100546
1	JTE	0.109462		1	JTE	0.1172
2	JTE	0.108042		2	JTE	0.118428
3	JTE	0.107683		3	JTE	0.11747
4	JTE	0.108214		4	JTE	0.118794
5	JTE	0.105995		5	JTE	0.120612
6	JTE	0.106223		6	JTE	0.118937
7	JTE	0.104863		7	JTE	0.117493
8	JTE	0.104434		8	JTE	0.115439
9	JTE	0.103768		9	JTE	0.116236
10	JTE	0.105886		10	JTE	0.118063
11	JTE	0.107274		11	JTE	0.116232
12	JTE	0.104915		12	JTE	0.114944
13	JTE	0.105409		13	JTE	0.1173
14	JTE	0.108531		14	JTE	0.118165
15	JTE	0.10722		15	JTE	0.115865
16	JTE	0.105627		16	JTE	0.11599
17	JTE	0.106226		17	JTE	0.115481
18	JTE	0.102888		18	JTE	0.112244
19	JTE	0.10331		19	JTE	0.113289
20	JTE	0.102273		20	JTE	0.112513
21	JTE	0.10084		21	JTE	0.112522
22	JTE	0.100815		22	JTE	0.110803
23	JTE	0.10103		23	JTE	0.111655
24	JTE	0.101329		24	JTE	0.116552
25	JTE	0.100376		25	JTE	0.113716
26	JTE	0.10052		26	JTE	0.113959
27	JTE	0.101094		27	JTE	0.111885
28	JTE	0.100908		28	JTE	0.113503
29	JTE	0.0970831		29	JTE	0.112997
30	JTE	0.100387		30	JTE	0.111606
31	JTE	0.0991996		31	JTE	0.11091
32	JTE	0.0995627		32	JTE	0.109599
33	JTE	0.0983725		33	JTE	0.109544
34	JTE	0.0976788		34	JTE	0.10946
35	JTE	0.0982075		35	JTE	0.108437
36	JTE	0.0979123		36	JTE	0.108259
37	JTE	0.0974363		37	JTE	0.110081
38	JTE	0.0956061		38	JTE	0.108995
39	JTE	0.0953204		39	JTE	0.109204
40	JTE	0.0954627		40	JTE	0.108553
41	JTE	0.0963139		41	JTE	0.10661
42	JTE	0.09375		42	JTE	0.106316
43	JTE	0.0939402		43	JTE	0.10791
44	JTE	0.0938125		44	JTE	0.107187
45	JTE	0.0946392		45	JTE	0.108898
46	JTE	0.0946206		46	JTE	0.110223
47	JTE	0.092772		47	JTE	0.109674
48	JTE	0.0920491		48	JTE	0.107821
49	JTE	0.0933488		49	JTE	0.107931
50	JTE	0.0919383		50	JTE	0.109696
51	JTE	0.0880429		51	JTE	0.105724
52	JTE	0.0887481		52	JTE	0.104994
53	JTE	0.088896		53	JTE	0.10568
54	JTE	0.0882668		54	JTE	0.105165
55	JTE	0.0853569		55	JTE	0.102609
56	JTE	0.0857097		56	JTE	0.10227
57	JTE	0.0838509		57	JTE	0.10364
58	JTE	0.0843272		58	JTE	0.103456
59	JTE	0.0827088		59	JTE	0.100618
60	JTE	0.0786505		60	JTE	0.0970405
61	JTE	0.119098		61	JTE	0.113913
62	JTE	0.128236		62	JTE	0.114761
63	JTE	0.127839		63	JTE	0.113594
64	JTE	0.126736		64	JTE	0.11224
65	JTE	0.125586		65	JTE	0.111163
66	JTE	0.124981		66	JTE	0.111527
67	JTE	0.123129		67	JTE	0.111079
68	JTE	0.121387		68	JTE	0.10973
69	JTE	0.119879		69	JTE	0.110803
70	JTE	0.119384		70	JTE	0.110604
71	JTE	0.120241		71	JTE	0.109501
72	JTE	0.119743		72	JTE	0.109769
73	JTE	0.120403		73	JTE	0.110877
74	JTE	0.119341		74	JTE	0.110904
75	JTE	0.118618		75	JTE	0.109231
76	JTE	0.118597		76	JTE	0.109742
77	JTE	0.118672		77	JTE	0.110223
78	JTE	0.118847		78	JTE	0.109925
79	JTE	0.117701		79	JTE	0.109804
80	JTE	0.116305		80	JTE	0.110718
81	JTE	0.116397		81	JTE	0.110554
82	JTE	0.116976		82	JTE	0.11106
83	JTE	0.116496		83	JTE	0.108984
84	JTE	0.115957		84	JTE	0.109772
85	JTE	0.115947		85	JTE	0.111502
86	JTE	0.115001		86	JTE	0.110083
87	JTE	0.115497		87	JTE	0.110376
88	JTE	0.11406		88	JTE	0.110758
89	JTE	0.114544		89	JTE	0.111108
90	JTE	0.114418		90	JTE	0.112546
91	JTE	0.114326		91	JTE	0.113894
92	JTE	0.114423		92	JTE	0.112538
93	JTE	0.114709		93	JTE	0.113206
94	JTE	0.114458		94	JTE	0.112971
95	JTE	0.114064		95	JTE	0.112509
96	JTE	0.112492		96	JTE	0.112736
97	JTE	0.112895		97	JTE	0.112226
98	JTE	0.114078		98	JTE	0.112449
99	JTE	0.114004		99	JTE	0.11193
100	JTE	0.113903		100	JTE	0.112003
101	JTE	0.113903		101	JTE	0.112591
102	JTE	0.114778		102	JTE	0.113533
103	JTE	0.113475		103	JTE	0.112355
104	JTE	0.113038		104	JTE	0.113
105	JTE	0.114101		105	JTE	0.113612
106	JTE	0.114077		106	JTE	0.114807
107	JTE	0.11405		107	JTE	0.113972
108	JTE	0.115384		108	JTE	0.116424
109	JTE	0.114425		109	JTE	0.115821
110	JTE	0.114686		110	JTE	0.113231
111	JTE	0.114574		111	JTE	0.115572
112	JTE	0.115701		112	JTE	0.116026
113	JTE	0.11585		113	JTE	0.115976
114	JTE	0.113931		114	JTE	0.114734
115	JTE	0.114237		115	JTE	0.114996
116	JTE	0.116963		116	JTE	0.116807
117	JTE	0.114842		117	JTE	0.113565
118	JTE	0.114042		118	JTE	0.113721
119	JTE	0.114167		119	JTE	0.117014
120	JTE	0.114881		120	JTE	0.116499
121	JTE	0.115287		121	JTE	0.115718
122	JTE	0.115905		122	JTE	0.116489
123	JTE	0.115833		123	JTE	0.116556
124	JTE	0.11453		124	JTE	0.115176
125	JTE	0.114981		125	JTE	0.115774
126	JTE	0.114719		126	JTE	0.117913
127	JTE	0.117045		127	JTE	0.118886
128	JTE	0.115264		128	JTE	0.117685
129	JTE	0.115216		129	JTE	0.11567
130	JTE	0.115928		130	JTE	0.117708
131	JTE	0.114858		131	JTE	0.117369
132	JTE	0.117527		132	JTE	0.118015
133	JTE	0.117199		133	JTE	0.118511
134	JTE	0.115497		134	JTE	0.11812
135	JTE	0.115281		135	JTE	0.118075
136	JTE	0.116646		136	JTE	0.11879
137	JTE	0.11597		137	JTE	0.122362
138	JTE	0.116506		138	JTE	0.121141
139	JTE	0.117539		139	JTE	0.122501
140	JTE	0.118352		140	JTE	0.122374
141	JTE	0.119507		141	JTE	0.122307
142	JTE	0.118561		142	JTE	0.123284
143	JTE	0.118951		143	JTE	0.123343
144	JTE	0.119022		144	JTE	0.123883
145	JTE	0.120048		145	JTE	0.125858
146	JTE	0.120683		146	JTE	0.127926
147	JTE	0.122921		147	JTE	0.130007
148	JTE	0.122781		148	JTE	0.128747
149	JTE	0.122976		149	JTE	0.129623
150	JTE	0.124986		150	JTE	0.133004
151	JTE	0.126618		151	JTE	0.134094
152	JTE	0.129692		152	JTE	0.135804
153	JTE	0.131709		153	JTE	0.137512
154	JTE	0.133333		154	JTE	0.140259
155	JTE	0.138729		155	JTE	0.144224
156	JTE	0.142442		156	JTE	0.147856
157	JTE	0.14609		157	JTE	0.152244
158	JTE	0.153571		158	JTE	0.157636
159	JTE	0.161274		159	JTE	0.161954
160	JTE	0.153051		160	JTE	0.153887
161	JTE	0.0998908		161	JTE	0.125859
162	JTE	0.101711		162	JTE	0.135693
163	JTE	0.10241		163	JTE	0.14067
164	JTE	0.102637		164	JTE	0.138923
165	JTE	0.100764		165	JTE	0.136828
166	JTE	0.100404		166	JTE	0.135232
167	JTE	0.0995214		167	JTE	0.133295
168	JTE	0.0986286		168	JTE	0.133161
169	JTE	0.0978401		169	JTE	0.133766
170	JTE	0.0974517		170	JTE	0.132115
171	JTE	0.0975231		171	JTE	0.131871
172	JTE	0.0948284		172	JTE	0.130905
173	JTE	0.0948023		173	JTE	0.130556
174	JTE	0.0948631		174	JTE	0.130632
175	JTE	0.0933525		175	JTE	0.128041
176	JTE	0.0942495		176	JTE	0.127304
177	JTE	0.093017		177	JTE	0.126977
178	JTE	0.094933		178	JTE	0.12748
179	JTE	0.0937913		179	JTE	0.126655
180	JTE	0.0932078		180	JTE	0.125372
181	JTE	0.0939844		181	JTE	0.122283
182	JTE	0.0936548		182	JTE	0.122654
183	JTE	0.0916388		183	JTE	0.121632
184	JTE	0.0909099		184	JTE	0.122104
185	JTE	0.0907423		185	JTE	0.121639
186	JTE	0.0905317		186	JTE	0.121925
187	JTE	0.0892585		187	JTE	0.121607
188	JTE	0.0892719		188	JTE	0.120111
189	JTE	0.0898492		189	JTE	0.118642
190	JTE	0.0883112		190	JTE	0.116742
191	JTE	0.0889602		191	JTE	0.11784
192	JTE	0.0893016		192	JTE	0.118131
193	JTE	0.0881691		193	JTE	0.11804
194	JTE	0.0891683		194	JTE	0.119395
195	JTE	0.0892622		195	JTE	0.119835
196	JTE	0.0888363		196	JTE	0.116184
197	JTE	0.0882024		197	JTE	0.116862
198	JTE	0.0879802		198	JTE	0.117821
199	JTE	0.0881972		199	JTE	0.1173
200	JTE	0.0896038		200	JTE	0.116922
201	JTE	0.0879379		201	JTE	0.115042
202	JTE	0.0875973		202	JTE	0.114739
203	JTE	0.0875388		203	JTE	0.114663
204	JTE	0.0878072		204	JTE	0.113765
205	JTE	0.0883521		205	JTE	0.113165
206	JTE	0.0888098		206	JTE	0.115822
207	JTE	0.089904		207	JTE	0.115992
208	JTE	0.0894863		208	JTE	0.116007
209	JTE	0.0887485		209	JTE	0.115306
210	JTE	0.0890257		210	JTE	0.114374
211	JTE	0.0897137		211	JTE	0.115018
212	JTE	0.0907816		212	JTE	0.117057
213	JTE	0.0890384		213	JTE	0.117925
214	JTE	0.0896555		214	JTE	0.115699
215	JTE	0.0913089		215	JTE	0.11488
216	JTE	0.0885912		216	JTE	0.114678
217	JTE	0.0889394		217	JTE	0.114976
218	JTE	0.0899859		218	JTE	0.115214
219	JTE	0.0903778		219	JTE	0.115097
220	JTE	0.0906836		220	JTE	0.115161

## Sheet: SFig. 2b
gene_symbol	RS.delta.JTEvDMSO	DMSO_RPM	class	deltaRTS_seed_1	deltaRTS_seed_2	deltaRTS_seed_3	deltaRTS_seed_4	deltaRTS_seed_5	deltaRTS_seed_6	deltaRTS_seed_7	deltaRTS_seed_8	deltaRTS_seed_9	deltaRTS_seed_10	deltaRTS_seed_11	deltaRTS_seed_12	deltaRTS_seed_13	deltaRTS_seed_14	deltaRTS_seed_15	deltaRTS_seed_16	deltaRTS_seed_17	deltaRTS_seed_18	deltaRTS_seed_19	deltaRTS_seed_20
ME1	-2.02237	0.102075	DoG	-4.89685	-3.36257	-3.36257	-4.89685	-4.89685	-3.36257	-4.89685	-4.89077	-4.89685	-3.5221	-4.89685	-2.32092	-4.89685	-3.5221	-2.28151	-4.89685	-4.89685	-3.07895	-3.59991	-3.54862
HIST2H2BF	0.30227	0.153112	DoG	-2.14684	-3.2148	-2.18569	-3.84753	-3.36257	-3.19438	-3.59991	-2.61736	-3.2148	-2.75489	-3.96	-1.68214	-3.2148	-2.58496	-2.05889	-3.59991	-3.36257	-1.72489	-3.19438	-3.47047
AGPAT4	0.302563	0.204149	DoG	-1.77778	-3.07895	-2.05889	-3.14868	-3.14868	-2.53303	-3.36257	-2.52356	-2.974	-2.37541	-3.36257	-1.58496	-2.94902	-1.68214	-1.68214	-2.09954	-3.19438	-1.68214	-2.2303	-2.53303
HIST1H2BM	0.0856284	0.204149	DoG	-1.68214	-1.72489	-1.68214	-1.82384	-2.848	-2.32092	-2.74024	-2.23704	-2.74024	-2.28151	-1.68214	-1.58496	-2.75489	-1.58496	-1.5903	-1.86821	-1.68214	-1.58496	-2.09954	-2.23704
ARL10	1.63487	0.255187	DoG	-1.6746	-1.68214	-1.64245	-1.68214	-2.32092	-2.23447	-2.413	-1.68214	-1.7622	-1.68214	-1.6746	-1.58496	-1.68214	-1.58496	-1.58496	-1.68214	-1.6746	-1.58496	-2.05889	-2.23447
FHDC1	-1.08306	0.255187	DoG	-1.63077	-1.48807	-1.58496	-1.6746	-1.68214	-2.09954	-2.32092	-1.62501	-1.6746	-1.48981	-1.58496	-1.41776	-1.6746	-1.58496	-1.50877	-1.58496	-1.5903	-1.58496	-1.86821	-2.09954
HIST2H3A	0.698471	0.255187	DoG	-1.3505	-1.39232	-1.58496	-1.66141	-1.6746	-2.03735	-2.09954	-1.48981	-1.44746	-1.44252	-1.54432	-1.39276	-1.58496	-1.58496	-1.44746	-1.58496	-1.58496	-1.46688	-1.7622	-1.92652
KRT80	1.70627	0.255187	DoG	-1.32821	-1.3505	-1.58496	-1.58496	-1.45419	-1.86821	-1.86821	-1.36257	-1.43271	-1.41776	-1.44746	-1.3505	-1.58496	-1.39475	-1.41776	-1.58496	-1.58496	-1.45419	-1.68214	-1.86821
MEX3B	-0.321928	0.255187	DoG	-1.26748	-1.33535	-1.36257	-1.58496	-1.3505	-1.43271	-1.68214	-1.3505	-1.36257	-1.32821	-1.36257	-1.32821	-1.58496	-1.32821	-1.3505	-1.58496	-1.58496	-1.33184	-1.58496	-1.68214
SLC35E4	1.51457	0.255187	DoG	-1.16993	-1.32821	-1.34892	-1.58496	-1.32821	-1.32821	-1.6746	-1.32821	-1.3505	-1.26748	-1.32821	-1.26748	-1.54057	-1.26748	-1.32821	-1.3505	-1.54057	-1.32821	-1.58496	-1.58496
CARKD	0.595687	0.306224	DoG	-1.152	-1.26748	-1.32821	-1.58496	-1.26849	-1.32193	-1.5903	-1.26748	-1.32821	-1.20606	-1.32193	-1.25335	-1.33535	-1.16993	-1.25481	-1.33535	-1.48807	-1.32193	-1.58496	-1.58496
CPT1C	1.02582	0.306224	DoG	-1.11548	-1.25335	-1.25335	-1.32821	-1.25335	-1.26748	-1.58496	-1.26141	-1.25335	-1.1253	-1.26748	-1.23704	-1.32821	-1.16993	-1.25335	-1.32821	-1.33535	-1.26849	-1.54057	-1.58496
CRYAB	-0.222392	0.306224	DoG	-1.08306	-1.07511	-1.152	-1.32704	-1.20606	-1.25335	-1.46688	-1.25335	-1.25335	-1.08306	-1.152	-1.20606	-1.32704	-1.1253	-1.25335	-1.26748	-1.33184	-1.20606	-1.46211	-1.55522
FAM53A	0.327252	0.306224	DoG	-1.0451	-1.06954	-1.11864	-1.26849	-1.12029	-1.25335	-1.39276	-1.1024	-1.25062	-1.0451	-1.08306	-1.16993	-1.26748	-1.0451	-1.25335	-1.25335	-1.32821	-1.06012	-1.32821	-1.45419
GLIS2	1.45943	0.306224	DoG	-0.944756	-1.06711	-1.07511	-1.26748	-1.1024	-1.25335	-1.3505	-1.08391	-1.23116	-1.00946	-1.07511	-1.16993	-1.25705	-1.04064	-1.16993	-1.20606	-1.26748	-1.0451	-1.32704	-1.39232
AMOTL1	0.547488	0.357262	DoG	-0.943416	-1.0451	-1.0451	-1.25705	-1.07511	-1.25335	-1.32821	-1.0451	-1.16993	-1	-1.06711	-1.16993	-1.25335	-1	-1.152	-1.16993	-1.18528	-1.04064	-1.25705	-1.38008
ATL3	-0.415037	0.357262	DoG	-0.941106	-1	-1	-1.25335	-1.06711	-1.25062	-1.26748	-0.962032	-1.152	-0.944756	-1.0451	-1.1024	-1.23252	-1	-1.1024	-1.05889	-1.13861	-0.95109	-1.20606	-1.3505
BIN1	1.53051	0.357262	DoG	-0.940361	-0.954517	-0.944756	-1.25335	-1	-1.20606	-1.25335	-0.95109	-1.1024	-0.943416	-0.980455	-1.08306	-1.18528	-0.941106	-1.0902	-1.04703	-1.07511	-0.944756	-1.18528	-1.32821
C15orf62	1.25184	0.357262	DoG	-0.900769	-0.944756	-0.941106	-1.22239	-0.980455	-1.16993	-1.25335	-0.931287	-1.07511	-0.866144	-0.944756	-1.04064	-1.16993	-0.933363	-1.08306	-1.0451	-1.06012	-0.941106	-1.07511	-1.28951
CDCA7L	2.37197	0.357262	DoG	-0.884523	-0.884523	-0.940361	-1.20606	-0.954517	-1.1024	-1.23116	-0.900464	-0.944756	-0.772048	-0.943416	-0.944756	-1.1193	-0.900769	-1.0451	-1	-1.04703	-0.884523	-1.0451	-1.27083
FAM46B	0.684498	0.357262	DoG	-0.881012	-0.748695	-0.934112	-1.16993	-0.944756	-1.07511	-1.20606	-0.895456	-0.939739	-0.739806	-0.940361	-0.943416	-1.1024	-0.884523	-1.00946	-0.940361	-0.976153	-0.862496	-0.944756	-1.26748
GNG12	-1.41504	0.357262	DoG	-0.862496	-0.739806	-0.900769	-1.07511	-0.941106	-1.0451	-1.18528	-0.805913	-0.900464	-0.739806	-0.908852	-0.940361	-1.0451	-0.772048	-0.985169	-0.921997	-0.95109	-0.844841	-0.941106	-1.25481
SETD7	-0.36257	0.357262	DoG	-0.838427	-0.739806	-0.900464	-1.02975	-0.940361	-0.944756	-1.16993	-0.748695	-0.884523	-0.739806	-0.900464	-0.884523	-0.940361	-0.748695	-0.965386	-0.908852	-0.944756	-0.805913	-0.930085	-1.25335
EFEMP1	4.44089e-16	0.408299	DoG	-0.777608	-0.722229	-0.884523	-0.944756	-0.939879	-0.940361	-1.07511	-0.739806	-0.838427	-0.739806	-0.884523	-0.748695	-0.900769	-0.722229	-0.943416	-0.884523	-0.921997	-0.748695	-0.884523	-1.25335
EREG	4.05889	0.408299	DoG	-0.722229	-0.712482	-0.84022	-0.884523	-0.900769	-0.939739	-1	-0.719099	-0.748695	-0.722229	-0.870717	-0.734002	-0.900464	-0.712482	-0.940361	-0.874469	-0.884523	-0.739806	-0.862496	-1.20606
GALNT7	0.758992	0.408299	DoG	-0.712482	-0.703607	-0.807355	-0.838427	-0.895456	-0.930085	-0.982659	-0.66391	-0.722229	-0.712482	-0.838427	-0.722229	-0.866144	-0.702787	-0.900464	-0.807355	-0.881941	-0.739806	-0.760534	-1.16993
HIST1H2AL	2.66742	0.408299	DoG	-0.711524	-0.702787	-0.748695	-0.807355	-0.807355	-0.884523	-0.957898	-0.647484	-0.703607	-0.711524	-0.791814	-0.688569	-0.844841	-0.668241	-0.895456	-0.80408	-0.874469	-0.739806	-0.759276	-1.152
SH2B2	1.83248	0.408299	DoG	-0.702787	-0.683441	-0.739806	-0.760534	-0.748695	-0.870717	-0.95109	-0.643856	-0.693036	-0.67431	-0.748695	-0.676885	-0.843881	-0.66391	-0.884523	-0.739806	-0.838427	-0.722229	-0.748695	-1.11548
CAV2	1.38702	0.459336	DoG	-0.678072	-0.676885	-0.722229	-0.748695	-0.739806	-0.748695	-0.900769	-0.643856	-0.683441	-0.66391	-0.722229	-0.66391	-0.817835	-0.66391	-0.870717	-0.739806	-0.817835	-0.713006	-0.739806	-1.07511
DUSP10	0.131245	0.459336	DoG	-0.668241	-0.67431	-0.683441	-0.739806	-0.722229	-0.739806	-0.900464	-0.643856	-0.674797	-0.652077	-0.711524	-0.66391	-0.785875	-0.648738	-0.755825	-0.668241	-0.805913	-0.683441	-0.712482	-1.0451
EFNB2	-0.14439	0.459336	DoG	-0.66391	-0.66391	-0.676885	-0.722229	-0.712482	-0.739806	-0.84022	-0.643856	-0.66391	-0.647484	-0.678072	-0.63743	-0.760534	-0.643856	-0.722229	-0.642404	-0.759276	-0.643856	-0.702787	-0.962032
HIST1H2BO	0.894541	0.459336	DoG	-0.66391	-0.652077	-0.66391	-0.693036	-0.66391	-0.702787	-0.807355	-0.642404	-0.66391	-0.643856	-0.66391	-0.621488	-0.759276	-0.643856	-0.683441	-0.642404	-0.748695	-0.643856	-0.693036	-0.947533
PLAU	1	0.459336	DoG	-0.66391	-0.643856	-0.66391	-0.683441	-0.643856	-0.683441	-0.759276	-0.64023	-0.66391	-0.642404	-0.66391	-0.572579	-0.722229	-0.643856	-0.67431	-0.641124	-0.739806	-0.643856	-0.676885	-0.944756
RFESD	-0.963474	0.459336	DoG	-0.643856	-0.643856	-0.66391	-0.678072	-0.64023	-0.678072	-0.748695	-0.64023	-0.652408	-0.642404	-0.662965	-0.566064	-0.712482	-0.64023	-0.66391	-0.63743	-0.722229	-0.643856	-0.66391	-0.941106
BGN	1.11548	0.510374	DoG	-0.643856	-0.643856	-0.648738	-0.66391	-0.64023	-0.662965	-0.739806	-0.63743	-0.643856	-0.642404	-0.652077	-0.566064	-0.703607	-0.63743	-0.66391	-0.624848	-0.712482	-0.642404	-0.652077	-0.886132
CD44	0.387023	0.510374	DoG	-0.643856	-0.643856	-0.643856	-0.662965	-0.568226	-0.652077	-0.713006	-0.626369	-0.643856	-0.642404	-0.643856	-0.566064	-0.70044	-0.624848	-0.66391	-0.621488	-0.711524	-0.642404	-0.648738	-0.80408
FMNL3	0.415411	0.510374	DoG	-0.643856	-0.643856	-0.643856	-0.643856	-0.566064	-0.650496	-0.688569	-0.623067	-0.582434	-0.64023	-0.643856	-0.566064	-0.693036	-0.623898	-0.648738	-0.574909	-0.66391	-0.642404	-0.643856	-0.760049
ITGA2B	2.32478	0.510374	DoG	-0.643856	-0.643856	-0.64023	-0.642404	-0.566064	-0.642404	-0.684498	-0.568226	-0.564614	-0.64023	-0.643856	-0.565597	-0.683441	-0.621488	-0.643856	-0.573603	-0.652077	-0.64023	-0.642404	-0.748695
PFKM	0.903138	0.510374	DoG	-0.643856	-0.642404	-0.64023	-0.641546	-0.566064	-0.642404	-0.683441	-0.565597	-0.524277	-0.63743	-0.64023	-0.533443	-0.674797	-0.525628	-0.64023	-0.566064	-0.650496	-0.573735	-0.635048	-0.739806
IGFBP7	0.296982	0.561411	DoG	-0.643856	-0.642404	-0.64023	-0.64023	-0.565597	-0.64023	-0.643856	-0.533443	-0.523939	-0.635048	-0.624848	-0.524277	-0.66391	-0.524277	-0.64023	-0.566064	-0.648738	-0.566064	-0.602036	-0.739806
RADIL	3.794	0.561411	DoG	-0.641546	-0.63743	-0.63743	-0.567336	-0.541902	-0.64023	-0.643856	-0.525628	-0.520385	-0.582434	-0.566064	-0.524277	-0.648738	-0.520385	-0.602036	-0.566064	-0.643856	-0.566064	-0.572579	-0.722229
ALDH3A1	0.777608	0.612448	DoG	-0.64023	-0.624848	-0.623067	-0.566064	-0.533443	-0.64023	-0.642404	-0.524277	-0.519407	-0.573735	-0.524277	-0.523939	-0.643856	-0.520385	-0.566064	-0.566064	-0.642404	-0.565597	-0.566064	-0.719191
CTF1	1.06193	0.612448	DoG	-0.64023	-0.574909	-0.602036	-0.566064	-0.520385	-0.624848	-0.641546	-0.524277	-0.481787	-0.565597	-0.524277	-0.520385	-0.64023	-0.520385	-0.566064	-0.533443	-0.64023	-0.544636	-0.566064	-0.712482
IRF2BP1	0.729595	0.612448	DoG	-0.63743	-0.568226	-0.574909	-0.565597	-0.520385	-0.623898	-0.582434	-0.524277	-0.471434	-0.533443	-0.524277	-0.492396	-0.533443	-0.518529	-0.565597	-0.520385	-0.63743	-0.541902	-0.566064	-0.683441
ST3GAL5	0.0944348	0.612448	DoG	-0.63743	-0.566064	-0.573735	-0.564614	-0.514952	-0.567336	-0.574909	-0.524277	-0.46357	-0.525628	-0.524277	-0.488101	-0.524277	-0.514952	-0.524277	-0.520385	-0.567336	-0.533443	-0.566064	-0.678072
TRIM3	1.49248	0.612448	DoG	-0.626369	-0.541902	-0.566064	-0.524277	-0.514952	-0.566064	-0.566064	-0.520385	-0.447606	-0.524277	-0.520385	-0.483424	-0.495562	-0.488101	-0.524277	-0.519407	-0.566064	-0.523939	-0.565597	-0.676885
C14orf79	0	0.663486	DoG	-0.584963	-0.533443	-0.540568	-0.523939	-0.489543	-0.566064	-0.539448	-0.514952	-0.446746	-0.524277	-0.493539	-0.471434	-0.488101	-0.483424	-0.524277	-0.492396	-0.566064	-0.520385	-0.533443	-0.66391
CCRN4L	0.482355	0.663486	DoG	-0.572579	-0.524277	-0.533443	-0.514952	-0.488101	-0.565597	-0.533443	-0.495562	-0.430634	-0.520385	-0.481787	-0.46357	-0.481787	-0.481787	-0.524277	-0.47924	-0.565597	-0.514952	-0.523939	-0.662965
FRMD6	1.08597	0.663486	DoG	-0.566064	-0.520385	-0.525628	-0.471434	-0.481787	-0.524277	-0.524277	-0.494104	-0.425115	-0.495562	-0.450272	-0.453718	-0.469485	-0.481787	-0.520385	-0.471434	-0.533443	-0.481787	-0.520385	-0.652077
GPR137B	1.09954	0.663486	DoG	-0.566064	-0.520385	-0.523939	-0.469485	-0.469485	-0.524277	-0.519407	-0.489543	-0.423211	-0.488101	-0.447146	-0.447606	-0.469485	-0.481787	-0.520385	-0.469485	-0.529607	-0.481787	-0.520385	-0.643856
HIST1H3H	1.16632	0.663486	DoG	-0.566064	-0.518529	-0.520385	-0.469485	-0.469485	-0.524277	-0.518283	-0.488101	-0.420316	-0.471434	-0.425115	-0.430634	-0.469458	-0.450661	-0.520385	-0.461995	-0.524277	-0.475646	-0.520385	-0.643856
RHOD	0.901436	0.663486	DoG	-0.533443	-0.514952	-0.520385	-0.46357	-0.469485	-0.518529	-0.514952	-0.481869	-0.417018	-0.469485	-0.42414	-0.429161	-0.425115	-0.445364	-0.519407	-0.450661	-0.520385	-0.46357	-0.520385	-0.643856
SPEF1	1.18286	0.663486	DoG	-0.530042	-0.514952	-0.520385	-0.447606	-0.469485	-0.518283	-0.514952	-0.481787	-0.383329	-0.469485	-0.398341	-0.425115	-0.42277	-0.429161	-0.481787	-0.447606	-0.514952	-0.450272	-0.518529	-0.643856
PSD	1.06778	0.714523	DoG	-0.524277	-0.492396	-0.520385	-0.425115	-0.453718	-0.514952	-0.492396	-0.481787	-0.383329	-0.469485	-0.383329	-0.42277	-0.417018	-0.425115	-0.469485	-0.431754	-0.502844	-0.447606	-0.518283	-0.642404
ANGPTL2	2.71502	0.867635	DoG	-0.524277	-0.489543	-0.514952	-0.42277	-0.447606	-0.514952	-0.481787	-0.481787	-0.378512	-0.469458	-0.383329	-0.420316	-0.402965	-0.42277	-0.46357	-0.430634	-0.488101	-0.447146	-0.514952	-0.642404
DUSP4	0.847997	0.867635	DoG	-0.523939	-0.488101	-0.514952	-0.420316	-0.446746	-0.502844	-0.469485	-0.469485	-0.36608	-0.459432	-0.381563	-0.417018	-0.381563	-0.417018	-0.459432	-0.425115	-0.481787	-0.437809	-0.502844	-0.64023
SNAI1	2.42742	0.867635	DoG	-0.520385	-0.481787	-0.495562	-0.417018	-0.430634	-0.493539	-0.469485	-0.469485	-0.364054	-0.447606	-0.377808	-0.387023	-0.378975	-0.383329	-0.45777	-0.420316	-0.447606	-0.425115	-0.488101	-0.64023
ATP10A	2.62237	0.918673	DoG	-0.519407	-0.481787	-0.492396	-0.384143	-0.425115	-0.459432	-0.46357	-0.446235	-0.344217	-0.445364	-0.375509	-0.383329	-0.378975	-0.378975	-0.453718	-0.384143	-0.425115	-0.42277	-0.481787	-0.63743
HIST1H4H	1.40674	0.918673	DoG	-0.488101	-0.481787	-0.488101	-0.383329	-0.417018	-0.453718	-0.459432	-0.430634	-0.332434	-0.430634	-0.36608	-0.381563	-0.378975	-0.36608	-0.446746	-0.383329	-0.417018	-0.384143	-0.471434	-0.573735
SIRT4	2.28293	0.918673	DoG	-0.481787	-0.481787	-0.481787	-0.383329	-0.387023	-0.450272	-0.453718	-0.425115	-0.321928	-0.425115	-0.364054	-0.378975	-0.36608	-0.364054	-0.430634	-0.383329	-0.384143	-0.383329	-0.469485	-0.566064
TREX1	0.686925	0.96971	DoG	-0.481787	-0.475646	-0.481787	-0.378975	-0.384143	-0.447146	-0.437809	-0.417018	-0.31969	-0.423211	-0.350907	-0.376376	-0.345191	-0.344217	-0.425115	-0.381563	-0.383329	-0.378975	-0.46357	-0.541902
CACNB1	1.10118	1.02075	DoG	-0.481787	-0.472936	-0.469485	-0.378975	-0.383329	-0.446746	-0.430634	-0.384143	-0.303329	-0.421984	-0.345191	-0.375509	-0.344217	-0.325602	-0.417018	-0.375509	-0.375509	-0.364054	-0.45777	-0.525628
PDIK1L	1.96774	1.02075	DoG	-0.481787	-0.469485	-0.45777	-0.373379	-0.383329	-0.425115	-0.425115	-0.378975	-0.303305	-0.420316	-0.345135	-0.36608	-0.325602	-0.325193	-0.398341	-0.36608	-0.36608	-0.360632	-0.447606	-0.524277
PRAF2	1.01874	1.02075	DoG	-0.473931	-0.469485	-0.453718	-0.36608	-0.383329	-0.42414	-0.423211	-0.378975	-0.299405	-0.417018	-0.344217	-0.364054	-0.322452	-0.323784	-0.384143	-0.360632	-0.364054	-0.345191	-0.425115	-0.524277
RASA3	1.39993	1.02075	DoG	-0.469485	-0.46357	-0.425115	-0.360632	-0.381563	-0.384143	-0.417018	-0.36608	-0.280089	-0.402965	-0.325602	-0.360632	-0.322452	-0.323586	-0.383329	-0.347384	-0.360632	-0.345135	-0.420316	-0.524277
TTC4	0.643662	1.02075	DoG	-0.469485	-0.459432	-0.415037	-0.345191	-0.36608	-0.383329	-0.387023	-0.364054	-0.280021	-0.384143	-0.322452	-0.345191	-0.322452	-0.322452	-0.383329	-0.345135	-0.359639	-0.344217	-0.417018	-0.520385
C15orf52	1.8256	1.07178	DoG	-0.447606	-0.430634	-0.410465	-0.345135	-0.364054	-0.381563	-0.384143	-0.350907	-0.280021	-0.383329	-0.319905	-0.345135	-0.319905	-0.322452	-0.381563	-0.322452	-0.345135	-0.339749	-0.410465	-0.520385
HIST1H2BL	0.436489	1.07178	DoG	-0.430634	-0.425115	-0.384143	-0.344217	-0.345135	-0.378975	-0.383329	-0.345191	-0.269921	-0.381563	-0.31969	-0.328374	-0.313754	-0.322452	-0.378512	-0.322452	-0.335801	-0.335801	-0.383329	-0.520385
LYST	-0.132894	1.07178	DoG	-0.425115	-0.42277	-0.383329	-0.332434	-0.344217	-0.36608	-0.378975	-0.344217	-0.264739	-0.378975	-0.313754	-0.322452	-0.303902	-0.322452	-0.377808	-0.322452	-0.332434	-0.332434	-0.378975	-0.488101
FRRS1	0.971307	1.17386	DoG	-0.398341	-0.417018	-0.383329	-0.325602	-0.325602	-0.345135	-0.364054	-0.335801	-0.253229	-0.378512	-0.304561	-0.322452	-0.303305	-0.319905	-0.373379	-0.321928	-0.322452	-0.325602	-0.378512	-0.481869
RUSC2	1.03601	1.17386	DoG	-0.395409	-0.383329	-0.373379	-0.322452	-0.319905	-0.344217	-0.360632	-0.325602	-0.241008	-0.375509	-0.303902	-0.322452	-0.299405	-0.303902	-0.36608	-0.303902	-0.322452	-0.322452	-0.375509	-0.481787
ZFP37	-0.463318	1.17386	DoG	-0.384143	-0.378975	-0.350907	-0.322452	-0.304117	-0.332434	-0.345191	-0.325193	-0.23037	-0.373379	-0.303329	-0.319905	-0.289507	-0.303329	-0.345135	-0.303329	-0.322452	-0.322452	-0.373386	-0.481787
ITGB7	0.765535	1.2249	DoG	-0.383329	-0.378975	-0.345135	-0.322452	-0.303329	-0.319905	-0.345135	-0.323586	-0.212408	-0.36608	-0.303305	-0.304117	-0.280089	-0.283307	-0.344217	-0.280021	-0.31969	-0.322452	-0.345191	-0.481787
NT5M	0.196397	1.2249	DoG	-0.378975	-0.375509	-0.344217	-0.319905	-0.303305	-0.313754	-0.344217	-0.319905	-0.202493	-0.364054	-0.299405	-0.303305	-0.280021	-0.279154	-0.325602	-0.280021	-0.313754	-0.319905	-0.345135	-0.447606
PHF6	1.44677	1.2249	DoG	-0.375509	-0.345191	-0.322452	-0.31969	-0.280021	-0.303305	-0.304117	-0.303305	-0.197646	-0.360632	-0.280089	-0.280021	-0.280021	-0.264739	-0.322452	-0.274664	-0.303305	-0.313754	-0.325602	-0.430634
SYNE3	0.477364	1.2249	DoG	-0.359639	-0.345135	-0.322452	-0.313754	-0.269921	-0.280021	-0.303902	-0.299405	-0.193325	-0.359639	-0.280021	-0.276091	-0.253229	-0.241008	-0.319905	-0.269921	-0.297681	-0.30895	-0.322452	-0.425115
TUSC3	0.85287	1.2249	DoG	-0.345191	-0.344217	-0.322452	-0.303329	-0.264739	-0.277534	-0.299405	-0.280089	-0.192645	-0.345191	-0.280021	-0.274664	-0.245351	-0.23644	-0.304561	-0.252273	-0.280089	-0.303902	-0.322452	-0.417018
C19orf57	1.97731	1.27593	DoG	-0.345135	-0.339749	-0.321928	-0.303305	-0.251524	-0.264739	-0.280089	-0.251539	-0.18666	-0.325602	-0.274664	-0.269921	-0.241008	-0.21544	-0.303305	-0.251539	-0.280021	-0.303329	-0.322452	-0.384143
C9orf72	2.0133	1.27593	DoG	-0.344217	-0.335801	-0.319905	-0.294743	-0.249978	-0.253229	-0.264739	-0.249425	-0.18549	-0.323784	-0.264739	-0.253229	-0.240751	-0.212408	-0.299405	-0.241008	-0.280021	-0.297681	-0.319905	-0.383329
MSN	-1.75489	1.27593	DoG	-0.3266	-0.329308	-0.313754	-0.2824	-0.247928	-0.252273	-0.256503	-0.241008	-0.183307	-0.313754	-0.253229	-0.252625	-0.238142	-0.20847	-0.280021	-0.212408	-0.274664	-0.280021	-0.303902	-0.378975
NR2C2	2.89588	1.27593	DoG	-0.325602	-0.325602	-0.303305	-0.280021	-0.241008	-0.220867	-0.252625	-0.237499	-0.178904	-0.303329	-0.241008	-0.251539	-0.212408	-0.206962	-0.264739	-0.20847	-0.269921	-0.280021	-0.274664	-0.373379
SERHL2	2.42438	1.27593	DoG	-0.319905	-0.319905	-0.299405	-0.257798	-0.241008	-0.202493	-0.247928	-0.23644	-0.169925	-0.289507	-0.23854	-0.247928	-0.202493	-0.202817	-0.253229	-0.202817	-0.241008	-0.280021	-0.273774	-0.352302
GLIPR1	2.24793	1.32697	DoG	-0.31969	-0.303305	-0.288097	-0.251524	-0.237499	-0.18549	-0.241008	-0.222392	-0.169925	-0.283307	-0.219781	-0.237499	-0.197646	-0.202493	-0.251539	-0.193325	-0.237499	-0.269921	-0.269921	-0.345191
RBMS2	1.54534	1.32697	DoG	-0.311848	-0.280089	-0.264739	-0.249978	-0.219781	-0.178904	-0.197646	-0.212408	-0.167341	-0.280021	-0.212408	-0.220252	-0.18549	-0.197646	-0.241008	-0.178904	-0.23644	-0.261328	-0.264739	-0.345135
LRP12	1.76553	1.37801	DoG	-0.303329	-0.280021	-0.256503	-0.245351	-0.212408	-0.175783	-0.18666	-0.202493	-0.167341	-0.274664	-0.200344	-0.21544	-0.178904	-0.196397	-0.241008	-0.169925	-0.225067	-0.245351	-0.251539	-0.323586
PDP1	-0.0515303	1.37801	DoG	-0.303305	-0.274664	-0.249425	-0.241008	-0.202493	-0.169925	-0.18651	-0.196397	-0.141571	-0.273774	-0.197646	-0.212408	-0.17585	-0.18651	-0.237499	-0.167341	-0.212408	-0.241008	-0.241008	-0.322452
XAB2	2.42058	1.37801	DoG	-0.274664	-0.261328	-0.241008	-0.23644	-0.200299	-0.169925	-0.178904	-0.178904	-0.135987	-0.264739	-0.178904	-0.206962	-0.169925	-0.178904	-0.230954	-0.152569	-0.197181	-0.226245	-0.23037	-0.322452
AMPD3	1.70207	1.42905	DoG	-0.264739	-0.253229	-0.213707	-0.23037	-0.197646	-0.169925	-0.169925	-0.17678	-0.135535	-0.253229	-0.175783	-0.197646	-0.169925	-0.175783	-0.212408	-0.152003	-0.196397	-0.212408	-0.212408	-0.322452
CISH	2.88732	1.42905	DoG	-0.253229	-0.245351	-0.20057	-0.202493	-0.185215	-0.167341	-0.167341	-0.175783	-0.135535	-0.249425	-0.167341	-0.18666	-0.167341	-0.169925	-0.197646	-0.141571	-0.18651	-0.206962	-0.20847	-0.313754
BCDIN3D	2.47228	1.48008	DoG	-0.252273	-0.241008	-0.197646	-0.197646	-0.175783	-0.167341	-0.167341	-0.167945	-0.135535	-0.241008	-0.167341	-0.18549	-0.167341	-0.169925	-0.194573	-0.137504	-0.18549	-0.206451	-0.202493	-0.303305
PITPNM1	2.17605	1.48008	DoG	-0.251539	-0.220688	-0.194573	-0.196397	-0.174861	-0.160465	-0.167341	-0.167341	-0.13481	-0.230954	-0.167098	-0.169925	-0.141571	-0.167341	-0.18666	-0.13481	-0.169925	-0.197646	-0.194573	-0.280089
ADAMTS6	1.56928	1.53112	DoG	-0.241008	-0.219781	-0.18651	-0.18666	-0.167341	-0.152569	-0.167341	-0.167341	-0.133569	-0.225067	-0.152003	-0.167341	-0.137504	-0.167341	-0.18549	-0.133202	-0.167341	-0.197181	-0.18666	-0.280021
ITPRIPL1	0.979445	1.53112	DoG	-0.241008	-0.212408	-0.178904	-0.18549	-0.160465	-0.141571	-0.146318	-0.160465	-0.131245	-0.212408	-0.141571	-0.160465	-0.135535	-0.167341	-0.175783	-0.131245	-0.167341	-0.18666	-0.178904	-0.279971
TBX15	-0.507558	1.53112	DoG	-0.237499	-0.206451	-0.175783	-0.178904	-0.152569	-0.13993	-0.141571	-0.141661	-0.131245	-0.192645	-0.137504	-0.152569	-0.133569	-0.160647	-0.174861	-0.131245	-0.167341	-0.18549	-0.169925	-0.277534
C6orf47	0.186769	1.58216	DoG	-0.23644	-0.202493	-0.174861	-0.174861	-0.141571	-0.137504	-0.137504	-0.141571	-0.131245	-0.18549	-0.137504	-0.141571	-0.133202	-0.142191	-0.170981	-0.130867	-0.152003	-0.185215	-0.167341	-0.269921
DIABLO	0.601836	1.58216	DoG	-0.225067	-0.197646	-0.169925	-0.169925	-0.137504	-0.137504	-0.135987	-0.135535	-0.130867	-0.178904	-0.135535	-0.135535	-0.131245	-0.141571	-0.169925	-0.130867	-0.141571	-0.178904	-0.167341	-0.264739
CAMKK1	1.99231	1.68423	DoG	-0.212849	-0.18666	-0.167341	-0.169925	-0.135535	-0.133569	-0.13481	-0.13481	-0.130867	-0.169925	-0.135535	-0.135535	-0.126008	-0.137504	-0.167341	-0.127308	-0.138877	-0.175783	-0.167341	-0.253229
DPP7	2.67752	1.68423	DoG	-0.212408	-0.18651	-0.141571	-0.169925	-0.13481	-0.130867	-0.133202	-0.133569	-0.127308	-0.167945	-0.13481	-0.13481	-0.111524	-0.135535	-0.167098	-0.126532	-0.137504	-0.169925	-0.141571	-0.241008
L3MBTL3	2.05846	1.68423	DoG	-0.20847	-0.18549	-0.137504	-0.167341	-0.13481	-0.123624	-0.131245	-0.133202	-0.127235	-0.167341	-0.13481	-0.13481	-0.0946369	-0.135535	-0.160465	-0.123624	-0.137504	-0.169925	-0.135535	-0.241008
LFNG	1.06802	1.68423	DoG	-0.199309	-0.185215	-0.135535	-0.167341	-0.13481	-0.11381	-0.131245	-0.131245	-0.123624	-0.160647	-0.13481	-0.133202	-0.085721	-0.13481	-0.152003	-0.115477	-0.135535	-0.154139	-0.133569	-0.237499
GDF11	-0.409113	1.73527	DoG	-0.197646	-0.183307	-0.135535	-0.167341	-0.133569	-0.112809	-0.131245	-0.131245	-0.115408	-0.160465	-0.133569	-0.131245	-0.0833284	-0.13481	-0.141571	-0.102302	-0.13481	-0.152569	-0.133202	-0.236198
HIST1H1D	-0.114984	1.73527	DoG	-0.196397	-0.178904	-0.135535	-0.151979	-0.133202	-0.111524	-0.131245	-0.130426	-0.111524	-0.152569	-0.131245	-0.131245	-0.0829363	-0.13481	-0.137504	-0.102281	-0.133569	-0.146318	-0.131245	-0.212408
CTSZ	-0.300659	1.78631	DoG	-0.175783	-0.154139	-0.133569	-0.149984	-0.131245	-0.111508	-0.130867	-0.127235	-0.111508	-0.141571	-0.130867	-0.131245	-0.0741158	-0.133569	-0.135535	-0.0871519	-0.133202	-0.141571	-0.131245	-0.197646
PANK4	1.63411	1.78631	DoG	-0.169925	-0.141571	-0.133202	-0.141571	-0.131245	-0.111508	-0.127235	-0.115477	-0.111508	-0.138877	-0.130867	-0.131245	-0.0639118	-0.131245	-0.135535	-0.085721	-0.131245	-0.137504	-0.130867	-0.185215
VASH2	0.660911	1.78631	DoG	-0.169925	-0.135535	-0.131245	-0.137504	-0.131245	-0.102302	-0.123624	-0.115408	-0.111508	-0.135987	-0.127235	-0.130867	-0.0603591	-0.131245	-0.135535	-0.0829363	-0.130867	-0.13481	-0.127308	-0.175783
LPHN1	3.05864	1.83735	DoG	-0.167341	-0.13481	-0.131245	-0.135535	-0.131245	-0.0995357	-0.117997	-0.111524	-0.0833284	-0.135535	-0.123624	-0.127308	-0.0460367	-0.131245	-0.13481	-0.077041	-0.127308	-0.133569	-0.123624	-0.170981
SLC41A1	1.10497	1.83735	DoG	-0.167341	-0.133202	-0.130867	-0.133569	-0.130867	-0.0951572	-0.115477	-0.111508	-0.0764546	-0.13481	-0.111524	-0.127235	-0.0430928	-0.131245	-0.133569	-0.0764521	-0.127235	-0.133202	-0.115477	-0.169925
ZC3H6	1.73479	1.83735	DoG	-0.160465	-0.130867	-0.130867	-0.131245	-0.130867	-0.0946369	-0.115408	-0.0931094	-0.0624057	-0.13481	-0.111508	-0.117997	-0.0420641	-0.131245	-0.131245	-0.0741158	-0.126008	-0.131245	-0.112809	-0.167341
GLCE	1.47938	1.88838	DoG	-0.152003	-0.125531	-0.126008	-0.131245	-0.130867	-0.0931094	-0.112809	-0.0833284	-0.0603591	-0.133569	-0.111508	-0.115477	-0.0324215	-0.130867	-0.130867	-0.0678268	-0.115477	-0.131245	-0.111524	-0.160465
ZNF597	0.501452	1.88838	DoG	-0.141571	-0.111524	-0.123624	-0.130867	-0.127308	-0.0833284	-0.111524	-0.0829363	-0.053638	-0.133202	-0.111031	-0.111508	-0.0324215	-0.127235	-0.130867	-0.0639118	-0.115408	-0.131245	-0.111508	-0.152569
KLF7	2.82565	1.93942	DoG	-0.138877	-0.111508	-0.111524	-0.130867	-0.127235	-0.0808957	-0.111508	-0.0789732	-0.0458037	-0.131245	-0.106154	-0.108241	-0.0306506	-0.126532	-0.127235	-0.0603591	-0.11381	-0.130426	-0.102302	-0.141661
METRNL	2.09433	1.99046	DoG	-0.137504	-0.111508	-0.111508	-0.115477	-0.123624	-0.077041	-0.111508	-0.0741158	-0.0429521	-0.131245	-0.0989891	-0.106154	-0.00117964	-0.123624	-0.123624	-0.0494289	-0.111524	-0.127308	-0.0833284	-0.141571
ZSCAN12	1.97464	1.99046	DoG	-0.135535	-0.111508	-0.11018	-0.111524	-0.111524	-0.0764546	-0.111508	-0.0655624	-0.0406664	-0.131245	-0.0946369	-0.102302	-0.000757519	-0.111524	-0.111524	-0.0420641	-0.111508	-0.127235	-0.0829363	-0.137504
DUSP5	2.59516	2.04149	DoG	-0.135535	-0.102362	-0.102302	-0.111508	-0.111508	-0.0703672	-0.102302	-0.0654191	-0.0383213	-0.131245	-0.0891591	-0.0989891	-8.88178e-16	-0.111508	-0.111031	-0.0406664	-0.102302	-0.125531	-0.0808957	-0.135535
LIPT2	0.544321	2.04149	DoG	-0.135535	-0.0833284	-0.0829363	-0.11018	-0.111508	-0.0654191	-0.0931094	-0.0603591	-0.0324215	-0.130867	-0.0829363	-0.0931094	-8.88178e-16	-0.111508	-0.106154	-0.0350167	-0.102281	-0.123624	-0.0764546	-0.13481
SLC16A13	0.61331	2.04149	DoG	-0.13481	-0.0829363	-0.0764546	-0.102302	-0.111508	-0.0624057	-0.0910369	-0.053638	-0.00117964	-0.127235	-0.077041	-0.0871519	-2.22045e-16	-0.0951572	-0.0989891	-0.0327122	-0.0829363	-0.115408	-0.0741158	-0.13481
C7orf43	0.938381	2.09253	DoG	-0.133569	-0.0789732	-0.0654191	-0.0910369	-0.102302	-0.0602218	-0.0829363	-0.0500407	-8.88178e-16	-0.126008	-0.076962	-0.0829363	0	-0.0871519	-0.0946369	-0.0309493	-0.0808957	-0.111524	-0.0678268	-0.13481
TUBA1A	-1.82236	2.09253	DoG	-0.133202	-0.0781884	-0.0603591	-0.0833284	-0.0931094	-0.0589914	-0.0741158	-0.0461418	-8.88178e-16	-0.123624	-0.0764546	-0.0804899	0	-0.0833284	-0.0891591	-0.0160806	-0.077041	-0.111508	-0.0654191	-0.133569
KLF9	-0.277534	2.14357	DoG	-0.131245	-0.0764546	-0.0602218	-0.0797272	-0.0833284	-0.0500407	-0.0654191	-0.0460367	-8.88178e-16	-0.115477	-0.0740006	-0.077041	0.00661788	-0.0829363	-0.081191	-0.00117964	-0.0764546	-0.102302	-0.0584167	-0.131245
SIGIRR	-0.696608	2.14357	DoG	-0.130867	-0.0654191	-0.0584167	-0.077041	-0.0789732	-0.0487474	-0.0654191	-0.0406664	-2.22045e-16	-0.115408	-0.068096	-0.0764546	0.00661788	-0.0780025	-0.0741158	-8.88178e-16	-0.0654191	-0.0910369	-0.0490033	-0.131245
CCNE2	0.34964	2.19461	DoG	-0.126532	-0.0654191	-0.0500407	-0.0764546	-0.0764546	-0.0460367	-0.053638	-0.0350167	0	-0.111508	-0.058256	-0.0603591	0.00991146	-0.0678268	-0.0740006	-8.88178e-16	-0.0639118	-0.0829363	-0.0461418	-0.130867
CXorf38	1.56218	2.19461	DoG	-0.123624	-0.0639118	-0.0461418	-0.0741158	-0.0741158	-0.0423463	-0.0500407	-0.0327122	0	-0.106154	-0.053638	-0.0582235	0.00991146	-0.0654191	-0.0708082	0	-0.0624057	-0.0781884	-0.0423463	-0.130426
HIST1H2BN	1.51818	2.19461	DoG	-0.115477	-0.0516556	-0.0327122	-0.0624057	-0.0654191	-0.0383213	-0.0494289	-0.0324215	0.00661788	-0.0989891	-0.0516556	-0.053638	0.00991146	-0.0589914	-0.0603591	0.00642627	-0.053638	-0.0764546	-0.0420641	-0.127308
SYDE2	0.714003	2.19461	DoG	-0.115408	-0.0461418	-0.0324215	-0.0603591	-0.0582235	-0.0324215	-0.0420641	-0.00655082	0.00661788	-0.088163	-0.0500407	-0.0500407	0.00991146	-0.053638	-0.0602218	0.00661788	-0.0500407	-0.0721498	-0.0406664	-0.125531
ZNF778	0.211139	2.19461	DoG	-0.111524	-0.0423463	-0.00655082	-0.0602218	-0.053638	-0.025481	-0.0327122	-0.00117964	0.0072361	-0.0829363	-0.0460367	-0.0490033	0.010432	-0.0500407	-0.0593341	0.00661788	-0.0487474	-0.0708082	-0.0350167	-0.123624
ANKLE1	2.33673	2.24564	DoG	-0.111031	-0.0327122	-0.00517096	-0.0553935	-0.0516556	-0.0101141	-0.0151069	-8.88178e-16	0.010432	-0.0780025	-0.0423463	-0.0460367	0.0119585	-0.0461418	-0.0584167	0.00661788	-0.0460367	-0.0654191	-0.0327059	-0.115477
GPS2	0.461331	2.24564	DoG	-0.106154	-0.0324215	-8.88178e-16	-0.0500407	-0.0500407	-0.00117964	-0.00117964	-2.22045e-16	0.0118254	-0.0764546	-0.0347654	-0.0406664	0.0126609	-0.0371986	-0.0552833	0.00661788	-0.0423463	-0.0624057	-0.0324215	-0.112809
SNX16	1.89	2.34772	DoG	-0.102302	-0.025481	-8.88178e-16	-0.0487474	-0.0487474	-8.88178e-16	0	0	0.0126609	-0.0764521	-0.0327122	-0.0350167	0.0155969	-0.0343865	-0.053638	0.00991146	-0.0406664	-0.053638	-0.025481	-0.111524
VIM	1.58496	2.34772	DoG	-0.0989891	-0.0101141	-2.22045e-16	-0.0448385	-0.0430687	-8.88178e-16	0.00642627	0.00661788	0.0166385	-0.0741158	-0.0101141	-0.0327122	0.0166385	-0.0327122	-0.0487474	0.0126609	-0.0350167	-0.0500407	-0.0227201	-0.111508
KCTD18	1.29707	2.39876	DoG	-0.0933834	-0.00117964	0	-0.0430687	-0.0406664	-8.88178e-16	0.00661788	0.00661788	0.0166385	-0.0655624	-0.00140682	-0.0309493	0.0179219	-0.0324215	-0.0461418	0.0126609	-0.0327122	-0.0487474	-0.0125399	-0.102302
NRP1	2.62601	2.39876	DoG	-0.0891591	-8.88178e-16	0.00661788	-0.0425457	-0.0383213	0	0.00991146	0.0072361	0.0166385	-0.0602218	-0.00117964	-0.00117964	0.0220263	-0.025481	-0.0383213	0.0166385	-0.0324215	-0.0406664	-0.0101141	-0.0989891
PTPN21	1.75434	2.39876	DoG	-0.0829363	-2.22045e-16	0.0072361	-0.0350167	-0.0327122	0.00991146	0.00991146	0.00991146	0.0166385	-0.053638	-8.88178e-16	0	0.0220263	-0.00257548	-0.0347654	0.0197633	-0.0160806	-0.0327122	-0.00257548	-0.0931094
ADAMTSL5	1.92283	2.44979	DoG	-0.0764546	0.00661788	0.010432	-0.0324215	-0.0324215	0.0118254	0.00991146	0.00991146	0.0220263	-0.0500407	-8.88178e-16	0	0.0220263	-0.00117964	-0.00914702	0.0220263	-0.0101141	-0.00695276	0	-0.0834388
POC5	0.919591	2.44979	DoG	-0.0740006	0.00991146	0.0118254	-0.0134832	-0.0134832	0.0220263	0.010432	0.010432	0.0220263	-0.0487474	-8.88178e-16	0.00991146	0.028178	0	-0.00117964	0.0220263	-8.88178e-16	-0.00117964	0.00661788	-0.0808957
C1orf216	1.24354	2.50083	DoG	-0.0678268	0.00991146	0.0126609	-0.00117964	-0.00140682	0.0221408	0.0166385	0.0118254	0.0220263	-0.0461418	0	0.00991146	0.0339473	0	0	0.0271465	-2.22045e-16	-8.88178e-16	0.00661788	-0.0764546
ZDHHC13	0.188618	2.50083	DoG	-0.0603591	0.00991146	0.0220263	-8.88178e-16	-0.00117964	0.0236513	0.0166385	0.0126609	0.0294128	-0.0460367	0.00661788	0.010432	0.040642	0.00661788	0.00661788	0.0294128	2.22045e-16	-8.88178e-16	0.00661788	-0.0764521
UFSP1	0.213764	2.55187	DoG	-0.0547925	0.00991146	0.0220263	-2.22045e-16	-2.22045e-16	0.0301082	0.0220263	0.013481	0.0301082	-0.0430687	0.0072361	0.0155969	0.0433501	0.00661788	0.010432	0.0301082	0.00661788	-8.88178e-16	0.00991146	-0.0603591
C5orf30	1.27894	2.60291	DoG	-0.0516556	0.0126609	0.0294128	0	0	0.0330316	0.0220263	0.0220263	0.0330316	-0.0423463	0.00991146	0.0166385	0.0510002	0.00661788	0.0118254	0.0301082	0.00661788	-8.88178e-16	0.0118254	-0.0602218
FBXO6	0.568698	2.60291	DoG	-0.0500407	0.0126609	0.0301082	0	2.22045e-16	0.040642	0.0221408	0.0294128	0.0339473	-0.0420641	0.010432	0.0220263	0.0601103	0.00991146	0.0126609	0.040642	0.00991146	0	0.0126609	-0.0593341
TAF4B	1.25156	2.60291	DoG	-0.0490033	0.0155969	0.0301082	0.00661788	0.00661788	0.0421924	0.0301082	0.0301082	0.038068	-0.0350167	0.0118254	0.0221408	0.0601103	0.00991146	0.0155477	0.0416477	0.010432	0.00661788	0.0126609	-0.0500407
PSTPIP1	1.53051	2.70498	DoG	-0.0460367	0.0220263	0.0301082	0.00661788	0.00661788	0.0459862	0.0301082	0.0301082	0.040642	-0.0327122	0.0134623	0.028754	0.0601103	0.010432	0.0166385	0.0433501	0.0119585	0.00661788	0.0166385	-0.0461418
ZNF175	0.493332	2.75602	DoG	-0.0406664	0.0220263	0.0301082	0.00661788	0.010432	0.0510002	0.038068	0.0330316	0.0459862	-0.0324215	0.0137454	0.0301082	0.0630098	0.0118254	0.0166385	0.0510002	0.0126609	0.00661788	0.0271465	-0.0423463
PLK2	1.59561	2.80706	DoG	-0.0350167	0.0220263	0.0301082	0.00991146	0.0118254	0.0524674	0.040642	0.040642	0.0601103	-0.0309493	0.0166385	0.0389941	0.069096	0.0126609	0.0181094	0.0601103	0.0137454	0.00991146	0.0294128	-0.0406664
ZNF519	3.77565	2.80706	DoG	-0.0327122	0.0220263	0.0301082	0.00991146	0.0166385	0.0601103	0.0450879	0.0416477	0.0601103	-0.0101141	0.0181094	0.040642	0.0740006	0.0126609	0.0220263	0.069096	0.0166385	0.010432	0.0301082	-0.0350167
ZNRF2	1.26303	2.96017	DoG	-0.025481	0.0238467	0.0303736	0.00991146	0.0194995	0.0601103	0.0510002	0.0565835	0.0648511	-0.00257548	0.0194995	0.0438715	0.0744828	0.0166385	0.0220263	0.069697	0.0166385	0.0126609	0.0330316	-0.0327122
IRAK1BP1	3.55209	3.0112	DoG	-0.0125399	0.0294128	0.0330316	0.010432	0.0220263	0.0601103	0.0601103	0.069697	0.069697	-0.00117964	0.0220263	0.0443941	0.0766213	0.0220263	0.0220263	0.0708477	0.0166385	0.0126609	0.040642	-0.0101141
CC2D1B	3.87201	3.06224	DoG	-0.00257548	0.0301082	0.0339473	0.0126609	0.0220263	0.0656375	0.0708477	0.0740006	0.0766213	-0.000757519	0.0220263	0.0455722	0.0775059	0.0271465	0.0236513	0.0744828	0.0200522	0.0155477	0.0510002	-8.88178e-16
ABHD5	2.01414	3.11328	DoG	-0.00117964	0.0395284	0.040642	0.0126609	0.0221408	0.069096	0.0744828	0.0775059	0.0775059	-8.88178e-16	0.0220263	0.0510002	0.0780025	0.028754	0.026967	0.0775059	0.0220263	0.0155969	0.0601103	-8.88178e-16
CD47	1.61928	3.11328	DoG	0	0.040642	0.0510002	0.0155969	0.0294128	0.0740006	0.0775059	0.0780025	0.0780025	-8.88178e-16	0.0294128	0.0601103	0.0792992	0.0294128	0.0294128	0.0792992	0.0220263	0.0166385	0.0630098	-8.88178e-16
WDR44	1.41668	3.11328	DoG	0.00991146	0.0510002	0.0630098	0.0166385	0.0301082	0.0744828	0.0780025	0.0780025	0.0780025	-8.88178e-16	0.0301082	0.069096	0.0797272	0.0301082	0.0303736	0.0792992	0.028178	0.0220263	0.0675743	0
FAM63A	-0.0401571	3.16432	DoG	0.010432	0.0609906	0.069096	0.0236513	0.0330316	0.0775059	0.0792992	0.0780025	0.0810292	0	0.0301082	0.0692627	0.0808311	0.0303736	0.0330316	0.0792992	0.0301082	0.0220263	0.0740006	0
GPSM1	0.120752	3.16432	DoG	0.0118254	0.0630098	0.0708477	0.040642	0.0395284	0.0792992	0.0828329	0.0836166	0.0836166	0	0.0303736	0.069697	0.0828329	0.0315808	0.0330316	0.0792992	0.034312	0.0220263	0.0744828	0
LIN9	1.00269	3.16432	DoG	0.0126288	0.0692627	0.0740006	0.0416477	0.040642	0.0792992	0.0836166	0.0950472	0.0836166	0.00661788	0.0330316	0.0744828	0.0836166	0.0330316	0.040642	0.0792992	0.040642	0.028754	0.0780025	0.00991146
RAB24	1.25988	3.16432	DoG	0.0126609	0.0744828	0.0780025	0.0421924	0.0630098	0.0792992	0.0861267	0.096878	0.0882519	0.00991146	0.0330316	0.0775059	0.0861267	0.040642	0.0601103	0.0828329	0.0510002	0.0294128	0.0792992	0.00991146
SIPA1	1.83773	3.16432	DoG	0.0137454	0.0758677	0.0780025	0.0510002	0.0675743	0.0792992	0.0882519	0.0970854	0.0970854	0.010432	0.034312	0.0792992	0.0882519	0.0438715	0.0740006	0.0836166	0.0601103	0.0301082	0.0792992	0.010432
TRIM45	0.734946	3.16432	DoG	0.0166385	0.0780025	0.0792992	0.0601103	0.069096	0.0810292	0.0894745	0.105493	0.106802	0.013481	0.0416477	0.0792992	0.0914443	0.0510002	0.0744828	0.0836166	0.0630098	0.0301082	0.0792992	0.0118254
PRKACB	1.81237	3.21535	DoG	0.0181094	0.0780025	0.0836166	0.0601103	0.0740006	0.0813181	0.0916428	0.106802	0.106802	0.0137454	0.0421924	0.0792992	0.0916428	0.0588937	0.0758677	0.0836166	0.069096	0.0330316	0.0792992	0.0166385
ST3GAL4	1.65523	3.21535	DoG	0.0220263	0.0780025	0.0914443	0.0630098	0.0744828	0.0882519	0.0950472	0.107606	0.107606	0.0179219	0.0510002	0.0792992	0.096878	0.0601103	0.0780025	0.0882519	0.0708477	0.0395284	0.0836166	0.0220263
ASTE1	1.33614	3.26639	DoG	0.0220263	0.0780025	0.0916428	0.069096	0.0775059	0.0950472	0.096878	0.110558	0.110558	0.0220263	0.0524674	0.0865118	0.106802	0.0601103	0.0792992	0.0950472	0.0730635	0.040642	0.0836166	0.0220263
ALG10	0.394441	3.31743	DoG	0.0271465	0.0780025	0.0946369	0.069697	0.0780025	0.096878	0.0999577	0.125414	0.112295	0.0294128	0.0641931	0.0882519	0.113301	0.0630098	0.0792992	0.096878	0.0740006	0.0601103	0.0861267	0.0236513
CCDC61	0.871109	3.31743	DoG	0.0294128	0.0792992	0.0950472	0.0744828	0.0792992	0.0999577	0.106802	0.13245	0.112461	0.034312	0.0670226	0.0894745	0.115477	0.0656375	0.0813181	0.0999577	0.0744828	0.0601103	0.0946369	0.0294128
HIST1H2BK	0.915936	3.31743	DoG	0.0301082	0.0828329	0.096878	0.0775059	0.0792992	0.106802	0.106802	0.148056	0.125414	0.0360813	0.069096	0.0916428	0.121901	0.0675743	0.0836166	0.106802	0.0775059	0.069096	0.0950472	0.0301082
NEK7	1.41779	3.31743	DoG	0.0330316	0.0836166	0.0970854	0.0792992	0.0792992	0.106802	0.107606	0.150949	0.148056	0.040642	0.069697	0.0950472	0.134725	0.0740006	0.0882519	0.115477	0.0780025	0.0708477	0.096878	0.0303736
BASP1	-1	3.36847	DoG	0.0330316	0.0950472	0.101972	0.0792992	0.0810292	0.106802	0.112674	0.151627	0.150949	0.0510002	0.0740006	0.0954162	0.137969	0.0775059	0.0916428	0.118073	0.0792992	0.0740006	0.0999577	0.0330316
HCFC2	0.747014	3.36847	DoG	0.0330316	0.096878	0.106802	0.0805691	0.0836166	0.106802	0.125414	0.156221	0.150949	0.0588937	0.0780025	0.096878	0.142393	0.0780025	0.0946369	0.1223	0.0792992	0.0744828	0.110558	0.0330316
LDB1	1.76016	3.36847	DoG	0.034312	0.105565	0.112461	0.0836166	0.0894745	0.110558	0.127235	0.156221	0.154034	0.0601103	0.0780025	0.106802	0.148056	0.0780025	0.0950472	0.125414	0.0792992	0.0758677	0.113301	0.0395284
TIRAP	1.61493	3.4195	DoG	0.040642	0.106802	0.112674	0.0836166	0.0916428	0.112295	0.141911	0.158407	0.156221	0.0630098	0.0792992	0.107606	0.150949	0.0780025	0.096878	0.141728	0.0836166	0.0775059	0.120907	0.040642
THOC6	1.56788	3.47054	DoG	0.0510002	0.109229	0.113301	0.0836166	0.0950472	0.120907	0.142019	0.158872	0.15678	0.0740006	0.0828329	0.110558	0.156221	0.0828329	0.0970854	0.141973	0.0914443	0.0780025	0.125414	0.0416477
AMN1	1.5803	3.52158	DoG	0.0601103	0.110558	0.1223	0.0882519	0.096878	0.122397	0.144046	0.165737	0.160465	0.0744828	0.0836166	0.125414	0.162057	0.0836166	0.106802	0.142019	0.0916428	0.0780025	0.125531	0.0510002
FASTKD3	2.21726	3.52158	DoG	0.0601103	0.111421	0.125414	0.0931094	0.104031	0.125414	0.150949	0.165737	0.163917	0.0775059	0.0950472	0.127057	0.165737	0.0882519	0.106802	0.142019	0.0950472	0.0792992	0.141728	0.0601103
PDP2	2.49515	3.52158	DoG	0.0630098	0.115477	0.125531	0.0966182	0.105565	0.137969	0.150949	0.166018	0.165737	0.0836166	0.0967807	0.142019	0.166018	0.0916428	0.106802	0.142019	0.096878	0.0792992	0.142019	0.0630098
PPP1R11	0.870274	3.52158	DoG	0.0675743	0.125414	0.142019	0.096878	0.106802	0.142019	0.154034	0.168692	0.165737	0.0914443	0.0970854	0.142019	0.167957	0.0950472	0.107606	0.142393	0.107606	0.0836166	0.142019	0.0675743
PRMT3	1.64432	3.52158	DoG	0.069697	0.137969	0.142393	0.106802	0.107606	0.142019	0.155023	0.169925	0.166018	0.0950472	0.0999577	0.142019	0.175162	0.101972	0.110558	0.148056	0.109367	0.0836166	0.142393	0.069697
DUSP19	1.2854	3.57262	DoG	0.0740006	0.142393	0.148056	0.106802	0.110558	0.142393	0.156221	0.176878	0.169925	0.096878	0.104031	0.142019	0.179979	0.107606	0.113301	0.150949	0.110558	0.0836166	0.151627	0.0727563
KBTBD4	0.471504	3.57262	DoG	0.0775059	0.148855	0.150949	0.113301	0.112461	0.150949	0.158407	0.179979	0.170852	0.107606	0.107606	0.142393	0.184347	0.113301	0.125414	0.155023	0.112461	0.0916428	0.154034	0.0730635
C2orf42	1.09098	3.62365	DoG	0.0780025	0.150949	0.154034	0.119299	0.125414	0.150949	0.160465	0.181471	0.178337	0.112461	0.112461	0.144046	0.187266	0.121562	0.136372	0.158407	0.113301	0.0950472	0.155023	0.0740006
LRWD1	2.05883	3.62365	DoG	0.0780025	0.154034	0.156221	0.125414	0.125531	0.150949	0.164716	0.187266	0.178337	0.125414	0.115477	0.148056	0.187266	0.122397	0.141973	0.158407	0.118073	0.0954162	0.156221	0.0744828
ADCY6	1.71993	3.67469	DoG	0.0780025	0.154034	0.156221	0.125531	0.139064	0.150949	0.165737	0.187266	0.179979	0.13245	0.125414	0.150949	0.187266	0.125414	0.142019	0.158407	0.120907	0.096878	0.160465	0.0775059
FAM185A	0.842361	3.72573	DoG	0.0780025	0.154034	0.156221	0.137969	0.142019	0.154034	0.165737	0.187266	0.187266	0.137969	0.137969	0.151627	0.187327	0.125531	0.148056	0.160465	0.125414	0.105565	0.16056	0.0780025
FBXW8	0.897009	3.72573	DoG	0.0780025	0.155023	0.160465	0.142019	0.142019	0.156221	0.165737	0.187327	0.19404	0.142393	0.142019	0.154034	0.194308	0.141728	0.150949	0.163917	0.142019	0.107606	0.165737	0.0780025
L2HGDH	2.31715	3.72573	DoG	0.0780025	0.158407	0.164716	0.142019	0.144046	0.156221	0.166018	0.19404	0.194764	0.156221	0.145117	0.155023	0.194466	0.142393	0.150949	0.164716	0.142393	0.111421	0.170852	0.0780025
PQLC3	0.113211	3.72573	DoG	0.0792992	0.158407	0.165737	0.148056	0.150949	0.156221	0.169925	0.19404	0.194764	0.156221	0.154034	0.157183	0.194764	0.154034	0.150949	0.165243	0.154034	0.115477	0.178337	0.0792992
DLX1	1.82491	3.77677	DoG	0.0792992	0.160465	0.166018	0.150949	0.151037	0.15678	0.170852	0.194764	0.196875	0.158262	0.154034	0.158407	0.194764	0.155023	0.155023	0.166018	0.155023	0.116599	0.178337	0.0792992
FBXL20	0.464711	3.77677	DoG	0.0792992	0.16056	0.169925	0.150949	0.154034	0.158407	0.179979	0.194764	0.198594	0.158407	0.155023	0.158407	0.194764	0.155648	0.156221	0.179979	0.156221	0.125414	0.178337	0.0882519
ALKBH1	2.23724	3.8278	DoG	0.0882519	0.163917	0.170852	0.151037	0.154034	0.158407	0.180166	0.196875	0.20109	0.158407	0.156221	0.160465	0.198594	0.156221	0.156221	0.180166	0.158407	0.125531	0.179451	0.0950472
DBP	2.17309	3.8278	DoG	0.0914443	0.164716	0.178337	0.154034	0.155023	0.158407	0.187266	0.199309	0.201722	0.16056	0.158407	0.163917	0.200403	0.156221	0.16056	0.185572	0.158872	0.127057	0.179979	0.096878
GORAB	0.384441	3.8278	DoG	0.0916428	0.166018	0.179979	0.155023	0.156221	0.16056	0.187266	0.200366	0.203307	0.163917	0.158407	0.164716	0.201722	0.158407	0.163917	0.187266	0.16056	0.127235	0.180166	0.0999577
HIST1H4K	0.524974	3.8278	DoG	0.096878	0.169925	0.184425	0.156221	0.156221	0.161888	0.194308	0.201722	0.219102	0.165737	0.165737	0.166018	0.2037	0.158407	0.165737	0.187266	0.163917	0.137969	0.181471	0.103652
NUAK2	1.28076	3.8278	DoG	0.097113	0.170852	0.187266	0.156221	0.158407	0.163917	0.194466	0.201722	0.22012	0.168692	0.165737	0.178337	0.212963	0.160465	0.166018	0.194764	0.164716	0.142019	0.184347	0.105565
PFDN6	-0.390234	3.8278	DoG	0.0995357	0.176178	0.19404	0.156359	0.160465	0.164716	0.194764	0.201722	0.221654	0.169925	0.166018	0.178337	0.219102	0.16056	0.175162	0.194764	0.165737	0.142019	0.187266	0.106802
FAM110C	1.66475	3.87884	DoG	0.106802	0.176878	0.194466	0.157547	0.163677	0.165737	0.194764	0.201722	0.222302	0.179979	0.170852	0.179979	0.220887	0.164716	0.179979	0.194764	0.165737	0.142393	0.192694	0.106802
HMGXB3	1.11736	3.87884	DoG	0.107606	0.179979	0.194764	0.165737	0.163917	0.165737	0.194764	0.203307	0.222392	0.184347	0.175162	0.181471	0.221654	0.165737	0.187266	0.201722	0.166018	0.148855	0.19404	0.110558
SCARF2	2.05971	3.98091	DoG	0.109079	0.187266	0.194764	0.165737	0.165737	0.166018	0.195724	0.208078	0.231873	0.187266	0.181493	0.187327	0.222392	0.165737	0.187327	0.203307	0.169925	0.151598	0.194764	0.113301
SOCS1	1.11878	3.98091	DoG	0.115477	0.187266	0.195299	0.165737	0.170852	0.168692	0.203307	0.214512	0.232617	0.187266	0.187327	0.194466	0.22558	0.166018	0.19404	0.2037	0.170852	0.154034	0.194764	0.115477
VAMP4	1.16416	4.03195	DoG	0.118395	0.194466	0.20109	0.166018	0.178337	0.169925	0.206796	0.219102	0.233028	0.187266	0.19404	0.195299	0.22558	0.179979	0.19404	0.208078	0.176878	0.156221	0.194764	0.121562
DNAJC27	1.85775	4.08299	DoG	0.121562	0.194764	0.201415	0.170852	0.179979	0.170852	0.208078	0.22012	0.236811	0.187266	0.19404	0.199309	0.225642	0.184347	0.194466	0.214125	0.178337	0.156221	0.195299	0.125414
PRRC2A	0.805165	4.08299	DoG	0.125414	0.194764	0.201722	0.178337	0.187266	0.175162	0.214125	0.221654	0.236811	0.187327	0.194764	0.201722	0.232617	0.19404	0.195299	0.219102	0.178337	0.157183	0.196875	0.132969
STXBP3	2.08619	4.08299	DoG	0.141728	0.194764	0.203307	0.178337	0.187266	0.179608	0.214512	0.222392	0.237856	0.19404	0.194764	0.201722	0.233028	0.194466	0.208078	0.219205	0.179979	0.16056	0.198594	0.137504
ZNF280C	1.79705	4.08299	DoG	0.142019	0.195551	0.208078	0.179608	0.187266	0.179979	0.215904	0.225642	0.242378	0.19404	0.195551	0.213739	0.233111	0.194764	0.210662	0.220887	0.187327	0.163677	0.208078	0.137969
MTBP	2.55274	4.13403	DoG	0.142019	0.198372	0.212963	0.179979	0.187266	0.180166	0.221654	0.231326	0.246269	0.196397	0.199309	0.215904	0.234183	0.195299	0.212963	0.221654	0.192694	0.166018	0.212963	0.142019
CCDC134	0.26229	4.18506	DoG	0.142019	0.201722	0.219102	0.181493	0.187327	0.187327	0.222392	0.232617	0.247668	0.197548	0.200403	0.219102	0.236321	0.196875	0.219102	0.222392	0.194466	0.169925	0.214125	0.142393
DFFB	1.44628	4.18506	DoG	0.142393	0.203307	0.220887	0.187266	0.188762	0.192694	0.226509	0.235813	0.24897	0.199309	0.20109	0.219205	0.237856	0.198594	0.22012	0.22558	0.196875	0.176178	0.22012	0.148056
MYEF2	0.134404	4.18506	DoG	0.148056	0.208078	0.221654	0.187327	0.19404	0.19404	0.230567	0.236321	0.249978	0.20109	0.201722	0.22012	0.240614	0.200403	0.221654	0.22558	0.199309	0.176878	0.221654	0.150949
GABPA	2.05077	4.2361	DoG	0.150949	0.210662	0.222392	0.194764	0.194308	0.194764	0.232617	0.236811	0.255813	0.201722	0.201722	0.221654	0.243926	0.202898	0.222302	0.226509	0.20109	0.178337	0.22558	0.150949
HBEGF	1.22239	4.2361	DoG	0.151627	0.219102	0.226509	0.196875	0.194466	0.194764	0.233028	0.237856	0.258721	0.201722	0.203307	0.222302	0.249978	0.212963	0.222392	0.231873	0.201634	0.179979	0.226509	0.154034
PYROXD1	1.15702	4.2361	DoG	0.155023	0.22012	0.232617	0.198594	0.194764	0.195299	0.235813	0.243097	0.259832	0.201722	0.204233	0.22558	0.254889	0.221654	0.22558	0.235813	0.201722	0.187266	0.232617	0.156221
OGDHL	4.35664	4.28714	DoG	0.156221	0.220887	0.233028	0.201722	0.194764	0.199309	0.236811	0.243226	0.266592	0.202898	0.21895	0.22558	0.258721	0.225642	0.227761	0.236811	0.2037	0.19404	0.233533	0.156221
RGMB	1.71589	4.28714	DoG	0.156221	0.22115	0.236321	0.212545	0.195299	0.201722	0.236811	0.247006	0.270516	0.219102	0.219102	0.22558	0.259832	0.232617	0.228941	0.237856	0.208078	0.194466	0.235813	0.158407
TRAF6	1.44478	4.28714	DoG	0.158407	0.221654	0.236811	0.212963	0.195551	0.201722	0.236811	0.247121	0.270516	0.221654	0.219205	0.22558	0.260761	0.233028	0.230734	0.243719	0.212963	0.195299	0.236811	0.164716
RNF19B	2.06746	4.38921	DoG	0.158407	0.222302	0.240614	0.219102	0.198594	0.208078	0.237856	0.24897	0.273082	0.22558	0.221654	0.22558	0.264194	0.235104	0.233028	0.24897	0.214512	0.196875	0.237856	0.165243
STK17B	1.84976	4.38921	DoG	0.158872	0.222392	0.242378	0.219205	0.20109	0.214125	0.240347	0.252642	0.273618	0.22558	0.222392	0.226509	0.266592	0.235813	0.23303	0.249978	0.219102	0.198372	0.247006	0.165737
ZSCAN21	0.346669	4.38921	DoG	0.160465	0.222392	0.247563	0.220887	0.201722	0.219102	0.240614	0.255813	0.275988	0.228941	0.227761	0.228941	0.273082	0.236811	0.233533	0.252642	0.219205	0.203307	0.247121	0.166018
PCIF1	1.80629	4.44025	DoG	0.16056	0.22558	0.247668	0.221654	0.203307	0.219205	0.247563	0.260761	0.276802	0.231326	0.228941	0.231119	0.276802	0.236811	0.236811	0.255813	0.22012	0.208078	0.24897	0.170852
TEF	0.354613	4.44025	DoG	0.163917	0.22558	0.24897	0.222392	0.208078	0.22012	0.24897	0.263433	0.279308	0.233028	0.232617	0.233028	0.280728	0.236811	0.245642	0.259832	0.221654	0.210662	0.249978	0.174589
CSF1	1.22076	4.49129	DoG	0.164716	0.232617	0.249978	0.2225	0.219102	0.221654	0.255813	0.264194	0.280414	0.233111	0.233028	0.235813	0.286459	0.240614	0.247668	0.259867	0.222392	0.213739	0.252642	0.179608
TMEM128	2.38114	4.49129	DoG	0.165737	0.233028	0.255813	0.22558	0.22012	0.222392	0.259832	0.270516	0.280728	0.235813	0.23303	0.236811	0.293464	0.243226	0.24773	0.264194	0.22558	0.214512	0.254889	0.179979
CSTF2T	1.54749	4.54233	DoG	0.166018	0.235813	0.258721	0.22558	0.222302	0.222392	0.261881	0.27294	0.284388	0.236321	0.236321	0.236811	0.293623	0.247006	0.24897	0.266592	0.22558	0.219102	0.255813	0.180166
AHCYL2	0.153879	4.59336	DoG	0.168692	0.236321	0.259832	0.226509	0.22558	0.22558	0.264194	0.276802	0.286881	0.236811	0.236811	0.236811	0.296162	0.247563	0.252642	0.271286	0.22558	0.220887	0.258721	0.180572
BPGM	0.768562	4.59336	DoG	0.178337	0.237856	0.259867	0.232617	0.226509	0.22558	0.270516	0.279308	0.293214	0.236811	0.237856	0.237856	0.297681	0.24897	0.255813	0.273082	0.226509	0.22115	0.259759	0.181493
ERCC6	1.13758	4.59336	DoG	0.178337	0.242378	0.261881	0.233028	0.232617	0.22558	0.270516	0.280728	0.301048	0.241586	0.239262	0.238312	0.304855	0.249978	0.258918	0.276802	0.233028	0.221654	0.264194	0.184347
LRFN4	2.04692	4.59336	DoG	0.178337	0.246269	0.264194	0.237856	0.236811	0.226509	0.273082	0.280728	0.306752	0.242378	0.242378	0.240614	0.30612	0.259759	0.264194	0.283793	0.235813	0.22558	0.270516	0.187266
CAPN2	1.72824	4.6444	DoG	0.179979	0.247006	0.270516	0.242378	0.236811	0.232617	0.275634	0.281413	0.309385	0.249978	0.247668	0.242378	0.311098	0.260761	0.273082	0.293761	0.236321	0.22558	0.273082	0.192694
PDCL3	1.88861	4.6444	DoG	0.181471	0.24773	0.270516	0.24897	0.237856	0.233028	0.276802	0.296162	0.311098	0.255813	0.256984	0.245642	0.312026	0.264194	0.273618	0.308753	0.236811	0.22558	0.276802	0.19404
PIAS3	0.545369	4.6444	DoG	0.184347	0.24897	0.270516	0.249978	0.240614	0.235813	0.280728	0.296162	0.312026	0.260761	0.259832	0.247121	0.312026	0.264278	0.276802	0.3119	0.237856	0.226509	0.27869	0.19404
DEPDC7	2.9912	4.69544	DoG	0.187266	0.249978	0.273618	0.254889	0.242378	0.236321	0.281413	0.311098	0.312847	0.264194	0.261881	0.247302	0.315347	0.270516	0.27869	0.312847	0.240614	0.230567	0.279308	0.19404
E2F8	1.50261	4.69544	DoG	0.187266	0.255698	0.276802	0.255813	0.245642	0.237856	0.283793	0.311098	0.313259	0.273082	0.264194	0.24897	0.323486	0.273082	0.279308	0.315347	0.242378	0.233028	0.299581	0.194466
FKBP8	0.450505	4.74648	DoG	0.187327	0.255813	0.279308	0.258721	0.24897	0.238562	0.286459	0.315347	0.315347	0.276802	0.273082	0.252642	0.329075	0.273618	0.280728	0.315474	0.24897	0.235813	0.304855	0.194764
MTHFR	2.52386	4.74648	DoG	0.19404	0.259832	0.285402	0.259832	0.249978	0.242378	0.289507	0.315474	0.319234	0.27869	0.273618	0.255813	0.329075	0.27869	0.280728	0.319234	0.253499	0.236321	0.306752	0.197548
USP20	1.12452	4.74648	DoG	0.19404	0.260761	0.288297	0.260761	0.251539	0.247006	0.29956	0.319234	0.319234	0.280728	0.279308	0.258721	0.329106	0.279308	0.280728	0.319456	0.255813	0.236811	0.311202	0.197568
PSTK	4.19338	4.84855	DoG	0.19404	0.261881	0.294972	0.264194	0.259832	0.24897	0.311098	0.319456	0.319234	0.283793	0.280108	0.258918	0.329946	0.280728	0.283793	0.319702	0.259832	0.236811	0.314908	0.203307
DCK	0.531037	4.89959	DoG	0.194466	0.266592	0.296162	0.270516	0.261881	0.255813	0.312026	0.325486	0.319456	0.296162	0.280728	0.259832	0.331206	0.296162	0.288297	0.321928	0.261881	0.237856	0.319234	0.212963
LOXL4	1.76939	4.89959	DoG	0.195551	0.269757	0.296162	0.273082	0.264194	0.259759	0.315347	0.327015	0.321397	0.296162	0.280728	0.260761	0.332575	0.302828	0.293214	0.327575	0.264194	0.24773	0.319234	0.214125
SCYL3	1.50431	4.89959	DoG	0.196875	0.270516	0.296162	0.276802	0.270516	0.259832	0.319234	0.327575	0.328138	0.297316	0.280728	0.264194	0.339608	0.311098	0.296162	0.328138	0.266592	0.24897	0.321928	0.219102
TMEM170B	2.86173	4.89959	DoG	0.199309	0.270516	0.297681	0.280414	0.270516	0.264194	0.319702	0.328138	0.329106	0.297681	0.280728	0.273082	0.339608	0.3119	0.296162	0.328193	0.270516	0.249978	0.322986	0.22012
ZNF623	1.21353	4.89959	DoG	0.201722	0.27294	0.302563	0.280728	0.27294	0.270516	0.321397	0.329075	0.329246	0.299581	0.284388	0.277041	0.343761	0.311978	0.311098	0.328434	0.27869	0.255813	0.323486	0.220887
C7orf60	1.403	5.00166	DoG	0.203307	0.27869	0.308753	0.288297	0.273618	0.270516	0.321928	0.329106	0.332575	0.311098	0.29157	0.280728	0.343761	0.312026	0.311098	0.329075	0.280414	0.259867	0.327575	0.221654
CD109	2.4245	5.00166	DoG	0.219102	0.29157	0.312026	0.288793	0.276802	0.273082	0.323486	0.329246	0.332732	0.315347	0.296162	0.280728	0.347508	0.312026	0.311098	0.330149	0.280728	0.260761	0.328138	0.222302
PEX5	4.63071	5.0527	DoG	0.220887	0.301048	0.319234	0.296162	0.279308	0.273618	0.327575	0.332575	0.335774	0.319234	0.311098	0.286459	0.34893	0.312802	0.312026	0.332732	0.281413	0.264194	0.329106	0.222392
PLEKHF1	1.69512	5.10374	DoG	0.222302	0.312026	0.319702	0.302563	0.288297	0.27869	0.328434	0.335966	0.337855	0.319702	0.311098	0.288454	0.349942	0.315347	0.312026	0.332775	0.282375	0.269757	0.329946	0.22558
TIPARP	0.457587	5.10374	DoG	0.225642	0.319234	0.320126	0.306752	0.29157	0.279308	0.329106	0.338647	0.339608	0.32584	0.311098	0.294972	0.354765	0.319234	0.319234	0.339608	0.283793	0.270516	0.332575	0.22558
DEPDC5	2.34296	5.15477	DoG	0.226509	0.319702	0.322986	0.311098	0.296162	0.280414	0.329246	0.339608	0.339608	0.327575	0.311098	0.29956	0.355008	0.319456	0.319456	0.340749	0.286459	0.273082	0.335966	0.225642
DHX16	1.06422	5.15477	DoG	0.228941	0.322986	0.327575	0.315347	0.296162	0.280728	0.332575	0.339608	0.340749	0.328193	0.311202	0.311098	0.355849	0.32584	0.327575	0.341561	0.293761	0.27869	0.339608	0.226509
FAM168A	1.60976	5.15477	DoG	0.231873	0.327575	0.328434	0.315474	0.312026	0.280728	0.338647	0.343761	0.342743	0.329075	0.315347	0.311098	0.358202	0.327015	0.328138	0.342743	0.294972	0.280414	0.339608	0.230734
JAK2	0.905469	5.15477	DoG	0.235813	0.328138	0.328986	0.319456	0.314908	0.283793	0.339608	0.347209	0.345977	0.329075	0.315474	0.312026	0.358202	0.327575	0.329106	0.343761	0.296162	0.281413	0.339608	0.236321
PLAUR	0.960472	5.20581	DoG	0.236321	0.328434	0.329075	0.327015	0.315347	0.284388	0.341561	0.349287	0.349287	0.329075	0.319456	0.315347	0.358671	0.329106	0.329946	0.354765	0.297681	0.283793	0.341561	0.236811
TCF19	2.74879	5.20581	DoG	0.237856	0.329075	0.329075	0.329075	0.319234	0.286881	0.342743	0.352789	0.355849	0.329106	0.329075	0.319234	0.361638	0.329946	0.330316	0.355008	0.311098	0.284388	0.342743	0.237856
SPRY2	0.634552	5.25685	DoG	0.240614	0.332575	0.329106	0.329106	0.328138	0.290355	0.343761	0.355008	0.358202	0.329246	0.329075	0.319234	0.361794	0.332575	0.332575	0.355008	0.311202	0.286459	0.343034	0.242378
ZCCHC24	1.5384	5.25685	DoG	0.240739	0.335966	0.329946	0.330316	0.329106	0.296162	0.343761	0.355008	0.358202	0.332575	0.329106	0.319702	0.36257	0.339608	0.335966	0.355656	0.312026	0.296162	0.343761	0.243226
ARHGAP10	0.922004	5.30789	DoG	0.242378	0.338647	0.332575	0.332575	0.332575	0.296162	0.343761	0.355849	0.358202	0.335966	0.332575	0.322986	0.363578	0.340749	0.336265	0.355849	0.319234	0.308753	0.343761	0.245642
CSRNP2	3.36776	5.30789	DoG	0.247121	0.339608	0.337855	0.338647	0.335966	0.311098	0.34893	0.356529	0.35851	0.338647	0.337035	0.323486	0.365788	0.347209	0.339608	0.358202	0.319234	0.312026	0.34893	0.247006
FUT8	0.780824	5.30789	DoG	0.247668	0.341561	0.339608	0.339608	0.337855	0.311098	0.354786	0.358671	0.358671	0.339608	0.338647	0.325019	0.367209	0.347531	0.341561	0.358202	0.319456	0.314908	0.353469	0.247668
ZNF646	2.17034	5.30789	DoG	0.24897	0.347209	0.341561	0.340749	0.339608	0.311202	0.355008	0.360358	0.360278	0.339608	0.340749	0.327575	0.367732	0.355008	0.343761	0.360278	0.321928	0.315347	0.355008	0.24897
TTC33	0.661449	5.40996	DoG	0.249978	0.350811	0.343108	0.341561	0.340749	0.311978	0.355008	0.361638	0.361638	0.339608	0.341561	0.328138	0.371952	0.355656	0.343761	0.360358	0.327015	0.320126	0.355008	0.255813
USPL1	0.917843	5.40996	DoG	0.252642	0.354264	0.343761	0.347209	0.341561	0.312026	0.355008	0.36257	0.361794	0.340749	0.342743	0.328193	0.371952	0.355849	0.34893	0.361638	0.327575	0.327575	0.357747	0.263433
ASB6	0.339099	5.51204	DoG	0.255813	0.354765	0.343761	0.353624	0.353624	0.319234	0.355008	0.363578	0.36257	0.341561	0.343761	0.332575	0.372385	0.356694	0.349287	0.361794	0.328138	0.329075	0.360358	0.263513
MYO18A	1.37403	5.51204	DoG	0.257798	0.355008	0.347508	0.355008	0.355008	0.319234	0.355008	0.363996	0.363578	0.343761	0.349287	0.338647	0.373993	0.358202	0.355008	0.36257	0.329075	0.329075	0.361638	0.264194
KLHL2	0.233881	5.56307	DoG	0.264194	0.355008	0.349287	0.355008	0.355008	0.319702	0.355008	0.364293	0.363996	0.347508	0.352789	0.339608	0.37633	0.358671	0.355008	0.363975	0.329106	0.329075	0.363975	0.269187
CDC7	2.43088	5.61411	DoG	0.270516	0.355008	0.355008	0.355008	0.355008	0.321928	0.357747	0.364744	0.365788	0.355008	0.355008	0.339608	0.376711	0.36257	0.355849	0.363996	0.329246	0.329246	0.364293	0.270324
CTU1	1.64682	5.61411	DoG	0.271286	0.355008	0.355008	0.355849	0.355849	0.327575	0.358202	0.364744	0.367209	0.355008	0.355849	0.341561	0.382105	0.363022	0.358202	0.364293	0.329946	0.332575	0.364744	0.271286
DNAJC24	1.46774	5.61411	DoG	0.273018	0.355849	0.355008	0.358202	0.358202	0.328138	0.360278	0.371107	0.369101	0.355008	0.356529	0.347209	0.382147	0.363578	0.35851	0.364744	0.330149	0.337035	0.365788	0.273082
RAB9A	1.50072	5.61411	DoG	0.273082	0.358202	0.355849	0.358202	0.358202	0.329075	0.360358	0.371952	0.370368	0.358202	0.358202	0.347531	0.385135	0.363996	0.359582	0.364744	0.332575	0.338647	0.370063	0.273618
TMEM206	0.51478	5.61411	DoG	0.273618	0.358202	0.358671	0.35851	0.358671	0.329075	0.361638	0.371952	0.371952	0.360358	0.358202	0.352789	0.387624	0.365182	0.360278	0.365182	0.335966	0.339608	0.371107	0.279308
TMEM209	1.11355	5.61411	DoG	0.276802	0.358671	0.36257	0.358671	0.360358	0.329106	0.36257	0.372385	0.371952	0.361638	0.358671	0.355008	0.387661	0.365788	0.360358	0.365788	0.339608	0.340749	0.371952	0.280728
ARRDC2	2.74144	5.66515	DoG	0.27869	0.36257	0.364744	0.360358	0.361638	0.330316	0.363578	0.373731	0.37214	0.36257	0.360358	0.355008	0.388311	0.367209	0.361638	0.367209	0.339608	0.341561	0.371952	0.280728
EFTUD1	0.355317	5.66515	DoG	0.279308	0.364744	0.365788	0.361638	0.363578	0.332575	0.363996	0.37394	0.373993	0.363996	0.361638	0.355656	0.391712	0.367732	0.36257	0.367732	0.339608	0.342743	0.371952	0.280728
CCNG2	-1.70966	5.71619	DoG	0.280728	0.364744	0.367732	0.363578	0.363996	0.338647	0.364293	0.373993	0.376711	0.364293	0.36257	0.358202	0.395115	0.369858	0.363578	0.370063	0.341561	0.343761	0.372385	0.294972
CLP1	2.15612	5.71619	DoG	0.280728	0.365788	0.369101	0.364293	0.364293	0.339608	0.364744	0.374623	0.380067	0.364744	0.36257	0.35851	0.399096	0.370063	0.363975	0.371107	0.343761	0.347209	0.37394	0.296162
ANTXR2	1.2329	5.76722	DoG	0.283793	0.366128	0.370063	0.364744	0.364744	0.341561	0.365788	0.37633	0.380067	0.364744	0.363996	0.358671	0.400595	0.371107	0.363996	0.371952	0.343761	0.347531	0.373993	0.296162
APOBEC3B	0.0573594	5.76722	DoG	0.288454	0.367732	0.371107	0.370063	0.365788	0.342743	0.367732	0.376711	0.381804	0.364744	0.365182	0.361638	0.404351	0.371952	0.364293	0.37214	0.343761	0.350811	0.37633	0.29956
C19orf44	1.36882	5.81826	DoG	0.288793	0.370063	0.372385	0.371952	0.366128	0.343761	0.370063	0.382105	0.382147	0.364744	0.365788	0.361794	0.408802	0.37214	0.365182	0.372385	0.34893	0.354264	0.376711	0.300194
IRS2	1.52733	5.81826	DoG	0.290355	0.371107	0.373993	0.372385	0.367732	0.345977	0.371107	0.382147	0.385135	0.365788	0.369101	0.36257	0.41349	0.372385	0.367209	0.37394	0.353624	0.355008	0.380067	0.311098
CA13	0.575618	5.8693	DoG	0.296162	0.372385	0.37633	0.373993	0.370063	0.353469	0.371952	0.382881	0.387661	0.367732	0.369858	0.363578	0.41349	0.37394	0.367732	0.373993	0.354765	0.355008	0.382105	0.311098
MTG1	-0.050911	5.8693	DoG	0.296162	0.373993	0.376711	0.374623	0.371952	0.353624	0.373993	0.385135	0.388565	0.370063	0.371107	0.363996	0.417203	0.373993	0.369101	0.37633	0.355008	0.358202	0.382147	0.311098
OTUD3	1.05639	5.92033	DoG	0.297681	0.374623	0.380067	0.376711	0.37214	0.355008	0.374623	0.387624	0.395115	0.371107	0.373993	0.365788	0.417203	0.37633	0.369858	0.380067	0.355008	0.358202	0.387624	0.311202
SLC27A1	1.79853	5.92033	DoG	0.311098	0.37587	0.382105	0.378512	0.37394	0.357657	0.376711	0.391712	0.395173	0.371952	0.37633	0.367209	0.417929	0.380067	0.371952	0.382147	0.355008	0.358202	0.388311	0.315347
LMBRD2	2.3053	5.97137	DoG	0.311098	0.37633	0.382147	0.380067	0.373993	0.357747	0.380067	0.395115	0.399096	0.371952	0.379881	0.367732	0.419282	0.382105	0.37394	0.387624	0.357657	0.358202	0.391712	0.315474
SH3PXD2B	1.09923	5.97137	DoG	0.3119	0.380067	0.384823	0.381804	0.374623	0.358202	0.382147	0.399906	0.400215	0.371952	0.380067	0.370063	0.419282	0.382147	0.373993	0.388311	0.358202	0.358202	0.395115	0.319234
ZBTB7B	2.16421	5.97137	DoG	0.312026	0.382105	0.387624	0.382147	0.380067	0.35851	0.385135	0.400595	0.400595	0.37214	0.380067	0.371952	0.419903	0.385135	0.376711	0.392001	0.358202	0.35851	0.400595	0.320126
MAPK7	1.23457	6.02241	DoG	0.312026	0.382147	0.388311	0.385135	0.380067	0.360358	0.387624	0.400595	0.400595	0.372385	0.381804	0.37394	0.420099	0.388311	0.380067	0.392317	0.35851	0.360358	0.400595	0.321928
SLC22A5	1.79202	6.02241	DoG	0.315347	0.38247	0.391712	0.38537	0.380067	0.361638	0.388311	0.401363	0.401422	0.37394	0.382147	0.373993	0.421795	0.391712	0.380067	0.395115	0.360358	0.361638	0.400595	0.322986
FAM13B	1.55035	6.07345	DoG	0.319456	0.387661	0.395115	0.387624	0.382105	0.36257	0.392001	0.401422	0.401422	0.373993	0.387057	0.37633	0.423129	0.395115	0.382147	0.400215	0.361638	0.36257	0.401213	0.325486
FUT10	0.435798	6.07345	DoG	0.327015	0.388311	0.396543	0.388311	0.382147	0.36257	0.392248	0.403873	0.403873	0.37633	0.388311	0.380067	0.423682	0.399906	0.385135	0.400595	0.36257	0.363578	0.408802	0.327575
BLZF1	1.95872	6.12448	DoG	0.332575	0.388565	0.398286	0.391712	0.385135	0.363578	0.395115	0.41349	0.410332	0.376711	0.391712	0.382105	0.424841	0.400595	0.387057	0.401213	0.363996	0.363996	0.410332	0.328138
NARS2	1.84276	6.12448	DoG	0.332732	0.391712	0.399906	0.392317	0.38537	0.364293	0.396543	0.41349	0.41349	0.380067	0.392248	0.382147	0.427082	0.400595	0.387624	0.401422	0.364293	0.364293	0.411593	0.329075
NCS1	3.56127	6.17552	DoG	0.332775	0.395115	0.400595	0.394208	0.387624	0.364744	0.399096	0.41349	0.41349	0.382105	0.392317	0.385135	0.427603	0.400595	0.388565	0.401422	0.364744	0.364744	0.418283	0.329075
NR1D2	1.94143	6.17552	DoG	0.338647	0.395173	0.401422	0.395115	0.388565	0.364744	0.401213	0.415037	0.417203	0.382147	0.394208	0.387057	0.427603	0.400595	0.388565	0.401422	0.367732	0.364744	0.420389	0.329075
TIAM2	-1.78601	6.17552	DoG	0.339608	0.396543	0.408802	0.398286	0.388565	0.365788	0.401422	0.41654	0.417203	0.387057	0.395115	0.388311	0.427764	0.408252	0.391712	0.403873	0.371305	0.364744	0.420855	0.329088
EGLN3	-0.892974	6.22656	DoG	0.339608	0.400151	0.411593	0.400595	0.390799	0.367209	0.401422	0.417929	0.419282	0.387624	0.396543	0.391712	0.428004	0.408802	0.399906	0.404351	0.371952	0.365788	0.421795	0.330316
NFKBIL1	0.759453	6.22656	DoG	0.339608	0.400595	0.41349	0.400595	0.391712	0.371952	0.402965	0.420389	0.419282	0.388311	0.399906	0.400595	0.428524	0.411593	0.400151	0.408252	0.371952	0.366128	0.424841	0.332575
DCAF15	1.2004	6.2776	DoG	0.339608	0.400595	0.41349	0.400595	0.392248	0.37394	0.403873	0.421795	0.419903	0.388565	0.400595	0.400595	0.428659	0.41349	0.401422	0.408802	0.372385	0.367732	0.425133	0.332775
CROT	1.08983	6.32863	DoG	0.340749	0.401422	0.41654	0.400595	0.395115	0.373993	0.408802	0.4229	0.420389	0.395115	0.402759	0.400595	0.42946	0.41654	0.401422	0.410332	0.373731	0.370063	0.425417	0.336265
FAM206A	0.801454	6.32863	DoG	0.341561	0.403873	0.419477	0.400595	0.396543	0.37633	0.410332	0.423129	0.421795	0.400595	0.404351	0.401422	0.430954	0.419282	0.402759	0.411593	0.37394	0.371107	0.426238	0.338647
PTBP2	1.44353	6.32863	DoG	0.343034	0.408802	0.419903	0.401422	0.399906	0.380067	0.41349	0.423682	0.423129	0.401422	0.408802	0.402759	0.433374	0.420099	0.403873	0.417203	0.373993	0.371952	0.426751	0.341561
RCE1	1.05536	6.32863	DoG	0.358671	0.410332	0.4229	0.404351	0.401422	0.385135	0.41349	0.426238	0.423682	0.408802	0.411593	0.403873	0.437611	0.420389	0.408802	0.417203	0.37633	0.37214	0.427082	0.342743
TMEM194A	2.76573	6.32863	DoG	0.360278	0.411593	0.423682	0.410332	0.403873	0.388311	0.415037	0.427082	0.424841	0.411593	0.41349	0.404351	0.437996	0.421296	0.411593	0.417929	0.376711	0.372385	0.427603	0.355008
ZCCHC4	1.04624	6.32863	DoG	0.360358	0.41177	0.425133	0.411593	0.404351	0.388565	0.415837	0.427603	0.426238	0.41349	0.41349	0.408802	0.438009	0.421795	0.41349	0.419282	0.380067	0.373993	0.428004	0.355008
ZNF821	1.38983	6.32863	DoG	0.361794	0.41349	0.425504	0.41349	0.410332	0.391712	0.419282	0.427603	0.426751	0.41654	0.415037	0.411593	0.44037	0.4229	0.41349	0.419903	0.382105	0.374623	0.428524	0.358202
CSRP2	1.69632	6.37967	DoG	0.36257	0.417203	0.425926	0.413695	0.411593	0.394208	0.419903	0.427998	0.427082	0.417203	0.41654	0.417203	0.440573	0.423129	0.41349	0.420389	0.382147	0.37633	0.428659	0.358671
ZDHHC8	3.52677	6.37967	DoG	0.363996	0.419282	0.427082	0.413762	0.41349	0.395115	0.420099	0.428004	0.427603	0.420389	0.417203	0.418283	0.443676	0.423682	0.41654	0.4229	0.384187	0.382147	0.42946	0.360358
CTBS	0.819428	6.43071	DoG	0.364293	0.419282	0.427603	0.417203	0.413762	0.396543	0.420389	0.428524	0.427603	0.421296	0.417203	0.419903	0.443845	0.423971	0.417203	0.424656	0.388311	0.38247	0.430954	0.361638
DENND1B	3.74777	6.48175	DoG	0.365788	0.419903	0.430282	0.417929	0.41654	0.399906	0.4229	0.430282	0.427764	0.423129	0.417929	0.423129	0.445377	0.427082	0.417929	0.424841	0.395115	0.384158	0.435876	0.36257
RAPGEF6	0.307678	6.48175	DoG	0.367209	0.4229	0.430954	0.419477	0.417203	0.400595	0.423129	0.430954	0.428004	0.424841	0.419282	0.423129	0.447156	0.427603	0.419282	0.425133	0.396543	0.385135	0.436317	0.364293
GTPBP2	3.23412	6.53278	DoG	0.367732	0.423682	0.431468	0.419903	0.419903	0.401213	0.423682	0.433374	0.428524	0.426238	0.419282	0.424841	0.447459	0.427603	0.420389	0.427764	0.400595	0.391712	0.436317	0.364744
PLD2	1.5022	6.6859	DoG	0.368546	0.425133	0.431605	0.421795	0.420099	0.404351	0.424841	0.433394	0.430282	0.427082	0.419903	0.425133	0.449701	0.427764	0.420843	0.42946	0.404351	0.395115	0.436814	0.364744
SEC61A2	1.71632	6.6859	DoG	0.371952	0.426238	0.433374	0.423129	0.420389	0.408802	0.425133	0.435876	0.430282	0.427603	0.420389	0.426238	0.449701	0.427998	0.423129	0.430282	0.408802	0.399906	0.437611	0.366128
SGMS1	1.90224	6.6859	DoG	0.371952	0.427082	0.433394	0.423682	0.423682	0.411593	0.42712	0.436317	0.430954	0.427764	0.4229	0.426751	0.449701	0.428004	0.423129	0.430282	0.411593	0.400151	0.437996	0.367209
FAM173B	0.44885	6.73693	DoG	0.371952	0.427764	0.435876	0.424841	0.425133	0.41349	0.427603	0.436354	0.433374	0.428524	0.423129	0.427082	0.452611	0.428524	0.423129	0.430282	0.415037	0.401363	0.438009	0.370063
PTCH1	0.65616	6.73693	DoG	0.371952	0.428659	0.436317	0.425133	0.425417	0.41349	0.427603	0.438669	0.436317	0.428659	0.423129	0.427764	0.452611	0.428659	0.423682	0.430954	0.41654	0.408802	0.438669	0.371107
TMEM218	1.17348	6.73693	DoG	0.37214	0.430282	0.436354	0.426751	0.426238	0.413695	0.427603	0.438919	0.43719	0.430282	0.423129	0.428524	0.454311	0.42946	0.425133	0.435876	0.417203	0.41177	0.44037	0.371305
ZNF746	1.4347	6.73693	DoG	0.372385	0.430282	0.437996	0.427603	0.427082	0.415037	0.427764	0.44037	0.437611	0.433374	0.423129	0.430954	0.454566	0.430282	0.427603	0.436317	0.417203	0.41349	0.440573	0.372385
CYR61	0.349409	6.78797	DoG	0.373731	0.430282	0.438009	0.427603	0.427603	0.41654	0.428524	0.440573	0.437996	0.433394	0.423682	0.433374	0.455334	0.430282	0.427764	0.436354	0.419282	0.41349	0.442518	0.37394
POLH	1.75408	6.78797	DoG	0.37394	0.430282	0.438669	0.427603	0.427764	0.417203	0.42946	0.440573	0.438009	0.435876	0.424841	0.435876	0.455334	0.430954	0.428524	0.437996	0.419903	0.41349	0.443619	0.373993
PPCDC	0.397974	6.78797	DoG	0.373993	0.430954	0.44037	0.427764	0.428004	0.419903	0.430282	0.440573	0.438669	0.436317	0.426238	0.436317	0.455334	0.433374	0.433374	0.438009	0.421795	0.415037	0.443676	0.37633
TRIM26	2.06809	6.78797	DoG	0.37633	0.433374	0.440573	0.427998	0.428524	0.420843	0.430282	0.442853	0.438669	0.436317	0.427603	0.436317	0.45584	0.435876	0.435876	0.438669	0.423129	0.41654	0.444582	0.380067
USP38	1.58771	6.78797	DoG	0.380067	0.435876	0.442853	0.428004	0.428659	0.423129	0.430954	0.445377	0.438669	0.436354	0.427603	0.436317	0.459163	0.436354	0.436317	0.438919	0.423682	0.417203	0.445377	0.382105
NABP1	3.5538	6.83901	DoG	0.381804	0.436317	0.443619	0.428524	0.430282	0.423129	0.433374	0.447459	0.44037	0.438009	0.428524	0.436354	0.460852	0.437996	0.438669	0.443619	0.425133	0.417203	0.447459	0.387057
TBK1	1.01168	6.89004	DoG	0.382105	0.436354	0.443845	0.42946	0.430954	0.423682	0.435876	0.447459	0.440573	0.438669	0.42946	0.437996	0.461229	0.438009	0.438919	0.449701	0.426238	0.417203	0.448641	0.388311
ZMYM1	1.39204	6.89004	DoG	0.382147	0.438009	0.445377	0.430282	0.431468	0.425133	0.436317	0.449701	0.442853	0.438919	0.430505	0.438009	0.461229	0.438669	0.44037	0.451003	0.427603	0.419282	0.451003	0.392317
ZNF654	1.52308	6.89004	DoG	0.387057	0.438669	0.445377	0.430954	0.435876	0.427082	0.436354	0.452611	0.445377	0.44037	0.430954	0.438669	0.461229	0.44037	0.440573	0.452448	0.427603	0.419282	0.452068	0.395115
SPSB2	0.862775	6.94108	DoG	0.387624	0.438919	0.445377	0.431468	0.436814	0.427603	0.437952	0.452611	0.445377	0.44129	0.433374	0.438669	0.461229	0.440573	0.44129	0.452611	0.427603	0.421795	0.452448	0.399906
ZNF32	1.67904	6.94108	DoG	0.388311	0.440573	0.447459	0.436571	0.438669	0.427603	0.438009	0.45799	0.445377	0.442518	0.436317	0.438919	0.461291	0.440573	0.441527	0.455334	0.427998	0.4229	0.452611	0.400595
ARL8A	2.90689	7.04316	DoG	0.391712	0.440573	0.448641	0.437611	0.44037	0.427764	0.438669	0.459902	0.445782	0.443619	0.436317	0.443619	0.461678	0.440573	0.442853	0.455334	0.428524	0.423682	0.452611	0.400595
MEF2D	2.69979	7.04316	DoG	0.395115	0.440573	0.449701	0.437996	0.440573	0.428004	0.44037	0.460852	0.447459	0.445377	0.436317	0.443668	0.464165	0.442518	0.443668	0.455334	0.430282	0.425133	0.452611	0.401213
KLHL26	1.84753	7.09419	DoG	0.399906	0.440573	0.452068	0.438009	0.443619	0.430954	0.440573	0.462396	0.447459	0.447156	0.436354	0.443845	0.465664	0.443619	0.443845	0.455334	0.433374	0.426238	0.454566	0.401363
SPATA5L1	1.39565	7.09419	DoG	0.401422	0.443619	0.452448	0.44037	0.443668	0.435876	0.443619	0.462792	0.449701	0.447459	0.438009	0.445377	0.467089	0.443845	0.445377	0.459163	0.435876	0.426751	0.455334	0.401422
RAB33B	0.589968	7.19627	DoG	0.402759	0.443845	0.452611	0.443619	0.443845	0.436354	0.443676	0.465635	0.449701	0.447952	0.438919	0.445377	0.467693	0.445377	0.445377	0.461229	0.436317	0.427764	0.455334	0.401422
POLM	1.57116	7.24731	DoG	0.403873	0.445782	0.455334	0.445377	0.445377	0.43719	0.443845	0.465664	0.452448	0.449701	0.440573	0.446694	0.468709	0.447459	0.445377	0.461678	0.436317	0.428524	0.455334	0.403873
ARVCF	2.04329	7.29834	DoG	0.408802	0.448641	0.455334	0.447459	0.445782	0.437996	0.446694	0.467693	0.452611	0.451003	0.441527	0.448641	0.470079	0.447459	0.445626	0.462792	0.436354	0.42946	0.45584	0.408802
HIAT1	0.698328	7.29834	DoG	0.410332	0.449701	0.455334	0.447459	0.447459	0.438009	0.447459	0.468709	0.452611	0.452448	0.442853	0.450001	0.470657	0.449701	0.447459	0.464668	0.437996	0.430282	0.459163	0.410332
PCGF6	2.0375	7.29834	DoG	0.411593	0.449701	0.45584	0.447459	0.448641	0.438669	0.447459	0.469838	0.454566	0.452611	0.445377	0.452448	0.470657	0.452448	0.449701	0.467693	0.438009	0.430282	0.461229	0.410915
ARL16	0.650785	7.34938	DoG	0.412356	0.452448	0.45803	0.452448	0.449701	0.438669	0.447459	0.470079	0.45584	0.452611	0.445377	0.452611	0.470657	0.452512	0.449701	0.468709	0.438669	0.435876	0.461229	0.412531
C1GALT1C1	0.275107	7.40042	DoG	0.412531	0.452611	0.459163	0.452611	0.452611	0.438919	0.448641	0.472827	0.459163	0.452611	0.445626	0.452611	0.472827	0.452611	0.452611	0.469485	0.438669	0.438009	0.461678	0.413695
SS18	0.966603	7.45146	DoG	0.415037	0.45799	0.461229	0.454566	0.454566	0.44037	0.449701	0.475999	0.460852	0.454311	0.446694	0.455334	0.473525	0.454566	0.455334	0.470079	0.44037	0.440573	0.464165	0.41654
SUV39H2	0.61212	7.45146	DoG	0.41654	0.459163	0.461678	0.455334	0.45584	0.447459	0.451003	0.478014	0.461229	0.45584	0.447459	0.455334	0.474389	0.455334	0.45799	0.470657	0.440573	0.440573	0.465564	0.417203
ZNF143	2.11888	7.45146	DoG	0.417929	0.460852	0.462792	0.455334	0.45799	0.447459	0.452611	0.481028	0.461229	0.45799	0.447459	0.455334	0.478455	0.455334	0.45803	0.472827	0.442872	0.442872	0.465664	0.417929
ABHD13	1.50328	7.50249	DoG	0.418283	0.461291	0.465664	0.455334	0.45803	0.452448	0.454311	0.482382	0.462792	0.459163	0.448641	0.45584	0.481028	0.455334	0.459163	0.475378	0.443676	0.443619	0.468709	0.419282
PIGO	0.889047	7.50249	DoG	0.420099	0.461678	0.467089	0.455334	0.461587	0.452611	0.454566	0.482773	0.464165	0.461229	0.449701	0.459163	0.482382	0.455334	0.461229	0.478918	0.443845	0.443845	0.469485	0.4229
DOPEY1	1.42418	7.55353	DoG	0.420389	0.462396	0.467693	0.45584	0.462396	0.45584	0.455334	0.482971	0.464668	0.461587	0.449701	0.461229	0.482576	0.45803	0.461678	0.480819	0.445377	0.445782	0.470079	0.423129
METTL6	3.64426	7.55353	DoG	0.421795	0.465664	0.468709	0.458666	0.462792	0.45803	0.45584	0.483889	0.465635	0.461678	0.452448	0.461678	0.482635	0.459163	0.468709	0.480819	0.447459	0.448641	0.472609	0.423129
PARG	0.906935	7.55353	DoG	0.423129	0.467089	0.470079	0.461229	0.467693	0.459163	0.459163	0.485427	0.465664	0.465635	0.454566	0.462637	0.482773	0.459902	0.470079	0.480819	0.447459	0.449701	0.472827	0.423129
TMEM164	0.875189	7.55353	DoG	0.423129	0.467693	0.470657	0.461229	0.468709	0.461229	0.461229	0.485616	0.467693	0.467089	0.455334	0.467089	0.485427	0.461229	0.470342	0.480819	0.449701	0.449701	0.475378	0.425133
ATHL1	0.189336	7.60457	DoG	0.423682	0.468709	0.472827	0.462396	0.470079	0.461229	0.461678	0.489346	0.468709	0.467693	0.45803	0.467693	0.485616	0.461229	0.470657	0.481028	0.452448	0.452611	0.475999	0.426238
CSAD	0.931344	7.60457	DoG	0.425133	0.469485	0.47525	0.464165	0.470342	0.461229	0.462792	0.489346	0.470079	0.468705	0.459163	0.468705	0.489346	0.461587	0.470657	0.482635	0.452611	0.455334	0.478455	0.427082
ZKSCAN3	1.76608	7.60457	DoG	0.426238	0.469485	0.475378	0.465664	0.470657	0.461678	0.465635	0.491828	0.470657	0.468709	0.461678	0.468709	0.489346	0.461678	0.472827	0.484669	0.452611	0.455334	0.480819	0.427603
CDC26	-0.798004	7.70664	DoG	0.426751	0.470079	0.476784	0.467693	0.472827	0.462792	0.465664	0.491828	0.472609	0.469485	0.465664	0.470079	0.489346	0.462792	0.47525	0.489346	0.454566	0.455334	0.480819	0.427764
PHTF1	0.86304	7.75768	DoG	0.427082	0.470657	0.478455	0.468551	0.474389	0.465664	0.467693	0.493258	0.474389	0.470079	0.467693	0.470342	0.490295	0.465664	0.476784	0.489346	0.455334	0.45584	0.480819	0.428659
PYCRL	0.759086	7.75768	DoG	0.427603	0.474389	0.479005	0.470079	0.476784	0.467089	0.468709	0.4946	0.474523	0.470657	0.468705	0.470657	0.490938	0.467089	0.479993	0.489346	0.455334	0.459163	0.480819	0.430282
MYBL1	1.47024	7.80872	DoG	0.427764	0.475378	0.480819	0.470657	0.478014	0.468551	0.470079	0.4946	0.47525	0.472827	0.468709	0.47525	0.493258	0.469485	0.480819	0.490938	0.455334	0.461229	0.482382	0.430954
CDK8	1.3265	7.85975	DoG	0.427998	0.478014	0.481028	0.472827	0.478455	0.468709	0.470657	0.496827	0.475378	0.475378	0.470079	0.475378	0.493258	0.469838	0.481028	0.491828	0.460852	0.461229	0.482635	0.435876
ANKRD13C	0.928256	7.91079	DoG	0.428524	0.478455	0.482382	0.474523	0.480819	0.469485	0.470657	0.497222	0.475999	0.475999	0.474389	0.476784	0.493258	0.470079	0.482382	0.491828	0.461229	0.461291	0.484669	0.436354
HIRA	1.18164	7.91079	DoG	0.428659	0.478455	0.482382	0.475378	0.480819	0.470079	0.472827	0.49953	0.478455	0.478014	0.475378	0.478455	0.495695	0.470657	0.482382	0.493258	0.461229	0.461678	0.485427	0.438009
DYNLT3	1.08017	7.96183	DoG	0.428669	0.481028	0.482382	0.478014	0.482382	0.470657	0.47525	0.5025	0.481028	0.478455	0.476711	0.478455	0.49953	0.470657	0.482382	0.495695	0.461678	0.462396	0.485616	0.438669
HAGHL	1.6216	7.96183	DoG	0.430282	0.482635	0.482773	0.480819	0.482971	0.474389	0.475999	0.5025	0.482382	0.482382	0.478455	0.478592	0.5025	0.475378	0.482635	0.496827	0.465635	0.465635	0.487326	0.438919
RNF146	1.19213	8.01287	DoG	0.430954	0.482773	0.482971	0.480819	0.485616	0.475378	0.476784	0.506412	0.482382	0.482599	0.478455	0.480819	0.50289	0.478014	0.482971	0.49953	0.465664	0.465664	0.488455	0.440573
SMAD7	1.61498	8.0639	DoG	0.43191	0.485427	0.484669	0.481028	0.489346	0.476784	0.480819	0.512426	0.482382	0.482635	0.479993	0.480819	0.505235	0.482382	0.491828	0.49953	0.467089	0.467693	0.489346	0.440573
MICALL2	4.33895	8.11494	DoG	0.433374	0.485616	0.485427	0.482382	0.489346	0.478455	0.481028	0.514573	0.482635	0.482971	0.480819	0.480819	0.506412	0.483077	0.492547	0.49953	0.467693	0.469485	0.489346	0.442518
MRM1	1.08392	8.11494	DoG	0.436317	0.489038	0.489346	0.482635	0.490721	0.480819	0.482635	0.515402	0.482971	0.490938	0.481028	0.480819	0.510686	0.483889	0.4946	0.5025	0.468705	0.470079	0.489346	0.443619
WTIP	2.19233	8.11494	DoG	0.436317	0.489346	0.489346	0.482971	0.490877	0.480819	0.484669	0.515766	0.485427	0.491828	0.482382	0.482382	0.512426	0.485427	0.4946	0.50289	0.468709	0.470657	0.490938	0.443668
DDHD1	0.96035	8.16598	DoG	0.438009	0.489346	0.490877	0.485616	0.491828	0.481028	0.485427	0.517292	0.485616	0.491828	0.482382	0.482382	0.512665	0.485616	0.496827	0.504201	0.469485	0.474389	0.491828	0.445377
FEM1C	1.09429	8.16598	DoG	0.438919	0.489346	0.491828	0.489346	0.491828	0.482635	0.487765	0.520956	0.489346	0.493258	0.482635	0.482635	0.514573	0.486081	0.496832	0.505235	0.469838	0.474523	0.491853	0.445782
PDSS1	1.83083	8.16598	DoG	0.440573	0.490877	0.491828	0.490721	0.493258	0.484669	0.489346	0.521769	0.489346	0.496827	0.482971	0.482971	0.515402	0.489346	0.49953	0.510686	0.470079	0.47525	0.493258	0.447459
SLC25A24	1.88965	8.16598	DoG	0.440573	0.491828	0.491828	0.490938	0.493258	0.485616	0.489346	0.522509	0.490938	0.496827	0.485427	0.490938	0.517292	0.491828	0.49953	0.512426	0.470657	0.475999	0.493258	0.449701
TRIM32	0.88076	8.16598	DoG	0.440573	0.491828	0.493258	0.491828	0.4946	0.487326	0.489346	0.52939	0.4946	0.496832	0.485616	0.491828	0.520956	0.4946	0.5025	0.513586	0.475378	0.480819	0.496222	0.452448
ZNF688	1.92329	8.16598	DoG	0.440573	0.491828	0.495672	0.493258	0.495672	0.489346	0.490721	0.530179	0.4946	0.49953	0.489346	0.491828	0.529337	0.496827	0.5025	0.514573	0.475999	0.480819	0.496827	0.454566
BRF2	0.0547658	8.21702	DoG	0.441527	0.491828	0.496827	0.493258	0.496827	0.489346	0.490877	0.532482	0.496827	0.5025	0.489346	0.496827	0.530179	0.496827	0.5025	0.51496	0.478455	0.482635	0.497375	0.455334
DUSP7	1.21699	8.21702	DoG	0.442518	0.493258	0.497375	0.493258	0.496827	0.491828	0.491828	0.535287	0.497375	0.5025	0.491828	0.496827	0.532366	0.496827	0.512335	0.515402	0.478455	0.482773	0.510686	0.455334
SH2B3	0.378606	8.21702	DoG	0.445377	0.495672	0.49953	0.4946	0.496832	0.491853	0.491828	0.536053	0.49953	0.504043	0.492547	0.496827	0.532482	0.5025	0.513586	0.515766	0.480819	0.484669	0.512335	0.455334
C18orf54	2.44007	8.26805	DoG	0.445377	0.49953	0.500324	0.4946	0.49953	0.492547	0.491828	0.537041	0.49953	0.506412	0.4946	0.497375	0.534616	0.504043	0.514573	0.518531	0.480819	0.485427	0.512426	0.45803
KIAA1468	0.977067	8.26805	DoG	0.445377	0.49953	0.5025	0.496832	0.5025	0.493258	0.491828	0.538141	0.5025	0.510686	0.4946	0.49953	0.535109	0.506301	0.515402	0.530179	0.481028	0.487757	0.512665	0.459163
FANCM	1.28005	8.31909	DoG	0.445626	0.5025	0.5025	0.497158	0.50696	0.4946	0.493258	0.538141	0.5025	0.514573	0.495672	0.501124	0.535265	0.512426	0.515477	0.530515	0.482382	0.487765	0.513377	0.461229
ARRDC3	1.12715	8.37013	DoG	0.447459	0.50696	0.504201	0.497375	0.512426	0.4946	0.495672	0.540568	0.5025	0.515402	0.496827	0.5025	0.535287	0.513377	0.518531	0.532482	0.482971	0.489038	0.513586	0.461678
SLC25A40	2.14651	8.37013	DoG	0.452611	0.512426	0.512335	0.49953	0.513377	0.495672	0.496827	0.544339	0.510686	0.515766	0.49953	0.505235	0.53688	0.514573	0.520956	0.532482	0.484669	0.490877	0.514573	0.462792
ATG2B	1.40843	8.42117	DoG	0.452611	0.512554	0.512426	0.500324	0.513377	0.496832	0.496827	0.544524	0.512426	0.518531	0.501124	0.506412	0.537041	0.51496	0.526546	0.535109	0.485427	0.491828	0.515402	0.467089
MTHFSD	2.359	8.42117	DoG	0.452611	0.513377	0.512665	0.5025	0.513377	0.5025	0.496827	0.548334	0.512665	0.520956	0.505235	0.510686	0.538141	0.515766	0.527201	0.535287	0.487326	0.491828	0.515766	0.467693
NR1D1	1.22983	8.42117	DoG	0.452611	0.513377	0.513377	0.5025	0.513586	0.5025	0.49953	0.548334	0.513377	0.521769	0.506412	0.512665	0.538141	0.517292	0.530179	0.537041	0.491828	0.4946	0.517292	0.468551
F2R	2.43098	8.4722	DoG	0.461229	0.513377	0.513586	0.5025	0.514573	0.5025	0.49953	0.54858	0.515766	0.522509	0.50696	0.513377	0.544339	0.519907	0.530515	0.538141	0.491828	0.496827	0.518531	0.468709
GPR89B	0.926316	8.4722	DoG	0.461229	0.513586	0.514573	0.505235	0.515402	0.5025	0.49953	0.550727	0.517292	0.522814	0.512426	0.513586	0.544524	0.521237	0.532482	0.538612	0.491828	0.496827	0.520956	0.470079
IER5L	1.32193	8.4722	DoG	0.461229	0.514573	0.514573	0.505235	0.515766	0.5025	0.501124	0.550797	0.523562	0.526546	0.513377	0.514573	0.545529	0.521769	0.532482	0.539214	0.491853	0.497375	0.521237	0.470342
JDP2	1.56188	8.4722	DoG	0.461678	0.515402	0.515766	0.510686	0.517292	0.505235	0.5025	0.551574	0.530515	0.533583	0.513377	0.515402	0.548334	0.530179	0.532482	0.540568	0.4946	0.49953	0.522814	0.475378
NEO1	3.03481	8.4722	DoG	0.462792	0.515766	0.52939	0.512426	0.518531	0.505235	0.5025	0.552964	0.530515	0.535109	0.514573	0.515766	0.548334	0.532482	0.533583	0.542373	0.495672	0.504201	0.535109	0.480819
TRIM35	0.341355	8.4722	DoG	0.464668	0.517292	0.530179	0.513377	0.52787	0.506412	0.504201	0.555658	0.532188	0.535287	0.514573	0.518531	0.548334	0.535287	0.535787	0.54858	0.496827	0.509472	0.536053	0.481028
ZNF226	1.68413	8.4722	DoG	0.465564	0.521457	0.530515	0.513586	0.530179	0.512426	0.509472	0.555658	0.532482	0.537041	0.515402	0.521769	0.549647	0.535787	0.53688	0.551207	0.496832	0.513377	0.538141	0.482382
CNOT3	1.06087	8.52324	DoG	0.467089	0.521769	0.532482	0.514573	0.532482	0.513377	0.512206	0.555658	0.532482	0.538141	0.515766	0.522509	0.550797	0.536053	0.538141	0.551574	0.504201	0.513586	0.538141	0.482635
KDM6A	1.5503	8.52324	DoG	0.467693	0.522814	0.532482	0.515402	0.532482	0.513586	0.512426	0.55605	0.533583	0.538141	0.520956	0.522814	0.551574	0.53688	0.539214	0.552964	0.505235	0.514573	0.538141	0.482971
KLF10	1.27681	8.52324	DoG	0.468705	0.532482	0.532482	0.517292	0.532482	0.514573	0.513377	0.558491	0.535109	0.538141	0.521769	0.526546	0.552964	0.537041	0.540568	0.553484	0.506412	0.515402	0.538612	0.483077
RIC8B	1.2284	8.52324	DoG	0.468709	0.533583	0.532482	0.518531	0.533583	0.515402	0.513586	0.558867	0.535287	0.545529	0.522509	0.528064	0.555658	0.538141	0.542373	0.55605	0.513377	0.515766	0.539214	0.485427
BTG2	1.08124	8.57428	DoG	0.469485	0.535287	0.533583	0.521769	0.535787	0.515766	0.514573	0.563627	0.535787	0.546857	0.522814	0.530179	0.55605	0.538612	0.543571	0.558491	0.513586	0.518531	0.540568	0.486081
LYSMD3	1.02695	8.57428	DoG	0.469838	0.536053	0.534616	0.52787	0.537041	0.517292	0.515402	0.563837	0.53688	0.548334	0.526546	0.532482	0.55968	0.540568	0.543743	0.5591	0.515402	0.521769	0.540568	0.487326
AP4M1	2.36257	8.62532	DoG	0.470657	0.53688	0.535787	0.52939	0.538141	0.518531	0.515766	0.564744	0.537041	0.551207	0.530179	0.532482	0.56403	0.543743	0.544339	0.55968	0.518531	0.530179	0.544339	0.489346
FAM160A2	1.75776	8.62532	DoG	0.470657	0.537041	0.53688	0.532188	0.538612	0.519907	0.518531	0.564744	0.538141	0.551574	0.530515	0.533583	0.56403	0.544339	0.544524	0.561085	0.520956	0.533583	0.545529	0.491828
GPC1	2.17894	8.62532	DoG	0.470657	0.538612	0.538141	0.532482	0.539214	0.521237	0.520956	0.566028	0.538141	0.552964	0.531359	0.535109	0.566028	0.544524	0.545824	0.563447	0.522509	0.535287	0.548334	0.491828
MBTD1	1.58666	8.62532	DoG	0.475999	0.539214	0.540568	0.532482	0.543743	0.522509	0.521769	0.566551	0.540568	0.555215	0.533583	0.535287	0.566551	0.548334	0.546666	0.563837	0.522814	0.53688	0.549647	0.491853
TRPT1	0.798681	8.62532	DoG	0.478455	0.544524	0.543743	0.532482	0.544339	0.530179	0.529109	0.567052	0.540568	0.55605	0.535287	0.537041	0.568543	0.54858	0.546859	0.563837	0.53688	0.537041	0.550797	0.493258
KANSL2	1.42582	8.67635	DoG	0.480819	0.548334	0.544339	0.533583	0.544524	0.532482	0.530179	0.573926	0.544339	0.558491	0.535787	0.538141	0.571013	0.550797	0.551574	0.563884	0.537041	0.538141	0.551974	0.493258
RNF5	0.70967	8.67635	DoG	0.480819	0.548334	0.544524	0.535109	0.545529	0.532482	0.532482	0.575574	0.544524	0.558491	0.53688	0.538612	0.573926	0.551574	0.552964	0.56403	0.538141	0.539214	0.552964	0.4946
PARS2	1.50045	8.72739	DoG	0.480819	0.54858	0.545529	0.535114	0.547948	0.532482	0.532482	0.576646	0.545529	0.558867	0.537041	0.540568	0.575574	0.555658	0.555215	0.564744	0.538141	0.544524	0.553956	0.4946
STK3	0.229699	8.72739	DoG	0.482382	0.550727	0.546666	0.537028	0.548163	0.532482	0.535287	0.577766	0.546666	0.559427	0.540568	0.544339	0.575574	0.555658	0.555658	0.564744	0.542373	0.545529	0.555658	0.497222
TRAFD1	1.87719	8.72739	DoG	0.482382	0.550797	0.54858	0.538141	0.550727	0.535287	0.53688	0.580087	0.546857	0.55968	0.543743	0.545529	0.575574	0.555658	0.55605	0.566028	0.548163	0.548334	0.55605	0.49953
PRPF40B	0.671749	8.77843	DoG	0.482382	0.551207	0.550797	0.539214	0.550797	0.535787	0.537041	0.580278	0.550797	0.563837	0.544339	0.546666	0.576646	0.55605	0.558491	0.566028	0.550797	0.54858	0.558491	0.49953
RNF38	1.13738	8.77843	DoG	0.482971	0.551574	0.551207	0.540568	0.551574	0.536053	0.538141	0.580278	0.551574	0.56403	0.544524	0.548334	0.576716	0.55968	0.558491	0.566028	0.552964	0.550797	0.558491	0.5025
FBXO30	0.234674	8.82946	DoG	0.485427	0.552964	0.551974	0.544339	0.552964	0.53688	0.540568	0.581423	0.551974	0.564744	0.546666	0.551207	0.577766	0.563837	0.5591	0.567052	0.555658	0.551574	0.558867	0.5025
MYLIP	1.15339	8.82946	DoG	0.488455	0.555658	0.552964	0.544524	0.555658	0.537041	0.540568	0.58376	0.552964	0.564744	0.54858	0.551574	0.578557	0.564605	0.563627	0.567417	0.55605	0.551974	0.563627	0.5025
AP4B1	1.63913	8.8805	DoG	0.490721	0.555658	0.555658	0.545529	0.55605	0.538141	0.542373	0.583877	0.553956	0.564744	0.550797	0.551974	0.578557	0.564744	0.563884	0.569167	0.558491	0.552964	0.563884	0.505235
BACH1	0.615881	8.8805	DoG	0.493258	0.555658	0.55605	0.547948	0.5591	0.540568	0.544524	0.586488	0.555658	0.566028	0.551574	0.552964	0.578557	0.566028	0.564744	0.57387	0.558491	0.555658	0.56403	0.512426
PJA1	0.507832	8.8805	DoG	0.493258	0.555658	0.558491	0.548334	0.55968	0.540568	0.545529	0.588519	0.55605	0.567052	0.552964	0.555215	0.578557	0.566551	0.566028	0.573926	0.558867	0.555658	0.564744	0.513377
PPP4C	2.30133	8.8805	DoG	0.4946	0.55605	0.56403	0.548334	0.560216	0.542373	0.546857	0.588519	0.558491	0.567052	0.555215	0.55605	0.58073	0.567052	0.566142	0.575451	0.55968	0.55605	0.566028	0.513586
QTRT1	1.95534	8.8805	DoG	0.497375	0.558491	0.564744	0.549647	0.563627	0.543743	0.548163	0.589896	0.558491	0.567417	0.555658	0.558491	0.584963	0.567052	0.567052	0.575574	0.563447	0.558867	0.566028	0.514573
EFEMP2	1.45121	8.93154	DoG	0.49953	0.558959	0.564744	0.551974	0.563837	0.544524	0.548334	0.591966	0.558867	0.568543	0.55605	0.558491	0.588519	0.567052	0.572192	0.577885	0.563627	0.5591	0.566551	0.515402
MID1IP1	1.60906	8.93154	DoG	0.49953	0.5591	0.564744	0.552964	0.56403	0.545529	0.54858	0.593951	0.563627	0.572121	0.558491	0.558491	0.588519	0.567678	0.573926	0.578557	0.563837	0.560216	0.567052	0.515766
PLK4	1.54869	8.93154	DoG	0.5025	0.55968	0.566028	0.55605	0.56403	0.548334	0.550797	0.595117	0.56403	0.572192	0.558491	0.558491	0.591842	0.570316	0.577885	0.58073	0.56403	0.564744	0.567417	0.518531
SPATA5	2.68751	8.93154	DoG	0.506412	0.560216	0.567052	0.560216	0.564744	0.551207	0.551207	0.595117	0.566028	0.575574	0.558491	0.5591	0.591842	0.572192	0.578557	0.581423	0.56403	0.564744	0.572192	0.521769
KIAA1551	1.14101	8.98258	DoG	0.50696	0.560899	0.572192	0.564744	0.564744	0.551574	0.551574	0.59561	0.566028	0.576646	0.558491	0.55968	0.592231	0.573926	0.580087	0.583877	0.564667	0.566028	0.573926	0.524421
RAD52	0.929046	8.98258	DoG	0.513586	0.563837	0.573926	0.566028	0.564744	0.552964	0.555658	0.596067	0.566142	0.576955	0.5591	0.563627	0.595117	0.575451	0.580278	0.585778	0.564744	0.566028	0.575574	0.528986
KDM4C	2.09519	9.03361	DoG	0.514573	0.563837	0.575574	0.566028	0.566028	0.55605	0.55605	0.596067	0.566551	0.577885	0.55968	0.563837	0.595117	0.576716	0.580278	0.588519	0.564744	0.566028	0.576955	0.530179
STK38L	1.83033	9.03361	DoG	0.51496	0.56403	0.576646	0.566142	0.566551	0.5591	0.558491	0.596067	0.567052	0.578557	0.563837	0.563837	0.595117	0.577766	0.581423	0.591842	0.564744	0.567052	0.577766	0.532482
UPRT	1.3308	9.03361	DoG	0.515254	0.56403	0.576716	0.566551	0.567052	0.563447	0.558867	0.596431	0.567052	0.578557	0.56403	0.56403	0.59561	0.577885	0.583821	0.591842	0.567052	0.567052	0.577885	0.532482
ZNF777	0.902317	9.03361	DoG	0.515402	0.564744	0.577766	0.567052	0.567052	0.563627	0.5591	0.599996	0.569803	0.58073	0.56403	0.56403	0.596067	0.578557	0.583877	0.591966	0.567417	0.573926	0.578557	0.532482
SLC36A4	0.413676	9.08465	DoG	0.515766	0.564744	0.577885	0.569803	0.572121	0.563837	0.55968	0.607484	0.572192	0.581423	0.564744	0.56403	0.596103	0.578557	0.584963	0.594945	0.569803	0.575574	0.578557	0.535287
ARV1	2.1096	9.13569	DoG	0.521769	0.564744	0.578557	0.572121	0.572192	0.56403	0.564744	0.608142	0.573926	0.582259	0.566028	0.564744	0.596431	0.580278	0.588519	0.594945	0.573926	0.577766	0.580087	0.535787
DHX35	2.00506	9.13569	DoG	0.522509	0.564744	0.580278	0.57387	0.573926	0.564744	0.564744	0.608839	0.577766	0.58376	0.567052	0.564744	0.597397	0.580278	0.591842	0.595117	0.575574	0.577885	0.58073	0.536053
ORAI2	0.824955	9.18673	DoG	0.522814	0.566028	0.581423	0.576955	0.576716	0.566142	0.564744	0.609396	0.577885	0.583821	0.567417	0.567052	0.599996	0.580278	0.591966	0.595117	0.577766	0.578557	0.581423	0.536053
B3GNTL1	1.23418	9.23776	DoG	0.526546	0.566551	0.582259	0.578557	0.576955	0.566551	0.564744	0.609396	0.578557	0.583877	0.569803	0.567052	0.600406	0.580278	0.591966	0.599996	0.578557	0.578557	0.582259	0.537041
SNX18	0.646188	9.23776	DoG	0.532465	0.567417	0.58376	0.578557	0.577885	0.567678	0.564744	0.6122	0.578557	0.586488	0.572192	0.567052	0.604873	0.581423	0.594945	0.600024	0.578557	0.581423	0.58376	0.540568
CREG1	2.51847	9.2888	DoG	0.532482	0.573926	0.583821	0.578557	0.580087	0.570316	0.56597	0.615347	0.58073	0.588519	0.57387	0.567417	0.606747	0.58376	0.594945	0.600406	0.580087	0.582259	0.583821	0.540568
ERN1	2.40617	9.2888	DoG	0.533583	0.576646	0.583821	0.580278	0.580278	0.572192	0.566028	0.615821	0.581423	0.588519	0.573926	0.573926	0.607484	0.58376	0.596067	0.601333	0.582259	0.58376	0.583821	0.543743
IKBKE	0.719482	9.2888	DoG	0.535287	0.577766	0.583877	0.580278	0.581423	0.573926	0.566142	0.616237	0.582259	0.588519	0.577766	0.575574	0.608142	0.583821	0.596431	0.601488	0.58376	0.583821	0.583877	0.546666
PLEKHG4	2.23728	9.2888	DoG	0.535787	0.577885	0.588519	0.58073	0.582259	0.577885	0.567052	0.616237	0.58376	0.591842	0.577885	0.575574	0.608142	0.583821	0.597397	0.606679	0.583821	0.585867	0.583877	0.546859
RGS19	1.96272	9.2888	DoG	0.53688	0.580278	0.591535	0.582259	0.58376	0.578557	0.567052	0.621488	0.58376	0.591842	0.578449	0.576716	0.608142	0.583877	0.600024	0.606747	0.583877	0.586488	0.588519	0.548334
C12orf4	1.21954	9.33984	DoG	0.537041	0.581423	0.591966	0.58376	0.58376	0.578557	0.567052	0.621868	0.58376	0.591842	0.578557	0.577885	0.609396	0.589896	0.600407	0.606798	0.583877	0.589051	0.589051	0.550797
RELT	1.93724	9.33984	DoG	0.538141	0.582259	0.594945	0.583821	0.58376	0.578557	0.572192	0.624111	0.583877	0.591966	0.580278	0.578557	0.609396	0.591842	0.601333	0.607484	0.585778	0.589896	0.589896	0.551574
TTC23	1.73262	9.33984	DoG	0.538141	0.58376	0.595117	0.588519	0.583821	0.580278	0.573926	0.624181	0.583877	0.591966	0.581423	0.58073	0.610053	0.593951	0.604515	0.608142	0.586488	0.59121	0.591842	0.552964
CYTH3	2.47942	9.39088	DoG	0.538141	0.58376	0.596067	0.589896	0.583877	0.582259	0.575574	0.624901	0.583877	0.594945	0.582259	0.582259	0.612712	0.594945	0.604873	0.608839	0.589896	0.591816	0.591966	0.555215
PLAG1	0.595063	9.39088	DoG	0.538141	0.58376	0.596067	0.591842	0.585778	0.58376	0.576716	0.625458	0.589896	0.596431	0.58376	0.58376	0.613204	0.595117	0.606747	0.609396	0.591966	0.596067	0.591966	0.555658
HINFP	1.87899	9.44191	DoG	0.538612	0.583821	0.596431	0.591842	0.588519	0.58376	0.577766	0.625931	0.591842	0.599996	0.58376	0.583877	0.614135	0.59561	0.607484	0.611221	0.591966	0.596067	0.592231	0.555658
IPP	2.01447	9.44191	DoG	0.540568	0.583821	0.597397	0.594945	0.588519	0.583821	0.578557	0.626993	0.591966	0.601333	0.583821	0.583877	0.615385	0.596067	0.608142	0.611989	0.592231	0.596431	0.594945	0.555658
TOM1L2	0.436477	9.44191	DoG	0.542373	0.583821	0.599996	0.594945	0.588519	0.583821	0.582259	0.626993	0.591966	0.601333	0.583821	0.59121	0.616237	0.596067	0.608142	0.612083	0.594945	0.599996	0.595117	0.55605
TSPYL2	2.46566	9.44191	DoG	0.544524	0.583821	0.604382	0.595117	0.589051	0.583877	0.58376	0.628031	0.594945	0.604382	0.585867	0.591842	0.616671	0.596067	0.608839	0.612712	0.59561	0.600407	0.595117	0.558491
YOD1	2.25097	9.44191	DoG	0.546666	0.583877	0.607484	0.596431	0.594945	0.583877	0.58376	0.632875	0.594945	0.604515	0.591966	0.591842	0.622651	0.596431	0.609396	0.615347	0.596067	0.601333	0.596067	0.558491
DMTF1	1.01612	9.49295	DoG	0.548334	0.586488	0.608142	0.597397	0.594945	0.585867	0.58376	0.632914	0.595117	0.604873	0.591966	0.591966	0.622651	0.597397	0.612128	0.615821	0.596431	0.604382	0.597397	0.5591
BMP2K	2.03536	9.54399	DoG	0.54858	0.588519	0.608797	0.600024	0.594945	0.586488	0.583821	0.633239	0.595117	0.606747	0.591966	0.591966	0.624111	0.599996	0.6122	0.615821	0.597397	0.604873	0.599996	0.563837
LACTB2	1.51147	9.59503	DoG	0.550197	0.588519	0.609396	0.600406	0.595117	0.592122	0.583821	0.637545	0.59561	0.607239	0.591966	0.591966	0.625458	0.600024	0.612977	0.615821	0.599996	0.606747	0.600024	0.564744
ME2	2.47167	9.59503	DoG	0.550797	0.591816	0.611221	0.600407	0.596067	0.594945	0.583877	0.638397	0.596067	0.607484	0.594945	0.591966	0.625931	0.601333	0.615347	0.616237	0.600406	0.60733	0.606747	0.564744
MIER3	1.4236	9.59503	DoG	0.551574	0.591966	0.6122	0.604071	0.596431	0.595117	0.588519	0.638397	0.596431	0.608142	0.594945	0.594945	0.626993	0.601333	0.616237	0.616671	0.600407	0.607484	0.607484	0.566142
TBC1D25	1.35777	9.59503	DoG	0.551974	0.594945	0.612712	0.604873	0.600024	0.595117	0.588519	0.638397	0.600406	0.608797	0.595117	0.596431	0.626993	0.601333	0.616237	0.622651	0.601333	0.608142	0.608839	0.567052
FRK	2.56262	9.64606	DoG	0.552964	0.595117	0.613204	0.607484	0.600406	0.600407	0.591842	0.638825	0.600407	0.608839	0.595117	0.599996	0.627683	0.601488	0.616237	0.622651	0.604873	0.608142	0.608839	0.569167
PDCL	-0.0140069	9.64606	DoG	0.555215	0.595117	0.614258	0.608839	0.601333	0.604382	0.591842	0.640303	0.601333	0.608839	0.59561	0.600024	0.627814	0.607239	0.616237	0.625931	0.606747	0.608797	0.609396	0.572192
CXorf23	2.5271	9.6971	DoG	0.555658	0.595117	0.61471	0.609396	0.601333	0.604873	0.591842	0.640529	0.604071	0.609396	0.596067	0.600407	0.627814	0.607484	0.619771	0.626993	0.607484	0.608839	0.611989	0.57387
EXO1	1.49631	9.6971	DoG	0.555658	0.59561	0.616237	0.611221	0.601333	0.607484	0.591966	0.642739	0.604873	0.609396	0.600024	0.601333	0.627814	0.608142	0.621868	0.627683	0.608142	0.612083	0.612977	0.573926
LRIG1	0.718868	9.6971	DoG	0.555658	0.596067	0.616237	0.612083	0.601488	0.608797	0.592231	0.643856	0.606679	0.609396	0.600406	0.601488	0.628433	0.613204	0.622651	0.627814	0.608797	0.6122	0.613204	0.575451
SLC35B2	1.30603	9.6971	DoG	0.555658	0.596067	0.621868	0.612128	0.606747	0.608839	0.594945	0.644608	0.606798	0.610053	0.601333	0.601901	0.628433	0.615821	0.624181	0.628433	0.608839	0.613204	0.615347	0.577766
ATG16L2	2.59744	9.74814	DoG	0.55605	0.596067	0.624111	0.6122	0.607484	0.612083	0.595117	0.644664	0.607484	0.611989	0.604071	0.604873	0.629668	0.616237	0.624901	0.633872	0.611989	0.615347	0.615347	0.578557
KCTD15	1.98507	9.74814	DoG	0.558491	0.596067	0.625447	0.61471	0.608142	0.612128	0.595117	0.645041	0.608142	0.612083	0.604382	0.606747	0.632914	0.616237	0.625447	0.633922	0.6122	0.616237	0.616237	0.580278
MED21	1.52356	9.74814	DoG	0.558491	0.596431	0.625447	0.615347	0.608839	0.6122	0.59561	0.645794	0.608142	0.6122	0.606747	0.607484	0.633239	0.616237	0.625458	0.637159	0.612712	0.616671	0.616237	0.580278
WDYHV1	0.546397	9.74814	DoG	0.558867	0.600024	0.625458	0.616671	0.608839	0.613204	0.596067	0.646158	0.609396	0.613204	0.607484	0.608839	0.633872	0.624181	0.626993	0.638397	0.613204	0.621868	0.616237	0.581423
LRRC14	1.39803	9.79917	DoG	0.5591	0.601488	0.625931	0.621868	0.609396	0.615347	0.596431	0.646606	0.612128	0.615347	0.608142	0.608839	0.637545	0.624901	0.627814	0.638397	0.615347	0.622651	0.616237	0.582259
MPP1	1.46467	9.85021	DoG	0.55968	0.604515	0.626993	0.622	0.609396	0.615821	0.599996	0.64749	0.6122	0.615347	0.608142	0.608839	0.638397	0.625361	0.628433	0.638825	0.615821	0.622651	0.616237	0.58376
PLEKHG3	1.41231	9.85021	DoG	0.563447	0.604873	0.629266	0.622651	0.609396	0.616237	0.600024	0.648027	0.613442	0.615821	0.608797	0.608839	0.638397	0.625447	0.629266	0.640303	0.616237	0.622651	0.616237	0.583821
ZNF317	0.690224	9.85021	DoG	0.563837	0.60733	0.633239	0.622651	0.611221	0.616237	0.600406	0.648027	0.616237	0.616237	0.608839	0.608839	0.638397	0.625931	0.632914	0.640303	0.616237	0.624111	0.616671	0.583821
C9orf85	2.19902	9.90125	DoG	0.563837	0.607484	0.63743	0.624901	0.612083	0.616237	0.601333	0.648137	0.616237	0.616671	0.611989	0.611989	0.638825	0.626993	0.633239	0.640529	0.616237	0.624181	0.621868	0.583877
EDEM1	1.18111	9.95229	DoG	0.56403	0.608142	0.637545	0.625447	0.615347	0.616237	0.606679	0.6527	0.616237	0.621868	0.6122	0.612083	0.640529	0.627814	0.638397	0.640603	0.616237	0.625458	0.624111	0.584963
PPWD1	1.54204	9.95229	DoG	0.56403	0.608142	0.638397	0.625458	0.615347	0.616671	0.607484	0.653181	0.616671	0.622651	0.615347	0.6122	0.642724	0.627814	0.638825	0.642724	0.622651	0.625604	0.625447	0.585778
TNKS1BP1	1.18496	9.95229	DoG	0.564667	0.609396	0.638825	0.625931	0.615821	0.619771	0.607683	0.654053	0.619771	0.624111	0.615821	0.615347	0.642739	0.628433	0.640303	0.643856	0.622651	0.625931	0.625447	0.591966
ADCK5	0.802093	10.0033	DoG	0.567417	0.609396	0.640303	0.626783	0.616237	0.621868	0.608142	0.654053	0.621488	0.624181	0.615821	0.615347	0.643379	0.628433	0.640303	0.644664	0.624181	0.626993	0.625458	0.591966
ATPAF2	2.65389	10.0033	DoG	0.569167	0.6122	0.640303	0.626993	0.616671	0.622651	0.609396	0.654503	0.622651	0.625447	0.616671	0.615347	0.645041	0.629266	0.640529	0.645041	0.624901	0.627814	0.625931	0.593951
OSTF1	1.5167	10.0033	DoG	0.569803	0.612712	0.640303	0.627814	0.619771	0.624901	0.609396	0.657931	0.622651	0.625458	0.621488	0.615347	0.646606	0.633239	0.640529	0.646158	0.625447	0.627814	0.626993	0.594945
RNF138	1.22875	10.0544	DoG	0.572192	0.613204	0.640303	0.627814	0.622651	0.625447	0.611221	0.659062	0.624181	0.625931	0.622651	0.615347	0.646815	0.633922	0.640529	0.646606	0.625931	0.628433	0.626993	0.595117
SH3TC1	2.2057	10.0544	DoG	0.573926	0.615821	0.640529	0.628433	0.624181	0.625447	0.612128	0.659556	0.624901	0.626993	0.622651	0.615821	0.64749	0.634418	0.643856	0.64749	0.626783	0.628433	0.626993	0.59561
TAPBPL	0.93125	10.0544	DoG	0.575574	0.615821	0.640603	0.628433	0.625447	0.625458	0.6122	0.662099	0.625458	0.626993	0.624181	0.615821	0.648027	0.63743	0.644608	0.648495	0.626993	0.629668	0.627814	0.596067
SNIP1	2.72208	10.1054	DoG	0.577766	0.616237	0.642724	0.633239	0.625458	0.625931	0.615821	0.663119	0.625931	0.626993	0.624901	0.616237	0.648027	0.637545	0.644664	0.649018	0.626993	0.634418	0.628432	0.596067
ZBTB37	1.44008	10.1054	DoG	0.578557	0.616671	0.642739	0.633872	0.625931	0.626993	0.616237	0.663119	0.626783	0.627814	0.625447	0.616237	0.648027	0.638397	0.646427	0.64987	0.626993	0.637545	0.628433	0.596067
ZNF710	2.68665	10.1564	DoG	0.578557	0.621868	0.643363	0.637155	0.626993	0.627814	0.616671	0.663291	0.626993	0.628433	0.625447	0.621868	0.649598	0.638397	0.64749	0.653181	0.627683	0.638825	0.632914	0.597397
C8orf76	0.767166	10.2585	DoG	0.578557	0.622651	0.645041	0.638397	0.629266	0.627814	0.621868	0.663625	0.626993	0.632875	0.625931	0.622651	0.64987	0.638397	0.647966	0.653943	0.627814	0.640303	0.633239	0.604382
CSGALNACT2	0.728341	10.2585	DoG	0.581423	0.622651	0.646158	0.638397	0.633239	0.627814	0.624181	0.666691	0.627814	0.632914	0.626783	0.624181	0.653092	0.638397	0.648137	0.653943	0.628432	0.640603	0.633872	0.606747
RPS6KA4	1.72855	10.2585	DoG	0.582259	0.624111	0.646427	0.638397	0.633872	0.628432	0.625447	0.667062	0.627814	0.633239	0.628432	0.624901	0.653181	0.638825	0.649018	0.653943	0.628433	0.642739	0.633922	0.607484
TIGD2	0.339907	10.2585	DoG	0.583821	0.625447	0.646606	0.638397	0.634019	0.628433	0.625447	0.667091	0.628433	0.634019	0.629266	0.625458	0.653943	0.640303	0.649521	0.654326	0.629668	0.643856	0.634019	0.608142
C9orf91	1.47578	10.3095	DoG	0.588519	0.625447	0.646815	0.638397	0.637155	0.628433	0.625458	0.667385	0.628433	0.634418	0.632875	0.625604	0.653943	0.640303	0.64987	0.654326	0.632875	0.64537	0.634418	0.608797
CENPP	1.31132	10.3095	DoG	0.588519	0.625447	0.647966	0.638825	0.63743	0.628433	0.625931	0.669851	0.633239	0.63743	0.632914	0.626993	0.653943	0.640303	0.649932	0.654776	0.632914	0.645794	0.637545	0.611221
ETAA1	1.7461	10.3095	DoG	0.589896	0.625931	0.648137	0.640529	0.637545	0.629266	0.626993	0.670001	0.633872	0.638397	0.633872	0.626993	0.654053	0.640603	0.6527	0.655909	0.633239	0.646158	0.638397	0.612083
MPV17L2	1.44806	10.3095	DoG	0.591842	0.626993	0.6527	0.640529	0.638825	0.632875	0.627814	0.670315	0.637159	0.638397	0.634019	0.627814	0.654053	0.642724	0.653943	0.657931	0.633872	0.646427	0.638397	0.612128
TNRC6C	1.41117	10.3095	DoG	0.591966	0.627683	0.653092	0.641285	0.640303	0.633239	0.628433	0.671781	0.637545	0.638825	0.637545	0.628433	0.654053	0.642739	0.654403	0.657969	0.634019	0.647966	0.638397	0.6122
MASTL	1.61792	10.3606	DoG	0.591966	0.634019	0.653181	0.642724	0.640303	0.634418	0.629668	0.676073	0.638397	0.640303	0.638397	0.629668	0.654053	0.645041	0.654503	0.658665	0.634418	0.648027	0.638825	0.613204
WDR46	1.28225	10.3606	DoG	0.591966	0.634418	0.653943	0.642739	0.640529	0.637155	0.632914	0.676073	0.638397	0.642724	0.640303	0.632875	0.654326	0.646158	0.657931	0.658665	0.637155	0.650418	0.640303	0.615821
LAMTOR3	2.68373	10.4116	DoG	0.594945	0.637545	0.653943	0.643856	0.640603	0.638397	0.633239	0.676073	0.638825	0.643363	0.640603	0.634019	0.654326	0.646606	0.659556	0.660698	0.637545	0.653181	0.640303	0.616237
SNX21	2.30234	10.4116	DoG	0.596067	0.638397	0.653943	0.645041	0.641285	0.638397	0.633872	0.676243	0.640303	0.643379	0.641388	0.63743	0.657931	0.64749	0.662099	0.662723	0.638397	0.653943	0.640603	0.616237
UTP15	0.834076	10.4627	DoG	0.596067	0.638397	0.654403	0.646427	0.643363	0.638825	0.63743	0.676465	0.640529	0.643856	0.642724	0.638397	0.658665	0.648027	0.662099	0.663119	0.638825	0.653943	0.642739	0.621868
EPHA2	1.89764	10.5137	DoG	0.596067	0.638825	0.655909	0.646427	0.643856	0.640529	0.637545	0.678797	0.640529	0.643856	0.642739	0.638397	0.659062	0.648137	0.662099	0.663119	0.640303	0.653943	0.643856	0.622651
OTUD6B	0.209343	10.5137	DoG	0.596067	0.640303	0.657931	0.646606	0.643856	0.640529	0.638397	0.678797	0.640603	0.644608	0.643363	0.638397	0.661475	0.648495	0.663119	0.663291	0.640603	0.654053	0.643856	0.624111
AKTIP	0.59607	10.5647	DoG	0.596431	0.640303	0.658443	0.647966	0.644608	0.640529	0.638825	0.678797	0.642724	0.645794	0.643856	0.638825	0.662099	0.649018	0.663291	0.663475	0.642724	0.654326	0.644664	0.624901
SLC9A1	1.85284	10.5647	DoG	0.600024	0.640529	0.659062	0.647966	0.644664	0.640529	0.640529	0.67929	0.642739	0.646815	0.645041	0.640303	0.662723	0.6527	0.663475	0.665893	0.642739	0.654326	0.645041	0.625447
SPARC	1.89589	10.5647	DoG	0.600406	0.642724	0.659556	0.648027	0.645041	0.641388	0.640529	0.679666	0.643363	0.648027	0.646158	0.640529	0.662723	0.653092	0.663625	0.666099	0.643363	0.654776	0.646427	0.625447
TMEM160	0.741712	10.5647	DoG	0.601333	0.642739	0.662099	0.648027	0.64537	0.642543	0.642739	0.679923	0.644664	0.648451	0.646236	0.640603	0.663291	0.653943	0.665893	0.666099	0.643856	0.657931	0.646427	0.627814
EDA2R	1.17127	10.6158	DoG	0.606679	0.643363	0.662099	0.653092	0.646427	0.642724	0.645041	0.682627	0.645041	0.649932	0.648137	0.642724	0.663475	0.653943	0.667062	0.666691	0.644664	0.657969	0.646427	0.628432
SEMA4B	2.32319	10.6158	DoG	0.606747	0.644608	0.662099	0.653181	0.647966	0.642739	0.646158	0.68342	0.646427	0.6527	0.64987	0.643856	0.663625	0.653943	0.667909	0.667062	0.645794	0.658665	0.646427	0.628433
DBR1	1.36202	10.6668	DoG	0.606989	0.644664	0.662723	0.653943	0.648137	0.643856	0.646606	0.684112	0.646427	0.653092	0.649932	0.643856	0.666099	0.653943	0.668873	0.667385	0.646427	0.658665	0.646427	0.629266
IFT46	0.441352	10.6668	DoG	0.607484	0.645041	0.663119	0.653943	0.648738	0.644664	0.64749	0.685511	0.646427	0.654053	0.653943	0.643856	0.666099	0.654053	0.670315	0.667685	0.646427	0.659062	0.646606	0.634019
C6orf203	1.43133	10.7178	DoG	0.609396	0.64537	0.663119	0.653943	0.650418	0.645041	0.648027	0.685511	0.646606	0.654326	0.657931	0.643856	0.667062	0.657931	0.670342	0.667909	0.646606	0.659556	0.647966	0.637545
FBXO46	1.89498	10.7178	DoG	0.609396	0.645794	0.663119	0.654053	0.6514	0.645726	0.648027	0.685982	0.64749	0.654326	0.659062	0.643856	0.667385	0.659062	0.671781	0.668794	0.646815	0.660698	0.647966	0.638397
TMEM184C	-0.347923	10.7178	DoG	0.611221	0.646158	0.663291	0.654053	0.653181	0.645794	0.649018	0.685982	0.647966	0.654503	0.659556	0.644664	0.667909	0.659556	0.671781	0.669006	0.647966	0.663119	0.647966	0.638397
ERCC8	1.59238	10.7689	DoG	0.611989	0.646427	0.663625	0.654053	0.654326	0.646427	0.649521	0.685982	0.647966	0.654776	0.662099	0.646427	0.670315	0.662099	0.676073	0.669527	0.647966	0.663119	0.647966	0.638825
SGPP1	0.810663	10.7689	DoG	0.6122	0.646606	0.666691	0.654326	0.654503	0.646606	0.64987	0.686501	0.648137	0.657858	0.662099	0.646427	0.671781	0.663119	0.676243	0.670001	0.648027	0.663291	0.647966	0.640303
GTF2B	0.999795	10.8199	DoG	0.613204	0.647966	0.667685	0.657931	0.654776	0.64749	0.654053	0.686973	0.653092	0.657931	0.662723	0.646606	0.671781	0.663291	0.676243	0.670315	0.648451	0.6635	0.648027	0.640303
MMP14	0.431738	10.8199	DoG	0.615821	0.648027	0.667909	0.658665	0.657969	0.647966	0.654053	0.687827	0.657931	0.657969	0.662723	0.647966	0.676073	0.663475	0.678072	0.670342	0.649018	0.663625	0.648137	0.640303
SLC9A8	2.26051	10.8199	DoG	0.615821	0.648027	0.670315	0.659556	0.658665	0.648027	0.654579	0.690164	0.659062	0.658665	0.663119	0.647966	0.676073	0.663625	0.678641	0.671231	0.650058	0.665893	0.648495	0.640529
TRMT5	1.65535	10.8199	DoG	0.616671	0.648738	0.671781	0.662099	0.660698	0.648137	0.657931	0.691481	0.659556	0.658665	0.663291	0.648027	0.676073	0.664783	0.679415	0.671781	0.6514	0.666691	0.64987	0.640529
EEFSEC	1.42804	10.871	DoG	0.621868	0.649018	0.671781	0.662723	0.662099	0.649018	0.659062	0.694436	0.661475	0.659556	0.6635	0.648027	0.676243	0.665893	0.679666	0.676073	0.653092	0.667091	0.650418	0.640529
RUNX1	0.753201	10.871	DoG	0.624901	0.64987	0.676073	0.663119	0.662723	0.64987	0.659556	0.694436	0.662099	0.660698	0.663625	0.649932	0.676243	0.665893	0.679923	0.676073	0.653181	0.667385	0.6527	0.640603
ZNF397	3.52607	10.871	DoG	0.625458	0.6527	0.676243	0.663291	0.662723	0.653092	0.662723	0.694436	0.662099	0.662099	0.665893	0.653092	0.676243	0.665893	0.681824	0.676243	0.653943	0.669006	0.653092	0.642724
FIZ1	0.47961	10.973	DoG	0.626783	0.653092	0.678797	0.663475	0.663119	0.653181	0.663119	0.694436	0.662099	0.662723	0.666691	0.653181	0.676465	0.666099	0.682627	0.676243	0.653943	0.669851	0.653181	0.644664
SH3RF1	1.82666	10.973	DoG	0.626993	0.653181	0.67929	0.663625	0.663119	0.654053	0.663119	0.694436	0.662723	0.663119	0.667062	0.653943	0.678797	0.666691	0.682681	0.676465	0.653943	0.671231	0.653943	0.64537
FBXO4	1.33489	11.0241	DoG	0.626993	0.654053	0.679666	0.664133	0.663119	0.654326	0.663119	0.696488	0.663291	0.663119	0.667909	0.653943	0.678797	0.667062	0.68342	0.678641	0.654053	0.671781	0.653943	0.646606
ITFG2	1.09089	11.0241	DoG	0.626993	0.654053	0.679923	0.666099	0.663291	0.654326	0.663119	0.696583	0.663475	0.663119	0.669006	0.653943	0.679666	0.667385	0.68342	0.678797	0.654326	0.676073	0.653943	0.648027
NDUFAF1	2.35065	11.0241	DoG	0.626993	0.654053	0.680499	0.666099	0.663625	0.654326	0.663119	0.699057	0.665893	0.663291	0.670001	0.654053	0.679923	0.669006	0.683526	0.67929	0.657931	0.676243	0.654053	0.648137
PLEKHN1	0.809194	11.0241	DoG	0.627814	0.654503	0.681824	0.666691	0.664133	0.654579	0.663291	0.701514	0.666099	0.663625	0.670315	0.654053	0.680932	0.669527	0.684112	0.679666	0.658665	0.676243	0.654326	0.649932
ACTR5	0.553029	11.0751	DoG	0.627814	0.655909	0.68342	0.667385	0.664783	0.654776	0.663475	0.701514	0.667062	0.664133	0.671781	0.654326	0.682681	0.670315	0.68445	0.679923	0.659062	0.676243	0.654403	0.6514
CENPI	0.509545	11.0751	DoG	0.628433	0.657931	0.68445	0.667909	0.665893	0.657931	0.665893	0.701898	0.667091	0.665893	0.676243	0.654326	0.682681	0.671231	0.68445	0.681824	0.659556	0.676465	0.654579	0.6527
PARP11	0.889711	11.0751	DoG	0.628433	0.659062	0.685482	0.669006	0.665893	0.657969	0.666099	0.703913	0.667291	0.665893	0.676243	0.654326	0.684112	0.676243	0.68445	0.682627	0.662099	0.679923	0.657858	0.653092
CASKIN2	2.11715	11.1772	DoG	0.629266	0.661475	0.685511	0.670001	0.665893	0.658665	0.666099	0.708558	0.667385	0.666099	0.676243	0.654326	0.68445	0.676465	0.68445	0.682681	0.662723	0.680932	0.657931	0.653181
EIF2AK3	1.22919	11.1772	DoG	0.632875	0.662099	0.685982	0.670315	0.666691	0.658665	0.667062	0.710011	0.667909	0.666099	0.678072	0.654776	0.68445	0.678797	0.686501	0.682681	0.662723	0.681824	0.658665	0.653943
NFIB	1.8967	11.1772	DoG	0.633872	0.662723	0.685982	0.676073	0.667062	0.658665	0.667091	0.710883	0.669006	0.666099	0.678797	0.657931	0.68445	0.678797	0.686973	0.68342	0.662723	0.682627	0.659062	0.653943
PDGFC	1.21541	11.1772	DoG	0.633922	0.662723	0.686973	0.676465	0.667091	0.659556	0.667685	0.711041	0.670315	0.667091	0.67929	0.657969	0.68445	0.678797	0.687692	0.68342	0.663119	0.682681	0.659556	0.653943
FIGNL1	0.16524	11.2282	DoG	0.634019	0.663119	0.687143	0.678797	0.668873	0.660698	0.667909	0.711528	0.670342	0.667685	0.679415	0.658665	0.685511	0.678797	0.687827	0.68342	0.663119	0.682681	0.662099	0.654053
DUSP11	1.1586	11.2793	DoG	0.634418	0.663119	0.687827	0.678797	0.669006	0.662723	0.668794	0.711531	0.671231	0.667909	0.679666	0.658665	0.685511	0.67929	0.690164	0.684112	0.663119	0.682681	0.662723	0.654326
PELI1	0.713269	11.2793	DoG	0.637545	0.663119	0.690164	0.678797	0.670315	0.663119	0.669851	0.716395	0.676073	0.669006	0.679923	0.658665	0.685511	0.679415	0.692491	0.68445	0.663291	0.685482	0.663119	0.654326
CDKN2AIP	0.897944	11.3303	DoG	0.638825	0.663119	0.691118	0.678797	0.670342	0.663291	0.670315	0.716395	0.676243	0.669158	0.682627	0.658665	0.685982	0.679666	0.692992	0.685511	0.663625	0.685511	0.663291	0.654579
DNAJB9	1.35279	11.3303	DoG	0.640303	0.663291	0.691481	0.678797	0.671231	0.663475	0.670342	0.719067	0.676243	0.671231	0.682681	0.659556	0.685982	0.679923	0.693022	0.685982	0.665581	0.685511	0.663625	0.654776
LYRM5	0.917899	11.3303	DoG	0.640529	0.666691	0.695347	0.679666	0.676073	0.6635	0.671781	0.719067	0.676243	0.671781	0.682681	0.660698	0.685982	0.682627	0.694436	0.685982	0.665893	0.685982	0.666099	0.657931
B3GALNT2	0.307967	11.3813	DoG	0.646427	0.667685	0.696583	0.679923	0.676073	0.663625	0.671781	0.719735	0.676465	0.676073	0.68342	0.662099	0.685982	0.68342	0.694436	0.685982	0.666691	0.687692	0.666691	0.657969
COPG2	0.899013	11.3813	DoG	0.646427	0.670315	0.696583	0.680932	0.676073	0.666691	0.671781	0.719892	0.678641	0.676073	0.68342	0.662099	0.685982	0.683526	0.694436	0.685982	0.667062	0.691481	0.667062	0.658665
OXNAD1	0.962676	11.3813	DoG	0.646427	0.670342	0.696959	0.681824	0.676073	0.667091	0.676073	0.720216	0.678797	0.676073	0.68342	0.662723	0.686501	0.68445	0.694436	0.686973	0.667091	0.691766	0.667091	0.658665
C8orf4	0.781526	11.4324	DoG	0.646427	0.676073	0.697173	0.682627	0.676243	0.667291	0.676073	0.720216	0.678797	0.676073	0.68342	0.662723	0.686973	0.685982	0.694436	0.687692	0.667385	0.692992	0.667385	0.659062
PPIE	4.83641	11.4324	DoG	0.646815	0.676073	0.698707	0.682681	0.676243	0.667685	0.676243	0.720768	0.679666	0.676243	0.684112	0.662723	0.690164	0.686973	0.695347	0.68938	0.667909	0.694436	0.667909	0.659556
RHBDD1	1.28886	11.4324	DoG	0.64749	0.676243	0.698837	0.682681	0.678566	0.667909	0.676243	0.720768	0.682627	0.678641	0.68445	0.663119	0.692992	0.687143	0.696488	0.690164	0.669158	0.696583	0.670315	0.660698
ATP9B	1.64641	11.5344	DoG	0.647966	0.676243	0.699057	0.68342	0.679666	0.670315	0.679666	0.721836	0.682681	0.678797	0.68445	0.663119	0.693022	0.691118	0.696583	0.690269	0.669851	0.696959	0.671781	0.662099
MEMO1	0.218313	11.5344	DoG	0.647966	0.676243	0.699283	0.68445	0.679923	0.670342	0.679923	0.722372	0.682681	0.67929	0.685891	0.663291	0.693807	0.691481	0.696583	0.691481	0.671781	0.698837	0.671781	0.663119
PIGQ	1.40632	11.5344	DoG	0.647966	0.676243	0.699925	0.685982	0.681824	0.671781	0.680499	0.723503	0.68342	0.679923	0.685982	0.663475	0.694436	0.692992	0.696583	0.691766	0.671781	0.699057	0.676073	0.663119
VPRBP	1.89946	11.5344	DoG	0.647966	0.678641	0.70044	0.686973	0.682627	0.671781	0.681824	0.723591	0.68342	0.682627	0.685982	0.665893	0.695347	0.694436	0.696959	0.692992	0.671781	0.699615	0.676465	0.663291
CENPL	0.701381	11.5855	DoG	0.648027	0.678797	0.70553	0.690164	0.682681	0.676243	0.682627	0.724137	0.68342	0.682681	0.685982	0.666099	0.696583	0.694436	0.697922	0.693244	0.676243	0.699615	0.678072	0.663475
CUL2	1.43775	11.5855	DoG	0.648137	0.678797	0.706378	0.691481	0.684112	0.678072	0.68342	0.725109	0.68445	0.68342	0.685982	0.666691	0.696583	0.694436	0.699283	0.695166	0.676465	0.699615	0.678641	0.663625
FADS3	1.92527	11.5855	DoG	0.648451	0.67929	0.708558	0.691766	0.68445	0.678641	0.68342	0.725109	0.685982	0.68342	0.686501	0.667685	0.696583	0.695166	0.701514	0.695805	0.678072	0.699925	0.678797	0.666691
FBXO28	3.39738	11.5855	DoG	0.648495	0.679666	0.711041	0.693262	0.685891	0.678797	0.684112	0.725497	0.685982	0.68342	0.686973	0.667909	0.696959	0.695347	0.701514	0.696488	0.678566	0.700151	0.678797	0.667062
CHRNB1	1.63227	11.6365	DoG	0.649932	0.680932	0.711041	0.693807	0.685982	0.679666	0.685482	0.725526	0.685982	0.68342	0.687827	0.668873	0.698471	0.695805	0.704544	0.696583	0.678641	0.701514	0.678797	0.668873
SLC6A9	2.77616	11.6365	DoG	0.652077	0.681824	0.711041	0.694436	0.685982	0.679923	0.685511	0.728295	0.686973	0.685511	0.691481	0.669527	0.698707	0.696583	0.70553	0.698837	0.678797	0.701514	0.679923	0.670001
BCL7B	-0.137375	11.6876	DoG	0.653092	0.682627	0.711528	0.694436	0.686973	0.681824	0.685982	0.729682	0.687827	0.685982	0.692992	0.670315	0.698837	0.696959	0.708558	0.699615	0.67929	0.70553	0.681824	0.676073
GPD1L	0.758774	11.6876	DoG	0.653181	0.682681	0.712204	0.697922	0.690164	0.682627	0.685982	0.729917	0.689703	0.686501	0.693022	0.678797	0.699057	0.698837	0.710493	0.699615	0.679666	0.708558	0.682627	0.676243
MIOS	1.53501	11.6876	DoG	0.654053	0.682681	0.719735	0.698471	0.691766	0.682681	0.685982	0.731522	0.690164	0.687692	0.693262	0.678797	0.699131	0.699057	0.710883	0.701514	0.679923	0.710011	0.68342	0.678072
NCOA5	1.51057	11.6876	DoG	0.655872	0.68342	0.719892	0.699615	0.693807	0.683526	0.686501	0.732856	0.690269	0.690164	0.694436	0.678797	0.699283	0.699283	0.711041	0.70553	0.681824	0.711528	0.68342	0.678566
CHIC2	1.0868	11.7386	DoG	0.657931	0.685482	0.720768	0.699615	0.695166	0.68445	0.687143	0.7345	0.691766	0.691481	0.694436	0.67929	0.699615	0.699925	0.711041	0.705674	0.682464	0.712204	0.685233	0.678641
ELK4	1.17094	11.7386	DoG	0.659062	0.685891	0.721836	0.70044	0.696488	0.685982	0.687692	0.734677	0.693244	0.691766	0.694436	0.679666	0.699615	0.700986	0.711041	0.706378	0.682627	0.719067	0.685511	0.678797
NKRF	0.666711	11.7386	DoG	0.659556	0.685982	0.722219	0.701514	0.696959	0.685982	0.690164	0.736966	0.693262	0.693022	0.694436	0.679923	0.70553	0.708558	0.711528	0.710011	0.682681	0.719067	0.685982	0.678797
ABCD4	1.34364	11.7896	DoG	0.662099	0.685982	0.722799	0.701514	0.698837	0.685982	0.690269	0.737795	0.694436	0.693807	0.694845	0.681824	0.708558	0.710011	0.712847	0.712204	0.682681	0.719735	0.685982	0.679666
CAPG	0.557736	11.7896	DoG	0.662099	0.685982	0.723503	0.70553	0.699615	0.687692	0.693244	0.737795	0.696488	0.694436	0.696583	0.682681	0.710011	0.711041	0.715155	0.712847	0.68342	0.720216	0.685982	0.679923
HSPA1B	0.760183	11.7896	DoG	0.662099	0.686973	0.724137	0.706378	0.699925	0.689703	0.693738	0.738548	0.698471	0.694436	0.699057	0.68342	0.710883	0.711041	0.716395	0.713787	0.68342	0.720447	0.686501	0.681824
RAPH1	1.80053	11.7896	DoG	0.662723	0.687143	0.725109	0.708558	0.701514	0.691118	0.694436	0.738585	0.698837	0.694845	0.701514	0.68342	0.711041	0.711528	0.716395	0.715155	0.68445	0.721836	0.690164	0.682627
C3orf58	-0.972344	11.8407	DoG	0.662723	0.690164	0.725109	0.710493	0.701514	0.692992	0.694436	0.738585	0.699057	0.696583	0.701514	0.68342	0.711528	0.711531	0.716395	0.716594	0.685511	0.722372	0.691766	0.682681
CGREF1	1.61005	11.8407	DoG	0.663291	0.692992	0.725109	0.711041	0.701514	0.694436	0.696583	0.738585	0.701514	0.698707	0.701514	0.68342	0.712204	0.712204	0.71727	0.71739	0.685982	0.725109	0.692992	0.68342
CCDC85B	1.9386	11.8917	DoG	0.663475	0.694436	0.725497	0.711528	0.70553	0.694436	0.696583	0.738903	0.70553	0.698837	0.703841	0.684112	0.713787	0.715155	0.719067	0.719067	0.686501	0.725109	0.693807	0.68342
KLF13	3.17349	11.8917	DoG	0.663625	0.695166	0.725526	0.712204	0.706378	0.694436	0.696583	0.740517	0.708558	0.699615	0.704544	0.685233	0.715155	0.716395	0.719067	0.720216	0.687143	0.728289	0.694436	0.68445
TGFB1	0.0549145	11.8917	DoG	0.665893	0.696488	0.72642	0.713787	0.708558	0.696488	0.696959	0.740517	0.710011	0.699615	0.70553	0.685482	0.716395	0.718414	0.719067	0.720768	0.687692	0.728974	0.694436	0.685982
ZRSR2	1.0331	11.8917	DoG	0.666099	0.698837	0.727752	0.715155	0.711041	0.696583	0.699057	0.740517	0.711041	0.699925	0.708558	0.685511	0.719735	0.719735	0.720216	0.721836	0.690164	0.729314	0.694845	0.6889
ANKRD16	1.95249	11.9427	DoG	0.666691	0.699057	0.729314	0.716395	0.711528	0.696583	0.700986	0.740517	0.711041	0.700986	0.710883	0.685511	0.719892	0.720216	0.720768	0.722799	0.691766	0.730238	0.695166	0.691481
HUS1	0.0281236	11.9427	DoG	0.667062	0.699615	0.729917	0.719067	0.712204	0.696583	0.701514	0.740517	0.711041	0.701514	0.711041	0.685982	0.720216	0.721836	0.721836	0.724137	0.692992	0.730513	0.695347	0.691766
SMN2	0.939211	11.9427	DoG	0.667091	0.700151	0.729917	0.719067	0.713787	0.696583	0.701514	0.740971	0.711528	0.701898	0.711041	0.685982	0.720216	0.722372	0.722372	0.725109	0.693262	0.733267	0.695805	0.692491
ZUFSP	0.902493	11.9427	DoG	0.667385	0.701514	0.729917	0.719892	0.719067	0.696583	0.70553	0.741798	0.713787	0.703841	0.711528	0.690164	0.720447	0.722799	0.723591	0.725109	0.694436	0.7345	0.696488	0.692992
DUSP1	0.671871	11.9938	DoG	0.668018	0.701514	0.730238	0.720216	0.719067	0.697922	0.706378	0.746044	0.715155	0.70553	0.712204	0.691766	0.720768	0.723591	0.723591	0.72642	0.694436	0.7345	0.696583	0.693022
HDAC4	2.06331	11.9938	DoG	0.669006	0.70553	0.731522	0.720768	0.719067	0.698837	0.708558	0.746044	0.716395	0.708558	0.713787	0.692992	0.720768	0.724137	0.723591	0.727671	0.694845	0.737795	0.696583	0.694436
MKL1	1.18671	11.9938	DoG	0.669158	0.708558	0.732856	0.721836	0.719735	0.699615	0.710011	0.746044	0.716559	0.710011	0.716395	0.693022	0.721836	0.725109	0.724137	0.727752	0.695347	0.738585	0.696583	0.694436
NECAP1	1.30745	11.9938	DoG	0.670315	0.710011	0.7345	0.722466	0.720216	0.699615	0.710883	0.746081	0.718414	0.710883	0.716395	0.693738	0.722097	0.725526	0.725109	0.728295	0.696488	0.738585	0.698471	0.694436
OCEL1	0.359996	11.9938	DoG	0.671231	0.711041	0.734677	0.723503	0.720768	0.699615	0.711528	0.746182	0.719067	0.711041	0.716395	0.694436	0.722219	0.72642	0.725526	0.728295	0.696583	0.738903	0.698837	0.696488
PTPN4	1.04292	11.9938	DoG	0.676073	0.711528	0.735204	0.723591	0.720768	0.70044	0.712204	0.746917	0.719735	0.711528	0.716395	0.694436	0.723503	0.727752	0.72642	0.728295	0.696583	0.740046	0.699057	0.696583
ARMC8	2.25999	12.0448	DoG	0.676073	0.719067	0.736966	0.725109	0.720768	0.700986	0.712847	0.747345	0.719892	0.712204	0.719067	0.694845	0.723591	0.728295	0.72642	0.728974	0.696583	0.740492	0.699283	0.696583
MEGF8	2.20064	12.0448	DoG	0.676243	0.719067	0.736966	0.725109	0.722372	0.701514	0.713787	0.749016	0.720216	0.716395	0.719067	0.695166	0.725109	0.728974	0.72642	0.729314	0.696959	0.740517	0.699615	0.697922
NAF1	0.41557	12.0448	DoG	0.676465	0.719735	0.738548	0.725109	0.722466	0.701514	0.715155	0.749982	0.720216	0.716559	0.719067	0.696488	0.725497	0.729314	0.72642	0.730238	0.698707	0.740517	0.699925	0.698837
BTD	0.9163	12.0959	DoG	0.678641	0.720768	0.738585	0.725526	0.724137	0.701514	0.716395	0.750067	0.720768	0.718414	0.719067	0.696959	0.725526	0.729682	0.727752	0.730513	0.698837	0.740517	0.700986	0.699057
COMMD8	1.45943	12.0959	DoG	0.67929	0.720768	0.740492	0.72642	0.725109	0.708558	0.716559	0.750387	0.721836	0.719067	0.719735	0.699615	0.72642	0.729917	0.727752	0.7345	0.699057	0.740517	0.701514	0.699615
SMURF1	1.807	12.0959	DoG	0.679923	0.722799	0.740517	0.726837	0.725109	0.710011	0.718414	0.750387	0.722372	0.719892	0.721836	0.699615	0.72642	0.730238	0.727752	0.7345	0.699283	0.740517	0.703913	0.699615
TXNRD2	1.87669	12.0959	DoG	0.681824	0.724137	0.740517	0.727752	0.725109	0.710493	0.719067	0.750392	0.723591	0.720216	0.722372	0.699615	0.72642	0.730513	0.727752	0.734677	0.699615	0.740971	0.710883	0.699925
C11orf84	1.9041	12.1469	DoG	0.682627	0.725109	0.740517	0.729314	0.72642	0.710883	0.719067	0.751347	0.724137	0.720216	0.723591	0.699615	0.72642	0.731522	0.728974	0.736966	0.699615	0.742727	0.711041	0.701514
PLAA	0.379148	12.1469	DoG	0.68342	0.725109	0.740971	0.729682	0.727752	0.711528	0.719735	0.751488	0.724137	0.720216	0.723591	0.699615	0.727752	0.732856	0.729314	0.737795	0.700986	0.745806	0.711528	0.701514
ZZEF1	1.1841	12.1469	DoG	0.68342	0.725109	0.745806	0.729917	0.728295	0.712204	0.720216	0.752806	0.724137	0.720768	0.723591	0.700986	0.727752	0.734066	0.729917	0.738548	0.701514	0.746044	0.713787	0.705674
C5orf63	0.785702	12.1979	DoG	0.68342	0.725109	0.746044	0.730238	0.728698	0.712847	0.720768	0.753109	0.725526	0.720768	0.723591	0.701514	0.727752	0.7345	0.729917	0.738548	0.703841	0.746044	0.719067	0.706378
MOAP1	0.603421	12.1979	DoG	0.68342	0.725497	0.746044	0.730513	0.729917	0.715155	0.720768	0.753215	0.72642	0.720768	0.725109	0.708558	0.727752	0.7345	0.729917	0.738548	0.710011	0.749982	0.719735	0.710011
PPOX	1.92121	12.1979	DoG	0.68342	0.725526	0.746182	0.733078	0.730513	0.716395	0.722097	0.753322	0.726837	0.721836	0.725526	0.710011	0.728974	0.734677	0.730238	0.740046	0.710883	0.750067	0.720216	0.710493
TASP1	2.02922	12.1979	DoG	0.684112	0.728295	0.746547	0.7345	0.731522	0.716395	0.722372	0.756034	0.727752	0.722219	0.72642	0.711041	0.729917	0.736966	0.730513	0.740492	0.711041	0.750392	0.720216	0.711041
C16orf59	2.49469	12.249	DoG	0.685233	0.728295	0.746771	0.7345	0.734677	0.719067	0.722799	0.758661	0.728289	0.722372	0.72642	0.711041	0.730513	0.737795	0.730513	0.740517	0.711528	0.751347	0.720216	0.711528
C19orf40	0.261807	12.249	DoG	0.685511	0.728974	0.746917	0.734677	0.736966	0.719067	0.723591	0.75971	0.728974	0.723503	0.727752	0.711528	0.7345	0.738508	0.731522	0.740971	0.712847	0.752806	0.720768	0.711531
SERTAD1	-0.36257	12.249	DoG	0.685891	0.729314	0.747345	0.736966	0.737795	0.719067	0.724137	0.760169	0.729314	0.723591	0.727752	0.712204	0.7345	0.738585	0.733645	0.742727	0.713787	0.753109	0.721836	0.712204
KIAA0196	2.45492	12.3	DoG	0.687692	0.729352	0.750067	0.737795	0.738548	0.720216	0.725109	0.760439	0.729917	0.724137	0.728289	0.715155	0.736966	0.738585	0.7345	0.744388	0.716395	0.753322	0.722097	0.715155
DTWD1	1.49499	12.351	DoG	0.690164	0.730238	0.750387	0.738548	0.738585	0.722799	0.725109	0.760856	0.729917	0.725109	0.728295	0.716395	0.737795	0.738585	0.7345	0.746182	0.719067	0.755171	0.724137	0.716395
MAGI3	1.09671	12.351	DoG	0.690269	0.731522	0.750392	0.740492	0.740046	0.723591	0.725109	0.763175	0.729917	0.725109	0.728295	0.716395	0.737795	0.740492	0.734677	0.749181	0.719735	0.756736	0.724137	0.716395
DYRK2	1.91366	12.4021	DoG	0.691481	0.733267	0.752806	0.740517	0.740492	0.723591	0.725109	0.763406	0.730238	0.725109	0.729314	0.718414	0.738585	0.740492	0.736966	0.749982	0.719892	0.756736	0.725109	0.716395
ORC5	1.7537	12.4021	DoG	0.691766	0.7345	0.753109	0.740517	0.740517	0.724137	0.725109	0.763406	0.730513	0.725378	0.729917	0.719067	0.740492	0.740492	0.737795	0.750067	0.720216	0.75971	0.725109	0.716594
SLC35B3	1.36505	12.4021	DoG	0.692992	0.7345	0.753215	0.740517	0.740517	0.724137	0.727671	0.766183	0.730513	0.725497	0.729917	0.720216	0.740492	0.740517	0.738548	0.750387	0.720216	0.760169	0.729314	0.71739
STARD4	1.78216	12.4021	DoG	0.693022	0.734677	0.753215	0.740971	0.740971	0.725109	0.728295	0.766751	0.730513	0.728295	0.730238	0.721836	0.740492	0.740971	0.738548	0.750392	0.720447	0.761426	0.729682	0.719067
ZNF668	0.408922	12.4021	DoG	0.693244	0.736966	0.753215	0.746547	0.741798	0.72642	0.728974	0.766798	0.7345	0.729917	0.730513	0.722372	0.740517	0.746044	0.738585	0.751606	0.721836	0.762552	0.729917	0.719067
ACVR2A	1.50278	12.4531	DoG	0.693262	0.738548	0.753322	0.746917	0.742727	0.727752	0.730513	0.76764	0.734677	0.731522	0.731522	0.722799	0.740517	0.746044	0.740492	0.752806	0.722097	0.762552	0.730238	0.719735
C4orf27	1.32405	12.4531	DoG	0.694436	0.738585	0.753322	0.750067	0.745806	0.728289	0.730513	0.767676	0.736966	0.732856	0.733645	0.723591	0.740971	0.746044	0.740492	0.753215	0.722372	0.762552	0.730513	0.721836
DEGS1	1.03741	12.4531	DoG	0.694436	0.738585	0.753322	0.750387	0.746044	0.728295	0.733078	0.769526	0.737795	0.734066	0.734677	0.723591	0.744388	0.746081	0.740517	0.75366	0.722799	0.763175	0.731522	0.722799
MYO5A	1.14781	12.4531	DoG	0.694845	0.738585	0.754285	0.750387	0.746182	0.729314	0.734677	0.769961	0.737795	0.734677	0.736966	0.724137	0.745806	0.746771	0.740517	0.755171	0.723503	0.764892	0.7345	0.723591
SUV39H1	1.69836	12.4531	DoG	0.695166	0.738585	0.75444	0.750387	0.746547	0.730238	0.736966	0.772353	0.738502	0.737632	0.738585	0.724137	0.746044	0.749982	0.740517	0.756034	0.723591	0.766183	0.7345	0.723591
PIGN	1.26521	12.5042	DoG	0.695805	0.738903	0.760169	0.752806	0.746771	0.734677	0.737795	0.773501	0.738548	0.737795	0.740517	0.725109	0.746182	0.750387	0.741075	0.756736	0.724137	0.766183	0.734677	0.723591
EXOC8	1.71182	12.5552	DoG	0.696959	0.740492	0.760439	0.753215	0.750067	0.736966	0.738548	0.773501	0.738548	0.737795	0.740517	0.725109	0.747345	0.750387	0.744664	0.75971	0.724137	0.766751	0.736966	0.724137
FAM72A	1.8803	12.5552	DoG	0.698707	0.740517	0.760856	0.753322	0.750387	0.737795	0.738548	0.774965	0.738585	0.737795	0.740517	0.725526	0.750067	0.750387	0.745196	0.760439	0.725109	0.767676	0.737632	0.725109
FLYWCH1	1.84145	12.5552	DoG	0.698837	0.740971	0.762552	0.754285	0.750392	0.738502	0.738585	0.775226	0.740046	0.738548	0.740971	0.728295	0.750387	0.750392	0.745806	0.762552	0.725109	0.769317	0.737795	0.725109
PRR7	-0.609084	12.6573	DoG	0.699057	0.741798	0.762552	0.75971	0.751347	0.738903	0.740492	0.77558	0.740492	0.738903	0.745196	0.728295	0.750387	0.752806	0.746044	0.762552	0.725109	0.769387	0.737795	0.725378
WDR73	1.1092	12.6573	DoG	0.699925	0.745806	0.762552	0.760169	0.751488	0.740492	0.740492	0.77622	0.740517	0.740046	0.746044	0.729314	0.751488	0.753109	0.746182	0.762552	0.725526	0.769387	0.737795	0.72642
DDX31	0.984431	12.7083	DoG	0.700986	0.746044	0.762961	0.760439	0.752806	0.740517	0.740517	0.778052	0.740517	0.740492	0.746182	0.729917	0.753109	0.753215	0.746771	0.763175	0.72642	0.770023	0.738585	0.727752
GATC	0.437221	12.7593	DoG	0.701514	0.746044	0.763175	0.760856	0.753215	0.740517	0.740517	0.779685	0.740517	0.740517	0.746547	0.729917	0.753215	0.753215	0.749593	0.764892	0.727752	0.770913	0.740046	0.728295
SMN1	0.965627	12.7593	DoG	0.701514	0.746044	0.763406	0.761903	0.753322	0.740971	0.740971	0.781563	0.740971	0.746081	0.746771	0.730238	0.753215	0.753215	0.750387	0.766047	0.728295	0.77622	0.740971	0.728974
SPTY2D1	0.525029	12.7593	DoG	0.701514	0.746044	0.764892	0.761979	0.753322	0.742636	0.741927	0.781563	0.741075	0.746182	0.746917	0.730513	0.756736	0.753322	0.750392	0.766183	0.728974	0.776841	0.742636	0.729917
DDX6	1.26702	12.8614	DoG	0.702614	0.746547	0.766183	0.762552	0.753322	0.745806	0.745806	0.781979	0.742727	0.746917	0.749181	0.734677	0.756736	0.753322	0.751488	0.766751	0.729314	0.776939	0.742727	0.730513
LIX1L	0.728776	12.8614	DoG	0.703841	0.746917	0.766798	0.762552	0.753322	0.746182	0.746044	0.781979	0.744388	0.747345	0.749593	0.737795	0.760169	0.75366	0.751832	0.766798	0.729682	0.778052	0.746044	0.731522
MBIP	1.27015	12.8614	DoG	0.703913	0.747345	0.76764	0.762552	0.754285	0.746547	0.746182	0.782229	0.746044	0.749016	0.749836	0.738548	0.762552	0.755581	0.752806	0.76757	0.729917	0.779685	0.746182	0.732856
SMYD4	0.305051	12.8614	DoG	0.704544	0.749982	0.767676	0.763406	0.75971	0.746917	0.746547	0.784477	0.746182	0.749181	0.750387	0.740046	0.762552	0.756736	0.753109	0.768355	0.730238	0.78043	0.746547	0.7345
TOR1B	1.40178	12.8614	DoG	0.70553	0.750392	0.768458	0.763406	0.760169	0.749016	0.746917	0.785786	0.746547	0.749982	0.750387	0.740492	0.762552	0.760169	0.753215	0.769961	0.730513	0.78043	0.746917	0.734677
UBXN8	0.358557	12.8614	DoG	0.705674	0.752806	0.769317	0.764892	0.760856	0.749982	0.749982	0.785786	0.750067	0.750067	0.751832	0.740517	0.76757	0.761426	0.753215	0.770913	0.730513	0.780483	0.749181	0.736966
MUS81	1.51131	12.9635	DoG	0.706378	0.753215	0.770023	0.766751	0.761903	0.750387	0.750067	0.785786	0.750387	0.750387	0.752806	0.740971	0.76764	0.762552	0.753215	0.771266	0.730513	0.781563	0.749982	0.736966
RIT1	1.6427	12.9635	DoG	0.708558	0.753215	0.770913	0.76764	0.761979	0.750387	0.750387	0.787575	0.750387	0.750392	0.753109	0.742727	0.767676	0.762552	0.753322	0.772353	0.7345	0.781563	0.750067	0.738548
BAD	1.84388	13.0145	DoG	0.710011	0.753322	0.771266	0.767676	0.763175	0.750392	0.750387	0.787745	0.751347	0.751347	0.753215	0.744161	0.769526	0.762552	0.754285	0.774379	0.734677	0.781563	0.750387	0.738548
RDH10	0.880143	13.0145	DoG	0.711041	0.753322	0.772353	0.768945	0.763406	0.751347	0.750387	0.787745	0.751488	0.752806	0.753215	0.744388	0.771266	0.762552	0.75444	0.775801	0.737795	0.785786	0.750387	0.738585
TBC1D17	2.42939	13.0145	DoG	0.711041	0.753322	0.774821	0.769317	0.764892	0.751488	0.750387	0.787745	0.752806	0.753215	0.753322	0.745196	0.771266	0.763175	0.756034	0.775877	0.737795	0.785786	0.750387	0.738585
RHBDF1	1.84969	13.0656	DoG	0.711041	0.753322	0.774965	0.769317	0.766183	0.753109	0.750392	0.787824	0.753109	0.753215	0.753322	0.745806	0.774379	0.763406	0.756736	0.777247	0.738585	0.787745	0.750392	0.738585
VPS37B	1.64838	13.0656	DoG	0.711528	0.75366	0.77622	0.769387	0.766751	0.753322	0.751347	0.789885	0.753215	0.753215	0.753322	0.746182	0.774821	0.763406	0.75971	0.778052	0.738903	0.787824	0.751347	0.740046
COPS4	-0.138215	13.1166	DoG	0.712204	0.755002	0.780483	0.770023	0.766798	0.753322	0.752806	0.790261	0.753215	0.753322	0.755002	0.746917	0.774965	0.763406	0.760169	0.78043	0.740046	0.789885	0.752806	0.740971
PDK3	1.45192	13.1166	DoG	0.712847	0.755171	0.781563	0.770023	0.76764	0.755002	0.753109	0.790358	0.753215	0.753322	0.756034	0.749016	0.77622	0.763406	0.762552	0.78043	0.740492	0.790261	0.753215	0.742636
TAF5L	2.27365	13.1166	DoG	0.713787	0.756034	0.781563	0.771266	0.767676	0.756034	0.753322	0.7916	0.753322	0.755002	0.756736	0.749181	0.776841	0.765535	0.763175	0.780483	0.740517	0.790822	0.753322	0.742727
ZNF7	0.122443	13.1166	DoG	0.715155	0.756736	0.781563	0.773501	0.768355	0.75971	0.753322	0.791898	0.753322	0.755171	0.756736	0.749593	0.778052	0.766047	0.763406	0.78136	0.740971	0.791306	0.75366	0.744161
FAM101B	0.0465426	13.1676	DoG	0.716395	0.756736	0.782229	0.774821	0.768945	0.760169	0.753322	0.794819	0.753322	0.756034	0.75971	0.749982	0.78043	0.766183	0.764892	0.781563	0.742727	0.791388	0.75444	0.746044
RAP2C	1.1101	13.1676	DoG	0.716395	0.75971	0.782229	0.774965	0.769317	0.760856	0.755171	0.795703	0.756736	0.75971	0.760169	0.750067	0.781563	0.766183	0.766183	0.781563	0.746044	0.795921	0.755002	0.746044
RNF2	0.750452	13.1676	DoG	0.718761	0.763175	0.782229	0.77622	0.769342	0.76184	0.756736	0.795841	0.756736	0.763175	0.76184	0.750387	0.782229	0.766798	0.766751	0.781563	0.746182	0.798267	0.75971	0.746044
TSEN2	1.52397	13.1676	DoG	0.719067	0.763406	0.785786	0.776939	0.769961	0.764892	0.75971	0.795921	0.760169	0.766183	0.762552	0.750392	0.785786	0.76764	0.766798	0.782409	0.746547	0.798366	0.760856	0.746547
TUBGCP6	0.847292	13.1676	DoG	0.719067	0.764892	0.785786	0.778052	0.770023	0.765535	0.760169	0.798984	0.763175	0.766183	0.763175	0.751488	0.787575	0.767676	0.76764	0.784477	0.746917	0.802314	0.76184	0.746771
BIRC3	-0.584963	13.2187	DoG	0.719067	0.766183	0.786128	0.779475	0.771266	0.766183	0.761797	0.801529	0.766183	0.766183	0.763406	0.751832	0.787745	0.767981	0.767676	0.787318	0.749016	0.803143	0.762552	0.746917
BLM	1.68338	13.2187	DoG	0.719191	0.766183	0.787318	0.78043	0.771266	0.766183	0.764892	0.801979	0.766798	0.766751	0.764892	0.753215	0.787824	0.768355	0.768458	0.787575	0.749181	0.803161	0.762552	0.750067
ANKRD46	3.38216	13.2697	DoG	0.719735	0.766798	0.787575	0.780483	0.773501	0.766751	0.766751	0.802314	0.766798	0.766798	0.765535	0.753215	0.788022	0.769025	0.769025	0.787745	0.749982	0.804097	0.762552	0.750387
FAM76A	2.0378	13.2697	DoG	0.719892	0.767339	0.787745	0.781563	0.773936	0.766798	0.766798	0.803161	0.766798	0.76757	0.766751	0.753215	0.790358	0.769961	0.769961	0.787824	0.750387	0.804131	0.763175	0.750392
BHLHE40	2.39071	13.3208	DoG	0.720216	0.767676	0.787745	0.781979	0.775226	0.766798	0.76757	0.804097	0.76764	0.76764	0.76764	0.753322	0.791306	0.773501	0.772353	0.789885	0.750387	0.806311	0.764892	0.751606
C1orf174	0.991397	13.3208	DoG	0.720216	0.769526	0.787745	0.782229	0.77558	0.76764	0.76764	0.806261	0.767676	0.767676	0.767676	0.753322	0.791388	0.773897	0.772353	0.790261	0.750387	0.807355	0.766183	0.752072
C9orf3	0.491083	13.3208	DoG	0.720216	0.771266	0.787824	0.786128	0.77622	0.767676	0.767676	0.806311	0.768355	0.768355	0.769025	0.753322	0.7916	0.774821	0.773501	0.790358	0.750392	0.807355	0.766183	0.752806
TGFBR1	0.994647	13.3718	DoG	0.720216	0.771266	0.788496	0.787318	0.777247	0.769387	0.769342	0.809785	0.769317	0.768945	0.769387	0.75366	0.795841	0.77622	0.773501	0.791388	0.751347	0.807355	0.766183	0.753215
ZNF260	1.57251	13.3718	DoG	0.720768	0.772353	0.789885	0.787575	0.779685	0.769387	0.769526	0.810307	0.769317	0.769961	0.769526	0.754285	0.795921	0.777247	0.774821	0.7916	0.752806	0.810307	0.766751	0.753215
BRF1	2.51843	13.4739	DoG	0.720768	0.775226	0.790261	0.787745	0.78043	0.769961	0.770913	0.810771	0.769387	0.771266	0.771266	0.755171	0.79849	0.777608	0.775226	0.791898	0.753215	0.810771	0.766798	0.753322
FAM111A	2.24603	13.4739	DoG	0.722799	0.77622	0.790358	0.787824	0.780483	0.770913	0.771266	0.810771	0.769387	0.772353	0.771266	0.756034	0.799578	0.778052	0.77558	0.795703	0.753215	0.811365	0.766798	0.755002
ABHD8	1.15187	13.5249	DoG	0.723503	0.778052	0.791388	0.790261	0.781563	0.771266	0.772353	0.812955	0.769526	0.772353	0.772353	0.760856	0.801529	0.779685	0.77622	0.795841	0.753322	0.812914	0.76757	0.755171
MEX3C	0.213226	13.5249	DoG	0.723591	0.779685	0.791898	0.790358	0.781563	0.773501	0.774379	0.813702	0.770023	0.774379	0.772353	0.761426	0.802854	0.78073	0.778052	0.795921	0.755002	0.812955	0.76764	0.756034
UBL3	2.34937	13.5759	DoG	0.723591	0.781563	0.795841	0.790822	0.781979	0.773501	0.77622	0.813792	0.770023	0.774965	0.772353	0.762552	0.803161	0.781563	0.781563	0.800469	0.755171	0.813792	0.768458	0.756736
VANGL1	1.92292	13.5759	DoG	0.728295	0.781563	0.795921	0.7916	0.782229	0.773897	0.776841	0.815461	0.771266	0.775226	0.772353	0.762552	0.804097	0.781979	0.781563	0.801454	0.756736	0.815321	0.769317	0.75971
MLLT3	1.85836	13.627	DoG	0.728295	0.781563	0.79849	0.794681	0.784477	0.77558	0.778052	0.816127	0.772353	0.775801	0.773501	0.762552	0.806261	0.782229	0.781979	0.801979	0.75971	0.817671	0.769317	0.760439
TBPL1	1.45851	13.627	DoG	0.729314	0.782229	0.801529	0.795841	0.785786	0.77622	0.779685	0.816504	0.772353	0.776841	0.773501	0.764892	0.807355	0.785786	0.781979	0.802314	0.760439	0.818002	0.769317	0.762552
PRMT6	2.55609	13.678	DoG	0.729682	0.784477	0.803143	0.795921	0.787318	0.779685	0.780483	0.816561	0.773501	0.777608	0.775801	0.766047	0.807355	0.785786	0.782229	0.803143	0.760856	0.819428	0.769961	0.762552
SIAH1	0.923449	13.678	DoG	0.729917	0.785786	0.803161	0.79849	0.787575	0.78043	0.781563	0.817671	0.773501	0.78043	0.775832	0.766798	0.807355	0.785786	0.782229	0.803161	0.762552	0.820493	0.770023	0.762552
TCTA	0.759385	13.7291	DoG	0.729917	0.785786	0.809785	0.798984	0.787745	0.78043	0.781563	0.819428	0.77558	0.78043	0.77622	0.766798	0.809785	0.786128	0.782229	0.804097	0.762552	0.821284	0.770023	0.763175
PPM1D	1.24441	13.7801	DoG	0.729917	0.785786	0.810307	0.801529	0.787745	0.78043	0.781563	0.821284	0.77622	0.780483	0.778052	0.769317	0.812914	0.787318	0.784477	0.804131	0.762552	0.821395	0.770023	0.763406
VARS2	1.48153	13.7801	DoG	0.730238	0.785786	0.811365	0.801979	0.789885	0.780483	0.781563	0.821395	0.776939	0.78073	0.779685	0.769317	0.812914	0.787575	0.785786	0.806311	0.764892	0.822021	0.770913	0.763406
AGPAT1	1.3423	13.8311	DoG	0.730513	0.786128	0.811365	0.802314	0.790822	0.781979	0.785786	0.822021	0.778052	0.781563	0.781563	0.769961	0.812914	0.787745	0.786464	0.807355	0.765535	0.822176	0.771266	0.764892
CLK4	0.810157	13.8311	DoG	0.733078	0.787318	0.811921	0.803143	0.7916	0.781979	0.786128	0.82211	0.781501	0.782229	0.781563	0.770023	0.812955	0.789885	0.787318	0.807355	0.766183	0.822807	0.772353	0.766183
SFI1	1.97925	13.8311	DoG	0.7345	0.787575	0.812914	0.803161	0.791898	0.784477	0.787575	0.822176	0.781563	0.787318	0.781563	0.770023	0.813702	0.790261	0.787824	0.809785	0.766183	0.822853	0.772353	0.766751
ANGEL2	1.71735	13.8822	DoG	0.734677	0.787745	0.812914	0.804097	0.792952	0.787318	0.787745	0.822327	0.781563	0.789885	0.781979	0.770913	0.813792	0.790358	0.789885	0.810307	0.766751	0.824071	0.773936	0.766798
BTBD10	1.39694	13.8822	DoG	0.737632	0.787745	0.812955	0.806261	0.794819	0.787575	0.787745	0.822807	0.781979	0.790261	0.781979	0.771266	0.815461	0.791336	0.790261	0.810677	0.766798	0.824071	0.774379	0.76764
TFPT	0.925999	13.8822	DoG	0.737795	0.787745	0.813702	0.806311	0.795703	0.787745	0.789885	0.822853	0.781979	0.791388	0.782229	0.771266	0.816127	0.791388	0.791388	0.810771	0.766798	0.824523	0.774821	0.769387
FAM76B	1.93141	13.9332	DoG	0.737795	0.787824	0.813792	0.807114	0.795841	0.787745	0.790261	0.824071	0.782229	0.79179	0.782229	0.771266	0.816504	0.7916	0.7916	0.811365	0.76764	0.8253	0.775226	0.769526
SWAP70	1.87169	13.9332	DoG	0.737795	0.789885	0.815321	0.807355	0.795921	0.789885	0.791898	0.824071	0.782229	0.791898	0.785786	0.772353	0.817671	0.791898	0.791898	0.811365	0.769317	0.8253	0.775801	0.769961
DDX11	1.5211	13.9842	DoG	0.737795	0.790261	0.815461	0.807355	0.801529	0.790261	0.795841	0.8253	0.782229	0.795921	0.785786	0.772353	0.820493	0.794151	0.794819	0.812914	0.769342	0.82541	0.77622	0.771181
FBXL5	0.642948	13.9842	DoG	0.738548	0.790358	0.815461	0.809785	0.802314	0.790358	0.79849	0.82541	0.782409	0.802314	0.787318	0.772353	0.821395	0.795841	0.795703	0.812914	0.769387	0.82541	0.776939	0.772353
GAS2L1	2.54641	14.0353	DoG	0.738585	0.790822	0.815461	0.810307	0.803143	0.790822	0.799578	0.82541	0.784477	0.803161	0.787575	0.772353	0.822021	0.795921	0.795921	0.812955	0.769526	0.826269	0.777247	0.772353
SNX7	1.69437	14.0353	DoG	0.738585	0.7916	0.816504	0.810677	0.803161	0.791306	0.801454	0.825502	0.785786	0.804131	0.790153	0.775801	0.82211	0.798984	0.79849	0.813702	0.769961	0.826587	0.779685	0.774821
LARGE	1.25751	14.0863	DoG	0.738585	0.79179	0.820493	0.810771	0.804131	0.7916	0.801789	0.826269	0.785786	0.806261	0.790261	0.775832	0.822327	0.801529	0.799578	0.813792	0.770023	0.827308	0.779874	0.775877
RNF185	2.60005	14.0863	DoG	0.738585	0.791898	0.822021	0.811365	0.809785	0.79179	0.803143	0.827549	0.786128	0.806311	0.791306	0.776841	0.824071	0.801979	0.801529	0.815321	0.770023	0.827308	0.78043	0.77622
TAF4	1.15506	14.0863	DoG	0.740046	0.792952	0.822253	0.811365	0.810307	0.791898	0.806261	0.827638	0.787575	0.807355	0.791388	0.776939	0.8253	0.804097	0.801979	0.816127	0.770913	0.827308	0.781563	0.777247
FKBP15	1.92656	14.1374	DoG	0.740492	0.795703	0.822327	0.812779	0.810677	0.791898	0.806311	0.827638	0.787745	0.808667	0.7916	0.778336	0.8253	0.804131	0.802314	0.817671	0.771266	0.827549	0.782229	0.778052
GRASP	1.11364	14.1374	DoG	0.740492	0.795841	0.822807	0.812914	0.810771	0.795703	0.807355	0.828172	0.787745	0.810307	0.79179	0.779685	0.827308	0.806261	0.803161	0.818002	0.771266	0.827638	0.784477	0.779685
SNN	1.13493	14.1374	DoG	0.740492	0.795921	0.824071	0.812955	0.810771	0.795841	0.809635	0.828528	0.787745	0.810771	0.793549	0.78043	0.827308	0.806311	0.804131	0.818196	0.771266	0.827638	0.785786	0.78043
TADA2B	0.161692	14.1374	DoG	0.744161	0.79849	0.824071	0.813702	0.810771	0.795921	0.809785	0.828528	0.787824	0.811365	0.795841	0.78043	0.827549	0.807355	0.806261	0.820493	0.772353	0.828753	0.786464	0.78043
C3orf38	2.45462	14.1884	DoG	0.744388	0.801529	0.824071	0.813792	0.811365	0.79849	0.810307	0.833485	0.790261	0.812779	0.795921	0.78043	0.828528	0.807355	0.806261	0.821284	0.772353	0.833485	0.787318	0.781563
DCPS	1.46611	14.1884	DoG	0.745196	0.803161	0.824071	0.815461	0.811365	0.802314	0.810677	0.833827	0.790358	0.812914	0.799578	0.78043	0.828753	0.809785	0.806261	0.822327	0.773501	0.833485	0.787575	0.781563
NUP54	0.922852	14.1884	DoG	0.745806	0.806311	0.824071	0.815575	0.811365	0.803143	0.810771	0.833827	0.790822	0.812955	0.801529	0.780483	0.828753	0.810677	0.807355	0.822807	0.774821	0.833485	0.787745	0.781563
RFX7	2.53077	14.1884	DoG	0.746044	0.807355	0.824071	0.816127	0.811921	0.803161	0.810771	0.835613	0.791306	0.813702	0.801789	0.781563	0.833485	0.811365	0.807355	0.822853	0.774965	0.833485	0.787824	0.782229
CMC1	1.62125	14.2394	DoG	0.746044	0.809785	0.824071	0.816561	0.812779	0.806261	0.811365	0.836193	0.791388	0.813792	0.801979	0.782229	0.833485	0.811921	0.807355	0.824071	0.775801	0.833485	0.788496	0.784477
GABPB1	1.59226	14.2394	DoG	0.746044	0.810307	0.8253	0.817671	0.812914	0.806261	0.812914	0.836686	0.7916	0.815461	0.806261	0.782229	0.834032	0.812885	0.809785	0.824071	0.77622	0.834121	0.789885	0.785786
LLGL1	2.48605	14.2394	DoG	0.746044	0.810677	0.82541	0.818002	0.813702	0.806311	0.812914	0.836686	0.791898	0.817671	0.806261	0.784477	0.835613	0.812914	0.810307	0.8253	0.776841	0.836193	0.790261	0.785786
NOC4L	2.61313	14.2394	DoG	0.746044	0.810771	0.82541	0.818196	0.813792	0.807355	0.812955	0.837081	0.791898	0.820493	0.806261	0.787318	0.836193	0.812914	0.810677	0.82541	0.777247	0.836686	0.790358	0.785786
ARL6IP6	1.02521	14.2905	DoG	0.746182	0.811365	0.82541	0.821395	0.815461	0.807355	0.813702	0.837877	0.791898	0.821284	0.806261	0.789885	0.836501	0.812914	0.810771	0.82541	0.78043	0.836686	0.790822	0.787575
FAM120B	1.76963	14.2905	DoG	0.749016	0.812914	0.826269	0.822021	0.816127	0.807355	0.813792	0.839221	0.795703	0.821395	0.806311	0.790261	0.836686	0.812955	0.810771	0.826269	0.780483	0.839221	0.791388	0.787745
FOXC1	1.27302	14.2905	DoG	0.749181	0.812955	0.827549	0.822327	0.817671	0.807355	0.815278	0.839221	0.795841	0.822021	0.809785	0.790358	0.836686	0.813702	0.811365	0.827308	0.781979	0.840641	0.79179	0.789885
GDAP2	1.37875	14.2905	DoG	0.749593	0.813702	0.828528	0.8253	0.818196	0.809785	0.816127	0.840641	0.795921	0.822176	0.810307	0.790822	0.836686	0.813822	0.811365	0.827308	0.782229	0.840654	0.791898	0.790261
GPCPD1	1.18093	14.2905	DoG	0.749982	0.813792	0.828753	0.8253	0.819428	0.810307	0.816127	0.843416	0.79849	0.822807	0.810677	0.791388	0.837081	0.815461	0.811921	0.827638	0.784477	0.840972	0.795703	0.790358
PI4KB	1.52139	14.2905	DoG	0.750067	0.818196	0.829388	0.82541	0.821284	0.810771	0.816504	0.844061	0.801529	0.822853	0.810771	0.7916	0.839221	0.816561	0.812914	0.833485	0.785786	0.84182	0.795841	0.790822
PIGG	1.71756	14.2905	DoG	0.750387	0.820493	0.833485	0.826269	0.822021	0.810771	0.817671	0.844061	0.801979	0.8253	0.810771	0.791898	0.839221	0.817671	0.812914	0.833485	0.786128	0.843416	0.795921	0.7916
CDK18	2.43982	14.3415	DoG	0.750387	0.821395	0.833827	0.827308	0.822327	0.810771	0.818002	0.844634	0.802314	0.8253	0.811365	0.791898	0.839221	0.818002	0.813702	0.833485	0.787318	0.844021	0.799578	0.79179
PIK3CA	0.358908	14.3415	DoG	0.751347	0.822021	0.834121	0.827549	0.822807	0.811365	0.818196	0.845861	0.803161	0.8253	0.811365	0.792107	0.84182	0.818196	0.813792	0.833827	0.787745	0.844634	0.802314	0.791898
ISG20	1.45148	14.3925	DoG	0.751832	0.82211	0.834121	0.827638	0.824071	0.811921	0.820493	0.846614	0.804097	0.82541	0.811921	0.794151	0.843416	0.820493	0.815461	0.834052	0.787745	0.845054	0.803143	0.795703
PMP22	0.87078	14.3925	DoG	0.752607	0.822327	0.836193	0.827638	0.8253	0.812914	0.821284	0.847997	0.804131	0.82541	0.812955	0.795703	0.844061	0.821284	0.815461	0.835613	0.787745	0.845109	0.804097	0.795921
ZNF516	1.1534	14.3925	DoG	0.752806	0.824071	0.836686	0.828528	0.8253	0.812914	0.822021	0.848548	0.806261	0.826269	0.813702	0.795921	0.844061	0.821395	0.815461	0.836686	0.789885	0.845861	0.807355	0.798267
MAPK8	1.90909	14.4436	DoG	0.753215	0.824523	0.839221	0.829388	0.82541	0.812955	0.822176	0.848585	0.806311	0.827308	0.813792	0.79849	0.844634	0.822327	0.816127	0.837081	0.790261	0.846962	0.810307	0.79849
TSHZ1	1.22699	14.4436	DoG	0.753215	0.8253	0.839221	0.833485	0.82541	0.813702	0.822327	0.848585	0.807355	0.827549	0.815461	0.801529	0.845109	0.822807	0.816127	0.837877	0.790358	0.848585	0.810677	0.801529
CYLD	3.00692	14.4946	DoG	0.753215	0.8253	0.840654	0.833485	0.82541	0.813792	0.822853	0.848585	0.807355	0.827638	0.815461	0.801789	0.846614	0.822853	0.816504	0.839221	0.790822	0.848585	0.810771	0.803143
GZF1	1.424	14.4946	DoG	0.75366	0.82541	0.84182	0.833485	0.826269	0.816127	0.824071	0.848585	0.807355	0.828528	0.816504	0.802314	0.847997	0.824071	0.817671	0.840641	0.79179	0.848585	0.811365	0.803161
PLEKHH3	1.36382	14.4946	DoG	0.754285	0.82541	0.843416	0.833485	0.827308	0.817671	0.824071	0.848585	0.809785	0.829388	0.817671	0.803143	0.848585	0.824371	0.818196	0.841797	0.791898	0.848585	0.812885	0.806261
VASN	2.19536	14.4946	DoG	0.756034	0.82541	0.843881	0.834121	0.827549	0.818002	0.824071	0.848791	0.810307	0.833827	0.818196	0.803161	0.848585	0.8253	0.820493	0.843416	0.791898	0.848585	0.812914	0.806261
PARP3	1.46499	14.5456	DoG	0.75971	0.82541	0.844061	0.834121	0.827638	0.820493	0.82541	0.850268	0.811365	0.834121	0.820493	0.805592	0.848791	0.8253	0.821284	0.844021	0.795703	0.848791	0.812955	0.806261
USP32	0.289458	14.5456	DoG	0.760169	0.826269	0.844634	0.835613	0.827638	0.822021	0.82541	0.850268	0.811365	0.835613	0.821284	0.806261	0.850268	0.8253	0.822253	0.844061	0.795921	0.848934	0.813702	0.806311
MGAT2	1.50846	14.5967	DoG	0.760856	0.826587	0.845109	0.836193	0.827638	0.822176	0.82541	0.852317	0.812914	0.836686	0.822327	0.806261	0.850268	0.82541	0.8253	0.844634	0.798267	0.850774	0.815461	0.807355
RFXAP	1.23679	14.5967	DoG	0.763175	0.827308	0.846614	0.837081	0.828528	0.822327	0.82541	0.852896	0.812914	0.839221	0.824071	0.807355	0.850268	0.825502	0.82541	0.845109	0.798984	0.852896	0.817671	0.809785
SLC6A6	1.42689	14.5967	DoG	0.764892	0.827638	0.846962	0.837877	0.828753	0.82236	0.82541	0.854149	0.812914	0.839221	0.824071	0.809785	0.850774	0.826269	0.826269	0.845382	0.799578	0.854149	0.818196	0.810307
TAF5	0.693464	14.5967	DoG	0.766183	0.827638	0.847997	0.83945	0.82927	0.822602	0.826269	0.855127	0.812914	0.840641	0.8253	0.810307	0.852896	0.827549	0.826587	0.846614	0.800469	0.855289	0.819428	0.810771
TIPIN	0.52241	14.5967	DoG	0.766183	0.828753	0.848585	0.840641	0.833827	0.822659	0.827549	0.855447	0.812955	0.840654	0.82541	0.810677	0.854149	0.828172	0.827308	0.848548	0.801979	0.855447	0.819428	0.810771
KIAA1522	1.7296	14.6477	DoG	0.766751	0.829388	0.848585	0.84182	0.834121	0.822807	0.827638	0.855447	0.813702	0.841797	0.826269	0.811365	0.855127	0.828528	0.827549	0.848791	0.802314	0.856394	0.822021	0.811365
PALB2	0.553474	14.6477	DoG	0.767676	0.833485	0.848585	0.843416	0.835613	0.822853	0.827638	0.856265	0.813792	0.844021	0.827308	0.812914	0.856552	0.828753	0.827638	0.850268	0.803143	0.856552	0.822176	0.811921
TAPT1	1.21181	14.6477	DoG	0.768355	0.833485	0.848791	0.843881	0.836188	0.824071	0.828528	0.856552	0.815461	0.844061	0.827308	0.813702	0.856552	0.828753	0.827638	0.850268	0.803161	0.856552	0.822253	0.813792
DTX4	2.39353	14.7498	DoG	0.769317	0.833827	0.850268	0.844061	0.840641	0.8253	0.828528	0.856636	0.815461	0.844061	0.827549	0.813792	0.856636	0.831774	0.827638	0.850268	0.804097	0.856552	0.822327	0.815461
TBC1D2B	4.37712	14.7498	DoG	0.769317	0.834121	0.850268	0.844634	0.843416	0.8253	0.828528	0.857064	0.815461	0.844061	0.827638	0.815461	0.85789	0.833485	0.828528	0.852687	0.806261	0.857064	0.82236	0.817671
DDR1	1.96923	14.8008	DoG	0.769317	0.834121	0.852687	0.845109	0.844021	0.82541	0.828753	0.85789	0.816127	0.844634	0.827638	0.815461	0.861507	0.833485	0.828753	0.852896	0.806311	0.85789	0.822602	0.820493
PRIM2	2.00812	14.8008	DoG	0.769387	0.834121	0.852896	0.846614	0.844061	0.826269	0.833827	0.857916	0.816127	0.845109	0.827638	0.818002	0.861507	0.833827	0.828753	0.854149	0.807355	0.857916	0.822853	0.822021
SOCS5	1.36403	14.8008	DoG	0.769961	0.834121	0.853301	0.846962	0.844061	0.827308	0.834121	0.857982	0.816504	0.845861	0.828528	0.818196	0.862364	0.833827	0.82927	0.854149	0.810307	0.860466	0.824071	0.822176
ZNF275	1.88919	14.8008	DoG	0.770023	0.836188	0.854149	0.848585	0.844061	0.827549	0.834121	0.858091	0.817671	0.846962	0.828528	0.819428	0.862479	0.834121	0.831774	0.855289	0.810677	0.862364	0.8253	0.822327
EIF1AD	1.8935	14.8519	DoG	0.770023	0.836193	0.855127	0.848585	0.844634	0.827638	0.836193	0.861507	0.820493	0.847997	0.829388	0.820493	0.864526	0.834121	0.83335	0.856394	0.810771	0.862479	0.8253	0.822602
EME1	0.0941496	14.8519	DoG	0.770023	0.83945	0.856394	0.848791	0.845861	0.827638	0.836686	0.861507	0.821284	0.848585	0.831774	0.821284	0.864526	0.834121	0.833485	0.856552	0.811365	0.862496	0.8253	0.824071
PC	1.35531	14.8519	DoG	0.770913	0.843416	0.856552	0.850268	0.846614	0.827638	0.839221	0.861507	0.82211	0.848791	0.83335	0.821395	0.864729	0.839221	0.833485	0.857064	0.812914	0.862525	0.8253	0.8253
RASA1	1.02688	14.8519	DoG	0.771266	0.844061	0.856552	0.852896	0.846962	0.828528	0.839221	0.862364	0.822176	0.852896	0.834121	0.822021	0.864729	0.83945	0.833827	0.85789	0.813702	0.862964	0.82541	0.8253
TBP	1.08604	14.9029	DoG	0.771266	0.844061	0.856636	0.853301	0.848402	0.828528	0.839221	0.862964	0.822327	0.854149	0.834121	0.822807	0.864729	0.844634	0.833827	0.858091	0.813792	0.863446	0.826269	0.8253
TLE3	1.1459	14.9029	DoG	0.772353	0.844634	0.857064	0.854149	0.848548	0.828753	0.840316	0.863446	0.822853	0.855127	0.835613	0.824071	0.864842	0.845109	0.834121	0.860466	0.815321	0.863446	0.827549	0.82541
C18orf21	0.757141	14.9539	DoG	0.772353	0.845054	0.85789	0.855447	0.848585	0.82927	0.84182	0.864526	0.824071	0.855447	0.836193	0.824071	0.864842	0.845382	0.835613	0.861507	0.815461	0.864647	0.827638	0.82541
NR2C2AP	0.868628	14.9539	DoG	0.773501	0.845109	0.857916	0.855447	0.848585	0.829388	0.843416	0.864526	0.8253	0.85599	0.837877	0.82541	0.865191	0.845861	0.836193	0.862195	0.816127	0.864667	0.828528	0.826269
CENPT	1.92398	15.005	DoG	0.774965	0.846614	0.860466	0.856394	0.848791	0.833827	0.844061	0.864647	0.825971	0.856394	0.839221	0.82541	0.866616	0.846614	0.839221	0.862364	0.816561	0.864667	0.829388	0.827308
DGKQ	2.14701	15.005	DoG	0.775801	0.846962	0.861507	0.856552	0.848934	0.833827	0.844061	0.864667	0.826269	0.856552	0.839221	0.826269	0.868248	0.848402	0.839221	0.862479	0.817671	0.864729	0.833485	0.827549
IPPK	1.56474	15.005	DoG	0.77622	0.848548	0.862479	0.856636	0.850268	0.834121	0.844634	0.864667	0.826587	0.856552	0.83945	0.827308	0.868248	0.848585	0.839221	0.862496	0.820493	0.864842	0.833485	0.827638
PMVK	2.35179	15.005	DoG	0.776939	0.848585	0.862964	0.856964	0.852317	0.834121	0.845109	0.864667	0.827308	0.856552	0.840654	0.827638	0.868248	0.848791	0.840641	0.863446	0.821284	0.864842	0.833485	0.827638
ZNF507	1.86442	15.005	DoG	0.777247	0.848791	0.862964	0.85789	0.852896	0.835613	0.845861	0.864667	0.827308	0.857064	0.843416	0.828753	0.868755	0.850268	0.841797	0.863446	0.822021	0.864842	0.833827	0.829388
GINS4	1.38198	15.056	DoG	0.778052	0.848934	0.862964	0.860466	0.853301	0.836193	0.846614	0.864842	0.827549	0.85789	0.844634	0.833827	0.869437	0.852896	0.843416	0.863446	0.82211	0.86639	0.833827	0.830075
MYSM1	0.849419	15.056	DoG	0.779685	0.850268	0.863446	0.861507	0.854149	0.839221	0.848585	0.86639	0.827638	0.861507	0.845109	0.833827	0.870679	0.854149	0.844061	0.864667	0.822176	0.866616	0.833827	0.832805
POLD3	1.46095	15.056	DoG	0.780483	0.850268	0.864526	0.861507	0.855289	0.839221	0.848585	0.868145	0.828528	0.862195	0.845861	0.835613	0.870941	0.855447	0.844634	0.864667	0.822602	0.868145	0.834121	0.833485
SYDE1	1.51828	15.056	DoG	0.781563	0.850268	0.864729	0.861507	0.855447	0.839221	0.848791	0.868248	0.828528	0.862479	0.846614	0.836193	0.87097	0.857064	0.845054	0.864729	0.822807	0.868248	0.834121	0.833485
ARFIP1	3.39292	15.1071	DoG	0.781563	0.852317	0.864842	0.861507	0.85599	0.839221	0.850268	0.868248	0.82927	0.863446	0.846962	0.836686	0.871219	0.85789	0.845109	0.864842	0.822853	0.868755	0.835613	0.833485
NAGA	0.0689767	15.1071	DoG	0.781979	0.852687	0.864966	0.861507	0.856394	0.839221	0.850268	0.868248	0.833485	0.864526	0.848585	0.836686	0.871782	0.857916	0.846614	0.864842	0.824071	0.870679	0.836193	0.833827
RHOT1	2.21653	15.1071	DoG	0.782229	0.852896	0.864966	0.862364	0.856964	0.840641	0.850268	0.868628	0.833485	0.864647	0.848585	0.837081	0.872899	0.861507	0.848548	0.86639	0.824071	0.871219	0.836686	0.834121
SERAC1	0.895113	15.1071	DoG	0.782229	0.854149	0.865191	0.862964	0.857064	0.840654	0.850774	0.868755	0.833485	0.864667	0.848585	0.83945	0.873589	0.861507	0.848585	0.866616	0.8253	0.871782	0.837081	0.834121
CCNH	0.564133	15.1581	DoG	0.782229	0.855127	0.866616	0.863446	0.85789	0.843416	0.854149	0.869437	0.833827	0.864729	0.848791	0.840316	0.873804	0.861507	0.848585	0.868248	0.8253	0.873888	0.839221	0.836193
CAB39	0.789863	15.2091	DoG	0.785786	0.856394	0.868145	0.863938	0.857916	0.844021	0.856394	0.869437	0.833827	0.864966	0.850268	0.840641	0.873965	0.861507	0.848585	0.868248	0.82541	0.874776	0.839221	0.837081
IMPA1	1.74285	15.2091	DoG	0.785786	0.856552	0.868248	0.864526	0.862479	0.844634	0.856636	0.870679	0.833827	0.86639	0.850268	0.841797	0.873965	0.862195	0.848791	0.868755	0.82541	0.875238	0.839221	0.837877
PML	3.16277	15.2091	DoG	0.785786	0.856636	0.868755	0.864526	0.862964	0.845109	0.857064	0.871219	0.836193	0.86639	0.852896	0.84182	0.874776	0.862364	0.851356	0.869493	0.82541	0.876224	0.83945	0.839221
ABI1	0.984118	15.2602	DoG	0.785786	0.857064	0.869437	0.864526	0.862964	0.846614	0.857916	0.871782	0.836501	0.866616	0.854149	0.843416	0.875299	0.862479	0.852896	0.870679	0.825502	0.876224	0.840641	0.839221
AFF1	1.26904	15.2602	DoG	0.785786	0.85789	0.870679	0.864667	0.863446	0.846962	0.857916	0.872899	0.839221	0.868145	0.855447	0.844021	0.876224	0.862496	0.855447	0.871219	0.826269	0.87648	0.84182	0.840654
C16orf87	0.622436	15.2602	DoG	0.787318	0.857916	0.871219	0.864667	0.864526	0.848548	0.860466	0.873804	0.84182	0.868248	0.855447	0.844634	0.877073	0.862964	0.855447	0.871707	0.827308	0.877073	0.843416	0.843416
COQ6	1.49887	15.2602	DoG	0.787745	0.857916	0.871622	0.864729	0.864647	0.848585	0.862195	0.873965	0.843416	0.868248	0.856394	0.845109	0.877438	0.863446	0.856394	0.871782	0.827308	0.877073	0.844021	0.844021
DDX20	0.967263	15.2602	DoG	0.787824	0.861507	0.871782	0.864842	0.864667	0.848585	0.862479	0.873965	0.844634	0.868248	0.856552	0.845861	0.877438	0.863446	0.856636	0.872899	0.827549	0.877073	0.844061	0.844634
HBP1	0.899375	15.2602	DoG	0.790261	0.861507	0.873804	0.864842	0.864667	0.848791	0.862964	0.875606	0.845109	0.868248	0.856552	0.846614	0.878216	0.864526	0.857064	0.873965	0.827638	0.878216	0.844634	0.845109
SSFA2	1.40764	15.3112	DoG	0.794681	0.862364	0.873965	0.864842	0.864667	0.850268	0.862964	0.876224	0.845861	0.868628	0.85789	0.846962	0.878238	0.864526	0.85789	0.876224	0.828528	0.878238	0.846614	0.846614
AGTPBP1	1.37118	15.3622	DoG	0.795921	0.862525	0.876224	0.864966	0.864667	0.850268	0.863446	0.876224	0.846614	0.868755	0.861507	0.848548	0.878238	0.864667	0.858091	0.87648	0.828528	0.878422	0.846962	0.846962
GALK2	3.34048	15.3622	DoG	0.796467	0.862964	0.876224	0.86639	0.864729	0.852896	0.863446	0.876808	0.846962	0.869437	0.864526	0.848791	0.879888	0.864729	0.862195	0.877767	0.828753	0.878438	0.848402	0.848402
ING3	1.94039	15.4133	DoG	0.798984	0.862964	0.877073	0.866616	0.864925	0.854149	0.864526	0.877073	0.848548	0.87097	0.864526	0.851369	0.880853	0.864729	0.862364	0.877767	0.829388	0.880853	0.848548	0.848548
MYC	1.04093	15.4133	DoG	0.801529	0.863446	0.877073	0.868145	0.864966	0.855447	0.864526	0.877073	0.848585	0.871219	0.864667	0.852896	0.881519	0.864729	0.863938	0.878216	0.833485	0.883082	0.848791	0.848791
SKIL	1.54411	15.4133	DoG	0.801979	0.863446	0.877073	0.868248	0.865191	0.855447	0.864526	0.877767	0.848585	0.871622	0.864667	0.855289	0.882675	0.864842	0.864526	0.878238	0.833485	0.884945	0.850268	0.848934
SPRYD3	1.59805	15.4133	DoG	0.803143	0.863446	0.877073	0.868248	0.86639	0.856394	0.864647	0.877821	0.850268	0.871782	0.864667	0.856394	0.883082	0.864842	0.864667	0.878422	0.833827	0.885187	0.850268	0.850268
STAM2	0.867929	15.4133	DoG	0.803161	0.863446	0.877073	0.868755	0.86639	0.856552	0.864667	0.878216	0.850268	0.873804	0.864667	0.857042	0.884945	0.864966	0.864667	0.878602	0.833827	0.887525	0.852896	0.852896
MFNG	1.96387	15.4643	DoG	0.804097	0.864667	0.877438	0.869437	0.866616	0.856552	0.864667	0.878238	0.852896	0.873965	0.864667	0.857064	0.884945	0.865191	0.864667	0.880538	0.833827	0.888733	0.854149	0.854149
PAN3	1.13225	15.4643	DoG	0.804131	0.864667	0.877767	0.869437	0.868145	0.856636	0.864729	0.878438	0.854149	0.873965	0.864925	0.85789	0.884945	0.868145	0.864667	0.881519	0.834121	0.888853	0.855289	0.855289
RIOK2	2.76624	15.4643	DoG	0.806261	0.864667	0.878216	0.869437	0.868145	0.857064	0.864729	0.879888	0.854149	0.873965	0.864966	0.857982	0.88507	0.868145	0.864729	0.882675	0.835613	0.889	0.856394	0.855447
ARAF	1.94836	15.5664	DoG	0.806261	0.864729	0.878238	0.870679	0.868145	0.85789	0.864966	0.880538	0.855289	0.874021	0.864966	0.860466	0.885187	0.868755	0.864729	0.88507	0.836193	0.890328	0.857064	0.855447
PPTC7	1.94927	15.5664	DoG	0.807355	0.864842	0.878238	0.871622	0.868248	0.857916	0.864966	0.881519	0.855447	0.874776	0.865191	0.861507	0.886238	0.869437	0.864842	0.885357	0.836686	0.891057	0.85789	0.856394
RACGAP1	1.03097	15.5664	DoG	0.807355	0.864842	0.878422	0.872899	0.868248	0.860466	0.866616	0.882675	0.855447	0.876224	0.86639	0.861507	0.887525	0.869437	0.864842	0.885357	0.839221	0.891882	0.857916	0.856552
RICTOR	0.59872	15.5664	DoG	0.810307	0.864925	0.879256	0.873888	0.868248	0.861507	0.867245	0.883082	0.856636	0.876224	0.86639	0.861507	0.888078	0.870679	0.864966	0.885357	0.839221	0.891882	0.857982	0.856552
SUV420H2	1.32833	15.5664	DoG	0.810677	0.864966	0.879888	0.873965	0.868248	0.862364	0.868145	0.884248	0.85789	0.876224	0.866616	0.862479	0.888733	0.871782	0.86639	0.886238	0.839221	0.891882	0.860466	0.856552
CHD3	1.10582	15.6174	DoG	0.810771	0.864966	0.880538	0.874021	0.868628	0.862479	0.868145	0.884606	0.858091	0.87648	0.868145	0.862496	0.890164	0.872899	0.866616	0.887525	0.839221	0.891882	0.861507	0.856636
BBIP1	0.452512	15.6685	DoG	0.810771	0.864966	0.880853	0.875238	0.868755	0.862964	0.868145	0.884945	0.861507	0.87648	0.868145	0.864667	0.890212	0.876224	0.868248	0.888078	0.840641	0.892391	0.861507	0.857064
CDH2	-0.00373702	15.6685	DoG	0.810771	0.866616	0.883082	0.876224	0.869437	0.862964	0.868248	0.885187	0.861507	0.877073	0.868755	0.864729	0.890328	0.876224	0.868755	0.888733	0.840654	0.892391	0.861507	0.85789
CYTH2	0.446277	15.6685	DoG	0.811365	0.868145	0.884606	0.877073	0.870679	0.863938	0.868248	0.885357	0.862195	0.877073	0.869437	0.865191	0.890448	0.876224	0.869437	0.888853	0.843416	0.892616	0.862364	0.859552
ZNF692	1.50698	15.7195	DoG	0.811921	0.868145	0.884945	0.877073	0.871219	0.864526	0.868628	0.886238	0.862364	0.877073	0.869437	0.86639	0.891057	0.876224	0.870679	0.889	0.844634	0.892616	0.862553	0.860466
C1orf198	1.88082	15.7705	DoG	0.812914	0.868145	0.884945	0.877767	0.871622	0.864526	0.868755	0.887525	0.862479	0.877073	0.870679	0.86639	0.891882	0.876224	0.87097	0.889736	0.845861	0.892616	0.862964	0.861507
DPY19L1	0.850901	15.7705	DoG	0.812914	0.868214	0.885187	0.878216	0.871782	0.864647	0.869437	0.888078	0.862964	0.877073	0.87097	0.86639	0.891882	0.87648	0.871219	0.889817	0.846614	0.892701	0.864526	0.861507
ERI1	1.80525	15.7705	DoG	0.812914	0.868248	0.885357	0.879888	0.872872	0.864667	0.869437	0.888733	0.862964	0.877438	0.871219	0.86639	0.892391	0.87648	0.871707	0.890164	0.846962	0.892791	0.864647	0.862195
TMEM126B	1.27155	15.7705	DoG	0.812914	0.868248	0.886238	0.880538	0.872899	0.864667	0.869437	0.889	0.863446	0.877767	0.871782	0.86639	0.892391	0.87648	0.871782	0.890448	0.848548	0.893622	0.864667	0.862479
TRMT11	0.522469	15.7705	DoG	0.812914	0.868628	0.887525	0.881519	0.873965	0.864667	0.870679	0.889736	0.863446	0.877767	0.872899	0.866616	0.892616	0.877073	0.872872	0.891057	0.848791	0.893622	0.864842	0.863446
APBA3	2.39082	15.8216	DoG	0.813702	0.868755	0.888078	0.883082	0.873965	0.864729	0.871219	0.889817	0.864526	0.877767	0.876224	0.867245	0.892616	0.877073	0.873888	0.892391	0.850774	0.893622	0.864842	0.863938
CEP170	0.779812	15.8216	DoG	0.815461	0.870679	0.888733	0.884606	0.873965	0.864966	0.871416	0.890164	0.864526	0.877767	0.87648	0.868145	0.892791	0.877073	0.873965	0.892391	0.852896	0.894107	0.864966	0.864526
ERI3	1.7269	15.8216	DoG	0.815461	0.87097	0.888853	0.884945	0.875606	0.864966	0.871622	0.890164	0.864647	0.877821	0.877073	0.868755	0.893085	0.877767	0.875606	0.892616	0.855289	0.894692	0.864966	0.864667
ZBTB5	1.39325	15.8216	DoG	0.815461	0.871219	0.889817	0.884945	0.876224	0.86639	0.871707	0.890164	0.864667	0.878238	0.877438	0.870679	0.893806	0.877821	0.876224	0.892616	0.855447	0.895211	0.86639	0.864667
STARD3NL	1.29628	15.8726	DoG	0.816561	0.871782	0.890328	0.884945	0.876224	0.866616	0.871782	0.890212	0.864667	0.878438	0.877438	0.87097	0.894647	0.878216	0.876224	0.892701	0.856394	0.896967	0.86639	0.864667
ALKBH4	1.68722	15.9237	DoG	0.817671	0.872899	0.890448	0.88507	0.876224	0.868145	0.872899	0.890328	0.864729	0.879888	0.877744	0.871219	0.894692	0.878422	0.87648	0.892791	0.856552	0.898697	0.866616	0.864842
MIS12	1.47485	15.9237	DoG	0.818196	0.873804	0.891057	0.885187	0.87648	0.868145	0.873965	0.891057	0.864842	0.880538	0.877767	0.871622	0.894692	0.879888	0.877073	0.893622	0.857064	0.89913	0.868145	0.864842
RNGTT	1.01491	15.9237	DoG	0.819428	0.873965	0.891598	0.885357	0.87648	0.869437	0.873965	0.891598	0.864925	0.881519	0.877767	0.872899	0.894692	0.880853	0.877073	0.893622	0.85789	0.899652	0.868248	0.864966
TYSND1	2.06317	15.9237	DoG	0.821284	0.873965	0.891882	0.886238	0.87648	0.869437	0.874776	0.891882	0.868145	0.883082	0.877767	0.873888	0.894692	0.883082	0.877767	0.894107	0.857916	0.901413	0.868755	0.864966
ANKRD28	1.45917	15.9747	DoG	0.822021	0.875238	0.891882	0.887525	0.877073	0.87097	0.876224	0.891882	0.868145	0.884248	0.877767	0.874021	0.895892	0.884945	0.877767	0.895044	0.859552	0.903069	0.869437	0.866616
DOCK7	2.1552	15.9747	DoG	0.822176	0.875299	0.891882	0.888078	0.877073	0.871219	0.876224	0.891882	0.868145	0.884945	0.877821	0.874776	0.896967	0.885187	0.878238	0.895211	0.860466	0.90537	0.870679	0.868145
TMTC4	2.43597	15.9747	DoG	0.822807	0.875606	0.892391	0.888733	0.877438	0.871782	0.876224	0.891882	0.868214	0.884945	0.878216	0.875606	0.898697	0.887525	0.878238	0.895892	0.861507	0.90537	0.871219	0.868248
CDC42SE1	1.44951	16.0257	DoG	0.822853	0.877438	0.892701	0.888853	0.877821	0.872872	0.87648	0.891882	0.868248	0.88507	0.878238	0.876224	0.89913	0.888853	0.879888	0.896967	0.862364	0.905565	0.872899	0.868755
FANCF	2.72616	16.0257	DoG	0.824071	0.877438	0.892791	0.889	0.878422	0.872899	0.877073	0.892391	0.868628	0.885357	0.878422	0.876224	0.902859	0.889817	0.880538	0.898697	0.862479	0.905856	0.873965	0.869437
SHOC2	1.91441	16.0257	DoG	0.824071	0.877767	0.893622	0.889817	0.878694	0.873888	0.877073	0.892701	0.868755	0.887525	0.878694	0.876224	0.903069	0.890448	0.880853	0.899652	0.862496	0.905856	0.874021	0.869493
SREBF1	2.19685	16.0257	DoG	0.8253	0.878438	0.893806	0.889817	0.879888	0.875606	0.877767	0.892791	0.869437	0.888078	0.879888	0.87648	0.906197	0.891057	0.881519	0.901959	0.862964	0.906509	0.874776	0.870679
FHL3	1.10633	16.0768	DoG	0.8253	0.878694	0.895211	0.890164	0.880538	0.877073	0.877767	0.893085	0.869437	0.888733	0.881519	0.877073	0.906509	0.891882	0.883082	0.902832	0.863446	0.906509	0.875606	0.87097
FUNDC1	1.22651	16.0768	DoG	0.825502	0.880538	0.896967	0.890328	0.880853	0.877073	0.877821	0.893085	0.870679	0.889	0.883082	0.877438	0.90697	0.892391	0.885187	0.90537	0.864526	0.90697	0.876224	0.871219
PRDM2	2.74251	16.0768	DoG	0.826269	0.880853	0.898697	0.891057	0.881519	0.877073	0.878238	0.893622	0.87097	0.889736	0.884248	0.877438	0.908157	0.892391	0.885357	0.905856	0.864526	0.908157	0.877073	0.871622
TBC1D12	1.36274	16.0768	DoG	0.827549	0.881519	0.89913	0.891882	0.883082	0.877073	0.878238	0.893806	0.871416	0.889817	0.884945	0.877438	0.908191	0.892701	0.885357	0.908157	0.864526	0.908157	0.877438	0.871782
TMEM132A	1.36171	16.0768	DoG	0.827638	0.882675	0.899652	0.892391	0.884945	0.877438	0.878238	0.893806	0.871707	0.891057	0.88507	0.877767	0.908191	0.893085	0.886238	0.908157	0.864647	0.908191	0.877767	0.872899
GADD45B	0.736586	16.1278	DoG	0.827638	0.883082	0.901413	0.892391	0.884945	0.878238	0.878602	0.893806	0.872872	0.891882	0.885187	0.877767	0.90875	0.894692	0.888078	0.908157	0.864667	0.908191	0.877767	0.875606
MSL3	4.26065	16.1278	DoG	0.827638	0.884945	0.901413	0.892616	0.885187	0.878238	0.879888	0.893806	0.873717	0.892616	0.886238	0.877767	0.909925	0.894692	0.888733	0.908157	0.864729	0.90875	0.878238	0.876224
RAD18	0.598666	16.1278	DoG	0.828753	0.884945	0.901537	0.892616	0.885357	0.878438	0.880538	0.894107	0.873888	0.892701	0.887525	0.877767	0.90999	0.895044	0.888853	0.908157	0.864842	0.90981	0.878238	0.877073
SLC25A28	1.85011	16.1278	DoG	0.828753	0.885187	0.902859	0.892701	0.886238	0.878602	0.880853	0.894692	0.874021	0.892791	0.888733	0.877821	0.910305	0.895211	0.889	0.908191	0.864966	0.909962	0.878422	0.877073
SNAP47	1.64628	16.1278	DoG	0.833485	0.885357	0.903069	0.892791	0.888078	0.879888	0.881519	0.894692	0.875299	0.892962	0.888853	0.878422	0.911105	0.895892	0.889736	0.908191	0.86639	0.910305	0.878602	0.877767
MEF2A	1.45256	16.1788	DoG	0.833485	0.886238	0.90547	0.892962	0.888733	0.880538	0.883082	0.895211	0.875606	0.893085	0.889	0.879256	0.911105	0.896967	0.889817	0.908468	0.868145	0.911105	0.879888	0.877767
NVL	1.50987	16.1788	DoG	0.834121	0.887525	0.906509	0.893622	0.888853	0.883082	0.884945	0.895892	0.876224	0.893622	0.889817	0.880538	0.911368	0.898007	0.889817	0.90875	0.868755	0.911105	0.881519	0.878216
NLK	2.0079	16.2299	DoG	0.835613	0.888733	0.906509	0.893806	0.889	0.884248	0.88507	0.897081	0.876224	0.893622	0.889817	0.880853	0.914753	0.89913	0.890164	0.90981	0.869437	0.91157	0.884666	0.878422
NRF1	0.902504	16.2299	DoG	0.836193	0.888853	0.906509	0.894107	0.889368	0.887525	0.885187	0.89913	0.87648	0.893622	0.890328	0.8814	0.914753	0.899652	0.890164	0.90999	0.869437	0.914753	0.884945	0.878602
PEX14	1.57486	16.2299	DoG	0.836686	0.889736	0.908157	0.894692	0.889736	0.888853	0.885357	0.899652	0.877073	0.893622	0.891882	0.881519	0.915214	0.901413	0.890328	0.910271	0.871219	0.914753	0.884945	0.879888
TOE1	1.20235	16.2299	DoG	0.839221	0.889817	0.908191	0.894692	0.889817	0.889	0.885357	0.902832	0.877438	0.893806	0.891882	0.883082	0.915214	0.901413	0.891057	0.910305	0.871782	0.914753	0.88507	0.880538
C14orf159	1.67476	16.2809	DoG	0.83945	0.890212	0.90981	0.894692	0.889817	0.889736	0.886238	0.902859	0.877767	0.893806	0.891882	0.883815	0.915214	0.901413	0.891598	0.911105	0.873888	0.915214	0.887525	0.881519
NCAPD3	1.353	16.2809	DoG	0.84182	0.890328	0.909925	0.901413	0.889817	0.889817	0.888078	0.903069	0.877767	0.893806	0.892616	0.884248	0.916168	0.902859	0.891882	0.911105	0.874776	0.915214	0.888078	0.882675
POMT1	2.2825	16.383	DoG	0.843416	0.890448	0.910305	0.901413	0.890164	0.890164	0.888733	0.903392	0.877767	0.894107	0.892616	0.884945	0.916753	0.903069	0.891882	0.911368	0.875606	0.915214	0.889	0.884945
EPC2	1.84086	16.434	DoG	0.844061	0.891057	0.910733	0.902832	0.891598	0.890328	0.888853	0.90537	0.877821	0.894692	0.892701	0.88507	0.917802	0.906197	0.891882	0.914753	0.876224	0.916753	0.889736	0.884945
LATS1	0.538402	16.434	DoG	0.844061	0.891882	0.911105	0.902859	0.891882	0.891057	0.889	0.90537	0.878422	0.895892	0.892791	0.885187	0.917802	0.906509	0.892391	0.914753	0.877073	0.918391	0.889817	0.884945
SNX11	0.443381	16.434	DoG	0.844634	0.892391	0.911105	0.90479	0.891882	0.891598	0.889368	0.905565	0.879888	0.899652	0.893806	0.885357	0.919149	0.906509	0.892391	0.914753	0.877438	0.921145	0.890328	0.884945
FECH	1.03876	16.4851	DoG	0.845109	0.892391	0.911105	0.90537	0.892616	0.891882	0.889817	0.905856	0.880538	0.901413	0.893806	0.886238	0.920019	0.90697	0.892616	0.914753	0.877438	0.921633	0.890448	0.885187
PRKCD	1.40608	16.4851	DoG	0.845382	0.892616	0.911368	0.90547	0.892701	0.891882	0.890164	0.905856	0.881519	0.903069	0.895211	0.888733	0.920032	0.908191	0.892701	0.914906	0.877767	0.921633	0.891057	0.885357
SENP1	2.00233	16.4851	DoG	0.846614	0.892616	0.914753	0.905856	0.892962	0.892244	0.890164	0.906197	0.883082	0.90537	0.89913	0.888853	0.921145	0.908191	0.892791	0.915214	0.877767	0.922284	0.892391	0.885357
EAF1	0.9484	16.5361	DoG	0.846962	0.892701	0.914753	0.906197	0.893622	0.892616	0.890328	0.906197	0.88507	0.905856	0.899652	0.889368	0.92139	0.908468	0.894107	0.915214	0.878238	0.922747	0.892391	0.887525
MED11	1.44675	16.5361	DoG	0.848402	0.892791	0.914906	0.906509	0.893806	0.892962	0.891598	0.906197	0.885187	0.906197	0.900306	0.889736	0.92139	0.90875	0.895531	0.915214	0.878238	0.922805	0.892701	0.888733
ATF1	0.733798	16.5871	DoG	0.848791	0.893085	0.915214	0.906509	0.894107	0.893085	0.891882	0.906197	0.885357	0.906197	0.901413	0.889817	0.921633	0.909642	0.895892	0.916753	0.878238	0.92355	0.892791	0.888853
BMPR1A	2.43495	16.5871	DoG	0.852896	0.893622	0.915214	0.908157	0.895211	0.893622	0.891882	0.906509	0.885357	0.906509	0.901413	0.890328	0.921633	0.90981	0.89863	0.917538	0.878422	0.923977	0.893622	0.889
HPS5	1.09046	16.5871	DoG	0.854149	0.893622	0.915214	0.908157	0.895892	0.893622	0.892701	0.906509	0.886238	0.906509	0.902832	0.890448	0.922284	0.909962	0.898697	0.917538	0.878438	0.923977	0.894107	0.889736
PPP1R15A	0.410415	16.5871	DoG	0.854149	0.894692	0.916753	0.908191	0.899652	0.893806	0.892791	0.908191	0.887525	0.90697	0.902859	0.891598	0.922747	0.90999	0.89913	0.917538	0.879888	0.923999	0.894692	0.889817
TRIOBP	1.60083	16.5871	DoG	0.855447	0.894692	0.917802	0.908191	0.901413	0.893806	0.893622	0.90875	0.888078	0.908468	0.903069	0.892616	0.92355	0.910271	0.899652	0.921145	0.880853	0.923999	0.895211	0.889817
GEN1	2.2342	16.6382	DoG	0.856394	0.894692	0.918391	0.908468	0.902508	0.894107	0.894107	0.90981	0.888733	0.909925	0.90479	0.893806	0.923977	0.910305	0.901413	0.92139	0.882675	0.925528	0.895892	0.890328
ZCCHC14	1.4096	16.6382	DoG	0.85789	0.894692	0.919169	0.90875	0.903069	0.894692	0.894692	0.909925	0.888853	0.909925	0.90537	0.893806	0.923999	0.911105	0.902859	0.921633	0.884248	0.925528	0.898697	0.890448
HAUS1	0.8479	16.6892	DoG	0.857982	0.895211	0.920019	0.909925	0.90537	0.895892	0.894692	0.909925	0.889736	0.909925	0.90537	0.893834	0.924712	0.911105	0.903069	0.921633	0.884945	0.925528	0.899652	0.891057
ANKRA2	2.23023	16.7403	DoG	0.860466	0.895892	0.920032	0.90999	0.90537	0.89863	0.895211	0.909925	0.889817	0.909962	0.90547	0.894692	0.925509	0.911105	0.90537	0.922034	0.884945	0.926933	0.901413	0.892391
FAM3A	1.63333	16.7913	DoG	0.862195	0.898697	0.921145	0.910305	0.90537	0.89913	0.895892	0.909925	0.889817	0.910038	0.905856	0.894692	0.925528	0.911368	0.90537	0.922284	0.885187	0.927229	0.901413	0.892616
EPN2	1.67348	16.8423	DoG	0.862364	0.899652	0.922284	0.911105	0.90547	0.901413	0.89913	0.909962	0.890164	0.910305	0.905856	0.895044	0.925528	0.914753	0.905856	0.92355	0.887525	0.927385	0.902859	0.892701
HECTD4	2.26938	16.8423	DoG	0.862479	0.901413	0.922747	0.911105	0.905856	0.901413	0.901413	0.910038	0.890164	0.911105	0.906197	0.895211	0.925999	0.914753	0.905856	0.923999	0.888733	0.927681	0.903069	0.893622
HSD17B7	1.41779	16.8423	DoG	0.863446	0.901413	0.923977	0.911105	0.905856	0.903069	0.901413	0.910305	0.890212	0.911105	0.906197	0.895892	0.927229	0.914753	0.906197	0.923999	0.889	0.929078	0.90537	0.893622
ELF2	1.7698	16.8934	DoG	0.864526	0.901413	0.923999	0.911368	0.905856	0.90537	0.901537	0.911105	0.890328	0.911105	0.906197	0.898697	0.927385	0.914906	0.906197	0.924871	0.889736	0.929322	0.90547	0.894107
ZNF212	1.25219	16.8934	DoG	0.864647	0.901413	0.923999	0.912537	0.906509	0.90537	0.90537	0.911105	0.891057	0.911105	0.906197	0.900464	0.927477	0.915214	0.906197	0.924871	0.889817	0.93146	0.905856	0.894692
CCDC127	0.834989	16.9444	DoG	0.864667	0.90537	0.923999	0.914753	0.906509	0.90537	0.90537	0.911105	0.891598	0.911368	0.906509	0.902508	0.927477	0.915214	0.906197	0.924871	0.890164	0.932114	0.906197	0.895211
TRIM41	1.01839	16.9444	DoG	0.864667	0.90547	0.924817	0.914753	0.908157	0.90547	0.90547	0.911368	0.891882	0.912537	0.908157	0.902859	0.929078	0.915214	0.906509	0.925509	0.890212	0.932114	0.906509	0.895531
TTC9C	1.76422	16.9444	DoG	0.864667	0.905565	0.924871	0.914753	0.908157	0.905856	0.905856	0.914753	0.891882	0.914753	0.908468	0.90537	0.929322	0.915214	0.906509	0.925528	0.890328	0.933462	0.90697	0.895892
PEX13	1.10819	16.9954	DoG	0.864667	0.905856	0.927229	0.915214	0.908157	0.905856	0.905856	0.914753	0.892244	0.914906	0.90981	0.905856	0.930205	0.916753	0.90697	0.925528	0.891057	0.933462	0.908157	0.898697
RIN1	3.52356	16.9954	DoG	0.864729	0.906197	0.927385	0.915214	0.908468	0.905856	0.906197	0.914906	0.892391	0.916753	0.909925	0.906197	0.931413	0.917538	0.908157	0.926397	0.892391	0.933462	0.908157	0.899652
SP1	3.3621	16.9954	DoG	0.864729	0.90697	0.929322	0.915214	0.909925	0.906197	0.906509	0.916753	0.892616	0.917538	0.909925	0.906197	0.93146	0.917802	0.908157	0.926933	0.892616	0.933727	0.908157	0.901413
UTP23	1.8411	16.9954	DoG	0.864729	0.908157	0.931175	0.917802	0.910038	0.906197	0.908157	0.917538	0.892616	0.917802	0.910271	0.908157	0.932114	0.917802	0.908191	0.927229	0.892616	0.933849	0.908157	0.901413
TAGLN2	0.906891	17.0975	DoG	0.864842	0.908191	0.93146	0.917802	0.910271	0.906197	0.908468	0.917802	0.892701	0.919149	0.910305	0.908157	0.933462	0.918391	0.908191	0.927385	0.892791	0.935268	0.908191	0.902832
HSPA14	1.6903	17.1486	DoG	0.864842	0.908191	0.932114	0.917802	0.910305	0.906509	0.90981	0.917802	0.893085	0.919169	0.911105	0.908157	0.933462	0.918589	0.908468	0.927477	0.892962	0.935609	0.908191	0.903069
SAP30	0.978719	17.1486	DoG	0.864925	0.908468	0.933849	0.918589	0.911105	0.906509	0.909962	0.918589	0.893806	0.920032	0.911105	0.908157	0.935268	0.921145	0.90999	0.927477	0.893085	0.935609	0.908468	0.90537
CCM2	1.58405	17.1996	DoG	0.865191	0.90981	0.935268	0.919	0.911105	0.906509	0.90999	0.918589	0.895892	0.92139	0.911368	0.908468	0.935609	0.922284	0.910038	0.927681	0.893085	0.935609	0.90875	0.90537
COQ10A	0.378512	17.1996	DoG	0.868248	0.909962	0.935609	0.920019	0.912537	0.90697	0.910305	0.920019	0.89913	0.921633	0.91157	0.909925	0.935609	0.922747	0.911105	0.92953	0.893622	0.936192	0.910038	0.905856
NAA40	0.664585	17.1996	DoG	0.868248	0.910038	0.936192	0.921145	0.914753	0.908157	0.911105	0.920032	0.899652	0.921633	0.914753	0.909925	0.936192	0.92355	0.911368	0.930602	0.893806	0.936192	0.910305	0.905856
ELOVL1	1.84379	17.2506	DoG	0.868755	0.910271	0.936192	0.921633	0.914753	0.908157	0.911105	0.922747	0.901959	0.922034	0.914753	0.90999	0.936192	0.923977	0.911692	0.930602	0.894107	0.936192	0.911105	0.906197
ZFP62	1.43233	17.2506	DoG	0.869437	0.910305	0.937684	0.922034	0.914906	0.908157	0.912537	0.92355	0.902859	0.922284	0.915214	0.910271	0.938599	0.923977	0.914753	0.930602	0.894692	0.936192	0.911105	0.906197
PPP1R15B	0.960292	17.3017	DoG	0.870679	0.911105	0.939048	0.92355	0.916753	0.908157	0.914753	0.923977	0.90479	0.92355	0.916753	0.910343	0.93948	0.923977	0.914753	0.93146	0.895892	0.938599	0.911105	0.906197
FAM118B	1.47943	17.3527	DoG	0.87097	0.911105	0.939254	0.923999	0.917538	0.909925	0.914753	0.923977	0.90547	0.923999	0.917538	0.914753	0.941299	0.923999	0.914753	0.932114	0.901413	0.939048	0.911105	0.906509
MRPL32	1.30521	17.3527	DoG	0.871622	0.914753	0.94262	0.923999	0.917802	0.909925	0.914906	0.923977	0.906197	0.923999	0.917538	0.914906	0.94262	0.923999	0.914906	0.932114	0.903069	0.939254	0.911368	0.906509
IFI35	-0.33882	17.4037	DoG	0.871707	0.914753	0.943132	0.923999	0.918589	0.909962	0.916753	0.923999	0.906509	0.923999	0.917802	0.914906	0.943132	0.926933	0.915214	0.932114	0.90537	0.93948	0.914753	0.908157
C9orf40	2.96259	17.4548	DoG	0.871782	0.914906	0.944295	0.923999	0.919169	0.90999	0.917538	0.923999	0.908191	0.924871	0.917802	0.915214	0.944295	0.926933	0.917802	0.932114	0.90547	0.940626	0.914753	0.908157
FAM173A	0.596607	17.4548	DoG	0.872899	0.916753	0.945193	0.924712	0.921633	0.910305	0.917802	0.924871	0.908468	0.925509	0.918589	0.915214	0.944405	0.926933	0.918589	0.932886	0.905565	0.940735	0.914753	0.908191
TUBGCP5	0.774838	17.4548	DoG	0.873965	0.917538	0.945968	0.924871	0.922284	0.911105	0.917802	0.926933	0.90875	0.925528	0.918589	0.915214	0.945968	0.927385	0.918589	0.933462	0.905856	0.941856	0.914753	0.908468
NAB2	1.19812	17.5058	DoG	0.873965	0.917538	0.94656	0.925528	0.922747	0.911105	0.917802	0.927229	0.909925	0.926933	0.919	0.916753	0.946505	0.927477	0.919149	0.933462	0.906197	0.943132	0.914753	0.909962
ZDHHC24	2.80735	17.5058	DoG	0.87648	0.918391	0.947751	0.925528	0.923977	0.911368	0.918391	0.927385	0.909962	0.926933	0.919149	0.917538	0.94656	0.928382	0.920019	0.933573	0.906509	0.944405	0.914906	0.90999
C7orf26	1.3399	17.5569	DoG	0.877073	0.919149	0.948144	0.925999	0.923999	0.91157	0.920019	0.927681	0.90999	0.927229	0.919169	0.917538	0.947915	0.929078	0.921145	0.933727	0.90697	0.945968	0.914906	0.910271
TMEM60	0.838719	17.5569	DoG	0.877073	0.919169	0.948144	0.926933	0.923999	0.914906	0.922284	0.928382	0.910305	0.927385	0.922747	0.919149	0.94814	0.92953	0.923977	0.933849	0.908157	0.94656	0.915214	0.910305
CEP55	0.0935161	17.6079	DoG	0.877438	0.920019	0.948144	0.927068	0.923999	0.914906	0.922747	0.928382	0.911105	0.927477	0.922805	0.921145	0.94814	0.930602	0.923999	0.935268	0.908157	0.947915	0.915214	0.911105
VRK2	0.463523	17.6079	DoG	0.877438	0.920032	0.948144	0.927229	0.924871	0.917538	0.92355	0.929078	0.911368	0.927477	0.923977	0.921633	0.94875	0.931413	0.923999	0.935609	0.908157	0.948144	0.915214	0.911105
CACFD1	2.02439	17.6589	DoG	0.877767	0.92139	0.948144	0.927385	0.925528	0.917802	0.923977	0.929322	0.912537	0.927477	0.923999	0.921633	0.949237	0.932114	0.924871	0.935609	0.908191	0.948144	0.916753	0.911105
MAPK9	1.20518	17.6589	DoG	0.877767	0.922747	0.948144	0.927477	0.926933	0.917802	0.923999	0.930205	0.914753	0.927681	0.925528	0.921633	0.949908	0.932114	0.924871	0.939056	0.90875	0.948269	0.917802	0.911368
RBM18	3.87591	17.6589	DoG	0.877767	0.92355	0.948269	0.927477	0.926933	0.918589	0.923999	0.930602	0.914753	0.929322	0.925528	0.921633	0.949908	0.933727	0.925528	0.939254	0.909925	0.949908	0.921145	0.914906
TRIM27	1.20416	17.6589	DoG	0.877767	0.923977	0.949908	0.927681	0.926933	0.918589	0.923999	0.932114	0.914753	0.930602	0.926933	0.922034	0.949908	0.933727	0.926397	0.93948	0.909962	0.95109	0.921633	0.915214
POFUT2	2.91398	17.71	DoG	0.879888	0.923977	0.949908	0.928382	0.926933	0.919149	0.923999	0.932886	0.914906	0.93146	0.926933	0.922284	0.95109	0.933727	0.926933	0.940626	0.911105	0.95163	0.922034	0.915214
SLC30A5	2.10383	17.71	DoG	0.880538	0.923977	0.95109	0.929322	0.927229	0.920019	0.923999	0.933849	0.914906	0.932114	0.926933	0.923999	0.95109	0.933849	0.926933	0.940735	0.911105	0.952086	0.922747	0.915214
TNKS2	1.037	17.71	DoG	0.880853	0.923977	0.95109	0.93146	0.927681	0.921633	0.923999	0.936192	0.914906	0.933462	0.926933	0.923999	0.95163	0.933935	0.927681	0.941299	0.911105	0.952148	0.923977	0.917538
ZNF146	0.927124	17.71	DoG	0.881519	0.923999	0.95163	0.932114	0.928382	0.921633	0.923999	0.936192	0.917802	0.933462	0.926933	0.924871	0.952086	0.935268	0.928194	0.943132	0.911368	0.952843	0.923999	0.917802
C19orf52	1.81941	17.761	DoG	0.883082	0.923999	0.952086	0.933462	0.929322	0.921633	0.924871	0.936192	0.917802	0.933727	0.927068	0.925528	0.952148	0.936192	0.928382	0.944295	0.914753	0.952843	0.923999	0.918007
ZNF496	1.67105	17.761	DoG	0.884248	0.923999	0.952148	0.933462	0.929611	0.922284	0.924871	0.938599	0.918589	0.933727	0.927229	0.926933	0.952843	0.938599	0.928382	0.945912	0.914753	0.953047	0.923999	0.919
CENPH	0.821404	17.8631	DoG	0.884945	0.923999	0.952843	0.933849	0.930602	0.922805	0.925509	0.939254	0.918589	0.933849	0.927385	0.926933	0.953047	0.939254	0.929322	0.945968	0.914906	0.953094	0.924712	0.919149
POLR1E	0.514374	17.8631	DoG	0.884991	0.923999	0.952843	0.935268	0.931413	0.92355	0.926397	0.93948	0.919149	0.935609	0.927681	0.927229	0.95383	0.93948	0.932114	0.947915	0.914906	0.953257	0.925509	0.920019
PRPSAP2	1.6201	17.8631	DoG	0.885357	0.924871	0.952843	0.935609	0.93146	0.923999	0.926933	0.940626	0.919169	0.935609	0.928194	0.927477	0.954026	0.940626	0.933462	0.94814	0.915214	0.95331	0.925999	0.921145
ANKRD49	1.3876	17.9141	DoG	0.887525	0.925528	0.952843	0.935609	0.932114	0.925528	0.926933	0.94262	0.920019	0.936192	0.928382	0.929322	0.954196	0.940735	0.933727	0.94814	0.915214	0.95331	0.927229	0.92139
AP3S2	1.72483	17.9141	DoG	0.888078	0.925528	0.952843	0.936192	0.933462	0.926933	0.927229	0.943132	0.922034	0.938599	0.928382	0.92953	0.954673	0.940735	0.933849	0.948144	0.915214	0.953446	0.927385	0.921633
BMPR2	1.70148	17.9141	DoG	0.888853	0.926933	0.952843	0.938599	0.933727	0.927229	0.927385	0.944295	0.922133	0.939254	0.929078	0.930602	0.956661	0.940735	0.935268	0.948144	0.916753	0.95383	0.927477	0.921633
SAV1	1.19587	17.9141	DoG	0.889	0.927229	0.952843	0.939048	0.933727	0.927681	0.927477	0.944405	0.922284	0.940626	0.930602	0.930602	0.956679	0.94262	0.935609	0.94962	0.917538	0.954026	0.927681	0.922284
MTMR6	0.531275	18.0162	DoG	0.889817	0.929078	0.95331	0.939048	0.933727	0.928194	0.927477	0.945158	0.922747	0.940735	0.930602	0.93146	0.957648	0.943132	0.936192	0.949908	0.917802	0.955606	0.929322	0.922747
TRIT1	1.26122	18.0162	DoG	0.890328	0.930205	0.954026	0.939056	0.933849	0.928382	0.927681	0.945968	0.92355	0.940735	0.93146	0.932886	0.95955	0.944405	0.936192	0.95163	0.917802	0.956661	0.929611	0.92355
CTDP1	0.449243	18.0672	DoG	0.890448	0.930602	0.956661	0.93948	0.935609	0.928382	0.929078	0.94656	0.923977	0.94262	0.933727	0.933462	0.960489	0.945968	0.936192	0.952086	0.917802	0.95955	0.932886	0.923977
PRDM4	1.05821	18.0672	DoG	0.891057	0.930602	0.956931	0.940626	0.936192	0.929322	0.929322	0.94656	0.924871	0.943132	0.936192	0.933462	0.960675	0.94656	0.939048	0.952148	0.918391	0.960489	0.933462	0.923977
LZTS2	2.54148	18.1183	DoG	0.891598	0.932114	0.957648	0.94262	0.936192	0.930602	0.931413	0.947751	0.924871	0.944295	0.936192	0.933462	0.960994	0.947915	0.939254	0.952843	0.918589	0.960675	0.933849	0.923977
TMEM126A	0.86548	18.1183	DoG	0.892391	0.932114	0.960489	0.944405	0.939048	0.933462	0.93146	0.947915	0.925528	0.944405	0.936192	0.933462	0.963318	0.94814	0.940735	0.952843	0.919169	0.960994	0.935268	0.923999
CSRNP1	1.85678	18.2203	DoG	0.892701	0.932114	0.960675	0.944959	0.939254	0.933462	0.932114	0.948144	0.925528	0.945193	0.938599	0.933462	0.963318	0.948144	0.94262	0.953047	0.921145	0.961876	0.935609	0.923999
QTRTD1	2.24042	18.2203	DoG	0.892791	0.932114	0.960994	0.946505	0.940626	0.933462	0.932114	0.948144	0.926397	0.945552	0.939056	0.933727	0.963391	0.949242	0.943132	0.953257	0.92139	0.961876	0.939048	0.923999
PIAS1	1.02865	18.2714	DoG	0.893806	0.933462	0.960994	0.947751	0.940735	0.935609	0.933727	0.94962	0.926933	0.945968	0.939254	0.933849	0.965208	0.949908	0.944295	0.95331	0.921633	0.963318	0.939048	0.924871
TSTD2	1.60855	18.2714	DoG	0.894107	0.933573	0.963318	0.94814	0.940735	0.935609	0.933849	0.949908	0.926933	0.94656	0.93948	0.935268	0.965235	0.952086	0.944405	0.953446	0.922284	0.963318	0.939048	0.924871
BCL2L13	1.94115	18.3224	DoG	0.894692	0.933849	0.963318	0.94814	0.940735	0.935609	0.936192	0.95109	0.927229	0.94656	0.940735	0.935609	0.965497	0.952843	0.944959	0.95383	0.922747	0.963318	0.939048	0.925528
EIF2D	5.83684	18.3224	DoG	0.895892	0.935609	0.965208	0.952086	0.944295	0.936192	0.936192	0.95109	0.927385	0.947751	0.94101	0.935609	0.966885	0.953047	0.945552	0.954196	0.92355	0.965005	0.939048	0.926933
MED23	2.221	18.3224	DoG	0.899652	0.935609	0.965497	0.953047	0.944405	0.936192	0.938599	0.95163	0.927477	0.947915	0.941856	0.935609	0.968425	0.95331	0.945968	0.955615	0.923977	0.965497	0.939254	0.926933
NFYB	2.02952	18.3224	DoG	0.901413	0.936192	0.965604	0.953257	0.945193	0.938599	0.939254	0.952086	0.928382	0.94814	0.94262	0.935609	0.968425	0.95331	0.94656	0.957648	0.923999	0.967432	0.93948	0.926933
POMGNT1	1.65134	18.3224	DoG	0.903069	0.938599	0.968738	0.953446	0.945552	0.939048	0.93948	0.952148	0.928382	0.94814	0.944405	0.935609	0.968738	0.95383	0.94656	0.95955	0.923999	0.968228	0.943132	0.927068
NAGK	1.554	18.3735	DoG	0.90479	0.938687	0.969494	0.954026	0.945968	0.939056	0.940626	0.952843	0.929078	0.94814	0.944959	0.938172	0.968738	0.954026	0.947751	0.960489	0.923999	0.968425	0.944295	0.927229
MORC2	1.41453	18.4245	DoG	0.90537	0.939048	0.970675	0.955615	0.946505	0.939254	0.940735	0.952843	0.929322	0.948269	0.945193	0.939048	0.968738	0.954196	0.94962	0.960675	0.923999	0.968425	0.944405	0.927681
PRCC	1.06316	18.4245	DoG	0.90537	0.939254	0.970919	0.959673	0.94656	0.93948	0.94262	0.953047	0.930205	0.949242	0.945968	0.939048	0.970675	0.95955	0.949908	0.960994	0.925528	0.968425	0.944959	0.929078
ZFYVE19	1.62725	18.4755	DoG	0.90537	0.93948	0.972277	0.960489	0.947751	0.940626	0.943132	0.953257	0.932114	0.94962	0.946505	0.939254	0.970919	0.960489	0.949908	0.960994	0.925528	0.968425	0.94656	0.930205
TAF8	3.00944	18.5776	DoG	0.905856	0.941299	0.972773	0.960675	0.948144	0.941856	0.944295	0.953446	0.932114	0.949908	0.94656	0.93948	0.972277	0.960675	0.949908	0.960994	0.926933	0.968425	0.94814	0.930602
TMEM143	1.9711	18.5776	DoG	0.905856	0.94262	0.972793	0.960994	0.94962	0.94262	0.944405	0.954026	0.932114	0.950543	0.94656	0.940626	0.972277	0.960994	0.950543	0.961876	0.927229	0.969494	0.948144	0.93146
CNTROB	2.19198	18.6286	DoG	0.905856	0.943132	0.972902	0.961876	0.95109	0.943132	0.945968	0.955615	0.932114	0.95109	0.947751	0.940735	0.972773	0.965497	0.952086	0.963318	0.927681	0.970429	0.94875	0.932114
SPHK2	1.59229	18.6797	DoG	0.906197	0.944295	0.973087	0.963318	0.952086	0.943693	0.946505	0.956661	0.933727	0.95163	0.947915	0.94262	0.972902	0.965604	0.952148	0.963391	0.928382	0.970675	0.949908	0.933462
SSH1	1.94475	18.6797	DoG	0.906197	0.944405	0.973575	0.963325	0.952148	0.944295	0.947915	0.957648	0.933849	0.952086	0.948144	0.943132	0.973087	0.966806	0.952843	0.965208	0.929078	0.972773	0.949908	0.933462
ABR	1.11154	18.7307	DoG	0.906509	0.944959	0.974909	0.965208	0.952843	0.944405	0.94814	0.959673	0.936192	0.952098	0.948144	0.944295	0.973575	0.968228	0.953047	0.965604	0.930205	0.972902	0.95163	0.933808
RNF41	1.56916	18.7307	DoG	0.906509	0.945193	0.975278	0.965497	0.953047	0.944959	0.94814	0.960489	0.936192	0.952148	0.948269	0.944405	0.975037	0.968425	0.953257	0.968228	0.930602	0.974847	0.952086	0.933849
ZNF800	4.0877	18.7307	DoG	0.90697	0.945552	0.976701	0.968425	0.953094	0.945968	0.948144	0.960675	0.937245	0.953047	0.949908	0.945158	0.975232	0.968738	0.95331	0.968425	0.93146	0.975232	0.952148	0.935268
SDHAF1	0.24	18.7818	DoG	0.908157	0.945968	0.977553	0.968425	0.953257	0.94656	0.948144	0.960994	0.938599	0.953257	0.950543	0.947751	0.975232	0.969494	0.953446	0.968425	0.932114	0.975232	0.952843	0.935609
GPSM2	1.41249	18.8328	DoG	0.908157	0.947915	0.977553	0.968738	0.953446	0.947915	0.94875	0.960994	0.939048	0.95331	0.952086	0.947915	0.975278	0.970675	0.95383	0.968738	0.933462	0.976701	0.953047	0.935609
KBTBD2	1.15522	18.8328	DoG	0.908157	0.948144	0.979599	0.970429	0.953446	0.948144	0.94962	0.961876	0.939048	0.95331	0.952098	0.94814	0.975278	0.972773	0.954026	0.968738	0.933462	0.977553	0.953094	0.938599
LSM11	0.951246	18.8328	DoG	0.908157	0.94962	0.980124	0.970675	0.954026	0.948269	0.949908	0.961876	0.93948	0.953446	0.952148	0.948144	0.975278	0.972902	0.954196	0.970429	0.933462	0.977553	0.953257	0.939254
ASB8	2.00368	18.9349	DoG	0.908191	0.95109	0.980124	0.971596	0.954196	0.949908	0.949908	0.963318	0.940626	0.953446	0.952843	0.94962	0.975278	0.973575	0.954673	0.970675	0.933727	0.977553	0.95331	0.93948
WDR36	2.48958	18.9349	DoG	0.908468	0.95109	0.981003	0.972793	0.956578	0.949908	0.949908	0.963391	0.940735	0.956661	0.952843	0.950543	0.976554	0.974816	0.956578	0.972277	0.933849	0.978798	0.95331	0.940626
CC2D1A	1.54103	18.9859	DoG	0.90875	0.95109	0.981307	0.973087	0.957648	0.949908	0.95163	0.965005	0.943132	0.960489	0.953047	0.95109	0.976571	0.975192	0.957648	0.973087	0.935268	0.979599	0.95331	0.941299
CINP	1.12841	18.9859	DoG	0.90981	0.952086	0.981307	0.973575	0.960489	0.949908	0.952086	0.965208	0.944295	0.960675	0.953257	0.95163	0.976701	0.975232	0.959673	0.973575	0.935609	0.979762	0.953446	0.94262
YIF1B	2.59421	18.9859	DoG	0.909925	0.952148	0.981307	0.974847	0.960675	0.952086	0.952148	0.965497	0.944405	0.960994	0.953446	0.952086	0.977553	0.976554	0.960489	0.974816	0.935609	0.980124	0.953446	0.944295
KIAA1033	0.971909	19.0369	DoG	0.90999	0.952843	0.981952	0.974909	0.960994	0.952148	0.952843	0.965604	0.944959	0.961876	0.95383	0.952148	0.977553	0.978098	0.960675	0.975037	0.935609	0.980124	0.954673	0.945158
ABCC1	0.944697	19.088	DoG	0.910305	0.953257	0.982551	0.975037	0.961876	0.952843	0.952843	0.968228	0.945193	0.963318	0.954026	0.952843	0.978798	0.978798	0.960994	0.975192	0.939048	0.980124	0.955183	0.945912
AHDC1	1.99069	19.088	DoG	0.911105	0.95331	0.982734	0.975192	0.961876	0.953047	0.952843	0.968738	0.945912	0.963318	0.954196	0.952843	0.980124	0.979892	0.960994	0.975232	0.939048	0.981003	0.957648	0.945968
ARHGEF2	1.03467	19.088	DoG	0.911105	0.95331	0.983508	0.975278	0.961876	0.953257	0.952843	0.969494	0.946505	0.963318	0.955183	0.952843	0.980124	0.980124	0.961876	0.975278	0.939056	0.981003	0.95955	0.946505
HDGFRP2	1.06861	19.088	DoG	0.911105	0.95383	0.983696	0.975278	0.963391	0.95331	0.953047	0.969494	0.94656	0.965005	0.955606	0.952843	0.981003	0.981003	0.961876	0.976571	0.939254	0.981003	0.960489	0.94656
PUSL1	0.31206	19.088	DoG	0.911905	0.956661	0.983853	0.975278	0.965208	0.95331	0.953257	0.970429	0.947751	0.965208	0.955615	0.953446	0.982551	0.981307	0.963325	0.976993	0.93948	0.981307	0.960675	0.94656
SECISBP2L	2.43908	19.088	DoG	0.914753	0.956679	0.98507	0.976554	0.965497	0.953446	0.95383	0.970675	0.947915	0.965604	0.956661	0.953446	0.983508	0.982734	0.963391	0.97728	0.940626	0.981307	0.960994	0.94656
CCDC101	2.2859	19.139	DoG	0.916753	0.957648	0.985391	0.976571	0.968228	0.954026	0.954026	0.972773	0.94814	0.966885	0.957648	0.953446	0.983696	0.983508	0.965008	0.977553	0.941299	0.982734	0.961876	0.946621
CDC45	1.4339	19.139	DoG	0.917538	0.960489	0.985391	0.976701	0.968425	0.954196	0.954196	0.972793	0.948144	0.968425	0.95955	0.953446	0.983716	0.983696	0.965208	0.978098	0.94262	0.983627	0.963325	0.947751
METTL14	1.33587	19.139	DoG	0.917538	0.960675	0.985521	0.97728	0.968738	0.955183	0.954673	0.972902	0.94962	0.969494	0.960489	0.953446	0.984365	0.983696	0.965497	0.978798	0.943132	0.983696	0.965208	0.947915
SRCRB4D	2.2458	19.139	DoG	0.917802	0.960994	0.985582	0.977553	0.969494	0.955606	0.957648	0.973087	0.952086	0.969494	0.960675	0.956578	0.98507	0.983696	0.968425	0.981003	0.944295	0.983696	0.968738	0.948144
INTS7	1.48698	19.1901	DoG	0.918589	0.960994	0.986617	0.978798	0.970429	0.956661	0.95955	0.973087	0.952843	0.970429	0.960994	0.957648	0.985391	0.983696	0.969494	0.981003	0.944405	0.98507	0.968738	0.948269
SUPV3L1	1.59053	19.1901	DoG	0.919149	0.961876	0.987303	0.979762	0.970429	0.957648	0.959673	0.973087	0.952843	0.970429	0.960994	0.960675	0.985391	0.983696	0.969494	0.981003	0.944959	0.985391	0.969494	0.94962
ALG14	1.65172	19.2411	DoG	0.922284	0.963318	0.987523	0.980124	0.970675	0.959673	0.960489	0.973087	0.953047	0.970675	0.960994	0.960994	0.985582	0.983716	0.970429	0.981307	0.945193	0.985391	0.970429	0.949908
DOLK	0.322029	19.2411	DoG	0.922747	0.963325	0.989329	0.981003	0.972277	0.960675	0.960675	0.974847	0.95331	0.970919	0.961876	0.961876	0.98595	0.98507	0.970675	0.981307	0.945968	0.985391	0.970429	0.949908
FOXN2	0.588451	19.2411	DoG	0.923977	0.965208	0.98933	0.981003	0.972277	0.961876	0.960994	0.974941	0.95383	0.971596	0.961876	0.965208	0.987303	0.985089	0.972773	0.983508	0.947751	0.985391	0.970675	0.950543
RECQL	1.82877	19.2411	DoG	0.923977	0.965604	0.989765	0.981003	0.972773	0.961876	0.960994	0.975278	0.954026	0.972277	0.963318	0.965604	0.987523	0.985521	0.972793	0.983696	0.948144	0.985582	0.971596	0.952086
STIL	1.24447	19.2411	DoG	0.923977	0.968228	0.989765	0.981307	0.972793	0.961876	0.960994	0.976554	0.956679	0.972793	0.963318	0.966885	0.987523	0.985523	0.972902	0.98507	0.94875	0.98595	0.972277	0.952148
ZFX	2.16654	19.2411	DoG	0.923977	0.968425	0.989765	0.982551	0.972902	0.963318	0.961876	0.97728	0.959673	0.973087	0.963325	0.968425	0.987523	0.985582	0.974847	0.985391	0.949908	0.986944	0.972743	0.952843
FAM73B	1.81584	19.2921	DoG	0.924871	0.968425	0.990328	0.983508	0.973087	0.963318	0.961876	0.977553	0.960489	0.973087	0.963391	0.96985	0.988746	0.985662	0.975192	0.985391	0.949908	0.987579	0.972773	0.952843
RRP8	0.00674385	19.2921	DoG	0.926397	0.968738	0.99135	0.983508	0.974816	0.963325	0.965005	0.978798	0.960675	0.973087	0.965497	0.970429	0.988746	0.985662	0.975232	0.985523	0.949908	0.988746	0.972902	0.953047
ZNF263	1.44528	19.2921	DoG	0.926933	0.968738	0.992288	0.983508	0.974847	0.963391	0.965208	0.979599	0.960994	0.974847	0.965604	0.970429	0.98933	0.98595	0.977974	0.985582	0.95109	0.988746	0.973575	0.953094
GINS3	0.429225	19.3942	DoG	0.926933	0.968738	0.992334	0.983696	0.974909	0.965008	0.965497	0.980124	0.960994	0.975192	0.967579	0.970429	0.989765	0.987523	0.978798	0.985662	0.95109	0.988746	0.974847	0.953257
ATG3	1.14374	19.4452	DoG	0.927229	0.970675	0.992798	0.98507	0.974941	0.965497	0.966885	0.980124	0.963325	0.975278	0.968425	0.970429	0.990328	0.988746	0.979536	0.985662	0.95163	0.988746	0.975192	0.95331
ISOC2	3.4154	19.4452	DoG	0.927477	0.972277	0.993227	0.985089	0.975037	0.968228	0.967212	0.980124	0.963391	0.976571	0.968425	0.970429	0.990328	0.98933	0.979599	0.985662	0.952086	0.98933	0.975278	0.95383
RABEP2	0.360118	19.4452	DoG	0.927681	0.972277	0.993763	0.985391	0.975192	0.968425	0.968425	0.981003	0.965005	0.976701	0.968738	0.970675	0.990328	0.989765	0.980124	0.986617	0.952098	0.990006	0.975278	0.955183
FAM118A	0.625531	19.4963	DoG	0.928382	0.972743	0.993866	0.985582	0.975278	0.968738	0.968738	0.981307	0.965208	0.977553	0.968738	0.971596	0.990408	0.990328	0.980124	0.987303	0.952148	0.990328	0.976554	0.955615
FBXO5	1.80301	19.4963	DoG	0.929078	0.972773	0.994414	0.98595	0.975278	0.968738	0.968738	0.981307	0.965497	0.977553	0.969494	0.972277	0.99135	0.990328	0.980124	0.987434	0.952843	0.991245	0.976571	0.956578
ZNHIT6	1.42666	19.4963	DoG	0.929322	0.972902	0.994728	0.987303	0.976554	0.969494	0.970675	0.982551	0.968228	0.977553	0.969494	0.972277	0.992288	0.990328	0.981003	0.987523	0.952843	0.99135	0.978798	0.956661
SP3	1.18168	19.5473	DoG	0.930602	0.973087	0.995097	0.987523	0.978098	0.970429	0.972773	0.982734	0.968425	0.978098	0.970429	0.972277	0.992798	0.99135	0.981307	0.987523	0.953047	0.992288	0.981003	0.956779
WDR41	1.77673	19.5473	DoG	0.930602	0.974816	0.996031	0.988174	0.980124	0.970675	0.972902	0.983508	0.968425	0.980124	0.970675	0.972793	0.992798	0.992288	0.982551	0.987579	0.953257	0.992334	0.981003	0.957648
MED17	2.11982	19.5983	DoG	0.931413	0.974941	0.997604	0.988746	0.981003	0.972277	0.975037	0.983696	0.968425	0.981003	0.972277	0.973087	0.993763	0.992334	0.982734	0.988746	0.95331	0.992334	0.981307	0.959673
RYK	2.94258	19.5983	DoG	0.932114	0.975192	0.999858	0.988746	0.981307	0.972743	0.975192	0.983696	0.968738	0.981307	0.972277	0.973087	0.993866	0.992334	0.982734	0.988746	0.95331	0.992798	0.982734	0.960489
SART1	1.4759	19.5983	DoG	0.932886	0.975232	0.999858	0.98933	0.981307	0.973087	0.975232	0.983716	0.968738	0.981307	0.972743	0.973575	0.994728	0.992334	0.983508	0.989329	0.953446	0.992798	0.983696	0.960675
FAM20B	1.35977	19.6494	DoG	0.933727	0.975232	1.0007	0.989765	0.981307	0.973087	0.975278	0.98507	0.969494	0.982734	0.972773	0.974816	0.995097	0.992334	0.983508	0.98933	0.95383	0.992798	0.98507	0.960994
FAM3C	1.47455	19.6494	DoG	0.933849	0.975278	1.00222	0.990006	0.982734	0.973575	0.976571	0.985089	0.970675	0.983696	0.972793	0.974847	0.995097	0.992334	0.983508	0.990006	0.954673	0.992909	0.985391	0.960994
H2AFJ	0.599462	19.6494	DoG	0.935609	0.976554	1.00249	0.990328	0.983508	0.974847	0.976993	0.985089	0.972277	0.983696	0.972902	0.975192	0.9957	0.992798	0.983696	0.990328	0.955183	0.992909	0.98595	0.961876
KIF18B	2.37544	19.6494	DoG	0.938599	0.977553	1.00252	0.991245	0.983696	0.975278	0.980124	0.985391	0.972773	0.983696	0.973087	0.976571	0.996031	0.992798	0.983716	0.991245	0.956661	0.993227	0.987303	0.961876
TAB1	3.11097	19.6494	DoG	0.939048	0.978098	1.00291	0.99135	0.983696	0.976554	0.980124	0.985582	0.972793	0.983716	0.973087	0.978098	0.996407	0.993763	0.983716	0.992334	0.957648	0.993763	0.987523	0.963318
TPRA1	1.70208	19.7004	DoG	0.939048	0.978798	1.00291	0.992288	0.983696	0.976701	0.981003	0.985662	0.972902	0.984365	0.973634	0.980891	0.997981	0.994728	0.983716	0.992798	0.960489	0.994414	0.987523	0.963318
AP1S1	1.7858	19.7515	DoG	0.939048	0.979599	1.00321	0.992334	0.985089	0.977553	0.981307	0.98595	0.973087	0.98507	0.975037	0.981307	1	0.995896	0.984365	0.992798	0.960675	0.994728	0.987579	0.963318
FAM64A	1.07423	19.7515	DoG	0.939048	0.980124	1.00447	0.992798	0.985391	0.977553	0.981307	0.985993	0.973575	0.985391	0.975192	0.981307	1	0.996003	0.985089	0.992909	0.961876	0.996003	0.989329	0.965208
TRAF2	1.93303	19.7515	DoG	0.940626	0.981003	1.0046	0.992798	0.985582	0.980124	0.981307	0.987303	0.975037	0.985391	0.975232	0.983508	1.00042	0.996003	0.985089	0.993763	0.963318	0.996031	0.989329	0.968228
THAP7	1.44208	19.8025	DoG	0.940735	0.981307	1.00462	0.992798	0.985662	0.980124	0.981307	0.987523	0.975232	0.985391	0.975232	0.983627	1.0007	0.996003	0.985521	0.993866	0.963325	0.997604	0.98933	0.968425
AKIRIN2	0.749702	19.8535	DoG	0.94262	0.981307	1.0047	0.992909	0.98595	0.981307	0.981307	0.989329	0.975232	0.985582	0.976554	0.983696	1.00134	0.996031	0.985993	0.994414	0.965005	0.997604	0.989765	0.968738
DMAP1	1.63145	19.8535	DoG	0.943132	0.981307	1.00489	0.993227	0.985993	0.982551	0.982551	0.98933	0.976554	0.985662	0.976701	0.983696	1.00134	0.997981	0.987303	0.994728	0.965208	0.997981	0.990006	0.969494
GFOD1	1.87989	19.8535	DoG	0.944405	0.981307	1.00581	0.993227	0.987303	0.982734	0.983508	0.989765	0.976571	0.985662	0.97728	0.983696	1.00252	0.999858	0.988174	0.995097	0.965604	1	0.991245	0.969494
HERC4	1.11753	19.8535	DoG	0.944959	0.982551	1.00603	0.993763	0.987523	0.983508	0.983508	0.991245	0.976993	0.986617	0.977553	0.983716	1.00291	0.999858	0.988746	0.9957	0.968425	1	0.991245	0.969494
C11orf95	3.13107	19.9046	DoG	0.945912	0.983508	1.00614	0.993866	0.987579	0.983508	0.983696	0.99135	0.977974	0.986811	0.977553	0.983716	1.00321	1	0.989329	0.996003	0.968425	1.00042	0.99135	0.970675
IAH1	0.0380788	19.9046	DoG	0.945968	0.984365	1.00632	0.994728	0.988174	0.983508	0.983696	0.992288	0.978798	0.987303	0.977553	0.983853	1.0046	1	0.98933	0.997604	0.970429	1.0007	0.992288	0.971596
SLC25A46	1.65278	19.9046	DoG	0.946505	0.98507	1.00805	0.995097	0.988746	0.983508	0.983696	0.992334	0.980124	0.987434	0.977974	0.984365	1.00462	1	0.989765	0.997604	0.970675	1.00134	0.992334	0.972743
ACER3	2.74145	19.9556	DoG	0.94656	0.985391	1.00808	0.9957	0.989765	0.983716	0.983716	0.992334	0.980124	0.988746	0.978098	0.985523	1.0047	1	0.989765	0.997604	0.970919	1.00134	0.992798	0.972773
MPP6	0.933957	19.9556	DoG	0.94656	0.985582	1.00864	0.996003	0.990006	0.983716	0.985391	0.992798	0.981003	0.989329	0.979599	0.985582	1.0047	1	0.989765	0.997604	0.971596	1.00134	0.992798	0.972793
NFKBIZ	1.01572	19.9556	DoG	0.94656	0.985662	1.0102	0.997604	0.990328	0.984365	0.985582	0.992909	0.981003	0.989329	0.980124	0.985662	1.00489	1.0007	0.990328	0.997981	0.972277	1.0016	0.992909	0.972902
SNAPC1	1.3097	20.0066	DoG	0.947751	0.985662	1.01021	0.997604	0.991245	0.98507	0.985662	0.992909	0.982551	0.98933	0.980124	0.985662	1.00581	1.00291	0.990328	1	0.972277	1.00291	0.993227	0.975232
UVRAG	0.0590225	20.0066	DoG	0.947915	0.986617	1.01111	0.999858	0.991245	0.985089	0.98595	0.993763	0.982734	0.989765	0.981003	0.986617	1.00614	1.00291	0.991245	1	0.972743	1.00291	0.993227	0.975278
LRRC8B	1.01104	20.0577	DoG	0.94814	0.986944	1.01133	1	0.992288	0.985089	0.986617	0.993866	0.983508	0.990006	0.981307	0.987579	1.00632	1.00291	0.992288	1	0.972773	1.00447	0.993227	0.975278
SSX2IP	2.38797	20.0577	DoG	0.948144	0.987523	1.01133	1	0.992334	0.985391	0.987303	0.996003	0.983508	0.990328	0.982722	0.988746	1.00632	1.00291	0.992334	1	0.972793	1.0046	0.993763	0.976701
CEP70	1.2279	20.1598	DoG	0.94962	0.987523	1.01203	1.0007	0.992334	0.985391	0.987523	0.996031	0.983696	0.991245	0.982734	0.989329	1.00632	1.00291	0.992798	1	0.972902	1.00462	0.993866	0.97728
ACTL6A	1.20729	20.2108	DoG	0.950543	0.987523	1.01203	1.00134	0.992334	0.985391	0.987523	1	0.983696	0.991245	0.982734	0.989329	1.00728	1.0046	0.992798	1	0.973087	1.0047	0.994728	0.977553
XYLT2	3.05077	20.2108	DoG	0.95109	0.988174	1.01203	1.00134	0.992909	0.985662	0.989329	1	0.983716	0.992334	0.983696	0.989329	1.00805	1.0047	0.992909	1.0007	0.973575	1.0047	0.995097	0.977553
KAZALD1	1.9331	20.3129	DoG	0.952086	0.988746	1.01203	1.00222	0.992909	0.985662	0.990328	1	0.984365	0.992334	0.983716	0.98933	1.00808	1.0047	0.992909	1.00134	0.974847	1.0047	0.9957	0.977553
ZNF330	0.558873	20.3129	DoG	0.952098	0.988746	1.01207	1.00252	0.992909	0.985662	0.990328	1.0007	0.98507	0.992334	0.983716	0.989765	1.00865	1.0047	0.993763	1.00134	0.975037	1.00603	0.996407	0.978642
CEPT1	0.852477	20.3639	DoG	0.952843	0.989329	1.0139	1.00291	0.993227	0.98595	0.99135	1.00249	0.985089	0.992909	0.983716	0.989765	1.00865	1.00603	0.993866	1.00291	0.975192	1.00603	0.997604	0.981307
PSMC3IP	0.990788	20.3639	DoG	0.952843	0.989765	1.01412	1.00321	0.993866	0.986617	0.992288	1.00291	0.985089	0.993763	0.983716	0.990006	1.01115	1.00603	0.995413	1.00321	0.975232	1.00614	0.997604	0.981307
TMEM138	0.814144	20.4149	DoG	0.952843	0.990328	1.01469	1.0046	0.995097	0.987523	0.992334	1.00291	0.985391	0.993866	0.984365	0.990328	1.01115	1.00614	0.996003	1.00447	0.976701	1.00684	0.997604	0.982551
POLR3G	0.978658	20.466	DoG	0.952843	0.99135	1.01473	1.00462	0.995097	0.987523	0.992334	1.00321	0.985391	0.994728	0.98507	0.991245	1.01133	1.00632	0.996003	1.0046	0.977553	1.00695	0.997604	0.982734
GTPBP6	1.4946	20.517	DoG	0.953047	0.992288	1.01527	1.0047	0.995413	0.988746	0.992334	1.00321	0.985391	0.995097	0.985089	0.991245	1.0115	1.00695	0.996031	1.0046	0.978098	1.00728	0.999858	0.982734
LRRC40	1.73396	20.517	DoG	0.953257	0.992798	1.01577	1.0047	0.996003	0.98933	0.992909	1.00321	0.987434	0.9957	0.985089	0.991245	1.01203	1.00792	0.997604	1.0046	0.978798	1.00728	0.999858	0.983508
OSMR	2.08425	20.5681	DoG	0.95331	0.992798	1.0159	1.0047	0.996003	0.990006	0.992909	1.00321	0.987523	0.996003	0.985391	0.991245	1.01203	1.00805	0.997981	1.00462	0.981003	1.00805	1	0.983508
ZSWIM7	1.75617	20.5681	DoG	0.95331	0.992909	1.01594	1.00489	0.996003	0.990328	0.993866	1.0046	0.987523	0.996003	0.985391	0.991245	1.01203	1.00865	0.999858	1.0047	0.981307	1.0102	1.0007	0.983508
MLKL	2.0968	20.6191	DoG	0.956661	0.993866	1.01642	1.00581	0.996003	0.991245	0.994414	1.0046	0.987579	0.999858	0.985391	0.99135	1.01412	1.01021	1	1.0047	0.981307	1.01021	1.00291	0.983696
POLA2	0.935449	20.6191	DoG	0.960489	0.995097	1.01741	1.00612	0.996031	0.99135	0.994728	1.0047	0.988746	1	0.985521	0.992334	1.01466	1.01115	1.0007	1.0047	0.981307	1.01115	1.00447	0.983716
CCND3	1.92669	20.6701	DoG	0.960675	0.995097	1.01784	1.00614	0.997604	0.992288	0.995097	1.0047	0.988746	1	0.985582	0.992334	1.01473	1.01133	1.00134	1.0047	0.981952	1.01133	1.0046	0.983716
CDKN2AIPNL	1.1521	20.6701	DoG	0.960994	0.996003	1.01817	1.00632	0.997604	0.992909	0.9957	1.00581	0.989329	1	0.985662	0.992334	1.01562	1.01203	1.00249	1.00603	0.983696	1.01203	1.0047	0.983716
CHTF18	1.64911	20.6701	DoG	0.960994	0.997981	1.01852	1.00695	0.999858	0.992909	0.995896	1.00614	0.98933	1.0007	0.985662	0.992909	1.01562	1.01203	1.00252	1.00614	0.983716	1.01203	1.0047	0.984365
SAMD4A	1.88604	20.6701	DoG	0.961876	0.999858	1.0191	1.00695	1	0.992909	0.996003	1.00632	0.989765	1.00134	0.98595	0.993227	1.01577	1.01203	1.00291	1.00632	0.98507	1.01203	1.0047	0.98507
SRFBP1	0.817515	20.6701	DoG	0.961876	0.999858	1.01984	1.00728	1.0007	0.993154	0.996003	1.00695	0.989765	1.00252	0.986811	0.993227	1.01583	1.01203	1.00291	1.00632	0.985089	1.01203	1.00545	0.985391
TANK	0.955383	20.6701	DoG	0.961876	0.999858	1.02057	1.00805	1.00134	0.993866	0.996031	1.00695	0.989765	1.00291	0.987523	0.993763	1.0159	1.01207	1.0046	1.00669	0.985391	1.01207	1.00603	0.985391
RAP2A	1.21086	20.7212	DoG	0.963325	0.999858	1.02079	1.00808	1.0016	0.995097	0.997604	1.00761	0.990328	1.00291	0.987523	0.993866	1.01594	1.01207	1.0046	1.00695	0.985582	1.0139	1.00603	0.985391
SURF2	1.39099	20.7212	DoG	0.963391	1	1.02135	1.00865	1.00222	0.996003	0.997981	1.00792	0.99135	1.00291	0.988746	0.995097	1.01642	1.01412	1.0047	1.00728	0.985662	1.01412	1.00603	0.985391
OSBP	1.12032	20.8232	DoG	0.965208	1	1.02222	1.00865	1.00291	0.996031	0.999858	1.00805	0.992288	1.00321	0.988746	0.995097	1.01642	1.01466	1.00489	1.00728	0.98595	1.01439	1.00614	0.985521
CDK5	1.29791	20.8743	DoG	0.965604	1	1.02269	1.0102	1.00291	0.997604	0.999858	1.00808	0.992334	1.00321	0.989329	0.995097	1.01741	1.01473	1.00581	1.00792	0.986811	1.01473	1.00632	0.985582
MKRN2	0.7568	20.8743	DoG	0.965784	1	1.02484	1.01021	1.00291	0.997604	1	1.00808	0.992334	1.00321	0.989329	0.995413	1.01817	1.01562	1.00603	1.00805	0.987579	1.01562	1.00632	0.985662
HDHD3	1.2233	20.9253	DoG	0.968228	1.0007	1.02484	1.01111	1.00321	0.999858	1	1.00808	0.992798	1.0046	0.989329	0.9957	1.0191	1.01577	1.00612	1.00808	0.988746	1.01562	1.00728	0.98595
PRPF39	0.851662	20.9764	DoG	0.969494	1.00134	1.02484	1.01115	1.0046	0.999858	1	1.00808	0.993227	1.0047	0.98933	0.996003	1.01953	1.0159	1.00614	1.00865	0.988746	1.01562	1.00805	0.987523
TTC37	0.508218	20.9764	DoG	0.969494	1.00134	1.0256	1.01133	1.0047	1	1	1.01115	0.993227	1.00489	0.989765	0.996003	1.02057	1.01642	1.00695	1.00865	0.989329	1.01562	1.00865	0.987579
SIKE1	1.46097	21.0784	DoG	0.969494	1.00321	1.0256	1.01203	1.0047	1.0007	1.00042	1.01133	0.993763	1.00603	0.989765	0.997604	1.02079	1.01642	1.00695	1.0102	0.989329	1.01568	1.0102	0.988746
MCAT	1.14855	21.1295	DoG	0.970675	1.0046	1.02605	1.01203	1.00614	1.00134	1.0007	1.01133	0.993866	1.00603	0.991245	0.997604	1.02135	1.01741	1.00792	1.01021	0.98933	1.01718	1.01021	0.98933
SENP5	1.41898	21.1295	DoG	0.970919	1.0046	1.02687	1.01203	1.00632	1.00252	1.00291	1.01207	0.995097	1.00614	0.992288	0.997604	1.02135	1.01784	1.00805	1.01115	0.989765	1.01741	1.01115	0.989765
ASF1A	1.42523	21.1805	DoG	0.971596	1.0047	1.02704	1.01203	1.00684	1.00321	1.00291	1.01412	0.995097	1.00695	0.992334	0.997604	1.02222	1.01817	1.00864	1.01133	0.990328	1.0178	1.01133	0.990006
MTMR10	0.587166	21.1805	DoG	0.972277	1.00489	1.02743	1.01207	1.00695	1.00321	1.00291	1.01412	0.9957	1.00695	0.992909	1	1.02222	1.0191	1.00865	1.01133	0.990408	1.01817	1.01203	0.992288
UHMK1	1.72408	21.1805	DoG	0.972277	1.00581	1.02743	1.0139	1.00695	1.00447	1.00447	1.01439	0.996003	1.00728	0.992909	1.00042	1.02267	1.01953	1.0102	1.01133	0.991245	1.019	1.01203	0.992334
TRIP13	2.31888	21.2826	DoG	0.972773	1.00603	1.02743	1.01439	1.00728	1.00462	1.0046	1.01466	0.996003	1.00728	0.993154	1.0007	1.02269	1.01984	1.01021	1.01203	0.992288	1.01953	1.01203	0.992798
ANKH	1.53886	21.3336	DoG	0.972793	1.00614	1.02747	1.01562	1.00808	1.00489	1.0046	1.01469	0.996031	1.00805	0.993763	1.00134	1.02484	1.02057	1.01111	1.01203	0.992334	1.01984	1.01207	0.992798
CEP68	-0.681178	21.3336	DoG	0.972902	1.00632	1.02835	1.01562	1.00864	1.00581	1.0046	1.01527	0.997981	1.00808	0.993866	1.00291	1.0256	1.02135	1.01115	1.01203	0.992798	1.02135	1.0139	0.992909
DCAF17	1.24877	21.3336	DoG	0.973087	1.00632	1.0297	1.01568	1.0102	1.00603	1.0047	1.0159	1	1.00808	0.994728	1.00291	1.0256	1.02135	1.01115	1.01203	0.992798	1.02135	1.01412	0.992909
MED9	2.13403	21.3336	DoG	0.975037	1.00632	1.02979	1.01577	1.01021	1.00603	1.00489	1.01594	1	1.00808	0.995097	1.00291	1.0256	1.02269	1.01133	1.01203	0.992909	1.02135	1.01439	0.993866
NAT9	1.03964	21.3336	DoG	0.975192	1.00684	1.03241	1.01642	1.01111	1.00612	1.00581	1.01642	1.0007	1.00865	0.995097	1.00321	1.02605	1.02484	1.01133	1.0139	0.993227	1.02267	1.01473	0.995413
RNF13	-1.04676	21.3336	DoG	0.975278	1.00792	1.03241	1.01642	1.01115	1.00614	1.00614	1.01642	1.00134	1.00865	0.996003	1.00321	1.02687	1.02484	1.01203	1.01439	0.993227	1.02484	1.01577	0.996003
ZCCHC8	1.39872	21.3847	DoG	0.975278	1.00805	1.03305	1.01642	1.01133	1.00632	1.00632	1.01718	1.00134	1.00865	0.996003	1.00447	1.02743	1.02661	1.01207	1.01473	0.993763	1.02484	1.01594	0.996003
ZFP90	1.31152	21.3847	DoG	0.976993	1.00808	1.03435	1.01741	1.01207	1.00632	1.00632	1.01741	1.00249	1.01133	0.996003	1.0046	1.02743	1.02687	1.0139	1.01562	0.993866	1.0256	1.01642	0.996003
PPIL3	1.4716	21.4357	DoG	0.978098	1.0102	1.03443	1.0178	1.01207	1.00695	1.00792	1.0178	1.00252	1.01207	0.996003	1.00462	1.02743	1.02704	1.01412	1.01562	0.994414	1.0256	1.01741	0.996003
SLC26A2	4.45943	21.4357	DoG	0.978642	1.01133	1.03443	1.01817	1.01207	1.00695	1.00864	1.01784	1.00291	1.01207	0.996003	1.00489	1.02835	1.02743	1.01412	1.01577	0.995097	1.02661	1.0178	0.997604
TOP3A	2.72246	21.5378	DoG	0.978798	1.01133	1.03443	1.019	1.01207	1.00728	1.00865	1.01817	1.00291	1.01412	0.996031	1.00545	1.02835	1.02743	1.01439	1.016	0.995097	1.02687	1.01817	0.997981
FAM105B	0.624404	21.5888	DoG	0.979403	1.01207	1.03443	1.0191	1.0139	1.00728	1.00865	1.01953	1.00321	1.01412	0.997604	1.00614	1.02835	1.02743	1.01469	1.01741	0.995097	1.02743	1.01953	0.999858
RAF1	0.340904	21.5888	DoG	0.982734	1.01207	1.03531	1.01953	1.01412	1.00728	1.00865	1.01984	1.0046	1.01439	0.997981	1.00728	1.02966	1.02743	1.01473	1.01817	0.996003	1.02743	1.01984	0.999858
ZNF91	6.0554	21.5888	DoG	0.982734	1.01207	1.03594	1.01984	1.01439	1.00805	1.0102	1.02079	1.0046	1.01473	0.999858	1.00728	1.03196	1.02747	1.01562	1.01984	0.997604	1.02743	1.02057	1
ING2	0.931073	21.6398	DoG	0.982734	1.01207	1.03672	1.02057	1.01562	1.00808	1.01115	1.02079	1.0047	1.01527	0.999858	1.00728	1.03241	1.02747	1.01568	1.02079	0.997604	1.02747	1.02135	1
MMS22L	1.09346	21.6398	DoG	0.983508	1.0139	1.03716	1.02079	1.01642	1.00808	1.01115	1.02079	1.0047	1.01562	1	1.00728	1.03241	1.02764	1.01577	1.02135	0.997981	1.02747	1.02135	1
DHPS	0.710399	21.6909	DoG	0.983716	1.01439	1.03833	1.02135	1.01741	1.00864	1.01133	1.02079	1.00489	1.01583	1.0007	1.00808	1.03252	1.02767	1.01583	1.02135	0.999858	1.02764	1.02222	1
PPM1F	1.60099	21.6909	DoG	0.983716	1.01466	1.03858	1.02135	1.0178	1.0102	1.01133	1.02135	1.00581	1.0159	1.00134	1.00808	1.03305	1.02835	1.0159	1.02222	1	1.0297	1.02269	1.0007
UTP14C	0.720287	21.6909	DoG	0.984365	1.01473	1.03939	1.02135	1.01817	1.01021	1.01133	1.02222	1.00603	1.01594	1.00134	1.00864	1.03435	1.0297	1.016	1.02269	1	1.03051	1.02484	1.00134
ZCCHC7	1.06514	21.6909	DoG	0.98507	1.01562	1.04041	1.02222	1.01953	1.01115	1.01203	1.02222	1.00614	1.01642	1.00249	1.00865	1.03435	1.02975	1.01642	1.024	1.00042	1.03104	1.0256	1.00252
DDX51	3.23371	21.7419	DoG	0.985089	1.01562	1.04061	1.02269	1.01984	1.01207	1.01207	1.02269	1.00632	1.01741	1.00291	1.00865	1.03443	1.03051	1.0178	1.0256	1.0007	1.03196	1.0256	1.00291
JRK	1.4357	21.7419	DoG	0.985391	1.01718	1.04064	1.024	1.02079	1.01207	1.01207	1.024	1.00632	1.0178	1.00321	1.0102	1.03443	1.03051	1.01817	1.0256	1.00134	1.03201	1.02605	1.0046
TP53INP1	1.55589	21.7419	DoG	0.985391	1.01741	1.04129	1.02484	1.02222	1.0139	1.01207	1.02484	1.00669	1.01784	1.00321	1.01021	1.03469	1.03051	1.0191	1.02605	1.00134	1.03201	1.02687	1.0046
CCDC124	2.19292	21.793	DoG	0.985662	1.01817	1.04147	1.02484	1.02222	1.01412	1.0139	1.02484	1.00695	1.01817	1.00422	1.01115	1.03469	1.03087	1.01953	1.02661	1.00291	1.03241	1.02743	1.00462
KNTC1	1.11666	21.793	DoG	0.985662	1.019	1.04227	1.02605	1.02222	1.01412	1.01439	1.02559	1.00695	1.01895	1.0046	1.01133	1.03531	1.03196	1.01984	1.02687	1.00321	1.03241	1.02743	1.00489
SMURF2	0.982795	21.793	DoG	0.98595	1.0191	1.04256	1.02661	1.02484	1.01439	1.01466	1.0256	1.00805	1.019	1.0046	1.01203	1.03594	1.03305	1.02057	1.02704	1.00447	1.03241	1.02743	1.00581
ZNF830	0.192965	21.793	DoG	0.986811	1.01984	1.04256	1.02687	1.02484	1.01473	1.01473	1.0256	1.00808	1.01953	1.00462	1.01203	1.03653	1.03443	1.02135	1.02743	1.00462	1.03241	1.02747	1.00603
TAF13	0.313499	21.844	DoG	0.987303	1.02079	1.04314	1.02743	1.02559	1.01562	1.01642	1.02661	1.00865	1.01984	1.0047	1.01203	1.03833	1.03443	1.02135	1.02743	1.0047	1.03252	1.02747	1.00612
EIF4ENIF1	1.44914	21.895	DoG	0.987434	1.02135	1.04455	1.02743	1.0256	1.01568	1.01642	1.02687	1.01021	1.02079	1.00614	1.01207	1.03858	1.03443	1.02222	1.02743	1.0047	1.03305	1.02747	1.00614
MED18	0.402586	21.895	DoG	0.989329	1.02135	1.04687	1.02743	1.02605	1.0159	1.01642	1.02704	1.01115	1.02079	1.00632	1.01207	1.03953	1.03469	1.02344	1.02743	1.00603	1.03435	1.02835	1.00632
TFIP11	1.74721	21.9461	DoG	0.989329	1.02222	1.0482	1.02743	1.02687	1.01642	1.01741	1.02747	1.01115	1.02079	1.00632	1.01207	1.04041	1.03469	1.02484	1.02747	1.00603	1.03435	1.02835	1.00684
AKAP11	1.49809	21.9971	DoG	0.989765	1.02269	1.0487	1.02835	1.02704	1.01642	1.01817	1.02764	1.01115	1.02222	1.00695	1.0139	1.04147	1.03531	1.02484	1.02767	1.00614	1.03435	1.0297	1.00695
DDIT3	0.912139	21.9971	DoG	0.989765	1.02559	1.04882	1.02979	1.02747	1.01741	1.01852	1.02767	1.01115	1.02222	1.00695	1.01473	1.04227	1.03716	1.02661	1.02767	1.00695	1.03443	1.02975	1.00695
ZDHHC5	1.24675	22.0481	DoG	0.989765	1.02605	1.04948	1.03196	1.02764	1.0178	1.019	1.02835	1.01133	1.02222	1.00761	1.01562	1.04256	1.03833	1.02687	1.02835	1.00728	1.03469	1.02979	1.00728
TBC1D14	1.04764	22.1502	DoG	0.990328	1.02661	1.05065	1.03201	1.02767	1.01817	1.01953	1.02966	1.01133	1.02269	1.00805	1.01568	1.04455	1.03858	1.02704	1.02835	1.00747	1.03469	1.03104	1.00728
CNOT10	0.972583	22.2013	DoG	0.990328	1.02687	1.05113	1.03201	1.02835	1.0191	1.01984	1.0297	1.01207	1.02484	1.00808	1.01583	1.04687	1.03939	1.02743	1.03051	1.00805	1.03514	1.03201	1.00792
RAI1	1.35214	22.2013	DoG	0.990328	1.02704	1.05137	1.03241	1.0297	1.01953	1.02222	1.02975	1.01207	1.02484	1.00808	1.0159	1.04802	1.04041	1.02747	1.03087	1.00808	1.03531	1.03241	1.00805
SNX33	1.52085	22.2013	DoG	0.99135	1.02747	1.05165	1.03305	1.02979	1.02079	1.02222	1.03104	1.01207	1.0256	1.0102	1.01594	1.0482	1.04129	1.03051	1.03196	1.0102	1.03672	1.03242	1.0102
SOAT1	1.99674	22.2013	DoG	0.992288	1.02747	1.05229	1.03435	1.03051	1.02079	1.02267	1.03196	1.01412	1.02687	1.01115	1.0178	1.04934	1.04129	1.03201	1.03201	1.01115	1.03833	1.03252	1.01115
CDC37L1	1.86078	22.2523	DoG	0.992798	1.02767	1.05347	1.03435	1.03051	1.02269	1.02484	1.03201	1.01466	1.02704	1.01133	1.01817	1.04948	1.04129	1.03201	1.03241	1.01115	1.03859	1.03305	1.01133
RCN1	1.83537	22.2523	DoG	0.992798	1.02767	1.05347	1.03435	1.03051	1.02484	1.0256	1.03201	1.01469	1.02747	1.01133	1.019	1.05102	1.04129	1.03201	1.03241	1.01115	1.03939	1.03435	1.01133
SLC25A25	0.657031	22.2523	DoG	0.992909	1.02835	1.05377	1.03469	1.03104	1.02484	1.02605	1.03241	1.01473	1.02747	1.01133	1.0191	1.05113	1.04129	1.03252	1.03305	1.01203	1.03953	1.03443	1.01203
USP53	1.99758	22.2523	DoG	0.992909	1.02835	1.05428	1.03469	1.03196	1.02484	1.02687	1.03305	1.01562	1.02747	1.01203	1.01953	1.05165	1.04147	1.03435	1.03435	1.01203	1.04061	1.03443	1.01203
LIN7C	0.408827	22.3033	DoG	0.992909	1.02835	1.05445	1.03531	1.03201	1.0256	1.02704	1.03443	1.01562	1.02764	1.01207	1.02079	1.05346	1.04256	1.03435	1.03435	1.01203	1.04061	1.03443	1.01203
XRCC2	1.07332	22.3033	DoG	0.993227	1.0297	1.05504	1.03594	1.03201	1.02605	1.02743	1.03514	1.01568	1.02767	1.01207	1.02079	1.05347	1.04256	1.03443	1.03443	1.01203	1.04101	1.03443	1.01207
DGCR8	2.8786	22.3544	DoG	0.993227	1.0297	1.05514	1.03672	1.03201	1.02661	1.02764	1.03531	1.01642	1.02966	1.01207	1.02269	1.05377	1.04256	1.03443	1.03443	1.01207	1.04129	1.03469	1.0139
FAM208A	1.59123	22.3544	DoG	0.993227	1.02975	1.05589	1.03833	1.03241	1.02687	1.02835	1.03594	1.01642	1.03051	1.0139	1.02344	1.05377	1.04455	1.03443	1.03469	1.0139	1.04129	1.03531	1.01412
SIK2	3.0624	22.3544	DoG	0.993763	1.02979	1.05591	1.03839	1.03305	1.02704	1.02835	1.03833	1.01741	1.03051	1.01412	1.0256	1.05377	1.045	1.03469	1.03531	1.01439	1.04256	1.03653	1.01412
C2orf43	1.28391	22.4054	DoG	0.993866	1.03051	1.05591	1.03858	1.03435	1.02747	1.0297	1.03833	1.01817	1.03104	1.01412	1.0256	1.05377	1.045	1.03594	1.03656	1.01466	1.04285	1.03672	1.01412
COPS7A	1.49228	22.4054	DoG	0.995097	1.03201	1.05741	1.04041	1.03443	1.02747	1.0297	1.03839	1.0191	1.03196	1.01439	1.02605	1.05428	1.045	1.03833	1.03672	1.01562	1.04314	1.03833	1.01439
DCUN1D1	1.40647	22.4054	DoG	0.995097	1.03201	1.05889	1.04061	1.03443	1.02767	1.02979	1.03858	1.01953	1.03201	1.01466	1.02661	1.05504	1.04687	1.03839	1.03833	1.01562	1.04455	1.03858	1.01466
GNPTG	1.62232	22.4054	DoG	0.996003	1.03241	1.05889	1.04061	1.03443	1.02835	1.03051	1.04041	1.01984	1.03241	1.01469	1.02687	1.05514	1.0482	1.03858	1.03858	1.01568	1.045	1.03939	1.01473
COG2	1.75736	22.5075	DoG	0.996003	1.03252	1.06031	1.04101	1.03531	1.02835	1.03104	1.04129	1.02079	1.03241	1.01473	1.02704	1.05514	1.0482	1.03875	1.03875	1.01577	1.04687	1.04061	1.01562
TRNAU1AP	1.88943	22.5585	DoG	0.997604	1.03305	1.06181	1.04129	1.03672	1.02966	1.03196	1.04147	1.02135	1.03241	1.01562	1.02743	1.05514	1.0482	1.04041	1.04041	1.01583	1.0487	1.04061	1.01577
UBTD2	1.73562	22.5585	DoG	0.997604	1.03435	1.06247	1.04147	1.03833	1.0297	1.03201	1.04217	1.02269	1.03252	1.01562	1.02743	1.05514	1.0482	1.04061	1.04061	1.01642	1.04959	1.04061	1.01583
ZBTB43	1.19564	22.6606	DoG	0.997604	1.03435	1.06247	1.04227	1.03833	1.02975	1.03201	1.04227	1.02484	1.03305	1.01583	1.02743	1.05585	1.0487	1.04064	1.04061	1.01642	1.0501	1.04061	1.0159
TAX1BP3	-0.027924	22.7116	DoG	0.999858	1.03435	1.06247	1.04314	1.03858	1.02979	1.03241	1.04256	1.02605	1.03435	1.0159	1.02764	1.05591	1.04948	1.04129	1.04061	1.01718	1.05065	1.04129	1.01594
UBQLN4	0.558147	22.7116	DoG	1	1.03443	1.06498	1.04314	1.04041	1.03104	1.03252	1.04256	1.02661	1.03435	1.01642	1.02767	1.05591	1.04959	1.04147	1.04061	1.01741	1.05065	1.04147	1.01642
LIN54	2.12474	22.7627	DoG	1.0007	1.03443	1.06558	1.04455	1.04061	1.03196	1.03305	1.04285	1.02687	1.03443	1.01642	1.02767	1.05591	1.0505	1.04227	1.04129	1.0178	1.05102	1.04227	1.01784
TADA1	1.3155	22.7627	DoG	1.00321	1.03443	1.06562	1.04687	1.04061	1.03201	1.03435	1.04455	1.02704	1.03469	1.01741	1.02966	1.05689	1.05053	1.04256	1.04227	1.01817	1.05137	1.04256	1.01817
ACAP3	2.28116	22.8137	DoG	1.00447	1.03443	1.066	1.04697	1.04129	1.03201	1.03469	1.045	1.02747	1.03531	1.01784	1.03051	1.05715	1.05065	1.04256	1.04256	1.01895	1.05274	1.04256	1.0191
BCAS2	1.3989	22.8137	DoG	1.0046	1.03514	1.06627	1.04802	1.04129	1.03201	1.03531	1.04687	1.02764	1.03716	1.01817	1.03087	1.05741	1.05065	1.04256	1.04285	1.0191	1.05347	1.04256	1.01953
C5orf22	0.913475	22.8137	DoG	1.0046	1.03531	1.06641	1.0482	1.04129	1.03241	1.03594	1.0482	1.02835	1.03833	1.0191	1.03196	1.05741	1.05113	1.04256	1.045	1.01953	1.05347	1.04256	1.01984
CCNT2	1.56021	22.8137	DoG	1.00545	1.03594	1.06641	1.0482	1.04147	1.03241	1.03653	1.0482	1.02835	1.03939	1.01953	1.03201	1.05741	1.05137	1.04314	1.04802	1.02057	1.05377	1.04256	1.02057
HEXDC	2.66256	22.8137	DoG	1.00603	1.03833	1.06641	1.0482	1.04217	1.03241	1.03656	1.0482	1.02979	1.04082	1.01984	1.03305	1.05741	1.05165	1.04455	1.0482	1.02079	1.05377	1.04256	1.02135
IFT52	1.53837	22.8137	DoG	1.00603	1.03833	1.06742	1.0482	1.04227	1.03242	1.03672	1.04829	1.03051	1.04129	1.02079	1.03435	1.05889	1.05347	1.045	1.04934	1.02135	1.05393	1.04314	1.02135
GOLT1B	1.82062	22.8647	DoG	1.00614	1.03858	1.06842	1.0482	1.04256	1.03252	1.03717	1.0487	1.03104	1.04129	1.02079	1.03435	1.05889	1.05347	1.045	1.04939	1.02267	1.05428	1.04314	1.02269
IFT20	2.05951	22.9158	DoG	1.00669	1.03859	1.06859	1.0487	1.04285	1.03305	1.03833	1.04948	1.03196	1.04129	1.024	1.03435	1.05889	1.05347	1.04687	1.04959	1.02269	1.05445	1.04314	1.024
TRMT61A	1.69482	22.9158	DoG	1.00695	1.03939	1.06859	1.04882	1.04314	1.03435	1.03858	1.04959	1.03201	1.04147	1.02484	1.03435	1.05889	1.05377	1.04775	1.05053	1.02484	1.05504	1.04314	1.02484
UBAP1	1.43339	22.9158	DoG	1.00805	1.03953	1.06868	1.04934	1.04455	1.03435	1.04041	1.04959	1.03241	1.04256	1.02605	1.03435	1.06031	1.05377	1.04948	1.05065	1.0256	1.05531	1.04314	1.02484
SLC15A4	1.1822	22.9668	DoG	1.00808	1.04041	1.06962	1.04939	1.045	1.03435	1.04061	1.0505	1.03241	1.045	1.02661	1.03443	1.06247	1.05428	1.04959	1.05065	1.02661	1.05589	1.04455	1.02605
FAM91A1	1.3331	23.0179	DoG	1.00865	1.04147	1.07178	1.04948	1.045	1.03469	1.04082	1.05065	1.03241	1.045	1.02687	1.03469	1.06498	1.05504	1.04959	1.05065	1.02687	1.05589	1.04687	1.02661
PLCD3	3.03959	23.0179	DoG	1.0102	1.04217	1.07178	1.04959	1.045	1.03469	1.04129	1.05113	1.03252	1.04687	1.02704	1.03672	1.06558	1.05589	1.05113	1.05065	1.02704	1.05591	1.04802	1.02687
UNK	2.42537	23.0179	DoG	1.01021	1.04256	1.07178	1.04959	1.045	1.03469	1.04129	1.05137	1.03443	1.04802	1.02743	1.03833	1.066	1.05589	1.05165	1.05113	1.02743	1.05715	1.0482	1.02704
CNOT4	1.00206	23.0689	DoG	1.01115	1.04285	1.07283	1.05065	1.04687	1.03531	1.04129	1.05165	1.03443	1.0482	1.02764	1.03858	1.06632	1.05589	1.05347	1.05137	1.02743	1.05889	1.0482	1.02743
BRIP1	1.36941	23.171	DoG	1.01133	1.04314	1.07441	1.05113	1.04829	1.03594	1.04147	1.05257	1.03469	1.0487	1.02767	1.04041	1.06632	1.05591	1.05377	1.05165	1.02743	1.05889	1.0482	1.02743
LIMA1	1.16518	23.171	DoG	1.01133	1.04455	1.07456	1.05137	1.0487	1.03672	1.04227	1.05347	1.03469	1.04939	1.02835	1.04061	1.06632	1.05614	1.05428	1.05377	1.02747	1.06181	1.04934	1.02743
SNAPC3	1.10158	23.171	DoG	1.0139	1.045	1.07456	1.05165	1.04882	1.03833	1.04234	1.05347	1.03531	1.04959	1.02835	1.04061	1.06641	1.05689	1.05438	1.05504	1.02747	1.06247	1.04939	1.02747
ADO	1.01597	23.222	DoG	1.01412	1.0482	1.07456	1.05377	1.04934	1.03839	1.04256	1.05347	1.03594	1.04959	1.02979	1.04061	1.06813	1.05715	1.05504	1.05514	1.02764	1.06247	1.05113	1.02767
AGA	2.55102	23.222	DoG	1.01412	1.0482	1.0747	1.05377	1.04948	1.03875	1.04455	1.05428	1.03656	1.05065	1.03051	1.04061	1.06859	1.05741	1.05585	1.05589	1.02767	1.06304	1.05137	1.02835
ATP8B2	1.34104	23.222	DoG	1.01412	1.04829	1.07541	1.05377	1.04959	1.03939	1.045	1.05514	1.03716	1.05102	1.03051	1.04129	1.06868	1.05858	1.05589	1.05591	1.02966	1.06498	1.05165	1.02975
CDK13	0.919382	23.222	DoG	1.01412	1.04948	1.0757	1.05393	1.04959	1.04041	1.045	1.05531	1.03833	1.05137	1.03051	1.04129	1.07039	1.05889	1.05591	1.05614	1.0297	1.06562	1.05347	1.03051
ANAPC4	1.97897	23.273	DoG	1.01412	1.0501	1.07589	1.05428	1.05065	1.04061	1.04687	1.05585	1.03839	1.05229	1.03201	1.04129	1.0717	1.05889	1.05591	1.05689	1.02979	1.06562	1.05377	1.03051
APEX2	1.45861	23.273	DoG	1.01439	1.05065	1.07789	1.05438	1.05165	1.04061	1.04802	1.05589	1.03858	1.05257	1.03201	1.04147	1.07178	1.05889	1.05591	1.05715	1.03051	1.066	1.05377	1.03196
MECR	1.94501	23.273	DoG	1.01583	1.05065	1.07901	1.05504	1.05229	1.04147	1.0487	1.05591	1.04041	1.05377	1.03201	1.04256	1.07258	1.05889	1.05689	1.05741	1.03104	1.06627	1.05393	1.03201
GSTZ1	1.20197	23.3241	DoG	1.0159	1.05065	1.07933	1.05514	1.05347	1.04256	1.04934	1.05591	1.04064	1.05377	1.03241	1.04256	1.07283	1.06031	1.05715	1.05767	1.03196	1.06632	1.05428	1.03201
IRF1	2.22819	23.3241	DoG	1.01642	1.05065	1.0799	1.05514	1.05393	1.04256	1.05065	1.05689	1.04082	1.05428	1.03241	1.04285	1.07293	1.06181	1.05741	1.05889	1.03201	1.06632	1.05504	1.03241
USP6NL	2.557	23.4262	DoG	1.01817	1.05113	1.07998	1.05514	1.05428	1.04256	1.05065	1.05889	1.04101	1.05445	1.03241	1.04314	1.07441	1.06247	1.05741	1.05889	1.03241	1.06641	1.05514	1.03241
PI4K2A	1.10692	23.5282	DoG	1.01895	1.05137	1.08092	1.05589	1.05514	1.04256	1.05102	1.06031	1.04129	1.05504	1.03252	1.04314	1.07455	1.06247	1.05741	1.05889	1.03252	1.06641	1.05514	1.03241
KDELR3	0.208587	23.5793	DoG	1.01984	1.05165	1.08165	1.05689	1.05514	1.04455	1.05165	1.06181	1.04129	1.05514	1.03305	1.04455	1.07456	1.06454	1.05741	1.06181	1.03305	1.06726	1.05585	1.03241
ADIPOR1	1.30048	23.6303	DoG	1.02079	1.05229	1.08177	1.05715	1.05589	1.04687	1.05347	1.06247	1.04147	1.05531	1.03443	1.045	1.0747	1.06498	1.05889	1.06454	1.03435	1.06813	1.05589	1.03252
TENC1	3.51953	23.6303	DoG	1.02135	1.05274	1.08177	1.05741	1.05589	1.04697	1.05377	1.06247	1.04227	1.05585	1.03531	1.045	1.07541	1.06558	1.05889	1.06498	1.03435	1.06842	1.05591	1.03305
USP15	3.05177	23.6303	DoG	1.02135	1.05347	1.08177	1.05767	1.05689	1.0482	1.05504	1.06498	1.04256	1.05589	1.03656	1.04564	1.0757	1.06562	1.05889	1.06562	1.03435	1.06842	1.05591	1.03435
ALG12	0.539914	23.6813	DoG	1.02222	1.05347	1.08273	1.05889	1.05741	1.0487	1.05514	1.06498	1.04256	1.05589	1.03716	1.04802	1.07621	1.06562	1.06031	1.06562	1.03435	1.06859	1.05591	1.03435
ATG16L1	1.19651	23.7324	DoG	1.02222	1.05347	1.08273	1.05889	1.05889	1.04959	1.05585	1.06515	1.04256	1.05591	1.03833	1.0482	1.07636	1.066	1.06181	1.06562	1.03443	1.06859	1.05715	1.03435
BCS1L	1.27439	23.7324	DoG	1.02484	1.05347	1.08273	1.06031	1.05889	1.04959	1.05589	1.06558	1.04285	1.05591	1.03839	1.0482	1.07901	1.06627	1.06247	1.06562	1.03443	1.0717	1.05858	1.03443
GPR125	1.18729	23.7324	DoG	1.02484	1.05347	1.08316	1.06247	1.06031	1.05113	1.05589	1.06562	1.04314	1.05647	1.03858	1.0482	1.0795	1.06632	1.06247	1.066	1.03469	1.07178	1.05889	1.03443
PAQR4	2.19302	23.7324	DoG	1.0256	1.05393	1.08388	1.06247	1.06181	1.05137	1.05589	1.06627	1.04314	1.05858	1.04041	1.0487	1.07998	1.06632	1.06304	1.06627	1.03531	1.07283	1.05937	1.03443
SHARPIN	1.10701	23.7324	DoG	1.02605	1.05514	1.08517	1.06498	1.06247	1.05165	1.05591	1.06641	1.04455	1.05889	1.04061	1.04939	1.08092	1.06641	1.06454	1.06632	1.03653	1.07441	1.06247	1.03469
SNAPIN	-0.195186	23.7324	DoG	1.02661	1.05531	1.08517	1.06498	1.06247	1.05229	1.05591	1.06641	1.045	1.05889	1.04064	1.04948	1.08133	1.06813	1.06498	1.06633	1.03672	1.07456	1.06498	1.03594
CDK7	0.675831	23.8345	DoG	1.02704	1.05689	1.08561	1.06562	1.06498	1.05377	1.05591	1.06842	1.04687	1.05937	1.04129	1.05102	1.08177	1.06842	1.06498	1.06742	1.03833	1.0747	1.06498	1.03672
PRKRIP1	1.6564	23.9876	DoG	1.02747	1.05858	1.08607	1.066	1.06498	1.05377	1.05715	1.06859	1.04802	1.06081	1.04147	1.05113	1.08177	1.06842	1.06558	1.06813	1.03839	1.0747	1.06558	1.03833
MED10	1.67268	24.0386	DoG	1.02747	1.05889	1.08624	1.06627	1.06558	1.05377	1.05889	1.06859	1.0482	1.06181	1.04455	1.05137	1.08205	1.06842	1.066	1.06842	1.03875	1.07541	1.066	1.03858
TNS3	2.58603	24.0896	DoG	1.02767	1.06031	1.08852	1.06632	1.06562	1.05393	1.05889	1.06859	1.0482	1.06247	1.045	1.05165	1.08306	1.06859	1.06627	1.06868	1.03939	1.0757	1.06627	1.04041
FAM117B	1.30194	24.1407	DoG	1.02767	1.06181	1.0892	1.06632	1.066	1.05428	1.06181	1.06868	1.04934	1.06247	1.045	1.05377	1.08388	1.06859	1.06632	1.07441	1.04061	1.07589	1.06632	1.04061
ING1	-0.289668	24.1407	DoG	1.02966	1.06304	1.0904	1.06641	1.06627	1.05514	1.06247	1.06962	1.04939	1.06247	1.045	1.05393	1.08517	1.06859	1.06641	1.07541	1.04061	1.07595	1.06813	1.04129
PSRC1	1.15653	24.1407	DoG	1.03051	1.06562	1.09056	1.06726	1.06641	1.05531	1.06454	1.07178	1.04948	1.06247	1.04687	1.05582	1.08517	1.06868	1.06641	1.07565	1.04129	1.07789	1.06842	1.04147
TSEN15	0.961749	24.1407	DoG	1.03104	1.06562	1.09061	1.06813	1.06641	1.05591	1.06498	1.07178	1.04959	1.06454	1.04775	1.05589	1.08607	1.06962	1.06726	1.0757	1.04147	1.0782	1.06859	1.04227
STX3	1.64928	24.2427	DoG	1.03196	1.06562	1.09077	1.06842	1.06813	1.05591	1.06498	1.07194	1.04959	1.06498	1.04802	1.05589	1.0892	1.07178	1.06813	1.07589	1.04227	1.07854	1.06962	1.04256
TOB1	1.68967	24.2427	DoG	1.03201	1.06562	1.09263	1.06868	1.06842	1.05591	1.06558	1.07236	1.05065	1.06498	1.0482	1.05589	1.08961	1.07258	1.06813	1.07595	1.04256	1.0787	1.07194	1.04256
C19orf60	1.9365	24.2938	DoG	1.03201	1.066	1.09328	1.06868	1.06842	1.05591	1.06562	1.07258	1.05065	1.06562	1.0487	1.05689	1.0904	1.07283	1.06842	1.07621	1.04256	1.0787	1.07258	1.04285
DEPDC1	1.96034	24.2938	DoG	1.03201	1.06627	1.09777	1.06868	1.06859	1.05591	1.06562	1.07283	1.05065	1.066	1.04934	1.05715	1.09061	1.07441	1.06859	1.0782	1.04256	1.07933	1.07283	1.045
EXOC6B	2.32266	24.2938	DoG	1.03241	1.06742	1.0979	1.07178	1.06868	1.05689	1.066	1.07441	1.05113	1.06627	1.04948	1.05889	1.0926	1.07456	1.06868	1.0787	1.04256	1.0795	1.07293	1.045
FER	1.73758	24.2938	DoG	1.03241	1.06859	1.09838	1.07258	1.07178	1.05715	1.06627	1.07456	1.05165	1.06632	1.04959	1.05889	1.0926	1.0747	1.06868	1.07901	1.04314	1.0799	1.07441	1.045
FGFR1OP2	1.49572	24.2938	DoG	1.03305	1.06859	1.09875	1.07283	1.07178	1.05741	1.06632	1.07456	1.05229	1.06641	1.04959	1.06031	1.09328	1.0747	1.06868	1.07933	1.04314	1.08092	1.07455	1.04687
FOXJ3	1.09865	24.2938	DoG	1.03435	1.06859	1.09903	1.07293	1.07194	1.05767	1.06641	1.0747	1.05347	1.06641	1.05113	1.06181	1.09348	1.0747	1.07039	1.0795	1.04455	1.08133	1.07464	1.04697
ZNF445	1.35197	24.2938	DoG	1.03435	1.06859	1.09916	1.07441	1.07258	1.05858	1.06742	1.0747	1.05347	1.06842	1.05165	1.06558	1.09504	1.07565	1.07178	1.0799	1.045	1.08165	1.0747	1.0482
BAIAP2	3.40463	24.3448	DoG	1.03443	1.06868	1.09937	1.07456	1.07283	1.05889	1.06813	1.0747	1.05377	1.06842	1.05229	1.066	1.09777	1.0757	1.07178	1.08092	1.04687	1.0821	1.0757	1.0482
CENPQ	1.64368	24.3959	DoG	1.03469	1.06962	1.09954	1.07541	1.07441	1.05889	1.06813	1.07621	1.05377	1.06962	1.05347	1.06632	1.0979	1.07595	1.07194	1.08177	1.0482	1.08273	1.07589	1.0487
CRIPT	0.88294	24.3959	DoG	1.03469	1.07194	1.1003	1.07589	1.07456	1.05889	1.06842	1.0782	1.05393	1.07178	1.05347	1.06726	1.09916	1.07789	1.07283	1.08273	1.0487	1.08273	1.07621	1.04948
ARF6	0.93834	24.4469	DoG	1.03514	1.07258	1.10058	1.07621	1.07456	1.06181	1.06842	1.0787	1.05428	1.07178	1.05377	1.06742	1.09937	1.07933	1.07441	1.08273	1.04934	1.08306	1.07789	1.04959
FBXW11	0.948396	24.4469	DoG	1.03672	1.0747	1.10122	1.07789	1.07464	1.06247	1.06842	1.0787	1.05438	1.07236	1.05428	1.06813	1.09954	1.0795	1.07456	1.08316	1.04959	1.08316	1.0782	1.04959
HSPA1A	0.712342	24.4469	DoG	1.03833	1.0747	1.10236	1.0782	1.0747	1.06247	1.06859	1.07901	1.05589	1.07283	1.05438	1.06842	1.1003	1.0799	1.07456	1.08316	1.05065	1.08316	1.0787	1.0505
NLE1	4.52466	24.4979	DoG	1.03839	1.0747	1.10256	1.0787	1.07565	1.06247	1.06868	1.07933	1.05589	1.07441	1.05504	1.06842	1.10058	1.08092	1.0747	1.08316	1.05102	1.08388	1.07933	1.05053
ZADH2	1.95187	24.4979	DoG	1.03858	1.0747	1.10437	1.0787	1.07589	1.06247	1.06868	1.0795	1.05591	1.07456	1.05585	1.06842	1.10058	1.08165	1.0757	1.08316	1.05137	1.08517	1.0799	1.05065
MORC4	1.01765	24.549	DoG	1.03875	1.07541	1.10441	1.07901	1.07621	1.06498	1.07293	1.0799	1.05689	1.07456	1.05589	1.06868	1.10122	1.08205	1.07589	1.08517	1.05229	1.08517	1.08092	1.05113
MTFR1	2.65241	24.549	DoG	1.03939	1.07565	1.10461	1.07901	1.07789	1.06498	1.07455	1.07998	1.05715	1.07565	1.05591	1.06962	1.10122	1.08273	1.07621	1.08517	1.05347	1.08517	1.08133	1.05137
PURB	3.05878	24.549	DoG	1.04061	1.0757	1.10483	1.07933	1.07789	1.06558	1.0747	1.07998	1.05741	1.0757	1.05591	1.07194	1.1016	1.08306	1.0782	1.08561	1.05377	1.08517	1.08165	1.05347
AAAS	1.20394	24.6	DoG	1.04061	1.07589	1.10556	1.0799	1.07789	1.066	1.0757	1.07998	1.05889	1.07595	1.05647	1.07441	1.10256	1.08388	1.0787	1.08678	1.05377	1.08561	1.08177	1.05347
PRKRIR	1.5637	24.6	DoG	1.04061	1.07715	1.10556	1.07998	1.0782	1.06632	1.07589	1.08133	1.05889	1.07621	1.05689	1.07565	1.10256	1.08561	1.0787	1.08852	1.05393	1.08624	1.08205	1.05347
ERAL1	2.08851	24.651	DoG	1.04101	1.07789	1.10566	1.08177	1.0787	1.06632	1.07595	1.08161	1.05889	1.0782	1.05741	1.0757	1.10256	1.08607	1.0787	1.08961	1.05428	1.08852	1.08273	1.05377
LAP3	1.29836	24.651	DoG	1.04227	1.07789	1.10686	1.08273	1.0787	1.06632	1.07621	1.08165	1.05889	1.0787	1.05741	1.07589	1.10256	1.08624	1.07901	1.0904	1.05438	1.0892	1.08306	1.05393
RNMTL1	1.43264	24.651	DoG	1.04285	1.07789	1.10692	1.08306	1.0787	1.06641	1.07789	1.08177	1.06031	1.07933	1.05767	1.07595	1.10437	1.08852	1.07901	1.09056	1.05531	1.08961	1.08316	1.05428
CAMSAP1	1.51827	24.8042	DoG	1.04314	1.0787	1.10719	1.08316	1.07901	1.06641	1.0782	1.08177	1.06181	1.0795	1.05935	1.07789	1.10439	1.0892	1.07901	1.09061	1.05585	1.0904	1.08316	1.05445
EED	1.12299	24.8042	DoG	1.04314	1.0787	1.10754	1.08316	1.07933	1.06641	1.0787	1.08177	1.06247	1.0799	1.06031	1.0787	1.10465	1.08961	1.07933	1.09077	1.05589	1.09056	1.08316	1.05504
USP31	0.835029	24.8552	DoG	1.04314	1.07901	1.10797	1.08517	1.07998	1.06726	1.0787	1.08177	1.06454	1.07998	1.06181	1.07901	1.10483	1.0904	1.08177	1.09077	1.05591	1.09061	1.08316	1.05514
METTL13	0.614928	24.9062	DoG	1.045	1.07933	1.10809	1.08561	1.08165	1.06742	1.07901	1.08273	1.06498	1.07998	1.06247	1.0795	1.10566	1.09061	1.08273	1.09077	1.05591	1.09077	1.08561	1.05514
ASH2L	2.63438	24.9573	DoG	1.04687	1.0795	1.10809	1.08607	1.08177	1.06868	1.07901	1.08273	1.06562	1.07998	1.06498	1.0799	1.10686	1.09229	1.08306	1.09077	1.05591	1.09077	1.08607	1.05589
TBCE	1.01302	24.9573	DoG	1.04775	1.0799	1.1082	1.0892	1.08177	1.06868	1.07933	1.08306	1.06562	1.08092	1.06498	1.07998	1.10692	1.09263	1.08316	1.09229	1.05591	1.0926	1.08624	1.05591
MAK16	2.69066	25.0083	DoG	1.0487	1.08092	1.10838	1.0893	1.08273	1.06868	1.0795	1.08517	1.06562	1.08092	1.06558	1.07998	1.10754	1.09263	1.08388	1.0926	1.05741	1.0926	1.0892	1.05591
RPP38	2.11612	25.0083	DoG	1.04934	1.08165	1.11028	1.08961	1.08273	1.06868	1.08092	1.08607	1.066	1.08133	1.066	1.08133	1.10756	1.09263	1.08607	1.0926	1.05767	1.0926	1.09056	1.05689
C19orf70	0.518965	25.0593	DoG	1.04948	1.08165	1.11028	1.0904	1.08273	1.07039	1.08133	1.08624	1.06627	1.08161	1.06627	1.08177	1.10809	1.09263	1.08678	1.09328	1.05858	1.09348	1.09061	1.05715
GPR89A	0.978012	25.0593	DoG	1.04959	1.08177	1.11028	1.09056	1.08306	1.07039	1.08165	1.08852	1.06632	1.08177	1.06641	1.08177	1.1082	1.09328	1.0892	1.095	1.05889	1.0979	1.09077	1.05741
ZXDC	1.81417	25.0593	DoG	1.05065	1.0821	1.11043	1.09077	1.08316	1.07039	1.08165	1.0892	1.06632	1.08177	1.06813	1.08177	1.10855	1.09348	1.08961	1.095	1.06181	1.09916	1.09077	1.06031
ARL4D	2.15458	25.1104	DoG	1.05113	1.08273	1.11211	1.09077	1.08316	1.07086	1.08273	1.08961	1.06726	1.08177	1.06842	1.08273	1.10997	1.095	1.0904	1.09504	1.06247	1.09954	1.09077	1.06181
EXT1	2.28957	25.1104	DoG	1.05137	1.08273	1.11409	1.0926	1.08388	1.07178	1.08273	1.09263	1.06813	1.08205	1.06859	1.08273	1.10997	1.09504	1.09077	1.09637	1.06498	1.1003	1.09328	1.06247
UBR7	1.59165	25.1104	DoG	1.05165	1.08273	1.11409	1.0926	1.08427	1.07178	1.08273	1.09263	1.06813	1.08273	1.06859	1.08306	1.11028	1.09777	1.0926	1.09777	1.06498	1.10122	1.09348	1.06247
CYB5D1	0.498112	25.2125	DoG	1.05229	1.08273	1.11409	1.09263	1.08607	1.07178	1.08273	1.09348	1.06813	1.08273	1.06962	1.08316	1.11028	1.0979	1.09263	1.0979	1.06562	1.10122	1.09504	1.06454
OGDH	2.39927	25.3145	DoG	1.05347	1.08306	1.11467	1.09263	1.08678	1.07185	1.08273	1.095	1.06842	1.08273	1.07039	1.08316	1.11028	1.09792	1.09328	1.09792	1.066	1.10122	1.09777	1.06498
FEM1B	0.80778	25.3656	DoG	1.05347	1.08388	1.11476	1.09328	1.08746	1.07194	1.08306	1.09792	1.06842	1.08517	1.07178	1.08316	1.11134	1.09838	1.09348	1.09792	1.06632	1.10122	1.09787	1.06562
TAZ	1.46381	25.4166	DoG	1.05347	1.08517	1.11484	1.09348	1.0892	1.07236	1.08316	1.09838	1.06859	1.08517	1.07258	1.08316	1.11409	1.09838	1.09412	1.09792	1.06633	1.10122	1.0979	1.066
GCDH	2.53119	25.4676	DoG	1.05347	1.08624	1.11644	1.09504	1.08961	1.07258	1.08388	1.09838	1.06859	1.08517	1.07283	1.08388	1.11476	1.09875	1.09504	1.09838	1.06641	1.1016	1.09838	1.06627
IDI1	1.29519	25.4676	DoG	1.05347	1.08678	1.118	1.09777	1.09056	1.07283	1.08427	1.0984	1.06868	1.08561	1.07456	1.08427	1.11484	1.09875	1.09777	1.09875	1.06726	1.10236	1.09838	1.06632
LAS1L	1.39714	25.4676	DoG	1.05347	1.0892	1.11872	1.0979	1.09061	1.07441	1.08561	1.09875	1.06868	1.08678	1.0747	1.08561	1.11676	1.09916	1.0979	1.09916	1.06813	1.10256	1.09838	1.06641
NUP160	1.56238	25.4676	DoG	1.05377	1.08961	1.12053	1.09916	1.09077	1.07456	1.08624	1.09875	1.06962	1.0892	1.07565	1.08607	1.11773	1.09937	1.09838	1.09937	1.06813	1.10256	1.09838	1.06641
OXSR1	1.55882	25.4676	DoG	1.05377	1.0926	1.12063	1.09937	1.09077	1.07456	1.08624	1.09937	1.07194	1.08961	1.0757	1.08678	1.118	1.09954	1.09838	1.09954	1.06813	1.1035	1.09875	1.06813
PITRM1	1.6633	25.4676	DoG	1.05377	1.0926	1.12094	1.09954	1.09229	1.07456	1.08746	1.09954	1.07195	1.0904	1.07789	1.08746	1.11872	1.10122	1.09875	1.1003	1.06842	1.10441	1.09875	1.06842
VPS37A	0.524639	25.4676	DoG	1.05428	1.09263	1.12226	1.10058	1.0926	1.07565	1.08852	1.1003	1.07258	1.09061	1.07789	1.0892	1.11994	1.10122	1.09875	1.10058	1.06859	1.10461	1.09875	1.06859
INF2	2.2573	25.5187	DoG	1.05438	1.095	1.12368	1.10122	1.09263	1.0757	1.0892	1.10058	1.07283	1.09229	1.07854	1.08961	1.12025	1.1016	1.09954	1.10122	1.06962	1.10555	1.09875	1.06859
CLK3	1.13448	25.5697	DoG	1.05514	1.095	1.12421	1.10122	1.09328	1.07589	1.08961	1.10058	1.07441	1.0926	1.0787	1.0904	1.12063	1.10236	1.09954	1.10122	1.0717	1.10719	1.09937	1.06859
RAP1A	1.85347	25.5697	DoG	1.05514	1.09504	1.12549	1.10122	1.09348	1.07595	1.0904	1.10122	1.0747	1.09328	1.0787	1.09056	1.12063	1.10256	1.10058	1.10122	1.07178	1.10754	1.09954	1.06868
UBR3	1.40312	25.5697	DoG	1.05591	1.09777	1.12617	1.10122	1.095	1.07789	1.09056	1.10437	1.07789	1.09348	1.0787	1.09061	1.12094	1.10256	1.10122	1.1016	1.07194	1.10797	1.1003	1.06868
EPS15	0.761085	25.6208	DoG	1.05614	1.0979	1.12747	1.10236	1.09504	1.0782	1.09061	1.10465	1.0787	1.095	1.0787	1.09077	1.12116	1.1035	1.10122	1.10236	1.07283	1.10797	1.10058	1.06868
RPUSD2	1.0855	25.6208	DoG	1.05715	1.09792	1.12828	1.10256	1.09777	1.07854	1.09077	1.10483	1.07901	1.09777	1.07933	1.09077	1.12179	1.10437	1.1016	1.10256	1.07293	1.10809	1.10122	1.07178
CENPA	1.6551	25.6718	DoG	1.05858	1.09792	1.12839	1.10256	1.0979	1.0787	1.09328	1.10566	1.07901	1.0979	1.0795	1.09077	1.1219	1.10556	1.10256	1.10437	1.07455	1.10809	1.10122	1.07178
MINA	1.49071	25.6718	DoG	1.05889	1.09838	1.12839	1.10256	1.09792	1.0787	1.09348	1.10692	1.07933	1.09792	1.07998	1.09077	1.12226	1.10556	1.10465	1.10439	1.07456	1.10809	1.10122	1.07194
POLG	1.03802	25.7228	DoG	1.05889	1.09875	1.12839	1.1032	1.09838	1.0787	1.09504	1.10754	1.0795	1.09838	1.07998	1.0926	1.12226	1.10692	1.10483	1.10461	1.0747	1.1082	1.10256	1.07283
PPP2R5A	1.66269	25.7228	DoG	1.05889	1.09937	1.12846	1.10437	1.09875	1.07901	1.09777	1.10756	1.07998	1.09875	1.08177	1.09328	1.12368	1.10719	1.10556	1.10483	1.07565	1.11028	1.10256	1.07456
TCF20	1.72396	25.7739	DoG	1.05889	1.09954	1.12846	1.10439	1.09954	1.07901	1.09792	1.10809	1.08092	1.09916	1.08177	1.09348	1.12421	1.10756	1.10566	1.10686	1.0757	1.11028	1.10439	1.07456
IMPACT	0.398602	25.8249	DoG	1.05889	1.1003	1.12851	1.10441	1.10058	1.07901	1.09838	1.10809	1.08177	1.09937	1.08177	1.095	1.12549	1.10809	1.10754	1.10692	1.07589	1.11028	1.10441	1.0747
PCSK7	0.948597	25.8249	DoG	1.06031	1.10058	1.12911	1.10441	1.10058	1.07901	1.09875	1.1082	1.08177	1.09954	1.08273	1.095	1.12549	1.10809	1.10754	1.10754	1.07595	1.11074	1.10441	1.0747
TRAK2	1.79736	25.8249	DoG	1.06181	1.10058	1.12929	1.10461	1.10058	1.0795	1.09916	1.10855	1.08306	1.1003	1.08306	1.09504	1.12549	1.10809	1.10797	1.10797	1.07789	1.1108	1.10441	1.07541
TWF1	1.11869	25.8249	DoG	1.06247	1.10122	1.12929	1.10483	1.10236	1.0799	1.09937	1.10855	1.08517	1.10058	1.08316	1.09777	1.12549	1.1082	1.10809	1.10797	1.0782	1.11211	1.10461	1.0757
ABCB7	1.75194	25.978	DoG	1.06247	1.10122	1.13095	1.10556	1.1032	1.07998	1.09954	1.10938	1.08517	1.10058	1.08517	1.0979	1.12828	1.10855	1.1082	1.10797	1.0787	1.11409	1.10483	1.07589
CRCP	0.352924	25.978	DoG	1.06454	1.1016	1.13132	1.10566	1.10441	1.07998	1.10058	1.11043	1.08517	1.10058	1.08517	1.09792	1.12828	1.10938	1.10855	1.10797	1.0799	1.11409	1.10556	1.07595
TMEM87B	0.947491	25.978	DoG	1.06498	1.10236	1.13162	1.10686	1.10465	1.08092	1.10058	1.11074	1.08607	1.1016	1.08517	1.09792	1.12839	1.10997	1.10855	1.10809	1.07998	1.11536	1.10556	1.07789
CDC23	1.50754	26.0291	DoG	1.0651	1.10555	1.13187	1.10692	1.10483	1.08165	1.10256	1.11211	1.08678	1.10256	1.08607	1.09838	1.12846	1.10997	1.10855	1.1082	1.08092	1.11536	1.10692	1.0782
IMMP1L	1.28693	26.0291	DoG	1.06558	1.10556	1.13187	1.10719	1.10556	1.08177	1.10439	1.11409	1.0892	1.10256	1.08852	1.09838	1.12846	1.11028	1.10938	1.10838	1.08133	1.11541	1.10719	1.0787
NFYC	1.07907	26.0291	DoG	1.06562	1.10556	1.13187	1.10756	1.10686	1.08177	1.10461	1.11409	1.0893	1.1032	1.0892	1.09875	1.12851	1.11028	1.10997	1.10938	1.08165	1.11547	1.10754	1.0787
ZNF622	1.57406	26.0291	DoG	1.066	1.10556	1.13191	1.10797	1.10692	1.08273	1.10483	1.11476	1.08961	1.10437	1.0893	1.09875	1.12911	1.11028	1.10997	1.10997	1.08177	1.11585	1.10754	1.07901
ARHGEF17	2.43359	26.0801	DoG	1.06627	1.10556	1.13198	1.10797	1.10719	1.08306	1.10556	1.11492	1.0904	1.10439	1.08961	1.09916	1.13095	1.11028	1.11028	1.10997	1.08273	1.11644	1.10756	1.07901
MAT2B	0.591089	26.1311	DoG	1.06632	1.10566	1.13234	1.1082	1.10756	1.08316	1.10556	1.11536	1.09229	1.10465	1.0904	1.09937	1.13155	1.11043	1.11074	1.11028	1.08273	1.11994	1.10797	1.07901
MLX	1.27955	26.1311	DoG	1.06632	1.10686	1.13267	1.10855	1.10797	1.08316	1.10566	1.11547	1.0926	1.10483	1.09077	1.09954	1.13191	1.11074	1.11074	1.11028	1.08273	1.12063	1.10797	1.07933
PPP5C	1.91438	26.1311	DoG	1.06641	1.10692	1.13282	1.10938	1.10797	1.08517	1.10686	1.11548	1.0926	1.10556	1.0926	1.1003	1.13198	1.11074	1.1108	1.11028	1.08316	1.12063	1.10809	1.0795
ALKBH7	-0.924593	26.1822	DoG	1.06641	1.10754	1.13364	1.10997	1.1082	1.08517	1.10692	1.11585	1.09328	1.10686	1.0926	1.1016	1.13198	1.11074	1.11211	1.11074	1.08316	1.12063	1.10809	1.0799
TMEM41B	2.49607	26.2332	DoG	1.06813	1.10756	1.13382	1.10997	1.11042	1.08517	1.10754	1.11585	1.09348	1.10754	1.09263	1.10256	1.13198	1.1108	1.11256	1.1108	1.08388	1.12063	1.1082	1.08092
GFOD2	1.52989	26.2842	DoG	1.06859	1.10809	1.13442	1.11028	1.11067	1.08561	1.10797	1.11644	1.09637	1.10754	1.09348	1.10256	1.13234	1.1108	1.11409	1.11409	1.08517	1.12063	1.10997	1.08205
UNC50	2.05728	26.2842	DoG	1.06859	1.10809	1.13462	1.11028	1.11074	1.08624	1.10809	1.11746	1.09777	1.10809	1.095	1.1035	1.13234	1.1108	1.11476	1.11409	1.08561	1.12094	1.11028	1.08273
ZNF12	1.14787	26.2842	DoG	1.06859	1.10809	1.13593	1.11028	1.11074	1.08678	1.10809	1.11773	1.0979	1.1082	1.09504	1.10437	1.13234	1.11211	1.11484	1.11476	1.08624	1.1219	1.11028	1.08273
TMED1	1.71513	26.4884	DoG	1.06859	1.10838	1.13676	1.11042	1.11074	1.08746	1.1082	1.12025	1.09838	1.10838	1.09777	1.10439	1.13234	1.11225	1.11541	1.11536	1.08678	1.12226	1.11028	1.08306
MED19	1.2854	26.5394	DoG	1.06859	1.11043	1.13719	1.11043	1.11074	1.0892	1.10838	1.12063	1.09838	1.10855	1.0979	1.10441	1.13267	1.11409	1.11585	1.11536	1.0892	1.12381	1.11043	1.08316
DIS3L2	3.92855	26.5905	DoG	1.06868	1.11074	1.13769	1.11256	1.1108	1.08961	1.10855	1.12094	1.09838	1.10997	1.09792	1.10441	1.13282	1.11536	1.11585	1.11536	1.08961	1.12419	1.11134	1.08517
C12orf45	0.877006	26.6415	DoG	1.06962	1.11256	1.13813	1.11409	1.1108	1.0904	1.10997	1.12368	1.09875	1.10997	1.09792	1.10461	1.13282	1.11536	1.11644	1.11541	1.0904	1.12463	1.11409	1.08517
FAM175B	1.13445	26.6415	DoG	1.07178	1.11396	1.13866	1.11409	1.1108	1.09056	1.10997	1.12421	1.09875	1.10997	1.09916	1.10465	1.13364	1.11541	1.11644	1.11676	1.09056	1.12496	1.11409	1.08517
SLC2A6	1.66215	26.6415	DoG	1.07178	1.11409	1.13866	1.11409	1.11256	1.09077	1.10997	1.12539	1.09875	1.10997	1.09954	1.10483	1.13462	1.11585	1.11746	1.11746	1.09061	1.12549	1.11476	1.0892
WDR48	1.02822	26.6925	DoG	1.07236	1.11409	1.13866	1.11467	1.11396	1.09077	1.11043	1.12549	1.09937	1.11074	1.09954	1.10686	1.13593	1.11644	1.118	1.11773	1.09077	1.12549	1.11644	1.08961
CENPM	0.41818	26.7436	DoG	1.07283	1.11409	1.13878	1.11476	1.11409	1.0926	1.11074	1.12747	1.09954	1.11074	1.1003	1.10692	1.13616	1.11773	1.11994	1.11872	1.09077	1.12747	1.11676	1.0904
USP24	2.03558	26.7436	DoG	1.07441	1.11409	1.1395	1.11484	1.11409	1.09328	1.11074	1.12828	1.10058	1.1108	1.10236	1.10754	1.13719	1.11994	1.11994	1.11994	1.0926	1.12828	1.11746	1.09056
ANKIB1	0.728885	26.7946	DoG	1.07456	1.11476	1.14062	1.11536	1.11409	1.09348	1.1108	1.12839	1.10122	1.1108	1.10256	1.10754	1.1375	1.12053	1.12063	1.12025	1.0926	1.12839	1.11872	1.09077
ATF5	2.27402	26.7946	DoG	1.07456	1.11484	1.14147	1.11585	1.11476	1.095	1.11134	1.12839	1.10122	1.11211	1.10437	1.10754	1.13769	1.12063	1.12063	1.12053	1.09328	1.12846	1.11994	1.0926
OXR1	0.753853	26.7946	DoG	1.0747	1.11492	1.14428	1.11585	1.11492	1.09777	1.11361	1.12846	1.10122	1.11409	1.10465	1.10797	1.13769	1.12063	1.12226	1.12063	1.09348	1.12846	1.12063	1.09263
FAM126B	1.77976	26.8457	DoG	1.0747	1.11536	1.14505	1.11676	1.11536	1.09787	1.11409	1.13034	1.10256	1.11409	1.10556	1.10797	1.13769	1.12094	1.12226	1.12063	1.095	1.12846	1.12063	1.09348
MICALL1	1.46359	26.8457	DoG	1.0747	1.11536	1.1452	1.11773	1.11541	1.0979	1.11409	1.13095	1.10256	1.11409	1.10556	1.10797	1.13769	1.12226	1.12539	1.12063	1.0979	1.12911	1.12063	1.09412
REV1	0.897338	26.8457	DoG	1.0747	1.11536	1.14665	1.118	1.11548	1.09792	1.11409	1.13162	1.10439	1.11476	1.10686	1.10797	1.13788	1.12226	1.12549	1.12116	1.09792	1.12929	1.12094	1.095
RSAD1	2.07401	26.8457	DoG	1.07541	1.11536	1.14699	1.11872	1.11585	1.09838	1.11409	1.13177	1.10441	1.11484	1.10692	1.10809	1.13813	1.12246	1.12617	1.12368	1.09838	1.1303	1.12116	1.09777
ZYG11B	0.383261	26.8457	DoG	1.07565	1.11547	1.14769	1.11994	1.11644	1.09838	1.11409	1.13187	1.10441	1.11541	1.10754	1.1082	1.13866	1.12421	1.12828	1.12421	1.09838	1.13177	1.12368	1.0979
LSM12	1.79024	26.8967	DoG	1.0757	1.11548	1.14789	1.12025	1.11746	1.09875	1.11476	1.13211	1.10483	1.11585	1.10754	1.10838	1.13866	1.12455	1.12828	1.12455	1.09838	1.13187	1.12421	1.09792
ZFYVE27	2.09951	26.8967	DoG	1.07589	1.11746	1.14806	1.12063	1.11773	1.09875	1.11484	1.13267	1.10566	1.11644	1.10754	1.10855	1.13941	1.12549	1.12839	1.12549	1.09875	1.13198	1.12549	1.09838
SDHB	1.31368	26.9477	DoG	1.0782	1.11773	1.14853	1.12063	1.11872	1.09937	1.11536	1.13382	1.10686	1.11676	1.10754	1.10855	1.13941	1.12549	1.12839	1.12549	1.09875	1.13211	1.12549	1.09875
SRD5A3	1.41504	26.9477	DoG	1.0787	1.118	1.14909	1.12063	1.11994	1.09954	1.11536	1.13442	1.10692	1.11746	1.10754	1.10997	1.1395	1.12617	1.12929	1.12828	1.09875	1.13267	1.12617	1.09916
EIF2B1	1.93523	27.1008	DoG	1.0787	1.12053	1.14925	1.12063	1.12094	1.1003	1.11773	1.13462	1.10754	1.118	1.10756	1.10997	1.14062	1.12747	1.12929	1.12846	1.09916	1.13282	1.12747	1.09937
GNA13	1.02845	27.1008	DoG	1.0787	1.12063	1.15119	1.12116	1.12226	1.10256	1.11872	1.13593	1.10754	1.12116	1.10797	1.10997	1.14062	1.12839	1.13095	1.12911	1.09937	1.13364	1.12828	1.09954
TNKS	2.67519	27.1008	DoG	1.07901	1.12063	1.15159	1.12368	1.12368	1.10256	1.11994	1.13593	1.10754	1.12539	1.10809	1.11028	1.14147	1.12911	1.13162	1.13095	1.09954	1.13462	1.12828	1.1003
WDR75	0.713211	27.1519	DoG	1.07933	1.12094	1.15223	1.12419	1.12421	1.10256	1.11994	1.13616	1.10756	1.12549	1.10811	1.11028	1.14383	1.12929	1.13187	1.13162	1.1003	1.13545	1.12911	1.10122
CCDC66	1.15908	27.254	DoG	1.0795	1.12179	1.15228	1.12421	1.12455	1.1032	1.12053	1.13676	1.10855	1.12549	1.1082	1.11028	1.14428	1.12929	1.13191	1.13187	1.10122	1.13693	1.12929	1.10122
NUDT1	2.85224	27.254	DoG	1.0799	1.12226	1.15273	1.12549	1.12539	1.10437	1.12094	1.13769	1.10938	1.12711	1.10855	1.11043	1.1452	1.12929	1.13198	1.13187	1.10122	1.13769	1.12929	1.10122
SLC39A13	0.792445	27.254	DoG	1.07998	1.12368	1.15455	1.12549	1.12711	1.10461	1.12116	1.13781	1.10997	1.12828	1.10855	1.11074	1.14661	1.13034	1.13198	1.13198	1.10256	1.13769	1.13095	1.10256
CCDC104	1.10615	27.356	DoG	1.08092	1.12381	1.15589	1.12549	1.12839	1.10465	1.12226	1.13866	1.11074	1.12839	1.10855	1.11074	1.14661	1.13095	1.13234	1.13234	1.10256	1.13788	1.13155	1.10461
PAPD7	1.38503	27.356	DoG	1.08177	1.12421	1.15612	1.12839	1.12839	1.10556	1.12368	1.13866	1.1108	1.12839	1.10855	1.1108	1.14675	1.13162	1.13234	1.13267	1.1032	1.13813	1.13162	1.10486
RNF19A	1.04144	27.356	DoG	1.08205	1.12455	1.1571	1.12846	1.12851	1.10556	1.12421	1.13941	1.11476	1.12846	1.10938	1.11211	1.14769	1.13187	1.13234	1.13364	1.10437	1.13866	1.13162	1.10556
SC5D	1.06917	27.356	DoG	1.08306	1.12463	1.15808	1.12904	1.12911	1.10566	1.12549	1.1395	1.11484	1.12846	1.11028	1.11409	1.14769	1.13187	1.13234	1.13382	1.10441	1.13866	1.13187	1.10556
SNX9	0.795671	27.356	DoG	1.08316	1.12539	1.15879	1.12911	1.12929	1.10686	1.12747	1.1395	1.11536	1.12846	1.11074	1.11409	1.14769	1.13187	1.13267	1.13462	1.10441	1.13941	1.13187	1.10566
CREBL2	1.61872	27.4071	DoG	1.08316	1.12549	1.15916	1.12929	1.13162	1.10692	1.12747	1.14062	1.11536	1.12851	1.11074	1.11476	1.14806	1.13198	1.13282	1.13616	1.10461	1.13993	1.13267	1.10686
GOLGA1	1.36844	27.4581	DoG	1.08316	1.12747	1.15935	1.12929	1.13187	1.10754	1.12828	1.14062	1.11541	1.12911	1.11074	1.11484	1.1481	1.13198	1.13282	1.13769	1.10465	1.13994	1.13382	1.10692
ORAI1	1.54582	27.4581	DoG	1.08388	1.12846	1.15938	1.1303	1.13198	1.10756	1.12828	1.14147	1.11585	1.12929	1.1108	1.11668	1.14853	1.13234	1.13382	1.13769	1.10556	1.14147	1.13382	1.10754
ILK	1.94354	27.5091	DoG	1.08561	1.12911	1.15938	1.13034	1.13234	1.10797	1.12828	1.14216	1.11585	1.13095	1.11396	1.11676	1.14865	1.13267	1.13382	1.13781	1.10686	1.14216	1.13442	1.10754
WRNIP1	0.885926	27.5091	DoG	1.08678	1.12929	1.15957	1.13095	1.13267	1.10797	1.12911	1.14383	1.11644	1.13162	1.11409	1.11746	1.14909	1.13282	1.13442	1.13788	1.10754	1.14383	1.13462	1.10797
VPS36	1.73116	27.5602	DoG	1.0892	1.12929	1.16031	1.13191	1.13282	1.10809	1.12929	1.14428	1.11676	1.13177	1.11541	1.11994	1.15119	1.13282	1.13462	1.13813	1.10754	1.14428	1.13593	1.10809
ARID5B	1.38366	27.6112	DoG	1.08961	1.12929	1.16076	1.13198	1.13442	1.10809	1.12929	1.14505	1.11746	1.13187	1.11585	1.12025	1.15143	1.13442	1.13593	1.13866	1.10797	1.14661	1.13676	1.1082
NOL6	1.81339	27.6112	DoG	1.09056	1.12929	1.16164	1.13234	1.13462	1.1082	1.13155	1.1452	1.11773	1.13191	1.11585	1.12053	1.15159	1.13462	1.13616	1.13866	1.10797	1.14661	1.13693	1.10855
LLPH	0.0475284	27.6623	DoG	1.09061	1.13162	1.16185	1.13267	1.13545	1.10838	1.13162	1.14665	1.118	1.13198	1.11644	1.12116	1.15273	1.13593	1.13693	1.13941	1.10809	1.14661	1.13769	1.10855
NFKB2	0.922646	27.6623	DoG	1.09077	1.13187	1.16185	1.13364	1.13593	1.10855	1.13177	1.14699	1.11872	1.13267	1.11644	1.12226	1.15273	1.1361	1.13769	1.14062	1.1082	1.14661	1.13769	1.10855
MED25	0.698474	27.7133	DoG	1.09077	1.13191	1.16185	1.13442	1.13616	1.10855	1.13191	1.14769	1.11994	1.13382	1.11872	1.12368	1.15273	1.13676	1.13788	1.14147	1.10855	1.14661	1.13813	1.10997
SDCBP	1.53328	27.7133	DoG	1.09077	1.13198	1.16278	1.13593	1.13676	1.11211	1.13198	1.14806	1.11994	1.13382	1.11994	1.12421	1.15455	1.13719	1.13866	1.14216	1.10938	1.14665	1.13866	1.11028
TTC39B	1.73229	27.7133	DoG	1.09229	1.13211	1.1629	1.1361	1.13719	1.11225	1.13198	1.14853	1.11994	1.13462	1.12025	1.12455	1.15589	1.13769	1.13941	1.14216	1.11028	1.14769	1.13866	1.11028
SETD8	1.80703	27.7643	DoG	1.09328	1.13267	1.16299	1.13676	1.13781	1.11409	1.13267	1.14865	1.11994	1.13593	1.12094	1.12549	1.15654	1.13769	1.13941	1.14383	1.11028	1.14769	1.13866	1.11028
HAT1	1.17506	27.8154	DoG	1.095	1.13282	1.16325	1.13693	1.13866	1.11484	1.13282	1.14909	1.12063	1.1361	1.12368	1.12549	1.1571	1.13781	1.1395	1.14428	1.11028	1.14853	1.13866	1.11043
ABL1	1.83574	27.8664	DoG	1.095	1.13364	1.16466	1.13769	1.13866	1.11585	1.13382	1.14925	1.12063	1.1375	1.12421	1.13155	1.1571	1.13788	1.1395	1.1452	1.11074	1.14909	1.13941	1.11074
BAK1	1.26441	27.8664	DoG	1.09504	1.13382	1.16466	1.13769	1.13941	1.11585	1.13442	1.1503	1.12063	1.13769	1.12455	1.13162	1.1571	1.13813	1.1395	1.14616	1.1108	1.14925	1.14062	1.11074
UGCG	0.866099	27.8664	DoG	1.09777	1.13442	1.16522	1.13769	1.14062	1.11644	1.13462	1.15133	1.12094	1.13769	1.12549	1.13162	1.1571	1.13866	1.1395	1.14661	1.11134	1.1503	1.14147	1.11074
HERC1	1.40331	27.9174	DoG	1.0979	1.13462	1.1655	1.13813	1.14062	1.11746	1.13593	1.15146	1.12116	1.13781	1.12828	1.13191	1.15808	1.13866	1.14062	1.14661	1.11409	1.15133	1.14216	1.11211
UHRF2	0.990264	27.9174	DoG	1.09792	1.13545	1.16599	1.13866	1.14062	1.118	1.13593	1.15159	1.12179	1.13866	1.12839	1.13198	1.15824	1.13866	1.14147	1.14699	1.11409	1.15146	1.14216	1.11409
RFC2	0.378731	28.0195	DoG	1.09792	1.1361	1.16617	1.13866	1.14147	1.12025	1.13593	1.1517	1.12419	1.13866	1.12846	1.13282	1.15879	1.13941	1.14216	1.14769	1.11409	1.1517	1.14383	1.11409
ZBTB10	0.442779	28.0195	DoG	1.0984	1.13676	1.16754	1.13866	1.14216	1.12028	1.1361	1.15228	1.12421	1.13866	1.12846	1.13382	1.15879	1.1395	1.14383	1.14853	1.11476	1.15223	1.14428	1.11484
PRMT7	1.84468	28.0706	DoG	1.09916	1.13693	1.16913	1.13941	1.14216	1.12053	1.13616	1.15273	1.12549	1.13866	1.12929	1.13382	1.15879	1.13994	1.14428	1.14909	1.11536	1.15223	1.1452	1.11536
TARBP2	1.43368	28.1216	DoG	1.09954	1.13769	1.1705	1.1395	1.14216	1.12226	1.13676	1.15273	1.12549	1.1395	1.12929	1.13382	1.15916	1.14147	1.14505	1.1503	1.11547	1.15228	1.14665	1.11585
AQR	1.67476	28.1726	DoG	1.1003	1.13781	1.17111	1.1395	1.14383	1.12368	1.13693	1.15431	1.12911	1.1395	1.13095	1.13382	1.15938	1.14383	1.1452	1.15119	1.11585	1.15275	1.14699	1.11585
CYFIP1	0.853753	28.2237	DoG	1.10058	1.13788	1.17135	1.14062	1.14428	1.12421	1.13719	1.15431	1.1303	1.14062	1.13187	1.13442	1.15938	1.14428	1.14661	1.15133	1.11746	1.15362	1.14769	1.11644
ETNK1	1.10494	28.2237	DoG	1.10058	1.13866	1.17193	1.14147	1.1452	1.12549	1.1375	1.15455	1.13095	1.14062	1.13234	1.13462	1.15957	1.14661	1.14665	1.15146	1.11872	1.15455	1.14789	1.11644
FDX1	1.65645	28.2237	DoG	1.10122	1.13866	1.17199	1.14216	1.14661	1.12549	1.13756	1.15589	1.13162	1.14062	1.13234	1.13616	1.15957	1.14665	1.14665	1.1517	1.11994	1.15487	1.14806	1.11746
MRPL16	1.58719	28.2237	DoG	1.10122	1.14062	1.17634	1.14428	1.14661	1.12549	1.13769	1.15589	1.13162	1.14147	1.13267	1.13676	1.15957	1.14675	1.14675	1.15223	1.11994	1.15589	1.14853	1.118
TRIP10	1.09746	28.2237	DoG	1.1016	1.14062	1.17664	1.1452	1.14665	1.12747	1.13788	1.15599	1.13162	1.14216	1.13382	1.13693	1.16073	1.14789	1.14699	1.15223	1.11994	1.15589	1.14865	1.11994
DCAF10	1.59402	28.2747	DoG	1.10256	1.14147	1.177	1.14661	1.14699	1.12828	1.13813	1.15612	1.13187	1.14216	1.13382	1.1375	1.16073	1.14806	1.1481	1.15223	1.12025	1.15589	1.14909	1.12053
DCUN1D5	0.852715	28.2747	DoG	1.10256	1.14383	1.17748	1.14661	1.14789	1.12839	1.13866	1.15654	1.13191	1.14383	1.13382	1.13769	1.1616	1.14909	1.14853	1.15223	1.12053	1.15612	1.14925	1.12063
UHRF1BP1	3.09433	28.2747	DoG	1.10256	1.1452	1.17925	1.14789	1.14806	1.12839	1.13941	1.1567	1.13198	1.14428	1.13382	1.13769	1.16164	1.14925	1.14865	1.15273	1.12063	1.15654	1.1503	1.12063
CCNT1	1.42206	28.3257	DoG	1.10441	1.14661	1.17925	1.14806	1.14853	1.12839	1.13941	1.15767	1.13234	1.1452	1.13462	1.13781	1.16175	1.14954	1.15119	1.15273	1.12063	1.1567	1.15119	1.12063
CHSY1	0.982863	28.3257	DoG	1.10441	1.14661	1.17925	1.14909	1.1503	1.12846	1.1395	1.15808	1.13267	1.14661	1.13593	1.13941	1.1629	1.15133	1.15133	1.15274	1.12094	1.15767	1.1517	1.12094
DERL1	1.60961	28.3257	DoG	1.10441	1.14675	1.17925	1.15119	1.15133	1.12846	1.1395	1.15879	1.13382	1.14675	1.13593	1.1395	1.16299	1.15146	1.15159	1.15455	1.1219	1.15808	1.15223	1.12421
TMEM19	0.662965	28.3257	DoG	1.10461	1.14699	1.17925	1.15146	1.15143	1.12911	1.14062	1.15879	1.13382	1.14769	1.1361	1.1395	1.16325	1.15159	1.1517	1.15487	1.12226	1.15808	1.15223	1.12455
UAP1	0.761392	28.3257	DoG	1.10465	1.14806	1.1808	1.1517	1.15146	1.12929	1.14062	1.15879	1.13545	1.14789	1.13616	1.13994	1.16378	1.15228	1.15187	1.15589	1.12496	1.15879	1.15223	1.12549
ARID5A	1.68007	28.3768	DoG	1.10483	1.14853	1.18186	1.152	1.1517	1.12929	1.14147	1.15891	1.13593	1.14853	1.13676	1.14147	1.16404	1.15228	1.15223	1.15589	1.12549	1.15935	1.15223	1.12839
EIF2B3	1.88387	28.4278	DoG	1.10556	1.14909	1.1836	1.15223	1.15223	1.1303	1.14383	1.15916	1.13593	1.14865	1.13769	1.14216	1.16404	1.15273	1.15223	1.15589	1.12549	1.15938	1.15228	1.12839
HIPK3	1.62844	28.4278	DoG	1.10754	1.14925	1.18363	1.15223	1.15223	1.13095	1.14428	1.15938	1.1361	1.14909	1.13781	1.14216	1.16407	1.15275	1.15274	1.15599	1.12549	1.15938	1.15273	1.12846
SLAIN2	1.25196	28.4278	DoG	1.10754	1.15223	1.18408	1.15228	1.15223	1.13162	1.1452	1.15957	1.13676	1.1503	1.13798	1.14216	1.1645	1.15431	1.15275	1.15612	1.12747	1.15938	1.15273	1.12846
TADA3	1.52324	28.4278	DoG	1.10797	1.15228	1.18408	1.15273	1.15228	1.13162	1.14661	1.16046	1.13693	1.15119	1.13813	1.14216	1.16466	1.15455	1.15362	1.15654	1.12828	1.15957	1.15275	1.12846
TM2D2	1.01123	28.4278	DoG	1.10797	1.15228	1.18473	1.15362	1.15228	1.13191	1.14675	1.1616	1.13769	1.15146	1.13866	1.14216	1.16466	1.15589	1.15431	1.1571	1.12828	1.15957	1.15362	1.12911
MAGOHB	1.02722	28.5299	DoG	1.10797	1.15228	1.18598	1.15431	1.15228	1.13198	1.14699	1.16164	1.13769	1.15159	1.13941	1.14383	1.16522	1.15612	1.15431	1.15767	1.12828	1.16073	1.15455	1.12929
PPP4R1	0.492613	28.5299	DoG	1.10809	1.15273	1.18598	1.15455	1.15273	1.13234	1.14769	1.16185	1.13788	1.1517	1.1395	1.14428	1.1655	1.15651	1.15455	1.15808	1.12839	1.16073	1.15589	1.12929
SLC12A2	2.07862	28.5299	DoG	1.1082	1.15273	1.18613	1.15501	1.15362	1.13462	1.14865	1.16185	1.13866	1.15228	1.1395	1.1452	1.1655	1.1567	1.15589	1.15808	1.12846	1.1616	1.15589	1.13095
OSBPL3	1.95786	28.5809	DoG	1.10855	1.15273	1.18776	1.15589	1.15431	1.13593	1.14909	1.1629	1.13941	1.15275	1.1395	1.14661	1.16599	1.1571	1.15599	1.15879	1.12851	1.16164	1.15589	1.13162
SHMT1	1.83991	28.5809	DoG	1.10855	1.15275	1.18791	1.15589	1.15455	1.13593	1.14925	1.16299	1.13941	1.15362	1.1395	1.14699	1.16614	1.15808	1.15612	1.15879	1.12929	1.16185	1.15612	1.13187
MKNK1	2.08791	28.632	DoG	1.10938	1.15455	1.18828	1.15589	1.15487	1.13642	1.14925	1.16299	1.13941	1.15455	1.13993	1.14769	1.16617	1.15808	1.1571	1.15891	1.1303	1.16185	1.15651	1.13187
NAA30	1.46867	28.632	DoG	1.10997	1.15589	1.18828	1.15612	1.15589	1.13676	1.15119	1.16325	1.13941	1.15487	1.14147	1.14769	1.16914	1.15879	1.1571	1.15916	1.13034	1.1629	1.15654	1.13187
HTRA2	1.52253	28.734	DoG	1.11043	1.15599	1.18828	1.1567	1.15599	1.13769	1.15146	1.16404	1.1395	1.15589	1.14216	1.1503	1.1705	1.15879	1.1571	1.15935	1.13095	1.16325	1.15767	1.13191
WDR26	1.61712	28.734	DoG	1.11074	1.15612	1.18903	1.1571	1.15612	1.13769	1.15187	1.16404	1.1395	1.15599	1.14216	1.15133	1.1705	1.15891	1.1571	1.15938	1.13162	1.16404	1.15767	1.13234
FBLIM1	1.39408	28.7851	DoG	1.1108	1.15651	1.18912	1.15767	1.15654	1.13769	1.152	1.16466	1.14062	1.15651	1.14383	1.15146	1.17193	1.15916	1.15767	1.15957	1.13162	1.16404	1.15808	1.13267
USP12	0.505238	28.7851	DoG	1.11211	1.1567	1.18931	1.15808	1.1571	1.13866	1.15223	1.16466	1.14147	1.15654	1.14428	1.15159	1.17634	1.15935	1.15808	1.15957	1.13177	1.16404	1.15808	1.13364
TCEB3	2.19114	28.8872	DoG	1.11301	1.15808	1.18961	1.15808	1.15767	1.13866	1.15228	1.16522	1.14216	1.1567	1.14505	1.1517	1.177	1.15957	1.15825	1.15984	1.13198	1.16407	1.15879	1.13382
CABLES2	0.838335	28.9382	DoG	1.11396	1.15808	1.18971	1.15824	1.15767	1.1395	1.15228	1.16614	1.14383	1.15767	1.14661	1.15223	1.17748	1.15984	1.15879	1.16073	1.13211	1.1645	1.15891	1.13382
CMTM4	1.89302	28.9382	DoG	1.11476	1.15825	1.18982	1.15879	1.15824	1.1395	1.15228	1.16617	1.14428	1.15767	1.14661	1.15223	1.17772	1.16073	1.15891	1.16076	1.13234	1.16466	1.15916	1.13442
SMAD4	1.24529	28.9382	DoG	1.11536	1.15879	1.18985	1.15879	1.15879	1.1395	1.15273	1.16665	1.14442	1.15825	1.14665	1.15223	1.17842	1.16076	1.15916	1.16076	1.13267	1.16466	1.15984	1.13462
GGPS1	1.80408	28.9892	DoG	1.11541	1.15879	1.19006	1.15916	1.15879	1.13993	1.15273	1.16913	1.14505	1.15879	1.14665	1.15223	1.17871	1.1616	1.15935	1.1616	1.13282	1.16466	1.16076	1.13545
PAPSS1	3.0171	28.9892	DoG	1.11585	1.15879	1.19022	1.15935	1.15879	1.14147	1.15274	1.16979	1.1452	1.15879	1.14806	1.15228	1.17925	1.16164	1.15957	1.16164	1.13382	1.16522	1.1616	1.13642
CBFA2T2	2.60664	29.0403	DoG	1.11644	1.15916	1.19116	1.15938	1.15879	1.14216	1.15455	1.17111	1.14661	1.15879	1.1481	1.15228	1.1808	1.16185	1.15957	1.16185	1.13382	1.16651	1.16164	1.13676
MCMBP	0.850892	29.0403	DoG	1.11644	1.15935	1.19131	1.16076	1.15891	1.14216	1.15589	1.17135	1.14661	1.15879	1.14853	1.15455	1.18188	1.1629	1.16073	1.16185	1.13462	1.16665	1.16185	1.13704
PBK	0.926408	29.0403	DoG	1.11644	1.15938	1.19131	1.16076	1.15916	1.14428	1.15599	1.17193	1.14661	1.15891	1.14865	1.15487	1.18345	1.16294	1.16076	1.16294	1.13593	1.16913	1.1629	1.13769
RNF219	0.96644	29.0403	DoG	1.11773	1.15957	1.19148	1.1616	1.15935	1.14661	1.15612	1.17193	1.14665	1.15938	1.14909	1.15599	1.1836	1.16299	1.16076	1.16325	1.13593	1.17111	1.16299	1.13788
C12orf65	1.16215	29.0913	DoG	1.11872	1.15957	1.19188	1.16164	1.15957	1.14665	1.15625	1.17199	1.14699	1.15938	1.15119	1.15612	1.1837	1.16325	1.1616	1.16378	1.13676	1.17135	1.16325	1.13866
EXOSC5	0.970974	29.0913	DoG	1.11994	1.16046	1.19202	1.16185	1.16046	1.14699	1.15654	1.177	1.14806	1.15938	1.15159	1.15654	1.18408	1.1645	1.16164	1.16404	1.13769	1.17459	1.16404	1.13866
NUPL1	5.42397	29.1423	DoG	1.12053	1.16073	1.19265	1.16299	1.16046	1.14806	1.1567	1.17842	1.14909	1.15957	1.1517	1.1567	1.18408	1.16466	1.16185	1.16404	1.13769	1.177	1.16404	1.13866
SRRD	1.31102	29.1423	DoG	1.12063	1.16073	1.19265	1.16325	1.16076	1.1481	1.15683	1.17871	1.1503	1.16076	1.15223	1.15683	1.18438	1.16466	1.1629	1.16404	1.13769	1.17748	1.16404	1.13941
SETD6	1.52101	29.1934	DoG	1.12063	1.16076	1.19364	1.16404	1.16076	1.14909	1.15824	1.17925	1.15133	1.16164	1.15228	1.15767	1.18442	1.16466	1.16299	1.16466	1.13781	1.17772	1.16466	1.1395
FAM204A	1.34237	29.2444	DoG	1.12094	1.1616	1.19407	1.16404	1.16076	1.14925	1.15825	1.17925	1.15146	1.16185	1.15228	1.15767	1.18442	1.16522	1.16325	1.16466	1.13788	1.17925	1.16466	1.1395
PATL1	1.10756	29.2444	DoG	1.12226	1.16185	1.19457	1.16407	1.16164	1.14954	1.15879	1.17932	1.1517	1.16185	1.15273	1.15767	1.18613	1.16599	1.16404	1.16466	1.13866	1.17925	1.16466	1.1395
TBL2	1.83255	29.2954	DoG	1.12226	1.16185	1.19471	1.1645	1.16185	1.15133	1.15879	1.17932	1.15228	1.16294	1.15273	1.15767	1.18814	1.16617	1.16407	1.16466	1.13866	1.17932	1.16466	1.1395
WSB2	0.909975	29.3465	DoG	1.12421	1.16185	1.19488	1.16466	1.16185	1.15146	1.15916	1.18188	1.15228	1.16299	1.15431	1.15767	1.18814	1.16913	1.16466	1.16522	1.13866	1.17932	1.16466	1.14147
BAG6	0.694351	29.3975	DoG	1.12549	1.16185	1.19509	1.16466	1.1629	1.15159	1.15935	1.18188	1.15228	1.16325	1.15431	1.15879	1.18828	1.16914	1.16466	1.16599	1.13941	1.1808	1.16522	1.14383
ARL2BP	2.05889	29.4486	DoG	1.12549	1.1629	1.19533	1.16466	1.16294	1.1517	1.15957	1.18188	1.15259	1.16404	1.15455	1.15891	1.18903	1.16993	1.16466	1.16914	1.13941	1.18386	1.1655	1.14439
PIM1	1.17278	29.4486	DoG	1.12549	1.16294	1.19673	1.16522	1.16299	1.15223	1.16073	1.18188	1.15273	1.16404	1.15589	1.15916	1.18912	1.17111	1.16599	1.16979	1.13941	1.18408	1.16599	1.14616
C2orf47	-0.709685	29.5506	DoG	1.12839	1.16325	1.19723	1.16599	1.16325	1.15223	1.16076	1.18202	1.15273	1.16407	1.15612	1.15935	1.18912	1.17193	1.16617	1.17111	1.1395	1.18408	1.16617	1.14661
DCTD	0.953177	29.5506	DoG	1.12839	1.16407	1.19863	1.16617	1.16404	1.15228	1.16164	1.1836	1.15431	1.16466	1.1567	1.16076	1.18931	1.17199	1.16913	1.17459	1.14147	1.18408	1.16651	1.14665
MGST3	0.805744	29.5506	DoG	1.12851	1.1645	1.19881	1.16651	1.16404	1.15228	1.16185	1.1836	1.15431	1.16522	1.1571	1.16126	1.18961	1.17243	1.16914	1.17634	1.14216	1.18442	1.16914	1.14665
ARFGEF1	3.19303	29.6017	DoG	1.12911	1.16466	1.20104	1.17135	1.16404	1.15273	1.16185	1.1836	1.15455	1.1655	1.1571	1.16185	1.18982	1.17459	1.16979	1.17664	1.14383	1.18473	1.1705	1.14853
DHX37	1.41153	29.6017	DoG	1.12929	1.16466	1.20228	1.17193	1.16404	1.15273	1.16185	1.1836	1.15589	1.16614	1.15767	1.16185	1.18985	1.17664	1.17111	1.177	1.14428	1.18582	1.17111	1.1503
SRA1	1.75651	29.6017	DoG	1.13034	1.16522	1.20328	1.17459	1.16404	1.15274	1.16185	1.18363	1.15589	1.16617	1.15824	1.16294	1.18985	1.177	1.17135	1.17718	1.14661	1.18791	1.17193	1.15133
TMEM135	2.6908	29.6017	DoG	1.13187	1.1655	1.20353	1.17634	1.16466	1.15275	1.1629	1.18386	1.15599	1.16913	1.15916	1.16325	1.18991	1.17748	1.17193	1.17754	1.14661	1.18814	1.17459	1.15146
WDR13	1.59865	29.6017	DoG	1.13198	1.1655	1.20395	1.17748	1.16466	1.15362	1.16299	1.18386	1.1571	1.16993	1.15935	1.16404	1.19053	1.17842	1.17459	1.17871	1.14769	1.18961	1.17634	1.15159
MSL2	1.21836	29.6527	DoG	1.13198	1.1676	1.20441	1.17754	1.16522	1.15431	1.16299	1.18408	1.15808	1.1705	1.15938	1.16404	1.19116	1.17871	1.17579	1.17932	1.14853	1.18971	1.177	1.15223
PIP5K1A	1.23675	29.6527	DoG	1.13198	1.16979	1.20483	1.17834	1.1655	1.15431	1.16299	1.18442	1.15879	1.17111	1.15938	1.16404	1.19131	1.17925	1.17634	1.1808	1.14865	1.18982	1.17748	1.15228
GSDMD	1.0266	29.7037	DoG	1.13267	1.1705	1.20485	1.17842	1.1655	1.15455	1.16325	1.18442	1.15916	1.17135	1.15938	1.16404	1.19131	1.17925	1.17664	1.18202	1.14925	1.18985	1.17754	1.15273
WEE1	3.43919	29.7037	DoG	1.13282	1.1705	1.20589	1.17871	1.16617	1.15487	1.16466	1.18473	1.15935	1.17193	1.15957	1.16404	1.19148	1.17925	1.177	1.18363	1.1503	1.18985	1.17772	1.15455
RBL1	1.75021	29.7548	DoG	1.13282	1.17111	1.20652	1.17925	1.16914	1.15612	1.16466	1.18767	1.15957	1.17199	1.15957	1.16407	1.19188	1.1808	1.17842	1.18363	1.15119	1.18985	1.17871	1.15487
ZC3H12A	1.04142	29.7548	DoG	1.13364	1.17135	1.20704	1.17925	1.16979	1.15651	1.16522	1.18814	1.15957	1.17459	1.15957	1.1645	1.19265	1.18188	1.17842	1.18363	1.15146	1.19022	1.17925	1.15599
APPBP2	1.33851	29.8058	DoG	1.13382	1.17664	1.20735	1.17932	1.1705	1.1571	1.16617	1.18814	1.15957	1.17634	1.16073	1.16466	1.19364	1.18386	1.17842	1.1837	1.1517	1.19053	1.17932	1.15612
DUSP14	0.249536	29.8058	DoG	1.13382	1.177	1.20793	1.17932	1.1705	1.15767	1.16665	1.18828	1.16073	1.177	1.16073	1.16522	1.19407	1.18442	1.17871	1.18386	1.15223	1.19116	1.17932	1.1567
PLRG1	0.855139	29.8058	DoG	1.13462	1.17748	1.20878	1.1808	1.17111	1.15891	1.16979	1.18912	1.16073	1.17842	1.16076	1.1655	1.19457	1.18473	1.17925	1.18408	1.15223	1.19131	1.18186	1.1571
ACTR8	0.943245	29.9079	DoG	1.13616	1.17754	1.20878	1.18188	1.17193	1.15916	1.16993	1.18912	1.16076	1.17871	1.16076	1.1655	1.19457	1.18582	1.17925	1.18442	1.15228	1.19131	1.18202	1.15879
RAD51	0.632369	29.9079	DoG	1.13704	1.17871	1.20878	1.1836	1.17243	1.15935	1.17111	1.18971	1.16076	1.17925	1.16164	1.1655	1.19488	1.18582	1.17932	1.18473	1.15274	1.19131	1.18438	1.15891
API5	0.522285	30.01	DoG	1.13719	1.17932	1.20878	1.18363	1.17459	1.15938	1.17135	1.18985	1.1616	1.17925	1.16185	1.16614	1.19533	1.18582	1.17932	1.18582	1.15275	1.19131	1.18442	1.15916
LTBP3	1.47197	30.01	DoG	1.13769	1.17932	1.20878	1.18386	1.177	1.15938	1.17193	1.18985	1.16164	1.17925	1.1629	1.16651	1.1964	1.18598	1.1808	1.18613	1.15362	1.19148	1.18442	1.15935
SGK1	0.997122	30.01	DoG	1.13769	1.18188	1.20878	1.18386	1.17748	1.15957	1.17193	1.18991	1.1629	1.17925	1.16294	1.16913	1.19641	1.18613	1.18188	1.18767	1.15431	1.19188	1.18442	1.15938
KDM5C	2.21112	30.112	DoG	1.13769	1.18202	1.20999	1.18408	1.17754	1.16076	1.17193	1.19006	1.16299	1.17925	1.16299	1.16914	1.19881	1.18814	1.18188	1.18814	1.15455	1.19202	1.18473	1.15938
TXNDC9	1.29468	30.112	DoG	1.13781	1.18363	1.21059	1.18438	1.17871	1.16164	1.17459	1.19022	1.16299	1.17932	1.16325	1.16979	1.20067	1.18828	1.18188	1.18982	1.15589	1.19265	1.18598	1.15938
C3orf17	0.90956	30.1631	DoG	1.13866	1.1837	1.21114	1.18442	1.17925	1.16185	1.17634	1.19116	1.16325	1.1808	1.16404	1.1705	1.20067	1.18912	1.18188	1.18985	1.15612	1.19265	1.18598	1.15957
RNF11	0.868757	30.1631	DoG	1.13866	1.18408	1.21116	1.18598	1.17925	1.16299	1.17664	1.19131	1.16404	1.18188	1.16404	1.1705	1.20104	1.18912	1.18202	1.18985	1.15651	1.19364	1.18763	1.16073
TROAP	1.88482	30.1631	DoG	1.13866	1.18438	1.21126	1.18613	1.17932	1.16299	1.177	1.19131	1.16407	1.18188	1.16407	1.1705	1.20179	1.18971	1.18363	1.18985	1.15654	1.19395	1.18791	1.16076
BRD2	1.48484	30.2141	DoG	1.13941	1.18473	1.21146	1.18791	1.17932	1.16325	1.17748	1.19131	1.16466	1.1836	1.16466	1.17111	1.20328	1.18982	1.18363	1.18985	1.1571	1.19407	1.18791	1.16164
PGAM5	1.30415	30.2141	DoG	1.1395	1.18598	1.21174	1.18791	1.17932	1.16404	1.17754	1.19148	1.16466	1.1836	1.16466	1.17135	1.20353	1.18985	1.1837	1.18991	1.15767	1.19447	1.18791	1.16185
DDX49	1.22199	30.4693	DoG	1.1395	1.18598	1.21209	1.18814	1.18202	1.16404	1.17842	1.19188	1.16466	1.1836	1.16522	1.17459	1.20441	1.18985	1.18386	1.19022	1.15808	1.19457	1.18791	1.16185
EXOC5	1.50235	30.4693	DoG	1.14062	1.18598	1.21227	1.18828	1.1836	1.16407	1.17871	1.19265	1.16522	1.18363	1.1655	1.177	1.20466	1.18985	1.18386	1.19049	1.15824	1.19457	1.18791	1.1629
INTS6	3.55157	30.4693	DoG	1.14062	1.18767	1.21281	1.18903	1.18363	1.16522	1.17925	1.19265	1.1655	1.18386	1.1655	1.17842	1.20609	1.19006	1.18442	1.19116	1.15891	1.19457	1.18814	1.16294
NT5C	0.903508	30.4693	DoG	1.14147	1.18776	1.21573	1.18912	1.1837	1.1655	1.17925	1.19364	1.16578	1.18408	1.16614	1.17842	1.20645	1.19022	1.18473	1.19148	1.15916	1.19509	1.18814	1.16325
ANKRD54	1.30977	30.5203	DoG	1.14383	1.18791	1.21797	1.18912	1.18386	1.16578	1.17932	1.19447	1.16617	1.18408	1.16617	1.17871	1.20704	1.19049	1.18582	1.19188	1.15938	1.19533	1.18814	1.16378
TUBGCP3	2.57887	30.5203	DoG	1.14428	1.18931	1.21947	1.18912	1.18438	1.16614	1.17932	1.19457	1.16651	1.18408	1.16914	1.17925	1.20735	1.19053	1.18598	1.19202	1.15957	1.19533	1.18828	1.16522
MUL1	0.760372	30.5714	DoG	1.1452	1.18931	1.2202	1.18931	1.18442	1.16617	1.1808	1.19457	1.16778	1.18442	1.1705	1.17932	1.20793	1.19116	1.18767	1.19265	1.16073	1.19533	1.18903	1.16599
FXN	1.12304	30.6735	DoG	1.14616	1.18982	1.22077	1.18961	1.18473	1.16913	1.18186	1.19471	1.16979	1.18442	1.1705	1.18057	1.20793	1.19131	1.18791	1.19265	1.16076	1.19641	1.18912	1.16617
TTPAL	1.94094	30.7245	DoG	1.14665	1.18985	1.22218	1.18982	1.18582	1.16914	1.18188	1.19471	1.16993	1.18442	1.17111	1.1808	1.20793	1.19148	1.18814	1.19364	1.1616	1.19744	1.18931	1.16913
C9orf142	2.01319	30.7755	DoG	1.14665	1.19022	1.22227	1.18985	1.18582	1.1705	1.18363	1.19509	1.1705	1.18473	1.17135	1.18186	1.20999	1.19188	1.18828	1.19395	1.16164	1.19863	1.18971	1.16979
CIC	2.17207	30.7755	DoG	1.14665	1.19053	1.22227	1.18985	1.18582	1.17055	1.18363	1.19533	1.17135	1.18582	1.17174	1.18188	1.21056	1.19232	1.18828	1.19447	1.16185	1.19881	1.18985	1.17111
DYRK1A	2.74693	30.7755	DoG	1.14699	1.19116	1.22239	1.18985	1.18598	1.17111	1.18438	1.19533	1.17193	1.18582	1.17193	1.18188	1.21059	1.19265	1.18828	1.19457	1.16185	1.20067	1.18985	1.17135
IMPDH1	2.17896	30.7755	DoG	1.14769	1.19131	1.22239	1.18991	1.18767	1.17135	1.18442	1.19533	1.17193	1.18598	1.17459	1.18202	1.21114	1.19265	1.18912	1.19457	1.16185	1.20104	1.18985	1.17718
TCTN3	1.71097	30.7755	DoG	1.1503	1.19188	1.22251	1.19053	1.18776	1.17174	1.18582	1.19641	1.17664	1.18613	1.17579	1.1836	1.21114	1.19364	1.18961	1.19457	1.1629	1.20328	1.18985	1.17748
ARHGEF18	1.16458	30.8776	DoG	1.15133	1.19265	1.22251	1.19116	1.18791	1.17193	1.18598	1.19881	1.17748	1.18653	1.17634	1.1836	1.21114	1.19407	1.18971	1.19457	1.16299	1.20353	1.18991	1.17754
E2F3	1.34089	30.8776	DoG	1.15146	1.19265	1.22251	1.19131	1.18814	1.17193	1.18598	1.19958	1.17754	1.18767	1.177	1.18363	1.21116	1.19447	1.18971	1.19533	1.16299	1.20395	1.19098	1.17842
ILKAP	1.02265	30.8776	DoG	1.15159	1.19364	1.22272	1.19148	1.18828	1.17459	1.18767	1.20067	1.17772	1.18776	1.17748	1.18442	1.21116	1.19457	1.18982	1.19673	1.16325	1.20423	1.19188	1.17842
SAFB	2.11361	30.8776	DoG	1.152	1.19447	1.22437	1.19188	1.18912	1.17748	1.18814	1.20067	1.17842	1.18814	1.17772	1.18582	1.21116	1.19457	1.18985	1.19723	1.16404	1.20441	1.19202	1.17842
C17orf62	1.96805	30.9286	DoG	1.15223	1.19457	1.22556	1.19265	1.18961	1.17772	1.18912	1.20163	1.17925	1.18814	1.17802	1.18763	1.21126	1.19471	1.19116	1.19881	1.16407	1.20441	1.19265	1.17925
POLB	2.14677	30.9797	DoG	1.15223	1.19457	1.22578	1.19265	1.18971	1.17842	1.18912	1.20228	1.17932	1.18814	1.17842	1.18767	1.21174	1.19471	1.19131	1.19958	1.16466	1.20483	1.19265	1.17925
TIMM22	0.974483	31.0307	DoG	1.15223	1.19457	1.22682	1.19364	1.18985	1.17842	1.18912	1.20328	1.1808	1.18828	1.17842	1.18791	1.21189	1.19471	1.19131	1.19958	1.16466	1.2049	1.19364	1.17932
ITCH	1.23638	31.0818	DoG	1.15274	1.19457	1.22711	1.19407	1.18985	1.17925	1.18931	1.20353	1.18188	1.18912	1.17842	1.18791	1.21209	1.19471	1.19131	1.19958	1.16491	1.20528	1.19407	1.17932
TOR1A	1.52174	31.1328	DoG	1.15275	1.19471	1.2275	1.19447	1.19116	1.17925	1.18961	1.20395	1.18202	1.18931	1.17842	1.18814	1.21227	1.19488	1.19148	1.20067	1.16522	1.20535	1.19488	1.17932
COQ10B	0.920227	31.2349	DoG	1.15431	1.19509	1.228	1.19457	1.19131	1.17925	1.18985	1.20483	1.1836	1.18961	1.17871	1.18828	1.21337	1.19509	1.19188	1.20163	1.1655	1.20645	1.19509	1.1808
SPATA2	0.771177	31.2349	DoG	1.15455	1.19533	1.22857	1.19471	1.19131	1.17925	1.18991	1.20485	1.18363	1.18982	1.17925	1.18828	1.21383	1.19533	1.19208	1.20328	1.1655	1.20652	1.19533	1.18186
PIGW	1.88161	31.2859	DoG	1.15589	1.19533	1.229	1.19471	1.19148	1.17932	1.19022	1.20535	1.18363	1.18985	1.17932	1.18903	1.21383	1.19542	1.19265	1.20395	1.16599	1.20704	1.19533	1.18188
TMEM50A	0.688863	31.2859	DoG	1.15599	1.19641	1.2303	1.19488	1.19188	1.17932	1.19131	1.20589	1.18386	1.18991	1.17932	1.18961	1.21408	1.1964	1.19265	1.20441	1.16614	1.20735	1.19641	1.18188
DTNBP1	0.627337	31.388	DoG	1.15612	1.19673	1.23151	1.19509	1.19232	1.17932	1.19131	1.20621	1.18386	1.19006	1.17932	1.18982	1.21449	1.19641	1.19364	1.20441	1.16617	1.20793	1.19673	1.18188
IRF3	1.94595	31.388	DoG	1.15651	1.19744	1.23213	1.19533	1.19265	1.17932	1.19188	1.20645	1.18442	1.19098	1.18188	1.18991	1.21596	1.19673	1.19407	1.20441	1.16665	1.20878	1.19863	1.18202
JMJD4	0.867802	31.388	DoG	1.1567	1.19881	1.23269	1.1957	1.19265	1.18188	1.19202	1.20652	1.18442	1.19116	1.18188	1.19049	1.21598	1.19723	1.19457	1.20441	1.16754	1.20878	1.19863	1.18363
MTX1	2.4651	31.388	DoG	1.15808	1.19958	1.23271	1.19641	1.19364	1.18188	1.19265	1.20704	1.18473	1.19131	1.18188	1.19053	1.21648	1.19881	1.19471	1.20441	1.1705	1.2098	1.19863	1.18363
RPA2	2.13643	31.388	DoG	1.15879	1.19958	1.2331	1.19673	1.19395	1.18188	1.19265	1.20735	1.18582	1.19148	1.18188	1.19098	1.21909	1.19958	1.19488	1.20466	1.1705	1.21056	1.19881	1.18386
COQ2	0.873685	31.439	DoG	1.15879	1.20104	1.23435	1.19673	1.19407	1.18202	1.19364	1.20793	1.18709	1.19188	1.1836	1.19116	1.2202	1.20067	1.19533	1.20483	1.17111	1.21059	1.20067	1.18386
ZMIZ2	2.65215	31.439	DoG	1.15891	1.20328	1.23467	1.19723	1.19457	1.1836	1.19407	1.20793	1.18767	1.19265	1.1836	1.19148	1.22077	1.20104	1.19533	1.2049	1.17135	1.21126	1.20067	1.18408
CNKSR3	1.83119	31.5411	DoG	1.15916	1.20353	1.23517	1.19863	1.19471	1.1836	1.19447	1.20793	1.18776	1.19265	1.1837	1.19202	1.22218	1.20328	1.19641	1.20528	1.17193	1.21184	1.20067	1.18408
MINPP1	1.00176	31.6432	DoG	1.15935	1.20395	1.23607	1.19863	1.19509	1.1837	1.19457	1.20878	1.18791	1.19364	1.18386	1.19265	1.22227	1.20353	1.19673	1.20589	1.17193	1.21209	1.20104	1.18408
UBE3B	1.10129	31.6432	DoG	1.15957	1.20423	1.23794	1.19881	1.19533	1.18386	1.19457	1.20878	1.18791	1.19395	1.18386	1.19364	1.22227	1.20395	1.19673	1.20609	1.17459	1.21227	1.20179	1.18438
C11orf73	0.459304	31.6942	DoG	1.15984	1.20441	1.23794	1.20067	1.19533	1.18386	1.19457	1.2098	1.18814	1.19407	1.18408	1.19395	1.22227	1.20483	1.19723	1.20645	1.17634	1.21281	1.20328	1.18473
KDM3A	1.08927	31.6942	DoG	1.16076	1.20483	1.23794	1.20328	1.19533	1.18408	1.19509	1.21059	1.18814	1.19457	1.18408	1.19407	1.22255	1.2049	1.19881	1.20652	1.17772	1.21372	1.20353	1.18598
RRAS2	1.36402	31.6942	DoG	1.1616	1.20589	1.23812	1.20441	1.1964	1.18408	1.19533	1.21114	1.18828	1.19533	1.18408	1.19447	1.22255	1.20621	1.20067	1.20735	1.17842	1.21383	1.20395	1.18598
PTPRS	1.34611	31.7452	DoG	1.16164	1.20652	1.23812	1.20441	1.19641	1.18442	1.19533	1.21114	1.18828	1.19673	1.18438	1.19509	1.22255	1.20645	1.20228	1.20793	1.17925	1.21383	1.20441	1.18763
CMAS	-0.338585	31.7963	DoG	1.1629	1.20735	1.23812	1.20466	1.19673	1.18598	1.19533	1.21116	1.18828	1.19881	1.18473	1.19533	1.22272	1.20652	1.20328	1.20793	1.17932	1.21383	1.20441	1.18767
FOSL2	2.85259	31.7963	DoG	1.16325	1.20784	1.2384	1.20483	1.19673	1.18598	1.1964	1.21174	1.18903	1.19958	1.18582	1.19641	1.22437	1.20704	1.20353	1.20878	1.17932	1.21482	1.20441	1.18828
RFX1	2.10007	31.8473	DoG	1.16466	1.20793	1.23861	1.20485	1.19673	1.18709	1.19641	1.21184	1.18912	1.20067	1.18598	1.19673	1.22437	1.20735	1.20395	1.20878	1.1808	1.21517	1.20441	1.18912
TAF2	0.912487	31.8473	DoG	1.16491	1.20793	1.2389	1.2049	1.19723	1.18763	1.19673	1.21209	1.18912	1.20067	1.18598	1.19723	1.22578	1.20784	1.20423	1.20999	1.18188	1.21598	1.20483	1.18931
ECD	0.678647	31.9494	DoG	1.16522	1.20793	1.23978	1.20528	1.19744	1.18814	1.19881	1.21337	1.18961	1.20067	1.18613	1.19863	1.22711	1.20793	1.20441	1.21056	1.18202	1.21631	1.2049	1.18961
ATL2	1.25398	32.0004	DoG	1.1655	1.20878	1.2398	1.20589	1.19863	1.18912	1.19958	1.21372	1.18971	1.20104	1.18653	1.19863	1.228	1.20793	1.20441	1.21059	1.1836	1.21631	1.20645	1.18971
FBXL15	1.6204	32.0004	DoG	1.1655	1.2098	1.23984	1.20609	1.19881	1.18912	1.20067	1.21408	1.18982	1.20163	1.18776	1.19881	1.228	1.20878	1.20483	1.21114	1.18386	1.21648	1.20652	1.18971
FLVCR1	1.85545	32.0515	DoG	1.16614	1.20999	1.24005	1.20645	1.19958	1.18931	1.20179	1.21449	1.18985	1.20263	1.18828	1.19958	1.228	1.20999	1.20485	1.21114	1.18408	1.21749	1.20735	1.18982
UBXN2A	0.61527	32.0515	DoG	1.16651	1.21056	1.24015	1.20704	1.20067	1.18961	1.20328	1.21517	1.18985	1.20328	1.18828	1.19958	1.22857	1.21059	1.2049	1.21116	1.18438	1.21749	1.20784	1.19006
TSC1	1.27674	32.1025	DoG	1.16913	1.21059	1.24015	1.20735	1.20228	1.18971	1.20353	1.21631	1.18991	1.20395	1.18912	1.20067	1.229	1.21114	1.20589	1.21116	1.18442	1.21749	1.20793	1.19022
RCOR1	1.64534	32.1535	DoG	1.16979	1.21114	1.24102	1.20793	1.20328	1.18982	1.20395	1.21631	1.19116	1.20483	1.18912	1.20395	1.2297	1.21116	1.20609	1.21126	1.18598	1.21947	1.20878	1.19116
TSPAN9	1.82471	32.1535	DoG	1.1705	1.21114	1.24106	1.20793	1.20353	1.19116	1.20441	1.21648	1.19131	1.20485	1.18931	1.20441	1.23151	1.21126	1.20652	1.21174	1.18613	1.21947	1.2098	1.19148
PLEC	1.74028	32.2046	DoG	1.1705	1.21114	1.24182	1.20999	1.20395	1.19131	1.20483	1.21733	1.19131	1.2049	1.18961	1.20441	1.23221	1.21174	1.20704	1.21209	1.18653	1.21947	1.20999	1.19188
GADD45A	0.974569	32.3067	DoG	1.17135	1.21116	1.24388	1.21059	1.20441	1.19131	1.2049	1.21749	1.19148	1.20528	1.18971	1.20441	1.23221	1.21177	1.20735	1.21227	1.18763	1.22002	1.21056	1.19265
SBDS	1.57225	32.3067	DoG	1.17459	1.21116	1.24388	1.21114	1.20441	1.19148	1.20528	1.21909	1.19188	1.20535	1.18971	1.20441	1.23269	1.21209	1.20793	1.21337	1.18776	1.2202	1.21059	1.19265
TMEM106B	2.61839	32.3067	DoG	1.17579	1.21116	1.24405	1.21116	1.20441	1.19202	1.20535	1.21947	1.19265	1.20589	1.18982	1.20466	1.23271	1.21227	1.20999	1.21372	1.18791	1.22077	1.21114	1.19364
ACOT9	1.13596	32.3577	DoG	1.17664	1.21174	1.24437	1.21126	1.20466	1.19364	1.20589	1.21947	1.19265	1.20652	1.18985	1.20485	1.2331	1.21281	1.21056	1.21383	1.18791	1.22187	1.21114	1.19395
LPIN1	1.29762	32.3577	DoG	1.177	1.21227	1.24437	1.21174	1.20483	1.19395	1.20652	1.22002	1.19364	1.20704	1.18985	1.2049	1.23435	1.21337	1.21059	1.21383	1.18814	1.22239	1.21116	1.19457
BAG3	1.18496	32.4087	DoG	1.17748	1.21337	1.24437	1.21184	1.20485	1.19447	1.20704	1.22077	1.19407	1.20735	1.18991	1.20528	1.23447	1.21372	1.21146	1.21449	1.18828	1.22251	1.21116	1.19471
DBF4	2.79121	32.4598	DoG	1.17754	1.21372	1.24437	1.21189	1.2049	1.19509	1.20793	1.22187	1.19447	1.20784	1.19006	1.20586	1.23492	1.21573	1.21184	1.21573	1.18912	1.22255	1.21126	1.19471
MIB1	1.39327	32.4598	DoG	1.17842	1.21383	1.24437	1.21209	1.20589	1.19533	1.20793	1.22218	1.19457	1.20793	1.19022	1.20589	1.23492	1.21596	1.21189	1.21596	1.18912	1.22272	1.21174	1.19488
DZIP3	1.38654	32.5108	DoG	1.17842	1.21573	1.24437	1.21227	1.20652	1.19533	1.20878	1.22227	1.19457	1.20793	1.19098	1.20652	1.23517	1.21598	1.21209	1.21598	1.18912	1.22437	1.21184	1.19509
EIF2B2	0.0279824	32.5108	DoG	1.17871	1.21598	1.24477	1.21281	1.20704	1.19533	1.20878	1.22227	1.19457	1.20793	1.19116	1.20704	1.23607	1.21648	1.21227	1.21631	1.18931	1.22556	1.21209	1.19533
SMG7	1.94436	32.5108	DoG	1.17925	1.21631	1.24477	1.21337	1.20735	1.1957	1.20999	1.22251	1.19457	1.20793	1.19131	1.20735	1.23608	1.2202	1.21337	1.21648	1.18982	1.22556	1.21281	1.19533
AGGF1	1.03518	32.5618	DoG	1.17925	1.21631	1.24477	1.21383	1.20793	1.19641	1.21056	1.22255	1.19509	1.2098	1.19131	1.20793	1.23704	1.22103	1.21449	1.21749	1.18985	1.22682	1.21337	1.19533
SREBF2	1.21343	32.5618	DoG	1.17932	1.21648	1.2452	1.21383	1.20793	1.19673	1.21059	1.22255	1.19533	1.21059	1.19131	1.20878	1.23794	1.22227	1.2153	1.21749	1.18985	1.22711	1.21372	1.19641
PPM1A	1.16839	32.6129	DoG	1.17932	1.21733	1.24591	1.21449	1.20793	1.19723	1.21114	1.22272	1.19641	1.21126	1.19148	1.2098	1.23812	1.22251	1.21596	1.21909	1.19098	1.2275	1.21383	1.19673
CEBPG	0.534249	32.766	DoG	1.17932	1.21749	1.24594	1.21598	1.20793	1.19881	1.21114	1.22578	1.19673	1.21184	1.19188	1.20999	1.23812	1.22251	1.21598	1.21947	1.19116	1.22857	1.21449	1.19723
TBCC	1.1142	32.766	DoG	1.18057	1.21749	1.24644	1.21631	1.20878	1.19958	1.21116	1.22711	1.19673	1.21209	1.19208	1.21056	1.23812	1.22251	1.21631	1.21947	1.19148	1.229	1.21517	1.19744
DHRS7B	2.50702	32.817	DoG	1.18188	1.21909	1.24647	1.21631	1.2098	1.20067	1.21116	1.2275	1.19863	1.21337	1.19265	1.21059	1.23812	1.22255	1.21631	1.22002	1.19188	1.2303	1.21631	1.19881
INCENP	0.811016	32.817	DoG	1.18188	1.21947	1.24684	1.21648	1.20999	1.20104	1.21146	1.228	1.19863	1.21383	1.19265	1.21126	1.23812	1.22272	1.21631	1.2202	1.19202	1.2311	1.21648	1.19958
ABCC5	0.975238	32.8681	DoG	1.1836	1.21947	1.24794	1.21749	1.21114	1.20228	1.21174	1.228	1.20067	1.21383	1.19364	1.21146	1.2384	1.22437	1.21648	1.22187	1.19364	1.23213	1.21749	1.20104
B4GALT5	1.98565	32.8681	DoG	1.18363	1.21953	1.24794	1.21947	1.21116	1.20328	1.21209	1.228	1.20067	1.21408	1.19407	1.21184	1.23848	1.22437	1.21733	1.22218	1.19457	1.23213	1.21909	1.20353
MAOA	0.663801	32.9701	DoG	1.18386	1.2202	1.24794	1.22002	1.21146	1.20395	1.21337	1.2306	1.20163	1.21449	1.19447	1.21209	1.23861	1.22556	1.21909	1.22227	1.19457	1.23221	1.21947	1.20395
MAFF	0.707645	33.0212	DoG	1.18438	1.22077	1.24848	1.22077	1.21174	1.20441	1.21517	1.23151	1.20328	1.21517	1.19471	1.21227	1.23984	1.22556	1.22002	1.22227	1.19488	1.23221	1.22002	1.20441
C7orf49	1.95704	33.0722	DoG	1.18442	1.22103	1.24929	1.22187	1.21184	1.20441	1.2153	1.23213	1.20353	1.21598	1.19509	1.21337	1.24005	1.22711	1.2202	1.22227	1.19509	1.23269	1.2202	1.20483
EXOSC2	0.553305	33.1233	DoG	1.18442	1.22227	1.24929	1.22218	1.21209	1.20441	1.21598	1.23269	1.20423	1.21631	1.19533	1.21383	1.24015	1.2275	1.22154	1.22251	1.19533	1.23269	1.22103	1.20485
TSG101	3.63655	33.1233	DoG	1.18442	1.22227	1.24929	1.22227	1.21227	1.20441	1.21631	1.23269	1.20483	1.21733	1.19533	1.21383	1.24015	1.228	1.22187	1.22251	1.19533	1.23269	1.22187	1.20589
PIK3R1	1.35563	33.1743	DoG	1.18442	1.22227	1.24953	1.22255	1.21281	1.20466	1.21631	1.23271	1.20485	1.21749	1.19533	1.21383	1.24142	1.228	1.22218	1.22556	1.19673	1.23271	1.22218	1.20621
UBE2C	0.562335	33.1743	DoG	1.18473	1.22239	1.24978	1.22255	1.21372	1.2049	1.21749	1.2331	1.20535	1.21749	1.1957	1.21383	1.24388	1.228	1.22251	1.22578	1.19863	1.2331	1.22227	1.20652
PPAPDC1B	0.138179	33.2253	DoG	1.18582	1.22251	1.25203	1.22272	1.21383	1.20589	1.21947	1.23435	1.20589	1.21749	1.19641	1.21383	1.24477	1.228	1.22272	1.22711	1.19863	1.2331	1.22227	1.20704
SKA1	1.64717	33.2253	DoG	1.18653	1.22255	1.25219	1.22682	1.21449	1.20609	1.22002	1.23517	1.20645	1.21749	1.19673	1.21408	1.2452	1.229	1.22437	1.2275	1.19881	1.23435	1.22227	1.20735
EPT1	1.15494	33.2764	DoG	1.18767	1.22255	1.25222	1.22682	1.21598	1.20652	1.2202	1.23607	1.20704	1.21909	1.19673	1.21449	1.2452	1.2306	1.22437	1.228	1.19958	1.23492	1.22251	1.2076
CHCHD3	1.68812	33.3274	DoG	1.18791	1.22272	1.25222	1.22711	1.21631	1.20735	1.22187	1.23736	1.20735	1.21947	1.19723	1.21517	1.24591	1.23213	1.22556	1.228	1.20067	1.23492	1.22251	1.20793
DNAJB12	2.26532	33.3274	DoG	1.18791	1.22437	1.25242	1.228	1.21631	1.20784	1.22218	1.23794	1.20793	1.21947	1.19881	1.21596	1.24591	1.23213	1.22578	1.22857	1.20067	1.23517	1.22255	1.20878
GGA3	1.20952	33.3274	DoG	1.18791	1.22556	1.2531	1.228	1.21631	1.20878	1.22227	1.23794	1.20878	1.21947	1.19958	1.21631	1.24594	1.23269	1.22682	1.22926	1.20104	1.23607	1.22272	1.2098
NCAPH	0.911483	33.3274	DoG	1.18791	1.22556	1.25421	1.228	1.21733	1.21059	1.22227	1.23812	1.2098	1.21947	1.19958	1.21909	1.24644	1.23271	1.2275	1.2306	1.20179	1.23794	1.22556	1.21056
UBE2T	1.0288	33.3274	DoG	1.18814	1.22682	1.25497	1.228	1.21749	1.21114	1.22227	1.2384	1.20999	1.22002	1.20228	1.2202	1.24684	1.2331	1.228	1.23151	1.20328	1.23812	1.22556	1.21114
VPS37C	1.58844	33.3274	DoG	1.18814	1.22711	1.25604	1.228	1.21909	1.21114	1.22255	1.2384	1.21056	1.2202	1.20328	1.22077	1.24794	1.2331	1.22857	1.23213	1.20353	1.23812	1.22556	1.21116
DOLPP1	1.50047	33.3784	DoG	1.18814	1.2275	1.25752	1.22857	1.21947	1.21116	1.22255	1.23861	1.21059	1.22077	1.20353	1.22255	1.24844	1.23492	1.229	1.23213	1.20395	1.23812	1.22578	1.21126
KDSR	2.56927	33.3784	DoG	1.18814	1.228	1.25846	1.2306	1.21953	1.21116	1.22272	1.23966	1.21114	1.22103	1.20395	1.22272	1.24848	1.23517	1.2306	1.23213	1.20441	1.2384	1.22682	1.21174
VTI1A	1.11565	33.3784	DoG	1.18828	1.228	1.2587	1.2311	1.22002	1.21126	1.22437	1.2398	1.21114	1.22187	1.20441	1.22437	1.24929	1.23607	1.23245	1.23221	1.20441	1.23861	1.22682	1.21209
MAP2K4	1.95109	33.4295	DoG	1.18828	1.22857	1.2587	1.23213	1.22077	1.21146	1.22578	1.24005	1.21116	1.22218	1.20466	1.22682	1.25203	1.23794	1.23269	1.23221	1.20441	1.2389	1.22682	1.21372
PKD1	2.1753	33.4295	DoG	1.18828	1.229	1.25901	1.23221	1.22187	1.21174	1.228	1.24015	1.21116	1.22239	1.20483	1.22682	1.25222	1.23812	1.23271	1.23269	1.20466	1.23984	1.22682	1.21383
PLEKHA3	2.04169	33.4295	DoG	1.18912	1.2303	1.25919	1.23269	1.22218	1.21177	1.22857	1.24102	1.21126	1.22251	1.20485	1.22711	1.25222	1.23812	1.23309	1.23269	1.20483	1.24005	1.22682	1.21383
TEX10	0.472229	33.4295	DoG	1.18971	1.23151	1.25982	1.23269	1.22227	1.21184	1.229	1.24182	1.21174	1.22255	1.2049	1.2275	1.2531	1.23812	1.2331	1.23269	1.20485	1.24015	1.22711	1.21517
THRA	2.11398	33.4295	DoG	1.18971	1.23213	1.25982	1.23269	1.22227	1.21189	1.22926	1.24388	1.21209	1.22272	1.20609	1.228	1.2531	1.23812	1.23435	1.23271	1.2049	1.24015	1.2275	1.21596
TRMU	2.10195	33.4295	DoG	1.18971	1.23213	1.25982	1.23271	1.22239	1.21209	1.2303	1.24388	1.21227	1.22556	1.20652	1.228	1.2531	1.2384	1.23492	1.23309	1.20528	1.24102	1.228	1.21598
VPS41	1.49326	33.4295	DoG	1.18985	1.23213	1.25995	1.23288	1.22251	1.21337	1.2306	1.24388	1.21337	1.22556	1.20704	1.228	1.25497	1.23848	1.23517	1.2331	1.20535	1.24142	1.228	1.21631
CHEK1	1.38563	33.4805	DoG	1.19022	1.23213	1.26031	1.2331	1.22255	1.21372	1.23213	1.24405	1.21372	1.22578	1.20735	1.22857	1.25556	1.23861	1.23607	1.2331	1.20645	1.24358	1.228	1.21631
IDH3G	1.21887	33.4805	DoG	1.19098	1.23269	1.26099	1.2331	1.22272	1.21383	1.23213	1.24405	1.21517	1.22711	1.20878	1.2303	1.25846	1.23978	1.23736	1.23492	1.20652	1.24388	1.22857	1.21749
CLCN3	1.18901	33.5316	DoG	1.19116	1.23271	1.26194	1.23435	1.22437	1.21383	1.23269	1.24437	1.21596	1.2275	1.20878	1.23221	1.2587	1.2398	1.23794	1.23608	1.20704	1.24388	1.22926	1.21749
SMU1	1.569	33.5316	DoG	1.19148	1.23309	1.26202	1.23467	1.22682	1.21383	1.23271	1.24437	1.21598	1.228	1.2098	1.23221	1.2587	1.23984	1.23794	1.23812	1.20735	1.24437	1.2306	1.21909
FAM50A	1.43062	33.6336	DoG	1.19188	1.2331	1.2649	1.23517	1.2275	1.21408	1.23435	1.24477	1.21631	1.228	1.20999	1.23221	1.2587	1.24005	1.23812	1.23812	1.20784	1.24437	1.23151	1.21947
ISCA1	0.559751	33.6336	DoG	1.19202	1.2331	1.2649	1.23608	1.22857	1.21449	1.23467	1.2452	1.21648	1.22857	1.21056	1.23221	1.25901	1.24015	1.2384	1.23812	1.20878	1.24591	1.23221	1.21947
MRPL54	1.1062	33.7357	DoG	1.19265	1.23467	1.2649	1.23794	1.2306	1.21482	1.23492	1.2452	1.21797	1.2303	1.21059	1.23271	1.25901	1.24015	1.2384	1.23812	1.2098	1.24594	1.23269	1.22002
UCKL1	1.54242	33.7867	DoG	1.19265	1.23492	1.2649	1.23812	1.23213	1.21517	1.23517	1.2452	1.21909	1.2306	1.21114	1.23435	1.25919	1.24015	1.23848	1.23848	1.20999	1.24644	1.23269	1.2202
HDDC3	0.446003	33.8378	DoG	1.19364	1.23492	1.2649	1.23812	1.23221	1.21573	1.23607	1.24591	1.22218	1.23151	1.21114	1.23517	1.26031	1.24102	1.23854	1.23861	1.21059	1.24647	1.23271	1.22187
PPIP5K2	1.67156	33.8378	DoG	1.19407	1.23517	1.2649	1.23812	1.23269	1.21596	1.23608	1.24591	1.22227	1.23213	1.21116	1.23736	1.26046	1.24388	1.23861	1.2389	1.21126	1.24844	1.23309	1.22227
PWWP2A	2.72037	33.8378	DoG	1.19447	1.23607	1.2649	1.23812	1.23269	1.21631	1.23725	1.24594	1.22227	1.23221	1.21116	1.23812	1.26099	1.24388	1.23966	1.24005	1.21184	1.24848	1.2331	1.22239
SENP6	1.9874	33.8378	DoG	1.19457	1.23812	1.2661	1.23812	1.23271	1.21631	1.23812	1.24644	1.22251	1.23221	1.21126	1.23812	1.262	1.24388	1.2398	1.24015	1.21209	1.24929	1.2331	1.22251
TRAF4	1.26369	33.8378	DoG	1.19533	1.23848	1.26646	1.23812	1.23288	1.21631	1.23848	1.24684	1.22272	1.23269	1.21174	1.23812	1.2649	1.24405	1.23984	1.24015	1.21337	1.24929	1.23435	1.22251
AASDHPPT	1.34526	33.8888	DoG	1.19533	1.23861	1.26746	1.23861	1.23435	1.21749	1.23861	1.24794	1.22437	1.23271	1.21189	1.23812	1.26573	1.24405	1.24005	1.2402	1.21372	1.24953	1.23467	1.22251
SEC22B	0.847315	33.8888	DoG	1.19533	1.23978	1.26748	1.23966	1.23467	1.21749	1.2389	1.24848	1.22556	1.23288	1.21209	1.23812	1.26573	1.24405	1.24015	1.24102	1.21383	1.24953	1.23607	1.22255
ANKRD9	1.69008	33.9398	DoG	1.19533	1.23984	1.26843	1.2398	1.23517	1.21909	1.23978	1.24929	1.22578	1.23309	1.21227	1.23812	1.26573	1.24405	1.24102	1.24142	1.21383	1.24978	1.23608	1.22556
BTAF1	1.18088	33.9398	DoG	1.1964	1.24005	1.26873	1.24005	1.23607	1.21947	1.23984	1.24929	1.22682	1.23435	1.21449	1.23848	1.2661	1.24437	1.24106	1.24336	1.21408	1.25008	1.23812	1.22711
PDE12	0.678262	33.9398	DoG	1.19641	1.24015	1.27001	1.24015	1.23794	1.21947	1.24005	1.24953	1.22682	1.23447	1.21482	1.23854	1.26646	1.24477	1.24142	1.24437	1.21449	1.25084	1.23812	1.2275
RPP14	4.64637	33.9398	DoG	1.19673	1.24015	1.27045	1.24015	1.23794	1.22002	1.24102	1.24978	1.22682	1.23517	1.21573	1.23861	1.26748	1.24477	1.24326	1.24437	1.21517	1.25203	1.23812	1.228
ACOT8	1.06041	33.9909	DoG	1.19723	1.24102	1.27148	1.24016	1.2384	1.2202	1.24142	1.25	1.2275	1.23608	1.21631	1.2398	1.26873	1.2452	1.24388	1.2452	1.2153	1.25222	1.23812	1.228
SPRYD4	0.307333	33.9909	DoG	1.19863	1.24142	1.27189	1.24102	1.23848	1.22077	1.24182	1.25084	1.228	1.23736	1.21631	1.23984	1.27001	1.2452	1.24405	1.24591	1.21631	1.2531	1.2384	1.22857
CEP63	1.43536	34.0419	DoG	1.19863	1.24182	1.27353	1.24106	1.23861	1.22103	1.24388	1.25203	1.228	1.23794	1.21631	1.24005	1.27022	1.2452	1.24477	1.24594	1.21648	1.25343	1.23848	1.22926
COQ5	1.28249	34.0419	DoG	1.19863	1.24336	1.27369	1.24142	1.2398	1.22187	1.24437	1.25222	1.229	1.23794	1.21631	1.24102	1.27045	1.2452	1.24477	1.24644	1.21749	1.25604	1.23861	1.2306
CRBN	1.0275	34.0419	DoG	1.19881	1.24358	1.27383	1.24182	1.23984	1.22227	1.24437	1.25421	1.2306	1.2384	1.21953	1.24182	1.27148	1.24591	1.24477	1.24738	1.21909	1.25643	1.24005	1.23213
NT5C2	1.09313	34.0419	DoG	1.19958	1.24388	1.27383	1.24405	1.24005	1.22227	1.24591	1.25497	1.2311	1.2384	1.2202	1.24326	1.27337	1.24594	1.24591	1.24784	1.21947	1.2587	1.24015	1.23221
PDZD8	0.896242	34.0419	DoG	1.19958	1.24388	1.27559	1.24405	1.24015	1.22239	1.24594	1.25497	1.23213	1.23854	1.22077	1.24336	1.27353	1.24794	1.24594	1.24844	1.22002	1.25919	1.24015	1.23221
NECAB3	1.29583	34.093	DoG	1.20067	1.24388	1.27565	1.24456	1.24015	1.22255	1.24644	1.25497	1.23213	1.23861	1.22187	1.24401	1.27369	1.24794	1.24644	1.24953	1.2202	1.25982	1.24015	1.23271
TNFAIP1	2.03848	34.093	DoG	1.20067	1.24388	1.27573	1.24477	1.24016	1.22272	1.24684	1.25846	1.23269	1.2398	1.22227	1.24437	1.2751	1.24844	1.24794	1.24978	1.22103	1.25995	1.24015	1.23309
FBXO18	0.987864	34.144	DoG	1.20067	1.24405	1.27589	1.2452	1.24102	1.22437	1.24738	1.2587	1.23269	1.24005	1.22227	1.24477	1.27573	1.24848	1.24794	1.25	1.22187	1.26046	1.24102	1.23492
UBLCP1	2.36423	34.144	DoG	1.20067	1.24437	1.27589	1.2452	1.24106	1.22556	1.24844	1.25919	1.23271	1.24015	1.22239	1.24477	1.27573	1.24929	1.24794	1.25008	1.22239	1.26099	1.24142	1.23517
TMEM39A	1.841	34.195	DoG	1.20104	1.24477	1.27648	1.2452	1.24358	1.22556	1.24848	1.25982	1.23309	1.24015	1.22251	1.2452	1.27589	1.24953	1.24929	1.25084	1.22251	1.261	1.24182	1.23607
GEMIN5	1.35853	34.2461	DoG	1.20163	1.2452	1.27669	1.2452	1.24388	1.22578	1.24929	1.26099	1.2331	1.24015	1.22255	1.2452	1.27648	1.24953	1.24929	1.25084	1.22255	1.26272	1.24336	1.23794
GMEB2	3.35373	34.2461	DoG	1.20228	1.2452	1.27687	1.2452	1.24405	1.22682	1.24953	1.261	1.23435	1.24015	1.22578	1.2452	1.27687	1.24953	1.24953	1.25222	1.22272	1.26303	1.24388	1.23794
FBXO11	2.76036	34.2971	DoG	1.20353	1.24591	1.27687	1.24591	1.24437	1.22711	1.24953	1.26194	1.23467	1.24102	1.22691	1.24591	1.27687	1.24978	1.24978	1.25242	1.22437	1.2649	1.24401	1.23812
CSNK1G3	1.07671	34.3481	DoG	1.20395	1.24594	1.27687	1.24644	1.24477	1.2275	1.24953	1.262	1.23492	1.24336	1.2275	1.24591	1.27687	1.25008	1.25	1.2531	1.22556	1.2649	1.24437	1.23812
DRAP1	1.30986	34.3481	DoG	1.20441	1.24644	1.27699	1.24647	1.24591	1.228	1.24978	1.26432	1.23492	1.24456	1.228	1.24594	1.2792	1.25177	1.25001	1.25343	1.22556	1.26509	1.24456	1.23812
HBS1L	1.3137	34.3481	DoG	1.20441	1.24647	1.27753	1.24794	1.24644	1.228	1.25	1.26455	1.23517	1.24477	1.22857	1.24644	1.28007	1.25203	1.25008	1.2587	1.22578	1.26573	1.24477	1.2384
PDLIM7	2.83492	34.3481	DoG	1.20441	1.24684	1.2792	1.24844	1.24647	1.22857	1.25203	1.2649	1.23607	1.2452	1.229	1.24647	1.28292	1.25242	1.25084	1.25901	1.22682	1.26573	1.2452	1.2384
ILVBL	2.15219	34.3992	DoG	1.20483	1.24794	1.2797	1.24929	1.24684	1.229	1.25222	1.2649	1.23652	1.24591	1.2306	1.24684	1.28331	1.2531	1.25203	1.25901	1.22682	1.26646	1.2452	1.2384
NOM1	1.79105	34.4502	DoG	1.20485	1.24844	1.2797	1.25001	1.24794	1.22926	1.25222	1.26509	1.2384	1.24591	1.23151	1.24794	1.2836	1.2531	1.25222	1.25919	1.22711	1.26746	1.2452	1.23848
TOMM40L	0.625219	34.4502	DoG	1.2049	1.24848	1.2797	1.25084	1.24844	1.2306	1.25222	1.2661	1.23848	1.24591	1.23269	1.24794	1.28401	1.2531	1.25222	1.26046	1.228	1.26748	1.24591	1.23854
ATP6V1D	0.775857	34.5013	DoG	1.20589	1.24978	1.2797	1.25242	1.24929	1.2311	1.25242	1.26746	1.23861	1.24594	1.23271	1.24844	1.28437	1.25343	1.25242	1.26099	1.229	1.26748	1.24591	1.23861
PEF1	0.772224	34.5013	DoG	1.20645	1.25	1.2797	1.2531	1.24929	1.23221	1.2531	1.26748	1.23966	1.24644	1.23467	1.24953	1.28532	1.25421	1.25242	1.262	1.2303	1.26789	1.24591	1.2398
PRKRA	2.21308	34.5013	DoG	1.20652	1.25203	1.2797	1.25497	1.24953	1.23221	1.2531	1.26789	1.2398	1.24647	1.23492	1.24953	1.28774	1.25604	1.2531	1.26434	1.2311	1.26873	1.24594	1.23984
DPH3	1.1541	34.5523	DoG	1.20704	1.25219	1.28007	1.25604	1.24953	1.23221	1.25421	1.26873	1.24005	1.24794	1.23492	1.24953	1.28807	1.25604	1.2531	1.2649	1.23151	1.27148	1.24647	1.24005
SRGAP2	1.49201	34.5523	DoG	1.20735	1.25242	1.28011	1.25846	1.24978	1.23271	1.25604	1.27001	1.24015	1.24844	1.23517	1.24978	1.28907	1.25646	1.25846	1.2649	1.23213	1.27189	1.24738	1.24015
ATAD5	0.521203	34.6033	DoG	1.20784	1.2531	1.28115	1.25901	1.25	1.23309	1.25604	1.27148	1.24102	1.24853	1.23607	1.25	1.28946	1.25846	1.2587	1.26509	1.23221	1.27337	1.24794	1.24015
FKBP5	1.16418	34.6033	DoG	1.20793	1.25343	1.28187	1.25919	1.25008	1.23435	1.25846	1.27189	1.24142	1.24929	1.23736	1.25084	1.28946	1.25919	1.2587	1.26509	1.23269	1.27369	1.24853	1.24015
ARID2	0.771664	34.6544	DoG	1.20793	1.25604	1.28197	1.25982	1.25084	1.23467	1.2587	1.27325	1.24358	1.24929	1.23794	1.25084	1.28992	1.25982	1.2587	1.26573	1.23269	1.27383	1.24953	1.2402
C16orf72	1.28219	34.6544	DoG	1.20878	1.25604	1.28259	1.25995	1.25084	1.23517	1.2587	1.27337	1.24388	1.24953	1.23812	1.25084	1.29032	1.25995	1.25919	1.2661	1.23271	1.27501	1.24978	1.24102
FAM198B	1.57062	34.8075	DoG	1.2098	1.25604	1.2836	1.26031	1.25084	1.23736	1.2587	1.27369	1.24437	1.24953	1.2384	1.25084	1.29047	1.26046	1.26031	1.26746	1.23309	1.2751	1.25084	1.24142
SLC30A1	1.90012	34.8075	DoG	1.20999	1.25643	1.28437	1.26099	1.25203	1.23794	1.25901	1.27501	1.24456	1.24978	1.2384	1.25084	1.29169	1.26099	1.26046	1.26748	1.2331	1.27559	1.25084	1.24182
ACTR10	1.80141	34.8585	DoG	1.21056	1.25901	1.28519	1.26202	1.25219	1.23794	1.25901	1.27565	1.24477	1.25008	1.23848	1.25242	1.29253	1.262	1.26099	1.26748	1.23467	1.27565	1.25203	1.24358
AIP	1.34442	34.8585	DoG	1.21059	1.25901	1.28532	1.26509	1.25242	1.23794	1.25919	1.27573	1.24477	1.25084	1.23854	1.2531	1.29361	1.26272	1.262	1.26789	1.23492	1.27573	1.25222	1.24388
MRPL44	1.36625	34.8585	DoG	1.21209	1.25919	1.28774	1.26573	1.25242	1.23812	1.25982	1.27589	1.24477	1.25084	1.23861	1.25421	1.29426	1.26455	1.2649	1.26873	1.23517	1.27573	1.25222	1.24388
SLC25A32	0.885711	34.8585	DoG	1.21227	1.25939	1.28863	1.26573	1.25242	1.2384	1.25982	1.27589	1.2452	1.25219	1.23966	1.25497	1.29429	1.2649	1.2649	1.27001	1.23607	1.27589	1.25242	1.24388
MLH1	1.51728	34.9096	DoG	1.21337	1.25982	1.29032	1.2668	1.2531	1.2384	1.25995	1.27648	1.2452	1.25222	1.2398	1.25497	1.29446	1.26573	1.2649	1.27022	1.23736	1.27687	1.25343	1.24405
NLN	3.88873	34.9096	DoG	1.21372	1.25982	1.29047	1.26746	1.25497	1.23848	1.26031	1.27669	1.24591	1.25242	1.24005	1.25604	1.29478	1.26573	1.2649	1.27148	1.23794	1.27687	1.25421	1.24437
PTK2	1.99149	34.9096	DoG	1.21408	1.25995	1.29169	1.26748	1.25604	1.23861	1.26046	1.27687	1.24591	1.2531	1.24015	1.25901	1.29489	1.2661	1.26509	1.27189	1.23812	1.27687	1.25604	1.24477
LIMK2	1.7168	34.9606	DoG	1.21449	1.25995	1.29253	1.26748	1.25604	1.23966	1.26099	1.27699	1.24594	1.25343	1.24102	1.25901	1.29489	1.26746	1.26573	1.27233	1.23812	1.27687	1.25846	1.2452
SMYD5	2.25359	35.0116	DoG	1.21517	1.25995	1.29253	1.26789	1.25604	1.24005	1.262	1.27753	1.24644	1.25497	1.24326	1.25901	1.29608	1.26748	1.2661	1.27337	1.23812	1.27699	1.2587	1.2452
VPS26A	1.03949	35.0116	DoG	1.21596	1.26046	1.29253	1.26873	1.25752	1.24015	1.2649	1.2792	1.24647	1.25497	1.24336	1.25919	1.29632	1.26748	1.26748	1.27369	1.23848	1.2797	1.2587	1.24644
LMO4	2.99203	35.0627	DoG	1.21631	1.26099	1.29361	1.27001	1.25846	1.24015	1.2649	1.2797	1.24794	1.25497	1.24388	1.25995	1.29655	1.26789	1.26748	1.27383	1.23861	1.2797	1.25901	1.24647
SGPL1	1.22711	35.0627	DoG	1.21631	1.261	1.29429	1.27001	1.25901	1.24016	1.2649	1.2797	1.24794	1.25604	1.24405	1.26099	1.29787	1.26789	1.26789	1.27383	1.2389	1.28007	1.25919	1.24684
TEX2	1.93032	35.1647	DoG	1.21631	1.2649	1.29446	1.27045	1.25901	1.24102	1.2649	1.28007	1.24794	1.25752	1.24437	1.26272	1.29815	1.26789	1.26789	1.2751	1.23966	1.28034	1.25982	1.24794
KLHL9	0.551994	35.2668	DoG	1.21648	1.2661	1.29478	1.27148	1.25919	1.24142	1.26573	1.28115	1.24844	1.25846	1.24437	1.26303	1.29823	1.26873	1.26873	1.27573	1.23978	1.28187	1.25995	1.24844
VPS4B	2.46252	35.2668	DoG	1.21733	1.26746	1.29546	1.27353	1.25982	1.24182	1.2668	1.28187	1.24848	1.2587	1.24477	1.2649	1.29847	1.27045	1.27001	1.27573	1.2398	1.28197	1.26031	1.24848
CGGBP1	1.4746	35.3179	DoG	1.21953	1.26748	1.29608	1.27369	1.25982	1.24437	1.26789	1.28197	1.24953	1.25901	1.24477	1.2649	1.29904	1.27148	1.27001	1.27589	1.23984	1.28197	1.26099	1.24929
MTERFD2	4.00441	35.3179	DoG	1.22002	1.26748	1.29608	1.27383	1.25995	1.2452	1.26789	1.28437	1.24953	1.25901	1.2452	1.2649	1.29904	1.27189	1.27001	1.27589	1.24005	1.28259	1.2649	1.24929
OTUD4	1.65199	35.3179	DoG	1.2202	1.26789	1.29608	1.27383	1.25995	1.24591	1.26873	1.28532	1.25	1.25919	1.24644	1.2649	1.2992	1.27325	1.27045	1.27589	1.24015	1.28401	1.2649	1.24978
LDLRAP1	1.83163	35.573	DoG	1.22077	1.26873	1.29686	1.2751	1.25995	1.24594	1.27001	1.28736	1.25001	1.26099	1.24647	1.2649	1.29933	1.27337	1.27148	1.27648	1.24015	1.28437	1.26509	1.25
RCL1	1.59309	35.573	DoG	1.22103	1.27001	1.29722	1.27559	1.26099	1.24644	1.27001	1.28736	1.25008	1.26455	1.24794	1.26509	1.29933	1.27353	1.27189	1.27669	1.24016	1.28532	1.26509	1.25203
TIMM9	0.736335	35.573	DoG	1.22187	1.27148	1.29787	1.27573	1.2649	1.24647	1.27022	1.28774	1.25084	1.26509	1.24794	1.26509	1.29986	1.27369	1.27353	1.27687	1.24102	1.28532	1.26573	1.25242
CNOT6	1.15415	35.6241	DoG	1.22218	1.27189	1.29904	1.27573	1.2649	1.24684	1.27148	1.28807	1.25203	1.26509	1.24848	1.26509	1.29986	1.27383	1.27369	1.27687	1.24336	1.28668	1.2661	1.25421
SLC50A1	2.48684	35.6241	DoG	1.22239	1.27337	1.2992	1.27589	1.26509	1.24929	1.27189	1.28992	1.25219	1.26573	1.24929	1.26509	1.30037	1.2751	1.27383	1.27687	1.24388	1.28736	1.26746	1.25604
AP1AR	1.06303	35.6751	DoG	1.22251	1.27353	1.29933	1.27648	1.26509	1.24929	1.27337	1.29032	1.25242	1.2661	1.24953	1.26509	1.3017	1.27565	1.27383	1.27687	1.24437	1.28736	1.26748	1.2587
NXT1	0.677341	35.6751	DoG	1.22255	1.27369	1.29962	1.27687	1.26509	1.24929	1.27369	1.29047	1.25242	1.26646	1.25001	1.26573	1.3017	1.27573	1.27573	1.2797	1.24477	1.28798	1.26748	1.2587
SGOL1	0.814655	35.6751	DoG	1.22272	1.27383	1.29986	1.27687	1.2661	1.24978	1.27383	1.29231	1.2531	1.26789	1.25084	1.2661	1.30183	1.27573	1.27573	1.2797	1.2452	1.28863	1.26873	1.25901
FEM1A	0.556615	35.7262	DoG	1.22437	1.27501	1.29986	1.27687	1.2668	1.25084	1.2751	1.29253	1.25497	1.26789	1.25084	1.26746	1.30183	1.27589	1.27589	1.28011	1.24591	1.28946	1.27022	1.25919
MTMR12	1.62359	35.7262	DoG	1.22437	1.27559	1.30013	1.27687	1.26746	1.25084	1.27565	1.29332	1.25604	1.26843	1.25203	1.26789	1.30183	1.27648	1.27589	1.28115	1.24591	1.28946	1.27045	1.25995
RHOG	2.27227	35.7262	DoG	1.22556	1.27565	1.30037	1.27687	1.26789	1.25222	1.27565	1.29361	1.25604	1.26873	1.25219	1.26789	1.30401	1.27687	1.27669	1.28197	1.24594	1.28946	1.27148	1.26046
ZDHHC6	1.15483	35.7262	DoG	1.22556	1.27573	1.3017	1.28007	1.26789	1.25222	1.27589	1.29426	1.25752	1.26882	1.25222	1.26873	1.30402	1.27687	1.27669	1.2836	1.24644	1.29231	1.27189	1.2609
C17orf70	0.586354	35.7772	DoG	1.22578	1.27573	1.30402	1.28034	1.26789	1.25242	1.27589	1.29446	1.25846	1.27022	1.25242	1.27001	1.30439	1.27687	1.27687	1.28519	1.24647	1.29332	1.27337	1.26099
FANCL	1.00484	35.7772	DoG	1.22682	1.27589	1.30439	1.28187	1.26789	1.2531	1.27589	1.29478	1.25901	1.27148	1.25242	1.27148	1.30573	1.27687	1.28007	1.28532	1.24684	1.29361	1.27364	1.2649
RPE	0.519423	35.8282	DoG	1.22682	1.27589	1.30674	1.28197	1.26843	1.25343	1.27648	1.29546	1.25901	1.2716	1.25497	1.27189	1.30743	1.27699	1.28011	1.28532	1.24794	1.29426	1.27369	1.2649
C15orf39	1.65897	35.8793	DoG	1.22682	1.27648	1.30759	1.28259	1.26873	1.25497	1.27669	1.29608	1.25919	1.27189	1.25497	1.27233	1.3076	1.2797	1.28115	1.28532	1.24848	1.29429	1.27383	1.26573
TSR2	1.72161	35.8793	DoG	1.22682	1.27669	1.30925	1.2836	1.27001	1.25497	1.27687	1.29621	1.25982	1.27233	1.25604	1.27337	1.30952	1.28007	1.2818	1.28532	1.24929	1.29446	1.2751	1.2661
ESCO1	0.7032	35.9303	DoG	1.22711	1.27687	1.30925	1.28437	1.27148	1.25604	1.27699	1.29632	1.25982	1.27337	1.25604	1.27353	1.30956	1.28011	1.28187	1.28668	1.24953	1.29454	1.27559	1.26646
MED6	1.17682	35.9303	DoG	1.2275	1.27699	1.30925	1.28532	1.27189	1.25604	1.27699	1.29655	1.25995	1.27364	1.25752	1.27369	1.30962	1.28115	1.28197	1.28736	1.24978	1.29513	1.27565	1.2668
AAGAB	0.774825	35.9813	DoG	1.229	1.27699	1.30956	1.28736	1.27369	1.25646	1.2797	1.29686	1.26046	1.27369	1.2587	1.27383	1.31055	1.28187	1.2827	1.28774	1.25001	1.29632	1.27573	1.26746
ARRB1	1.2924	36.0324	DoG	1.2303	1.2792	1.31056	1.28774	1.27383	1.25846	1.2797	1.29787	1.26099	1.27383	1.25901	1.27559	1.31056	1.28197	1.28437	1.28946	1.25084	1.29686	1.27573	1.26748
TAB2	1.84904	36.0324	DoG	1.23151	1.2797	1.31093	1.28907	1.27383	1.2587	1.28007	1.29904	1.262	1.27559	1.25901	1.27589	1.3107	1.28197	1.28519	1.28946	1.25203	1.29787	1.27589	1.26789
SKAP2	0.666284	36.0834	DoG	1.23213	1.28007	1.311	1.28946	1.27383	1.2587	1.28115	1.29904	1.26434	1.27563	1.25995	1.27669	1.31093	1.28197	1.28532	1.29032	1.25219	1.29823	1.27648	1.26789
SPC24	2.7174	36.0834	DoG	1.23271	1.28115	1.31143	1.28946	1.27559	1.2587	1.28187	1.2991	1.2649	1.27589	1.25995	1.27669	1.311	1.28197	1.2854	1.29047	1.25222	1.29847	1.27669	1.26789
ERP44	1.15017	36.1345	DoG	1.23309	1.2836	1.31143	1.29032	1.27589	1.25901	1.28197	1.29986	1.2649	1.27669	1.26099	1.27669	1.311	1.28197	1.28736	1.29231	1.25222	1.29904	1.27669	1.26789
COG1	0.861709	36.1855	DoG	1.2331	1.28532	1.31143	1.29032	1.27648	1.25901	1.28197	1.29986	1.26509	1.27669	1.26303	1.27687	1.31104	1.2827	1.28736	1.29332	1.25222	1.29904	1.27687	1.26873
DBN1	-0.788687	36.1855	DoG	1.23435	1.28532	1.31205	1.29047	1.27699	1.25919	1.28197	1.30013	1.26573	1.27687	1.2649	1.27687	1.31143	1.2836	1.28774	1.29429	1.25242	1.29904	1.27687	1.27001
NBN	0.814696	36.1855	DoG	1.23607	1.28532	1.31243	1.29253	1.2797	1.25982	1.28292	1.30037	1.26573	1.2792	1.2649	1.27687	1.31243	1.28437	1.28907	1.29446	1.2531	1.2991	1.27687	1.27001
TJP1	1.02175	36.1855	DoG	1.23736	1.28532	1.31256	1.29426	1.28007	1.25982	1.28437	1.30055	1.2661	1.28007	1.26509	1.2797	1.31393	1.28532	1.28946	1.29489	1.25343	1.29933	1.27687	1.27001
ATAD1	1.81947	36.2365	DoG	1.23794	1.28668	1.31393	1.29446	1.28115	1.25995	1.28532	1.30183	1.26748	1.28115	1.26509	1.28007	1.31419	1.28532	1.29032	1.29489	1.25497	1.29933	1.27699	1.27045
RFK	1.20366	36.2365	DoG	1.23794	1.28736	1.31395	1.29489	1.28197	1.26099	1.28532	1.30183	1.26789	1.28187	1.2661	1.28115	1.31419	1.28668	1.29032	1.29686	1.25556	1.29933	1.2797	1.27148
HEG1	3.19482	36.2876	DoG	1.2384	1.28774	1.31395	1.29489	1.28197	1.262	1.28736	1.30359	1.26789	1.28197	1.26646	1.28115	1.3155	1.28774	1.29032	1.29787	1.25604	1.29963	1.28007	1.27189
KDM1A	1.14666	36.2876	DoG	1.2384	1.28798	1.31488	1.29513	1.28197	1.26303	1.28736	1.30439	1.26843	1.28197	1.26746	1.28187	1.3155	1.29047	1.29047	1.29815	1.25752	1.29986	1.28011	1.27233
MTMR2	0.851376	36.2876	DoG	1.2384	1.28907	1.3155	1.29608	1.28437	1.2649	1.28907	1.30547	1.26873	1.28197	1.26789	1.28197	1.3155	1.29169	1.29112	1.29847	1.25846	1.29986	1.28011	1.27353
CCDC12	1.09381	36.3386	DoG	1.23854	1.28946	1.31583	1.29632	1.28519	1.26509	1.29032	1.30674	1.26882	1.2836	1.26789	1.28197	1.3155	1.29231	1.29169	1.29904	1.2587	1.29986	1.28115	1.27369
NCAPG2	1.03292	36.3386	DoG	1.23861	1.29032	1.31669	1.29787	1.28532	1.26509	1.29032	1.30759	1.27001	1.28519	1.26789	1.28197	1.3164	1.29231	1.29231	1.29904	1.2587	1.30013	1.28115	1.27383
ZC3H7B	3.68096	36.3386	DoG	1.23966	1.29169	1.3167	1.29815	1.28736	1.26573	1.29169	1.3076	1.27001	1.28532	1.26789	1.28259	1.3164	1.29231	1.29231	1.29904	1.2587	1.3017	1.28187	1.27559
NEK9	2.01317	36.3896	DoG	1.2398	1.29231	1.31808	1.29904	1.28736	1.26573	1.29231	1.30925	1.27148	1.28668	1.26789	1.2836	1.3167	1.29253	1.29253	1.29904	1.25901	1.30183	1.28197	1.27563
RHOQ	1.83904	36.3896	DoG	1.23984	1.29332	1.31905	1.29904	1.28736	1.26573	1.29231	1.30952	1.27337	1.28736	1.26843	1.2836	1.31808	1.29332	1.29253	1.2992	1.25901	1.30439	1.28259	1.27573
COMTD1	1.13282	36.4917	DoG	1.24005	1.29361	1.31971	1.29904	1.28798	1.2661	1.29332	1.30962	1.27353	1.28807	1.26873	1.28519	1.31905	1.29332	1.29253	1.29933	1.25901	1.30674	1.28292	1.27589
ZBTB33	1.92366	36.4917	DoG	1.24015	1.29429	1.32085	1.2991	1.28907	1.26646	1.29332	1.30966	1.27369	1.28863	1.27065	1.2854	1.32085	1.29332	1.29332	1.29933	1.25901	1.30743	1.2836	1.27589
NUP153	0.68513	36.5428	DoG	1.24015	1.29446	1.32103	1.29933	1.28946	1.26746	1.29361	1.31	1.27383	1.28946	1.27148	1.28736	1.3214	1.29361	1.29332	1.29986	1.25919	1.30759	1.2836	1.27687
TDG	1.69452	36.5428	DoG	1.24102	1.29476	1.32103	1.29933	1.29032	1.26789	1.29426	1.31056	1.27383	1.28946	1.27353	1.28774	1.3214	1.29426	1.29361	1.29986	1.25982	1.3076	1.28519	1.27687
GEMIN6	0.676054	36.5938	DoG	1.24326	1.29478	1.32103	1.29933	1.29231	1.26873	1.29429	1.31093	1.27559	1.29047	1.27369	1.28807	1.32193	1.29429	1.29426	1.29986	1.25995	1.30829	1.28668	1.27687
BOP1	1.66881	36.6448	DoG	1.24336	1.29608	1.3214	1.29962	1.29231	1.27001	1.29446	1.31104	1.27573	1.29112	1.27383	1.28946	1.32194	1.29446	1.29446	1.29986	1.26031	1.30925	1.28736	1.2797
SMYD3	1.34916	36.6448	DoG	1.24388	1.29686	1.3214	1.29963	1.29231	1.27001	1.29489	1.31143	1.27589	1.29169	1.27383	1.28946	1.32198	1.29476	1.29489	1.30439	1.26046	1.30952	1.28774	1.28115
XPC	1.47236	36.6448	DoG	1.24388	1.29847	1.32193	1.29986	1.29231	1.27001	1.29489	1.31143	1.27589	1.29231	1.2751	1.28946	1.32198	1.29489	1.29489	1.30674	1.26099	1.30956	1.28946	1.28187
ZNF335	0.916795	36.6448	DoG	1.24388	1.29904	1.32194	1.29986	1.29253	1.27001	1.29489	1.31205	1.27648	1.29231	1.27559	1.28946	1.32198	1.29489	1.29608	1.30723	1.2649	1.30966	1.29047	1.28197
MLLT10	1.57933	36.6959	DoG	1.24388	1.29933	1.32198	1.29986	1.29332	1.27148	1.29546	1.31205	1.27669	1.29253	1.27589	1.28946	1.32261	1.29543	1.29608	1.30743	1.2649	1.31055	1.29253	1.28259
PKMYT1	0.789395	36.6959	DoG	1.24401	1.29933	1.32198	1.30037	1.29332	1.27189	1.29655	1.31243	1.2797	1.29332	1.27589	1.29032	1.32359	1.29608	1.29608	1.30759	1.26509	1.31056	1.29361	1.28519
PSEN1	1.63318	36.6959	DoG	1.24437	1.29933	1.32198	1.30183	1.29332	1.27337	1.29686	1.31395	1.28007	1.29332	1.27648	1.29112	1.32359	1.29621	1.29655	1.3076	1.26573	1.31093	1.29426	1.28532
ZNF592	2.01372	36.6959	DoG	1.24477	1.29962	1.32226	1.30183	1.29332	1.27353	1.29787	1.31486	1.28034	1.29398	1.27669	1.29231	1.3236	1.29632	1.29787	1.30829	1.2661	1.311	1.29429	1.28736
GNAQ	0.744316	36.7469	DoG	1.24477	1.29963	1.32255	1.30402	1.29361	1.27369	1.29815	1.31486	1.28115	1.29426	1.27669	1.29231	1.32396	1.29686	1.29815	1.30925	1.26646	1.31104	1.29446	1.28736
HMBS	0.87231	36.7469	DoG	1.24477	1.29986	1.32261	1.30439	1.29426	1.27383	1.29847	1.31488	1.28115	1.29429	1.27669	1.29251	1.32485	1.29722	1.29847	1.30925	1.26746	1.31143	1.29476	1.28774
RAP2B	0.994592	36.7469	DoG	1.24591	1.29986	1.32307	1.30723	1.29446	1.27559	1.29904	1.31536	1.28115	1.29446	1.27687	1.29253	1.32485	1.29815	1.29904	1.30952	1.26748	1.31143	1.29489	1.28798
ATF2	0.673546	36.7979	DoG	1.24591	1.30037	1.32359	1.30743	1.29546	1.27565	1.29933	1.3155	1.28187	1.29478	1.27753	1.29253	1.32511	1.29847	1.2991	1.30956	1.26789	1.31393	1.29608	1.28863
KIAA1429	1.82443	36.7979	DoG	1.24591	1.30055	1.3236	1.3076	1.29608	1.27648	1.29963	1.31583	1.28197	1.29489	1.2797	1.29332	1.32609	1.29904	1.29933	1.30966	1.26843	1.31395	1.29632	1.28946
RPIA	1.02995	36.9	DoG	1.24591	1.3017	1.32396	1.30829	1.29621	1.27687	1.29986	1.3167	1.28197	1.29489	1.2797	1.29332	1.32675	1.29904	1.29986	1.31056	1.26873	1.31395	1.29655	1.28946
TCHP	-0.256961	36.9	DoG	1.24594	1.30183	1.32485	1.30911	1.29787	1.27699	1.30087	1.31808	1.28259	1.29489	1.28187	1.29426	1.32712	1.29904	1.29986	1.3107	1.27045	1.31395	1.29787	1.29032
BAG5	0.563199	36.9511	DoG	1.24647	1.30183	1.32609	1.30952	1.29847	1.27934	1.3017	1.31905	1.28331	1.29489	1.28197	1.29429	1.32712	1.29986	1.29986	1.31393	1.27148	1.31419	1.29904	1.29032
SLC7A6	2.09709	36.9511	DoG	1.24684	1.30359	1.32675	1.30962	1.29904	1.2797	1.30183	1.31962	1.2836	1.29608	1.2836	1.29446	1.32891	1.29986	1.30013	1.31395	1.27189	1.31419	1.29904	1.29032
MFSD10	1.98193	37.0021	DoG	1.24794	1.30439	1.32688	1.30966	1.29904	1.28007	1.30439	1.32074	1.28437	1.29621	1.28437	1.29489	1.32944	1.29986	1.30013	1.31395	1.27337	1.31486	1.29904	1.29047
TMEM179B	1.08648	37.0531	DoG	1.24794	1.30547	1.32849	1.31056	1.2991	1.28115	1.30674	1.32085	1.28519	1.29655	1.2854	1.29489	1.32952	1.30013	1.30037	1.31395	1.27353	1.3155	1.2991	1.29231
CAPZA2	1.0475	37.1552	DoG	1.24794	1.30674	1.32944	1.3107	1.29933	1.28115	1.30743	1.32103	1.28532	1.29722	1.28736	1.29489	1.32992	1.30037	1.3017	1.31395	1.27369	1.3155	1.2992	1.29231
TINAGL1	2.14771	37.1552	DoG	1.24844	1.30759	1.32952	1.31143	1.29962	1.28187	1.30743	1.3214	1.28532	1.29787	1.28736	1.29546	1.33082	1.3017	1.3017	1.31395	1.27383	1.31583	1.29933	1.29231
SETD3	1.18175	37.2062	DoG	1.24848	1.30925	1.32985	1.31143	1.29986	1.28259	1.30759	1.3214	1.28532	1.29904	1.28774	1.29608	1.33082	1.3017	1.30325	1.31419	1.27501	1.31583	1.29986	1.29253
ERGIC2	0.883946	37.2573	DoG	1.24929	1.30956	1.32992	1.31205	1.29986	1.28437	1.3076	1.32193	1.28532	1.2991	1.28807	1.29608	1.33109	1.30183	1.30359	1.31486	1.27559	1.3159	1.29986	1.29332
FUNDC2	0.684703	37.2573	DoG	1.24929	1.30962	1.33052	1.31205	1.30013	1.28519	1.30952	1.32193	1.28774	1.2992	1.29047	1.29621	1.33109	1.30402	1.30402	1.3155	1.27565	1.3167	1.29986	1.29332
RAB35	1.76437	37.2573	DoG	1.25	1.31	1.33109	1.31243	1.30055	1.28668	1.31056	1.32193	1.29032	1.29933	1.29112	1.29787	1.33109	1.30439	1.30674	1.3155	1.27573	1.32074	1.29986	1.29332
SPC25	1.6963	37.2573	DoG	1.25001	1.31055	1.33138	1.31395	1.3017	1.28736	1.3107	1.32194	1.29032	1.29933	1.29231	1.29815	1.33138	1.30674	1.30743	1.31583	1.27669	1.32074	1.29986	1.29361
INPP1	1.78436	37.3083	DoG	1.25008	1.31056	1.33166	1.31395	1.30359	1.28736	1.311	1.32226	1.29047	1.29962	1.29231	1.29847	1.33138	1.30743	1.30743	1.3159	1.27669	1.32074	1.30013	1.29426
PTPN2	2.29209	37.3083	DoG	1.25203	1.31093	1.33166	1.31395	1.30439	1.28736	1.31104	1.32255	1.29231	1.29963	1.29231	1.2991	1.33166	1.30759	1.3076	1.3164	1.27687	1.32085	1.30183	1.29429
SMARCB1	0.916512	37.3083	DoG	1.25242	1.311	1.33272	1.31486	1.30547	1.28774	1.31143	1.32261	1.29253	1.29986	1.29253	1.29933	1.33166	1.30829	1.30812	1.3164	1.27687	1.32103	1.30359	1.29446
CDC42BPA	1.46589	37.4104	DoG	1.2531	1.31104	1.33284	1.31486	1.30674	1.28807	1.31243	1.32307	1.29253	1.30013	1.29253	1.29933	1.33302	1.30925	1.30925	1.31808	1.27687	1.3214	1.30402	1.29608
COG4	1.40712	37.4104	DoG	1.2531	1.31205	1.33302	1.3155	1.30743	1.28946	1.31393	1.32352	1.29253	1.30183	1.29332	1.29933	1.33342	1.30925	1.30952	1.31905	1.27687	1.32143	1.30439	1.2967
LOX	0.332575	37.4104	DoG	1.2531	1.31243	1.33342	1.3155	1.3076	1.28946	1.31395	1.32359	1.29332	1.30325	1.29332	1.29933	1.33342	1.30925	1.30966	1.32074	1.27699	1.32193	1.30674	1.29686
STK11	2.42946	37.5125	DoG	1.25343	1.31393	1.33352	1.3155	1.30829	1.28946	1.31395	1.32359	1.29361	1.30674	1.29332	1.29933	1.33352	1.30956	1.31	1.32074	1.2797	1.32194	1.30723	1.29787
GSK3B	2.03894	37.5635	DoG	1.25497	1.31395	1.33352	1.31583	1.30925	1.29032	1.31419	1.3236	1.29426	1.30723	1.29361	1.29962	1.3338	1.30962	1.3107	1.32085	1.28007	1.32198	1.30743	1.29815
TES	1.59427	37.5635	DoG	1.25901	1.31419	1.33352	1.3164	1.30952	1.29032	1.3155	1.32485	1.29446	1.30759	1.29398	1.29963	1.33532	1.31056	1.311	1.32143	1.28115	1.32198	1.30759	1.29847
ZFAND2B	1.87529	37.6145	DoG	1.25901	1.31419	1.33352	1.3164	1.30962	1.29032	1.31583	1.32485	1.29489	1.3076	1.29426	1.29986	1.33874	1.3107	1.311	1.32193	1.28115	1.32198	1.3076	1.29933
RNF166	1.80532	37.6656	DoG	1.25919	1.31486	1.33352	1.31808	1.30966	1.29032	1.31583	1.32485	1.29513	1.30829	1.29429	1.30037	1.3404	1.311	1.31104	1.32194	1.28187	1.32226	1.30925	1.29933
IDE	1.55569	37.8187	DoG	1.26099	1.31905	1.33352	1.31905	1.30966	1.2904	1.31583	1.32609	1.29546	1.30925	1.29446	1.3017	1.34076	1.311	1.31143	1.32198	1.28197	1.32261	1.30925	1.29962
MAST2	1.41965	37.8187	DoG	1.262	1.31971	1.33352	1.31905	1.31	1.29047	1.3159	1.32638	1.29608	1.30952	1.29546	1.30183	1.3413	1.31104	1.31143	1.32198	1.28292	1.32307	1.30952	1.30013
MAN2A2	2.73751	37.8697	DoG	1.26434	1.32074	1.33376	1.31905	1.31055	1.29169	1.3164	1.32944	1.29608	1.30956	1.29608	1.30325	1.3413	1.31143	1.31205	1.32198	1.2836	1.32312	1.30956	1.30013
TRIM37	2.49924	37.8697	DoG	1.2649	1.32074	1.3338	1.32074	1.31056	1.29426	1.3164	1.32952	1.29608	1.30966	1.29608	1.30359	1.3415	1.31143	1.31243	1.32226	1.28401	1.32352	1.30962	1.30183
ZDHHC16	1.01161	37.8697	DoG	1.2649	1.32085	1.33526	1.32103	1.311	1.29446	1.3164	1.32985	1.29621	1.30966	1.29655	1.30674	1.34258	1.31205	1.31393	1.32307	1.28532	1.32359	1.30966	1.30325
AP3B1	1.62927	37.9208	DoG	1.2649	1.32103	1.33532	1.32193	1.31143	1.29476	1.31669	1.32992	1.29632	1.31056	1.29686	1.30723	1.34258	1.31205	1.31395	1.32359	1.28668	1.32359	1.30966	1.30359
HIST1H1C	0.100637	37.9208	DoG	1.2649	1.32103	1.33532	1.32194	1.31143	1.29787	1.3167	1.33086	1.29722	1.31093	1.29722	1.30743	1.34258	1.31205	1.31419	1.32359	1.28736	1.32359	1.31	1.30402
ZSCAN29	2.29305	37.9208	DoG	1.26573	1.32103	1.33613	1.32198	1.31205	1.29815	1.31808	1.33109	1.29787	1.31143	1.29787	1.3076	1.34289	1.31205	1.31486	1.32359	1.28807	1.3236	1.31056	1.30439
TINF2	0.743314	37.9718	DoG	1.26573	1.32103	1.3404	1.32198	1.31243	1.2991	1.31905	1.33138	1.29815	1.31143	1.29847	1.30952	1.34316	1.31243	1.31486	1.32359	1.28946	1.32396	1.31143	1.30674
COL4A3BP	1.33872	38.0228	DoG	1.2668	1.3214	1.34076	1.32198	1.31256	1.29933	1.31905	1.33138	1.29847	1.31143	1.29904	1.30956	1.34337	1.31393	1.31488	1.3236	1.28946	1.32565	1.31393	1.30743
RHBDF2	2.95651	38.0228	DoG	1.26746	1.3214	1.3415	1.32226	1.31395	1.29933	1.31971	1.33166	1.29904	1.31243	1.29904	1.30966	1.34352	1.31395	1.31536	1.32396	1.28946	1.32609	1.31395	1.30759
RPAP3	1.35227	38.0228	DoG	1.26748	1.3214	1.34258	1.32359	1.31395	1.29933	1.32074	1.33342	1.29904	1.31256	1.29962	1.30966	1.34364	1.31419	1.3155	1.32485	1.29047	1.32609	1.31395	1.30925
BID	1.19532	38.1249	DoG	1.26789	1.32193	1.34292	1.32359	1.31395	1.29962	1.32103	1.33342	1.29962	1.31393	1.29986	1.30966	1.34364	1.31486	1.31583	1.32519	1.29231	1.32665	1.31488	1.30925
CDCA2	0.501814	38.1249	DoG	1.26789	1.32193	1.34292	1.32359	1.31486	1.30013	1.32103	1.33352	1.29986	1.31395	1.29986	1.30966	1.34494	1.31488	1.3159	1.32565	1.29253	1.32675	1.3155	1.30925
MAN1B1	1.26832	38.1249	DoG	1.26873	1.32193	1.34292	1.3236	1.31486	1.30183	1.32103	1.33352	1.29986	1.31486	1.30013	1.30966	1.34546	1.3155	1.3164	1.32609	1.29332	1.32688	1.3155	1.30956
LPGAT1	2.83847	38.176	DoG	1.27001	1.32194	1.34316	1.32396	1.31488	1.30359	1.32193	1.33376	1.29986	1.31486	1.30013	1.31	1.34546	1.3155	1.3164	1.32609	1.29361	1.32712	1.31583	1.31
ORC4	1.2369	38.227	DoG	1.27148	1.32226	1.34337	1.32485	1.31583	1.30439	1.32226	1.3338	1.30013	1.3155	1.30037	1.3107	1.34546	1.31583	1.31669	1.32638	1.29398	1.32712	1.3164	1.3107
BET1L	-2.05831	38.278	DoG	1.27337	1.32255	1.34352	1.32485	1.31583	1.30512	1.32261	1.33526	1.30037	1.3155	1.30325	1.311	1.34548	1.31583	1.3167	1.32675	1.29426	1.32712	1.32074	1.31093
NADK2	1.8018	38.278	DoG	1.27369	1.32261	1.34364	1.32485	1.3159	1.30674	1.32307	1.33532	1.30359	1.31583	1.30439	1.31243	1.34548	1.31583	1.31808	1.32688	1.29446	1.32793	1.32085	1.31104
CCNE1	1.92346	38.3291	DoG	1.27383	1.32307	1.34494	1.32485	1.3159	1.3076	1.32352	1.33532	1.30439	1.31583	1.30743	1.31393	1.34548	1.3159	1.31905	1.32712	1.29608	1.32891	1.32103	1.31143
DLAT	1.64884	38.3291	DoG	1.27559	1.32352	1.34678	1.32485	1.3159	1.30911	1.32359	1.33555	1.30723	1.3159	1.30759	1.31395	1.34678	1.3159	1.31905	1.32712	1.29632	1.32944	1.32193	1.31143
FAM58A	0.926998	38.3291	DoG	1.27573	1.32359	1.34687	1.32609	1.31669	1.30952	1.3236	1.33613	1.30743	1.3159	1.30829	1.31395	1.34687	1.3159	1.31905	1.32793	1.29655	1.32952	1.32194	1.31205
KPNA1	2.22974	38.3291	DoG	1.27589	1.3236	1.34687	1.32609	1.31808	1.30956	1.32396	1.33858	1.30743	1.3164	1.30925	1.31395	1.34687	1.3164	1.32103	1.32863	1.29787	1.32992	1.32198	1.31243
DEAF1	0.0387228	38.3801	DoG	1.27589	1.32485	1.34687	1.32638	1.31905	1.30962	1.32638	1.3386	1.30743	1.3164	1.30962	1.31395	1.34687	1.3164	1.32143	1.32891	1.29823	1.33052	1.32198	1.31393
DNAJC15	1.30592	38.3801	DoG	1.27669	1.32485	1.34746	1.32675	1.32074	1.30966	1.32688	1.33874	1.30812	1.3164	1.30966	1.31395	1.34687	1.31808	1.32193	1.32944	1.29847	1.33109	1.32198	1.31395
MEAF6	0.582537	38.4311	DoG	1.27669	1.32609	1.34774	1.32712	1.32103	1.31	1.32891	1.3404	1.30829	1.3164	1.31055	1.3155	1.34774	1.31905	1.32194	1.32952	1.29904	1.33109	1.32226	1.31395
SAAL1	1.54122	38.4311	DoG	1.2797	1.32609	1.34774	1.32712	1.32103	1.31055	1.32952	1.34133	1.30911	1.31808	1.31056	1.3155	1.34807	1.31971	1.32198	1.32985	1.29904	1.33166	1.32255	1.31419
MVK	2.46089	38.4822	DoG	1.28007	1.32638	1.34792	1.32793	1.32103	1.31056	1.32985	1.3415	1.30925	1.31988	1.31093	1.31583	1.34925	1.32103	1.32226	1.32992	1.2991	1.33166	1.32261	1.31486
MYBBP1A	1.13089	38.4822	DoG	1.28011	1.32675	1.34807	1.32863	1.32103	1.3107	1.32992	1.34258	1.30962	1.32074	1.31143	1.31583	1.34953	1.32103	1.32307	1.33082	1.2992	1.33166	1.32307	1.31486
PCID2	2.05479	38.5842	DoG	1.28034	1.32712	1.34925	1.32952	1.3214	1.31093	1.33082	1.34289	1.31	1.32074	1.31205	1.31583	1.34988	1.32143	1.32359	1.33082	1.29933	1.33166	1.32352	1.31488
TMEM165	4.47047	38.5842	DoG	1.28187	1.32712	1.34953	1.33082	1.32143	1.311	1.33082	1.34292	1.31055	1.32074	1.31243	1.3159	1.35045	1.32194	1.3236	1.33086	1.29933	1.33302	1.32359	1.3155
BYSL	0.9481	38.6863	DoG	1.28259	1.32891	1.34964	1.33082	1.32261	1.31143	1.33082	1.34316	1.31056	1.32074	1.31256	1.3164	1.35045	1.32198	1.32609	1.33086	1.29933	1.33342	1.32359	1.31583
EBAG9	1.40942	38.6863	DoG	1.2827	1.32944	1.34987	1.33138	1.32352	1.31143	1.33086	1.34337	1.3107	1.32085	1.31393	1.3164	1.3505	1.32198	1.32609	1.33086	1.29933	1.33342	1.32359	1.3164
L3MBTL2	1.51546	38.6863	DoG	1.2836	1.32952	1.34988	1.33166	1.32359	1.31143	1.33109	1.34343	1.311	1.32103	1.31395	1.3164	1.35053	1.32198	1.32675	1.33109	1.29962	1.33352	1.3236	1.31808
NINL	1.37045	38.6863	DoG	1.28519	1.32985	1.34994	1.33272	1.32359	1.31243	1.33138	1.34352	1.31143	1.32103	1.31419	1.31669	1.35104	1.32198	1.32712	1.33138	1.29986	1.33352	1.32396	1.31905
ECT2	1.31751	38.7374	DoG	1.28532	1.32992	1.34997	1.33284	1.3236	1.31393	1.33138	1.34364	1.31243	1.3214	1.31419	1.31808	1.35223	1.32261	1.32715	1.33166	1.29986	1.33376	1.32485	1.31905
ACAT1	0.611789	38.7884	DoG	1.2854	1.33086	1.35045	1.33302	1.32565	1.31395	1.3315	1.34364	1.31256	1.32143	1.31486	1.31905	1.35257	1.32307	1.32863	1.33166	1.30037	1.33526	1.32485	1.31905
HYAL2	1.22135	38.7884	DoG	1.28668	1.33086	1.35045	1.33342	1.32638	1.31395	1.33302	1.34494	1.31393	1.32193	1.31486	1.31962	1.35394	1.32352	1.32891	1.33262	1.3017	1.33526	1.32485	1.31962
SPR	0.859585	38.7884	DoG	1.28736	1.33138	1.3505	1.33376	1.32675	1.31486	1.33342	1.34645	1.31395	1.32194	1.31488	1.32103	1.35394	1.32359	1.32943	1.33302	1.30359	1.33532	1.32511	1.32074
TAF6	0.574455	38.7884	DoG	1.28736	1.33138	1.35053	1.3338	1.32688	1.31486	1.33342	1.34645	1.31419	1.32226	1.31536	1.32103	1.35394	1.32359	1.32944	1.33342	1.30402	1.33532	1.32565	1.32074
HEXIM2	1.62905	38.8394	DoG	1.28736	1.33166	1.35105	1.33526	1.32712	1.31488	1.33342	1.34678	1.31419	1.32255	1.3155	1.32103	1.35421	1.32359	1.32952	1.33342	1.30674	1.33532	1.32609	1.32085
DDX23	2.11964	38.8905	DoG	1.28774	1.33262	1.35223	1.33532	1.32715	1.3155	1.33352	1.34687	1.31486	1.32307	1.31583	1.3214	1.35556	1.3236	1.32985	1.33342	1.30743	1.33613	1.32609	1.32103
EPS8	0.891433	38.8905	DoG	1.28807	1.33342	1.35257	1.33532	1.32793	1.3155	1.33352	1.34774	1.31486	1.32352	1.3159	1.32193	1.35621	1.32396	1.33082	1.33342	1.30743	1.33617	1.32675	1.32193
UBA5	1.46189	38.9415	DoG	1.28907	1.33342	1.35383	1.33555	1.32944	1.3155	1.33352	1.34774	1.31488	1.32359	1.3167	1.32198	1.35742	1.32485	1.33138	1.33352	1.30743	1.33761	1.32688	1.32193
FHL2	2.1637	39.0436	DoG	1.29032	1.33342	1.35383	1.33613	1.32952	1.31669	1.33376	1.34774	1.31536	1.3236	1.32103	1.32198	1.35742	1.32485	1.33284	1.33352	1.3076	1.33858	1.32863	1.32193
TCEAL8	1.56704	39.1457	DoG	1.29112	1.33342	1.35383	1.33858	1.32985	1.3167	1.3338	1.34804	1.3155	1.32485	1.32103	1.32198	1.35745	1.32485	1.33342	1.3338	1.30952	1.3386	1.32944	1.32198
UFM1	3.1345	39.1457	DoG	1.29231	1.33352	1.35383	1.3404	1.33086	1.31808	1.33442	1.34807	1.3155	1.32511	1.32103	1.32226	1.35758	1.32485	1.33352	1.33458	1.30956	1.3404	1.32952	1.32198
BICD2	1.27195	39.1967	DoG	1.29253	1.33376	1.35394	1.34076	1.33138	1.31905	1.33526	1.3486	1.31583	1.32519	1.32143	1.32255	1.35873	1.32511	1.33526	1.33526	1.30966	1.34076	1.32985	1.32198
TNIP2	0.797994	39.2988	DoG	1.29253	1.3338	1.35394	1.3413	1.33138	1.31905	1.33526	1.34953	1.31583	1.32675	1.32193	1.32307	1.35873	1.32609	1.33532	1.33532	1.31	1.34104	1.32992	1.32226
SPIN1	0.370472	39.3498	DoG	1.29253	1.33532	1.35394	1.3415	1.33138	1.31905	1.33526	1.34964	1.3159	1.32712	1.32198	1.3236	1.35873	1.32609	1.33555	1.33532	1.31056	1.34122	1.33082	1.32255
PSMG2	1.89462	39.4008	DoG	1.29332	1.33532	1.35421	1.34161	1.33262	1.31905	1.33532	1.34988	1.3164	1.32793	1.32261	1.32485	1.35917	1.32638	1.33586	1.33532	1.31093	1.3413	1.33109	1.32261
RBM15	0.063862	39.4008	DoG	1.29361	1.33532	1.35421	1.34289	1.33342	1.32074	1.33532	1.34997	1.3167	1.32891	1.32307	1.32485	1.35965	1.32675	1.33613	1.33532	1.311	1.3413	1.33138	1.32307
MAU2	2.20987	39.4519	DoG	1.29398	1.33532	1.35421	1.34316	1.33352	1.32074	1.33532	1.35045	1.31905	1.32944	1.32359	1.32485	1.36196	1.32793	1.34076	1.33555	1.31143	1.3415	1.33201	1.32352
RPP30	1.59891	39.4519	DoG	1.29446	1.33532	1.35526	1.34337	1.33376	1.32103	1.33555	1.35045	1.31905	1.32952	1.32359	1.32519	1.36335	1.32891	1.3415	1.33586	1.31243	1.34258	1.33302	1.3236
TUBGCP4	0.393864	39.4519	DoG	1.29476	1.33555	1.35556	1.34337	1.3338	1.32103	1.33613	1.35045	1.32103	1.32992	1.3236	1.32565	1.36338	1.32952	1.34258	1.33761	1.31256	1.34258	1.33352	1.32485
RRP12	1.04475	39.5029	DoG	1.29489	1.337	1.35621	1.34352	1.33526	1.32193	1.33617	1.3505	1.32103	1.33052	1.32396	1.32675	1.36341	1.32992	1.34258	1.3404	1.31395	1.34289	1.33376	1.32485
DNAJB2	2.28304	39.656	DoG	1.29608	1.33858	1.35742	1.34364	1.33526	1.32193	1.33858	1.35053	1.32103	1.33082	1.32485	1.32688	1.36341	1.33082	1.34292	1.34076	1.31395	1.34292	1.3338	1.32511
EXOSC1	1.04839	39.656	DoG	1.29608	1.3386	1.35745	1.34494	1.33526	1.32194	1.3386	1.35104	1.32143	1.33082	1.32675	1.32712	1.36354	1.33086	1.34337	1.3413	1.31419	1.34316	1.33526	1.32565
EFR3A	0.961883	39.7071	DoG	1.29608	1.33874	1.3576	1.34537	1.33532	1.32226	1.3404	1.35223	1.32193	1.33082	1.32712	1.32946	1.36375	1.33086	1.34337	1.3413	1.31486	1.34337	1.33532	1.32609
TMEM33	2.08962	39.7071	DoG	1.29632	1.3404	1.35917	1.34546	1.33532	1.32307	1.34076	1.35223	1.32194	1.33086	1.32712	1.32952	1.3663	1.33262	1.34343	1.3415	1.31486	1.34337	1.33613	1.32638
IKBKG	2.30543	39.7581	DoG	1.29787	1.34076	1.35917	1.34546	1.33555	1.32352	1.34258	1.35223	1.32226	1.33086	1.32793	1.32985	1.3663	1.33302	1.34364	1.34258	1.3155	1.34352	1.33761	1.32675
NAA35	1.68333	39.7581	DoG	1.29815	1.34104	1.35917	1.34548	1.33586	1.3236	1.34316	1.35257	1.32261	1.33109	1.32891	1.32992	1.36727	1.33342	1.34546	1.34289	1.3155	1.34364	1.3386	1.32712
RASSF7	2.06553	39.8091	DoG	1.29904	1.34133	1.36126	1.34548	1.337	1.32485	1.34343	1.35383	1.32307	1.33138	1.32944	1.33082	1.36727	1.33342	1.34548	1.34292	1.3155	1.34364	1.33874	1.32793
SLC12A7	1.85576	39.8091	DoG	1.2992	1.3415	1.36196	1.34645	1.33858	1.32688	1.34352	1.35394	1.32359	1.33138	1.32952	1.33082	1.36727	1.33352	1.34645	1.34292	1.31583	1.34546	1.34076	1.32943
CTDSPL2	1.54852	39.8602	DoG	1.29933	1.34258	1.36265	1.34687	1.3386	1.32712	1.34364	1.35394	1.32359	1.33138	1.32992	1.33086	1.36727	1.33376	1.34645	1.34337	1.31808	1.34546	1.3413	1.32944
RDH14	1.41778	39.8602	DoG	1.29933	1.34258	1.3627	1.34687	1.3404	1.32715	1.34364	1.35421	1.3236	1.33166	1.33052	1.33086	1.36821	1.3338	1.34678	1.34337	1.31808	1.34548	1.3415	1.32952
SNRNP35	0.615149	39.8602	DoG	1.29962	1.34292	1.364	1.34687	1.3413	1.32891	1.34364	1.35421	1.32485	1.33166	1.33086	1.33109	1.3696	1.33526	1.34687	1.34352	1.31971	1.34548	1.34289	1.33052
TMEM11	0.394474	39.8602	DoG	1.29986	1.34316	1.36596	1.34687	1.34133	1.32985	1.34494	1.35526	1.32485	1.33166	1.33086	1.33109	1.37193	1.33526	1.34774	1.34364	1.31988	1.34678	1.34292	1.33086
UBE2A	2.01465	39.8602	DoG	1.30013	1.34337	1.3663	1.34687	1.3415	1.33052	1.34546	1.35556	1.32565	1.33201	1.33166	1.33201	1.37195	1.33526	1.34804	1.34364	1.32074	1.34687	1.34292	1.33166
C1orf35	-0.068491	39.9112	DoG	1.30013	1.34337	1.3666	1.34687	1.34161	1.33086	1.34548	1.35621	1.32609	1.33284	1.33166	1.33262	1.372	1.33526	1.34953	1.34364	1.32085	1.34687	1.34337	1.33166
MRPL28	1.63258	39.9112	DoG	1.30013	1.34343	1.36727	1.34792	1.34258	1.33086	1.34678	1.35742	1.32638	1.33342	1.33166	1.33284	1.372	1.33526	1.34964	1.34364	1.32103	1.34687	1.34337	1.33166
SLC25A4	2.2003	39.9623	DoG	1.3017	1.34352	1.36844	1.34807	1.34292	1.33086	1.34687	1.35742	1.32675	1.33442	1.33201	1.33352	1.372	1.33532	1.34987	1.34494	1.3214	1.34746	1.34494	1.33284
IL4R	2.12604	40.0643	DoG	1.3017	1.34364	1.36887	1.34925	1.34343	1.33166	1.34774	1.35745	1.32712	1.33526	1.33284	1.33352	1.372	1.33532	1.34987	1.34546	1.3214	1.34774	1.34546	1.33342
LPCAT1	5.02462	40.0643	DoG	1.30183	1.34364	1.36923	1.34953	1.34352	1.33166	1.34804	1.35758	1.32712	1.33526	1.33302	1.33352	1.3735	1.33532	1.34997	1.34548	1.32194	1.34774	1.34548	1.33352
METTL3	1.33141	40.1154	DoG	1.30325	1.34364	1.3694	1.34987	1.34364	1.33166	1.34925	1.35873	1.32715	1.33526	1.33352	1.33376	1.3735	1.33586	1.34997	1.34687	1.32198	1.34807	1.34687	1.33376
CAD	1.2757	40.1664	DoG	1.30743	1.34364	1.3706	1.34987	1.34494	1.33352	1.34987	1.35873	1.32793	1.33532	1.33352	1.33526	1.3735	1.33613	1.35045	1.34687	1.32198	1.34953	1.34687	1.3338
NUB1	2.86911	40.1664	DoG	1.30829	1.34494	1.37082	1.34997	1.34537	1.33376	1.34988	1.35884	1.32952	1.33555	1.33376	1.33526	1.3735	1.33761	1.35045	1.34687	1.32198	1.34964	1.34687	1.33526
LY6E	1.46224	40.2685	DoG	1.30925	1.34687	1.37166	1.35045	1.34645	1.3338	1.34997	1.35917	1.32985	1.33613	1.3338	1.33526	1.37467	1.3386	1.35045	1.34687	1.32226	1.34964	1.34687	1.33532
NUBP1	0.949333	40.2685	DoG	1.30956	1.34774	1.37193	1.35053	1.34774	1.33532	1.34997	1.36041	1.33082	1.33617	1.334	1.33532	1.37472	1.3404	1.35053	1.34807	1.32261	1.34988	1.34774	1.33532
POLR3H	1.77584	40.3195	DoG	1.3107	1.34774	1.37195	1.3506	1.34804	1.33555	1.35045	1.36126	1.33138	1.33857	1.33526	1.33555	1.37644	1.34076	1.351	1.34925	1.32307	1.35045	1.34804	1.33555
PPP1R12C	1.65437	40.3195	DoG	1.31093	1.34774	1.372	1.351	1.34807	1.33586	1.35045	1.36196	1.33166	1.3386	1.33532	1.33613	1.37655	1.34122	1.35104	1.34953	1.32312	1.35045	1.34807	1.33613
CREB3	1.26727	40.3706	DoG	1.311	1.34774	1.37467	1.35104	1.3486	1.33613	1.35053	1.36196	1.33166	1.3404	1.33613	1.3404	1.37676	1.3415	1.35105	1.34964	1.32352	1.35045	1.34925	1.3386
ZNF706	1.68836	40.3706	DoG	1.311	1.34807	1.37472	1.35223	1.34925	1.3386	1.351	1.36257	1.33166	1.34076	1.33761	1.34076	1.37811	1.34258	1.35196	1.34987	1.32359	1.35045	1.34953	1.33874
CDC42SE2	1.91952	40.4216	DoG	1.31143	1.3486	1.37587	1.35223	1.34964	1.33874	1.35104	1.36265	1.33284	1.3413	1.3404	1.34122	1.37834	1.34289	1.35257	1.34987	1.32359	1.35053	1.34964	1.3404
CPSF7	1.40169	40.4726	DoG	1.31143	1.34925	1.37608	1.35223	1.34987	1.33893	1.35105	1.3627	1.33342	1.3413	1.34076	1.3413	1.37937	1.34292	1.35259	1.34988	1.3236	1.351	1.34964	1.34076
CHCHD4	1.83382	40.5237	DoG	1.31243	1.34964	1.37626	1.35223	1.34987	1.34076	1.35394	1.36338	1.33342	1.3415	1.3415	1.3413	1.37953	1.34292	1.35383	1.34997	1.32485	1.35104	1.34964	1.3413
DCAF5	1.88878	40.5237	DoG	1.31395	1.34964	1.37644	1.35223	1.34987	1.3413	1.35394	1.36354	1.33342	1.34258	1.34229	1.3413	1.37965	1.34292	1.35383	1.34997	1.32565	1.35257	1.34987	1.3413
BAP1	1.53582	40.5747	DoG	1.31395	1.34987	1.37811	1.35257	1.34988	1.3413	1.35421	1.36596	1.33342	1.34292	1.34258	1.3413	1.37965	1.34337	1.35421	1.34997	1.32609	1.35383	1.34988	1.3415
ZNF217	1.30426	40.6257	DoG	1.31395	1.34988	1.37834	1.35394	1.34997	1.3413	1.35421	1.3663	1.33352	1.34352	1.34258	1.3415	1.38182	1.34337	1.35421	1.35053	1.32638	1.35394	1.34994	1.34258
MRPS11	1.5303	40.6768	DoG	1.31395	1.34997	1.37878	1.35394	1.35045	1.3415	1.35421	1.3663	1.33376	1.34364	1.34292	1.34316	1.38185	1.34343	1.35526	1.3506	1.32675	1.35394	1.35053	1.34292
FAM83D	0.875007	40.7278	DoG	1.31486	1.35045	1.37892	1.35421	1.351	1.34316	1.35421	1.3663	1.3338	1.34537	1.34316	1.34352	1.38243	1.34352	1.35556	1.351	1.32688	1.35421	1.3506	1.34292
HSPB11	1.02295	40.7278	DoG	1.31488	1.35053	1.37953	1.35421	1.35105	1.34343	1.35421	1.3666	1.33442	1.34546	1.34352	1.34546	1.38243	1.34364	1.35621	1.35223	1.32712	1.35421	1.351	1.34292
SNX3	0.89033	40.7278	DoG	1.3155	1.35104	1.37965	1.35421	1.35364	1.34494	1.35421	1.3694	1.33526	1.34548	1.34494	1.34548	1.38243	1.34364	1.35655	1.35257	1.32712	1.35526	1.35104	1.34316
THOC7	1.64913	40.7278	DoG	1.3155	1.35223	1.37965	1.35532	1.35383	1.34546	1.35526	1.3706	1.33526	1.34807	1.34645	1.34687	1.38666	1.34494	1.35742	1.35383	1.32944	1.35556	1.35223	1.34337
BARD1	1.78311	40.8299	DoG	1.3155	1.35223	1.37988	1.35556	1.35383	1.34546	1.35556	1.37082	1.33532	1.34964	1.34645	1.34687	1.38666	1.34546	1.35917	1.35383	1.32952	1.35621	1.35223	1.34352
NAB1	1.37497	40.8299	DoG	1.3159	1.35383	1.38128	1.35621	1.35394	1.34546	1.35621	1.37193	1.33532	1.34964	1.34678	1.34687	1.38666	1.34546	1.35917	1.35394	1.32992	1.35742	1.35223	1.34364
ATRN	2.33578	40.8809	DoG	1.3164	1.35383	1.38182	1.35742	1.35394	1.34548	1.35742	1.37195	1.33532	1.34964	1.34687	1.34687	1.38707	1.34548	1.35917	1.35394	1.33052	1.35742	1.35257	1.34494
RFC5	0.615366	40.8809	DoG	1.31808	1.35394	1.38185	1.35745	1.35421	1.34548	1.35742	1.3736	1.33555	1.34987	1.34774	1.34804	1.38736	1.34548	1.36041	1.35421	1.33086	1.35742	1.35383	1.34546
CEBPD	0.231326	40.932	DoG	1.31808	1.35421	1.38192	1.3576	1.35421	1.34548	1.35742	1.37467	1.33586	1.34988	1.34807	1.34925	1.38904	1.34645	1.36126	1.35421	1.33109	1.35758	1.35383	1.34548
RPRD2	1.78355	40.983	DoG	1.31905	1.35421	1.38243	1.35873	1.35421	1.34645	1.35758	1.37472	1.33613	1.34997	1.34925	1.34953	1.3898	1.34687	1.36196	1.35526	1.33166	1.35873	1.35394	1.34687
CSTF1	2.0083	41.0851	DoG	1.31988	1.35421	1.38243	1.35873	1.35526	1.34645	1.35873	1.37481	1.33617	1.3502	1.34987	1.34987	1.39021	1.34687	1.36196	1.35742	1.33201	1.35879	1.35394	1.34687
GLRX2	0.421568	41.0851	DoG	1.3214	1.35421	1.38333	1.35879	1.35532	1.34687	1.36041	1.37587	1.34076	1.35045	1.34987	1.34988	1.39025	1.34687	1.36265	1.35742	1.33284	1.36041	1.35394	1.34687
POLR3K	1.34427	41.2382	DoG	1.32143	1.35526	1.38366	1.35917	1.35621	1.34807	1.36126	1.37608	1.3415	1.3505	1.35045	1.34997	1.39039	1.34687	1.3627	1.35742	1.33342	1.36126	1.35421	1.34746
DIS3	1.47796	41.2892	DoG	1.32194	1.35556	1.38666	1.35965	1.35742	1.34925	1.36126	1.37644	1.34258	1.35053	1.35045	1.35053	1.39039	1.34774	1.36342	1.35742	1.33352	1.36126	1.35421	1.34774
CLOCK	2.0277	41.3403	DoG	1.32226	1.35621	1.38666	1.36041	1.35879	1.34964	1.36126	1.37676	1.34258	1.3506	1.35045	1.3506	1.39039	1.34774	1.36395	1.35745	1.33352	1.36265	1.35526	1.34774
LRRC41	3.20128	41.3403	DoG	1.32261	1.35742	1.38666	1.3627	1.35885	1.34964	1.36196	1.37811	1.34289	1.351	1.35053	1.351	1.39307	1.34774	1.3663	1.35879	1.33376	1.36335	1.35556	1.34774
2023-03-05	1.56647	41.3403	DoG	1.32307	1.35742	1.38707	1.36335	1.35917	1.34987	1.3627	1.37822	1.34292	1.35223	1.35223	1.35104	1.39457	1.34807	1.36727	1.35885	1.33526	1.36341	1.35745	1.34807
MDM4	3.42555	41.3403	DoG	1.32359	1.35742	1.38707	1.36338	1.36041	1.35045	1.36335	1.37878	1.34316	1.35257	1.35257	1.35105	1.39457	1.34953	1.36727	1.36126	1.33532	1.36341	1.35879	1.34925
MRPS22	0.887159	41.3403	DoG	1.3236	1.35742	1.38707	1.36341	1.36126	1.35045	1.3663	1.37878	1.34337	1.35383	1.35383	1.35223	1.39503	1.34964	1.36727	1.36196	1.33532	1.36354	1.35917	1.34953
NMRAL1	0.18063	41.3913	DoG	1.32511	1.35745	1.38736	1.36354	1.36126	1.35053	1.3663	1.37892	1.34352	1.35394	1.35394	1.35223	1.39503	1.34964	1.36727	1.36257	1.33555	1.364	1.35965	1.34964
PRPF3	1.38123	41.3913	DoG	1.32609	1.35873	1.3898	1.36395	1.36196	1.351	1.3663	1.37937	1.34364	1.35394	1.35421	1.35223	1.39503	1.34987	1.3694	1.36335	1.33586	1.36596	1.36041	1.34987
RPAIN	1.18074	41.3913	DoG	1.32638	1.35873	1.39019	1.36596	1.36265	1.35105	1.3666	1.37965	1.34364	1.35421	1.35526	1.35257	1.397	1.35045	1.3696	1.36341	1.33613	1.3663	1.36126	1.34997
TMEM101	-0.612728	41.3913	DoG	1.32675	1.35885	1.39039	1.3663	1.3627	1.35196	1.36821	1.37965	1.34364	1.35421	1.35556	1.35383	1.39735	1.35053	1.3696	1.36341	1.3386	1.3663	1.36196	1.34997
H6PD	1.08975	41.4423	DoG	1.32688	1.36041	1.39039	1.36727	1.36335	1.35223	1.36844	1.37988	1.34364	1.35421	1.35621	1.35394	1.39784	1.35104	1.3706	1.36596	1.33893	1.3663	1.36196	1.35053
NAMPT	1.1007	41.4934	DoG	1.32793	1.36196	1.39128	1.36821	1.36338	1.35257	1.3694	1.38043	1.34494	1.35526	1.35655	1.35394	1.39784	1.35223	1.37082	1.3663	1.3404	1.36923	1.36196	1.351
ACO1	0.649201	41.5444	DoG	1.32952	1.36257	1.39457	1.36923	1.36341	1.35259	1.3696	1.38128	1.34546	1.35532	1.35758	1.35421	1.39978	1.35223	1.37082	1.3663	1.34076	1.3696	1.36196	1.35104
KIAA2026	2.71335	41.5444	DoG	1.32985	1.3627	1.39503	1.36923	1.3663	1.35394	1.3696	1.38182	1.34546	1.35621	1.35885	1.35421	1.40001	1.35223	1.37166	1.3663	1.3413	1.3706	1.36196	1.35223
DCAF12	1.78979	41.5955	DoG	1.32992	1.36335	1.39503	1.3694	1.36727	1.35394	1.37082	1.38185	1.34548	1.35655	1.35917	1.35526	1.40016	1.35223	1.37166	1.3663	1.3415	1.3706	1.3627	1.35223
PDZD11	0.347469	41.5955	DoG	1.33082	1.36338	1.39511	1.3696	1.36821	1.35421	1.37082	1.38243	1.34548	1.35742	1.35917	1.35556	1.40022	1.35257	1.37193	1.36727	1.34258	1.37195	1.36335	1.35257
TYW1	1.60112	41.5955	DoG	1.33086	1.36354	1.39535	1.37082	1.36923	1.35526	1.37166	1.38434	1.34645	1.35758	1.36041	1.35655	1.40022	1.35383	1.37193	1.36737	1.34289	1.37228	1.36338	1.35383
GTF3C4	2.72796	41.6465	DoG	1.33086	1.36395	1.39574	1.37166	1.3694	1.35556	1.37193	1.38642	1.34645	1.35873	1.36126	1.35745	1.40036	1.35383	1.37193	1.36821	1.34337	1.37342	1.36341	1.35383
NPAT	1.47827	41.6465	DoG	1.33109	1.3663	1.3965	1.37166	1.3696	1.35621	1.37193	1.38647	1.34678	1.35879	1.36265	1.35873	1.40085	1.35383	1.37195	1.3694	1.34352	1.3745	1.36395	1.35383
RAB21	1.91585	41.6975	DoG	1.33138	1.3663	1.39735	1.37193	1.3706	1.35745	1.37195	1.38647	1.34774	1.35884	1.36335	1.35879	1.40212	1.35394	1.372	1.3696	1.34364	1.37467	1.36629	1.35421
ANO8	1.93844	41.7996	DoG	1.33138	1.3663	1.39784	1.37193	1.37082	1.35873	1.37228	1.38707	1.34807	1.35885	1.36338	1.35884	1.40273	1.35421	1.372	1.3706	1.34546	1.37472	1.36637	1.35421
EEF2K	1.23516	41.7996	DoG	1.33201	1.3663	1.39855	1.37195	1.37166	1.35879	1.37342	1.38707	1.34925	1.35917	1.36342	1.35885	1.40273	1.35526	1.372	1.37082	1.34548	1.37485	1.36821	1.35526
TOP1MT	1.47238	41.7996	DoG	1.33284	1.3694	1.39907	1.372	1.37166	1.35884	1.3736	1.38736	1.34964	1.36041	1.36395	1.35917	1.40387	1.35621	1.372	1.37082	1.34645	1.37587	1.36923	1.35556
RBM5	1.55431	41.9017	DoG	1.33342	1.3706	1.39907	1.37228	1.37166	1.36196	1.37467	1.3898	1.34987	1.36126	1.36596	1.35917	1.40502	1.35742	1.37228	1.37082	1.34687	1.37626	1.36923	1.35742
SSBP3	0.853708	41.9527	DoG	1.33352	1.3706	1.39907	1.3735	1.37193	1.36196	1.37472	1.39021	1.34987	1.36126	1.3666	1.36126	1.40502	1.35742	1.37342	1.37166	1.34687	1.37644	1.36923	1.35745
FANCI	2.10761	42.0038	DoG	1.33352	1.37082	1.39978	1.3736	1.37195	1.36265	1.37481	1.39025	1.34997	1.36196	1.36727	1.36126	1.40531	1.35745	1.3735	1.37166	1.34687	1.37655	1.3694	1.35758
PPM1B	2.7371	42.0038	DoG	1.33352	1.37166	1.40016	1.37467	1.37197	1.36335	1.37587	1.39029	1.34997	1.36335	1.36727	1.36126	1.40549	1.35873	1.3735	1.37193	1.34774	1.37811	1.3696	1.35879
SERINC1	0.580312	42.0038	DoG	1.33532	1.37193	1.40036	1.37575	1.372	1.36338	1.37608	1.39039	1.3502	1.36341	1.3694	1.36196	1.40578	1.35885	1.3735	1.37195	1.34953	1.37834	1.3706	1.35917
UTP11L	1.07949	42.0038	DoG	1.33532	1.37195	1.40074	1.37626	1.37228	1.36341	1.37644	1.39039	1.35045	1.36341	1.3696	1.36196	1.40679	1.35917	1.3736	1.37197	1.34964	1.37965	1.3706	1.36041
ZFAND3	1.51465	42.0038	DoG	1.33586	1.37228	1.40085	1.37644	1.37342	1.36341	1.37655	1.39138	1.35045	1.36354	1.37166	1.3627	1.40679	1.36041	1.37467	1.372	1.34964	1.37988	1.3706	1.36196
SCARB2	1.37056	42.0548	DoG	1.33613	1.37342	1.40357	1.37676	1.37342	1.36341	1.37676	1.39161	1.35053	1.364	1.37166	1.36341	1.40679	1.36126	1.37587	1.37228	1.34987	1.37988	1.37166	1.36196
ZNF768	1.42291	42.0548	DoG	1.34013	1.3736	1.40387	1.37834	1.37342	1.36354	1.37811	1.39435	1.3506	1.36596	1.37195	1.36341	1.40691	1.36126	1.37608	1.37342	1.34988	1.38043	1.37195	1.3627
CSK	2.26277	42.1569	DoG	1.34076	1.37467	1.40436	1.37953	1.3735	1.36395	1.37878	1.39446	1.35223	1.3663	1.372	1.36341	1.40707	1.36126	1.37608	1.3735	1.35053	1.38182	1.37197	1.36341
CNOT6L	1.81722	42.2079	DoG	1.3415	1.37472	1.40466	1.37965	1.3736	1.36727	1.37965	1.39457	1.35223	1.36821	1.372	1.36341	1.40711	1.36196	1.37644	1.3736	1.351	1.38185	1.37228	1.36341
TPRKB	1.393	42.2079	DoG	1.34289	1.37481	1.40502	1.37965	1.37467	1.3694	1.37965	1.39457	1.35257	1.3694	1.37342	1.36342	1.40711	1.36196	1.37655	1.3745	1.35223	1.38192	1.37467	1.364
C5orf15	1.52194	42.31	DoG	1.34292	1.37481	1.40531	1.37965	1.37472	1.3706	1.37965	1.39457	1.35383	1.3706	1.37342	1.36354	1.40755	1.3627	1.37834	1.37467	1.35257	1.38243	1.37472	1.36596
RBM38	1.55758	42.31	DoG	1.34316	1.37587	1.40549	1.38043	1.37481	1.3706	1.37965	1.39457	1.35556	1.3706	1.37342	1.36737	1.40808	1.36338	1.37878	1.37472	1.35383	1.38269	1.37575	1.3663
SH3BGRL3	0.549887	42.31	DoG	1.34337	1.37608	1.40578	1.38185	1.37587	1.37166	1.37986	1.39503	1.35621	1.3706	1.3735	1.36821	1.40815	1.36354	1.37878	1.37481	1.35394	1.38642	1.37587	1.36727
TMX1	1.18037	42.31	DoG	1.34352	1.37644	1.40646	1.38243	1.37644	1.37193	1.37988	1.39503	1.35742	1.37082	1.3735	1.36923	1.40858	1.36596	1.37892	1.37481	1.35394	1.38647	1.37598	1.3694
YAP1	0.5407	42.31	DoG	1.34364	1.37655	1.40679	1.38243	1.37811	1.37193	1.37988	1.39574	1.35742	1.37166	1.3745	1.36923	1.40977	1.3663	1.37953	1.37481	1.35394	1.38647	1.37608	1.3696
C15orf61	1.66675	42.361	DoG	1.34546	1.37811	1.40679	1.38243	1.37834	1.37193	1.37988	1.3965	1.35742	1.37195	1.37467	1.3694	1.41079	1.3663	1.37965	1.37575	1.35421	1.38666	1.37608	1.3706
PPP2R1A	1.29803	42.361	DoG	1.34546	1.37834	1.40679	1.38333	1.37878	1.37193	1.38093	1.397	1.35742	1.37228	1.37481	1.3696	1.41138	1.36637	1.37965	1.37587	1.35421	1.38666	1.37626	1.37082
ZNF282	1.89515	42.361	DoG	1.34548	1.37878	1.40691	1.38366	1.37965	1.37195	1.38185	1.39739	1.35745	1.37342	1.37481	1.37082	1.41211	1.3666	1.37988	1.37608	1.35421	1.38666	1.37644	1.37082
TGFBRAP1	0.831077	42.4631	DoG	1.34548	1.37937	1.40711	1.38366	1.37965	1.372	1.38196	1.39907	1.35917	1.37342	1.37587	1.37166	1.41295	1.36727	1.38128	1.37644	1.35526	1.38707	1.37676	1.37166
IVNS1ABP	0.879154	42.5652	DoG	1.34645	1.38043	1.40711	1.38642	1.37988	1.3735	1.38243	1.39978	1.35917	1.3736	1.37598	1.37193	1.41371	1.36737	1.38366	1.37676	1.35556	1.38707	1.37811	1.37193
NPC1	3.26894	42.6162	DoG	1.34774	1.3816	1.40808	1.38647	1.37988	1.3736	1.38366	1.40016	1.35917	1.37467	1.37608	1.37195	1.41397	1.3694	1.38366	1.37811	1.35742	1.38801	1.37834	1.37193
NUPR1	1.05694	42.6162	DoG	1.34774	1.38182	1.40815	1.38666	1.38043	1.37404	1.38444	1.40039	1.35965	1.37472	1.37608	1.37228	1.41397	1.3696	1.38642	1.37834	1.35742	1.38904	1.37878	1.37193
GAPVD1	1.60085	42.6672	DoG	1.34774	1.38185	1.40846	1.38666	1.38128	1.37467	1.38642	1.40074	1.36041	1.37481	1.37608	1.37342	1.41424	1.3706	1.38647	1.37878	1.35745	1.3898	1.37878	1.37195
FABP5	1.61559	42.7183	DoG	1.34774	1.38243	1.40858	1.38666	1.38185	1.37481	1.38647	1.40085	1.36126	1.37481	1.37608	1.3736	1.41509	1.3706	1.38647	1.37892	1.35884	1.39021	1.37878	1.37197
ZNRF1	2.33552	42.7183	DoG	1.34774	1.38243	1.40977	1.38707	1.38243	1.37481	1.38647	1.4019	1.36126	1.37575	1.37644	1.37362	1.41702	1.37166	1.38666	1.37937	1.35885	1.39025	1.37878	1.372
CASC5	2.33284	42.7693	DoG	1.34804	1.38269	1.41074	1.38707	1.38243	1.37481	1.38707	1.40212	1.36196	1.37587	1.37676	1.37467	1.41938	1.37195	1.38707	1.37953	1.35917	1.39029	1.37878	1.37228
SCYL2	1.8185	42.7693	DoG	1.34807	1.38366	1.41138	1.38736	1.38333	1.37587	1.38801	1.40357	1.36196	1.37608	1.37811	1.37472	1.42004	1.37197	1.38707	1.37965	1.36126	1.39039	1.37953	1.37342
BRCA2	-0.0527415	42.8204	DoG	1.34925	1.38647	1.41211	1.3898	1.38366	1.37598	1.38904	1.40387	1.36196	1.37608	1.37834	1.37481	1.42004	1.372	1.38736	1.37988	1.36196	1.39128	1.37965	1.37342
NFRKB	1.08458	42.8204	DoG	1.34964	1.38736	1.41295	1.39025	1.38366	1.37626	1.3898	1.40436	1.36335	1.37644	1.37892	1.37481	1.42004	1.37342	1.39029	1.3816	1.36196	1.39138	1.37965	1.3735
UBE2J1	1.14965	42.8204	DoG	1.34964	1.3898	1.41371	1.39029	1.38366	1.37644	1.39021	1.40466	1.36338	1.37676	1.37965	1.37575	1.42035	1.37342	1.39039	1.38185	1.36196	1.39158	1.37988	1.3736
PMM1	1.48907	42.8714	DoG	1.34987	1.39019	1.41397	1.39039	1.38444	1.37834	1.39029	1.40526	1.36395	1.37811	1.37965	1.37587	1.42084	1.37342	1.39161	1.38196	1.36341	1.39161	1.3816	1.37467
SCO2	1.56135	42.9224	DoG	1.34988	1.39021	1.41397	1.39039	1.38642	1.37878	1.39039	1.40531	1.3663	1.37834	1.37965	1.37608	1.42183	1.3735	1.3924	1.38366	1.36395	1.39503	1.38182	1.37481
TTF2	1.33844	43.0245	DoG	1.34997	1.39025	1.4146	1.39128	1.38647	1.37878	1.39039	1.40549	1.3663	1.37878	1.37988	1.37608	1.4229	1.3745	1.39435	1.38642	1.36613	1.39503	1.38185	1.37587
CDCA4	2.24335	43.0755	DoG	1.35053	1.39039	1.41608	1.39161	1.38647	1.37965	1.39128	1.40691	1.3663	1.37965	1.38128	1.37608	1.42298	1.37467	1.39446	1.38647	1.3663	1.39535	1.38196	1.37598
MMAB	4.20057	43.0755	DoG	1.35104	1.39039	1.41981	1.39457	1.38647	1.37965	1.39161	1.40707	1.3663	1.37965	1.3816	1.37608	1.42368	1.37481	1.39574	1.38666	1.3663	1.397	1.38243	1.37608
OIP5	0.470465	43.0755	DoG	1.35383	1.39041	1.42004	1.39503	1.38707	1.37965	1.39446	1.40711	1.36727	1.37988	1.38185	1.37626	1.4239	1.37481	1.3965	1.38666	1.36727	1.39739	1.38243	1.37608
PLEKHA1	1.7064	43.0755	DoG	1.35394	1.39128	1.42035	1.39535	1.38707	1.38128	1.39503	1.40711	1.36821	1.37988	1.38196	1.37644	1.42442	1.37587	1.397	1.38666	1.36923	1.39784	1.38366	1.37626
PKN2	0.823234	43.1266	DoG	1.35556	1.39128	1.42146	1.39574	1.3898	1.38185	1.39574	1.40711	1.36923	1.38093	1.38243	1.37676	1.42442	1.37644	1.39784	1.38736	1.36923	1.39907	1.38642	1.37644
SWI5	0.97681	43.1776	DoG	1.35621	1.39128	1.4229	1.3965	1.39019	1.38196	1.39784	1.40755	1.36923	1.3816	1.38366	1.37707	1.42877	1.37655	1.39784	1.39021	1.3694	1.39978	1.38647	1.37655
IDH3A	2.08488	43.2287	DoG	1.35655	1.39138	1.4229	1.397	1.39021	1.38366	1.39978	1.40775	1.3694	1.38182	1.38366	1.37811	1.42896	1.37811	1.39907	1.39039	1.3696	1.39978	1.38666	1.37834
P4HA2	1.72118	43.2287	DoG	1.35742	1.3924	1.4229	1.39978	1.39029	1.38642	1.40001	1.40808	1.3696	1.38185	1.38647	1.37834	1.43061	1.37878	1.39978	1.39039	1.3696	1.39978	1.38666	1.37878
SLBP	0.93579	43.2797	DoG	1.35758	1.39435	1.42291	1.39978	1.39039	1.38647	1.40036	1.40815	1.3696	1.38243	1.38647	1.37878	1.43175	1.37878	1.40016	1.39161	1.3696	1.40022	1.38666	1.37878
C8orf33	0.59948	43.3307	DoG	1.35873	1.39457	1.42368	1.40016	1.39039	1.38647	1.4019	1.40858	1.3696	1.38243	1.38666	1.37878	1.43183	1.37892	1.40036	1.39446	1.3706	1.40022	1.38707	1.37937
SLMAP	1.36991	43.3307	DoG	1.35884	1.39503	1.42442	1.40022	1.39039	1.38647	1.40357	1.40977	1.3696	1.38366	1.38707	1.37892	1.43247	1.37953	1.40074	1.39457	1.3706	1.40036	1.38736	1.37953
ANKRD40	1.52874	43.5349	DoG	1.35885	1.39574	1.42582	1.40085	1.39128	1.38707	1.40436	1.41074	1.3706	1.38642	1.38736	1.37988	1.43278	1.37965	1.40085	1.39503	1.37166	1.4019	1.3898	1.37965
C11orf83	0.606442	43.5349	DoG	1.35917	1.39739	1.42624	1.40212	1.39128	1.38707	1.40436	1.41079	1.37082	1.38647	1.3898	1.37988	1.4333	1.37965	1.40212	1.39503	1.37195	1.40273	1.39019	1.37965
CLINT1	1.38961	43.5859	DoG	1.35917	1.39784	1.42652	1.40273	1.39128	1.38707	1.40502	1.4109	1.37082	1.38707	1.39019	1.37988	1.43464	1.37965	1.40436	1.39574	1.37197	1.40273	1.39029	1.37988
ZC3H11A	1.19812	43.688	DoG	1.35917	1.39855	1.42896	1.40436	1.39161	1.38736	1.40549	1.41138	1.37166	1.38707	1.39019	1.3816	1.43464	1.37988	1.40436	1.397	1.372	1.40357	1.39039	1.38128
CDC42EP1	1.52104	43.739	DoG	1.36041	1.39907	1.43061	1.40531	1.3924	1.3898	1.40646	1.41211	1.37166	1.38904	1.39021	1.38185	1.43522	1.37988	1.40466	1.39739	1.37228	1.40466	1.39039	1.38182
BAG2	0.863422	43.7901	DoG	1.36265	1.39978	1.43173	1.40549	1.39435	1.39019	1.40679	1.41371	1.37193	1.3898	1.39029	1.38192	1.43704	1.37988	1.40466	1.39907	1.37342	1.40502	1.39041	1.38185
AKT1	1.21542	43.8411	DoG	1.36335	1.40016	1.43175	1.40646	1.39446	1.39021	1.40691	1.41397	1.37193	1.39019	1.39039	1.38243	1.43729	1.38128	1.40502	1.39907	1.3735	1.40549	1.39128	1.38196
LSM10	1.00116	43.9432	DoG	1.36342	1.40036	1.43183	1.40679	1.39457	1.39039	1.40711	1.41422	1.37195	1.39021	1.39128	1.38366	1.43902	1.38192	1.40502	1.39978	1.37467	1.40646	1.39161	1.38243
NAA16	1.21394	43.9432	DoG	1.36395	1.40085	1.43247	1.40679	1.39503	1.39041	1.40711	1.41515	1.372	1.39025	1.39128	1.38647	1.43902	1.38243	1.40531	1.39978	1.37472	1.40679	1.39202	1.38243
TMUB2	1.86734	43.9432	DoG	1.36596	1.40357	1.43296	1.40679	1.39574	1.39128	1.40755	1.41608	1.37228	1.39029	1.39158	1.38666	1.43917	1.38366	1.40679	1.39978	1.37481	1.40679	1.39232	1.38243
ADAM10	1.14431	43.9942	DoG	1.3663	1.40436	1.4333	1.40679	1.3965	1.39138	1.40808	1.41938	1.37342	1.39039	1.39446	1.38666	1.43955	1.38666	1.40691	1.4002	1.37485	1.40679	1.39435	1.38243
CREB1	1.35011	43.9942	DoG	1.36821	1.40502	1.43464	1.40691	1.397	1.39161	1.40815	1.41981	1.3735	1.39039	1.39457	1.38666	1.43984	1.38666	1.40711	1.40022	1.37587	1.40691	1.39446	1.38366
PNRC1	1.22157	43.9942	DoG	1.36923	1.40531	1.43464	1.40707	1.39739	1.39435	1.40846	1.41994	1.3736	1.39039	1.39457	1.38736	1.43984	1.38666	1.40711	1.40022	1.37598	1.40711	1.39503	1.38642
ZFYVE21	1.5985	44.1473	DoG	1.36923	1.40549	1.43704	1.40711	1.39784	1.39457	1.40977	1.42004	1.37467	1.39039	1.39511	1.38904	1.43984	1.38666	1.40711	1.40212	1.37608	1.40711	1.39503	1.38647
PRPS1	0.843309	44.1984	DoG	1.36923	1.40578	1.43752	1.40775	1.39907	1.39457	1.41071	1.42004	1.37575	1.39041	1.3965	1.3898	1.43984	1.38707	1.40755	1.40273	1.37608	1.40711	1.39503	1.38647
TBC1D13	1.42524	44.2494	DoG	1.3694	1.40691	1.43917	1.40815	1.39978	1.39503	1.41074	1.42035	1.37608	1.39161	1.39907	1.39019	1.43984	1.38707	1.40775	1.40273	1.37644	1.40711	1.39535	1.38666
TNFAIP3	1.70563	44.2494	DoG	1.3696	1.40707	1.43917	1.40846	1.40016	1.39574	1.41211	1.4229	1.37608	1.39232	1.39978	1.39019	1.44003	1.38736	1.40858	1.40357	1.37811	1.40808	1.397	1.38666
KIAA0930	2.74282	44.3004	DoG	1.3706	1.40711	1.43917	1.40858	1.40022	1.397	1.41295	1.4229	1.37626	1.39357	1.40016	1.39021	1.44062	1.3898	1.40977	1.40434	1.37834	1.40815	1.39907	1.38666
PPIL4	1.36868	44.3004	DoG	1.3706	1.40755	1.43917	1.40977	1.40036	1.39933	1.41371	1.42298	1.37644	1.39446	1.40074	1.39025	1.44062	1.39021	1.41074	1.40436	1.37878	1.40815	1.39907	1.38707
ITGAV	1.28812	44.3515	DoG	1.37082	1.40808	1.43917	1.41071	1.40074	1.4002	1.41397	1.4239	1.37676	1.39457	1.40085	1.39029	1.44123	1.39025	1.41211	1.40436	1.37878	1.40846	1.39978	1.38707
RALB	1.36743	44.3515	DoG	1.37166	1.40815	1.43917	1.41079	1.40085	1.40022	1.41424	1.42442	1.37834	1.39457	1.40357	1.39039	1.44134	1.39029	1.41295	1.40436	1.37878	1.41071	1.39978	1.38736
MRPL49	1.1396	44.4535	DoG	1.37193	1.40846	1.43917	1.4109	1.40212	1.40022	1.4146	1.42582	1.37878	1.39457	1.40466	1.39128	1.44202	1.39039	1.41371	1.40578	1.37878	1.41079	1.40022	1.3898
PTPRA	2.4964	44.4535	DoG	1.37195	1.40846	1.43955	1.41208	1.40273	1.40022	1.41608	1.42896	1.37878	1.39503	1.40466	1.39158	1.44236	1.39041	1.41424	1.40646	1.37937	1.41138	1.40273	1.39021
STK38	1.07491	44.4535	DoG	1.37197	1.40846	1.43984	1.41211	1.40436	1.40039	1.41938	1.43061	1.37878	1.39503	1.40531	1.3924	1.44354	1.39128	1.41608	1.40679	1.37953	1.41267	1.40466	1.39039
TSPAN4	1.35469	44.4535	DoG	1.37228	1.40858	1.43984	1.41371	1.40466	1.40074	1.42004	1.43173	1.37892	1.39511	1.40549	1.39435	1.44398	1.39158	1.41702	1.40679	1.37965	1.41295	1.40549	1.39128
MRPS14	0.817055	44.5046	DoG	1.37342	1.40977	1.44123	1.41397	1.40502	1.40085	1.42004	1.43175	1.37965	1.39574	1.40679	1.39457	1.444	1.39446	1.41938	1.40679	1.37965	1.41397	1.40578	1.3924
NCBP1	0.831714	44.5046	DoG	1.3736	1.41071	1.44134	1.41504	1.40549	1.40212	1.42035	1.43464	1.37965	1.3965	1.40691	1.39457	1.44479	1.39511	1.41981	1.40679	1.37988	1.41397	1.40646	1.39435
SAR1B	1.70936	44.5046	DoG	1.37467	1.41074	1.44139	1.41608	1.40691	1.40273	1.4229	1.43464	1.37965	1.397	1.40711	1.39457	1.44526	1.397	1.42035	1.40691	1.3816	1.41397	1.40679	1.39574
UBE2H	1.6929	44.5046	DoG	1.37472	1.41079	1.44202	1.41688	1.40707	1.40273	1.4239	1.43464	1.37988	1.39735	1.40711	1.39503	1.44539	1.39739	1.42084	1.40775	1.38185	1.41397	1.40679	1.3965
KLC1	1.94024	44.5556	DoG	1.37481	1.4109	1.44202	1.41702	1.40711	1.40273	1.42444	1.43464	1.37988	1.39907	1.40711	1.39503	1.44558	1.39784	1.42146	1.40858	1.38243	1.4146	1.40679	1.39739
SAP30L	3.85571	44.5556	DoG	1.37481	1.41138	1.44327	1.41938	1.40711	1.40466	1.42624	1.43628	1.38093	1.39978	1.40755	1.39535	1.44697	1.39784	1.4229	1.40977	1.38243	1.41509	1.40707	1.39907
DPH5	1.57435	44.6067	DoG	1.37587	1.41267	1.44354	1.42004	1.40775	1.40502	1.42652	1.43628	1.38128	1.40001	1.40775	1.39574	1.44874	1.39907	1.4229	1.41074	1.38366	1.41608	1.40846	1.39907
FBXO45	2.27077	44.6067	DoG	1.37608	1.41295	1.44385	1.42146	1.4079	1.40549	1.42877	1.43695	1.38185	1.40022	1.40808	1.3965	1.44875	1.39907	1.42321	1.4109	1.38444	1.41702	1.40977	1.39907
PLXNA1	2.98292	44.6577	DoG	1.37608	1.41371	1.444	1.4229	1.40846	1.40646	1.42896	1.43704	1.38366	1.40022	1.40815	1.397	1.44875	1.39907	1.42368	1.41138	1.38642	1.41938	1.4109	1.40022
TRAF7	2.20799	44.7598	DoG	1.37608	1.41397	1.44457	1.4229	1.40846	1.40707	1.43061	1.43752	1.38366	1.40039	1.40846	1.39784	1.44875	1.39933	1.4239	1.41208	1.38647	1.42035	1.41138	1.40022
GTF2E2	0.691646	44.8108	DoG	1.37626	1.41424	1.44539	1.42291	1.40846	1.40711	1.43065	1.43917	1.38707	1.4019	1.40846	1.40016	1.44875	1.39978	1.42442	1.41211	1.38666	1.4229	1.41208	1.40085
MPRIP	2.28647	44.8618	DoG	1.37644	1.41509	1.44558	1.42298	1.40858	1.40711	1.43173	1.43917	1.38736	1.40212	1.40858	1.40022	1.44984	1.40036	1.42442	1.41295	1.38666	1.4229	1.41211	1.40273
GIT1	1.91252	44.9639	DoG	1.37811	1.41605	1.4458	1.42368	1.40977	1.40755	1.43183	1.43984	1.3898	1.40273	1.40977	1.40022	1.44984	1.40212	1.42575	1.41371	1.38666	1.4239	1.41397	1.40273
POLR1A	4.90606	44.9639	DoG	1.37834	1.41608	1.44593	1.42374	1.41071	1.40815	1.43278	1.43984	1.39019	1.40273	1.41071	1.40022	1.45001	1.40357	1.42877	1.41397	1.38707	1.42442	1.41424	1.40436
MPP5	0.650077	45.015	DoG	1.37892	1.41702	1.44652	1.4239	1.41074	1.40846	1.43296	1.43984	1.39021	1.40387	1.41074	1.40022	1.45042	1.40434	1.43061	1.41397	1.38904	1.42442	1.4146	1.40436
CPSF4	1.4961	45.1681	DoG	1.37965	1.41938	1.44875	1.42442	1.41211	1.40858	1.4333	1.44062	1.39029	1.40436	1.41138	1.40036	1.45042	1.40466	1.43173	1.4146	1.3898	1.42442	1.41509	1.40466
ATXN2L	1.63807	45.2701	DoG	1.37965	1.41981	1.4489	1.42442	1.41295	1.40977	1.43628	1.44062	1.39039	1.40466	1.41295	1.40085	1.45042	1.40502	1.43173	1.41688	1.39019	1.42877	1.41515	1.40466
NDEL1	0.59609	45.2701	DoG	1.38128	1.42004	1.45042	1.42442	1.41371	1.41071	1.43695	1.44123	1.39128	1.40549	1.41371	1.40273	1.45042	1.40502	1.43183	1.41702	1.39019	1.43142	1.41605	1.40549
UBFD1	0.868333	45.2701	DoG	1.3816	1.42004	1.45047	1.42582	1.41424	1.41074	1.43704	1.44123	1.39232	1.40691	1.41397	1.40273	1.45047	1.40531	1.43247	1.41938	1.39021	1.43183	1.41608	1.40578
MRPL48	2.48273	45.3212	DoG	1.38185	1.42004	1.45047	1.42652	1.41509	1.4109	1.43713	1.44139	1.3924	1.40711	1.41397	1.40273	1.45047	1.40549	1.43433	1.41981	1.39029	1.43236	1.41938	1.40646
C9orf69	2.96774	45.4743	DoG	1.38243	1.42146	1.45047	1.42877	1.41608	1.41138	1.43902	1.44354	1.39435	1.40755	1.41397	1.40273	1.45153	1.40578	1.43464	1.42004	1.39039	1.43247	1.41981	1.40679
CMPK1	0.676457	45.4743	DoG	1.38366	1.4239	1.45047	1.42896	1.41981	1.41371	1.43902	1.444	1.39446	1.40815	1.41422	1.40434	1.45232	1.40679	1.43628	1.42004	1.39041	1.43278	1.42004	1.40679
MRPL19	1.59629	45.4743	DoG	1.38642	1.42442	1.45066	1.42948	1.42004	1.41397	1.43917	1.44558	1.39457	1.40977	1.41424	1.40436	1.45278	1.40679	1.43628	1.42084	1.39128	1.4333	1.42004	1.40679
PPP3CA	0.817739	45.4743	DoG	1.38647	1.42442	1.45153	1.43061	1.42146	1.41397	1.43917	1.4458	1.39511	1.41071	1.41509	1.40502	1.45342	1.40679	1.43704	1.42146	1.39138	1.43433	1.42146	1.40691
CDR2	0.560174	45.5253	DoG	1.38647	1.42582	1.45153	1.43247	1.4229	1.41397	1.43917	1.44652	1.39535	1.41074	1.41688	1.40531	1.45399	1.40679	1.43713	1.42298	1.39161	1.43628	1.4229	1.40808
FITM2	0.899974	45.5764	DoG	1.38647	1.42624	1.45153	1.43278	1.4229	1.41424	1.43955	1.44697	1.39574	1.4109	1.41702	1.40549	1.45399	1.40707	1.43752	1.42442	1.39435	1.43695	1.42368	1.40815
NADK	1.68228	45.5764	DoG	1.38707	1.42652	1.45253	1.43464	1.4239	1.4146	1.43984	1.44875	1.3965	1.41138	1.41938	1.40578	1.45425	1.40711	1.43752	1.42442	1.39457	1.43704	1.4239	1.40846
VKORC1L1	1.1241	45.6274	DoG	1.38707	1.42877	1.45278	1.43522	1.42582	1.41504	1.43984	1.44902	1.39739	1.41208	1.41981	1.40646	1.45476	1.40755	1.43917	1.42624	1.39503	1.43713	1.42442	1.40858
LARP4B	1.61329	45.6784	DoG	1.38736	1.42896	1.45314	1.43628	1.42652	1.41605	1.43984	1.45001	1.39855	1.41211	1.42004	1.40679	1.45491	1.40775	1.43955	1.42877	1.3965	1.43752	1.42442	1.41071
LEMD2	2.67012	45.6784	DoG	1.3898	1.43061	1.45342	1.43779	1.43061	1.41688	1.44003	1.45047	1.39907	1.41295	1.42004	1.40679	1.45618	1.4079	1.44062	1.42896	1.397	1.43917	1.42444	1.41074
NAA25	1.01522	45.6784	DoG	1.39019	1.43173	1.45399	1.43902	1.43183	1.41702	1.44139	1.45065	1.39978	1.41397	1.42035	1.40679	1.45708	1.40808	1.44123	1.43061	1.39735	1.43917	1.42582	1.4109
AGBL5	1.52246	45.7805	DoG	1.39021	1.43175	1.45491	1.43902	1.43278	1.41938	1.44202	1.45138	1.39978	1.41397	1.42146	1.40691	1.45756	1.40846	1.44123	1.43173	1.39739	1.43955	1.42652	1.41138
SH3BP5L	1.21945	45.7805	DoG	1.39029	1.43183	1.45533	1.43984	1.43464	1.42004	1.44202	1.45138	1.40016	1.41397	1.4229	1.40763	1.45919	1.40858	1.44139	1.43247	1.39784	1.43984	1.42896	1.41295
ERICH1	-0.00743793	45.8316	DoG	1.39039	1.43278	1.45618	1.44003	1.43464	1.42004	1.44354	1.45153	1.40085	1.41424	1.42298	1.40775	1.45925	1.40977	1.44202	1.43278	1.39907	1.43985	1.43061	1.41338
VPS54	1.07851	45.8316	DoG	1.39039	1.43296	1.45686	1.44062	1.43628	1.42035	1.44398	1.45278	1.4019	1.41504	1.42321	1.40846	1.45943	1.41074	1.44327	1.43296	1.4002	1.44062	1.43173	1.41371
C1GALT1	0.79064	45.8826	DoG	1.39041	1.43433	1.45708	1.44062	1.43628	1.42084	1.444	1.45342	1.40212	1.41605	1.4239	1.40858	1.45966	1.41079	1.44398	1.4333	1.40022	1.44062	1.43173	1.41397
MAD2L1	1.93739	45.8826	DoG	1.39161	1.43464	1.45756	1.44134	1.43628	1.42146	1.444	1.45399	1.40436	1.41608	1.42575	1.40977	1.46038	1.4109	1.444	1.43464	1.40036	1.44062	1.43247	1.41397
PROSC	1.38636	45.8826	DoG	1.3924	1.43628	1.45794	1.44202	1.43713	1.4229	1.44457	1.45399	1.40436	1.41702	1.42652	1.41071	1.46038	1.41295	1.444	1.43628	1.40085	1.44123	1.43278	1.41397
RUVBL1	1.86577	45.9336	DoG	1.39446	1.43695	1.45919	1.44202	1.43713	1.4229	1.44479	1.45399	1.40466	1.41938	1.42877	1.41074	1.46038	1.41371	1.444	1.43713	1.4019	1.44202	1.4333	1.41397
APTX	1.05186	45.9847	DoG	1.39457	1.43917	1.45925	1.44236	1.43713	1.4229	1.44479	1.45399	1.40502	1.41981	1.43061	1.41079	1.46121	1.41424	1.44457	1.43779	1.40212	1.44354	1.43464	1.41424
OPA1	1.69771	45.9847	DoG	1.39503	1.43955	1.45943	1.44327	1.43752	1.42298	1.44526	1.45491	1.40531	1.42146	1.43142	1.41208	1.46146	1.41504	1.44479	1.43902	1.40273	1.44457	1.43522	1.41509
HMMR	1.68353	46.0867	DoG	1.39535	1.43984	1.45966	1.44354	1.43917	1.42374	1.44539	1.45533	1.40549	1.4229	1.43173	1.41295	1.46217	1.41509	1.44479	1.43902	1.40502	1.44457	1.43628	1.41608
WBSCR16	2.11764	46.0867	DoG	1.39574	1.43984	1.46038	1.44385	1.43955	1.4239	1.4458	1.45618	1.40707	1.4229	1.43173	1.4146	1.4631	1.41605	1.44526	1.43917	1.40531	1.44479	1.43752	1.41938
FLII	1.83126	46.1378	DoG	1.3965	1.43984	1.46038	1.44398	1.43984	1.42444	1.44593	1.45756	1.40711	1.42291	1.43173	1.41509	1.4634	1.41938	1.44539	1.43917	1.40549	1.44526	1.43902	1.41981
POLR1C	2.16604	46.1888	DoG	1.397	1.43985	1.46074	1.444	1.43984	1.42575	1.44651	1.45794	1.40711	1.42624	1.43278	1.41608	1.4634	1.41981	1.44558	1.43984	1.40646	1.44539	1.43917	1.41994
C11orf68	0.90068	46.2399	DoG	1.39735	1.44003	1.46121	1.444	1.43985	1.42582	1.44875	1.45919	1.40775	1.42877	1.4333	1.41702	1.4634	1.41994	1.44593	1.43984	1.40679	1.4458	1.43984	1.41997
MIER1	1.40396	46.2399	DoG	1.39739	1.44139	1.46132	1.44457	1.44003	1.42624	1.4489	1.45943	1.40808	1.43061	1.43464	1.41938	1.46538	1.42004	1.44651	1.43984	1.40679	1.4458	1.43984	1.42004
TP53	3.12442	46.2399	DoG	1.39784	1.44202	1.46132	1.44457	1.44062	1.42652	1.44902	1.45966	1.40846	1.43065	1.43464	1.42084	1.46538	1.42035	1.44652	1.43984	1.40679	1.4458	1.43984	1.42084
ENO3	2.59881	46.2909	DoG	1.39784	1.44202	1.46146	1.44479	1.44062	1.42877	1.44984	1.46038	1.40858	1.43173	1.43464	1.42146	1.4665	1.42084	1.44697	1.43985	1.40691	1.44593	1.44003	1.4229
ATG12	2.55813	46.393	DoG	1.39907	1.44262	1.46202	1.44526	1.44062	1.42896	1.45001	1.46121	1.40977	1.43173	1.43628	1.42272	1.46717	1.42146	1.4489	1.44062	1.40775	1.44593	1.44062	1.4229
FUBP3	1.50155	46.393	DoG	1.4002	1.44354	1.46217	1.44539	1.44062	1.43061	1.45009	1.46146	1.41071	1.43175	1.43628	1.42291	1.46739	1.4229	1.4489	1.44062	1.40808	1.44651	1.44062	1.42291
ADPRHL2	1.58989	46.444	DoG	1.40036	1.444	1.4634	1.4458	1.44062	1.43142	1.45042	1.46202	1.41074	1.43278	1.43704	1.42298	1.46988	1.4229	1.44984	1.44062	1.40815	1.44697	1.44062	1.42368
ENOPH1	1.05853	46.444	DoG	1.40039	1.44526	1.46528	1.44593	1.44123	1.43278	1.45138	1.4631	1.41138	1.4333	1.43713	1.42321	1.46999	1.42368	1.45009	1.44134	1.40815	1.44874	1.44123	1.42374
B3GALT6	0.73245	46.5971	DoG	1.40074	1.44539	1.46528	1.44593	1.44139	1.43296	1.45138	1.4634	1.41208	1.43464	1.43752	1.4239	1.47217	1.4239	1.45042	1.44139	1.40846	1.44902	1.44134	1.4239
ICT1	1.58695	46.5971	DoG	1.40085	1.4458	1.46528	1.44697	1.44202	1.4333	1.45232	1.46528	1.41295	1.43464	1.43752	1.42582	1.47254	1.42442	1.45047	1.44202	1.40858	1.44984	1.44139	1.42442
DBNL	2.77596	46.6992	DoG	1.4019	1.4458	1.46538	1.44875	1.44327	1.4344	1.45253	1.46528	1.41397	1.43464	1.43779	1.42624	1.47295	1.42442	1.45047	1.44354	1.40977	1.44984	1.44139	1.42442
ABHD10	0.913247	46.7502	DoG	1.40357	1.44651	1.46538	1.44875	1.44354	1.43464	1.45278	1.46538	1.41397	1.43628	1.43917	1.42652	1.47313	1.42652	1.45047	1.44398	1.41071	1.45001	1.44202	1.42444
ANAPC13	1.24777	46.9033	DoG	1.40436	1.44697	1.46538	1.44875	1.444	1.43464	1.45314	1.46538	1.41397	1.43695	1.43917	1.42896	1.47346	1.42877	1.45138	1.444	1.41074	1.45009	1.44236	1.42652
PHF5A	0.927068	46.9033	DoG	1.40466	1.44875	1.4665	1.4489	1.44457	1.43628	1.45342	1.46538	1.41608	1.43713	1.43984	1.43061	1.47346	1.42896	1.45138	1.44457	1.41138	1.45042	1.44354	1.42896
SLC1A4	3.57573	46.9033	DoG	1.40466	1.4489	1.46717	1.45001	1.44457	1.43628	1.45476	1.46538	1.41702	1.43713	1.43984	1.43173	1.47379	1.43061	1.45153	1.44457	1.41295	1.45042	1.44457	1.43061
MRPL50	2.15231	46.9544	DoG	1.40466	1.44984	1.46717	1.45042	1.44479	1.43628	1.45491	1.46538	1.41938	1.43752	1.43984	1.43173	1.47465	1.43142	1.45153	1.44457	1.41397	1.45047	1.44457	1.43247
RAD1	1.57626	47.0565	DoG	1.40502	1.44984	1.46717	1.45042	1.44539	1.43695	1.45533	1.46567	1.41981	1.43752	1.43984	1.43173	1.47566	1.43183	1.45153	1.44457	1.41424	1.45138	1.44457	1.4333
SMEK1	0.890673	47.0565	DoG	1.40502	1.45047	1.46717	1.45042	1.4458	1.43704	1.45618	1.4665	1.42004	1.43902	1.44003	1.43183	1.47566	1.43236	1.4522	1.44479	1.4146	1.45138	1.44479	1.43628
VPS13A	1.26019	47.1075	DoG	1.40549	1.45047	1.46717	1.45066	1.44593	1.43752	1.45708	1.46717	1.42004	1.43902	1.44062	1.43236	1.47857	1.43247	1.45253	1.44526	1.41509	1.45278	1.44526	1.43628
AZIN1	1.09137	47.1585	DoG	1.40578	1.45047	1.46717	1.45138	1.44593	1.43779	1.45756	1.46717	1.42035	1.43902	1.44062	1.43296	1.4787	1.4333	1.45253	1.44539	1.41605	1.45476	1.44539	1.43695
CHMP2A	0.0353891	47.1585	DoG	1.40646	1.45047	1.46717	1.45153	1.44651	1.43917	1.45794	1.46739	1.42084	1.43984	1.44123	1.43464	1.4787	1.4344	1.45278	1.4458	1.41608	1.45491	1.4458	1.43752
DNAJC9	2.01439	47.2096	DoG	1.40691	1.45066	1.46739	1.45232	1.44875	1.43984	1.45919	1.46765	1.4229	1.44062	1.44123	1.43464	1.47923	1.43704	1.45342	1.4458	1.41702	1.45708	1.44593	1.43752
MRE11A	0.673345	47.2096	DoG	1.40775	1.45138	1.46988	1.45253	1.44875	1.43984	1.45925	1.46999	1.4239	1.44062	1.44202	1.43464	1.47923	1.43713	1.45533	1.44593	1.41938	1.45756	1.44593	1.43917
SPTLC2	1.58443	47.2096	DoG	1.40808	1.45153	1.46999	1.45253	1.4489	1.43984	1.45943	1.47313	1.42442	1.44123	1.44202	1.43695	1.47975	1.43713	1.45618	1.44593	1.42146	1.45779	1.44593	1.43984
NACC1	2.45116	47.2606	DoG	1.40858	1.45253	1.47295	1.45314	1.4489	1.44062	1.45966	1.47465	1.42582	1.44123	1.44354	1.43713	1.48039	1.43713	1.45708	1.44593	1.4229	1.46038	1.44875	1.43985
PARD6B	3.10295	47.2606	DoG	1.40977	1.45314	1.47313	1.45342	1.4489	1.44062	1.45966	1.47522	1.42652	1.44134	1.44457	1.43779	1.48039	1.43752	1.45756	1.44593	1.42291	1.46074	1.44875	1.44003
DTL	1.76474	47.3116	DoG	1.41071	1.45399	1.47465	1.45399	1.45001	1.44123	1.46038	1.47566	1.42896	1.44139	1.44479	1.43902	1.48166	1.43902	1.45794	1.44651	1.42298	1.46146	1.4489	1.44123
ZNHIT1	0.953892	47.3116	DoG	1.41074	1.45533	1.47522	1.45491	1.45009	1.44139	1.46038	1.47566	1.43061	1.44354	1.44526	1.43917	1.48166	1.43917	1.45794	1.44652	1.42368	1.46216	1.45001	1.44123
2023-09-08	1.02187	47.3627	DoG	1.4109	1.45618	1.47534	1.45533	1.45009	1.44139	1.46038	1.47566	1.43065	1.44539	1.44539	1.43917	1.48166	1.43955	1.45919	1.44875	1.42442	1.4634	1.45012	1.44123
ZMPSTE24	1.92253	47.3627	DoG	1.41138	1.45686	1.47566	1.45618	1.45009	1.44202	1.46121	1.47697	1.43142	1.4458	1.44558	1.43917	1.48239	1.43984	1.45925	1.4489	1.42442	1.4634	1.45042	1.44134
NUS1	1.20623	47.4137	DoG	1.41295	1.45708	1.47566	1.45708	1.45034	1.44202	1.46132	1.47838	1.43173	1.4458	1.44593	1.43955	1.48323	1.44123	1.45943	1.44984	1.42582	1.4634	1.45042	1.44139
PDRG1	1.49169	47.4137	DoG	1.41371	1.45756	1.47697	1.45756	1.45047	1.44354	1.46132	1.4787	1.43278	1.4458	1.44651	1.43984	1.48368	1.44134	1.45966	1.45001	1.42652	1.46528	1.45047	1.44202
ZZZ3	0.788384	47.4137	DoG	1.41397	1.45779	1.47838	1.45919	1.45047	1.44398	1.46146	1.4787	1.43433	1.4458	1.44652	1.43984	1.48407	1.44139	1.45966	1.45009	1.42896	1.46538	1.45047	1.44354
INO80	1.42834	47.4648	DoG	1.41397	1.45794	1.47857	1.45966	1.45047	1.444	1.46216	1.4787	1.4344	1.44697	1.4489	1.44062	1.48557	1.44354	1.45966	1.45042	1.43173	1.46538	1.45047	1.44398
SECISBP2	1.10134	47.4648	DoG	1.4146	1.45966	1.4787	1.45966	1.45066	1.444	1.4634	1.4787	1.43464	1.44875	1.4489	1.44062	1.4869	1.44398	1.46038	1.45047	1.43173	1.46538	1.45047	1.444
TP53RK	1.32732	47.4648	DoG	1.41504	1.46074	1.4787	1.46074	1.45138	1.444	1.4634	1.4787	1.43464	1.4489	1.44984	1.44062	1.48761	1.44479	1.46038	1.45047	1.43183	1.46538	1.45138	1.444
RBM28	1.90187	47.5158	DoG	1.41515	1.46121	1.4787	1.46093	1.45138	1.444	1.46528	1.47887	1.43522	1.44902	1.44984	1.44062	1.48962	1.44526	1.46038	1.45066	1.43247	1.46538	1.45153	1.444
CBR4	1.47421	47.5668	DoG	1.41605	1.46132	1.47975	1.46121	1.45138	1.44457	1.46528	1.47891	1.43704	1.45009	1.45009	1.44062	1.48962	1.44652	1.46093	1.45138	1.43464	1.46567	1.45253	1.44457
HERC2	1.94018	47.5668	DoG	1.41608	1.46132	1.48039	1.46132	1.45153	1.44457	1.46528	1.47975	1.43713	1.45009	1.45047	1.44134	1.49146	1.44697	1.46121	1.45253	1.43628	1.4665	1.45314	1.44479
TRPM7	1.90206	47.5668	DoG	1.41938	1.46132	1.48039	1.46202	1.45232	1.44526	1.46528	1.48039	1.43752	1.45042	1.45138	1.44139	1.49299	1.4489	1.46132	1.45253	1.43695	1.46678	1.45342	1.44526
ZBTB38	1.16531	47.5668	DoG	1.41981	1.46132	1.48051	1.46216	1.45253	1.44539	1.46538	1.48166	1.43902	1.45047	1.45138	1.44139	1.49299	1.44966	1.46216	1.45399	1.43713	1.46717	1.45476	1.44539
ATP6V1C1	1.13811	47.6179	DoG	1.42084	1.46146	1.48239	1.46528	1.45253	1.4458	1.46538	1.48166	1.43917	1.45138	1.45153	1.44202	1.49351	1.44984	1.46217	1.45425	1.43779	1.46717	1.45491	1.4458
GATAD2B	1.51268	47.6179	DoG	1.42146	1.46216	1.48381	1.46538	1.45253	1.4458	1.46615	1.48239	1.43984	1.45153	1.45153	1.44354	1.49462	1.45009	1.4634	1.45476	1.43917	1.46739	1.45533	1.4458
SEC14L1	0.236137	47.6179	DoG	1.4229	1.4634	1.48407	1.46538	1.45314	1.44593	1.46717	1.48368	1.43984	1.45253	1.4522	1.44398	1.49572	1.45009	1.4634	1.45491	1.43917	1.46765	1.45708	1.44593
CUL3	2.19567	47.6689	DoG	1.4229	1.4634	1.48443	1.46567	1.45342	1.44593	1.46717	1.48381	1.43984	1.45342	1.45232	1.444	1.49574	1.45009	1.4634	1.45686	1.43955	1.46999	1.45756	1.44651
MAP3K3	2.27058	47.6689	DoG	1.42321	1.4634	1.48557	1.4665	1.45399	1.44651	1.46717	1.48423	1.43985	1.45399	1.45253	1.44457	1.4958	1.45042	1.46425	1.45708	1.43984	1.47073	1.45794	1.44875
ERCC3	2.19832	47.7199	DoG	1.4239	1.4634	1.48587	1.46739	1.45533	1.44875	1.46999	1.48423	1.44062	1.45399	1.45253	1.44457	1.49729	1.45042	1.46528	1.45756	1.44003	1.47217	1.45794	1.44875
HADH	1.37568	47.7199	DoG	1.42442	1.46528	1.48595	1.46765	1.45708	1.4489	1.47217	1.48443	1.44123	1.45399	1.45278	1.44457	1.49729	1.45047	1.46538	1.45779	1.44062	1.47254	1.45919	1.4489
APEX1	1.27034	47.822	DoG	1.42442	1.46528	1.4869	1.46999	1.45756	1.45001	1.47217	1.48505	1.44134	1.45491	1.45314	1.44457	1.49845	1.45047	1.46538	1.45794	1.44139	1.47295	1.45925	1.44966
TRIM8	1.45241	47.822	DoG	1.42582	1.46528	1.48761	1.47217	1.45779	1.45042	1.47254	1.48595	1.44139	1.45708	1.45399	1.44479	1.49852	1.45047	1.46538	1.45919	1.44139	1.47313	1.46038	1.44984
USP37	1.80048	47.822	DoG	1.42948	1.46538	1.48914	1.47254	1.45925	1.45042	1.47295	1.4869	1.44139	1.45756	1.45399	1.44526	1.49954	1.45066	1.46739	1.45966	1.44202	1.47379	1.46038	1.45001
ATXN7L3B	1.13967	47.8731	DoG	1.43061	1.46567	1.48962	1.47295	1.45966	1.45042	1.47313	1.48761	1.44139	1.45794	1.45476	1.44539	1.4997	1.45153	1.46999	1.46038	1.44354	1.47465	1.46074	1.45042
SSNA1	1.98057	47.8731	DoG	1.43075	1.46678	1.48997	1.47346	1.46074	1.45138	1.47346	1.48785	1.44202	1.45794	1.45491	1.44593	1.4997	1.4522	1.47073	1.46121	1.44457	1.47522	1.46121	1.45047
AMFR	1.49314	47.9241	DoG	1.43173	1.46717	1.49248	1.47346	1.46121	1.45138	1.47346	1.49146	1.44202	1.45925	1.45708	1.44593	1.4997	1.45253	1.47217	1.46216	1.44457	1.47534	1.46132	1.45047
CDCA3	2.56215	47.9241	DoG	1.43173	1.46765	1.49297	1.47534	1.46132	1.45138	1.47346	1.49299	1.44354	1.46038	1.45756	1.44593	1.4997	1.45278	1.47217	1.4634	1.44479	1.47534	1.46132	1.45047
CDCA7	1.68321	47.9241	DoG	1.43183	1.46988	1.49299	1.47534	1.46216	1.45253	1.47377	1.49334	1.44398	1.46074	1.45794	1.44593	1.49973	1.45314	1.47254	1.4634	1.44479	1.47566	1.46146	1.45138
SLC4A2	1.74154	47.9241	DoG	1.43278	1.46999	1.49299	1.47566	1.4634	1.45278	1.47379	1.49351	1.444	1.46121	1.45794	1.44651	1.49973	1.45342	1.47295	1.46356	1.44479	1.47566	1.46202	1.45138
STAM	1.37142	47.9241	DoG	1.43464	1.47073	1.49351	1.47807	1.4634	1.45314	1.47465	1.49429	1.444	1.46132	1.45794	1.44652	1.49973	1.45476	1.47313	1.46528	1.44526	1.47566	1.46216	1.45153
SERPINB6	1.02284	47.9751	DoG	1.43628	1.47254	1.49425	1.47857	1.46425	1.45342	1.47534	1.49572	1.44479	1.46202	1.45943	1.44697	1.49973	1.45491	1.47379	1.46528	1.4458	1.47807	1.46217	1.45253
RFC4	1.59004	48.0262	DoG	1.43628	1.47295	1.49462	1.4787	1.46528	1.45399	1.47566	1.49574	1.44479	1.46216	1.46038	1.44874	1.49985	1.45533	1.47465	1.46615	1.44593	1.47838	1.46528	1.45314
ASCC3	2.05543	48.0772	DoG	1.43628	1.47313	1.49572	1.4787	1.46528	1.45399	1.47566	1.4958	1.44479	1.4634	1.46074	1.4489	1.50038	1.45756	1.47522	1.4665	1.44593	1.47857	1.46567	1.45425
EIF1AY	1.4807	48.0772	DoG	1.43695	1.47379	1.4958	1.47891	1.46538	1.45425	1.47697	1.49845	1.44479	1.46356	1.46132	1.45009	1.501	1.45919	1.47522	1.46717	1.4489	1.47865	1.46615	1.45533
FASTKD2	1.41074	48.0772	DoG	1.43713	1.47465	1.49759	1.47923	1.46538	1.45618	1.47807	1.4987	1.44526	1.46528	1.46132	1.45042	1.50107	1.45925	1.47534	1.46717	1.44902	1.4787	1.4665	1.45618
NCDN	2.77206	48.0772	DoG	1.43752	1.47566	1.49845	1.47923	1.46717	1.45708	1.47838	1.4987	1.44558	1.46528	1.46146	1.45047	1.5022	1.46038	1.47566	1.46739	1.44984	1.4787	1.46717	1.45708
COPS3	1.46997	48.1282	DoG	1.43752	1.47594	1.4987	1.47975	1.46739	1.45756	1.47857	1.49973	1.44652	1.46538	1.46202	1.45066	1.50232	1.46132	1.47566	1.46988	1.45042	1.4787	1.46999	1.45756
SMNDC1	1.72355	48.1282	DoG	1.43752	1.47807	1.49954	1.48166	1.46765	1.45919	1.4787	1.501	1.4489	1.46739	1.46216	1.45066	1.5025	1.46132	1.47566	1.46999	1.45042	1.4787	1.47217	1.45779
SMYD2	1.31603	48.1282	DoG	1.43902	1.47838	1.4997	1.48166	1.46999	1.45925	1.4787	1.5025	1.4489	1.46999	1.4634	1.45138	1.50255	1.46146	1.47807	1.47217	1.45047	1.4787	1.47313	1.45919
VEZF1	1.05649	48.1282	DoG	1.43917	1.47857	1.49973	1.48223	1.47217	1.45966	1.47975	1.50255	1.44984	1.47254	1.4634	1.45153	1.50311	1.46216	1.47838	1.47254	1.45047	1.47887	1.47346	1.45966
AXIN1	0.99153	48.2303	DoG	1.43917	1.47865	1.49985	1.48239	1.47254	1.45966	1.48033	1.50311	1.44984	1.47313	1.4634	1.45153	1.50546	1.46217	1.47857	1.47295	1.45066	1.47923	1.47522	1.45966
ZC3H14	0.874536	48.2303	DoG	1.43917	1.4787	1.50038	1.48323	1.47313	1.45966	1.48039	1.50444	1.45009	1.47346	1.46528	1.45253	1.50564	1.4631	1.4787	1.47313	1.45138	1.47923	1.47534	1.46038
EMD	1.1431	48.3324	DoG	1.43955	1.47887	1.501	1.48407	1.47522	1.45966	1.48039	1.50505	1.45042	1.47346	1.46538	1.45314	1.50577	1.4634	1.4787	1.47346	1.45153	1.47923	1.47534	1.46038
LSM1	0.415037	48.3324	DoG	1.43985	1.47923	1.50107	1.48423	1.47534	1.46038	1.48039	1.50564	1.45042	1.47346	1.46538	1.45399	1.50581	1.46528	1.4787	1.47346	1.45232	1.48039	1.47534	1.46074
RNF34	1.71086	48.3324	DoG	1.44003	1.47923	1.5022	1.48557	1.47534	1.46038	1.48166	1.50577	1.45047	1.4741	1.46538	1.45399	1.50628	1.46538	1.47891	1.47465	1.45253	1.48051	1.47534	1.46093
ISG20L2	0.897909	48.3834	DoG	1.44123	1.48166	1.5025	1.48557	1.47566	1.46038	1.48323	1.50647	1.45047	1.47522	1.4665	1.45399	1.50647	1.46567	1.47923	1.47534	1.45314	1.48166	1.47807	1.46121
ELOF1	3.95337	48.4345	DoG	1.44123	1.48166	1.50255	1.4869	1.47594	1.46038	1.48368	1.50647	1.45153	1.47566	1.46717	1.45533	1.50756	1.4665	1.47975	1.47534	1.45342	1.48223	1.47838	1.46132
PRPF4	0.935274	48.4345	DoG	1.44123	1.48223	1.50311	1.48761	1.47807	1.46074	1.48381	1.5072	1.45153	1.47807	1.46717	1.45708	1.50819	1.46717	1.48039	1.47534	1.45399	1.48423	1.47975	1.46132
SLC22A23	1.8493	48.4345	DoG	1.44134	1.48271	1.50444	1.48761	1.47838	1.46093	1.48423	1.5072	1.45153	1.47838	1.46739	1.45756	1.5088	1.46739	1.48039	1.47534	1.45756	1.48423	1.48039	1.46146
EGR1	0.855895	48.4855	DoG	1.44354	1.48323	1.50505	1.48904	1.47857	1.46132	1.48423	1.5072	1.45253	1.4787	1.46999	1.45794	1.5088	1.46999	1.48162	1.47594	1.45794	1.48557	1.48039	1.46196
RIOK3	-0.399851	48.5365	DoG	1.44398	1.48381	1.50564	1.48962	1.4787	1.46132	1.48443	1.5072	1.45253	1.47887	1.47217	1.45794	1.5101	1.47217	1.48239	1.47807	1.45794	1.48557	1.48051	1.46202
ARL8B	1.14296	48.6896	DoG	1.444	1.48407	1.50577	1.48962	1.4787	1.4634	1.48557	1.50756	1.45278	1.47891	1.47254	1.45794	1.5101	1.47254	1.48368	1.47838	1.46038	1.48587	1.48166	1.46216
RBFOX2	1.7772	48.7407	DoG	1.44457	1.48423	1.5062	1.48962	1.47891	1.46425	1.48587	1.50819	1.45314	1.47923	1.47295	1.45925	1.51138	1.47346	1.48381	1.47848	1.46038	1.48761	1.48239	1.4631
COX11	1.81042	48.7917	DoG	1.44457	1.48557	1.5062	1.48997	1.47923	1.46528	1.48595	1.50835	1.45342	1.47975	1.47313	1.45966	1.51205	1.47379	1.48384	1.47923	1.46038	1.48761	1.48323	1.4634
KLHDC10	0.989084	48.8428	DoG	1.44457	1.48587	1.50628	1.49075	1.47975	1.46538	1.4869	1.5088	1.45399	1.48039	1.4741	1.46074	1.51205	1.47522	1.48407	1.47923	1.46074	1.48962	1.48368	1.46395
IL6R	1.51708	48.9448	DoG	1.44479	1.48761	1.50647	1.49117	1.48033	1.46538	1.48914	1.5088	1.45491	1.48051	1.47522	1.46121	1.5129	1.47566	1.48423	1.48039	1.46121	1.48962	1.48381	1.46528
SEC23IP	1.54908	48.9448	DoG	1.44526	1.48761	1.50647	1.49146	1.48239	1.46615	1.48962	1.51138	1.45618	1.48162	1.47522	1.46202	1.5129	1.47594	1.48423	1.48381	1.46132	1.48962	1.48407	1.46528
ABCF1	1.31863	49.0469	DoG	1.44539	1.48914	1.50647	1.49297	1.48323	1.4665	1.48997	1.51138	1.45756	1.48166	1.47534	1.46216	1.5129	1.47697	1.48443	1.48407	1.46146	1.48997	1.48423	1.46615
MAVS	0.427687	49.0979	DoG	1.44593	1.48962	1.50819	1.49299	1.48381	1.46717	1.49117	1.51205	1.45779	1.48368	1.47566	1.46528	1.5138	1.47838	1.48505	1.48423	1.46217	1.49075	1.48557	1.46717
CDC25A	1.71769	49.149	DoG	1.44593	1.48962	1.5088	1.49351	1.48407	1.46739	1.49146	1.51215	1.45794	1.48423	1.47566	1.46528	1.5138	1.47857	1.48557	1.48505	1.4634	1.49117	1.48557	1.46739
MAD2L2	0.986837	49.2	DoG	1.44593	1.48962	1.51041	1.49425	1.48423	1.46999	1.49157	1.5129	1.45919	1.4869	1.47594	1.46567	1.5147	1.4787	1.48557	1.48557	1.46528	1.49146	1.48557	1.46999
TXNRD1	1.37047	49.2	DoG	1.44651	1.48997	1.51138	1.49425	1.48423	1.4721	1.49351	1.5129	1.45943	1.48785	1.47697	1.4665	1.5147	1.47975	1.4869	1.48557	1.46528	1.49157	1.48557	1.47217
GTF2A2	0.48755	49.2511	DoG	1.44652	1.49117	1.51205	1.49462	1.48423	1.47254	1.49384	1.5138	1.45966	1.48795	1.47838	1.46717	1.5147	1.48083	1.48761	1.48557	1.46528	1.49195	1.4869	1.47295
KLHL21	0.730658	49.3021	DoG	1.44875	1.49146	1.51205	1.49572	1.48443	1.47295	1.49429	1.5147	1.45966	1.48962	1.47857	1.46717	1.51487	1.48166	1.48795	1.48557	1.4665	1.49299	1.48761	1.47311
CREBZF	1.27405	49.3531	DoG	1.44875	1.49195	1.51215	1.49574	1.48557	1.47313	1.49462	1.51487	1.46074	1.48962	1.4787	1.46739	1.51522	1.48239	1.48962	1.48557	1.46717	1.49299	1.48761	1.47313
DCBLD2	2.0704	49.3531	DoG	1.4489	1.49299	1.5129	1.4958	1.48557	1.47465	1.49549	1.51522	1.46093	1.48997	1.4787	1.46999	1.51558	1.48407	1.48962	1.4869	1.46717	1.49299	1.48962	1.47379
SACM1L	1.01577	49.3531	DoG	1.45009	1.49429	1.51356	1.49729	1.48557	1.47522	1.49572	1.51522	1.46121	1.49117	1.4787	1.47217	1.51802	1.48587	1.48997	1.48761	1.46739	1.49384	1.48997	1.47522
SLC35B4	2.14524	49.4042	DoG	1.45042	1.49462	1.5138	1.49729	1.4869	1.47534	1.49574	1.51558	1.46146	1.49146	1.47891	1.47295	1.51802	1.48595	1.49117	1.48761	1.46988	1.49425	1.49117	1.47522
PRKCA	2.15975	49.4552	DoG	1.45042	1.49572	1.5138	1.49759	1.48962	1.47534	1.49574	1.51682	1.46216	1.49157	1.47923	1.47313	1.51802	1.48761	1.49146	1.48795	1.46999	1.49429	1.49146	1.47534
WDR61	2.02651	49.4552	DoG	1.45042	1.4958	1.5147	1.49845	1.48997	1.47564	1.4958	1.51802	1.4634	1.49157	1.47923	1.47346	1.51827	1.48761	1.49157	1.48914	1.4721	1.49462	1.49297	1.47594
CASP2	0.832686	49.5062	DoG	1.45047	1.49759	1.51487	1.4987	1.49117	1.47566	1.49729	1.51802	1.4634	1.49297	1.48039	1.47377	1.51834	1.48997	1.49195	1.48962	1.47217	1.49572	1.49351	1.47807
PMPCA	2.04549	49.5573	DoG	1.45047	1.49852	1.51522	1.4997	1.49157	1.47566	1.49845	1.51827	1.4634	1.49299	1.48051	1.47465	1.51834	1.49146	1.49351	1.48962	1.47217	1.4958	1.49425	1.47838
ANAPC1	2.17063	49.6083	DoG	1.45065	1.4987	1.51522	1.4997	1.49157	1.47838	1.4987	1.51834	1.46356	1.49299	1.48239	1.47534	1.51834	1.49157	1.49384	1.48997	1.47217	1.49729	1.49425	1.47857
PDHX	3.56272	49.6083	DoG	1.45066	1.4987	1.51522	1.4997	1.49157	1.4787	1.4997	1.51834	1.46425	1.49299	1.48323	1.47534	1.51954	1.49157	1.49429	1.49117	1.47313	1.49729	1.49425	1.47923
PEX10	1.23784	49.6083	DoG	1.45138	1.49973	1.51558	1.49973	1.49351	1.4787	1.49973	1.51954	1.46538	1.49351	1.48368	1.47534	1.52092	1.49157	1.49462	1.49146	1.4741	1.49852	1.49429	1.48166
ITGA6	1.84798	49.6594	DoG	1.45138	1.49985	1.51591	1.49973	1.49384	1.47887	1.50038	1.51973	1.46538	1.49384	1.48407	1.47534	1.52092	1.49297	1.49572	1.49157	1.47534	1.4987	1.49462	1.48323
DCAF13	1.64243	49.7104	DoG	1.45138	1.50038	1.51667	1.49973	1.49384	1.47923	1.501	1.52038	1.4665	1.49384	1.48423	1.47594	1.52231	1.49334	1.49574	1.49248	1.47534	1.4987	1.4958	1.48384
BAG4	1.32989	49.7614	DoG	1.45153	1.501	1.51682	1.50038	1.49384	1.47975	1.50107	1.52155	1.46717	1.49462	1.48423	1.47807	1.52231	1.49384	1.49574	1.49299	1.47807	1.4987	1.49729	1.48407
THOC5	1.02485	49.7614	DoG	1.45153	1.50107	1.51737	1.501	1.49425	1.48033	1.5025	1.52231	1.46739	1.49572	1.48557	1.47838	1.52366	1.49384	1.4958	1.49351	1.47838	1.4997	1.49759	1.48423
DR1	1.79333	49.8125	DoG	1.45153	1.5022	1.51737	1.50107	1.49429	1.48039	1.50255	1.52339	1.46999	1.4958	1.48595	1.47857	1.52728	1.49384	1.49729	1.49384	1.47848	1.4997	1.49845	1.48423
GCLM	1.35097	49.8635	DoG	1.45253	1.50232	1.51746	1.5025	1.49462	1.48051	1.50311	1.52368	1.47073	1.49759	1.48997	1.47923	1.52901	1.49462	1.49759	1.49462	1.47887	1.50038	1.49852	1.48557
MFSD5	0.669851	49.8635	DoG	1.45399	1.50444	1.51802	1.50255	1.49572	1.48166	1.50444	1.5245	1.47217	1.49845	1.49146	1.48033	1.53036	1.4958	1.49845	1.49549	1.47923	1.50232	1.4987	1.48795
ACP2	0.845471	49.9656	DoG	1.45708	1.50564	1.51802	1.50311	1.49574	1.48381	1.50444	1.52537	1.47217	1.4987	1.49157	1.48051	1.53091	1.49729	1.49852	1.49572	1.47923	1.50255	1.4997	1.48962
NSUN2	1.28059	50.0166	DoG	1.45756	1.50577	1.51834	1.50444	1.4958	1.48407	1.50581	1.52754	1.47217	1.4987	1.49297	1.48166	1.5314	1.49729	1.4997	1.49574	1.47975	1.50505	1.4997	1.48962
RNF115	1.52896	50.0166	DoG	1.45779	1.50581	1.51834	1.50564	1.49845	1.48423	1.5062	1.5314	1.47217	1.4987	1.49299	1.48239	1.53163	1.49852	1.501	1.4958	1.48039	1.50577	1.49973	1.48962
VBP1	1.07318	50.0677	DoG	1.45794	1.5062	1.51849	1.50581	1.4987	1.48423	1.5062	1.53166	1.47295	1.4987	1.49299	1.48381	1.53163	1.4997	1.50107	1.49729	1.48039	1.50647	1.49973	1.48997
[truncated: 1,568 more rows]
