# Supplementary material for: Elevated pre-mRNA 3′ end processing activity in cancer cells renders vulnerability to inhibition of cleavage and polyadenylation
Source: Nat Commun. 2023 Aug 1;14:4480. doi: 10.1038/s41467-023-39793-8 (PMC10394034; doi:10.1038/s41467-023-39793-8)
Supplement: Supplementary file 4 — Source Data [file 41467_2023_39793_MOESM4_ESM.zip › Source Data Files/Suppl Fig3.xlsx]

## Sheet: SFig. 3a
feature	GOI_cor	GOI_rsq	cor	cumulative_rsq
gene_GC	-0.4919	0.242	-	0.241998
RNA_stability	-0.3947	0.1558	-	0.266867
gene_density_100kb	-0.3089	0.0954	-	0.269466
overall_intron_size	0.304	0.09242	+	0.280251
max_tx_size	0.2973	0.08837	+	0.288216
gene_size	0.2972	0.08834	+	0.288289
max_intron_size	0.296	0.08759	+	0.294015
gene_density_1mb	-0.2679	0.07176	-	0.296055
expressed_PAS_number	0.2177	0.04738	+	0.296918
max_exon_size	0.2083	0.0434	+	0.298287
distance_sameStrand_up	0.1955	0.0382	+	0.298309
min_intron_size	0.168	0.02823	+	0.298498
distance_oppoStrand_down	0.1346	0.01811	+	0.298642
distance_sameStrand_down	0.125	0.01563	+	0.298642
gene_density_10mb	-0.0797	0.00635	-	0.298653
major_3UTR_PAS_usage	-0.0726	0.00527	-	0.320184
min_exon_size	0.0529	0.0028	+	0.322021
exon_num	-0.0511	0.00261	-	0.32428
intron_num	-0.0509	0.00259	-	0.324357
total_intron_PAS_usage	-0.0473	0.00224	-	0.328252
RS.delta.JTEvDMSO	-0.0232	0.00054	-	0.331546
distance_oppoStrand_up	0.0191	0.00036	+	0.33183
overall_CDS_size	-0.0098	0.0001	-	0.33265

## Sheet: SFig. 3b
feature	GOI_cor	GOI_rsq	cor	cumulative_rsq
GC content of genic region	-0.6581	0.43309	-	0.433087
Ratio of transcripts between steady state and newly-made	-0.4591	0.21075	-	0.449408
Gene size	0.4496	0.20216	+	0.45819
Longest transcript size	0.4494	0.20192	+	0.459851
Gene density per 100 kb	-0.4491	0.20173	-	0.466126
Largest intron size	0.4411	0.1946	+	0.466563
Overall intron size	0.4374	0.19135	+	0.466963
Gene density per 1 mb	-0.3341	0.1116	-	0.47063
Smallest intron size	0.3153	0.09942	+	0.473386
Distance to upstream NNG, same direction	0.2966	0.08796	+	0.473557
Largest exon size	0.2848	0.08108	+	0.474161
Distance to downstream NNG, same direction	0.2834	0.08033	+	0.477864
Distance to downstream NNG, opposite direction	0.2403	0.05773	+	0.478009
Expression level of transcripts from steady state	-0.233	0.0543	-	0.478019
Gene density per 10 mb	-0.1151	0.01325	-	0.478021
Distance to upstream NNG, opposite direction	0.087	0.00758	+	0.47812
Overall CDS size	0.0446	0.00199	+	0.478747
Smallest exon size	0.0313	0.00098	+	0.478761
Expression level of newly-made transcripts	-0.0169	0.00028	-	0.478761
No. of exons	0.006	4e-05	+	0.478899
No. of introns	0.006	4e-05	+	0.478996
