# Supplementary material for: Elevated pre-mRNA 3′ end processing activity in cancer cells renders vulnerability to inhibition of cleavage and polyadenylation
Source: Nat Commun. 2023 Aug 1;14:4480. doi: 10.1038/s41467-023-39793-8 (PMC10394034; doi:10.1038/s41467-023-39793-8)
Supplement: Supplementary file 4 — Source Data [file 41467_2023_39793_MOESM4_ESM.zip › Source Data Files/Fig2.xlsx]

## Sheet: Fig. 2b
HeLa				HepG2
pos	sample	mean.rpm		pos	sample	mean.rpm
1	DMSO	0.130052		1	DMSO	0.146809
2	DMSO	0.132498		2	DMSO	0.14867
3	DMSO	0.1301		3	DMSO	0.147087
4	DMSO	0.12928		4	DMSO	0.146433
5	DMSO	0.128952		5	DMSO	0.146204
6	DMSO	0.13009		6	DMSO	0.146721
7	DMSO	0.130872		7	DMSO	0.145981
8	DMSO	0.129955		8	DMSO	0.14539
9	DMSO	0.131819		9	DMSO	0.146391
10	DMSO	0.130721		10	DMSO	0.148801
11	DMSO	0.132658		11	DMSO	0.149194
12	DMSO	0.130839		12	DMSO	0.147333
13	DMSO	0.131473		13	DMSO	0.146124
14	DMSO	0.132759		14	DMSO	0.148166
15	DMSO	0.132427		15	DMSO	0.148718
16	DMSO	0.130874		16	DMSO	0.146354
17	DMSO	0.130904		17	DMSO	0.144351
18	DMSO	0.128458		18	DMSO	0.144849
19	DMSO	0.130351		19	DMSO	0.144507
20	DMSO	0.128928		20	DMSO	0.145665
21	DMSO	0.130071		21	DMSO	0.146329
22	DMSO	0.131056		22	DMSO	0.145673
23	DMSO	0.132998		23	DMSO	0.147557
24	DMSO	0.132476		24	DMSO	0.145284
25	DMSO	0.132494		25	DMSO	0.144635
26	DMSO	0.134226		26	DMSO	0.148256
27	DMSO	0.134232		27	DMSO	0.149202
28	DMSO	0.133334		28	DMSO	0.148214
29	DMSO	0.135233		29	DMSO	0.14881
30	DMSO	0.136651		30	DMSO	0.149025
31	DMSO	0.13448		31	DMSO	0.149346
32	DMSO	0.137273		32	DMSO	0.148872
33	DMSO	0.136116		33	DMSO	0.148291
34	DMSO	0.13913		34	DMSO	0.151599
35	DMSO	0.141348		35	DMSO	0.152634
36	DMSO	0.141346		36	DMSO	0.153062
37	DMSO	0.141041		37	DMSO	0.15218
38	DMSO	0.143196		38	DMSO	0.153747
39	DMSO	0.144249		39	DMSO	0.153733
40	DMSO	0.142263		40	DMSO	0.154438
41	DMSO	0.143037		41	DMSO	0.154559
42	DMSO	0.143746		42	DMSO	0.154392
43	DMSO	0.145052		43	DMSO	0.155064
44	DMSO	0.147686		44	DMSO	0.157825
45	DMSO	0.147933		45	DMSO	0.157326
46	DMSO	0.150635		46	DMSO	0.158574
47	DMSO	0.153631		47	DMSO	0.159502
48	DMSO	0.152273		48	DMSO	0.156706
49	DMSO	0.156497		49	DMSO	0.160872
50	DMSO	0.157794		50	DMSO	0.16113
51	DMSO	0.15866		51	DMSO	0.161955
52	DMSO	0.161821		52	DMSO	0.165071
53	DMSO	0.162326		53	DMSO	0.164871
54	DMSO	0.163359		54	DMSO	0.16603
55	DMSO	0.169929		55	DMSO	0.168358
56	DMSO	0.174642		56	DMSO	0.168303
57	DMSO	0.178424		57	DMSO	0.170732
58	DMSO	0.19285		58	DMSO	0.178082
59	DMSO	0.209536		59	DMSO	0.185353
60	DMSO	0.146702		60	DMSO	0.141847
61	DMSO	0.0886329		61	DMSO	0.107583
62	DMSO	0.0886349		62	DMSO	0.112383
63	DMSO	0.088561		63	DMSO	0.112491
64	DMSO	0.0879252		64	DMSO	0.111392
65	DMSO	0.0861273		65	DMSO	0.109008
66	DMSO	0.0862488		66	DMSO	0.106725
67	DMSO	0.0855991		67	DMSO	0.10465
68	DMSO	0.084973		68	DMSO	0.104109
69	DMSO	0.0850407		69	DMSO	0.103527
70	DMSO	0.0843323		70	DMSO	0.102108
71	DMSO	0.082977		71	DMSO	0.100405
72	DMSO	0.0821571		72	DMSO	0.0999671
73	DMSO	0.0833663		73	DMSO	0.100215
74	DMSO	0.0830496		74	DMSO	0.0990476
75	DMSO	0.0816955		75	DMSO	0.0976495
76	DMSO	0.0826765		76	DMSO	0.0973835
77	DMSO	0.0833745		77	DMSO	0.0971334
78	DMSO	0.0842371		78	DMSO	0.0991301
79	DMSO	0.082147		79	DMSO	0.0979778
80	DMSO	0.0815903		80	DMSO	0.0963044
81	DMSO	0.081336		81	DMSO	0.0948287
82	DMSO	0.0805779		82	DMSO	0.0956961
83	DMSO	0.0804496		83	DMSO	0.0945657
84	DMSO	0.0810619		84	DMSO	0.0935709
85	DMSO	0.0798274		85	DMSO	0.0925754
86	DMSO	0.0789681		86	DMSO	0.0913447
87	DMSO	0.0799075		87	DMSO	0.093749
88	DMSO	0.0784847		88	DMSO	0.0928983
89	DMSO	0.0807273		89	DMSO	0.0924972
90	DMSO	0.0801271		90	DMSO	0.0923109
91	DMSO	0.0795828		91	DMSO	0.0933079
92	DMSO	0.0786994		92	DMSO	0.093455
93	DMSO	0.0797799		93	DMSO	0.093049
94	DMSO	0.0804319		94	DMSO	0.0929093
95	DMSO	0.0802819		95	DMSO	0.0920817
96	DMSO	0.0789762		96	DMSO	0.0918729
97	DMSO	0.0792541		97	DMSO	0.0934172
98	DMSO	0.0809107		98	DMSO	0.0946342
99	DMSO	0.0825533		99	DMSO	0.0945063
100	DMSO	0.0830635		100	DMSO	0.0942778
101	DMSO	0.0826974		101	DMSO	0.0934382
102	DMSO	0.0812101		102	DMSO	0.0939429
103	DMSO	0.0804485		103	DMSO	0.0934865
104	DMSO	0.0821462		104	DMSO	0.0940851
105	DMSO	0.0850365		105	DMSO	0.0950583
106	DMSO	0.084843		106	DMSO	0.0980301
107	DMSO	0.085562		107	DMSO	0.0972731
108	DMSO	0.0859034		108	DMSO	0.0961174
109	DMSO	0.0851788		109	DMSO	0.0966976
110	DMSO	0.0872203		110	DMSO	0.0994589
111	DMSO	0.0856369		111	DMSO	0.0995093
112	DMSO	0.0870132		112	DMSO	0.100793
113	DMSO	0.0864734		113	DMSO	0.100068
114	DMSO	0.0862267		114	DMSO	0.101512
115	DMSO	0.0894337		115	DMSO	0.101725
116	DMSO	0.0873452		116	DMSO	0.0993837
117	DMSO	0.0883315		117	DMSO	0.101353
118	DMSO	0.0875874		118	DMSO	0.10215
119	DMSO	0.0889722		119	DMSO	0.101973
120	DMSO	0.0899399		120	DMSO	0.101821
1	JTE	0.127403		1	JTE	0.131015
2	JTE	0.128086		2	JTE	0.131789
3	JTE	0.1264		3	JTE	0.130709
4	JTE	0.127319		4	JTE	0.132643
5	JTE	0.127954		5	JTE	0.131965
6	JTE	0.127141		6	JTE	0.130066
7	JTE	0.126318		7	JTE	0.131077
8	JTE	0.126529		8	JTE	0.132139
9	JTE	0.127351		9	JTE	0.132337
10	JTE	0.128703		10	JTE	0.132919
11	JTE	0.13006		11	JTE	0.133808
12	JTE	0.129144		12	JTE	0.132886
13	JTE	0.128944		13	JTE	0.132309
14	JTE	0.129013		14	JTE	0.133339
15	JTE	0.130392		15	JTE	0.13291
16	JTE	0.129095		16	JTE	0.133232
17	JTE	0.127969		17	JTE	0.13334
18	JTE	0.126655		18	JTE	0.132312
19	JTE	0.128576		19	JTE	0.130837
20	JTE	0.128261		20	JTE	0.133858
21	JTE	0.130023		21	JTE	0.136119
22	JTE	0.130919		22	JTE	0.134406
23	JTE	0.131218		23	JTE	0.134999
24	JTE	0.130513		24	JTE	0.134772
25	JTE	0.130917		25	JTE	0.134577
26	JTE	0.132814		26	JTE	0.13612
27	JTE	0.132433		27	JTE	0.136909
28	JTE	0.133549		28	JTE	0.137196
29	JTE	0.134967		29	JTE	0.137718
30	JTE	0.135194		30	JTE	0.136432
31	JTE	0.134128		31	JTE	0.13645
32	JTE	0.13659		32	JTE	0.138129
33	JTE	0.137123		33	JTE	0.137729
34	JTE	0.138856		34	JTE	0.140639
35	JTE	0.138327		35	JTE	0.142461
36	JTE	0.139722		36	JTE	0.142679
37	JTE	0.139741		37	JTE	0.143075
38	JTE	0.14133		38	JTE	0.147045
39	JTE	0.142999		39	JTE	0.147204
40	JTE	0.142362		40	JTE	0.148122
41	JTE	0.142983		41	JTE	0.147123
42	JTE	0.143663		42	JTE	0.148919
43	JTE	0.145672		43	JTE	0.150195
44	JTE	0.148352		44	JTE	0.151645
45	JTE	0.147726		45	JTE	0.152466
46	JTE	0.150274		46	JTE	0.157358
47	JTE	0.151947		47	JTE	0.158433
48	JTE	0.150817		48	JTE	0.157707
49	JTE	0.156326		49	JTE	0.160627
50	JTE	0.158858		50	JTE	0.162087
51	JTE	0.159513		51	JTE	0.162636
52	JTE	0.161742		52	JTE	0.166562
53	JTE	0.160974		53	JTE	0.168169
54	JTE	0.16241		54	JTE	0.170619
55	JTE	0.168009		55	JTE	0.175209
56	JTE	0.17234		56	JTE	0.176418
57	JTE	0.177313		57	JTE	0.179886
58	JTE	0.18954		58	JTE	0.190475
59	JTE	0.205446		59	JTE	0.194408
60	JTE	0.151982		60	JTE	0.156803
61	JTE	0.107131		61	JTE	0.13277
62	JTE	0.108477		62	JTE	0.141213
63	JTE	0.108628		63	JTE	0.144973
64	JTE	0.108732		64	JTE	0.142328
65	JTE	0.106616		65	JTE	0.141533
66	JTE	0.106467		66	JTE	0.139601
67	JTE	0.105851		67	JTE	0.137074
68	JTE	0.103981		68	JTE	0.136422
69	JTE	0.103469		69	JTE	0.136268
70	JTE	0.103461		70	JTE	0.134537
71	JTE	0.103065		71	JTE	0.133717
72	JTE	0.10106		72	JTE	0.133948
73	JTE	0.100831		73	JTE	0.13398
74	JTE	0.0999938		74	JTE	0.133226
75	JTE	0.0983067		75	JTE	0.130932
76	JTE	0.0994392		76	JTE	0.130179
77	JTE	0.0982778		77	JTE	0.130435
78	JTE	0.10016		78	JTE	0.130657
79	JTE	0.0991882		79	JTE	0.129914
80	JTE	0.0981504		80	JTE	0.127768
81	JTE	0.0964197		81	JTE	0.124814
82	JTE	0.0956804		82	JTE	0.125184
83	JTE	0.0951496		83	JTE	0.124392
84	JTE	0.0948693		84	JTE	0.124085
85	JTE	0.0939734		85	JTE	0.123593
86	JTE	0.0937489		86	JTE	0.123645
87	JTE	0.0934638		87	JTE	0.123603
88	JTE	0.0929462		88	JTE	0.121729
89	JTE	0.093908		89	JTE	0.12058
90	JTE	0.0929658		90	JTE	0.119133
91	JTE	0.092694		91	JTE	0.120054
92	JTE	0.0917102		92	JTE	0.119486
93	JTE	0.0912697		93	JTE	0.118943
94	JTE	0.0920958		94	JTE	0.119431
95	JTE	0.0914846		95	JTE	0.118177
96	JTE	0.0911023		96	JTE	0.116279
97	JTE	0.0906584		97	JTE	0.117719
98	JTE	0.0905637		98	JTE	0.119058
99	JTE	0.090308		99	JTE	0.118731
100	JTE	0.0916562		100	JTE	0.118143
101	JTE	0.0907377		101	JTE	0.115761
102	JTE	0.0904412		102	JTE	0.116443
103	JTE	0.0905741		103	JTE	0.116774
104	JTE	0.091041		104	JTE	0.115517
105	JTE	0.0919055		105	JTE	0.114975
106	JTE	0.0923539		106	JTE	0.116953
107	JTE	0.0919345		107	JTE	0.116525
108	JTE	0.0919697		108	JTE	0.116132
109	JTE	0.0917003		109	JTE	0.114909
110	JTE	0.092682		110	JTE	0.115137
111	JTE	0.0929206		111	JTE	0.115964
112	JTE	0.0941364		112	JTE	0.116965
113	JTE	0.0923158		113	JTE	0.118212
114	JTE	0.0931939		114	JTE	0.116758
115	JTE	0.0944561		115	JTE	0.115229
116	JTE	0.0916743		116	JTE	0.114515
117	JTE	0.0918779		117	JTE	0.11472
118	JTE	0.0920421		118	JTE	0.115042
119	JTE	0.0937471		119	JTE	0.115369
120	JTE	0.0931131		120	JTE	0.115646

## Sheet: Fig. 2e
HeLa			HepG2
gene_symbol	RS.delta.JTEvDMSO		gene_symbol	RS.delta.JTEvDMSO
AASDHPPT	-0.0744279		AASDHPPT	1.34526
ABCB7	0.589466		ABCB7	1.75194
ABHD17C	0.5115		ABHD17C	1.46216
ABHD2	1.4473		ABHD2	1.5758
ACBD3	0.741827		ACBD3	0.954636
ACER3	2.12622		ACER3	2.74145
ACOX3	1.21884		ACOX3	1.84047
ACTR3	0.614122		ACTR3	1.79423
ACVR1B	1.1762		ACVR1B	1.30402
ADD3	0.0384127		ADD3	0.812122
AGA	1.24024		AGA	2.55102
AGFG1	0.524899		AGFG1	1.0544
AGTRAP	0.690764		AGTRAP	4.0502
AIMP1	0.342732		AIMP1	0.96574
AK4	1.30703		AK4	2.27189
AKAP1	0.0886681		AKAP1	0.902711
AKAP10	1.01347		AKAP10	1.25001
AKAP17A	1.35494		AKAP17A	1.08388
AKIP1	1.34307		AKIP1	0.881519
ANKMY2	0.504254		ANKMY2	1.42298
ANXA5	0.77602		ANXA5	0.640303
AP1B1	1.49795		AP1B1	2.03195
AP3S1	0.449054		AP3S1	0.844061
APEX2	1.30393		APEX2	1.45861
APLP2	0.46327		APLP2	0.939048
APOO	0.312266		APOO	1.40074
APP	0.812812		APP	2.15894
AREL1	1.08355		AREL1	1.3627
ARF6	0.768684		ARF6	0.93834
ARFIP1	1.17218		ARFIP1	3.39292
ARGLU1	0.690738		ARGLU1	0.743671
ARHGAP18	1.26612		ARHGAP18	2.21046
ARHGEF7	0.797902		ARHGEF7	1.99229
ARL4A	0.796499		ARL4A	1.11043
ARL5B	0.389721		ARL5B	0.98635
ARL6IP5	0.114612		ARL6IP5	1.54891
ARMC1	0.981467		ARMC1	0.970429
ARMC8	1.31318		ARMC8	2.25999
ASCC3	0.311668		ASCC3	2.05543
ASUN	0.783416		ASUN	1.31583
ASXL2	1.12021		ASXL2	2.50425
ATG12	0.92247		ATG12	2.55813
ATG3	0.554146		ATG3	1.14374
ATG5	0.890084		ATG5	0.862195
ATP11C	0.700546		ATP11C	0.662099
ATP2B4	-0.117764		ATP2B4	1.31488
ATP5C1	1.39522		ATP5C1	1.98993
ATP5F1	1.27228		ATP5F1	1.8808
ATP5G2	1.61911		ATP5G2	2.46173
ATP5J	1.81641		ATP5J	3.30789
ATP6V1H	-0.13028		ATP6V1H	0.597397
ATXN7L3B	0.225528		ATXN7L3B	1.13967
B4GALT1	1.35434		B4GALT1	2.17843
B4GALT5	1.34912		B4GALT5	1.98565
BARD1	0.944873		BARD1	1.78311
BBX	1.48478		BBX	1.22391
BCAT1	1.02652		BCAT1	1.73559
BCOR	1.17127		BCOR	1.37834
BDP1	0.989603		BDP1	1.86123
BET1	2.14784		BET1	1.50107
BLCAP	1.14488		BLCAP	2.01375
BRD2	0.850858		BRD2	1.48484
BRF1	0.922324		BRF1	2.51843
BRI3BP	0.382705		BRI3BP	1.75969
BUB1	0.821286		BUB1	1.40691
BUB3	0.904233		BUB3	1.72447
BZW2	0.394805		BZW2	0.277573
C16orf72	1.00209		C16orf72	1.28219
C1GALT1	0.185238		C1GALT1	0.79064
C1orf131	0.916232		C1orf131	1.28961
CAB39	0.27991		CAB39	0.789863
CALM1	1.79462		CALM1	1.93198
CAND1	1.13087		CAND1	1.89058
CASK	1.56977		CASK	2.25546
CASP7	0.370622		CASP7	1.51849
CCAR1	0.692792		CCAR1	1.03665
CCDC127	0.774023		CCDC127	0.834989
CCDC14	1.48067		CCDC14	4.17584
CCDC43	0.801244		CCDC43	1.67514
CCDC59	-0.0887182		CCDC59	0.178337
CCDC77	0.352743		CCDC77	0.443619
CCDC82	1.38362		CCDC82	3.77009
CCDC91	2.69428		CCDC91	4.43612
CCNT1	1.03942		CCNT1	1.42206
CCNT2	1.0038		CCNT2	1.56021
CCNY	0.484327		CCNY	1.09269
CCSER2	1.17641		CCSER2	1.71305
CCT4	0.69487		CCT4	1.44123
CD276	2.93765		CD276	1.98416
CDC40	3.05692		CDC40	3.29438
CDK1	0.901021		CDK1	1.37113
CDK19	0.217398		CDK19	1.70639
CDKAL1	1.31329		CDKAL1	1.69507
CDYL	0.300573		CDYL	1.45042
CENPE	0.823739		CENPE	1.04061
CENPF	1.2372		CENPF	1.27785
CENPJ	1.02598		CENPJ	2.35243
CENPQ	1.3898		CENPQ	1.64368
CEP120	0.59196		CEP120	1.53657
CEP41	0.972686		CEP41	1.82898
CEP63	0.349995		CEP63	1.43536
CGGBP1	0.423578		CGGBP1	1.4746
CHCHD10	1.18136		CHCHD10	1.10256
CHCHD3	0.932532		CHCHD3	1.68812
CHD6	0.817424		CHD6	1.51409
CHM	0.134209		CHM	0.693262
CHMP2B	0.53902		CHMP2B	2.46384
CHORDC1	0.778899		CHORDC1	0.922896
CIAPIN1	0.235374		CIAPIN1	1.16055
CKAP4	0.632444		CKAP4	1.79446
CLPTM1L	1.30123		CLPTM1L	2.02365
CMAS	0.327533		CMAS	-0.338585
CNBP	0.669759		CNBP	0.94814
CNDP2	0.579982		CNDP2	1.12421
CNOT2	0.651289		CNOT2	0.907256
CNOT4	0.630645		CNOT4	1.00206
CNTLN	1.25389		CNTLN	1.68451
COIL	1.21104		COIL	1.0046
COMMD7	1.33319		COMMD7	1.90384
COMMD8	1.00478		COMMD8	1.45943
COPS2	1.10717		COPS2	2.09236
COQ2	0.719522		COQ2	0.873685
COX7C	0.867787		COX7C	1.18386
CPD	0.776916		CPD	2.6556
CPSF6	0.794815		CPSF6	0.781555
CREM	0.718545		CREM	2.71295
CSNK1A1	1.59274		CSNK1A1	2.36969
CSNK1G3	0.682825		CSNK1G3	1.07671
CSNK2A1	1.00203		CSNK2A1	1.31404
CSTF2	0.867175		CSTF2	1.55296
CTB-63M22.1	-0.0050578		CTB-63M22.1	0.0601103
CTDP1	1.57753		CTDP1	0.449243
CTNNBL1	0.78486		CTNNBL1	0.828528
CTSC	0.390352		CTSC	0.968228
CUL5	0.815383		CUL5	1.19533
CWF19L2	0.509841		CWF19L2	1.03201
CXorf40A	1.45208		CXorf40A	1.90692
CXorf40B	1.22589		CXorf40B	1.8346
CYB5A	1.13202		CYB5A	0.92057
CYB5B	0.378934		CYB5B	1.00752
DARS	0.823886		DARS	1.16048
DBI	0.254217		DBI	0.736938
DBR1	0.406007		DBR1	1.36202
DCAF13	0.982564		DCAF13	1.64243
DCAF7	0.783323		DCAF7	1.7783
DCUN1D5	0.262754		DCUN1D5	0.852715
DDX1	0.642342		DDX1	1.02079
DDX10	0.828689		DDX10	0.583821
DDX3X	0.00181557		DDX3X	0.753322
DERL1	0.154205		DERL1	1.60961
DGCR6L	1.19153		DGCR6L	1.32193
DHX15	0.900581		DHX15	1.46274
DIAPH2	1.12086		DIAPH2	2.66719
DIAPH3	0.727103		DIAPH3	2.20621
DNAJB1	1.33389		DNAJB1	1.26093
DNAJC15	1.18448		DNAJC15	1.30592
DNPEP	1.98671		DNPEP	1.83346
DPY19L3	0.60106		DPY19L3	1.60651
DPY19L4	1.32282		DPY19L4	1.47975
DROSHA	1.1582		DROSHA	1.73422
DSTYK	1.12974		DSTYK	2.27776
DUSP22	1.44981		DUSP22	1.52543
DUSP3	0.378311		DUSP3	2.92314
DYRK1A	1.36066		DYRK1A	2.74693
DYRK2	0.805273		DYRK2	1.91366
E2F6	0.446539		E2F6	0.953047
ECI2	0.591193		ECI2	1.94285
EEF1A1	0.619281		EEF1A1	0.797247
EEF1B2	0.706467		EEF1B2	0.748242
EFR3A	-0.491007		EFR3A	0.961883
EFTUD2	2.00345		EFTUD2	2.26081
EIF1	0.899191		EIF1	1.27589
EIF3C	0.860336		EIF3C	0.618468
EIF3H	0.926554		EIF3H	1.07814
EIF3K	1.15969		EIF3K	1.59414
EIF4E	1.79046		EIF4E	4.97588
EIF4E2	1.23874		EIF4E2	1.7041
EIF4G3	1.16991		EIF4G3	1.24647
EIF5	0.973161		EIF5	2.52147
ELF1	0.70349		ELF1	1.00865
ELMOD2	1.44582		ELMOD2	0.577885
ELOVL5	0.822327		ELOVL5	1.0904
ELP3	0.669622		ELP3	1.56023
EMC2	1.42965		EMC2	1.76212
ENO1	0.786431		ENO1	1.01296
EPC1	0.86551		EPC1	1.77946
EPDR1	0.701695		EPDR1	0.84182
EPS15	0.920878		EPS15	0.761085
EPS15L1	0.870328		EPS15L1	1.69469
ERICH1	-0.960818		ERICH1	-0.00743793
ETNK1	0.700147		ETNK1	1.10494
EXOC1	1.43062		EXOC1	1.32688
EXOC4	1.06999		EXOC4	0.886238
EXOC5	0.192092		EXOC5	1.50235
FABP5	0.380425		FABP5	1.61559
FADD	1.47074		FADD	1.69615
FAM107B	0.85161		FAM107B	2.38205
FAM114A1	1.6291		FAM114A1	1.97987
FAM114A2	1.90207		FAM114A2	1.32255
FAM120AOS	0.89939		FAM120AOS	0.746182
FAM179B	2.01195		FAM179B	1.30956
FAM204A	1.11061		FAM204A	1.34237
FAM21A	1.23791		FAM21A	1.69958
FAM220A	0.868966		FAM220A	0.976701
FAM60A	0.995391		FAM60A	1.58998
FAM91A1	1.46571		FAM91A1	1.3331
FASTKD2	0.825574		FASTKD2	1.41074
FBXL17	0.0923567		FBXL17	1.80616
FBXO21	0.553364		FBXO21	0.953446
FBXO28	0.922041		FBXO28	3.39738
FBXO45	1.97732		FBXO45	2.27077
FBXO7	1.44804		FBXO7	1.13128
FBXO9	1.79709		FBXO9	2.18643
FCF1	0.241417		FCF1	0.830968
FDX1	0.976113		FDX1	1.65645
FMR1	0.858582		FMR1	1.52329
FNIP2	0.408759		FNIP2	-0.13481
FOPNL	2.33273		FOPNL	1.84307
FOXJ3	0.456714		FOXJ3	1.09865
FOXN2	-0.201781		FOXN2	0.588451
FOXN3	1.87367		FOXN3	6.14908
FRA10AC1	0.998782		FRA10AC1	1.44539
FUBP3	0.881087		FUBP3	1.50155
FUNDC1	1.01084		FUNDC1	1.22651
G3BP1	0.721793		G3BP1	1.18766
GABPB1	0.137579		GABPB1	1.59226
GAN	0.708104		GAN	1.41079
GBE1	1.18019		GBE1	1.51882
GCC1	0.358837		GCC1	0.582259
GCLC	0.730984		GCLC	0.935701
GDAP2	0.752457		GDAP2	1.37875
GFOD1	0.376147		GFOD1	1.87989
GGPS1	1.62245		GGPS1	1.80408
GHITM	1.06279		GHITM	1.72461
GLRX5	0.622565		GLRX5	0.93136
GLUL	1.76413		GLUL	3.0761
GM2A	1.57749		GM2A	0.868755
GMEB1	-0.0901978		GMEB1	2.98221
GMNN	0.622788		GMNN	0.902976
GNAS	1.02895		GNAS	0.875331
GNL2	0.821105		GNL2	1.24865
GNL3L	0.0404592		GNL3L	0.279308
GOLGA4	1.14883		GOLGA4	1.58847
GOLIM4	0.84774		GOLIM4	1.67394
GOT2	1.38121		GOT2	1.83591
GPALPP1	1.32576		GPALPP1	1.11872
GPATCH2	1.19693		GPATCH2	2.83565
GRB10	1.08811		GRB10	1.47379
GRB2	0.396408		GRB2	1.20509
GS1-251I9.4	1.0129		GS1-251I9.4	3.33733
GTF2E1	0.446522		GTF2E1	0.745806
GTF2F2	1.14752		GTF2F2	2.01053
H3F3A	0.626096		H3F3A	1.2239
HADH	-0.180489		HADH	1.37568
HBS1L	1.09574		HBS1L	1.3137
HCCS	1.26457		HCCS	0.564744
HDHD1	0.0979891		HDHD1	0.939254
HEATR2	1.18561		HEATR2	2.51544
HEATR3	-0.441532		HEATR3	1.21947
HERC2	1.94046		HERC2	1.94018
HHEX	0.642141		HHEX	1.76136
HIF1AN	1.44298		HIF1AN	1.74043
HINT1	0.547268		HINT1	0.933061
HMG20A	0.433656		HMG20A	0.874776
HMGCS1	0.601812		HMGCS1	1.14925
HNRNPD	0.883812		HNRNPD	1.09941
HSBP1	1.78404		HSBP1	1.33109
HSD17B10	1.07769		HSD17B10	0.818123
HSD17B12	1.61499		HSD17B12	1.28231
HSPA13	2.06038		HSPA13	1.20645
IDH3A	1.4701		IDH3A	2.08488
IFNGR1	1.05384		IFNGR1	1.6243
IFT74	1.14227		IFT74	1.61566
IKBKB	0.735146		IKBKB	1.84064
IMPACT	0.631826		IMPACT	0.398602
IMPAD1	-0.122951		IMPAD1	0.678072
ING1	0.930429		ING1	-0.289668
ING3	0.966388		ING3	1.94039
INTS10	1.08629		INTS10	1.20067
INTS6	1.85877		INTS6	3.55157
IPO5	1.17882		IPO5	1.62042
IREB2	0.83296		IREB2	1.47432
ITPK1	0.824297		ITPK1	1.70115
KAT6A	-0.0239389		KAT6A	0.685511
KDM5B	0.294892		KDM5B	0.648027
KEAP1	0.949831		KEAP1	1.31621
KIAA0368	0.860403		KIAA0368	0.823432
KIAA0947	0.84249		KIAA0947	1.60426
KIAA1109	0.575056		KIAA1109	1.18767
KIAA1429	1.54965		KIAA1429	1.82443
KIAA1430	0.931136		KIAA1430	1.01115
KIAA1715	1.24392		KIAA1715	1.29842
KIF16B	0.811918		KIF16B	1.13813
KIF20B	0.665572		KIF20B	0.90021
KIF21A	0.579855		KIF21A	0.720216
KLF6	0.896244		KLF6	1.56988
KLHL9	0.511216		KLHL9	0.551994
KRIT1	0.621474		KRIT1	0.959673
LAMP2	0.668442		LAMP2	2.15183
LARP4	1.0537		LARP4	1.70421
LARP7	0.0856531		LARP7	0.914753
LARS	1.52121		LARS	1.9849
LARS2	1.11144		LARS2	1.69066
LEMD3	0.943641		LEMD3	1.56447
LIN52	0.694441		LIN52	1.37228
LINC00116	0.416726		LINC00116	0.521769
LINC00662	-0.128876		LINC00662	0.535787
LMAN1	0.602255		LMAN1	0.973087
LMAN2L	1.75128		LMAN2L	1.81819
LMBRD1	0.360944		LMBRD1	1.34316
LMF2	0.393342		LMF2	1.68461
LPGAT1	1.55615		LPGAT1	2.83847
LUC7L3	1.16518		LUC7L3	2.0455
LYAR	1.65174		LYAR	1.98492
LYPLAL1	0.832415		LYPLAL1	-0.0910369
LYRM1	1.25885		LYRM1	1.43713
LZIC	2.43122		LZIC	2.3535
MAGEF1	0.791959		MAGEF1	1.70491
MAGT1	0.865458		MAGT1	1.00805
MAN2A1	0.952972		MAN2A1	1.84764
MAP2K4	1.06297		MAP2K4	1.95109
MAP3K7	0.776301		MAP3K7	1.15808
MAP7D1	0.539296		MAP7D1	1.41702
MAPK9	0.723644		MAPK9	1.20518
MAPRE2	-0.0348471		MAPRE2	1.13234
2023-03-05	0.422999		2023-03-05	1.56647
MATR3	0.500909		MATR3	0.811025
MBTPS2	0.939846		MBTPS2	1.50564
MCFD2	1.04889		MCFD2	1.12063
MCM3	0.876914		MCM3	0.908832
MCU	1.43726		MCU	2.18691
MCUR1	0.28607		MCUR1	1.51138
MDM4	3.14543		MDM4	3.42555
MED10	1.21578		MED10	1.67268
MED15	0.702046		MED15	1.12747
MED18	1.32475		MED18	0.402586
MED27	0.501943		MED27	0.24897
MED6	0.529747		MED6	1.17682
METTL15	0.658943		METTL15	0.163917
METTL8	1.1884		METTL8	1.3694
METTL9	0.348415		METTL9	0.891882
MFSD5	0.0570733		MFSD5	0.669851
MINPP1	-0.156283		MINPP1	1.00176
MIOS	1.1327		MIOS	1.53501
MKKS	1.51227		MKKS	2.36253
MKRN1	0.818101		MKRN1	1.7164
MLEC	0.848921		MLEC	1.22099
MMGT1	0.171426		MMGT1	1.04687
MORF4L1	0.420685		MORF4L1	1.02484
MORF4L2	0.649615		MORF4L2	1.66051
MOSPD1	0.91356		MOSPD1	1.90831
MPHOSPH10	0.941989		MPHOSPH10	1.03469
MRP63	1.91036		MRP63	1.09838
MRPL1	-0.29984		MRPL1	2.57468
MRPL15	0.869744		MRPL15	1.28912
MRPL22	0.658927		MRPL22	1.18377
MRPL32	0.37187		MRPL32	1.30521
MRPL42	1.06986		MRPL42	1.45153
MRPS27	0.84763		MRPS27	1.94612
MRPS30	1.02987		MRPS30	1.27055
MSI2	1.19963		MSI2	1.61098
MSL3	3.86304		MSL3	4.26065
MSRB1	2.09282		MSRB1	0.884945
MSRB2	0.746721		MSRB2	2.3456
MTMR3	0.598995		MTMR3	1.35526
MTMR6	1.23262		MTMR6	0.531275
MTPN	0.461465		MTPN	0.711455
MTR	1.59511		MTR	2.61176
MTRR	1.05676		MTRR	2.14184
MUT	1.56023		MUT	1.67994
MYEOV2	1.4142		MYEOV2	2.15281
MZT2B	1.77083		MZT2B	2.67849
NAA30	1.52302		NAA30	1.46867
NAA38	0.760716		NAA38	1.31056
NAGK	0.706028		NAGK	1.554
NAPG	1.27767		NAPG	1.81848
NARS	0.880862		NARS	1.76436
NCSTN	1.38943		NCSTN	1.5534
NDRG1	1.08099		NDRG1	1.37783
NDUFA1	0.569947		NDUFA1	1.40846
NDUFA10	1.22515		NDUFA10	0.867027
NDUFA4	2.11366		NDUFA4	2.58456
NDUFAF4	1.57279		NDUFAF4	5.18034
NDUFB5	0.316069		NDUFB5	2.31473
NFYC	0.739645		NFYC	1.07907
NLK	1.37034		NLK	2.0079
NMD3	0.974846		NMD3	0.124289
NOL10	1.1093		NOL10	1.61256
NOP58	0.645003		NOP58	1.78454
NPM1	0.550813		NPM1	1.08168
NPTN	0.462682		NPTN	1.57526
NSMCE2	1.42604		NSMCE2	1.92072
NSRP1	0.804059		NSRP1	1.13462
NUBP1	-2.01596		NUBP1	0.949333
NUDCD3	1.72255		NUDCD3	3.13165
NUF2	0.228938		NUF2	1.49532
NUP160	0.720137		NUP160	1.56238
NUP93	1.02964		NUP93	1.0926
NUPL1	1.03689		NUPL1	5.42397
OAT	0.442947		OAT	0.892791
OCIAD1	1.12834		OCIAD1	2.51424
OCRL	0.405536		OCRL	1.04285
OLA1	0.868855		OLA1	1.53724
OPA1	1.13104		OPA1	1.69771
OPTN	0.789626		OPTN	1.28574
ORC5	1.09234		ORC5	1.7537
OTUD6B	0.361595		OTUD6B	0.209343
OXSR1	0.833868		OXSR1	1.55882
PABPC1	1.23226		PABPC1	2.82473
PAPOLA	0.615224		PAPOLA	1.03241
PAPSS1	0.866816		PAPSS1	3.0171
PARP1	0.842548		PARP1	1.21012
PARP4	0.808663		PARP4	0.811921
PCED1A	0.742959		PCED1A	2.21686
PDCD10	0.741643		PDCD10	1.5467
PDCD6IP	0.596685		PDCD6IP	1.76856
PDLIM5	0.789329		PDLIM5	1.44612
PDS5B	0.25946		PDS5B	0.797984
PDSS2	1.74019		PDSS2	1.29847
PDZD11	0.514573		PDZD11	0.347469
PGM2	0.615816		PGM2	1.17664
PGRMC1	0.79788		PGRMC1	1.52916
PHF20L1	0.978436		PHF20L1	2.74083
PHF3	3.10866		PHF3	4.73011
PHGDH	2.08037		PHGDH	2.10001
PI4K2B	0.403632		PI4K2B	0.784477
PIGG	1.82094		PIGG	1.71756
PIGN	0.567542		PIGN	1.26521
PIP4K2A	0.955935		PIP4K2A	1.67267
PITPNB	0.626706		PITPNB	1.6095
PJA2	0.942594		PJA2	1.3647
PLEKHB2	-0.203373		PLEKHB2	0.380067
PLIN3	1.02631		PLIN3	1.65913
PLK1S1	0.426112		PLK1S1	1.51802
PLSCR1	1.60269		PLSCR1	1.75603
PNP	1.02679		PNP	1.19116
PNPLA8	0.814827		PNPLA8	1.32261
PNRC1	0.849514		PNRC1	1.22157
POC1A	1.10972		POC1A	1.69907
POLA1	0.663917		POLA1	1.53036
POLR1D	0.685533		POLR1D	1.06641
POLR2A	1.33965		POLR2A	0.892616
POLR2M	1.67471		POLR2M	0.804131
POLR3B	0.384493		POLR3B	1.40646
PPA2	0.898977		PPA2	1.57109
PPIL4	0.420891		PPIL4	1.36868
PPM1A	0.313818		PPM1A	1.16839
PPM1B	1.12158		PPM1B	2.7371
PPP1CC	1.08694		PPP1CC	1.07998
PPP1R2	0.20154		PPP1R2	0.763406
PPP2CB	-0.122981		PPP2CB	0.350613
PPP2R1A	0.619186		PPP2R1A	1.29803
PPP2R5C	0.401594		PPP2R5C	1.85599
PPP3CA	0.0549386		PPP3CA	0.817739
PRDM2	2.65953		PRDM2	2.74251
PRKAR1B	3.51021		PRKAR1B	3.147
PRKCI	0.983537		PRKCI	1.64805
PRNP	1.5972		PRNP	2.23167
PRRC2C	0.962141		PRRC2C	1.8072
PSMB5	0.615082		PSMB5	2.14857
PSMD10	0.861036		PSMD10	0.642724
PSMD13	1.16469		PSMD13	1.51349
PTPN11	0.795325		PTPN11	0.746044
PUM1	1.55889		PUM1	2.11066
PURB	1.19605		PURB	3.05878
PYURF	0.95478		PYURF	0.428524
QDPR	1.06504		QDPR	3.34691
QRSL1	1.03283		QRSL1	1.86129
RAB11A	0.821092		RAB11A	1.20717
RAB12	1.72025		RAB12	1.77841
RAB18	0.722476		RAB18	1.37603
RAB22A	0.530196		RAB22A	1.04041
RAB2A	1.05769		RAB2A	1.57181
RAB32	1.1159		RAB32	1.37193
RAB4A	1.60057		RAB4A	1.99776
RAB5A	0.701918		RAB5A	1.41338
RAB6A	0.436021		RAB6A	1.72208
RAB7A	0.749305		RAB7A	1.14769
RAD18	0.353491		RAD18	0.598666
RAD23B	0.990151		RAD23B	1.512
RAN	0.589292		RAN	1.86859
RAP2C	1		RAP2C	1.1101
RB1CC1	0.0794578		RB1CC1	0.583322
RBBP6	0.0515076		RBBP6	0.424422
RBBP8	0.0764683		RBBP8	0.826269
RBM17	1.3584		RBM17	1.14003
RBM18	1.44808		RBM18	3.87591
RBM25	0.598199		RBM25	1.35421
RBM26	1.01924		RBM26	2.38595
RBM33	0.460386		RBM33	0.890164
RBMX2	0.125598		RBMX2	1.03858
RCC1	0.805739		RCC1	1.00632
RCN2	0.530227		RCN2	1.37775
REPS1	0.766885		REPS1	1.33376
REST	0.774577		REST	0.349909
RFC3	1.11499		RFC3	0.455995
RFK	1.13914		RFK	1.20366
RFWD2	1.28628		RFWD2	2.81204
RHBDD2	0.824851		RHBDD2	1.83866
RHOT1	0.0883283		RHOT1	2.21653
RMND5A	0.726378		RMND5A	2.35784
RNF113A	1.15866		RNF113A	0.629266
RNF145	0.965976		RNF145	1.36103
RNF20	0.313338		RNF20	0.93073
RNF219	0.815201		RNF219	0.96644
ROCK1	1.11788		ROCK1	1.02767
RP11-466P24.2	-0.281182		RP11-466P24.2	0.454566
RP9	1.3891		RP9	1.03531
RPA1	1.39042		RPA1	1.69083
RPIA	0.597005		RPIA	1.02995
RPL11	0.838589		RPL11	0.657667
RPL18A	1.22543		RPL18A	1.72762
RPL21	0.931066		RPL21	1.40878
RPL22L1	0.945112		RPL22L1	1.76044
RPL23	0.900748		RPL23	1.01412
RPL3	1.82848		RPL3	2.26952
RPL34	1.45975		RPL34	2.04285
RPL37A	-1.49344		RPL37A	1.09224
RPL41P1	-0.396847		RPL41P1	0.55605
RPL5	0.220827		RPL5	0.886815
RPL6	0.913842		RPL6	1.16202
RPN2	0.625534		RPN2	1.28062
RPS12	0.766831		RPS12	1.07183
RPS20	-0.394981		RPS20	-0.880079
RPS24	1.22444		RPS24	2.36588
RPUSD4	0.941078		RPUSD4	1.01133
RQCD1	1.0806		RQCD1	1.44444
RSRC1	1.16657		RSRC1	1.78601
RTCB	0.521061		RTCB	1.12226
RWDD4	1.76878		RWDD4	2.06693
RYK	2.50256		RYK	2.94258
S100A10	0.686162		S100A10	1.10526
SAFB2	0.521885		SAFB2	0.931611
SAP130	0.835397		SAP130	2.37544
SARS	0.761723		SARS	1.28585
SAT1	1.7606		SAT1	1.86557
SC5D	0.801123		SC5D	1.06917
SCFD2	2.07111		SCFD2	2.1997
SEC11C	1.64637		SEC11C	1.56966
SEC14L1	1.05133		SEC14L1	0.236137
SEC31A	1.05312		SEC31A	1.33482
SEC61G	0.689555		SEC61G	0.892524
SEL1L	1.37529		SEL1L	2.07015
SENP6	0.955057		SENP6	1.9874
2023-09-07	0.845208		2023-09-07	2.25683
SERPINB6	1.33761		SERPINB6	1.02284
SESN2	0.375398		SESN2	2.29935
SETX	1.05643		SETX	1.70704
SF3B1	1.60563		SF3B1	1.83594
SF3B5	1.55712		SF3B5	0.633137
SFPQ	0.884439		SFPQ	1.30435
SFT2D1	0.825772		SFT2D1	2.54831
SFXN1	1.54818		SFXN1	2.03553
SH3BP5L	0.861692		SH3BP5L	1.21945
SH3RF1	1.30212		SH3RF1	1.82666
SHFM1	-0.733139		SHFM1	-0.819942
SHQ1	-0.109045		SHQ1	0.645794
SIGMAR1	0.895664		SIGMAR1	1.45962
SIKE1	1.10239		SIKE1	1.46097
SIPA1L1	0.752512		SIPA1L1	1.8362
SKAP2	0.758276		SKAP2	0.666284
SLC15A4	1.35699		SLC15A4	1.1822
SLC25A32	0.68356		SLC25A32	0.885711
SLC25A36	0.812666		SLC25A36	1.45756
SLC25A37	1.74308		SLC25A37	3.9094
SLC25A38	1.1424		SLC25A38	1.31093
SLC25A46	1.40126		SLC25A46	1.65278
SLC35B3	0.53718		SLC35B3	1.36505
SLC38A1	0.760599		SLC38A1	1.70665
SLC39A10	1.07994		SLC39A10	1.501
SLC39A9	0.506671		SLC39A9	0.820493
SLC3A2	1.51239		SLC3A2	1.84359
SLC44A1	1.58278		SLC44A1	2.65941
SLC6A6	0.453066		SLC6A6	1.42689
SLC9A1	0.948161		SLC9A1	1.85284
SLK	0.862094		SLK	1.13722
SLMAP	0.63908		SLMAP	1.36991
SMAD4	0.777425		SMAD4	1.24529
SMAP1	-0.00233023		SMAP1	1.86967
SMAP2	0.221262		SMAP2	0.878216
SMARCAD1	0.58232		SMARCAD1	0.984365
SMARCE1	1.53051		SMARCE1	1.51228
SMCO4	0.947015		SMCO4	1.52901
SNAP29	0.64602		SNAP29	2.35033
SNAP47	1.12763		SNAP47	1.64628
SNHG6	0.588595		SNHG6	1.56958
SNRNP40	1.19784		SNRNP40	1.34494
SNRPB2	1.0727		SNRPB2	1.19634
SNRPC	1.12469		SNRPC	1.42442
SOAT1	1.4998		SOAT1	1.99674
SOD2	1.2219		SOD2	2.13073
SORD	1.77228		SORD	4.45628
SPCS3	0.577492		SPCS3	1.19669
SPDL1	1.58427		SPDL1	1.73491
SREK1IP1	0.852424		SREK1IP1	1.6901
SRP9	0.773938		SRP9	1.3019
SRRM1	0.549789		SRRM1	0.647966
SRSF8	0.701404		SRSF8	1.47465
SSR3	0.753977		SSR3	1.04222
ST13	0.789608		ST13	1.57937
STAM	1.06469		STAM	1.37142
STAM2	0.984172		STAM2	0.867929
STK35	2.13801		STK35	2.03176
STK39	0.297465		STK39	1.02079
STRAP	0.76507		STRAP	1.34774
STX18	1.47852		STX18	1.39739
STX2	1.07613		STX2	1.40085
STX7	1.11558		STX7	3.36032
SUB1	0.901437		SUB1	1.44813
SUCLG1	1.33941		SUCLG1	1.80891
SUCLG2	0.251032		SUCLG2	1.22578
SUV420H1	1.93506		SUV420H1	2.77576
SYPL1	0.609661		SYPL1	1.39039
TACC1	0.848369		TACC1	1.03443
TAF5L	0.756658		TAF5L	2.27365
TAMM41	0.367417		TAMM41	0.654326
TARS	0.747081		TARS	1.3118
TCEB1	1.05993		TCEB1	2.91967
TERF2IP	-0.408765		TERF2IP	-0.642404
TFG	0.424515		TFG	0.804848
THOP1	1.56757		THOP1	1.79662
TIMM21	1.21922		TIMM21	1.32085
TIPRL	0.43147		TIPRL	1.09061
TM2D1	0.942175		TM2D1	2.09726
TMEM147	0.812853		TMEM147	0.911105
TMEM161B	1.16209		TMEM161B	2.06533
TMEM18	1.10182		TMEM18	1.22682
TMEM261	0.516023		TMEM261	1.41295
TMEM41B	1.28342		TMEM41B	2.49607
TMEM50A	0.508598		TMEM50A	0.688863
TMEM66	-0.0886681		TMEM66	0.509365
TMPO	0.8757		TMPO	1.49313
TMTC3	2.38937		TMTC3	2.9496
TMX1	0.442295		TMX1	1.18037
TMX3	0.800265		TMX3	0.956661
TMX4	-0.00993824		TMX4	1.311
TNFRSF21	0.747764		TNFRSF21	0.991245
TNKS	1.04364		TNKS	2.67519
TNKS2	0.181973		TNKS2	1.037
TNPO1	1.57535		TNPO1	2.05633
TOP2A	0.764467		TOP2A	1.27375
TOP2B	0.288567		TOP2B	0.879508
TP53RK	0.461097		TP53RK	1.32732
TPMT	1.8679		TPMT	1.35879
TRAF3IP1	0.802617		TRAF3IP1	1.23984
TRAPPC8	0.653342		TRAPPC8	0.670342
TRIM27	0.878857		TRIM27	1.20416
TRIM44	0.0568689		TRIM44	0.673676
TRIP12	0.729909		TRIP12	1.68488
TRIT1	0.622453		TRIT1	1.26122
TRMT10A	1.11116		TRMT10A	2.53447
TRMT6	0.946084		TRMT6	2.01248
TRUB1	0.202677		TRUB1	0.567417
TSEN15	0.5042		TSEN15	0.961749
TSPAN17	1.5251		TSPAN17	1.70692
TTC14	1.46827		TTC14	1.39486
TTC37	1.00871		TTC37	0.508218
TUBA1B	0.819498		TUBA1B	1.06066
TUBGCP3	1.38597		TUBGCP3	2.57887
TUBGCP5	1.38063		TUBGCP5	0.774838
TWISTNB	0.355227		TWISTNB	1.24213
TXNDC12	1.14655		TXNDC12	1.29904
TXNL1	0.203385		TXNL1	4.05056
UBA6	0.825488		UBA6	2.63777
UBE2E3	1.16856		UBE2E3	2.23621
UBIAD1	1.15847		UBIAD1	1.57531
UBL3	0.934515		UBL3	2.34937
UBN2	1.25724		UBN2	1.7639
UFL1	1.01442		UFL1	1.96532
UFM1	1.41099		UFM1	3.1345
UHMK1	0.607511		UHMK1	1.72408
UHRF2	0.711411		UHRF2	0.990264
UIMC1	0.496965		UIMC1	1.48381
UPF2	0.544425		UPF2	1.62612
UQCC1	1.77562		UQCC1	2.07897
UQCRC2	0.749833		UQCRC2	1.89365
UQCRFS1	0.696216		UQCRFS1	0.94011
URI1	0.135653		URI1	0.4946
USO1	1.03503		USO1	1.2573
USP28	0.494522		USP28	1.47838
USP33	0.223539		USP33	1.49574
UTP18	1.25348		UTP18	1.11737
UTP3	0.67075		UTP3	0.498834
UXS1	0.159593		UXS1	0.747452
VANGL1	1.51682		VANGL1	1.92292
VEGFA	1.2651		VEGFA	1.90296
VPS41	0.269276		VPS41	1.49326
WAC	0.0431914		WAC	1.58423
WARS2	0.860432		WARS2	1.19407
WDFY1	1.2684		WDFY1	1.91799
WDR33	1.22715		WDR33	3.16711
WDR43	0.999947		WDR43	1.67826
WDR70	0.528352		WDR70	1.6826
WDR75	0.868456		WDR75	0.713211
WIBG	0.979504		WIBG	2.20489
WRN	0.740991		WRN	1.83154
XPNPEP1	0.298354		XPNPEP1	1.095
YAF2	0.92695		YAF2	2.32833
YIPF5	0.854818		YIPF5	1.80132
YIPF6	0.999937		YIPF6	1.99898
YTHDC1	0.166011		YTHDC1	1.49708
YTHDC2	0.694057		YTHDC2	1.08561
YTHDF1	1.4109		YTHDF1	1.16111
ZBTB43	0.877972		ZBTB43	1.19564
ZC3H11A	0.801926		ZC3H11A	1.19812
ZFAND6	0.235472		ZFAND6	1.04843
ZFP64	-0.481873		ZFP64	-0.178904
ZFR	0.573364		ZFR	1.41445
ZNF146	1.31711		ZNF146	0.927124
ZNF195	0.5423		ZNF195	4.82822
ZNF207	0.91318		ZNF207	1.35223
ZNF267	0.808708		ZNF267	0.663475
ZNF395	-0.758992		ZNF395	0.938599
ZNF592	1.60488		ZNF592	2.01372
ZNF644	0.367165		ZNF644	0.977553
ZNF706	1.39351		ZNF706	1.68836
ZRANB2	0.748225		ZRANB2	0.988746
ZW10	0.486163		ZW10	1.06962

## Sheet: Fig. 2f_HeLa_10
gene_symbol	gene_size	UR_DMSO	DR_DMSO	UR_JTE	DR_JTE	UR_DMSO_RPKM	UR_JTE_RPKM	DR_DMSO_RPKM	DR_JTE_RPKM	RS.DMSO	RS.JTE	RS.delta.JTEvDMSO
ABCA10	97633	128	1	277	12	0.0412727	0.0775008	0.00787027	0.0819492	-2.3907	0.0805173	2.47122
ABCB1	209437	7	1	9	1	0.00105219	0.00117385	0.00787027	0.0068291	2.90302	2.54045	-0.36257
ABCC1	193498	12847	122	15317	226	2.09014	2.16232	0.960173	1.54338	-1.12223	-0.486492	0.635739
ABCC10	23065	1184	87	1137	159	1.61602	1.34657	0.684714	1.08583	-1.23888	-0.3105	0.928376
ABCC5	98082	4473	18	4899	35	1.43569	1.3644	0.141665	0.239018	-3.34119	-2.51307	0.828113
ABCD1	19894	1487	28	1701	89	2.35309	2.33564	0.220368	0.60779	-3.41657	-1.94217	1.4744
ABHD15	6591	126	31	191	50	0.601823	0.791599	0.243978	0.341455	-1.30259	-1.21308	0.089511
ABT1	3099	228	38	243	86	2.31613	2.14194	0.29907	0.587302	-2.95316	-1.86674	1.08641
ABTB2	207021	7131	9	8389	14	1.08439	1.10693	0.0708324	0.0956073	-3.93633	-3.53329	0.403035
AC004797.1	1329	43	11	51	12	1.01858	1.04826	0.086573	0.0819492	-3.55649	-3.67712	-0.12063
AC004840.9	10088	181	52	412	152	0.564837	1.11562	0.409254	1.03802	-0.464838	-0.104005	0.360833
AC004893.11	35076	541	9	1379	54	0.485553	1.07393	0.0708324	0.368771	-2.77715	-1.54211	1.23504
AC005224.2	7435	274	47	638	196	1.16016	2.34403	0.369903	1.3385	-1.64911	-0.80837	0.84074
AC007318.5	1260	62	1	76	1	1.54907	1.64765	0.00787027	0.0068291	-7.62077	-7.9145	-0.293731
AC007382.1	204	10	96	10	155	1.54319	1.33904	0.755546	1.05851	-1.03032	-0.339163	0.691162
AC007773.2	15511	450	34	613	70	0.913319	1.07955	0.267589	0.478037	-1.7711	-1.17524	0.595858
AC009005.2	5004	35	50	49	70	0.220191	0.267487	0.393514	0.478037	0.837655	0.837655	1.11022e-16
AC009299.3	4312	175	89	245	131	1.27764	1.55207	0.700454	0.894612	-0.867121	-0.794858	0.0722627
AC009403.2	33975	187	1	333	2	0.173273	0.267737	0.00787027	0.0136582	-4.46049	-4.29298	0.167516
AC009404.2	7722	355	26	909	135	1.44727	3.21557	0.204627	0.921928	-2.82226	-1.80235	1.01991
AC009948.5	26305	922	30	999	47	1.10342	1.03741	0.236108	0.320968	-2.22447	-1.69249	0.53198
AC010982.1	27734	361	8	1390	48	0.409774	1.36907	0.0629622	0.327797	-2.70227	-2.06232	0.639948
AC016747.3	3373	78	18	112	69	0.727994	0.907037	0.141665	0.471208	-2.36144	-0.944798	1.41665
AC022431.1	438	68	1	43	1	4.88747	2.68175	0.00787027	0.0068291	-9.27846	-8.61726	0.661198
AC024560.3	49694	2590	2	3697	13	1.64076	2.03221	0.0157405	0.0887783	-6.70374	-4.5167	2.18704
AC025171.1	3816	396	240	419	338	3.26691	2.99936	1.88887	2.30823	-0.790405	-0.377866	0.412539
AC025335.1	2630	41	8	57	32	0.49077	0.592028	0.0629622	0.218531	-2.96249	-1.43783	1.52466
AC027307.3	1100	44	75	129	127	1.25924	3.20347	0.59027	0.867295	-1.09311	-1.88504	-0.79193
AC068039.4	2363	15	22	77	61	0.199838	0.890123	0.173146	0.416575	-0.206839	-1.09543	-0.88859
AC074389.9	3662	464	229	537	484	3.98887	4.00571	1.80229	3.30528	-1.14615	-0.277283	0.868862
AC079135.1	127481	1389	15	2063	41	0.34301	0.442056	0.118054	0.279993	-1.5388	-0.658838	0.879964
AC091133.1	5310	67	3	127	18	0.397219	0.65333	0.0236108	0.122924	-4.07241	-2.41005	1.66237
AC091729.9	4894	273	98	327	209	1.7561	1.82519	0.771287	1.42728	-1.18703	-0.354774	0.83226
AC093323.3	2597	101	63	124	133	1.22433	1.30429	0.495827	0.90827	-1.30409	-0.522068	0.782018
AC093673.5	804	18	25	19	32	0.7048	0.645536	0.196757	0.218531	-1.8408	-1.56266	0.278141
AC099850.1	11670	101	14	132	15	0.272458	0.308977	0.110184	0.102436	-1.30612	-1.59277	-0.286647
AC104532.4	2322	20	22	68	126	0.271155	0.799963	0.173146	0.860466	-0.647129	0.105185	0.752314
AC108142.1	270812	14	1	37	1	0.00162746	0.00373213	0.00787027	0.0068291	2.27379	0.871694	-1.4021
AC144831.1	2656	15	4	61	51	0.177792	0.627372	0.0314811	0.348284	-2.49764	-0.849057	1.64858
AC156455.1	5311	15	5	24	11	0.0889129	0.123441	0.0393514	0.0751201	-1.17598	-0.716547	0.459432
AC159540.1	18025	1024	1	2084	7	1.78844	3.15824	0.00787027	0.0478037	-7.82807	-6.04586	1.78222
ACAD9	36472	4855	400	5633	755	4.19063	4.21894	3.14811	5.15597	-0.412682	0.289362	0.702044
ACD	3299	113	43	129	74	1.07832	1.06815	0.338422	0.505353	-1.67189	-1.07975	0.59214
ACN9	65174	1751	63	1737	87	0.845788	0.728029	0.495827	0.594131	-0.770459	-0.293214	0.477245
ACO2	59865	2835	42	3097	91	1.49084	1.41316	0.330551	0.621448	-2.17317	-1.18522	0.987955
ACOX3	74442	1353	67	1874	216	0.572176	0.687662	0.527308	1.47508	-0.117812	1.10103	1.21884
ACP2	9605	322	39	288	77	1.05538	0.819065	0.306941	0.52584	-1.78173	-0.639353	1.14238
ACPL2	66181	1116	7	1238	13	0.530861	0.510988	0.0550919	0.0887783	-3.26842	-2.52501	0.743411
ACRC	35173	791	43	2623	207	0.707973	2.0371	0.338422	1.41362	-1.06487	-0.527119	0.537754
ACSBG1	78221	45	1	65	2	0.0181109	0.0226993	0.00787027	0.0136582	-1.20237	-0.732884	0.469485
ACTA2	56317	170	3	403	11	0.0950296	0.195474	0.0236108	0.0751201	-2.00893	-1.37971	0.629224
ACTC1	8044	1001	11	919	18	3.91752	3.12081	0.086573	0.122924	-5.49988	-4.66608	0.833799
ACTL10	2028	41	36	48	38	0.636452	0.646542	0.28333	0.259506	-1.16757	-1.31698	-0.149408
ACTN1	105298	8823	160	11361	442	2.63782	2.94727	1.25924	3.01846	-1.06679	0.0344346	1.10123
ACTR1A	23497	1403	154	1502	419	1.87973	1.74615	1.21202	2.86139	-0.633108	0.712542	1.34565
ACTR1B	8140	603	130	695	220	2.33208	2.3323	1.02314	1.5024	-1.18862	-0.634481	0.554137
ADAM1A	2976	158	97	367	359	1.67137	3.36865	0.763416	2.45165	-1.13049	-0.458422	0.672072
ADAM8	14466	26	29	178	55	0.0565815	0.33612	0.228238	0.3756	2.01214	0.16022	-1.85191
ADAMTSL5	8587	42	5	56	2	0.153978	0.178143	0.0393514	0.0136582	-1.96824	-3.7052	-1.73697
ADCK3	90010	1034	13	1376	32	0.361643	0.417591	0.102314	0.218531	-1.82157	-0.934251	0.887316
ADCK5	21668	455	42	424	58	0.661062	0.534528	0.330551	0.396088	-0.999911	-0.432445	0.567466
ADCY10P1	39811	503	15	2293	61	0.397754	1.57335	0.118054	0.416575	-1.75243	-1.91719	-0.164759
ADCY7	71999	3021	100	4728	365	1.32091	1.7938	0.787027	2.49262	-0.747049	0.474643	1.22169
ADIPOR2	100105	7209	108	7004	208	2.26709	1.91123	0.849989	1.42045	-1.41533	-0.428153	0.987172
ADNP	42374	8462	172	9331	258	6.28671	6.01523	1.35369	1.76191	-2.21541	-1.77148	0.443929
ADPGK	34478	3932	151	4333	329	3.59022	3.43297	1.18841	2.24677	-1.59504	-0.611603	0.983436
ADPRHL1	31580	227	5	781	47	0.226289	0.675557	0.0393514	0.320968	-2.52368	-1.07365	1.45003
ADRM1	6770	1136	36	1170	43	5.2825	4.72085	0.28333	0.293651	-4.22067	-4.00687	0.213794
AFMID	20385	712	17	682	17	1.09956	0.913896	0.133795	0.116095	-3.03883	-2.97673	0.0621055
AGAP2-AS1	2086	28	14	53	26	0.422565	0.69404	0.110184	0.177557	-1.93926	-1.96674	-0.0274807
AGMAT	12758	183	44	153	57	0.451563	0.327591	0.346292	0.389258	-0.382938	0.248832	0.63177
AGPAT2	14281	204	15	220	50	0.449698	0.420811	0.118054	0.341455	-1.92951	-0.301478	1.62803
AGTR1	45225	28	1	30	1	0.0194908	0.0181203	0.00787027	0.0068291	-1.30831	-1.40784	-0.0995357
AGTRAP	18719	548	1	679	2	0.921611	0.990856	0.00787027	0.0136582	-6.8716	-6.18084	0.690764
AHCTF1	92881	9767	42	9005	105	3.31043	2.64838	0.330551	0.717055	-3.32407	-1.88495	1.43912
AHDC1	70397	2053	23	2412	94	0.918088	0.935936	0.181016	0.641935	-2.34251	-0.543983	1.79853
AHI1	214245	6289	17	8845	32	0.924104	1.12774	0.133795	0.218531	-2.78803	-2.36753	0.420506
AHNAK	122692	68065	4	60290	3	17.4645	13.4231	0.0314811	0.0204873	-9.11573	-9.35577	-0.240043
AHNAK2	41114	6984	21	8157	88	5.34767	5.41956	0.165276	0.60096	-5.01596	-3.17283	1.84313
AHRR	134116	3445	17	6342	62	0.808646	1.29172	0.133795	0.423404	-2.59549	-1.60919	0.9863
AHSA2	13786	2155	77	2645	179	4.92106	5.24096	0.606011	1.22241	-3.02155	-2.1001	0.921449
AIFM2	34712	1251	7	2417	84	1.13456	1.90204	0.0550919	0.573644	-4.36415	-1.72932	2.63483
AIM1	58597	34	1	35	1	0.0182664	0.0163161	0.00787027	0.0068291	-1.21471	-1.25653	-0.0418202
AIMP2	14590	1415	72	1266	87	3.05317	2.37029	0.56666	0.594131	-2.42975	-1.99621	0.433543
AK1	11264	10	1	23	14	0.0279484	0.0557774	0.00787027	0.0956073	-1.82828	0.77744	2.60572
AK2	73013	4416	367	6125	1308	1.90405	2.29155	2.88839	8.93246	0.601193	1.96273	1.36154
AK4	84597	1849	26	1667	58	0.688068	0.538275	0.204627	0.396088	-1.74956	-0.442523	1.30703
AKAP17A	10922	213	4	229	11	0.613942	0.572739	0.0314811	0.0751201	-4.28554	-2.93061	1.35494
AKAP5	9005	22	4	143	20	0.076911	0.433786	0.0314811	0.136582	-1.28871	-1.66722	-0.378512
AKIP1	8946	353	64	387	178	1.24221	1.18169	0.503697	1.21558	-1.30228	0.0407864	1.34307
AKR1C1	90680	284	17	375	29	0.0985954	0.112965	0.133795	0.198044	0.440428	0.809947	0.369518
AKR1C3	72333	212	3	248	8	0.0922676	0.0936566	0.0236108	0.0546328	-1.96638	-0.777614	1.18876
AKR7L	8213	23	9	91	35	0.0881608	0.302665	0.0708324	0.239018	-0.315728	-0.340602	-0.0248747
AL021068.1	1467	21	14	20	27	0.45065	0.372412	0.110184	0.184386	-2.03209	-1.01417	1.01792
AL353803.1	97	15	363	38	696	4.86821	10.7013	2.85691	4.75305	-0.768936	-1.17086	-0.401919
AL589743.1	68546	4265	80	4557	108	1.95878	1.81602	0.629622	0.737542	-1.6374	-1.29998	0.337421
AL592494.5	66370	147	4	499	8	0.0697261	0.205377	0.0314811	0.0546328	-1.14721	-1.91044	-0.763224
ALDH1B1	5998	598	36	526	83	3.13866	2.39553	0.28333	0.566815	-3.4696	-2.0794	1.3902
ALDH8A1	32733	38	5	203	32	0.0365466	0.169408	0.0393514	0.218531	0.106675	0.367338	0.260664
ALG1	53678	782	36	941	167	0.458628	0.478869	0.28333	1.14046	-0.694841	1.25191	1.94675
ALG10	7414	633	178	697	241	2.68782	2.56805	1.40091	1.64581	-0.940076	-0.641873	0.298203
ALG10B	7405	521	178	543	195	2.21494	2.00308	1.40091	1.33167	-0.660906	-0.588978	0.0719281
ALG12	18230	293	16	362	53	0.505977	0.542432	0.125924	0.361942	-2.00651	-0.583683	1.42283
ALG13	94835	4193	86	6673	232	1.39189	1.9221	0.676843	1.58435	-1.04015	-0.278791	0.761364
ALG6	70973	1454	58	1441	115	0.644942	0.554618	0.456476	0.785346	-0.498632	0.501834	1.00047
ALS2CL	24708	209	5	256	9	0.266292	0.283026	0.0393514	0.0614619	-2.75852	-2.20317	0.555356
ALS2CR12	69128	448	34	1642	180	0.20402	0.648847	0.267589	1.22924	0.391306	0.921813	0.530507
ALX4	49723	224	6	413	7	0.141821	0.22689	0.0472216	0.0478037	-1.58655	-2.2468	-0.660251
AMDHD2	11066	367	118	407	217	1.04406	1.00468	0.928692	1.48191	-0.168931	0.560728	0.729659
AMH	2765	195	7	507	63	2.22019	5.00883	0.0550919	0.430233	-5.3327	-3.54128	1.79141
AMIGO2	4245	706	52	682	73	5.23572	4.38864	0.409254	0.498524	-3.67732	-3.13804	0.539281
AMN1	58038	504	9	617	19	0.273381	0.2904	0.0708324	0.129753	-1.94843	-1.16227	0.786156
AMOTL1	170322	1716	94	1817	103	0.317173	0.291412	0.739806	0.703397	1.22188	1.27128	0.0494028
AMPD2	15948	1164	33	1452	56	2.29772	2.48704	0.259719	0.382429	-3.14518	-2.70117	0.44401
AMY2B	25720	234	2	884	41	0.286414	0.938868	0.0157405	0.279993	-4.18555	-1.74553	2.44001
ANKDD1A	46942	97	3	167	3	0.0650519	0.0971803	0.0236108	0.0204873	-1.46214	-2.24593	-0.783791
ANKEF1	70637	221	12	344	30	0.098494	0.13303	0.0944433	0.204873	-0.0605879	0.622978	0.683566
ANKLE1	6002	124	4	173	11	0.650392	0.78736	0.0314811	0.0751201	-4.36875	-3.38975	0.979
ANKRD1	9181	107	4	116	4	0.366896	0.345137	0.0314811	0.0273164	-3.54282	-3.65933	-0.116514
ANKRD10	36530	6457	32	7370	104	5.56456	5.51113	0.251849	0.710226	-4.46564	-2.956	1.50964
ANKRD13C	94147	4214	49	4070	61	1.40909	1.18089	0.385643	0.416575	-1.86942	-1.50323	0.366189
ANKRD16	28290	521	6	855	32	0.579768	0.825575	0.0472216	0.218531	-3.61796	-1.91756	1.7004
ANKRD18CP	64666	107	39	446	84	0.0520904	0.188401	0.306941	0.573644	2.55887	1.60635	-0.952518
ANKRD27	79591	2921	62	3105	107	1.15536	1.06567	0.487957	0.730713	-1.24352	-0.544377	0.69914
ANKRD36	151026	19932	523	18402	712	4.15479	3.32841	4.11615	4.86232	-0.0134786	0.546812	0.56029
ANKRD36B	97451	8159	617	7935	830	2.63573	2.22425	4.85596	5.66815	0.881555	1.34956	0.468003
ANKRD50	48681	2105	97	2271	153	1.36126	1.27433	0.763416	1.04485	-0.834405	-0.286437	0.547968
ANKRD54	18473	283	15	287	43	0.482279	0.424392	0.118054	0.293651	-2.03042	-0.531296	1.49913
ANKRD9	2958	98	99	128	247	1.04298	1.18205	0.779157	1.68679	-0.420731	0.512989	0.93372
ANKZF1	6913	575	35	564	98	2.61849	2.22862	0.27546	0.669251	-3.24882	-1.73553	1.51329
ANP32A	42363	5897	74	8248	157	4.38222	5.31845	0.5824	1.07217	-2.91158	-2.31048	0.601104
ANTXR2	224306	100	1	114	1	0.0140349	0.0138831	0.00787027	0.0068291	-0.834532	-1.02357	-0.189034
ANXA7	38976	2098	124	2299	183	1.69456	1.61126	0.975914	1.24972	-0.796089	-0.366577	0.429512
AOC3	6947	39	1	209	5	0.176733	0.821811	0.00787027	0.0341455	-4.48901	-4.58904	-0.100029
AP000525.9	45026	3503	106	3609	158	2.44921	2.18951	0.834249	1.079	-1.55377	-1.02092	0.532852
AP000695.4	86678	711	7	1343	21	0.258232	0.423244	0.0550919	0.143411	-2.22876	-1.56133	0.667425
AP1M1	37772	1819	42	1950	104	1.51605	1.41022	0.330551	0.710226	-2.19737	-0.989573	1.20779
AP3S2	63744	122	34	257	177	0.0602518	0.110133	0.267589	1.20875	2.15094	3.4562	1.30526
AP5S1	4772	176	85	185	221	1.16108	1.059	0.668973	1.50923	-0.795447	0.511115	1.30656
APEH	9962	1170	319	1325	617	3.69734	3.63323	2.51062	4.21355	-0.558445	0.213785	0.77223
APEX1	2578	679	27	627	45	8.29157	6.64367	0.212497	0.307309	-5.28613	-4.43422	0.851912
APLF	163312	163	1	234	1	0.0314209	0.03914	0.00787027	0.0068291	-1.99724	-2.51888	-0.521637
APOA1BP	2538	193	82	151	104	2.39395	1.62521	0.645362	0.710226	-1.89121	-1.19427	0.69694
APPBP2	83061	2127	9	2727	28	0.806158	0.896832	0.0708324	0.191215	-3.50858	-2.22964	1.27894
APRT	2606	348	114	384	216	4.20392	4.02513	0.897211	1.47508	-2.22822	-1.44824	0.779978
AQP3	6458	367	41	391	94	1.78903	1.65387	0.322681	0.641935	-2.471	-1.36535	1.10565
AQR	114309	7062	251	7202	573	1.9449	1.72106	1.97544	3.91307	0.0224776	1.185	1.16253
ARAP1	108531	2237	70	2731	232	0.648876	0.687371	0.550919	1.58435	-0.236103	1.20473	1.44083
ARFGAP2	12829	1106	145	1387	322	2.71401	2.9533	1.14119	2.19897	-1.24989	-0.425498	0.824391
ARFGEF1	170166	6526	12	7102	53	1.20732	1.14007	0.0944433	0.361942	-3.67622	-1.65529	2.02093
ARFIP1	138527	4165	47	4129	105	0.946521	0.814205	0.369903	0.717055	-1.35549	-0.183308	1.17218
ARFRP1	9382	1184	122	1020	222	3.97288	2.96981	0.960173	1.51606	-2.04882	-0.970042	1.07878
ARGLU1	26492	4354	81	4962	149	5.17396	5.11641	0.637492	1.01754	-3.02079	-2.33005	0.690738
ARHGAP18	134094	2662	70	2767	175	0.624955	0.563668	0.550919	1.19509	-0.181911	1.08421	1.26612
ARHGAP22	210234	5748	35	9169	129	0.860723	1.19136	0.27546	0.880953	-1.64371	-0.435469	1.20824
ARHGAP35	86402	5073	35	6527	155	1.84838	2.06354	0.27546	1.05851	-2.74635	-0.963087	1.78326
ARHGAP44	202105	1984	7	1802	17	0.30904	0.243557	0.0550919	0.116095	-2.48788	-1.06896	1.41892
ARHGDIA	3686	897	31	850	70	7.66102	6.29922	0.243978	0.478037	-4.97271	-3.71998	1.25273
ARHGEF1	47075	755	1	1061	1	0.504901	0.61567	0.00787027	0.0068291	-6.00344	-6.49432	-0.490876
ARHGEF16	26688	192	2	196	15	0.226483	0.200615	0.0157405	0.102436	-3.84684	-0.9697	2.87714
ARHGEF17	60803	3130	32	3986	78	1.62057	1.79075	0.251849	0.53267	-2.68588	-1.74925	0.936623
ARHGEF3	351912	3357	13	3871	25	0.300308	0.300478	0.102314	0.170727	-1.55345	-0.815564	0.737883
ARID2	178376	13201	86	13133	98	2.32981	2.01118	0.676843	0.669251	-1.78332	-1.58742	0.195896
ARL14EP	15177	1032	72	989	141	2.14064	1.78006	0.56666	0.962903	-1.91749	-0.886461	1.03103
ARL2BP	8507	124	8	153	26	0.458876	0.49129	0.0629622	0.177557	-2.86555	-1.4683	1.39725
ARL3	40677	472	6	572	20	0.365294	0.384123	0.0472216	0.136582	-2.95154	-1.4918	1.45974
ARL4A	4079	994	302	1137	600	7.67154	7.6143	2.37682	4.09746	-1.69048	-0.893982	0.796499
ARL4D	2179	37	18	44	36	0.534557	0.551593	0.141665	0.245847	-1.91586	-1.16584	0.750022
ARL5A	39509	1703	165	2529	389	1.35696	1.74854	1.29859	2.65652	-0.0634311	0.603384	0.666816
ARL5B	22235	840	53	871	72	1.1893	1.07005	0.417124	0.491695	-1.51156	-1.12184	0.389721
ARMC5	9087	197	14	229	35	0.682489	0.688396	0.110184	0.239018	-2.63089	-1.52612	1.10478
ARMC6	26180	1049	100	1256	240	1.26141	1.31052	0.787027	1.63898	-0.68055	0.322663	1.00321
ARMC9	176289	2255	20	2932	78	0.40269	0.45432	0.157405	0.53267	-1.35518	0.229531	1.58472
ARNTL	110615	1567	17	1934	16	0.445969	0.477601	0.133795	0.109266	-1.73692	-2.12797	-0.391045
ARRB1	87648	3206	151	4243	280	1.15152	1.32237	1.18841	1.91215	0.0454953	0.532063	0.486568
ARSA	5426	192	7	200	16	1.11396	1.00687	0.0550919	0.109266	-4.33772	-3.20397	1.13375
ARSK	49991	671	6	760	20	0.422552	0.415284	0.0472216	0.136582	-3.16161	-1.60433	1.55728
ARV1	21615	786	19	845	65	1.14477	1.06789	0.149535	0.443891	-2.9365	-1.26648	1.67002
ASB8	33426	241	26	253	62	0.226977	0.206757	0.204627	0.423404	-0.149551	1.0341	1.18365
ASCC1	120615	3077	95	3388	266	0.803112	0.7673	0.747676	1.81654	-0.103188	1.24333	1.34652
ASIC3	4465	41	4	188	31	0.289076	1.15016	0.0314811	0.211702	-3.19889	-2.44173	0.757159
ASPRV1	2172	7	10	43	32	0.101458	0.540794	0.0787027	0.218531	-0.366403	-1.30724	-0.940838
ASPSCR1	40600	770	20	1058	74	0.597055	0.711841	0.157405	0.505353	-1.92338	-0.494263	1.42912
ASUN	33146	3150	222	2976	361	2.99178	2.45259	1.7472	2.4653	-0.775957	0.00745909	0.783416
ATAD2	96501	6589	129	6797	228	2.1495	1.92402	1.01527	1.55703	-1.08214	-0.30532	0.776824
ATAD5	63900	2852	119	2920	123	1.40507	1.24826	0.936562	0.839979	-0.585196	-0.571494	0.0137024
ATF5	5234	129	9	123	8	0.7759	0.64194	0.0708324	0.0546328	-3.45339	-3.5546	-0.101212
ATG14	45467	1385	34	1581	104	0.958966	0.949858	0.267589	0.710226	-1.84146	-0.419434	1.42203
ATG16L2	29367	343	1	506	8	0.367692	0.470667	0.00787027	0.0546328	-5.54594	-3.10687	2.43907
ATHL1	6973	207	30	186	36	0.934545	0.728646	0.236108	0.245847	-1.98482	-1.56745	0.417363
ATP10D	108199	1066	9	998	23	0.310158	0.251959	0.0708324	0.157069	-2.13052	-0.681791	1.44873
ATP13A2	25971	499	5	505	20	0.604869	0.531161	0.0393514	0.136582	-3.94214	-1.95938	1.98276
ATP6V0D1	43224	1641	23	1859	52	1.19518	1.17484	0.181016	0.355113	-2.72304	-1.72611	0.996926
ATP6V1D	65895	720	7	1110	18	0.343977	0.460144	0.0550919	0.122924	-2.6424	-1.90432	0.738079
ATP6V1E2	51808	286	2	491	5	0.173788	0.258886	0.0157405	0.0341455	-3.46477	-2.92255	0.54222
ATP6V1H	128002	5788	1	6335	1	1.42351	1.35193	0.00787027	0.0068291	-7.49883	-7.62911	-0.13028
ATP8B3	30202	361	2	523	4	0.376289	0.473031	0.0157405	0.0273164	-4.57928	-4.11409	0.465188
ATRN	180083	2237	13	2236	24	0.39106	0.339174	0.102314	0.163898	-1.93439	-1.04922	0.885168
AURKAIP1	1766	183	63	188	142	3.2622	2.90797	0.495827	0.969732	-2.71793	-1.58436	1.13358
AURKB	5863	1339	171	1271	295	7.18969	5.92173	1.34582	2.01458	-2.41745	-1.55554	0.861911
AVIL	21329	106	3	542	10	0.156453	0.694148	0.0236108	0.068291	-2.72821	-3.34548	-0.617263
AVPI1	9900	1847	480	2315	1128	5.87329	6.38762	3.77773	7.70322	-0.636649	0.270183	0.906832
AZI1	33407	591	19	593	61	0.556929	0.484887	0.149535	0.416575	-1.89701	-0.219072	1.67794
B3GALT6	2793	221	162	296	267	2.49098	2.89497	1.27498	1.82337	-0.966237	-0.666942	0.299295
B3GNT2	28619	603	53	555	53	0.663304	0.529739	0.417124	0.361942	-0.669192	-0.549522	0.11967
B3GNT9	3110	120	23	128	85	1.2147	1.12428	0.181016	0.580473	-2.74641	-0.953694	1.79272
B3GNTL1	109656	829	7	1126	31	0.237997	0.280498	0.0550919	0.211702	-2.11103	-0.405954	1.70508
B4GALT3	6188	287	29	272	50	1.4601	1.20072	0.228238	0.341455	-2.67745	-1.81413	0.863319
B4GALT5	80934	5573	43	6054	119	2.16774	2.04331	0.338422	0.812662	-2.6793	-1.33018	1.34912
BACE1	30574	851	1	987	8	0.876248	0.881837	0.00787027	0.0546328	-6.79878	-4.01267	2.78611
BAIAP2	82285	1147	8	1161	39	0.438826	0.38542	0.0629622	0.266335	-2.80109	-0.533192	2.2679
BAIAP2L1	109418	2083	26	2293	33	0.599308	0.572451	0.204627	0.22536	-1.5503	-1.34492	0.205381
BAK1	7691	231	28	235	53	0.945538	0.834657	0.220368	0.361942	-2.10122	-1.20543	0.895798
BAMBI	5598	131	19	118	34	0.736696	0.575801	0.149535	0.232189	-2.30058	-1.31027	0.990315
BANP	128075	3031	24	5413	68	0.745026	1.15451	0.188887	0.464379	-1.97977	-1.3139	0.665866
BAP1	9338	870	62	997	151	2.93302	2.91652	0.487957	1.03119	-2.58756	-1.49993	1.08763
BARD1	84059	7133	201	6231	338	2.67139	2.02487	1.58192	2.30823	-0.755911	0.188962	0.944873
BAZ1A	122917	4302	21	4357	36	1.10181	0.968275	0.165276	0.245847	-2.73693	-1.97765	0.75928
BBC3	11943	38	1	36	2	0.100166	0.0823403	0.00787027	0.0136582	-3.66983	-2.59183	1.078
BBIP1	20545	929	14	1046	22	1.42351	1.39075	0.110184	0.15024	-3.69146	-3.21052	0.480944
BBS12	12242	86	12	132	33	0.221155	0.29454	0.0944433	0.22536	-1.22753	-0.386233	0.841302
BBS4	52291	1145	55	1216	99	0.689332	0.635228	0.432865	0.676081	-0.671281	0.0899199	0.761201
BCDIN3D	5340	150	7	183	15	0.8843	0.936123	0.0550919	0.102436	-4.00462	-3.19197	0.812655
BCL2L13	101768	1659	44	2069	159	0.513198	0.555357	0.346292	1.08583	-0.567526	0.967305	1.53483
BCL3	12340	456	7	755	28	1.16332	1.6713	0.0550919	0.191215	-4.40026	-3.12771	1.27256
BCS1L	4680	347	37	334	56	2.33417	1.9495	0.2912	0.382429	-3.00283	-2.34984	0.652989
BEND3	50088	571	12	576	22	0.358882	0.314132	0.0944433	0.15024	-1.92599	-1.0641	0.861891
BET1	41621	522	3	746	19	0.394828	0.489609	0.0236108	0.129753	-4.0637	-1.91586	2.14784
BFAR	36422	1762	24	2274	97	1.52297	1.70549	0.188887	0.662422	-3.0113	-1.36437	1.64693
BHLHB9	32853	463	29	643	48	0.443666	0.534637	0.228238	0.327797	-0.958934	-0.705759	0.253175
BHLHE40	6208	1828	68	1867	219	9.26988	8.21516	0.535178	1.49557	-4.11446	-2.45759	1.65687
BICD1	276799	13587	21	19604	81	1.54529	1.93465	0.165276	0.553157	-3.22493	-1.80632	1.41861
BIRC3	21920	57	1	67	4	0.0818623	0.0834944	0.00787027	0.0273164	-3.37871	-1.61191	1.7668
BIRC7	4625	22	6	45	17	0.149748	0.265781	0.0472216	0.116095	-1.66502	-1.19494	0.470079
BLCAP	35460	2469	30	4094	110	2.19196	3.15379	0.236108	0.751201	-3.2147	-2.06982	1.14488
BLMH	43857	2454	74	2520	117	1.76151	1.56959	0.5824	0.799004	-1.59673	-0.974108	0.622623
BMPR2	190816	5517	11	6074	36	0.910202	0.869527	0.086573	0.245847	-3.3942	-1.82247	1.57173
BNC2	461341	14649	14	16570	20	0.999622	0.981124	0.110184	0.136582	-3.18147	-2.84467	0.336802
BOD1	9147	1599	275	1585	390	5.50325	4.73341	2.16432	2.66335	-1.34637	-0.829638	0.51673
BOK	15411	278	21	293	69	0.567889	0.51935	0.165276	0.471208	-1.78074	-0.140344	1.64039
BOLA1	12912	198	19	351	36	0.482749	0.742569	0.149535	0.245847	-1.69079	-1.59476	0.0960269
BOLA2B	1373	75	195	117	302	1.71965	2.32776	1.5347	2.06239	-0.164157	-0.174628	-0.0104716
BOLA3-AS1	2053	9	2	7	8	0.138008	0.0931392	0.0157405	0.0546328	-3.13219	-0.769621	2.36257
BOP1	29028	1134	193	1366	436	1.22983	1.28545	1.51896	2.97749	0.304625	1.21182	0.90719
BORA	28276	2795	37	2566	64	3.11181	2.47892	0.2912	0.437062	-3.41767	-2.5038	0.913874
BRAF	205438	7184	51	7551	108	1.10087	1.00403	0.401384	0.737542	-1.45559	-0.445005	1.01058
BRCC3	51655	2778	113	3173	147	1.69305	1.67796	0.889341	1.00388	-0.928816	-0.741123	0.187692
BRD2	12846	732	19	769	36	1.79388	1.63524	0.149535	0.245847	-3.58453	-2.73367	0.850858
BRD3	38231	1389	8	1690	49	1.14376	1.20752	0.0629622	0.334626	-4.18316	-1.85143	2.33173
BRD7	55448	1766	16	2033	48	1.00266	1.00155	0.125924	0.327797	-2.99321	-1.61137	1.38184
BRD7P2	2184	9	2	10	2	0.12973	0.125075	0.0157405	0.0136582	-3.04295	-3.19496	-0.152003
BRI3BP	37532	1493	28	1595	39	1.2523	1.16087	0.220368	0.266335	-2.50659	-2.12389	0.382705
BRICD5	2698	98	28	256	132	1.14349	2.59192	0.220368	0.901441	-2.37546	-1.52372	0.851749
BRWD3	138835	4344	60	4489	92	0.98501	0.88323	0.472216	0.628277	-1.06069	-0.491389	0.569301
BST1	35364	11	1	154	13	0.00979222	0.118955	0.00787027	0.0887783	-0.315222	-0.422137	-0.106915
BST2	2710	300	166	299	268	3.48499	3.01387	1.30647	1.8302	-1.41549	-0.71962	0.695867
BTBD10	75297	1803	69	1582	137	0.75382	0.573921	0.543049	0.935586	-0.473139	0.705019	1.17816
BTBD2	49434	559	3	624	14	0.355988	0.344812	0.0236108	0.0956073	-3.91431	-1.85062	2.06369
BTBD6	2604	93	26	112	26	1.12432	1.1749	0.204627	0.177557	-2.45799	-2.72619	-0.268196
BTBD7	95543	3381	23	3782	36	1.11403	1.0813	0.181016	0.245847	-2.62159	-2.13693	0.484664
BTBD9	471698	5774	2	6251	19	0.385356	0.362	0.0157405	0.129753	-4.61364	-1.48022	3.13341
BTG2	4112	63	4	68	20	0.482322	0.45173	0.0314811	0.136582	-3.93744	-1.72569	2.21175
BTG3	19295	741	50	616	30	1.20899	0.872086	0.393514	0.204873	-1.61932	-2.08974	-0.470422
BTN2A2	11779	133	4	117	8	0.355462	0.271332	0.0314811	0.0546328	-3.49714	-2.31222	1.18492
BTN3A1	12980	54	3	55	1	0.130969	0.115747	0.0236108	0.0068291	-2.47171	-4.08314	-1.61143
BTN3A2	13160	173	3	163	6	0.413847	0.338341	0.0236108	0.0409746	-4.13158	-3.04568	1.0859
BTN3A3	12944	69	2	89	9	0.167815	0.187821	0.0157405	0.0614619	-3.41431	-1.6116	1.80272
C10orf88	23501	789	54	812	99	1.05692	0.943828	0.424995	0.676081	-1.31434	-0.481329	0.833015
C11orf54	23159	338	11	454	44	0.459459	0.5355	0.086573	0.30048	-2.40795	-0.833616	1.57433
C11orf68	2310	102	45	131	53	1.39007	1.54911	0.354162	0.361942	-1.97268	-2.09761	-0.12493
C11orf83	3415	91	39	141	82	0.838881	1.12785	0.306941	0.559986	-1.45051	-1.01011	0.440393
C11orf95	8750	262	32	287	68	0.942634	0.895977	0.251849	0.464379	-1.90414	-0.948161	0.955979
C12orf10	7492	406	28	475	87	1.706	1.73189	0.220368	0.594131	-2.95263	-1.54349	1.40914
C12orf23	23060	1547	61	1725	141	2.11194	2.0434	0.480087	0.962903	-2.1372	-1.08551	1.05169
C12orf4	50781	2942	74	3031	85	1.82386	1.63045	0.5824	0.580473	-1.64691	-1.48997	0.156941
C12orf45	63428	1319	17	2503	61	0.654657	1.07796	0.133795	0.416575	-2.29072	-1.37166	0.919061
C12orf49	22283	590	74	654	183	0.833543	0.801728	0.5824	1.24972	-0.517246	0.640425	1.15767
C12orf60	103015	1279	15	1757	25	0.390859	0.465902	0.118054	0.170727	-1.7272	-1.44833	0.278868
C14orf1	11399	299	37	316	100	0.825761	0.757257	0.2912	0.68291	-1.50371	-0.149089	1.35462
C14orf142	4201	103	54	126	88	0.771852	0.819296	0.424995	0.60096	-0.86088	-0.447116	0.413765
C14orf166	15228	3907	820	3576	1362	8.077	6.41472	6.45362	9.30123	-0.323711	0.536035	0.859745
C14orf80	9721	344	83	470	189	1.11403	1.32072	0.653233	1.2907	-0.770121	-0.0331698	0.736951
C15orf41	230638	7798	42	7135	43	1.06439	0.845058	0.330551	0.293651	-1.68708	-1.52495	0.162138
C15orf52	9516	178	6	178	13	0.588864	0.510962	0.0472216	0.0887783	-3.64042	-2.52494	1.11548
C15orf57	36375	1160	29	1835	59	1.00393	1.37802	0.228238	0.402917	-2.13705	-1.77405	0.363007
C15orf61	6223	187	40	182	69	0.946001	0.798904	0.314811	0.471208	-1.58736	-0.76166	0.825696
C16orf13	1930	129	43	139	82	2.10418	1.96735	0.338422	0.559986	-2.63636	-1.81279	0.823573
C16orf52	79897	3231	23	3879	98	1.27308	1.32621	0.181016	0.669251	-2.81413	-0.98669	1.82744
C16orf59	4884	187	29	186	47	1.20536	1.0403	0.228238	0.320968	-2.40085	-1.69651	0.704344
C16orf70	38582	1030	28	1195	74	0.840431	0.84607	0.220368	0.505353	-1.93122	-0.743486	1.18773
C16orf93	5288	121	27	153	53	0.72035	0.790357	0.212497	0.361942	-1.76125	-1.12675	0.634508
C17orf58	2549	31	2	26	4	0.382861	0.278629	0.0157405	0.0273164	-4.60426	-3.35051	1.25376
C17orf62	8241	537	45	513	97	2.05137	1.70044	0.354162	0.662422	-2.53411	-1.36008	1.17402
C17orf70	14077	629	102	658	224	1.40666	1.27685	0.802768	1.52972	-0.809223	0.260679	1.0699
C17orf75	25459	309	1	338	1	0.382091	0.362659	0.00787027	0.0068291	-5.60136	-5.73078	-0.129416
C17orf89	2043	154	221	217	374	2.37302	2.90145	1.73933	2.55408	-0.448195	-0.183968	0.264227
C17orf96	3227	53	1	66	5	0.517043	0.558687	0.00787027	0.0341455	-6.03773	-4.03227	2.00545
C17orf97	13393	114	1	229	2	0.267964	0.467069	0.00787027	0.0136582	-5.08948	-5.0958	-0.00631377
C18orf56	17021	72	1	108	5	0.133167	0.173325	0.00787027	0.0341455	-4.08068	-2.34372	1.73697
C19orf24	4223	90	34	119	72	0.670921	0.769749	0.267589	0.491695	-1.32612	-0.646625	0.679497
C19orf26	9741	62	169	76	127	0.200372	0.213124	1.33008	0.867295	2.73075	2.02483	-0.705926
C19orf47	28992	631	138	755	319	0.685174	0.711364	1.0861	2.17848	0.664611	1.61466	0.950052
C19orf53	4295	331	92	292	179	2.42613	1.85713	0.724065	1.22241	-1.74447	-0.603351	1.14112
C19orf60	3652	250	75	253	150	2.15506	1.8924	0.59027	1.02436	-1.86828	-0.885488	0.982791
C19orf66	7131	24	7	18	3	0.105952	0.0689518	0.0550919	0.0204873	-0.943503	-1.75086	-0.807355
C19orf70	2476	85	55	76	99	1.08073	0.838467	0.432865	0.676081	-1.32002	-0.31056	1.00946
C1orf112	191977	3867	256	4372	503	0.634125	0.622091	2.01479	3.43504	1.66779	2.46513	0.797336
C1orf122	2476	41	48	45	74	0.521294	0.496461	0.377773	0.505353	-0.464578	0.0256116	0.49019
C1orf131	17425	552	15	585	30	0.997277	0.917078	0.118054	0.204873	-3.07855	-2.16232	0.916232
C1orf145	10159	310	4	339	3	0.96064	0.911532	0.0314811	0.0204873	-4.93144	-5.47549	-0.544055
C1orf216	5598	295	31	426	83	1.65897	2.07874	0.243978	0.566815	-2.76546	-1.87476	0.890705
C1orf50	31029	431	1	931	54	0.43728	0.819606	0.00787027	0.368771	-5.796	-1.1522	4.64379
C1orf56	4247	57	10	52	25	0.422515	0.33446	0.0787027	0.170727	-2.42452	-0.970139	1.45438
C1orf63	95977	2287	71	3187	72	0.750151	0.907064	0.558789	0.491695	-0.424877	-0.883441	-0.458565
C1orf85	5584	123	15	122	38	0.693441	0.596812	0.118054	0.259506	-2.55432	-1.20151	1.35281
C2CD2	68779	728	8	924	13	0.333216	0.366977	0.0629622	0.0887783	-2.4039	-2.04741	0.356485
C2orf48	70343	1997	46	7603	258	0.893731	2.95248	0.362032	1.76191	-1.30372	-0.744791	0.558931
C3orf18	12997	76	2	70	4	0.184086	0.147122	0.0157405	0.0273164	-3.54782	-2.42918	1.11864
C4orf29	74406	1098	10	1193	31	0.464562	0.437981	0.0787027	0.211702	-2.56139	-1.04883	1.51255
C4orf32	49860	1043	15	1016	29	0.658539	0.556628	0.118054	0.198044	-2.47982	-1.49089	0.988929
C4orf46	5577	147	30	181	45	0.829787	0.886546	0.236108	0.307309	-1.81329	-1.5285	0.284789
C4orf48	2009	20	26	33	64	0.313401	0.448701	0.204627	0.437062	-0.615011	-0.0379166	0.577094
C5orf24	14058	491	95	720	256	1.09953	1.39905	0.747676	1.74825	-0.556404	0.321466	0.877871
C5orf42	143201	7887	354	7835	491	1.73387	1.49457	2.78608	3.35309	0.684242	1.16576	0.481517
C5orf45	27738	650	7	973	25	0.737714	0.95821	0.0550919	0.170727	-3.74315	-2.48865	1.2545
C5orf55	1614	91	89	109	100	1.77496	1.84479	0.700454	0.68291	-1.34142	-1.43369	-0.0922669
C5orf56	65409	827	15	1028	32	0.398032	0.429318	0.118054	0.218531	-1.75344	-0.974207	0.779228
C6orf1	3091	81	19	97	32	0.824965	0.857227	0.149535	0.218531	-2.46385	-1.97184	0.49201
C6orf120	4169	156	16	172	30	1.17799	1.12699	0.125924	0.204873	-3.2257	-2.45967	0.766028
C6orf203	23140	451	7	521	22	0.613568	0.615032	0.0550919	0.15024	-3.47731	-2.03339	1.44392
C6orf223	5379	385	127	575	359	2.25325	2.92004	0.999525	2.45165	-1.17269	-0.25224	0.920452
C6orf226	550	12	37	10	44	0.68686	0.496662	0.2912	0.30048	-1.23801	-0.724993	0.513013
C6orf57	22653	331	14	585	89	0.459994	0.705429	0.110184	0.60779	-2.0617	-0.214929	1.84677
C7orf26	18710	557	7	602	11	0.937198	0.878913	0.0550919	0.0751201	-4.08844	-3.54845	0.539991
C7orf49	78433	1090	6	2005	15	0.437499	0.698295	0.0472216	0.102436	-3.21176	-2.76911	0.442654
C7orf50	141275	3765	54	4618	168	0.838976	0.892919	0.424995	1.14729	-0.981184	0.361627	1.34281
C7orf55-LUC7L2	83094	220	259	289	514	0.0833494	0.0950061	2.0384	3.51016	4.61212	5.20737	0.59525
C8orf33	3653	517	278	635	562	4.45544	4.7484	2.18794	3.83795	-1.026	-0.307105	0.718893
C9orf114	10171	706	7	895	24	2.1852	2.40371	0.0550919	0.163898	-5.30978	-3.87439	1.43539
C9orf116	6554	43	2	69	7	0.206544	0.287585	0.0157405	0.0478037	-3.71389	-2.58879	1.1251
C9orf142	1567	332	128	331	270	6.66989	5.77009	1.00739	1.84386	-2.72703	-1.64587	1.08117
C9orf16	3669	157	23	170	74	1.34711	1.26568	0.181016	0.505353	-2.89567	-1.32455	1.57112
C9orf40	6306	393	15	434	66	1.96195	1.88	0.118054	0.45072	-4.05477	-2.06043	1.99434
C9orf69	4305	460	81	565	409	3.36383	3.58508	0.637492	2.7931	-2.39963	-0.360137	2.03949
C9orf72	27321	469	33	544	63	0.540413	0.543908	0.259719	0.430233	-1.05711	-0.338245	0.718867
CA12	60784	781	1	845	1	0.404493	0.379744	0.00787027	0.0068291	-5.68356	-5.79719	-0.113629
CAB39L	135477	485	4	721	14	0.112701	0.145376	0.0314811	0.0956073	-1.83994	-0.604596	1.23534
CABLES1	125904	3309	6	3789	19	0.827384	0.822069	0.0472216	0.129753	-4.13104	-2.66349	1.46754
CACNA1H	68531	64	1	74	1	0.0293997	0.0294963	0.00787027	0.0068291	-1.90132	-2.11077	-0.209453
CAMK1D	486065	15969	6	19444	37	1.03427	1.09273	0.0472216	0.252677	-4.45302	-2.11258	2.34044
CAMK4	271234	3003	9	2480	10	0.348547	0.249765	0.0708324	0.068291	-2.29887	-1.8708	0.428067
CAMKK2	60615	2053	57	2410	111	1.06625	1.08608	0.448605	0.75803	-1.24902	-0.518799	0.730226
CANT1	18151	935	35	1145	115	1.62166	1.72317	0.27546	0.785346	-2.55756	-1.13366	1.4239
CAPG	23685	534	113	572	194	0.70977	0.659699	0.889341	1.32484	0.325385	1.00594	0.680558
CASC11	47626	71	1	189	13	0.0469314	0.108403	0.00787027	0.0887783	-2.57607	-0.288125	2.28794
CASC15	549732	2670	31	2872	61	0.152901	0.142711	0.243978	0.416575	0.674157	1.54548	0.871325
CASC5	70323	4379	72	3979	112	1.96032	1.54561	0.56666	0.764859	-1.79054	-1.01491	0.775625
CASD1	47801	1159	57	1130	104	0.763302	0.64575	0.448605	0.710226	-0.766806	0.137302	0.904107
CASK	408530	7464	5	7543	15	0.575172	0.504363	0.0393514	0.102436	-3.86951	-2.29973	1.56977
CASKIN2	15323	310	12	401	32	0.636895	0.714865	0.0944433	0.218531	-2.75354	-1.70983	1.0437
CASP2	19482	1623	37	1702	61	2.62262	2.38643	0.2912	0.416575	-3.17092	-2.51821	0.652716
CASP4	26571	370	12	341	18	0.438373	0.350566	0.0944433	0.122924	-2.21464	-1.51192	0.702716
CASP8	54269	1829	42	2037	69	1.06099	1.02533	0.330551	0.471208	-1.68247	-1.12165	0.560816
CBLL1	17971	1270	63	1211	123	2.22475	1.84075	0.495827	0.839979	-2.16573	-1.13187	1.03386
CBR4	146506	1922	2	2358	6	0.412998	0.439655	0.0157405	0.0409746	-4.71358	-3.42357	1.29001
CBS	23753	1684	12	2034	126	2.23189	2.33914	0.0944433	0.860466	-4.56268	-1.44279	3.11989
CBX5	49163	3593	46	6484	238	2.30075	3.6027	0.362032	1.62532	-2.66791	-1.14835	1.51956
CBY1	17219	228	5	329	10	0.416847	0.521929	0.0393514	0.068291	-3.40503	-2.93409	0.470946
CC2D1B	20471	899	3	1098	24	1.38252	1.46516	0.0236108	0.163898	-5.87171	-3.16019	2.71151
CC2D2A	131692	2256	27	2765	40	0.539299	0.573534	0.212497	0.273164	-1.34364	-1.07011	0.273528
CCAR2	16883	1774	5	2059	27	3.30791	3.33142	0.0393514	0.184386	-6.39336	-4.17534	2.21802
CCAT1	11223	67033	16632	75579	20639	188.031	183.957	130.898	140.946	-0.522523	-0.384226	0.138297
CCBL2	57181	563	34	661	76	0.309961	0.315772	0.267589	0.519011	-0.212064	0.716885	0.928949
CCDC107	3208	75	10	53	12	0.735998	0.451299	0.0787027	0.0819492	-3.22522	-2.46128	0.763933
CCDC11	39330	49	2	180	15	0.0392213	0.125018	0.0157405	0.102436	-1.31715	-0.287404	1.02975
CCDC124	10976	444	29	433	60	1.27347	1.07762	0.228238	0.409746	-2.48015	-1.39505	1.0851
CCDC127	21345	933	21	1377	53	1.37605	1.76222	0.165276	0.361942	-3.05759	-2.28357	0.774023
CCDC134	25621	626	197	683	250	0.76918	0.728195	1.55044	1.70727	1.01129	1.2293	0.21801
CCDC144CP	82394	2808	620	6792	1498	1.07288	2.25178	4.87957	10.23	2.18526	2.18367	-0.00159602
CCDC150	123937	4358	78	4347	134	1.10697	0.958102	0.613881	0.915099	-0.850585	-0.066252	0.784333
CCDC152	45560	29	1	28	3	0.0200384	0.0167879	0.00787027	0.0204873	-1.34829	0.287303	1.63559
CCDC22	15061	314	35	401	68	0.656335	0.7273	0.27546	0.464379	-1.25259	-0.64725	0.605342
CCDC23	10232	74	11	70	17	0.227678	0.186879	0.086573	0.116095	-1.39501	-0.686804	0.708202
CCDC43	16711	646	34	676	62	1.21697	1.10501	0.267589	0.423404	-2.1852	-1.38396	0.801244
CCDC61	26238	442	42	731	176	0.530324	0.761044	0.330551	1.20192	-0.681999	0.65929	1.34129
CCDC62	53202	152	2	881	28	0.0899426	0.452346	0.0157405	0.191215	-2.51452	-1.24223	1.27228
CCDC82	37155	894	7	930	19	0.757478	0.683737	0.0550919	0.129753	-3.78129	-2.39767	1.38362
CCDC85B	1231	86	51	90	116	2.19933	1.99714	0.401384	0.792175	-2.45401	-1.33404	1.11997
CCDC90B	27312	1700	137	1704	204	1.9595	1.70427	1.07823	1.39314	-0.861824	-0.290821	0.571003
CCDC93	98656	6994	43	7294	74	2.23178	2.0196	0.338422	0.505353	-2.7213	-1.99871	0.722596
CCDC97	14695	581	24	572	54	1.24468	1.06328	0.188887	0.368771	-2.72018	-1.52773	1.19245
CCND1	13388	3023	40	3456	228	7.1084	7.0515	0.314811	1.55703	-4.49697	-2.17913	2.31784
CCNE1	12411	162	5	165	9	0.410921	0.363162	0.0393514	0.0614619	-3.38437	-2.56285	0.821525
CCNE2	16909	591	40	587	72	1.10032	0.948295	0.314811	0.491695	-1.80537	-0.947572	0.857795
CCNG2	276239	327	4	554	3	0.037266	0.0547833	0.0314811	0.0204873	-0.243374	-1.41901	-1.17563
CCNH	21526	3686	1027	3908	1443	5.39066	4.95923	8.08277	9.85439	0.584388	0.990649	0.406261
CCSAP	22284	559	16	552	17	0.789711	0.676658	0.125924	0.116095	-2.64877	-2.54313	0.105643
CD101	34786	60	4	224	14	0.0542996	0.1759	0.0314811	0.0956073	-0.786456	-0.879565	-0.0931094
CD27-AS1	12567	63	2	148	2	0.157819	0.321702	0.0157405	0.0136582	-3.32571	-4.55788	-1.23217
CD320	6230	387	19	409	31	1.95557	1.79332	0.149535	0.211702	-3.70903	-3.08253	0.626502
CD83	19278	684	22	526	35	1.11698	0.745327	0.173146	0.239018	-2.68954	-1.64075	1.04878
CD97	28225	3479	94	3788	276	3.88034	3.66606	0.739806	1.88483	-2.39097	-0.959794	1.43117
CDAN1	13568	523	61	594	126	1.21349	1.1959	0.480087	0.860466	-1.33779	-0.474903	0.862891
CDC20	4249	1265	24	1265	80	9.37246	8.13256	0.188887	0.546328	-5.63284	-3.89587	1.73697
CDC20P1	1500	31	4	39	6	0.650609	0.710226	0.0314811	0.0409746	-4.36923	-4.11548	0.253757
CDC25A	31257	1708	32	1940	73	1.72024	1.69542	0.251849	0.498524	-2.77198	-1.76591	1.00608
CDC25B	19185	1347	87	1625	250	2.21032	2.31374	0.684714	1.70727	-1.69068	-0.438533	1.25215
CDC42EP1	8959	520	56	516	97	1.82723	1.57331	0.440735	0.662422	-2.05168	-1.24798	0.803698
CDC42EP2	7612	365	154	520	343	1.50954	1.86607	1.21202	2.34238	-0.316691	0.327973	0.644663
CDC42EP4	28552	739	59	826	102	0.814812	0.790254	0.464346	0.696568	-0.811268	-0.182053	0.629215
CDC45	41154	1624	54	1833	159	1.24229	1.21667	0.424995	1.08583	-1.54749	-0.164147	1.38334
CDCA3	7274	1264	14	1745	51	5.47046	6.55308	0.110184	0.348284	-5.63368	-4.23384	1.39984
CDCA5	17865	970	1	1175	4	1.7093	1.79663	0.00787027	0.0273164	-7.76278	-6.03938	1.7234
CDCA7	14178	619	77	717	239	1.37444	1.38143	0.606011	1.63215	-1.18143	0.24062	1.42205
CDCA7L	45185	3045	550	3266	939	2.1215	1.97445	4.32865	6.41252	1.02883	1.69944	0.670611
CDIPT	5380	250	12	221	42	1.46288	1.1221	0.0944433	0.286822	-3.95322	-1.96798	1.98524
CDK1	16522	3224	555	3033	975	6.14302	5.01456	4.368	6.65837	-0.491976	0.409045	0.901021
CDK10	15628	971	29	1007	95	1.95599	1.76015	0.228238	0.648764	-3.09929	-1.43993	1.65935
CDK11B	19871	807	9	984	8	1.27851	1.35269	0.0708324	0.0546328	-4.17391	-4.62992	-0.456015
CDK20	8313	125	12	107	42	0.473371	0.3516	0.0944433	0.286822	-2.32545	-0.29378	2.03167
CDK4	8287	863	191	890	347	3.27841	2.9337	1.50322	2.3697	-1.12494	-0.30802	0.816918
CDK5	4719	136	38	122	75	0.907274	0.706209	0.29907	0.512182	-1.60105	-0.463437	1.13762
CDK5RAP3	13965	794	63	859	169	1.7899	1.68026	0.495827	1.15412	-1.85197	-0.541891	1.31008
CDK7	42583	2742	72	2834	121	2.02713	1.81797	0.56666	0.826321	-1.83888	-1.13756	0.701327
CDKL2	52686	65	10	303	30	0.038839	0.157098	0.0787027	0.204873	1.01891	0.383064	-0.635844
CDR2	91230	1824	74	2763	205	0.629415	0.827306	0.5824	1.39996	-0.112	0.758897	0.870897
CEACAM19	22087	122	7	529	22	0.173889	0.654248	0.0550919	0.15024	-1.65826	-2.12257	-0.46431
CENPI	65493	4035	298	4672	414	1.93954	1.94864	2.34534	2.82725	0.274084	0.536931	0.262847
CENPM	8444	1195	282	1571	608	4.45522	5.08219	2.21942	4.15209	-1.00532	-0.291613	0.713704
CENPP	295050	18560	32	24126	98	1.9803	2.23364	0.251849	0.669251	-2.97509	-1.73878	1.23632
CENPQ	29730	1101	40	1313	125	1.16585	1.2064	0.314811	0.853637	-1.88882	-0.499019	1.3898
CENPV	11123	439	5	414	13	1.24249	1.01672	0.0393514	0.0887783	-4.98067	-3.51757	1.4631
CEP128	482532	19515	131	20658	361	1.27319	1.16946	1.03101	2.4653	-0.304392	1.07592	1.38031
CEP135	84493	1491	8	1470	26	0.555529	0.475247	0.0629622	0.177557	-3.1413	-1.4204	1.7209
CEP250	56820	1796	75	2011	122	0.995073	0.966794	0.59027	0.83315	-0.753426	-0.214633	0.538793
CEP290	93201	2667	68	2778	78	0.900849	0.814207	0.535178	0.53267	-0.751266	-0.612155	0.139111
CEP70	100195	3226	141	3174	243	1.0136	0.865335	1.10971	1.65947	0.130687	0.939393	0.808705
CFD	4001	40	74	39	69	0.314732	0.266268	0.5824	0.471208	0.887886	0.823483	-0.064403
CFL2	4437	276	45	238	77	1.95826	1.46525	0.354162	0.52584	-2.46709	-1.47845	0.98864
CFLAR	60584	1592	2	2477	9	0.827246	1.11684	0.0157405	0.0614619	-5.71576	-4.18359	1.53217
CFP	6093	27	2	50	7	0.139503	0.224162	0.0157405	0.0478037	-3.14773	-2.22935	0.918386
CHAC2	7405	279	33	279	45	1.18612	1.02921	0.259719	0.307309	-2.19123	-1.74377	0.447459
CHAF1B	33638	506	23	541	50	0.473555	0.439329	0.181016	0.341455	-1.38741	-0.363609	1.0238
CHCHD10	2610	138	86	150	212	1.66452	1.56991	0.676843	1.44777	-1.29821	-0.116848	1.18136
CHCHD3	297220	30474	211	32614	431	3.22776	2.99743	1.66063	2.94334	-0.958805	-0.0262723	0.932532
CHDH	34056	81	1	87	5	0.0748757	0.0697829	0.00787027	0.0341455	-3.25001	-1.03118	2.21883
CHID1	47702	805	55	874	91	0.531262	0.500493	0.432865	0.621448	-0.295507	0.312283	0.60779
CHMP6	17920	213	1	250	10	0.374189	0.381088	0.00787027	0.068291	-5.57121	-2.48036	3.09085
CHORDC1	22205	3003	314	2982	535	4.2575	3.66843	2.47127	3.65357	-0.784755	-0.00585679	0.778899
CHRNA10	5798	81	22	220	75	0.439801	1.0365	0.173146	0.512182	-1.34486	-1.01699	0.327877
CHST11	306720	7786	8	13763	20	0.799138	1.22573	0.0629622	0.136582	-3.66589	-3.1658	0.500087
CHTF18	12692	950	44	939	103	2.35637	2.02096	0.346292	0.703397	-2.7665	-1.52263	1.24387
CHTOP	12258	2350	127	2462	328	6.03529	5.48645	0.999525	2.23994	-2.59411	-1.29241	1.3017
CIAO1	7218	709	15	792	66	3.09228	2.99731	0.118054	0.45072	-4.71115	-2.73336	1.97779
CILP2	8412	13	5	90	55	0.0486512	0.292258	0.0393514	0.3756	-0.306063	0.361955	0.668018
CISD3	4810	235	36	249	93	1.53806	1.41409	0.28333	0.635106	-2.44056	-1.15481	1.28575
CIT	191501	10165	86	11201	159	1.67104	1.59775	0.676843	1.08583	-1.30385	-0.557249	0.746601
CITED4	1290	34	13	16	13	0.829734	0.338808	0.102314	0.0887783	-3.01965	-1.93219	1.08746
CKMT2-AS1	97477	6774	47	9973	72	2.18773	2.79478	0.369903	0.491695	-2.56421	-2.5069	0.0573166
CLASRP	31917	1286	11	1492	18	1.26844	1.27694	0.086573	0.122924	-3.87299	-3.37685	0.496136
CLCN4	80677	239	1	403	15	0.0932605	0.136452	0.00787027	0.102436	-3.56678	-0.41366	3.15312
CLDN15	6729	351	10	728	24	1.64213	2.95532	0.0787027	0.163898	-4.38301	-4.17244	0.210567
CLGN	39514	11	1	9	1	0.00876378	0.00622178	0.00787027	0.0068291	-0.15514	0.134367	0.289507
CLIP2	116469	1902	30	1962	64	0.514103	0.460163	0.236108	0.437062	-1.12261	-0.0743071	1.0483
CLK3	41217	1556	33	1937	64	1.18846	1.28374	0.259719	0.437062	-2.19406	-1.55444	0.639624
CLK4	27952	1503	65	1326	94	1.69276	1.29585	0.511568	0.641935	-1.72638	-1.0134	0.712985
CLMP	122955	1739	45	2124	90	0.445249	0.47188	0.354162	0.614619	-0.330203	0.381272	0.711474
CLNS1A	122870	4851	21	7585	84	1.2429	1.68629	0.165276	0.573644	-2.91076	-1.55563	1.35513
CLOCK	119236	3196	15	3654	29	0.843819	0.837114	0.118054	0.198044	-2.83749	-2.0796	0.757881
CLPB	142224	5235	175	5984	249	1.15876	1.14932	1.3773	1.70044	0.249258	0.565129	0.31587
CLUAP1	38125	279	23	364	121	0.23038	0.260804	0.181016	0.826321	-0.347894	1.66373	2.01163
CMTR1	49609	1856	133	1891	177	1.17779	1.04125	1.04675	1.20875	-0.170169	0.215202	0.38537
CMYA5	110364	576	4	867	13	0.164303	0.214593	0.0314811	0.0887783	-2.3838	-1.27332	1.11048
CNKSR3	123156	2210	15	2659	51	0.564919	0.589774	0.118054	0.348284	-2.2586	-0.7599	1.4987
CNOT3	17976	1023	33	1146	50	1.79156	1.74147	0.259719	0.341455	-2.7862	-2.35054	0.435661
CNOT4	148329	11855	114	11284	168	2.51608	2.07807	0.897211	1.14729	-1.48766	-0.857017	0.630645
CNOT6	83994	3768	75	4068	135	1.41225	1.32299	0.59027	0.921928	-1.25855	-0.521074	0.737476
CNOT6L	106229	1612	25	1575	64	0.477718	0.405005	0.196757	0.437062	-1.27975	0.109898	1.38964
CNP	10991	379	3	459	5	1.08555	1.14077	0.0236108	0.0341455	-5.52284	-5.06217	0.460669
CNRIP1	35881	33	1	45	2	0.0289534	0.0342587	0.00787027	0.0136582	-1.87925	-1.3267	0.552541
CNTRL	102748	5288	53	4866	65	1.6202	1.29367	0.417124	0.443891	-1.95762	-1.54319	0.414433
CNTROB	17818	1235	15	1333	64	2.18201	2.04359	0.118054	0.437062	-4.20814	-2.2252	1.98294
COA1	121262	12156	35	14691	55	3.15585	3.3094	0.27546	0.3756	-3.51811	-3.1393	0.378813
COA3	3558	168	33	160	36	1.48646	1.22839	0.259719	0.245847	-2.51686	-2.32094	0.19592
COA4	4322	614	173	698	297	4.47232	4.41158	1.36156	2.02824	-1.71577	-1.12107	0.594703
COG1	15518	623	10	500	43	1.26387	0.880152	0.0787027	0.293651	-4.00529	-1.58365	2.42164
COG6	136039	2244	2	2187	7	0.519289	0.439146	0.0157405	0.0478037	-5.04398	-3.19951	1.84447
COG8	19528	577	40	1463	345	0.930182	2.04649	0.314811	2.35604	-1.56303	0.203211	1.76624
COL4A3BP	143653	6647	83	6421	146	1.45667	1.22099	0.653233	0.997048	-1.157	-0.292313	0.86469
COL4A6	295948	1258	1	1717	1	0.133818	0.158481	0.00787027	0.0068291	-4.08772	-4.53647	-0.448758
COMTD1	2062	221	109	275	225	3.37406	3.64307	0.85786	1.53655	-1.97567	-1.24546	0.730212
COPB2	34133	4237	206	4074	357	3.90781	3.26039	1.62128	2.43799	-1.26923	-0.419355	0.849877
COQ2	23379	581	111	658	207	0.782348	0.768817	0.8736	1.41362	0.159163	0.878685	0.719522
COQ4	11537	2567	61	3644	237	7.00459	8.62797	0.480087	1.6185	-3.86693	-2.41437	1.45257
COQ5	31161	559	28	587	45	0.564742	0.514576	0.220368	0.307309	-1.35768	-0.743694	0.613986
COTL1	52484	1791	79	2175	94	1.07428	1.13202	0.621751	0.641935	-0.788963	-0.818405	-0.029442
COX10-AS1	313018	3498	4	7729	2	0.351804	0.674493	0.0314811	0.0136582	-3.48221	-5.62596	-2.14375
COX11	16884	1070	14	1476	57	1.99507	2.388	0.110184	0.389258	-4.17846	-2.617	1.56145
COX16	34651	23	26	34	55	0.0208959	0.0268032	0.204627	0.3756	3.2917	3.80872	0.517019
COX20	9736	1073	50	666	42	3.46952	1.8686	0.393514	0.286822	-3.14025	-2.70373	0.436517
CPED1	308768	2350	5	2668	12	0.239599	0.236035	0.0393514	0.0819492	-2.60614	-1.5262	1.07994
CPNE1	38926	1784	110	2421	293	1.4428	1.69894	0.86573	2.00093	-0.736878	0.236032	0.97291
CPS1	201426	58745	1142	52429	2130	9.18132	7.11016	8.98785	14.546	-0.0307254	1.03267	1.06339
CPSF1	16310	1612	33	1703	60	3.11144	2.85223	0.259719	0.409746	-3.58256	-2.79929	0.78327
CPT1C	22834	10	2	53	3	0.0137869	0.0634041	0.0157405	0.0204873	0.191184	-1.62985	-1.82103
CPT2	17769	301	5	316	17	0.533277	0.485789	0.0393514	0.116095	-3.7604	-2.06503	1.69537
CRB1	276994	1702	80	2441	120	0.193437	0.240725	0.629622	0.819492	1.70262	1.76734	0.0647212
CRBN	30719	1165	56	1299	91	1.1939	1.15512	0.440735	0.621448	-1.4377	-0.894332	0.543368
CRCP	39965	265	222	309	327	0.208745	0.211204	1.7472	2.23311	3.06523	3.40235	0.337116
CREB3	4670	140	108	151	174	0.943758	0.883249	0.849989	1.18826	-0.150973	0.427961	0.578934
CRIPT	9327	224	116	272	230	0.756059	0.796618	0.912952	1.57069	0.272039	0.97944	0.707401
CROCCP2	26428	1476	40	1772	118	1.75821	1.83157	0.314811	0.805833	-2.48155	-1.18452	1.29703
CRTC1	98518	3639	11	4899	32	1.16283	1.35836	0.086573	0.218531	-3.74758	-2.63596	1.11162
CRYBB2P1	72750	908	5	1901	43	0.392919	0.713793	0.0393514	0.293651	-3.31975	-1.2814	2.03834
CSAG1	6291	80	2	64	10	0.400332	0.277897	0.0157405	0.068291	-4.66864	-2.02478	2.64386
CSAG2	6294	37	1	37	6	0.185065	0.160582	0.00787027	0.0409746	-4.55548	-1.97051	2.58496
CSAG3	6296	36	1	37	6	0.180006	0.160531	0.00787027	0.0409746	-4.51549	-1.97006	2.54543
CSAG4	7161	15	5	25	3	0.0659428	0.0953651	0.0393514	0.0204873	-0.744801	-2.21873	-1.47393
CSDC2	16979	91	7	77	16	0.168725	0.12388	0.0550919	0.109266	-1.61476	-0.181107	1.43365
CSK	21142	967	36	1010	113	1.43989	1.30496	0.28333	0.771688	-2.34541	-0.757921	1.58749
CSNK1D	34709	3366	9	3687	32	3.05296	2.90171	0.0708324	0.218531	-5.42966	-3.73099	1.69866
CSRP2BP	50270	526	18	1092	111	0.329402	0.593386	0.141665	0.75803	-1.21737	0.353285	1.57065
CST3	10577	217	4	211	16	0.645873	0.544933	0.0314811	0.109266	-4.35869	-2.31824	2.04045
CSTF1	12092	1321	158	1631	428	3.43918	3.6845	1.2435	2.92285	-1.46765	-0.334093	1.13356
CSTF2	20538	942	42	873	71	1.44392	1.16113	0.330551	0.484866	-2.12704	-1.25987	0.867175
CTA-204B4.2	2231	121	49	198	168	1.7074	2.42431	0.385643	1.14729	-2.14646	-1.07935	1.06711
CTA-250D10.23	1078	14	13	45	106	0.408845	1.14029	0.102314	0.723884	-1.99856	-0.655575	1.34298
CTA-384D8.36	855	33	142	76	171	1.21506	2.42812	1.11758	1.16778	-0.120651	-1.05608	-0.935428
CTA-445C9.15	3054	17	3	17	21	0.175239	0.152056	0.0236108	0.143411	-2.8918	-0.0844454	2.80735
CTA-989H11.1	659	28	65	12	71	1.33759	0.497415	0.511568	0.484866	-1.38664	-0.036865	1.34977
CTB-152G17.6	2646	58	73	75	125	0.690062	0.774274	0.57453	0.853637	-0.264343	0.140779	0.405122
CTB-171A8.1	86532	184	23	346	54	0.0669408	0.109225	0.181016	0.368771	1.43516	1.75542	0.320259
CTB-25B13.12	5101	110	24	183	72	0.678871	0.979984	0.188887	0.491695	-1.84562	-0.994995	0.850622
CTB-31O20.2	1288	53	62	69	168	1.29542	1.46338	0.487957	1.14729	-1.40859	-0.351074	1.05752
CTB-50L17.9	1273	13	5	67	22	0.321488	1.4377	0.0393514	0.15024	-3.03028	-3.25843	-0.228146
CTBS	24875	240	25	311	44	0.303737	0.341523	0.196757	0.30048	-0.62641	-0.184715	0.441695
CTC-297N7.8	3533	233	69	452	144	2.07617	3.49477	0.543049	0.98339	-1.93477	-1.82936	0.105408
CTC-428G20.3	2231	143	181	215	417	2.01784	2.63246	1.42452	2.84773	-0.502335	0.113401	0.615736
CTC-471F3.4	1072	23	3	33	21	0.675434	0.840896	0.0236108	0.143411	-4.83829	-2.55177	2.28652
CTC-524C5.2	7738	71	1	98	4	0.288855	0.345956	0.00787027	0.0273164	-5.19779	-3.66275	1.53504
CTD-2008A1.2	58324	226	67	237	102	0.121986	0.111	0.527308	0.696568	2.11193	2.6497	0.537772
CTD-2020K17.1	31292	184	1	320	1	0.185112	0.279344	0.00787027	0.0068291	-4.55584	-5.35421	-0.798366
CTD-2031P19.3	8483	78	5	124	12	0.289464	0.399296	0.0393514	0.0819492	-2.8789	-2.28466	0.59424
CTD-2037K23.2	18143	93	1	177	4	0.16137	0.266494	0.00787027	0.0273164	-4.35782	-3.28626	1.07155
CTD-2044J15.2	3281	437	363	801	1012	4.193	6.66883	2.85691	6.91105	-0.553528	0.0514707	0.604999
CTD-2078B5.2	4278	17	9	12	11	0.1251	0.0766238	0.0708324	0.0751201	-0.820601	-0.0285944	0.792007
CTD-2105E13.13	675	34	11	64	65	1.58571	2.59	0.086573	0.443891	-4.19507	-2.54467	1.6504
CTD-2124B8.2	529	41	27	95	129	2.43993	4.90559	0.212497	0.880953	-3.52132	-2.47729	1.04404
CTD-2186M15.3	802	37	22	64	38	1.45237	2.17986	0.173146	0.259506	-3.06835	-3.0704	-0.00205074
CTD-2203K17.1	16595	387	4	856	74	0.734148	1.40903	0.0314811	0.505353	-4.54351	-1.47934	3.06418
CTD-2228K2.5	6975	371	13	498	56	1.67448	1.95033	0.102314	0.382429	-4.03264	-2.35045	1.68219
CTD-2228K2.7	7649	749	6	1201	26	3.08267	4.28905	0.0472216	0.177557	-6.02859	-4.59431	1.43428
CTD-2235C13.3	483	43	86	87	166	2.80266	4.92034	0.676843	1.13363	-2.0499	-2.11781	-0.0679041
CTD-2256P15.2	901	60	67	75	178	2.09641	2.27384	0.527308	1.21558	-1.9912	-0.903486	1.08772
CTD-2263F21.1	7413	126	41	198	74	0.535089	0.729616	0.322681	0.505353	-0.72967	-0.529846	0.199825
CTD-2267D19.6	1453	88	78	206	284	1.90663	3.8728	0.613881	1.93946	-1.63499	-0.997719	0.637276
CTD-2292P10.4	24722	271	176	600	322	0.345092	0.662965	1.38517	2.19897	2.00501	1.72982	-0.275184
CTD-2349P21.9	462	64	191	124	605	4.36102	7.33167	1.50322	4.1316	-1.53661	-0.82744	0.709166
CTD-2357A8.3	14669	372	17	583	106	0.798348	1.08565	0.133795	0.723884	-2.577	-0.584733	1.99226
CTD-2366F13.1	5285	69	13	119	60	0.411011	0.615071	0.102314	0.409746	-2.00618	-0.586024	1.42016
CTD-2538C1.2	4662	16	1	11	2	0.108043	0.0644531	0.00787027	0.0136582	-3.77905	-2.23848	1.54057
CTD-2541M15.4	2450	38	36	106	101	0.488278	1.18185	0.28333	0.689739	-0.785221	-0.776927	0.00829354
CTD-2589H19.6	791	96	61	157	210	3.82071	5.42184	0.480087	1.43411	-2.99248	-1.91863	1.07385
CTD-3025N20.3	623	9	12	29	57	0.454783	1.27155	0.0944433	0.389258	-2.26766	-1.70779	0.559872
CTPS1	33229	5284	737	6024	1592	5.00605	4.95212	5.80039	10.8719	0.212477	1.13449	0.922013
CTSC	44196	3564	268	3683	363	2.53866	2.27637	2.10923	2.47896	-0.267349	0.123004	0.390352
CTSK	12116	71	6	167	23	0.18448	0.376513	0.0472216	0.157069	-1.96594	-1.2613	0.704642
CTSS	35762	12	26	39	30	0.0105635	0.0297897	0.204627	0.204873	4.27583	2.78184	-1.49399
CTU1	10765	369	86	496	259	1.0791	1.25861	0.676843	1.76874	-0.672936	0.490888	1.16382
CUL4A	56848	11721	173	15011	586	6.49081	7.21303	1.36156	4.00185	-2.25314	-0.849938	1.4032
CUTC	53577	1135	96	1410	200	0.66691	0.718892	0.755546	1.36582	0.180028	0.925919	0.745891
CUZD1	47482	488	41	861	91	0.323549	0.495333	0.322681	0.621448	-0.00387653	0.327234	0.331111
CXCR4	3817	802	79	830	265	6.61457	5.9399	0.621751	1.80971	-3.41124	-1.71468	1.69656
CXorf38	18535	424	51	446	64	0.72015	0.657303	0.401384	0.437062	-0.843315	-0.58872	0.254595
CXorf40A	10156	243	77	436	378	0.75324	1.1727	0.606011	2.5814	-0.313766	1.13832	1.45208
CXorf40B	9285	455	122	810	508	1.54269	2.38301	0.960173	3.46918	-0.684083	0.541808	1.22589
CXXC4	26590	46	2	107	8	0.0544615	0.109923	0.0157405	0.0546328	-1.79075	-1.00866	0.782095
CYLD	59886	823	8	750	19	0.432638	0.342105	0.0629622	0.129753	-2.7806	-1.39867	1.38193
CYP1A1	6069	24	1	50	5	0.124493	0.225048	0.00787027	0.0341455	-3.9835	-2.72047	1.26303
CYP20A1	59347	894	37	788	54	0.474229	0.362703	0.2912	0.368771	-0.703574	0.0239389	0.727513
CYP27B1	6653	149	4	265	24	0.705048	1.08806	0.0314811	0.163898	-4.48516	-2.73088	1.75428
CYR61	3202	2771	216	2241	282	27.2436	19.1181	1.69998	1.92581	-4.00233	-3.3114	0.690928
CYSLTR1	56088	7	1	7	1	0.00392896	0.00340919	0.00787027	0.0068291	1.00227	1.00227	-2.22045e-16
CYTH2	13283	325	1	380	1	0.770259	0.781467	0.00787027	0.0068291	-6.61279	-6.83835	-0.22556
DAAM1	182760	4384	17	3416	22	0.75516	0.510575	0.133795	0.15024	-2.49676	-1.76485	0.731909
DAPK3	12671	793	50	859	208	1.97021	1.85185	0.393514	1.42045	-2.32386	-0.382616	1.94125
DARS2	34044	1026	44	1099	48	0.94876	0.881821	0.346292	0.327797	-1.45405	-1.42768	0.0263702
DBN1	17794	3463	38	3316	99	6.12673	5.09054	0.29907	0.676081	-4.35656	-2.91255	1.44401
DBNL	24817	2112	5	2764	31	2.67913	3.04237	0.0393514	0.211702	-6.08921	-3.84509	2.24412
DBR1	13938	499	14	538	20	1.12707	1.0544	0.110184	0.136582	-3.35459	-2.94858	0.406007
DBT	62916	1673	24	1642	62	0.837114	0.712911	0.188887	0.423404	-2.1479	-0.751687	1.39622
DCAF10	67165	2850	49	3747	150	1.33583	1.52393	0.385643	1.02436	-1.7924	-0.573064	1.21933
DCAF12	41013	1684	26	1737	46	1.29262	1.15692	0.204627	0.314138	-2.65923	-1.88081	0.778417
DCAF15	8951	616	21	592	57	2.1665	1.80665	0.165276	0.389258	-3.71242	-2.21451	1.49791
DCAF4L1	4764	45	7	216	50	0.297365	1.23853	0.0550919	0.341455	-2.43232	-1.85886	0.573467
DCAKD	37766	1236	72	1950	189	1.03031	1.41045	0.56666	1.2907	-0.862522	-0.128	0.734522
DCBLD1	116042	6091	12	6329	11	1.65243	1.48985	0.0944433	0.0751201	-4.129	-4.30983	-0.180829
DCLRE1B	8946	199	16	234	39	0.700284	0.714513	0.125924	0.266335	-2.47538	-1.42372	1.05166
DCP2	44269	1168	50	1135	77	0.830602	0.700357	0.393514	0.52584	-1.07774	-0.413465	0.664278
DCPS	41998	776	46	883	54	0.581678	0.574322	0.362032	0.368771	-0.684102	-0.639133	0.0449688
DCTN2	17230	1314	64	1550	112	2.40082	2.45736	0.503697	0.764859	-2.2529	-1.68385	0.569052
DDA1	13784	423	7	578	20	0.966084	1.14545	0.0550919	0.136582	-4.13224	-3.06807	1.06416
DDAH1	259770	27491	135	31943	169	3.33159	3.359	1.06249	1.15412	-1.64877	-1.54124	0.107523
DDIT4	2117	1093	283	1409	798	16.2536	18.1808	2.22729	5.44962	-2.8674	-1.73819	1.12921
DDN	4161	85	4	77	9	0.643089	0.505494	0.0314811	0.0614619	-4.35246	-3.03993	1.31253
DDRGK1	14336	283	74	306	122	0.621453	0.583065	0.5824	0.83315	-0.0936342	0.51492	0.608554
DDX17	24221	7871	204	8136	541	10.2303	9.17576	1.60554	3.69454	-2.67172	-1.31243	1.35929
DDX20	12772	616	60	695	144	1.51835	1.48645	0.472216	0.98339	-1.68498	-0.596032	1.08895
DDX50	45570	1563	63	1710	128	1.07977	1.02504	0.495827	0.874124	-1.12281	-0.229768	0.893042
DDX56	9635	1913	185	2235	525	6.25047	6.33649	1.456	3.58528	-2.10196	-0.821601	1.28035
DEAF1	62483	1258	43	1383	96	0.633824	0.604621	0.338422	0.655593	-0.90526	0.116769	1.02203
DECR1	50688	1134	23	1330	35	0.7043	0.716753	0.181016	0.239018	-1.96007	-1.58436	0.375715
DEGS1	17686	711	54	686	117	1.26558	1.05954	0.424995	0.799004	-1.57428	-0.407164	1.16712
DENND4A	134248	4643	95	4713	243	1.08878	0.958987	0.747676	1.65947	-0.542229	0.791139	1.33337
DENND5B	208875	15381	17	19434	64	2.31818	2.54155	0.133795	0.437062	-4.1149	-2.5398	1.5751
DEPDC5	153069	1371	29	1637	49	0.281968	0.292136	0.228238	0.334626	-0.304994	0.19591	0.500903
DERL3	4626	50	2	41	4	0.340263	0.242104	0.0157405	0.0273164	-4.43409	-3.14779	1.2863
DESI1	23069	2107	147	2343	464	2.87532	2.77439	1.15693	3.1687	-1.31342	0.191723	1.50514
DEXI	13570	484	17	475	67	1.12283	0.956174	0.133795	0.457549	-3.06905	-1.06335	2.00571
DFFA	16005	815	67	1065	161	1.60307	1.81768	0.527308	1.09948	-1.60412	-0.72527	0.878846
DGCR6L	5805	95	19	81	37	0.515194	0.381159	0.149535	0.252677	-1.78463	-0.593101	1.19153
DGKA	26709	301	3	347	11	0.35478	0.354891	0.0236108	0.0751201	-3.9094	-2.24011	1.6693
DGKH	216539	9899	6	11070	30	1.43915	1.39648	0.0472216	0.204873	-4.92962	-2.76899	2.16063
DGKI	466056	12576	12	63157	30	0.849482	3.70175	0.0944433	0.204873	-3.16906	-4.1754	-1.00634
DGKQ	28009	107	5	153	16	0.120264	0.149217	0.0393514	0.109266	-1.61172	-0.449569	1.16215
DHFRP1	1590	71	63	93	101	1.40576	1.59775	0.495827	0.689739	-1.50344	-1.21192	0.29152
DHODH	16468	627	21	751	74	1.19861	1.24573	0.165276	0.505353	-2.85841	-1.30162	1.55679
DHPS	6186	502	133	459	319	2.55472	2.02687	1.04675	2.17848	-1.28725	0.104069	1.39132
DHRS1	9236	105	5	129	9	0.357895	0.38153	0.0393514	0.0614619	-3.18505	-2.63403	0.551015
DHRS2	15525	8	1	9	2	0.0162221	0.0158356	0.00787027	0.0136582	-1.04348	-0.213404	0.830075
DHX34	33424	1416	35	1531	69	1.33369	1.25124	0.27546	0.471208	-2.27551	-1.40892	0.866588
DHX37	42298	1950	62	2092	189	1.45132	1.35103	0.487957	1.2907	-1.57254	-0.0659072	1.50664
DIEXF	29559	2178	3	2089	36	2.31963	1.93051	0.0236108	0.245847	-6.6183	-2.97315	3.64515
DIRC2	86345	1706	96	1531	175	0.622002	0.484352	0.755546	1.19509	0.280601	1.30299	1.02239
DIS3	26695	2097	99	2047	151	2.47297	2.09465	0.779157	1.03119	-1.66626	-1.02239	0.643864
DISC1	414458	560	1	1308	4	0.0425361	0.0862086	0.00787027	0.0273164	-2.4342	-1.65806	0.776136
DLEU2	98588	7249	453	8189	782	2.31475	2.26898	3.56523	5.34035	0.623141	1.23489	0.611752
DLG4	29813	316	16	578	50	0.333681	0.529597	0.125924	0.341455	-1.40591	-0.6332	0.772711
DLG5-AS1	2453	10	2	7	6	0.128337	0.0779514	0.0157405	0.0409746	-3.02738	-0.927845	2.09954
DLGAP1-AS1	4621	708	182	834	328	4.82333	4.93007	1.43239	2.23994	-1.75161	-1.13815	0.613459
DLGAP4	262783	3583	31	4192	68	0.429239	0.43576	0.243978	0.464379	-0.815028	0.091768	0.906796
DLGAP5	43567	2723	177	2857	356	1.96761	1.79133	1.39304	2.43116	-0.498212	0.440612	0.938824
DLL3	9587	18	7	13	13	0.0591071	0.0370411	0.0550919	0.0887783	-0.101491	1.26108	1.36257
DLST	21855	2018	112	2377	285	2.90683	2.97099	0.88147	1.94629	-1.72146	-0.610217	1.11125
DMAP1	7227	801	41	726	112	3.48919	2.74411	0.322681	0.764859	-3.43471	-1.84307	1.59164
DNAJA2	18401	695	21	768	48	1.18903	1.1401	0.165276	0.327797	-2.84684	-1.79829	1.04855
DNAJA4	18111	291	11	302	21	0.505825	0.455499	0.086573	0.143411	-2.54665	-1.66729	0.879356
DNAJB1	15001	761	87	982	283	1.59703	1.78819	0.684714	1.93263	-1.22182	0.112066	1.33389
DNAJB12	22401	1631	59	1938	185	2.29211	2.36325	0.464346	1.26338	-2.30341	-0.90348	1.39993
DNAJB5	9260	86	8	71	7	0.292373	0.209445	0.0629622	0.0478037	-2.21525	-2.13138	0.0838726
DNAJB6	82059	5117	45	7211	203	1.96308	2.40045	0.354162	1.38631	-2.47064	-0.792058	1.67858
DNAJB9	5283	89	36	124	67	0.530346	0.641157	0.28333	0.457549	-0.904451	-0.48675	0.417701
DNAJC1	247233	22967	320	24365	630	2.92447	2.69205	2.51849	4.30233	-0.215619	0.676413	0.892032
DNAJC19	6066	233	70	227	112	1.20921	1.02223	0.550919	0.764859	-1.13416	-0.418448	0.71571
DNAJC3-AS1	28193	135	1	263	1	0.150745	0.254822	0.00787027	0.0068291	-4.25955	-5.22165	-0.962103
DNAJC30	2485	191	149	248	254	2.41967	2.72614	1.17267	1.73459	-1.04501	-0.652266	0.392749
DNER	356930	10308	44	12369	131	0.909162	0.946618	0.346292	0.894612	-1.39255	-0.0815209	1.31103
DNHD1	96499	1535	1	5497	1	0.500767	1.55606	0.00787027	0.0068291	-5.99158	-7.83199	-1.84041
DNMT3A	109615	1197	35	1411	87	0.343775	0.351625	0.27546	0.594131	-0.319623	0.756743	1.07637
DOCK4	480301	8972	8	8521	27	0.588065	0.484619	0.0629622	0.184386	-3.22342	-1.39412	1.82929
DOCK5	233361	25599	260	31273	882	3.45338	3.6607	2.04627	6.02326	-0.755012	0.718425	1.47344
DOHH	10120	284	24	243	43	0.883461	0.655917	0.188887	0.293651	-2.22565	-1.15941	1.06624
DOK3	9368	254	5	893	17	0.853565	2.60392	0.0393514	0.116095	-4.43902	-4.48731	-0.0482969
DOK4	15377	129	15	167	12	0.2641	0.296666	0.118054	0.0819492	-1.16163	-1.85604	-0.694405
DOK7	38168	167	12	245	39	0.137742	0.175344	0.0944433	0.266335	-0.54445	0.603056	1.14751
DOLK	2090	122	55	148	80	1.83765	1.93437	0.432865	0.546328	-2.08587	-1.82402	0.261852
DPH1	13321	684	1	749	1	1.61647	1.53592	0.00787027	0.0068291	-7.68222	-7.81319	-0.130969
DPH6	328849	3433	4	4046	23	0.328645	0.336088	0.0314811	0.157069	-3.38397	-1.09744	2.28654
DPM2	3386	589	324	791	540	5.47618	6.38135	2.54997	3.68771	-1.10269	-0.791136	0.311556
DPP7	4636	493	60	508	203	3.34775	2.99325	0.472216	1.38631	-2.82567	-1.11047	1.7152
DSEL	10399	1637	299	2110	467	4.95572	5.54261	2.35321	3.18919	-1.07446	-0.797376	0.277088
DSTYK	69096	1911	21	1913	46	0.870678	0.756285	0.165276	0.314138	-2.39726	-1.26753	1.12974
DTL	71824	5608	218	5929	404	2.45804	2.25494	1.71572	2.75895	-0.518692	0.291032	0.809725
DTNBP1	140258	2874	87	3101	117	0.645073	0.603945	0.684714	0.799004	0.0860384	0.403786	0.317748
DTWD1	24157	1744	164	1887	317	2.27276	2.13379	1.29072	2.16482	-0.816263	0.0208297	0.837093
DTWD2	151224	2883	78	2495	166	0.600169	0.450685	0.613881	1.13363	0.0325904	1.33076	1.29817
DUS1L	8382	813	36	883	76	3.05346	2.87764	0.28333	0.519011	-3.42989	-2.47105	0.958844
DUSP1	3106	1094	263	1139	398	11.0883	10.0172	2.06988	2.71798	-2.42142	-1.88187	0.539551
DUSP14	23667	849	14	996	33	1.12931	1.14958	0.110184	0.22536	-3.35746	-2.3508	1.00666
DUSP22	59726	763	40	810	116	0.402171	0.370463	0.314811	0.792175	-0.353324	1.09649	1.44981
DUSP23	1612	32	34	53	61	0.624935	0.898119	0.267589	0.416575	-1.22369	-1.10833	0.115354
DUSP3	12868	630	24	828	41	1.54127	1.75769	0.188887	0.279993	-3.02853	-2.65022	0.378311
DUSP5	13707	160	18	154	33	0.367475	0.306903	0.141665	0.22536	-1.37516	-0.445551	0.929611
DUSP7	7632	272	10	280	14	1.12197	1.00217	0.0787027	0.0956073	-3.83347	-3.38987	0.443607
DVL1	14075	650	67	708	210	1.45383	1.37407	0.527308	1.43411	-1.46314	0.061703	1.52485
DYNC1LI1	44904	2006	120	1864	173	1.40636	1.13392	0.944433	1.18143	-0.574443	0.0592141	0.633657
DYNLL1-AS1	5613	168	86	207	164	0.942245	1.00739	0.676843	1.11997	-0.477281	0.152837	0.630118
DYRK1B	8852	218	112	463	387	0.775291	1.42877	0.88147	2.64286	0.185174	0.887325	0.702151
E2F3	91544	13219	42	15855	83	4.54588	4.73107	0.330551	0.566815	-3.78161	-3.06122	0.720397
E2F6	21797	1611	153	1808	234	2.32674	2.26582	1.20415	1.59801	-0.950295	-0.503757	0.446539
E2F8	17558	821	14	746	37	1.47203	1.16061	0.110184	0.252677	-3.73983	-2.19952	1.54031
EBAG9	26286	813	34	821	121	0.973679	0.853182	0.267589	0.826321	-1.86343	-0.0461525	1.81727
ECD	38901	1643	161	2063	297	1.32962	1.44864	1.26711	2.02824	-0.0694645	0.485526	0.554991
EDEM3	64683	2035	32	1969	47	0.99043	0.831532	0.251849	0.320968	-1.9755	-1.37334	0.602155
EDF1	4168	644	311	686	771	4.86416	4.49593	2.44765	5.26523	-0.990791	0.227878	1.21867
EDNRA	64038	752	20	842	51	0.369683	0.359168	0.157405	0.348284	-1.2318	-0.0443947	1.18741
EED	34270	1699	207	1839	273	1.56073	1.46585	1.62915	1.86434	0.0618911	0.346926	0.285035
EEF1A2	11140	1608	37	1446	206	4.54413	3.54574	0.2912	1.40679	-3.96392	-1.33367	2.63025
EEF1B2	3344	735	68	722	109	6.91944	5.89786	0.535178	0.744371	-3.69256	-2.9861	0.706467
EEF1DP2	843	13	12	51	58	0.485473	1.65259	0.0944433	0.396088	-2.36187	-2.06084	0.301033
EEF2K	80952	3576	93	4085	159	1.39066	1.37844	0.731935	1.08583	-0.925977	-0.344243	0.581735
EFCAB2	157460	3869	44	5173	167	0.773532	0.897419	0.346292	1.14046	-1.15947	0.34576	1.50523
EFCAB5	179253	115	1	319	1	0.0201967	0.0486124	0.00787027	0.0068291	-1.35964	-2.83156	-1.47192
EFNA5	294007	50168	107	48871	158	5.37179	4.54064	0.842119	1.079	-2.67331	-2.0732	0.600103
EFNB2	45384	70	1	86	1	0.0485562	0.0517629	0.00787027	0.0068291	-2.62517	-2.92215	-0.296982
EFTUD2	49720	3699	77	3798	317	2.34209	2.08664	0.606011	2.16482	-1.95038	0.0530692	2.00345
EGLN1	61294	1437	51	1665	82	0.738055	0.742027	0.401384	0.559986	-0.878745	-0.406081	0.472665
EHBP1L1	16613	653	20	959	57	1.23741	1.57686	0.157405	0.389258	-2.97477	-2.01826	0.956514
EHMT1	251025	9912	2	12058	13	1.24307	1.31214	0.0157405	0.0887783	-6.30327	-3.88558	2.4177
EID1	2298	159	33	156	44	2.1782	1.85438	0.259719	0.30048	-3.06811	-2.62559	0.442518
EIF1	3784	1482	134	1696	286	12.3295	12.2433	1.05462	1.95312	-3.54733	-2.64814	0.899191
EIF2B3	135833	2242	37	2438	127	0.519613	0.490288	0.2912	0.867295	-0.835427	0.822892	1.65832
EIF2B4	6135	366	32	334	48	1.87809	1.48715	0.251849	0.327797	-2.89864	-2.18168	0.716958
EIF2B5	549721	1339	1	2171	1	0.076681	0.10788	0.00787027	0.0068291	-3.28438	-3.98159	-0.697204
EIF3C	47173	3137	271	3475	545	2.09349	2.01226	2.13284	3.72186	0.0268687	0.887205	0.860336
EIF3CL	24301	2937	288	3263	627	3.80478	3.66789	2.26664	4.28184	-0.747259	0.223282	0.970541
EIF3F	31612	1453	12	1655	54	1.44698	1.43011	0.0944433	0.368771	-3.93746	-1.95533	1.98213
EIF3G	4904	912	8	873	51	5.85456	4.86281	0.0629622	0.348284	-6.53893	-3.80345	2.73548
EIF3J	25973	2298	337	2603	749	2.78534	2.73763	2.65228	5.11499	-0.0706175	0.901803	0.972421
EIF4A2	6696	6211	274	5606	337	29.2009	22.8697	2.15645	2.30141	-3.75928	-3.31285	0.446427
EIF4BP7	1813	126	28	113	32	2.18787	1.70257	0.220368	0.218531	-3.31155	-2.9618	0.349746
EIF4EBP2	24240	1319	54	1723	176	1.71302	1.94167	0.424995	1.20192	-2.01102	-0.691958	1.31907
EIF5A2	20279	213	10	224	22	0.330661	0.301734	0.0787027	0.15024	-2.07087	-1.00601	1.06486
ELAVL1	47081	1398	21	1781	51	0.934784	1.03334	0.165276	0.348284	-2.49976	-1.56897	0.930785
ELF2	149107	3857	8	4853	20	0.814332	0.889069	0.0629622	0.136582	-3.69306	-2.70253	0.99053
ELF3	9244	12	4	21	2	0.0408668	0.0620558	0.0314811	0.0136582	-0.376445	-2.1838	-1.80735
ELK3	75454	1953	39	2375	53	0.814835	0.859814	0.306941	0.361942	-1.40855	-1.24827	0.160283
ELK4	24020	1515	80	1730	162	1.98559	1.96742	0.629622	1.10631	-1.65701	-0.830542	0.826468
ELL2	76974	19581	362	19041	663	8.0083	6.75723	2.84904	4.52769	-1.49102	-0.577657	0.913364
ELMOD3	37359	790	4	1189	27	0.665705	0.86938	0.0314811	0.184386	-4.40232	-2.23726	2.16506
ELOVL1	4629	549	37	640	109	3.73366	3.77673	0.2912	0.744371	-3.68051	-2.34304	1.33747
ELP6	18122	937	81	1055	210	1.62773	1.59027	0.637492	1.43411	-1.35238	-0.149111	1.20327
EMC6	854	74	43	90	117	2.72787	2.87878	0.338422	0.799004	-3.01088	-1.84918	1.1617
EML2	38636	393	1	445	1	0.320221	0.314623	0.00787027	0.0068291	-5.34651	-5.52579	-0.179276
EML6	248522	1237	4	1342	8	0.156695	0.147506	0.0314811	0.0546328	-2.3154	-1.43294	0.882461
ENDOG	4204	218	63	148	75	1.63246	0.961662	0.495827	0.512182	-1.71914	-0.908872	0.81027
ENG	39745	1194	17	1180	52	0.94574	0.811004	0.133795	0.355113	-2.82142	-1.19143	1.62999
ENGASE	13661	509	26	584	130	1.17296	1.16776	0.204627	0.887783	-2.51909	-0.395466	2.12363
ENOSF1	42353	5572	81	5187	211	4.14168	3.34546	0.637492	1.44094	-2.69974	-1.21519	1.48454
ENSA	28762	1499	13	2931	81	1.64071	2.78368	0.102314	0.553157	-4.00325	-2.33124	1.67202
ENTPD5	61390	541	6	692	15	0.277427	0.307916	0.0472216	0.102436	-2.55459	-1.58781	0.966785
EPC1	111048	6011	81	6191	152	1.70406	1.52291	0.637492	1.03802	-1.4185	-0.55299	0.86551
EPGN	6835	57	27	75	56	0.262534	0.299741	0.212497	0.382429	-0.305061	0.351478	0.656539
EPHA2	31751	1839	23	2073	74	1.82337	1.78347	0.181016	0.505353	-3.33241	-1.81932	1.51309
EPHA5	350933	28807	117	30865	217	2.58418	2.40251	0.920822	1.48191	-1.48872	-0.697081	0.791634
EPHX1	35467	499	36	477	78	0.442921	0.367381	0.28333	0.53267	-0.644566	0.535962	1.18053
EPN1	34633	1133	9	1579	45	1.02989	1.24542	0.0708324	0.307309	-3.86193	-2.01887	1.84306
EPS8L1	15904	32	7	23	5	0.0633422	0.0395043	0.0550919	0.0341455	-0.201327	-0.210316	-0.00898878
EPS8L2	33290	444	42	511	68	0.419874	0.419305	0.330551	0.464379	-0.345081	0.1473	0.492382
ERBB2	42513	452	1	527	3	0.334708	0.33862	0.00787027	0.0204873	-5.41035	-4.04686	1.36348
ERCC3	36887	2595	22	2690	87	2.21469	1.99206	0.173146	0.594131	-3.67705	-1.74541	1.93164
ERICH1	123361	2314	1	4504	1	0.590521	0.997341	0.00787027	0.0068291	-6.22943	-7.19025	-0.960818
ERMP1	68042	1172	17	1341	39	0.542251	0.538363	0.133795	0.266335	-2.01894	-1.01534	1.0036
ERP44	119862	5457	156	5368	281	1.43325	1.22336	1.22776	1.91898	-0.22326	0.649488	0.872747
ERVK13-1	13096	625	46	651	64	1.50242	1.35789	0.362032	0.437062	-2.0531	-1.63546	0.417637
ESCO1	71604	2091	96	2308	187	0.919319	0.880485	0.755546	1.27704	-0.283047	0.536435	0.819482
ESCO2	40692	1779	57	2015	172	1.37631	1.35266	0.448605	1.1746	-1.61729	-0.203626	1.41366
ESPNL	33131	31	1	229	13	0.0294562	0.18881	0.00787027	0.0887783	-1.90409	-1.08865	0.815432
ESRRG	634510	53	1	45	1	0.00262958	0.0019373	0.00787027	0.0068291	1.58158	1.81765	0.236067
EXD2	50848	398	18	458	27	0.24641	0.246045	0.141665	0.184386	-0.79858	-0.416197	0.382383
EXO1	47182	3217	73	3517	128	2.14647	2.03619	0.57453	0.874124	-1.90151	-1.21996	0.681546
EXOC7	40571	1060	39	1177	75	0.822508	0.792472	0.306941	0.512182	-1.42207	-0.629703	0.792366
EXOSC2	11141	2156	452	2248	580	6.0922	5.51182	3.55736	3.96088	-0.776156	-0.47671	0.299445
EXOSC6	1700	173	201	307	551	3.20366	4.93302	1.58192	3.76283	-1.01804	-0.390652	0.62739
EXTL3	155131	1356	25	1533	75	0.275176	0.26994	0.196757	0.512182	-0.483942	0.92402	1.40796
F11R	41006	9	2	21	2	0.00690947	0.0139893	0.0157405	0.0136582	1.18784	-0.0345543	-1.22239
F2	20327	9	3	63	15	0.0139386	0.0846624	0.0236108	0.102436	0.760363	0.274936	-0.485427
F2RL3	3747	17	10	18	15	0.142829	0.131224	0.0787027	0.102436	-0.859799	-0.357298	0.5025
F8A2	1701	28	28	43	55	0.518207	0.690538	0.220368	0.3756	-1.23362	-0.878522	0.355095
F8A3	1701	28	33	43	65	0.518207	0.690538	0.259719	0.443891	-0.996578	-0.637514	0.359064
FADS1	29692	2756	142	3185	262	2.92206	2.93017	1.11758	1.78922	-1.38661	-0.711652	0.674958
FAHD1	13241	153	1	228	3	0.363765	0.470367	0.00787027	0.0204873	-5.53045	-4.52099	1.00946
FAIM3	18862	51	37	53	77	0.0851201	0.0767558	0.2912	0.52584	1.77444	2.77628	1.00184
FAM104A	29401	1433	253	1811	578	1.53438	1.68259	1.99118	3.94722	0.375964	1.23015	0.854184
FAM104B	18209	164	7	147	8	0.283536	0.220523	0.0550919	0.0546328	-2.36362	-2.01309	0.350525
FAM111B	20226	1128	34	1046	69	1.75569	1.41268	0.267589	0.471208	-2.71395	-1.584	1.12995
FAM118A	32988	1292	81	1334	114	1.23298	1.10465	0.637492	0.778517	-0.951671	-0.504784	0.446887
FAM120AOS	7099	238	60	336	158	1.05543	1.2929	0.472216	1.079	-1.16031	-0.260921	0.89939
FAM120B	116363	5251	22	6021	52	1.42062	1.41344	0.173146	0.355113	-3.03646	-1.99286	1.0436
FAM120C	114958	2220	17	3373	121	0.607944	0.801494	0.133795	0.826321	-2.18392	0.0440097	2.22793
FAM122B	27667	1894	26	1898	41	2.1551	1.87395	0.204627	0.279993	-3.39669	-2.74262	0.654069
FAM127B	1265	105	28	83	24	2.61305	1.7923	0.220368	0.163898	-3.56775	-3.45094	0.116814
FAM127C	2017	75	106	159	190	1.17059	2.15335	0.834249	1.29753	-0.488687	-0.730816	-0.242129
FAM133B	29602	2410	82	2510	180	2.56298	2.3162	0.645362	1.22924	-1.98964	-0.913996	1.07565
FAM134A	9255	514	30	581	90	1.74838	1.71484	0.236108	0.614619	-2.8885	-1.48031	1.40819
FAM13A-AS1	20315	489	54	875	94	0.757778	1.17656	0.424995	0.641935	-0.83433	-0.874077	-0.0397472
FAM160A2	23377	664	85	750	184	0.894188	0.876387	0.668973	1.25655	-0.418631	0.519833	0.938464
FAM161A	29290	609	7	739	9	0.654557	0.689205	0.0550919	0.0614619	-3.57061	-3.48717	0.0834379
FAM173A	2021	58	70	68	137	0.903465	0.919106	0.550919	0.935586	-0.713629	0.0256386	0.739267
FAM173B	23568	3061	920	4891	2008	4.08875	5.66889	7.24065	13.7128	0.82446	1.27439	0.449927
FAM175A	62410	317	11	383	37	0.159902	0.167636	0.086573	0.252677	-0.885202	0.591958	1.47716
FAM184A	189625	198	5	140	4	0.0328715	0.0201677	0.0393514	0.0273164	0.259577	0.437722	0.178146
FAM185A	60255	1476	40	1883	180	0.771157	0.853651	0.314811	1.22924	-1.29254	0.526045	1.81858
FAM199X	29283	1638	75	2061	170	1.76095	1.92259	0.59027	1.16095	-1.57691	-0.727746	0.849163
FAM203A	3075	149	73	189	178	1.52543	1.67896	0.57453	1.21558	-1.40876	-0.465923	0.942835
FAM203B	2956	137	79	161	178	1.45904	1.4878	0.621751	1.21558	-1.23061	-0.291537	0.939068
FAM206A	16564	269	1	244	1	0.511254	0.402391	0.00787027	0.0068291	-6.02148	-5.88076	0.140725
FAM207A	36980	1387	126	1665	272	1.18075	1.2299	0.991654	1.85751	-0.251799	0.59483	0.846629
FAM208A	63105	6104	108	6900	179	3.04509	2.98682	0.849989	1.22241	-1.84097	-1.28888	0.552087
FAM217B	14917	501	52	480	102	1.05732	0.878988	0.409254	0.696568	-1.36934	-0.33558	1.03376
FAM220A	19573	298	22	267	36	0.479301	0.372629	0.173146	0.245847	-1.46894	-0.599978	0.868966
FAM229A	3009	243	39	429	97	2.54234	3.89456	0.306941	0.662422	-3.05013	-2.55564	0.494489
FAM27C	1170	47	235	62	250	1.26462	1.44753	1.84951	1.70727	0.548437	0.238097	-0.31034
FAM32A	6667	218	18	197	34	1.02938	0.807159	0.141665	0.232189	-2.86122	-1.79755	1.06367
FAM3A	11217	285	3	323	9	0.799867	0.786591	0.0236108	0.0614619	-5.08224	-3.67785	1.40439
FAM50A	6530	449	25	521	80	2.16463	2.17945	0.196757	0.546328	-3.45963	-1.99613	1.4635
FAM57A	10555	488	36	476	145	1.4555	1.23189	0.28333	0.990219	-2.36096	-0.315054	2.0459
FAM58A	12124	242	31	213	29	0.628375	0.479907	0.243978	0.198044	-1.36487	-1.27693	0.0879383
FAM60A	46475	4921	275	5215	581	3.33337	3.0652	2.16432	3.9677	-0.623065	0.372326	0.995391
FAM63A	11827	92	37	95	34	0.244885	0.219418	0.2912	0.232189	0.249904	0.0816195	-0.168284
FAM69A	119334	1049	14	1085	10	0.276733	0.248364	0.110184	0.068291	-1.32858	-1.86269	-0.534107
FAM71F1	22683	14	7	236	97	0.0194302	0.284207	0.0550919	0.662422	1.50354	1.22081	-0.28273
FAM72A	18236	547	42	745	92	0.944295	1.11596	0.330551	0.628277	-1.51436	-0.828817	0.685545
FAM72B	17926	503	35	594	74	0.883353	0.905162	0.27546	0.505353	-1.68115	-0.840884	0.840266
FAM72D	16692	513	27	631	54	0.967517	1.03263	0.212497	0.368771	-2.18684	-1.48552	0.701319
FAM76B	21468	855	22	736	53	1.25379	0.936504	0.173146	0.361942	-2.85623	-1.37153	1.48471
FAM83H	9869	1939	112	2106	403	6.18521	5.82919	0.88147	2.75213	-2.81084	-1.08275	1.72809
FAM86A	13505	255	3	211	21	0.594423	0.426787	0.0236108	0.143411	-4.65397	-1.57336	3.08061
FAM86C1	13727	450	43	414	67	1.03202	0.82385	0.338422	0.457549	-1.60857	-0.848453	0.760119
FAM86C2P	13689	273	4	293	14	0.627828	0.584681	0.0314811	0.0956073	-4.31781	-2.61246	1.70536
FAM86DP	13559	508	89	567	190	1.17947	1.1423	0.700454	1.29753	-0.751772	0.18383	0.935602
FAM86JP	13405	212	19	241	53	0.497873	0.491104	0.149535	0.361942	-1.73529	-0.44027	1.29502
FAM98A	15725	1490	139	1562	269	2.98295	2.7134	1.09397	1.83703	-1.44717	-0.562728	0.884439
FAM98B	33584	1370	274	1412	448	1.28422	1.14849	2.15645	3.05944	0.747774	1.41353	0.665759
FAM98C	5954	107	6	68	34	0.56575	0.311978	0.0472216	0.232189	-3.58265	-0.426141	3.1565
FAM9B	140408	168	1	338	7	0.0376675	0.0657579	0.00787027	0.0478037	-2.25884	-0.460043	1.79879
FANCA	79109	4548	157	5149	359	1.80986	1.77795	1.23563	2.45165	-0.550626	0.463533	1.01416
FANCF	3309	33	3	43	25	0.313955	0.354973	0.0236108	0.170727	-3.73304	-1.05601	2.67702
FANCL	82130	9829	184	9115	207	3.76753	3.03164	1.44813	1.41362	-1.37943	-1.1007	0.278727
FAR1	63677	4357	82	4199	128	2.15404	1.8013	0.645362	0.874124	-1.73887	-1.04313	0.695737
FASTKD1	44127	1151	66	1213	122	0.821146	0.750896	0.519438	0.83315	-0.660688	0.149963	0.810652
FBN1	237544	33500	117	33082	281	4.43967	3.80427	0.920822	1.91898	-2.26946	-0.987282	1.28218
FBXL12	17550	755	75	959	131	1.35431	1.49267	0.59027	0.894612	-1.19812	-0.738565	0.45955
FBXL19-AS1	3951	156	39	259	70	1.24299	1.79067	0.306941	0.478037	-2.01778	-1.90531	0.112475
FBXL2	126638	2927	7	2789	12	0.727626	0.6016	0.0550919	0.0819492	-3.72329	-2.876	0.847282
FBXO21	47191	1753	40	1971	66	1.16943	1.14091	0.314811	0.45072	-1.89324	-1.33988	0.553364
FBXO22	31410	2488	409	2747	672	2.49363	2.38899	3.21894	4.58915	0.368338	0.941828	0.57349
FBXO28	47961	1379	17	1584	37	0.905161	0.902174	0.133795	0.252677	-2.75815	-1.83611	0.922041
FBXO32	43318	4026	12	4950	52	2.92587	3.12148	0.0944433	0.355113	-4.95327	-3.13588	1.8174
FBXO41	29750	1690	18	2421	72	1.78834	2.22296	0.141665	0.491695	-3.65806	-2.17664	1.48142
FBXO42	105616	2950	82	3699	184	0.87931	0.956705	0.645362	1.25655	-0.446263	0.393327	0.83959
FBXO7	24156	1062	38	1137	111	1.38404	1.28576	0.29907	0.75803	-2.21033	-0.762291	1.44804
FBXW2	41435	4948	34	5466	60	3.75934	3.60351	0.267589	0.409746	-3.81239	-3.1366	0.675788
FEM1A	3844	366	87	493	219	2.99742	3.50338	0.684714	1.49557	-2.13015	-1.22805	0.9021
FEM1B	18063	1375	115	1584	196	2.39642	2.39546	0.905081	1.3385	-1.40476	-0.839681	0.565079
FEM1C	23984	2229	153	2020	214	2.92576	2.30066	1.20415	1.46143	-1.28079	-0.654672	0.62612
FENDRR	34571	1138	28	1391	57	1.03629	1.0991	0.220368	0.389258	-2.23344	-1.49753	0.735913
FER1L4	48978	62	2	227	13	0.0398511	0.126604	0.0157405	0.0887783	-1.34013	-0.512047	0.828088
FERMT2	95168	9333	80	9134	139	3.08731	2.62176	0.629622	0.949244	-2.29379	-1.46569	0.828107
FGF2	71529	16797	341	14275	437	7.39264	5.45151	2.68376	2.98432	-1.46183	-0.869257	0.592574
FGF7	65680	19	1	109	1	0.00910689	0.0453332	0.00787027	0.0068291	-0.210545	-2.7308	-2.52026
FHDC1	43345	328	1	566	7	0.238223	0.356698	0.00787027	0.0478037	-4.91976	-2.89951	2.02025
FHL3	8837	733	139	950	297	2.61125	2.93658	1.09397	2.02824	-1.25517	-0.533908	0.721264
FIBCD1	36849	286	2	485	14	0.244337	0.359533	0.0157405	0.0956073	-3.95632	-1.91093	2.04539
FJX1	2685	239	52	267	97	2.80223	2.71638	0.409254	0.662422	-2.77551	-2.03586	0.739644
FKBP14	16098	586	31	614	56	1.14598	1.04188	0.243978	0.382429	-2.23175	-1.44593	0.785821
FKTN	82989	2735	60	3254	139	1.0375	1.07108	0.472216	0.949244	-1.13559	-0.174209	0.961377
FLII	14081	1410	11	1511	22	3.15236	2.93126	0.086573	0.15024	-5.18637	-4.28618	0.900192
FLNA	26115	39996	18	40163	59	48.2143	42.0106	0.141665	0.402917	-8.41084	-6.70413	1.70671
FLVCR1	41109	1819	25	1791	69	1.39298	1.1901	0.196757	0.471208	-2.82369	-1.33664	1.48705
FLVCR1-AS1	5981	53	5	65	16	0.278966	0.296868	0.0393514	0.109266	-2.82561	-1.44198	1.38362
FMNL3	70225	795	27	1070	72	0.35639	0.416213	0.212497	0.491695	-0.746011	0.240443	0.986453
FN3KRP	13646	232	36	335	141	0.53522	0.670599	0.28333	0.962903	-0.91765	0.52194	1.43959
FNBP1L	106531	3149	59	3205	116	0.930564	0.821817	0.464346	0.792175	-1.00291	-0.0529981	0.949907
FNIP2	138912	4089	41	4207	56	0.926674	0.827287	0.322681	0.382429	-1.52195	-1.11319	0.408759
FOPNL	22906	1065	6	1198	34	1.46369	1.42867	0.0472216	0.232189	-4.95402	-2.6213	2.33273
FOSL2	24865	3737	196	4737	629	4.73134	5.20401	1.54257	4.2955	-1.61691	-0.276797	1.34011
FOXC1	3447	230	87	207	133	2.10057	1.64041	0.684714	0.90827	-1.61721	-0.852863	0.764342
FOXF1	3944	402	95	337	187	3.20877	2.33408	0.747676	1.27704	-2.10154	-0.870051	1.23149
FOXJ3	159339	8474	82	8810	117	1.67423	1.51035	0.645362	0.799004	-1.37532	-0.918606	0.456714
FOXN3-AS1	2440	55	28	37	36	0.709615	0.414224	0.220368	0.245847	-1.68712	-0.752647	0.934476
FOXO3	124940	5116	87	5307	102	1.28908	1.1603	0.684714	0.696568	-0.912765	-0.736164	0.176602
FRAT2	2204	59	89	88	125	0.842733	1.09067	0.700454	0.853637	-0.266785	-0.353523	-0.0867377
FRMD5	324489	4119	2	4736	8	0.399615	0.39869	0.0157405	0.0546328	-4.66605	-2.86743	1.79863
FRMD6	241628	2818	11	2789	19	0.36715	0.3153	0.086573	0.129753	-2.08438	-1.28096	0.80342
FRMD8	26927	956	50	949	90	1.11769	0.962723	0.393514	0.614619	-1.50603	-0.64743	0.858599
FSTL4	416109	145523	123	223604	406	11.0097	14.679	0.968043	2.77261	-3.50756	-2.40443	1.10312
FTCDNL1	90630	710	7	1290	16	0.246624	0.388813	0.0550919	0.109266	-2.1624	-1.83124	0.331165
FTSJ3	10580	838	29	850	66	2.49349	2.19461	0.228238	0.45072	-3.44956	-2.28366	1.1659
FUBP1	35055	9957	454	10666	712	8.94187	8.31141	3.5731	4.86232	-1.3234	-0.77345	0.549949
FUK	25854	412	9	387	20	0.501671	0.40889	0.0708324	0.136582	-2.82426	-1.58195	1.24231
FUOM	2872	181	194	195	293	1.98401	1.8547	1.52683	2.00093	-0.377877	0.109482	0.48736
FUT10	102599	2113	1	2538	1	0.648345	0.675728	0.00787027	0.0068291	-6.3642	-6.6286	-0.264399
FZD2	1983	113	44	93	72	1.79393	1.2811	0.346292	0.491695	-2.37306	-1.38155	0.991514
FZD8	3186	325	93	362	245	3.21135	3.10374	0.731935	1.67313	-2.13339	-0.891462	1.24193
G6PC3	5607	472	112	514	241	2.65009	2.50412	0.88147	1.64581	-1.58806	-0.605506	0.982553
GABARAPL2	11531	470	42	508	70	1.28316	1.20343	0.330551	0.478037	-1.95675	-1.33196	0.624798
GABPB1	78217	2853	45	3458	60	1.14829	1.20767	0.354162	0.409746	-1.697	-1.55942	0.137579
GABPB1-AS1	12112	1205	152	3248	700	3.13199	7.32527	1.19628	4.78037	-1.38852	-0.61576	0.772765
GABPB2	54965	916	8	1267	10	0.524637	0.629671	0.0629622	0.068291	-3.05876	-3.20483	-0.146069
GADD45B	2138	505	86	619	175	7.4359	7.90872	0.676843	1.19509	-3.45761	-2.72632	0.73129
GADD45GIP1	3079	178	31	171	93	1.81995	1.51708	0.243978	0.635106	-2.89908	-1.25623	1.64284
GAL	7397	281	19	231	18	1.19592	0.85306	0.149535	0.122924	-2.99956	-2.79488	0.204675
GALE	5183	298	29	248	61	1.81003	1.30705	0.228238	0.416575	-2.9874	-1.64967	1.33773
GALK1	14118	149	2	222	8	0.332248	0.429539	0.0157405	0.0546328	-4.3997	-2.97495	1.42475
GALM	75328	494	2	492	4	0.206453	0.178415	0.0157405	0.0273164	-3.71325	-2.7074	1.00585
GALNT11	96667	4176	75	3880	89	1.35998	1.09642	0.59027	0.60779	-1.20414	-0.851156	0.35298
GAN	75933	2194	51	2449	93	0.909611	0.881011	0.401384	0.635106	-1.18027	-0.472163	0.708104
GATAD2A	123106	7225	43	8691	170	1.8476	1.92847	0.338422	1.16095	-2.44876	-0.732158	1.7166
GATAD2B	118251	6622	105	7927	178	1.76293	1.83116	0.826379	1.21558	-1.0931	-0.591117	0.50198
GATC	15149	117	151	122	191	0.243137	0.219988	1.18841	1.30436	2.28919	2.56784	0.278651
GBA	10248	623	151	643	295	1.91381	1.71394	1.18841	2.01458	-0.687413	0.233167	0.92058
GBA2	13121	1670	80	1894	181	4.00681	3.94309	0.629622	1.23607	-2.6699	-1.67357	0.99633
GCLC	119630	2416	31	2113	45	0.63578	0.482484	0.243978	0.307309	-1.38177	-0.650789	0.730984
GCN1L1	67507	7671	67	8638	175	3.57728	3.49533	0.527308	1.19509	-2.76214	-1.54831	1.21384
GDAP2	66147	2613	181	2965	346	1.2436	1.22444	1.42452	2.36287	0.195958	0.948416	0.752457
GDF11	13848	395	9	438	11	0.897966	0.863993	0.0708324	0.0751201	-3.66418	-3.52375	0.140428
GDF15	14446	19	2	22	6	0.0414053	0.0416005	0.0157405	0.0409746	-1.39533	-0.0218709	1.37346
GDPD3	9047	27	6	46	34	0.0939526	0.138892	0.0472216	0.232189	-0.992486	0.74134	1.73383
GEMIN6	33467	139	2	170	11	0.130752	0.138757	0.0157405	0.0751201	-3.05427	-0.885292	2.16898
GEMIN8	21615	489	14	495	31	0.712202	0.625566	0.110184	0.211702	-2.69237	-1.56313	1.12925
GFOD1	129833	1847	7	2033	10	0.447849	0.427736	0.0550919	0.068291	-3.0231	-2.64695	0.376147
GFPT2	52698	684	6	655	18	0.408613	0.339524	0.0472216	0.122924	-3.11321	-1.46575	1.64746
GGA2	58454	2109	46	2923	123	1.13583	1.36596	0.362032	0.839979	-1.64955	-0.70149	0.948062
GGA3	25751	1014	30	1278	41	1.23963	1.35569	0.236108	0.279993	-2.39239	-2.27556	0.116831
GGPS1	17183	412	13	597	58	0.754828	0.949071	0.102314	0.396088	-2.88315	-1.2607	1.62245
GHRLOS	7696	523	164	1159	564	2.13937	4.11379	1.29072	3.85161	-0.729006	-0.0950047	0.634002
GINS1	44902	1243	4	1297	11	0.871475	0.789037	0.0314811	0.0751201	-4.7909	-3.39282	1.39808
GINS2	13876	475	180	585	381	1.07765	1.15163	1.41665	2.60189	0.394589	1.17587	0.781285
GINS3	111065	572	22	597	23	0.162132	0.146832	0.173146	0.157069	0.0948207	0.0972353	0.00241455
GINS4	15841	1022	82	1138	186	2.03104	1.96238	0.645362	1.27021	-1.65404	-0.627535	1.0265
GLCCI1	125478	8229	79	8192	129	2.06457	1.78339	0.621751	0.880953	-1.73143	-1.01748	0.713948
GLI4	9499	19	20	34	37	0.0629688	0.0977742	0.157405	0.252677	1.32178	1.36977	0.0479899
GLIPR1	23174	618	46	553	35	0.839532	0.65185	0.362032	0.239018	-1.21347	-1.44742	-0.233952
GLIS3	524266	25622	55	27618	71	1.53855	1.43901	0.432865	0.484866	-1.82958	-1.56942	0.260162
GLRB	96034	310	4	434	6	0.101622	0.123449	0.0314811	0.0409746	-1.69065	-1.59112	0.0995357
GLT8D1	11544	695	29	666	31	1.8953	1.57595	0.228238	0.211702	-3.05382	-2.89611	0.157706
GLTSCR2	11537	437	75	434	168	1.19244	1.02759	0.59027	1.14729	-1.01447	0.158962	1.17344
GLYCTK	8168	358	96	405	161	1.3798	1.35445	0.755546	1.09948	-0.86887	-0.300878	0.567992
GMCL1	51755	1687	29	1673	26	1.02615	0.883013	0.228238	0.177557	-2.16864	-2.31416	-0.145519
GMPPA	8122	477	47	509	112	1.84886	1.7119	0.369903	0.764859	-2.32142	-1.16233	1.15909
GMPR	56970	31	1	38	6	0.0171303	0.0182205	0.00787027	0.0409746	-1.12207	1.16917	2.29123
GMPS	73491	8000	345	9998	888	3.42693	3.71623	2.71524	6.06424	-0.335836	0.706488	1.04232
GMPSP1	579	17	3	12	2	0.924315	0.566143	0.0236108	0.0136582	-5.29087	-5.37333	-0.0824622
GNAI1	85448	4615	67	4007	77	1.70028	1.28098	0.527308	0.52584	-1.68905	-1.28455	0.404505
GNAS	71475	5565	72	6212	164	2.4511	2.37411	0.56666	1.11997	-2.11287	-1.08392	1.02895
GNB3	7440	153	16	307	69	0.647393	1.12717	0.125924	0.471208	-2.36209	-1.25827	1.10382
GNG4	103068	90	2	84	1	0.0274896	0.0222627	0.0157405	0.0068291	-0.8044	-1.70486	-0.900464
GNL3L	30861	2878	1101	3322	1307	2.93583	2.94044	8.66517	8.92563	1.56146	1.60192	0.0404592
GNPTAB	85442	2646	40	2754	103	0.974918	0.880472	0.314811	0.703397	-1.6308	-0.323939	1.30686
GNPTG	11429	760	73	696	65	2.09341	1.66351	0.57453	0.443891	-1.8654	-1.90595	-0.0405446
GPAA1	3627	735	136	690	339	6.37954	5.19667	1.07036	2.31506	-2.57536	-1.16653	1.40883
GPATCH4	7010	966	170	976	363	4.33819	3.80325	1.33795	2.47896	-1.69707	-0.617497	1.07958
GPATCH8	108147	5255	28	5900	100	1.52971	1.49026	0.220368	0.68291	-2.79527	-1.12579	1.66948
GPKOW	9818	369	85	374	142	1.18319	1.04057	0.668973	0.969732	-0.822657	-0.101718	0.720939
GPN1	23262	537	60	561	110	0.726736	0.658778	0.472216	0.751201	-0.621984	0.189406	0.81139
GPNMB	39142	318	16	339	26	0.255761	0.236581	0.125924	0.177557	-1.02224	-0.414056	0.608181
GPR107	86744	4302	15	5110	58	1.56128	1.60918	0.118054	0.396088	-3.72521	-2.02243	1.70277
GPR143	60952	10	1	22	1	0.0051649	0.00985957	0.00787027	0.0068291	0.607674	-0.52983	-1.1375
GPR155	54857	91	1	119	1	0.0522227	0.0592568	0.00787027	0.0068291	-2.73019	-3.11721	-0.387023
GPR183	12876	119	9	111	10	0.290948	0.235486	0.0708324	0.068291	-2.03828	-1.78588	0.252405
GPRC5A	27156	7989	411	9298	997	9.26139	9.35291	3.23468	6.80861	-1.51761	-0.458056	1.05955
GPRC5C	26803	83	1	106	7	0.0974865	0.10803	0.00787027	0.0478037	-3.63072	-1.17624	2.45447
GPS1	6780	439	57	434	126	2.03838	1.74857	0.448605	0.860466	-2.1839	-1.02299	1.16092
GPSM1	32126	597	20	651	20	0.585016	0.553538	0.157405	0.136582	-1.89399	-2.01892	-0.124927
GRAMD1A	31688	1051	25	1327	68	1.04414	1.14393	0.196757	0.464379	-2.40783	-1.30063	1.1072
GRAMD1B	102139	6187	40	9909	180	1.90695	2.6501	0.314811	1.22924	-2.59871	-1.10828	1.49043
GRHPR	14325	1346	207	1467	347	2.95801	2.79743	1.62915	2.3697	-0.860513	-0.239398	0.621114
GS1-124K5.11	16462	1866	284	3207	562	3.56844	5.32157	2.23516	3.83795	-0.674918	-0.471515	0.203404
GS1-251I9.4	10281	248	9	396	29	0.759392	1.05216	0.0708324	0.198044	-3.42236	-2.40947	1.0129
GS1-358P8.4	4951	51	6	71	11	0.324285	0.391732	0.0472216	0.0751201	-2.77974	-2.3826	0.397147
GSKIP	23812	337	22	337	16	0.445537	0.386596	0.173146	0.109266	-1.36356	-1.82299	-0.459432
GSPT1	47955	5879	47	6054	91	3.8594	3.44851	0.369903	0.621448	-3.38316	-2.47227	0.910888
GSTK1	26762	392	11	388	33	0.461123	0.396038	0.086573	0.22536	-2.41316	-0.813405	1.59976
GSTO2	36073	1719	31	2363	67	1.50018	1.78939	0.243978	0.457549	-2.62031	-1.96747	0.652843
GTDC1	394501	3110	3	3204	10	0.248177	0.221854	0.0236108	0.068291	-3.39385	-1.69985	1.69401
GTF2E2	79934	2592	1	2649	1	1.02083	0.905261	0.00787027	0.0068291	-7.01911	-7.05049	-0.0313821
GTF2F2	163588	4960	145	4972	322	0.954509	0.830239	1.14119	2.19897	0.257708	1.40523	1.14752
GTF2H2C	34516	1117	92	1161	177	1.01878	0.91883	0.724065	1.20875	-0.492658	0.395647	0.888305
GTF2H3	28779	1155	25	1351	38	1.26344	1.28234	0.196757	0.259506	-2.68288	-2.30494	0.377937
GTF3C4	24921	2418	19	2656	41	3.0545	2.91129	0.149535	0.279993	-4.35238	-3.3782	0.974184
GTPBP2	23847	1194	3	1637	15	1.57623	1.87516	0.0236108	0.102436	-6.06089	-4.19421	1.86668
GTPBP8	24143	655	19	709	38	0.854082	0.802192	0.149535	0.259506	-2.51389	-1.62818	0.885709
GUCY2EP	13599	29	2	335	62	0.0671337	0.672916	0.0157405	0.423404	-2.09255	-0.668392	1.42416
GYS1	25186	480	36	537	57	0.599973	0.582423	0.28333	0.389258	-1.08242	-0.581338	0.501077
H2AFJ	3667	113	3	174	15	0.970102	1.29617	0.0236108	0.102436	-5.36062	-3.66145	1.69916
H2AFX	1614	324	111	339	140	6.31962	5.73746	0.8736	0.956073	-2.85479	-2.58522	0.269576
HABP4	41136	539	18	473	33	0.412493	0.314096	0.141665	0.22536	-1.54189	-0.478973	1.06291
HACL1	41128	1719	62	1784	142	1.31579	1.1849	0.487957	0.969732	-1.43111	-0.289104	1.142
HADH	45462	1913	45	2457	51	1.3247	1.47632	0.354162	0.348284	-1.90318	-2.08367	-0.180489
HAGHL	8590	261	10	598	95	0.956527	1.90165	0.0787027	0.648764	-3.60332	-1.55149	2.05183
HAX1	3365	210	6	219	14	1.96464	1.7778	0.0472216	0.0956073	-5.37868	-4.21683	1.16185
HBEGF	13789	218	5	162	12	0.497707	0.320926	0.0393514	0.0819492	-3.66081	-1.96944	1.69137
HBP1	33569	958	36	912	72	0.898415	0.742129	0.28333	0.491695	-1.6649	-0.593907	1.07099
HDAC7	50411	2135	50	3003	166	1.33328	1.62725	0.393514	1.13363	-1.7605	-0.521483	1.23901
HDDC3	1652	62	36	52	46	1.18149	0.859838	0.28333	0.314138	-2.06006	-1.45266	0.607394
HDGFRP2	29940	583	50	645	123	0.613008	0.588479	0.393514	0.839979	-0.639494	0.513361	1.15286
HDHD2	43118	985	298	1154	599	0.719163	0.731089	2.34534	4.09063	1.70541	2.4842	0.778796
HEATR3	40447	870	17	834	12	0.677147	0.563252	0.133795	0.0819492	-2.33945	-2.78098	-0.441532
HEBP1	25410	750	41	809	116	0.929194	0.869695	0.322681	0.792175	-1.52587	-0.13469	1.39118
HECA	45691	348	23	328	30	0.239772	0.196095	0.181016	0.204873	-0.405543	0.0631767	0.46872
HECTD3	8790	488	23	505	61	1.74776	1.56937	0.181016	0.416575	-3.27131	-1.91354	1.35777
HELB	41099	1096	86	1029	94	0.839516	0.683923	0.676843	0.641935	-0.310736	-0.091407	0.219329
HEMK1	15784	763	100	945	258	1.5218	1.63545	0.787027	1.76191	-0.951292	0.107448	1.05874
HERC5	49047	37	1	21	1	0.0237487	0.0116958	0.00787027	0.0068291	-1.59336	-0.776224	0.817136
HEXDC	24328	280	5	359	19	0.362328	0.403099	0.0393514	0.129753	-3.20281	-1.63537	1.56744
HHEX	7459	97	8	101	13	0.409393	0.369883	0.0629622	0.0887783	-2.70093	-2.05879	0.642141
HIC2	34060	458	17	585	61	0.423322	0.469175	0.133795	0.416575	-1.66173	-0.171549	1.49019
HIRIP3	4113	139	5	96	7	1.06391	0.637582	0.0393514	0.0478037	-4.75682	-3.73742	1.01941
HIST1H1C	732	1356	332	1118	386	58.3174	41.7209	2.61293	2.63603	-4.48019	-3.98433	0.495855
HIST1H2AC	14972	940	42	2452	229	1.9765	4.47367	0.330551	1.56386	-2.58	-1.51634	1.06366
HIST1H2AG	2239	1007	45	712	81	14.1588	8.68659	0.354162	0.553157	-5.32114	-3.97303	1.34811
HIST1H2AJ	496	165	64	121	53	10.4725	6.66388	0.503697	0.361942	-4.37791	-4.20253	0.175379
HIST1H2AL	573	193	24	116	24	10.6036	5.53002	0.188887	0.163898	-5.81089	-5.07641	0.734476
HIST1H2BD	13229	929	62	1157	104	2.21074	2.38907	0.487957	0.710226	-2.17971	-1.7501	0.429605
HIST1H2BK	8547	1710	37	1798	81	6.29843	5.74644	0.2912	0.553157	-4.43491	-3.37691	1.058
HIST1H3D	2454	678	496	745	875	8.69771	8.29287	3.90365	5.97546	-1.15581	-0.472822	0.682988
HIST1H3G	467	712	847	590	1295	47.9969	34.5111	6.66612	8.84368	-2.84802	-1.96434	0.883681
HIST1H4C	415	271	102	218	70	20.5575	14.3493	0.802768	0.478037	-4.67854	-4.90772	-0.229178
HIST1H4E	1409	356	43	283	55	7.95406	5.48654	0.338422	0.3756	-4.5548	-3.86863	0.68617
HIST1H4H	4480	479	32	537	146	3.36595	3.27431	0.251849	0.997048	-3.74038	-1.71545	2.02493
HIST2H2BE	2223	967	30	908	90	13.6942	11.1576	0.236108	0.614619	-5.85797	-4.18219	1.67579
HIVEP2	193735	7343	5	6695	12	1.19321	0.943986	0.0393514	0.0819492	-4.92228	-3.52597	1.39632
HLTF	56428	4592	80	4194	83	2.56187	2.03028	0.629622	0.566815	-2.02464	-1.84073	0.183907
HMBS	8684	360	13	360	16	1.30507	1.13242	0.102314	0.109266	-3.67305	-3.37349	0.29956
HMGA2	142165	814	7	1065	13	0.180253	0.204635	0.0550919	0.0887783	-1.71011	-1.20478	0.505332
HMGCS1	24118	4205	247	4173	372	5.48876	4.7264	1.94396	2.54042	-1.49748	-0.895672	0.601812
HMHA1	20706	204	6	285	15	0.310158	0.375986	0.0472216	0.102436	-2.71549	-1.87595	0.839535
HMOX1	13854	1195	29	1151	48	2.71545	2.26946	0.228238	0.327797	-3.57258	-2.79148	0.781104
HNRNPA1P48	1377	40	1	46	1	0.914483	0.91253	0.00787027	0.0068291	-6.8604	-7.06203	-0.201634
HNRNPDL	7578	2405	51	2574	131	9.99103	9.27849	0.401384	0.894612	-4.63758	-3.37456	1.26302
HNRNPH1	20607	11697	398	11442	703	17.8694	15.1674	3.13237	4.80085	-2.51216	-1.65961	0.852556
HNRNPR	40566	7637	915	10865	2212	5.92666	7.31629	7.2013	15.106	0.281037	1.04593	0.764897
HNRNPU-AS1	14860	2914	350	6413	1009	6.17334	11.7887	2.7546	6.89056	-1.16421	-0.774711	0.389501
HOMEZ	26991	280	5	522	29	0.326579	0.528293	0.0393514	0.198044	-3.05295	-1.41552	1.63743
HOOK2	109738	458	5	682	34	0.131389	0.169766	0.0393514	0.232189	-1.73936	0.451754	2.19111
HOTAIR	12649	480	4	829	29	1.19463	1.79028	0.0314811	0.198044	-5.24594	-3.1763	2.06964
HR	18970	746	1	908	1	1.238	1.3075	0.00787027	0.0068291	-7.29738	-7.5809	-0.283517
HRSP12	14898	254	4	332	27	0.536729	0.608742	0.0314811	0.184386	-4.09164	-1.72311	2.36853
HS6ST1	81862	1795	7	2259	11	0.69029	0.753802	0.0550919	0.0751201	-3.64729	-3.32691	0.320376
HS6ST2	335380	20221	8	20949	22	1.89808	1.70628	0.0629622	0.15024	-4.91391	-3.50551	1.4084
HSD17B7	22116	384	7	495	21	0.546606	0.611395	0.0550919	0.143411	-3.31059	-2.09195	1.21864
HSD17B7P2	22129	244	11	259	23	0.347118	0.319714	0.086573	0.157069	-2.00344	-1.02538	0.978059
HSF1	23106	1814	190	2320	512	2.47151	2.74275	1.49535	3.4965	-0.724908	0.350287	1.07519
HSF2	33574	1389	73	1169	96	1.30241	0.951119	0.57453	0.655593	-1.18073	-0.536824	0.64391
HSF2BP	130303	2900	286	4235	581	0.700637	0.887814	2.2509	3.9677	1.68376	2.15997	0.476214
HSPA14	33578	2024	37	2485	74	1.8976	2.0216	0.2912	0.505353	-2.7041	-2.00013	0.703963
HSPA1A	2433	286	6	271	15	3.70061	3.04264	0.0472216	0.102436	-6.29217	-4.89252	1.39965
HSPG2	115053	6067	15	7108	78	1.66007	1.68761	0.118054	0.53267	-3.81372	-1.66367	2.15005
HTRA2	3969	249	65	240	150	1.975	1.65178	0.511568	1.02436	-1.94886	-0.689296	1.25956
HUS1	283851	1870	1	2234	1	0.207396	0.214989	0.00787027	0.0068291	-4.71983	-4.97642	-0.256591
HYAL2	5117	103	43	137	114	0.633682	0.731355	0.338422	0.778517	-0.904938	0.0901562	0.995094
IAH1	22886	387	27	430	65	0.532342	0.513242	0.212497	0.443891	-1.32491	-0.209432	1.11548
ID2	5609	147	31	135	29	0.825053	0.657463	0.243978	0.198044	-1.75773	-1.73109	0.0266414
ID3	1877	1340	753	1542	1562	22.4745	22.4411	5.92631	10.667	-1.92308	-1.07298	0.850103
IDH3B	5825	329	13	391	9	1.77807	1.8336	0.102314	0.0614619	-4.11925	-4.89884	-0.779596
IDH3G	8758	614	104	666	185	2.20705	2.07727	0.818508	1.26338	-1.43105	-0.717395	0.713658
IDI1	9263	557	20	693	57	1.89301	2.04364	0.157405	0.389258	-3.58813	-2.39234	1.19578
IDI2-AS1	21533	335	11	2512	80	0.489768	3.18668	0.086573	0.546328	-2.50011	-2.54422	-0.044107
IDUA	17532	256	4	291	6	0.459683	0.453403	0.0314811	0.0409746	-3.86808	-3.46799	0.400087
IFI27	11852	33	2	148	3	0.0876541	0.341109	0.0157405	0.0204873	-2.47734	-4.05743	-1.5801
IFIT1	11443	11	1	11	3	0.0302623	0.0262589	0.00787027	0.0204873	-1.94304	-0.358076	1.58496
IFNAR1	35435	737	14	788	67	0.654764	0.607459	0.110184	0.457549	-2.57106	-0.408859	2.1622
IFNGR2	76454	441	3	485	7	0.181588	0.173287	0.0236108	0.0478037	-2.94315	-1.85797	1.08519
IFRD2	5187	740	151	765	323	4.49123	4.02873	1.18841	2.2058	-1.91808	-0.869025	1.04905
IFT140	101684	954	3	1330	7	0.295356	0.357291	0.0236108	0.0478037	-3.64493	-2.90191	0.743027
IFT27	18055	153	1	298	7	0.266774	0.45086	0.00787027	0.0478037	-5.08306	-3.23749	1.84557
IFT46	28443	174	6	159	11	0.192585	0.152702	0.0472216	0.0751201	-2.02798	-1.02345	1.00453
IGF2BP2	181318	1495	21	1605	30	0.259567	0.241801	0.165276	0.204873	-0.651234	-0.239089	0.412145
IGFBP4	14282	2846	536	3550	1538	6.27329	6.78989	4.21847	10.5032	-0.572505	0.629363	1.20187
IGIP	2871	142	131	320	271	1.55706	3.04467	1.03101	1.85069	-0.594771	-0.718226	-0.123455
IKBKAP	66600	4921	38	5093	98	2.3261	2.08892	0.29907	0.669251	-2.95936	-1.64214	1.31722
IKBKE	26433	532	68	590	101	0.6336	0.609718	0.535178	0.689739	-0.243551	0.177909	0.42146
IL18	20867	795	10	732	13	1.19938	0.95824	0.0787027	0.0887783	-3.92973	-3.43211	0.497623
IMPACT	26920	635	43	629	66	0.742589	0.638262	0.338422	0.45072	-1.13374	-0.501916	0.631826
IMPAD1	35912	2192	1	2387	1	1.92155	1.81567	0.00787027	0.0068291	-7.93164	-8.05459	-0.122951
INCENP	29191	5096	337	6119	432	5.49579	5.72604	2.65228	2.95017	-1.05109	-0.956741	0.0943521
INF2	30000	2519	156	2938	362	2.64336	2.67518	1.22776	2.47213	-1.10634	-0.113882	0.99246
INIP	34311	1334	12	1342	24	1.22397	1.06842	0.0944433	0.163898	-3.69598	-2.70461	0.991374
INO80E	10500	740	18	984	63	2.21867	2.55994	0.141665	0.430233	-3.96914	-2.57292	1.39622
INPP5J	11966	35	5	58	17	0.0920807	0.132404	0.0393514	0.116095	-1.22649	-0.189649	1.03684
INPPL1	15405	5254	21	6222	112	10.7369	11.0329	0.165276	0.764859	-6.02156	-3.85048	2.17108
INTS4	115959	3492	145	4271	416	0.948024	1.00612	1.14119	2.8409	0.267542	1.49755	1.23001
IPMK	76417	2545	70	2718	92	1.04845	0.971589	0.550919	0.628277	-0.928345	-0.628946	0.299399
IQCB1	65317	6238	59	5859	105	3.00655	2.45031	0.464346	0.717055	-2.69484	-1.77281	0.922032
IQCE	55737	1930	3	2604	15	1.09009	1.27621	0.0236108	0.102436	-5.52886	-3.63906	1.8898
IQCH-AS1	118226	805	5	1757	15	0.214354	0.405959	0.0393514	0.102436	-2.44551	-1.9866	0.458909
IQCK	141130	1213	13	2049	31	0.270577	0.396594	0.102314	0.211702	-1.40304	-0.905627	0.497416
IQGAP3	47200	4403	25	5796	54	2.93668	3.35436	0.196757	0.368771	-3.8997	-3.18524	0.714461
IRAK1	9481	1086	51	1169	135	3.606	3.36809	0.401384	0.921928	-3.16734	-1.8692	1.29814
IRAK2	78879	1787	11	2198	36	0.713203	0.761184	0.086573	0.245847	-3.04232	-1.63048	1.41184
IRAK3	65744	691	3	679	7	0.330881	0.282122	0.0236108	0.0478037	-3.80879	-2.56113	1.24767
IRF1	9190	201	17	257	52	0.688542	0.763908	0.133795	0.355113	-2.36352	-1.10512	1.2584
IRF2	86868	604	17	858	29	0.21889	0.269805	0.133795	0.198044	-0.710189	-0.4461	0.264089
ISCA2	3387	120	55	186	159	1.11536	1.5001	0.432865	1.08583	-1.36552	-0.466268	0.899255
ISG15	1118	7	1	14	10	0.197109	0.342066	0.00787027	0.068291	-4.64643	-2.32451	2.32193
ISYNA1	3914	30	2	140	22	0.241296	0.977081	0.0157405	0.15024	-3.93825	-2.70121	1.23704
ITCH	148158	8182	135	8924	257	1.73854	1.64535	1.06249	1.75508	-0.71043	0.0931425	0.803572
ITFG2	47170	3032	21	4574	66	2.02355	2.64883	0.165276	0.45072	-3.61394	-2.55505	1.05889
ITGA2	105454	1367	7	1184	9	0.408089	0.306699	0.0550919	0.0614619	-2.88897	-2.31906	0.569914
ITGB2	46037	53	2	98	1	0.0362425	0.058149	0.0157405	0.0068291	-1.2032	-3.08999	-1.88679
ITGB7	15990	12	1	56	9	0.0236256	0.0956671	0.00787027	0.0614619	-1.58586	-0.638332	0.947533
JAKMIP2	194349	49	1	39	1	0.00793713	0.00548158	0.00787027	0.0068291	-0.012204	0.317104	0.329308
JMJD4	4987	651	230	549	282	4.10952	3.00716	1.81016	1.92581	-1.18285	-0.642939	0.539913
JMY	91027	1873	23	1803	59	0.647765	0.541064	0.181016	0.402917	-1.83935	-0.425318	1.41403
JPH1	86629	2052	31	1814	53	0.745699	0.572002	0.243978	0.361942	-1.61184	-0.66026	0.95158
KANK1	275815	1156	14	1243	15	0.131944	0.123105	0.110184	0.102436	-0.260014	-0.265163	-0.00514923
KANK4	82435	476	9	585	12	0.18178	0.193851	0.0708324	0.0819492	-1.35971	-1.24215	0.117562
KANSL1	195452	13615	89	14439	194	2.19294	2.018	0.700454	1.32484	-1.64651	-0.6071	1.03941
KAT5	7609	412	11	362	14	1.70459	1.29958	0.086573	0.0956073	-4.29936	-3.76478	0.534578
KAT6A	122512	6156	1	6259	1	1.58187	1.39556	0.00787027	0.0068291	-7.651	-7.67494	-0.0239389
KATNAL2	130204	3842	61	8806	157	0.928929	1.84747	0.480087	1.07217	-0.952275	-0.78502	0.167254
KATNB1	21521	506	45	596	83	0.740181	0.756497	0.354162	0.566815	-1.06347	-0.416456	0.647011
KB-1460A1.5	2825	23	3	117	27	0.256306	1.13133	0.0236108	0.184386	-3.44035	-2.61723	0.823122
KBTBD4	6819	157	19	174	31	0.724818	0.697031	0.149535	0.211702	-2.27713	-1.71919	0.557946
KBTBD6	5178	159	13	195	22	0.966685	1.02872	0.102314	0.15024	-3.24005	-2.7755	0.464545
KCNC4	71758	559	1	699	4	0.24524	0.266091	0.00787027	0.0273164	-4.96164	-3.28408	1.67756
KCNJ15	150152	25	2	46	1	0.00524154	0.00836854	0.0157405	0.0068291	1.58642	-0.293282	-1.87971
KCNK1	58509	8313	398	11055	752	4.47286	5.1613	3.13237	5.13548	-0.513942	-0.0072359	0.506706
KCNMB4	68017	591	28	652	28	0.273539	0.26185	0.220368	0.191215	-0.311836	-0.45355	-0.141714
KCNN4	14725	475	19	552	65	1.01552	1.02402	0.149535	0.443891	-2.76366	-1.20596	1.5577
KCTD15	19831	421	3	500	13	0.668324	0.688729	0.0236108	0.0887783	-4.82303	-2.95566	1.86737
KCTD17	11652	91	13	65	51	0.245862	0.152383	0.102314	0.348284	-1.26485	1.19256	2.45741
KDELR3	15386	123	5	142	11	0.251669	0.252108	0.0393514	0.0751201	-2.67704	-1.74677	0.930271
KDM3A	52070	2924	65	2646	84	1.76783	1.38812	0.511568	0.573644	-1.78898	-1.2749	0.51408
KDSR	39785	1659	25	1809	70	1.31273	1.24206	0.196757	0.478037	-2.73809	-1.37754	1.36055
KHNYN	12049	513	57	745	99	1.34034	1.689	0.448605	0.676081	-1.57908	-1.3209	0.258185
KIAA0141	18240	2239	76	2538	263	3.86437	3.80093	0.598141	1.79605	-2.69168	-1.08152	1.61015
KIAA0513	66462	216	3	249	6	0.102313	0.102341	0.0236108	0.0409746	-2.11547	-1.32058	0.794886
KIAA1033	61811	4935	421	4945	735	2.51345	2.18536	3.31338	5.01939	0.398634	1.19964	0.801004
KIAA1109	210426	5834	23	5108	30	0.872804	0.663093	0.181016	0.204873	-2.26954	-1.69448	0.575056
KIAA1143	24002	669	1	733	2	0.877462	0.834218	0.00787027	0.0136582	-6.80078	-5.93259	0.868193
KIAA1377	86044	977	6	1080	9	0.357457	0.342868	0.0472216	0.0614619	-2.92025	-2.47989	0.440362
KIAA1429	65837	2834	17	3132	55	1.35513	1.2995	0.133795	0.3756	-3.34033	-1.79068	1.54965
KIAA1432	147533	9679	316	9107	597	2.06534	1.6862	2.48701	4.07697	0.268032	1.27372	1.00569
KIAA1549	149939	17375	95	22844	409	3.64804	4.1618	0.747676	2.7931	-2.28664	-0.575339	1.7113
KIAA1586	8677	711	191	719	321	2.57958	2.26351	1.50322	2.19214	-0.779081	-0.0462221	0.732858
KIAA1598	242356	10416	238	10594	497	1.353	1.19407	1.87312	3.39406	0.469288	1.50713	1.03784
KIAA1644	69185	1546	42	1879	75	0.703473	0.741888	0.330551	0.512182	-1.08962	-0.534543	0.555077
KIAA1731	68718	5895	49	5591	77	2.70062	2.2225	0.385643	0.52584	-2.80795	-2.07949	0.728462
KIAA2013	6838	339	25	358	47	1.5607	1.43014	0.196757	0.320968	-2.98771	-2.15565	0.832058
KIF1B	170799	6185	71	6870	141	1.14	1.09874	0.558789	0.962903	-1.02866	-0.190387	0.838268
KIF20A	8997	2710	130	2566	220	9.48247	7.7908	1.02314	1.5024	-3.21227	-2.3745	0.837764
KIF26A	42172	2972	68	2855	247	2.21858	1.84929	0.535178	1.68679	-2.05154	-0.132694	1.91885
KIF3A	45011	992	22	862	33	0.693813	0.523133	0.173146	0.22536	-2.00256	-1.21494	0.787615
KIF7	46663	497	3	683	5	0.3353	0.399826	0.0236108	0.0341455	-3.82793	-3.54961	0.278326
KLC1	139656	1515	154	2029	435	0.341509	0.396868	1.21202	2.97066	1.82742	2.90405	1.07663
KLF11	11988	210	9	146	18	0.55147	0.332682	0.0708324	0.122924	-2.9608	-1.43638	1.52442
KLF13	108811	1866	1	2324	2	0.539869	0.583427	0.00787027	0.0136582	-6.10005	-5.41671	0.683339
KLF3	36847	2727	49	2802	176	2.32988	2.07725	0.385643	1.20192	-2.59491	-0.789334	1.80558
KLF5	22563	611	20	497	30	0.852499	0.601704	0.157405	0.204873	-2.43721	-1.55432	0.882889
KLHDC2	15584	344	57	387	80	0.694911	0.678352	0.448605	0.546328	-0.631381	-0.312268	0.319113
KLHL15	43467	1685	71	1634	98	1.22037	1.02687	0.558789	0.669251	-1.12694	-0.617634	0.509303
KLHL20	71761	2039	66	2179	59	0.894496	0.829453	0.519438	0.402917	-0.784124	-1.04168	-0.257555
KLHL21	23884	1517	149	1637	220	1.99953	1.87225	1.17267	1.5024	-0.769864	-0.317506	0.452358
KLHL23	82502	695	2	1168	7	0.265198	0.386724	0.0157405	0.0478037	-4.07451	-3.01611	1.0584
KLHL24	48910	517	8	525	27	0.332769	0.293214	0.0629622	0.184386	-2.40196	-0.669229	1.73273
KLHL26	33535	1043	85	1479	266	0.97912	1.20474	0.668973	1.81654	-0.549537	0.592472	1.14201
KLHL35	8237	205	6	152	12	0.783492	0.504078	0.0472216	0.0819492	-4.0524	-2.62085	1.43155
KLHL42	23021	1614	9	1713	17	2.20714	2.03262	0.0708324	0.116095	-4.96162	-4.12997	0.831653
KM-PA-2	14151	595	211	664	494	1.32367	1.28175	1.66063	3.37357	0.327185	1.39616	1.06897
KNOP1	14656	778	183	957	322	1.67114	1.78369	1.44026	2.19897	-0.214507	0.301961	0.516468
KNSTRN	11526	1508	157	1724	302	4.11882	4.08584	1.23563	2.06239	-1.73698	-0.986319	0.750661
KRBOX4	50566	1346	9	1679	27	0.837985	0.907017	0.0708324	0.184386	-3.56444	-2.2984	1.26604
KRCC1	28525	912	12	1509	38	1.00651	1.44506	0.0944433	0.259506	-3.41377	-2.47729	0.936478
KRT10	4479	38	64	50	85	0.267087	0.304938	0.503697	0.580473	0.915249	0.928711	0.0134623
KRT80	23005	2881	12	3145	48	3.94249	3.73441	0.0944433	0.327797	-5.38352	-3.51001	1.87351
KRT81	5622	13	1	12	4	0.0727951	0.0583061	0.00787027	0.0273164	-3.20936	-1.09388	2.11548
KYNU	164824	39143	633	38115	1033	7.47624	6.31682	4.98188	7.05446	-0.585623	0.159336	0.744958
L3MBTL2	26067	1170	15	1162	26	1.41301	1.21769	0.118054	0.177557	-3.58125	-2.7778	0.803448
LA16c-OS12.2	547	39	104	69	177	2.24454	3.44576	0.818508	1.20875	-1.45535	-1.51131	-0.0559564
LACTB	20262	569	12	650	52	0.884056	0.876303	0.0944433	0.355113	-3.22662	-1.30315	1.92347
LAMTOR1	17493	902	17	1605	84	1.62327	2.50631	0.133795	0.573644	-3.60081	-2.12733	1.47348
LANCL2	68295	1137	12	1290	29	0.524109	0.515969	0.0944433	0.198044	-2.47235	-1.38147	1.09088
LCMT2	2830	232	50	211	81	2.58078	2.03666	0.393514	0.553157	-2.71332	-1.88045	0.832876
LCORL	180678	8951	42	8742	60	1.55961	1.32169	0.330551	0.409746	-2.23824	-1.68958	0.548659
LDB1	12894	505	87	611	169	1.23297	1.29442	0.684714	1.15412	-0.848568	-0.165521	0.683047
LDLR	44455	5213	21	5919	65	3.69162	3.63706	0.165276	0.443891	-4.48131	-3.0345	1.44681
LENG1	4722	91	35	106	63	0.606688	0.613201	0.27546	0.430233	-1.13911	-0.511242	0.627871
LETM2	23321	138	24	208	52	0.186287	0.243635	0.188887	0.355113	0.0199958	0.543558	0.523562
LFNG	16649	265	101	281	209	0.50108	0.461043	0.794897	1.42728	0.665727	1.6303	0.96457
LGALS3	21299	924	24	1047	40	1.36572	1.3428	0.188887	0.273164	-2.85407	-2.2974	0.556669
LGALS9	19763	259	7	779	36	0.412569	1.07673	0.0550919	0.245847	-2.90472	-2.13082	0.773899
LHPP	156055	1226	10	1990	53	0.247322	0.348336	0.0787027	0.361942	-1.6519	0.0552785	1.70718
LHX3	8860	23	1	117	3	0.0817229	0.360724	0.00787027	0.0204873	-3.37626	-4.1381	-0.76184
LHX6	27050	211	33	171	56	0.245564	0.172684	0.259719	0.382429	0.0808516	1.14706	1.06621
LHX9	23572	21	1	25	1	0.0280461	0.0289712	0.00787027	0.0068291	-1.83332	-2.08485	-0.251539
LIFR	133392	9304	57	8701	100	2.19578	1.78181	0.448605	0.68291	-2.29122	-1.38358	0.907636
LINC00094	9228	178	9	228	42	0.607242	0.674917	0.0708324	0.286822	-3.09979	-1.23455	1.86524
LINC00115	1317	91	202	127	350	2.17523	2.63415	1.58979	2.39018	-0.452328	-0.140218	0.31211
LINC00116	33892	36	61	42	95	0.0334391	0.0338513	0.480087	0.648764	3.84369	4.26041	0.416726
LINC00152	151438	21217	1005	30794	1418	4.41061	5.55462	7.90962	9.68366	0.84263	0.801864	-0.0407666
LINC00205	4070	89	13	91	68	0.688407	0.610759	0.102314	0.464379	-2.75026	-0.395303	2.35496
LINC00493	2144	36	25	45	56	0.5286	0.573338	0.196757	0.382429	-1.42576	-0.584193	0.841571
LINC00515	557	25	38	18	32	1.41298	0.882756	0.29907	0.218531	-2.24018	-2.01418	0.226004
LINC00562	2468	21	50	119	203	0.26787	1.31712	0.393514	1.38631	0.554881	0.0738605	-0.481021
LINC00641	6822	1068	99	2179	422	4.92844	8.72507	0.779157	2.88188	-2.66114	-1.59816	1.06299
LINC00707	63309	7194	374	9344	514	3.57729	4.03172	2.94348	3.51016	-0.281345	-0.199861	0.081484
LINC00887	16339	122	10	738	177	0.235063	1.23383	0.0787027	1.20875	-1.57856	-0.0296237	1.54894
LINC00941	7669	515	200	554	387	2.11406	1.97331	1.57405	2.64286	-0.425534	0.421486	0.84702
LINC00958	27039	4228	405	5319	534	4.92259	5.37357	3.18746	3.64674	-0.627012	-0.559273	0.0677382
LINC00984	1500	46	47	63	77	0.96542	1.14729	0.369903	0.52584	-1.38401	-1.12553	0.25848
LINC00998	1896	129	168	129	184	2.14191	1.85855	1.32221	1.25655	-0.695951	-0.564706	0.131245
LINC01003	1764	28	8	26	10	0.4997	0.402622	0.0629622	0.068291	-2.9885	-2.55966	0.428843
LINC01004	62730	4817	10	10311	83	2.41741	4.49002	0.0787027	0.566815	-4.94091	-2.98577	1.95513
LINC01021	24110	1289	6	1873	15	1.68308	2.12209	0.0472216	0.102436	-5.15551	-4.37268	0.782829
LIPT2	2022	27	9	31	27	0.420371	0.418797	0.0708324	0.184386	-2.56918	-1.18353	1.38565
LL22NC03-2H8.5	3275	75	121	113	200	0.720941	0.94252	0.952303	1.36582	0.401539	0.535172	0.133633
LL22NC03-86G7.1	5191	14	5	16	7	0.0849037	0.0841961	0.0393514	0.0478037	-1.10941	-0.816633	0.292782
LL22NC03-N27C7.1	612	8	24	19	40	0.411517	0.848058	0.188887	0.273164	-1.12343	-1.6344	-0.510962
LMBR1	224279	9212	338	10811	823	1.29305	1.31674	2.66015	5.62035	1.04073	2.09369	1.05296
LMBRD2	53550	2664	59	3862	153	1.56612	1.97004	0.464346	1.04485	-1.75392	-0.91493	0.838991
LMF2	4760	594	21	603	28	3.92852	3.46046	0.165276	0.191215	-4.57104	-4.1777	0.393342
LMO7	239435	11201	328	10454	605	1.47272	1.19266	2.58145	4.1316	0.809702	1.79251	0.982812
LONP1	28739	1706	4	1454	26	1.86878	1.38203	0.0314811	0.177557	-5.89146	-2.96043	2.93103
LONRF3	43738	2728	252	2983	317	1.96352	1.86302	1.98331	2.16482	0.0144673	0.216606	0.202139
LOXL1-AS1	20166	42	1	66	3	0.0655661	0.089402	0.00787027	0.0204873	-3.05846	-2.12558	0.932886
LPP-AS2	2852	75	14	80	25	0.827869	0.766238	0.110184	0.170727	-2.90949	-2.1661	0.743392
LRCH3	97211	5172	35	5316	99	1.67492	1.4938	0.27546	0.676081	-2.60418	-1.14372	1.46045
LRIF1	16895	997	81	987	133	1.85775	1.59581	0.637492	0.90827	-1.54308	-0.813099	0.729976
LRIG1	122467	2444	28	2685	42	0.628249	0.598892	0.220368	0.286822	-1.51142	-1.06214	0.449285
LRIG2	59052	2517	19	2822	68	1.34183	1.30541	0.149535	0.464379	-3.16565	-1.49113	1.67452
LRR1	15976	910	55	977	93	1.79318	1.67051	0.432865	0.635106	-2.05053	-1.39522	0.655307
LRRC37A3	65169	998	6	2165	63	0.482102	0.907486	0.0472216	0.430233	-3.35182	-1.07676	2.27506
LRRC40	60816	2734	34	2721	71	1.41524	1.22218	0.267589	0.484866	-2.40296	-1.3338	1.06916
LRRC41	42413	1067	3	1297	14	0.791982	0.835342	0.0236108	0.0956073	-5.06795	-3.12717	1.94077
LRRC42	22092	616	28	648	53	0.8778	0.801241	0.220368	0.361942	-1.99398	-1.14648	0.847502
LRRC58	24831	2833	235	2877	408	3.59172	3.16496	1.84951	2.78627	-0.957527	-0.183854	0.773674
LRRC8B	73029	2017	65	1733	73	0.869481	0.648226	0.511568	0.498524	-0.76523	-0.378834	0.386396
LRRFIP2	131064	6689	89	7825	148	1.60667	1.63089	0.700454	1.01071	-1.19771	-0.690294	0.50742
LRRN4CL	3498	29	1	180	13	0.260992	1.40565	0.00787027	0.0887783	-5.05145	-3.98488	1.06657
LRSAM1	52016	1995	4	2191	4	1.20741	1.15061	0.0314811	0.0273164	-5.26129	-5.39649	-0.135201
LRTOMT	30447	228	15	323	18	0.235744	0.289789	0.118054	0.122924	-0.997771	-1.23724	-0.239466
LRWD1	8240	229	30	226	41	0.874899	0.749212	0.236108	0.279993	-1.88967	-1.41998	0.469686
LSM10	6655	156	89	183	162	0.737949	0.751149	0.700454	1.10631	-0.0752301	0.558589	0.633819
LSMEM1	10210	332	27	799	88	1.02367	2.13769	0.212497	0.60096	-2.26824	-1.83071	0.437532
LTB4R	6587	752	5	1242	48	3.59402	5.15059	0.0393514	0.327797	-6.51304	-3.97387	2.53917
LTBP3	20126	502	12	686	26	0.785228	0.931086	0.0944433	0.177557	-3.05559	-2.39064	0.664956
LUC7L3	36670	5711	72	6225	176	4.90288	4.63716	0.56666	1.20192	-3.11307	-1.9479	1.16518
LURAP1L	47111	3037	94	3038	141	2.02942	1.76152	0.739806	0.962903	-1.45585	-0.871363	0.584488
LUZP2	585635	57065	67	53792	143	3.06756	2.50908	0.527308	0.976561	-2.54037	-1.36137	1.179
LYPLAL1	39022	1117	31	1032	51	0.901142	0.722426	0.243978	0.348284	-1.885	-1.05259	0.832415
LYRM5	14430	358	22	377	35	0.781028	0.713671	0.173146	0.239018	-2.17338	-1.57814	0.595246
MACROD1	167549	7115	41	9407	117	1.33685	1.53367	0.322681	0.799004	-2.05066	-0.940715	1.10994
MAD1L1	417450	8733	21	10947	39	0.65858	0.716331	0.165276	0.266335	-1.99448	-1.42739	0.567098
MAD2L1BP	11413	217	17	219	91	0.598563	0.524164	0.133795	0.621448	-2.16148	0.245614	2.4071
MAD2L2	17171	195	99	215	156	0.35751	0.342031	0.779157	1.06534	1.12393	1.63911	0.515183
MAFA	11225	24	1	27	3	0.0673092	0.0657053	0.00787027	0.0204873	-3.09632	-1.68128	1.41504
MAFB	3393	24	8	30	7	0.222678	0.241524	0.0629622	0.0478037	-1.8224	-2.33697	-0.514573
MAFK	12330	1851	119	2077	542	4.72599	4.60147	0.936562	3.70137	-2.33517	-0.314036	2.02113
MAGED2	8414	510	20	502	45	1.90817	1.62976	0.157405	0.307309	-3.59963	-2.4069	1.19273
MAGOHB	7611	780	331	1251	1007	3.22628	4.48992	2.60506	6.8769	-0.308557	0.615068	0.923625
MAL2	80641	65	4	95	5	0.0253751	0.0321804	0.0314811	0.0341455	0.311074	0.0855141	-0.22556
MALSU1	12991	1545	61	1645	82	3.744	3.45897	0.480087	0.559986	-2.96321	-2.62688	0.336334
MAN1B1	22257	1654	64	1838	187	2.33948	2.25581	0.503697	1.27704	-2.21556	-0.820839	1.39472
MANBAL	27623	1650	51	1969	108	1.88045	1.94714	0.401384	0.737542	-2.22803	-1.40056	0.827465
MAP1B	102335	5323	26	4551	23	1.6375	1.2148	0.204627	0.157069	-3.00043	-2.95125	0.0491782
MAP2K2	33808	1524	38	1799	147	1.41911	1.45357	0.29907	1.00388	-2.24643	-0.534014	1.71241
MAP2K3	30569	1949	21	2545	45	2.00715	2.27421	0.165276	0.307309	-3.6022	-2.8876	0.714604
MAP3K3	73889	1526	31	1742	41	0.650166	0.644008	0.243978	0.279993	-1.41406	-1.20169	0.212366
MAP3K6	11709	325	27	322	48	0.873802	0.751206	0.212497	0.327797	-2.03986	-1.19641	0.843454
MAP7	208083	18923	195	21255	315	2.86288	2.79028	1.5347	2.15117	-0.899508	-0.375291	0.524216
MAPK14	83526	7117	145	7887	308	2.68241	2.57937	1.14119	2.10336	-1.23299	-0.294321	0.93867
MAPRE1	30513	2348	246	2529	506	2.4225	2.26406	1.93609	3.45552	-0.32335	0.609994	0.933344
2023-03-01	27635	1640	82	1964	122	1.86825	1.94136	0.645362	0.83315	-1.5335	-1.22042	0.313086
2023-03-05	62802	1887	36	2033	52	0.945906	0.884275	0.28333	0.355113	-1.73922	-1.31622	0.422999
MARK1	136236	3054	15	3115	12	0.705711	0.624582	0.118054	0.0819492	-2.57963	-2.93009	-0.35046
MARVELD1	4978	452	115	663	319	2.85847	3.63816	0.905081	2.17848	-1.65912	-0.739886	0.919236
MASP2	20711	37	8	129	22	0.0562407	0.170142	0.0629622	0.15024	0.162872	-0.17947	-0.342342
MAST2	249138	7380	59	7820	112	0.932537	0.857413	0.464346	0.764859	-1.00596	-0.164797	0.841164
MASTL	32101	1736	18	1743	49	1.70248	1.48321	0.141665	0.334626	-3.58708	-2.1481	1.43898
MAVS	21794	880	277	973	419	1.27115	1.21955	2.18007	2.86139	0.778242	1.23037	0.452128
MBLAC2	16566	953	93	1145	206	1.81103	1.88804	0.731935	1.40679	-1.30702	-0.424478	0.882542
MBNL1-AS1	6940	161	5	220	33	0.730325	0.865937	0.0393514	0.22536	-4.21405	-1.94203	2.27202
MBNL3	120652	2492	17	2889	23	0.650224	0.654088	0.133795	0.157069	-2.28092	-2.05808	0.222833
MBP	154857	5749	7	9810	47	1.16872	1.73046	0.0550919	0.320968	-4.40695	-2.43066	1.97629
MBTPS2	45789	1038	51	1305	123	0.713651	0.778525	0.401384	0.839979	-0.830236	0.10961	0.939846
MCAT	11189	509	67	518	116	1.43211	1.26462	0.527308	0.792175	-1.44142	-0.674818	0.766605
MCC	466732	4595	6	4274	16	0.309933	0.250144	0.0472216	0.109266	-2.71444	-1.19492	1.51952
MCFD2	39986	1441	33	1794	85	1.1345	1.22557	0.259719	0.580473	-2.12704	-1.07815	1.04889
MCM10	49551	2032	74	2367	152	1.29098	1.30488	0.5824	1.03802	-1.14839	-0.330074	0.818315
MCM5	25368	1678	104	1852	243	2.08236	1.99424	0.818508	1.65947	-1.34715	-0.265118	1.08203
MCRS1	11610	887	30	914	57	2.40514	2.15049	0.236108	0.389258	-3.3486	-2.46586	0.882739
MCTS1	27065	1035	9	1671	32	1.20388	1.68652	0.0708324	0.218531	-4.08713	-2.94814	1.13899
MDK	3070	9	3	20	3	0.0922898	0.177957	0.0236108	0.0204873	-1.96672	-3.11873	-1.152
ME3	231529	9872	86	13544	271	1.3423	1.59796	0.676843	1.85069	-0.987813	0.211832	1.19964
MEA1	1875	59	83	93	121	0.990605	1.35489	0.653233	0.826321	-0.600713	-0.713405	-0.112692
MECOM	580120	40533	18	40417	42	2.19958	1.90313	0.141665	0.286822	-3.95668	-2.73015	1.22653
MED10	6714	1320	288	1405	712	6.18931	5.71634	2.26664	4.86232	-1.44922	-0.233448	1.21578
MED11	2183	59	10	73	21	0.85084	0.913466	0.0787027	0.143411	-3.4344	-2.6712	0.763208
MED16	25257	335	61	311	147	0.417554	0.336358	0.480087	1.00388	0.201331	1.57751	1.37618
MED17	30469	1948	58	2015	108	2.01271	1.80651	0.456476	0.737542	-2.14053	-1.29241	0.84812
MED19	8508	187	62	144	76	0.691933	0.462337	0.487957	0.519011	-0.503878	0.166823	0.670701
MED20	15786	431	82	477	119	0.859518	0.82541	0.645362	0.812662	-0.413418	-0.0224539	0.390964
MED21	43798	1237	28	2193	86	0.88913	1.36775	0.220368	0.587302	-2.01248	-1.21963	0.79285
MED23	54264	1798	3	1781	38	1.0431	0.896552	0.0236108	0.259506	-5.46529	-1.78862	3.67667
MED25	20535	591	81	700	124	0.90603	0.931165	0.637492	0.846808	-0.507151	-0.137002	0.37015
MED28	19475	1204	102	1767	236	1.94625	2.47846	0.802768	1.61167	-1.27764	-0.620892	0.656751
MED4	41809	1707	81	2794	239	1.28533	1.82549	0.637492	1.63215	-1.01166	-0.161508	0.850148
MED8	5892	463	134	609	322	2.47382	2.82343	1.05462	2.19897	-1.23002	-0.360624	0.869398
MEF2A	239302	15187	70	14834	151	1.99791	1.6933	0.550919	1.03119	-1.85858	-0.715527	1.14305
MEF2C	185948	1764	10	1763	12	0.298646	0.258991	0.0787027	0.0819492	-1.92395	-1.6601	0.263852
MEF2D	37102	2939	32	4178	129	2.49374	3.07606	0.251849	0.880953	-3.30768	-1.80394	1.50374
MEGF9	113658	11448	55	12001	96	3.17088	2.8843	0.432865	0.655593	-2.87289	-2.13735	0.735544
MEMO1	146171	144	290	206	462	0.0310135	0.0384972	2.28238	3.15504	6.2015	6.35676	0.155264
METTL21A	45298	1039	14	1190	21	0.722082	0.717614	0.110184	0.143411	-2.71225	-2.32305	0.389197
METTL3	13241	999	54	1040	107	2.37517	2.14554	0.424995	0.730713	-2.48251	-1.55396	0.928553
METTL5	14851	393	12	455	21	0.83308	0.83691	0.0944433	0.143411	-3.14093	-2.54492	0.596018
METTL6	59292	735	5	1251	5	0.390248	0.576348	0.0393514	0.0341455	-3.30991	-4.07717	-0.767266
MEX3C	43755	964	61	973	111	0.693584	0.607447	0.480087	0.75803	-0.530776	0.319496	0.850272
MFAP1	20311	611	48	700	90	0.947021	0.941434	0.377773	0.614619	-1.32588	-0.615169	0.710708
MFAP3L	46435	463	4	451	6	0.313896	0.26531	0.0314811	0.0409746	-3.31773	-2.69488	0.622847
MFF	32684	2871	166	2774	335	2.76533	2.31843	1.30647	2.28775	-1.08179	-0.0192221	1.06256
MGAT2	2710	175	31	166	51	2.03291	1.67325	0.243978	0.348284	-3.05872	-2.26432	0.794401
MGC4294	945	60	99	94	182	1.9988	2.71719	0.779157	1.2429	-1.35915	-1.12841	0.23074
MGST2	74978	565	7	855	21	0.237227	0.311498	0.0550919	0.143411	-2.10636	-1.11907	0.987289
MICALL1	37166	556	39	613	88	0.470954	0.450545	0.306941	0.60096	-0.617627	0.4156	1.03323
MICALL2	31038	936	2	1310	18	0.949362	1.15292	0.0157405	0.122924	-5.9144	-3.22946	2.68494
MIEN1	2292	66	42	74	69	0.906523	0.881943	0.330551	0.471208	-1.45547	-0.904322	0.551148
MIER2	39224	1227	34	1421	135	0.984787	0.989613	0.267589	0.921928	-1.87979	-0.10221	1.77758
MIPEP	159231	2326	21	3586	31	0.459867	0.615185	0.165276	0.211702	-1.47634	-1.53899	-0.0626455
MIR4435-1HG	298751	34559	30	57978	46	3.64168	5.30124	0.236108	0.314138	-3.94708	-4.07686	-0.129773
MIS18BP1	50351	3873	48	3821	72	2.42153	2.07297	0.377773	0.491695	-2.68032	-2.07586	0.604464
MITF	228903	20911	130	18731	232	2.8759	2.23528	1.02314	1.58435	-1.49101	-0.496567	0.994447
MKNK1	59426	1223	8	1395	11	0.647888	0.64124	0.0629622	0.0751201	-3.36319	-3.0936	0.269591
MKRN1	26530	836	37	833	65	0.992016	0.857691	0.2912	0.443891	-1.76835	-0.950252	0.818101
MKS1	14164	371	22	425	49	0.824589	0.819646	0.173146	0.334626	-2.25169	-1.29245	0.959235
MKX	73186	3551	50	4135	71	1.52747	1.54337	0.393514	0.484866	-1.95666	-1.67043	0.286229
MLH3	37769	2195	133	2262	368	1.82957	1.63599	1.04675	2.51311	-0.805592	0.619309	1.4249
MLTK	192576	6868	27	7019	46	1.12274	0.995626	0.212497	0.314138	-2.4015	-1.6642	0.737299
MLX	6172	460	106	454	190	2.34629	2.00934	0.834249	1.29753	-1.49183	-0.630955	0.860877
MMAB	20138	656	5	716	19	1.0255	0.971225	0.0393514	0.129753	-4.70378	-2.90404	1.79974
MMACHC	11015	335	12	312	24	0.957437	0.773737	0.0944433	0.163898	-3.34166	-2.23904	1.10262
MMD	29380	87	1	119	5	0.0932217	0.110642	0.00787027	0.0341455	-3.56618	-1.69613	1.87005
MMP14	12471	15	1	74	1	0.0378652	0.162089	0.00787027	0.0068291	-2.26639	-4.56895	-2.30256
MMP15	21336	181	1	149	3	0.267064	0.190764	0.00787027	0.0204873	-5.08463	-3.21899	1.86564
MNX1	16601	87	5	118	15	0.164981	0.194165	0.0393514	0.102436	-2.06782	-0.922554	1.14526
MOB3A	25636	185	3	308	14	0.227181	0.328189	0.0236108	0.0956073	-3.26632	-1.77933	1.48699
MOB4	38129	130	127	257	273	0.107334	0.18412	0.999525	1.86434	3.21913	3.33995	0.120816
MOCS3	2458	143	57	164	127	1.83149	1.82257	0.448605	0.867295	-2.0295	-1.07138	0.958114
MON1A	21305	317	11	279	29	0.468411	0.357722	0.086573	0.198044	-2.43579	-0.85302	1.58277
MON2	130767	8853	275	8739	452	2.13129	1.82552	2.16432	3.08675	0.0221918	0.757781	0.735589
MORC2	43168	1699	73	2229	239	1.23903	1.41049	0.57453	1.63215	-1.10876	0.210576	1.31933
MOSPD2	48887	1062	19	1161	47	0.683881	0.648727	0.149535	0.320968	-2.19326	-1.01518	1.17808
MOV10	27606	853	58	1069	100	0.972737	1.05779	0.456476	0.68291	-1.09151	-0.63128	0.460231
MPC1	18080	226	10	285	13	0.393514	0.430596	0.0787027	0.0887783	-2.32193	-2.27806	0.0438725
MPDU1	9261	426	21	595	89	1.44811	1.75502	0.165276	0.60779	-3.13122	-1.52984	1.60138
MPG	8847	169	39	158	59	0.601368	0.487848	0.306941	0.402917	-0.970289	-0.275949	0.69434
MPHOSPH6	22429	1760	190	1811	319	2.47032	2.20563	1.49535	2.17848	-0.724211	-0.0178648	0.706346
MPP6	120926	17110	498	15525	648	4.45431	3.507	3.9194	4.42525	-0.18457	0.335525	0.520095
MPRIP	175135	11103	1	15194	7	1.9958	2.36986	0.00787027	0.0478037	-7.98634	-5.63154	2.3548
MPST	10188	260	18	261	38	0.803404	0.699801	0.141665	0.259506	-2.50364	-1.43118	1.07246
MRFAP1L1	2180	160	48	158	106	2.31054	1.97981	0.377773	0.723884	-2.61264	-1.45153	1.16111
MROH6	6785	81	3	204	49	0.375824	0.821303	0.0236108	0.334626	-3.99254	-1.29537	2.69717
MRP63	2440	72	12	83	52	0.92895	0.929205	0.0944433	0.355113	-3.29808	-1.38772	1.91036
MRPL14	14001	909	310	973	774	2.04388	1.89835	2.43978	5.28572	0.255446	1.47735	1.22191
MRPL15	12692	508	67	556	134	1.26004	1.19665	0.527308	0.915099	-1.25675	-0.387004	0.869744
MRPL17	2620	128	52	182	97	1.53801	1.89755	0.409254	0.662422	-1.90999	-1.51831	0.391678
MRPL24	4288	303	63	367	130	2.22453	2.33795	0.495827	0.887783	-2.16559	-1.39696	0.768626
MRPL27	5358	408	185	545	391	2.39722	2.77854	1.456	2.67018	-0.719349	-0.057393	0.661956
MRPL28	3144	160	39	211	91	1.60209	1.83326	0.306941	0.621448	-2.38392	-1.5607	0.823221
MRPL36	2981	250	267	327	656	2.64014	2.99646	2.10136	4.47989	-0.329292	0.580202	0.909494
MRPL40	4174	66	10	104	35	0.497784	0.680619	0.0787027	0.239018	-2.66104	-1.50973	1.15131
MRPL41	1357	40	25	32	20	0.927961	0.644159	0.196757	0.136582	-2.23765	-2.23765	-8.88178e-16
MRPL42	36282	1756	135	1989	321	1.52364	1.4975	1.06249	2.19214	-0.520079	0.549784	1.06986
MRPL43	18058	223	4	427	17	0.388763	0.645924	0.0314811	0.116095	-3.62633	-2.47606	1.15027
MRPL46	7944	37	133	35	338	0.146626	0.120352	1.04675	2.30823	2.83569	4.26146	1.42577
MRPL50	10982	747	116	968	307	2.14136	2.40778	0.912952	2.09653	-1.22991	-0.199699	1.03022
MRPS10	11065	473	92	505	189	1.34573	1.2467	0.724065	1.2907	-0.894203	0.0500344	0.944237
MRPS11	11539	1049	54	1381	152	2.86192	3.26925	0.424995	1.03802	-2.75147	-1.65512	1.09634
MRPS12	2615	177	26	191	84	2.13084	1.99519	0.204627	0.573644	-3.38035	-1.7983	1.58205
MRPS14	12637	532	95	650	159	1.32531	1.40505	0.747676	1.08583	-0.825845	-0.371831	0.454014
MRPS18A	16489	1150	226	1205	405	2.1956	1.99625	1.77868	2.76578	-0.303807	0.470393	0.7742
MRPS18C	13804	303	7	440	23	0.691015	0.870705	0.0550919	0.157069	-3.6488	-2.47078	1.17802
MRPS22	351418	1099	79	1560	83	0.0984517	0.121262	0.621751	0.566815	2.65885	2.22475	-0.434096
MRPS25	22876	4385	230	5556	325	6.03447	6.63446	1.81016	2.21946	-1.73711	-1.57977	0.157336
MRPS26	2310	101	56	109	100	1.37645	1.28895	0.440735	0.68291	-1.64296	-0.916435	0.726528
MRPS7	4700	388	89	326	180	2.59886	1.89471	0.700454	1.22924	-1.89152	-0.624214	1.2673
MSH4	116357	603	4	3132	46	0.163145	0.73528	0.0314811	0.314138	-2.3736	-1.22689	1.14671
MSL2	48320	4801	326	5486	616	3.12791	3.10136	2.56571	4.20672	-0.285843	0.439796	0.725639
MSRB1	5117	103	16	83	55	0.633682	0.443084	0.125924	0.3756	-2.3312	-0.238381	2.09282
MSTO2P	139095	88	77	75	77	0.0199169	0.014729	0.606011	0.52584	4.92728	5.15789	0.230613
MSX1	4271	116	6	109	9	0.855024	0.69714	0.0472216	0.0614619	-4.17844	-3.50369	0.674759
MTFMT	27133	1177	12	1053	15	1.36562	1.06012	0.0944433	0.102436	-3.85396	-3.37142	0.482537
MTFR1	126528	2829	12	3465	23	0.703876	0.748066	0.0944433	0.157069	-2.8978	-2.25176	0.646036
MTFR1L	14302	203	12	161	25	0.446837	0.307505	0.0944433	0.170727	-2.24223	-0.848916	1.39331
MTG1	27214	108	223	172	436	0.124934	0.172647	1.75507	2.97749	3.81229	4.1082	0.295907
MTG2	20540	1771	82	2075	158	2.71436	2.75957	0.645362	1.079	-2.07243	-1.35475	0.717682
MTHFSD	25060	1478	13	1963	136	1.85671	2.13975	0.102314	0.928757	-4.18168	-1.20407	2.97761
MTIF2	32753	1313	33	1493	81	1.26201	1.24518	0.259719	0.553157	-2.2807	-1.17059	1.11011
MTMR2	92434	3924	100	3836	166	1.33643	1.13363	0.787027	1.13363	-0.763901	4.13702e-06	0.763906
MTMR6	59841	629	1	803	3	0.330904	0.366556	0.00787027	0.0204873	-5.39385	-4.16123	1.23262
MTUS2-AS1	13591	8	6	226	60	0.0185305	0.454235	0.0472216	0.409746	1.34954	-0.148709	-1.49825
MTX1	5126	245	31	246	97	1.50466	1.31093	0.243978	0.662422	-2.62461	-0.984768	1.63984
MUM1	92541	945	21	1138	62	0.321475	0.335916	0.165276	0.423404	-0.959832	0.333932	1.29376
MUS81	10528	782	69	869	205	2.33836	2.25474	0.543049	1.39996	-2.10634	-0.687573	1.41877
MUTYH	11308	357	24	480	53	0.993876	1.15952	0.188887	0.361942	-2.39555	-1.6797	0.715848
MVB12A	28003	235	3	402	25	0.264188	0.392143	0.0236108	0.170727	-3.48404	-1.19969	2.28436
MXD4	14863	851	32	1094	125	1.80249	2.01064	0.251849	0.853637	-2.83936	-1.23596	1.6034
MYBBP1A	16735	2495	272	2603	506	4.69348	4.24885	2.14071	3.45552	-1.13256	-0.298169	0.834395
MYBL1	52073	6176	161	6276	336	3.73374	3.29226	1.26711	2.29458	-1.55908	-0.520849	1.03823
MYC	5995	4719	806	5597	1614	24.7805	25.5029	6.34344	11.0222	-1.96587	-1.21025	0.755616
MYEOV2	10245	191	15	258	54	0.586909	0.687909	0.118054	0.368771	-2.31369	-0.899492	1.4142
MYL9	8342	1159	86	873	133	4.37384	2.85869	0.676843	0.90827	-2.69201	-1.65416	1.03784
MYO1E	237987	17371	224	20394	466	2.29785	2.34084	1.76294	3.18236	-0.382299	0.443068	0.825367
MYOCD	103060	1106	12	1312	27	0.337843	0.34775	0.0944433	0.184386	-1.83883	-0.915324	0.923509
MYOM1	153302	129	1	559	1	0.0264906	0.0996064	0.00787027	0.0068291	-1.75099	-3.86647	-2.11548
N4BP1	81423	2000	31	2212	54	0.773273	0.742098	0.243978	0.368771	-1.66422	-1.00888	0.65534
NAA35	81153	6448	472	6144	711	2.50133	2.06809	3.71477	4.85549	0.57058	1.23132	0.660736
NAA40	18370	1115	141	1162	325	1.9108	1.72791	1.10971	2.21946	-0.783997	0.361181	1.14518
NABP1	18592	4518	31	7168	362	7.65015	10.5316	0.243978	2.47213	-4.97066	-2.0909	2.87976
NADK	29226	1781	7	2004	13	1.91842	1.87306	0.0550919	0.0887783	-5.12194	-4.39905	0.72289
NAGA	12489	154	18	167	23	0.388189	0.365268	0.141665	0.157069	-1.45428	-1.21756	0.236719
NALCN	362714	1065	1	1344	1	0.0924347	0.101218	0.00787027	0.0068291	-3.55395	-3.88963	-0.33568
NAP1L5	2321	17	3	23	11	0.230581	0.270692	0.0236108	0.0751201	-3.28775	-1.84938	1.43837
NAPA-AS1	17316	68	1	57	1	0.123626	0.0899188	0.00787027	0.0068291	-3.97343	-3.71886	0.254573
NARF	32358	750	26	733	41	0.729675	0.618793	0.204627	0.279993	-1.83426	-1.14407	0.69019
NASP	35049	3259	27	3689	105	2.92724	2.87512	0.212497	0.717055	-3.78402	-2.00347	1.78056
NAT10	42069	5177	361	6043	809	3.87405	3.92386	2.84117	5.52474	-0.44736	0.493632	0.940992
NAT9	5821	484	77	501	208	2.61757	2.35106	0.606011	1.42045	-2.11081	-0.72696	1.38385
NBR2	28062	920	14	1698	69	1.03209	1.65288	0.110184	0.471208	-3.22759	-1.81055	1.41704
NCEH1	80970	4108	53	4234	86	1.59719	1.4284	0.417124	0.587302	-1.93698	-1.28223	0.654759
NCF2	35314	17	1	7	3	0.0151549	0.0054147	0.00787027	0.0204873	-0.945295	1.91978	2.86507
NCLN	24013	1849	76	1924	254	2.42404	2.18868	0.598141	1.73459	-2.01886	-0.335465	1.68339
NCOA5	28968	3378	45	3773	125	3.67105	3.55788	0.354162	0.853637	-3.37371	-2.05932	1.31439
NCOA6	128731	5303	3	5943	1	1.29685	1.26109	0.0236108	0.0068291	-5.77941	-7.52876	-1.74935
NCOA7	149960	4555	27	4921	33	0.956231	0.896399	0.212497	0.22536	-2.16991	-1.99191	0.178006
NCOR1	189029	8822	208	9542	392	1.46923	1.3789	1.63702	2.67701	0.156013	0.957098	0.801084
NCS1	64727	2486	34	2641	121	1.20911	1.11457	0.267589	0.826321	-2.17585	-0.43171	1.74414
NCSTN	15681	1267	77	1319	210	2.54362	2.2977	0.606011	1.43411	-2.06947	-0.680038	1.38943
NDRG1	64852	2303	15	2395	33	1.11794	1.0088	0.118054	0.22536	-3.24333	-2.16234	1.08099
NDUFAF1	15167	159	7	125	8	0.330025	0.22513	0.0550919	0.0546328	-2.58266	-2.04292	0.539744
NDUFAF3	3037	199	377	239	453	2.0628	2.14969	2.96709	3.09358	0.524443	0.525147	0.000704339
NDUFAF6	220689	4249	10	5770	27	0.606116	0.714198	0.0787027	0.184386	-2.94511	-1.9536	0.991511
NDUFB7	5985	388	57	523	65	2.04088	2.38705	0.448605	0.443891	-2.18567	-2.42695	-0.241276
NDUFS1	44787	2908	49	3754	223	2.04405	2.28963	0.385643	1.52289	-2.40609	-0.588305	1.81779
NDUFV3	33661	812	18	841	81	0.759414	0.682484	0.141665	0.553157	-2.4224	-0.303106	2.1193
NEAT1	22767	54565	143	100018	285	75.4498	120.004	1.12545	1.94629	-6.06694	-5.94621	0.120735
NEB	249152	44	1	321	3	0.00555953	0.0351936	0.00787027	0.0204873	0.501451	-0.780585	-1.28204
NECAB3	17377	1767	204	2151	634	3.20119	3.38134	1.60554	4.32965	-0.995554	0.356654	1.35221
NEDD4L	357174	13490	27	17033	65	1.189	1.30267	0.212497	0.443891	-2.48423	-1.55319	0.931038
NEFH	11161	550	6	514	7	1.55135	1.25801	0.0472216	0.0478037	-5.03793	-4.71788	0.320056
NEK6	95702	7939	162	10902	301	2.61153	3.11178	1.27498	2.05556	-1.03441	-0.598208	0.436206
NELFA	59190	710	31	928	60	0.377624	0.428275	0.243978	0.409746	-0.630197	-0.0638088	0.566389
NELFE	7024	85	40	100	61	0.380964	0.388901	0.314811	0.416575	-0.27517	0.099174	0.374344
NET1	45913	2999	152	2767	226	2.05632	1.64625	1.19628	1.54338	-0.781507	-0.0930972	0.68841
NEXN	55383	2602	35	2482	70	1.47904	1.22419	0.27546	0.478037	-2.42475	-1.35663	1.06812
NEXN-AS1	8192	163	35	283	80	0.626394	0.943669	0.27546	0.546328	-1.18523	-0.788514	0.396715
NFE2L3	34886	66	3	69	1	0.0595583	0.0540283	0.0236108	0.0068291	-1.33486	-2.98395	-1.64909
NFIA	597535	34795	22	32329	46	1.83317	1.47792	0.173146	0.314138	-3.40428	-2.2341	1.17018
NFKBIA	3239	230	66	278	135	2.23546	2.34454	0.519438	0.921928	-2.10555	-1.34658	0.75897
NFKBIB	9194	122	5	144	15	0.417739	0.42784	0.0393514	0.102436	-3.40812	-2.06234	1.34577
NGEF	134587	484	2	391	18	0.113212	0.0793591	0.0157405	0.122924	-2.84647	0.631295	3.47776
NHLRC2	62534	2683	53	2950	112	1.35069	1.28863	0.417124	0.764859	-1.69514	-0.752575	0.942567
NHSL1	270529	6600	31	7498	41	0.768033	0.757103	0.243978	0.279993	-1.65441	-1.4351	0.219316
NINJ1	12800	174	10	153	18	0.427946	0.326516	0.0787027	0.122924	-2.44294	-1.40939	1.03355
NIPAL1	126030	161	1	255	1	0.0402163	0.05527	0.00787027	0.0068291	-2.35329	-3.01673	-0.663437
NIT1	7360	231	16	263	38	0.988061	0.976115	0.125924	0.259506	-2.97204	-1.91129	1.06076
NIT2	22166	1304	266	1400	433	1.852	1.7253	2.09349	2.957	0.176831	0.777289	0.600458
NKD2	30115	195	13	249	28	0.203846	0.22586	0.102314	0.191215	-0.99448	-0.240237	0.754244
NKX3-1	4235	55	1	36	1	0.408845	0.232205	0.00787027	0.0068291	-5.699	-5.08756	0.611435
NMRAL1	34084	809	88	714	134	0.747219	0.57223	0.692584	0.915099	-0.109542	0.677332	0.786873
NOC4L	8021	269	20	258	71	1.05578	0.878647	0.157405	0.484866	-2.74575	-0.857698	1.88805
NOL3	5587	200	56	252	67	1.12694	1.2321	0.440735	0.457549	-1.35443	-1.42912	-0.0746895
NOMO1	62480	2583	21	2747	69	1.30147	1.20099	0.165276	0.471208	-2.97719	-1.34979	1.6274
NOS2P3	10908	50	6	479	157	0.144303	1.19954	0.0472216	1.07217	-1.61158	-0.161946	1.44963
NOTCH1	51419	818	3	735	6	0.500817	0.390469	0.0236108	0.0409746	-4.40676	-3.25241	1.15436
NPC1	80715	4190	5	4871	16	1.63422	1.64849	0.0393514	0.109266	-5.37604	-3.91524	1.4608
NPIPB11	22676	777	13	1410	36	1.07871	1.69854	0.102314	0.245847	-3.39824	-2.78846	0.609777
NPIPB15	14203	137	8	231	22	0.303662	0.444278	0.0629622	0.15024	-2.26991	-1.56419	0.705715
NPIPB3	46331	10973	89	15273	151	7.45596	9.00484	0.700454	1.03119	-3.41203	-3.12639	0.285646
NPIPB4	46259	10258	14	14265	42	6.98098	8.42362	0.110184	0.286822	-5.98544	-4.87621	1.10923
NPIPB5	57401	10299	67	14377	112	5.6484	6.84183	0.527308	0.764859	-3.42112	-3.16112	0.260007
NPR2	17579	185	6	448	21	0.331304	0.696157	0.0472216	0.143411	-2.81064	-2.27926	0.531381
NR1D2	35359	1990	136	2324	257	1.77175	1.79539	1.07036	1.75508	-0.727084	-0.0327642	0.69432
NR2C1	53475	1808	15	1754	33	1.06438	0.895988	0.118054	0.22536	-3.1725	-1.99125	1.18125
NR4A1	36676	802	26	792	44	0.688402	0.589884	0.204627	0.30048	-1.75025	-0.973161	0.777094
NR4A2	17917	339	13	497	33	0.59564	0.75773	0.102314	0.22536	-2.54144	-1.74945	0.791994
NRBF2	21734	457	40	519	73	0.661952	0.652305	0.314811	0.498524	-1.07224	-0.387884	0.684356
NRG4	123827	1856	29	1945	56	0.471859	0.429069	0.228238	0.382429	-1.04782	-0.166017	0.8818
NRGN	7365	90	32	85	43	0.384698	0.31526	0.251849	0.293651	-0.611168	-0.102441	0.508727
NSMCE2	275442	13886	34	16567	109	1.58707	1.643	0.267589	0.744371	-2.56828	-1.14224	1.42604
NSMF	11765	774	18	772	100	2.07109	1.79246	0.141665	0.68291	-3.86984	-1.39217	2.47766
NSUN4	24976	1127	87	1239	135	1.42053	1.3551	0.684714	0.921928	-1.05286	-0.555674	0.497183
NSUN5P1	6462	753	89	826	140	3.66841	3.4917	0.700454	0.956073	-2.38879	-1.86873	0.520058
NT5C	1571	315	106	241	155	6.31225	4.19048	0.834249	1.05851	-2.9196	-1.98508	0.934523
NT5E	45692	847	3	1578	21	0.58357	0.943387	0.0236108	0.143411	-4.62739	-2.71769	1.90969
NTMT1	27047	1354	106	1622	298	1.57597	1.63815	0.834249	2.03507	-0.917695	0.313007	1.2307
NTN4	133348	3182	23	3902	36	0.751214	0.799326	0.181016	0.245847	-2.0531	-1.70102	0.352083
NTPCR	33278	1128	16	1305	65	1.06709	1.07121	0.125924	0.443891	-3.08305	-1.27097	1.81209
NUDT13	21370	162	8	152	16	0.238649	0.194295	0.0629622	0.109266	-1.92233	-0.830413	1.09192
NUDT19	21836	1515	48	1606	108	2.18418	2.00907	0.377773	0.737542	-2.5315	-1.44573	1.08577
NUDT3	112996	481	59	909	147	0.134008	0.219748	0.464346	1.00388	1.79288	2.19166	0.398786
NUDT4	25366	1127	86	1246	182	1.39869	1.3418	0.676843	1.2429	-1.04718	-0.11047	0.936713
NUDT9	36873	549	17	576	41	0.46872	0.426714	0.133795	0.279993	-1.80871	-0.60788	1.20083
NUFIP2	38283	6697	73	7465	255	5.50711	5.32656	0.57453	1.74142	-3.26084	-1.61294	1.6479
NUMA1	77830	7542	48	8077	77	3.05063	2.83483	0.377773	0.52584	-3.01351	-2.43056	0.582952
NUMBL	24282	1168	36	1386	84	1.51429	1.5592	0.28333	0.573644	-2.41808	-1.44258	0.975505
NUP153	91388	8999	203	9308	238	3.09995	2.78221	1.59767	1.62532	-0.95628	-0.775505	0.180775
NUP160	70469	5881	100	6426	180	2.62726	2.49095	0.787027	1.22924	-1.73907	-1.01894	0.720137
NUP88	59223	2726	8	3495	27	1.44906	1.61206	0.0629622	0.184386	-4.52448	-3.1281	1.39638
NUPL1	48277	3446	5	3359	10	2.24711	1.90061	0.0393514	0.068291	-5.83551	-4.79862	1.03689
NUPL2	19185	569	41	837	148	0.933685	1.19175	0.322681	1.01071	-1.53283	-0.237724	1.2951
NXN	180458	6134	186	7498	539	1.07008	1.13499	1.46387	3.68088	0.452066	1.69737	1.2453
OCIAD1	56606	1949	28	2006	63	1.08392	0.968036	0.220368	0.430233	-2.29828	-1.16994	1.12834
OCIAD2	21919	305	1	284	24	0.438055	0.353933	0.00787027	0.163898	-5.79856	-1.11067	4.68788
OGFRL1	20148	625	9	391	7	0.976557	0.530112	0.0708324	0.0478037	-3.78522	-3.47111	0.314118
OGG1	38276	1189	6	1494	13	0.977924	1.06622	0.0472216	0.0887783	-4.3722	-3.58616	0.786046
OIP5	23354	902	158	1044	225	1.21589	1.22113	1.2435	1.53655	0.0323949	0.331473	0.299078
OIP5-AS1	25714	1048	21	1989	86	1.28304	2.11295	0.165276	0.587302	-2.95662	-1.84708	1.10954
OPA1	104680	10192	179	10191	392	3.06511	2.65935	1.40878	2.67701	-1.12149	0.00954386	1.13104
OPN3	87275	1226	10	1648	25	0.442232	0.515811	0.0787027	0.170727	-2.49032	-1.59515	0.895171
OR2B6	942	68	41	136	134	2.27252	3.94377	0.322681	0.915099	-2.81611	-2.10757	0.708537
ORAI1	16129	399	47	451	81	0.778781	0.763822	0.369903	0.553157	-1.07407	-0.465549	0.608522
ORAI2	23716	465	5	653	58	0.61725	0.752134	0.0393514	0.396088	-3.97137	-0.925169	3.0462
ORC1	31631	2196	71	2392	133	2.18559	2.06572	0.558789	0.90827	-1.96765	-1.18545	0.782196
ORC2	54708	3099	41	3573	125	1.78328	1.78404	0.322681	0.853637	-2.46636	-1.06346	1.4029
ORC6	8752	561	37	570	99	2.01793	1.77906	0.2912	0.676081	-2.79279	-1.39585	1.39694
ORMDL2	3961	346	227	379	304	2.74993	2.61371	1.78655	2.07605	-0.622215	-0.332262	0.289953
OSBP2	214043	3702	48	4791	80	0.544484	0.611432	0.377773	0.546328	-0.52737	-0.162426	0.364944
OSBPL10	419691	32582	339	40419	479	2.44398	2.63075	2.66802	3.27114	0.126538	0.31432	0.187782
OSBPL11	66233	1285	24	1436	33	0.610771	0.592248	0.188887	0.22536	-1.69311	-1.39397	0.299144
OSCP1	34659	59	1	57	3	0.0535902	0.0449244	0.00787027	0.0204873	-2.76748	-1.13277	1.63472
OSGEPL1	16568	313	20	360	37	0.594736	0.593548	0.157405	0.252677	-1.91776	-1.23207	0.685691
OSR2	7702	59	4	51	7	0.241156	0.18088	0.0314811	0.0478037	-2.93741	-1.91984	1.01757
OTUB1	15959	748	143	1052	299	1.47552	1.80067	1.12545	2.0419	-0.390725	0.181381	0.572106
OTUB2	22602	42	3	34	5	0.0584995	0.0410918	0.0236108	0.0341455	-1.30898	-0.267156	1.04182
OTUD6B	16900	1392	317	1432	419	2.593	2.31462	2.49488	2.86139	-0.0556531	0.305942	0.361595
OXA1L	5277	815	161	790	302	4.86206	4.08943	1.26711	2.06239	-1.94002	-0.987586	0.952435
OXNAD1	85101	4693	143	6899	328	1.73606	2.2145	1.12545	2.23994	-0.625319	0.0164846	0.641804
P2RY11	3835	14	8	68	41	0.114924	0.484358	0.0629622	0.279993	-0.868128	-0.790684	0.0774441
P2RY6	34113	1357	108	1899	276	1.2523	1.52065	0.849989	1.88483	-0.559068	0.30975	0.868818
PA2G4P2	1200	10	16	9	23	0.262342	0.204873	0.125924	0.157069	-1.05889	-0.383329	0.675565
PABPC1L	48974	1139	12	1649	46	0.732163	0.919768	0.0944433	0.314138	-2.95465	-1.54987	1.40478
PABPN1	4897	201	24	217	89	1.29216	1.21047	0.188887	0.60779	-2.77419	-0.99392	1.78027
PACS1	174385	7802	141	10039	371	1.40847	1.57255	1.10971	2.53359	-0.343945	0.68808	1.03202
PADI3	35136	464	1	514	5	0.415734	0.399608	0.00787027	0.0341455	-5.7231	-3.54882	2.17428
PAF1	5344	390	11	355	15	2.29746	1.81462	0.086573	0.102436	-4.72998	-4.14686	0.583114
PAFAH2	38391	570	8	664	43	0.467407	0.472457	0.0629622	0.293651	-2.89212	-0.686078	2.20604
PAK1	152929	1226	8	1255	8	0.252377	0.22417	0.0629622	0.0546328	-2.00303	-2.03675	-0.0337284
PAK4	57047	1447	65	1670	160	0.798519	0.799663	0.511568	1.09266	-0.642402	0.450375	1.09278
PALLD	431392	38461	278	44557	282	2.80671	2.82142	2.18794	1.92581	-0.359312	-0.550958	-0.191646
PANK4	18068	672	51	783	166	1.17087	1.18379	0.401384	1.13363	-1.54453	-0.0624642	1.48206
PAQR6	4676	100	9	454	120	0.673248	2.65219	0.0708324	0.819492	-3.24866	-1.69438	1.55427
PARD3	705766	23285	8	28929	17	1.03864	1.11969	0.0629622	0.116095	-4.04407	-3.26972	0.774347
PARN	197028	6047	39	7407	229	0.966188	1.02692	0.306941	1.56386	-1.65434	0.606787	2.26113
PARP14	50223	94	1	116	2	0.0589217	0.0630926	0.00787027	0.0136582	-2.90431	-2.2077	0.696608
PARP8	180624	8599	46	7173	78	1.49873	1.0848	0.362032	0.53267	-2.04955	-1.02611	1.02343
PARPBP	77343	7326	409	7667	734	2.98192	2.70787	3.21894	5.01256	0.110346	0.888389	0.778043
PAX6	33170	570	5	683	35	0.540977	0.562469	0.0393514	0.239018	-3.78108	-1.23465	2.54643
PAXBP1	37960	2663	19	2475	37	2.20849	1.78103	0.149535	0.252677	-3.8845	-2.81735	1.06715
PBX1	343713	22216	1	30628	1	2.03479	2.43414	0.00787027	0.0068291	-8.01425	-8.4775	-0.463252
PBX3	220033	14120	21	14563	27	2.02021	1.80795	0.165276	0.184386	-3.61156	-3.29356	0.318003
PC	110144	3502	141	4951	429	1.00093	1.22788	1.10971	2.92968	0.148835	1.25458	1.10574
PCBP4	10957	44	8	70	17	0.126419	0.174514	0.0629622	0.116095	-1.00565	-0.588039	0.417611
PCED1A	5877	677	44	855	93	3.62646	3.97405	0.346292	0.635106	-3.3885	-2.64554	0.742959
PCF11	30464	5232	18	8536	76	5.40668	7.65404	0.141665	0.519011	-5.25419	-3.88238	1.3718
PCGF3	64892	1013	3	1203	10	0.491437	0.506405	0.0236108	0.068291	-4.37949	-2.89052	1.48896
PCGF6	48339	1485	7	1572	21	0.967116	0.888338	0.0550919	0.143411	-4.13378	-2.63095	1.50282
PCMTD1	81596	5289	1	5336	1	2.04058	1.78636	0.00787027	0.0068291	-8.01835	-8.03112	-0.0127637
PCNXL2	312279	10346	20	13745	55	1.04299	1.20233	0.157405	0.3756	-2.72817	-1.67857	1.0496
PCSK7	28189	1086	36	1183	75	1.21283	1.14638	0.28333	0.512182	-2.09782	-1.16236	0.935468
PDAP1	16782	1651	103	2120	377	3.09708	3.45076	0.810638	2.57457	-1.93378	-0.422585	1.5112
PDCD4	28200	2326	163	2386	290	2.59663	2.31124	1.28285	1.98044	-1.01728	-0.222846	0.794438
PDE2A	98451	5845	269	6190	641	1.86902	1.71749	2.1171	4.37745	0.179809	1.34979	1.16998
PDE3A	315137	259992	665	225564	1795	25.9723	19.5521	5.23373	12.2582	-2.31106	-0.673574	1.63749
PDE4A	52857	651	8	675	19	0.387729	0.348839	0.0629622	0.129753	-2.62249	-1.42679	1.1957
PDE4B	582063	183830	72	170608	123	9.94251	8.00668	0.56666	0.839979	-4.13306	-3.25278	0.880276
PDE5A	134597	541	6	369	7	0.126535	0.0748883	0.0472216	0.0478037	-1.42202	-0.64762	0.7744
PDGFRL	67639	329	10	339	33	0.153126	0.136907	0.0787027	0.22536	-0.960232	0.719036	1.67927
PDHB	6228	420	195	617	560	2.123	2.7062	1.5347	3.82429	-0.468146	0.498925	0.967072
PDK1	69723	1363	32	1869	62	0.615417	0.732245	0.251849	0.423404	-1.28901	-0.790292	0.498715
PDK3	74617	574	64	471	75	0.242172	0.172427	0.503697	0.512182	1.05653	1.57067	0.514142
PDLIM7	14213	1835	134	1935	577	4.06443	3.71893	1.05462	3.94039	-1.94634	0.0834489	2.02978
PDPR	47675	2078	147	2309	187	1.37216	1.32299	1.15693	1.27704	-0.246147	-0.050997	0.19515
PDRG1	7138	376	35	498	68	1.65829	1.90579	0.27546	0.464379	-2.58979	-2.03702	0.552767
PER1	16035	371	27	418	31	0.728374	0.712083	0.212497	0.211702	-1.77724	-1.75001	0.0272251
PER3	60858	2056	8	2609	29	1.06354	1.17106	0.0629622	0.198044	-4.07825	-2.56393	1.51432
PEX1	41512	521	3	670	25	0.395106	0.440884	0.0236108	0.170727	-4.06472	-1.3687	2.69602
PEX10	9001	257	23	253	44	0.89886	0.767809	0.181016	0.30048	-2.31198	-1.35348	0.958501
PEX12	4069	76	4	77	2	0.587998	0.516923	0.0314811	0.0136582	-4.22325	-5.24211	-1.01886
PFAS	22874	2781	175	2908	322	3.82744	3.47277	1.3773	2.19897	-1.47454	-0.659258	0.815282
PFDN6	9100	64	5	103	10	0.221405	0.309185	0.0393514	0.068291	-2.49221	-2.17871	0.313499
PFKFB2	31569	1817	15	2089	18	1.81194	1.80759	0.118054	0.122924	-3.94002	-3.87824	0.0617803
PFKFB3	90615	5925	66	8940	175	2.05844	2.69501	0.519438	1.19509	-1.98653	-1.17317	0.813357
PFKFB4	44332	1758	26	5066	162	1.24839	3.12156	0.204627	1.10631	-2.609	-1.4965	1.1125
PFKM	41266	2663	206	3071	364	2.03155	2.03287	1.62128	2.48579	-0.325454	0.290184	0.615638
PGAM4	1678	37	1	39	1	0.69416	0.634886	0.00787027	0.0068291	-6.46271	-6.53866	-0.0759489
PGAM5	11824	116	31	107	42	0.308847	0.247197	0.243978	0.286822	-0.340138	0.214497	0.554635
PGBD4	2318	84	42	75	43	1.14082	0.883835	0.330551	0.293651	-1.78712	-1.58967	0.197446
PGGT1B	52043	2995	380	2754	635	1.81169	1.44552	2.9907	4.33648	0.723148	1.58493	0.861785
PGM2	36304	840	59	799	86	0.728408	0.601195	0.464346	0.587302	-0.649546	-0.0337303	0.615816
PGM2L1	68156	2072	39	2183	79	0.957052	0.874929	0.306941	0.539499	-1.64064	-0.697547	0.94309
PHAX	26985	1055	23	1121	76	1.23078	1.13477	0.181016	0.519011	-2.76538	-1.12856	1.63682
PHF7	12985	225	8	367	3	0.545494	0.772053	0.0629622	0.0204873	-3.11501	-5.2359	-2.12089
PHKA1	135504	2026	28	1990	54	0.470692	0.401166	0.220368	0.368771	-1.09487	-0.121474	0.973398
PHTF1	62659	2367	109	2784	304	1.18923	1.21369	0.85786	2.07605	-0.47121	0.774434	1.24564
PIAS3	11314	341	24	383	58	0.948829	0.924711	0.188887	0.396088	-2.32863	-1.22318	1.10545
PIAS4	31741	789	8	810	11	0.782539	0.697088	0.0629622	0.0751201	-3.63561	-3.21407	0.421535
PICK1	19391	343	17	381	61	0.556857	0.53672	0.133795	0.416575	-2.05729	-0.365595	1.69169
PIF1	10037	1482	17	1736	64	4.6483	4.72464	0.133795	0.437062	-5.11861	-3.4343	1.68432
PIGO	7907	910	133	993	283	3.62309	3.43053	1.04675	1.93263	-1.79131	-0.827861	0.963449
PIGQ	17142	368	26	375	64	0.675828	0.597576	0.204627	0.437062	-1.72366	-0.451283	1.27238
PIGW	4313	215	14	225	46	1.56931	1.42504	0.110184	0.314138	-3.83215	-2.18153	1.65062
PIK3CB	180921	4700	108	4585	194	0.817822	0.692267	0.849989	1.32484	0.0556585	0.936423	0.880764
PIK3CD	77383	266	11	336	23	0.108215	0.118609	0.086573	0.157069	-0.321906	0.405189	0.727095
PIK3IP1	10942	44	3	47	18	0.126592	0.117334	0.0236108	0.122924	-2.42266	0.0671407	2.48981
PIK3R1	86102	1682	7	1532	11	0.614982	0.486036	0.0550919	0.0751201	-3.48063	-2.69379	0.786838
PIK3R3	136349	3281	82	3477	213	0.757537	0.696588	0.645362	1.4546	-0.231208	1.06224	1.29345
PILRA	32567	133	1	539	4	0.128565	0.4521	0.00787027	0.0273164	-4.02994	-4.0488	-0.018859
PIP4K2B	34438	1309	14	1706	44	1.19661	1.35321	0.110184	0.30048	-3.44097	-2.17104	1.26992
PITPNA-AS1	1166	34	34	33	81	0.917973	0.773105	0.267589	0.553157	-1.77843	-0.482976	1.29546
PITPNM3	105231	418	5	611	13	0.12505	0.158606	0.0393514	0.0887783	-1.66802	-0.837173	0.830842
PITX1	7079	709	150	732	219	3.153	2.82464	1.18054	1.49557	-1.41728	-0.917367	0.49991
PKNOX1	59072	1492	32	2871	78	0.795128	1.32762	0.251849	0.53267	-1.65863	-1.31753	0.341096
PLAC8	47028	987	126	1023	181	0.660709	0.594213	0.991654	1.23607	0.585822	1.0567	0.470882
PLCB4	412480	64421	160	64441	215	4.91671	4.26759	1.25924	1.46826	-1.96513	-1.53932	0.425817
PLEC	61582	59461	191	61007	678	30.3968	27.0613	1.50322	4.63013	-4.33779	-2.54711	1.79068
PLEKHA7	236149	1232	19	1638	38	0.164238	0.189475	0.149535	0.259506	-0.135305	0.453761	0.589067
PLEKHG4	11990	822	38	787	102	2.15825	1.79299	0.29907	0.696568	-2.85131	-1.36403	1.48727
PLEKHH3	9117	419	16	509	63	1.44681	1.52507	0.125924	0.430233	-3.52225	-1.82568	1.69656
PLEKHN1	9369	57	2	45	1	0.191528	0.131203	0.0157405	0.0068291	-3.60499	-4.26396	-0.658963
PLOD1	41334	2192	38	2456	84	1.66949	1.6231	0.29907	0.573644	-2.48085	-1.50052	0.980327
PLS1	117278	194	1	222	1	0.0520757	0.0517082	0.00787027	0.0068291	-2.72612	-2.92063	-0.194503
PLXDC1	91092	80	1	171	2	0.0276477	0.0512789	0.00787027	0.0136582	-1.81268	-1.9086	-0.0959244
PLXNB2	32649	2345	17	2401	35	2.26112	2.00884	0.133795	0.239018	-4.07894	-3.07117	1.00777
PLXND1	51644	2108	10	2172	42	1.28499	1.14885	0.0787027	0.286822	-4.0292	-2.00196	2.02724
PM20D2	19516	690	12	583	27	1.11303	0.81602	0.0944433	0.184386	-3.5589	-2.14588	1.41303
PML	53140	786	1	996	16	0.46564	0.511989	0.00787027	0.109266	-5.88666	-2.22828	3.65838
PMPCB	32090	1062	9	1279	23	1.04185	1.08874	0.0708324	0.157069	-3.87859	-2.79319	1.0854
PNMA1	2635	276	38	344	90	3.29745	3.56616	0.29907	0.614619	-3.46279	-2.53661	0.926185
PNN	8036	2705	238	3503	504	10.5969	11.9076	1.87312	3.44186	-2.50012	-1.79062	0.7095
PNPT1	59646	3726	77	3556	150	1.96658	1.62856	0.606011	1.02436	-1.69827	-0.668867	1.0294
POC1A	79438	3029	71	3934	199	1.20039	1.35279	0.558789	1.35899	-1.10312	0.00660077	1.10972
POLA2	43828	2034	67	3388	288	1.461	2.11162	0.527308	1.96678	-1.47023	-0.102512	1.36772
POLD3	175267	3966	80	5952	239	0.712365	0.927654	0.629622	1.63215	-0.17813	0.815119	0.993249
POLG2	19253	1459	38	1564	87	2.38565	2.21902	0.29907	0.594131	-2.99583	-1.90107	1.09476
POLM	10294	451	27	419	79	1.37925	1.11187	0.212497	0.539499	-2.69836	-1.04329	1.65507
POLR2C	9624	584	55	598	109	1.91032	1.69734	0.432865	0.744371	-2.14183	-1.18918	0.952647
POLR2E	9005	319	55	390	116	1.11521	1.18305	0.432865	0.792175	-1.36533	-0.578623	0.786704
POLR2I	1637	56	89	67	130	1.07693	1.11802	0.700454	0.887783	-0.620567	-0.332667	0.2879
POLR2L	5190	265	17	296	124	1.60742	1.55793	0.133795	0.846808	-3.58665	-0.879523	2.70713
POLR3D	9497	797	151	1003	371	2.64193	2.88495	1.18841	2.53359	-1.15256	-0.187359	0.965201
POLR3E	37695	2227	64	2522	85	1.85989	1.82761	0.503697	0.580473	-1.88458	-1.65466	0.229924
POLR3H	18803	1885	137	2358	501	3.15598	3.42563	1.07823	3.42138	-1.54943	-0.00179025	1.54764
POLR3K	7222	248	159	392	368	1.08105	1.48269	1.25137	2.51311	0.211085	0.761251	0.550165
POMGNT1	31624	379	33	401	83	0.377287	0.346378	0.259719	0.566815	-0.538712	0.710529	1.24924
POMT1	20905	1013	30	2169	127	1.52549	2.83421	0.236108	0.867295	-2.69175	-1.70835	0.983398
POMZP3	17276	286	17	308	25	0.521162	0.487002	0.133795	0.170727	-1.96171	-1.51223	0.449478
POP4	13221	492	8	454	34	1.17152	0.938026	0.0629622	0.232189	-4.21776	-2.01433	2.20343
POP5	2635	248	132	222	172	2.96293	2.30142	1.03888	1.1746	-1.512	-0.970348	0.541651
POU2F1	206517	7902	43	7795	60	1.20457	1.03106	0.338422	0.409746	-1.83162	-1.33133	0.500295
PPAP2A	110197	2267	28	2154	47	0.647637	0.533948	0.220368	0.320968	-1.55527	-0.734273	0.821
PPAPDC1B	6114	255	1	301	1	1.313	1.34482	0.00787027	0.0068291	-7.38224	-7.6215	-0.239266
PPAPDC2	2959	85	27	108	32	0.904323	0.997016	0.212497	0.218531	-2.08939	-2.18978	-0.100384
PPARD	85634	2002	7	2756	10	0.735983	0.879136	0.0550919	0.068291	-3.73976	-3.68632	0.0534393
PPARGC1A	149049	1515	8	2365	90	0.319988	0.433436	0.0629622	0.614619	-2.34546	0.503872	2.84933
PPCDC	93908	1815	12	2692	11	0.608448	0.783061	0.0944433	0.0751201	-2.68762	-3.38185	-0.69424
PPIAP22	498	223	108	206	102	14.097	11.2995	0.849989	0.696568	-4.05179	-4.01986	0.0319372
PPIAP29	564	154	148	133	131	8.5959	6.44163	1.1648	0.894612	-2.88357	-2.84809	0.0354737
PPIB	7394	1248	88	1372	163	5.31355	5.06872	0.692584	1.11314	-2.93962	-2.18698	0.752634
PPIP5K2	92648	7054	103	6806	209	2.3969	2.00668	0.810638	1.42728	-1.56404	-0.491544	1.07249
PPM1D	64306	1737	43	1685	59	0.850351	0.715767	0.338422	0.402917	-1.32924	-0.829008	0.500227
PPM1F	33417	563	14	658	52	0.530384	0.537875	0.110184	0.355113	-2.26713	-0.598994	1.66813
PPP1R11	3625	29	8	35	14	0.251849	0.263744	0.0629622	0.0956073	-2	-1.46395	0.536053
PPP1R21	74789	1781	43	1796	87	0.74968	0.655982	0.338422	0.594131	-1.14745	-0.142874	1.00458
PPP1R35	1284	121	48	99	79	2.96668	2.10617	0.377773	0.539499	-2.97326	-1.96493	1.00832
PPP1R9A	389214	4618	10	4451	52	0.373521	0.312387	0.0787027	0.355113	-2.2467	0.184946	2.43165
PPP2R1B	39520	2917	118	4387	406	2.32364	3.03231	0.928692	2.77261	-1.32312	-0.129172	1.19394
PPP2R3B	52993	235	5	279	29	0.139604	0.143817	0.0393514	0.198044	-1.82686	0.46159	2.28845
PPP2R5B	16921	131	6	127	20	0.243722	0.205022	0.0472216	0.136582	-2.36772	-0.586014	1.7817
PQBP1	5226	384	25	340	57	2.31319	1.77719	0.196757	0.389258	-3.5554	-2.19079	1.36461
PQLC1	49245	946	69	1104	193	0.604754	0.612393	0.543049	1.31802	-0.155267	1.10584	1.2611
PQLC2	16975	361	45	417	116	0.669495	0.671042	0.354162	0.792175	-0.918662	0.239417	1.15808
PRADC1	5233	56	24	50	30	0.336889	0.261001	0.188887	0.204873	-0.834754	-0.349327	0.485427
PRDM4	28407	1408	49	1411	75	1.56037	1.35683	0.385643	0.512182	-2.01655	-1.40551	0.611038
PREB	3920	326	104	376	184	2.61807	2.62014	0.818508	1.25655	-1.67743	-1.06017	0.617262
PREPL	45582	2505	163	2416	200	1.73007	1.44786	1.28285	1.36582	-0.431474	-0.0841562	0.347318
PRKAA2	70014	2238	49	2087	108	1.00629	0.814256	0.385643	0.737542	-1.38371	-0.142756	1.24096
PRKAB1	13878	843	23	872	54	1.91228	1.71638	0.181016	0.368771	-3.4011	-2.21857	1.18253
PRKAR1B	178454	2366	3	3184	46	0.417386	0.487383	0.0236108	0.314138	-4.14386	-0.633654	3.51021
PRKAR2A-AS1	4410	22	10	42	15	0.157049	0.260156	0.0787027	0.102436	-0.996725	-1.34465	-0.347923
PRKCDBP	1702	101	33	70	54	1.86815	1.12347	0.259719	0.368771	-2.84659	-1.60716	1.23942
PRKRA	20099	806	28	618	37	1.26244	0.839919	0.220368	0.252677	-2.51823	-1.73296	0.785271
PRKRIR	31016	1866	205	1877	288	1.89398	1.65311	1.61341	1.96678	-0.231312	0.250653	0.481965
PRKX	109239	3079	53	3251	130	0.887323	0.812947	0.417124	0.887783	-1.08898	0.127044	1.21603
PRMT6	2650	112	14	165	114	1.33052	1.70083	0.110184	0.778517	-3.59401	-1.12744	2.46657
PRMT7	47590	1867	135	2122	269	1.23503	1.21802	1.06249	1.83703	-0.217104	0.59284	0.809944
PROC	10820	41	6	35	7	0.119291	0.0883617	0.0472216	0.0478037	-1.33696	-0.8863	0.450661
PROCR	5290	45	3	57	14	0.267798	0.294335	0.0236108	0.0956073	-3.50362	-1.62227	1.88136
PRORSD1P	2204	58	28	73	72	0.82845	0.904762	0.220368	0.491695	-1.9105	-0.879775	1.03073
PROSC	17173	295	15	431	18	0.540786	0.685574	0.118054	0.122924	-2.19561	-2.47955	-0.283939
PRPF38B	9481	2119	104	2336	262	7.03601	6.73042	0.818508	1.78922	-3.10369	-1.91136	1.19233
PRPF39	32184	2065	106	1975	131	2.0199	1.67629	0.834249	0.894612	-1.27573	-0.905942	0.369792
PRR5L	168917	12270	624	18277	1777	2.28676	2.95566	4.91105	12.1353	1.10273	2.03766	0.934932
PRSS12	72966	262	13	245	15	0.11304	0.091721	0.102314	0.102436	-0.143831	0.159405	0.303236
PSEN1	87274	1813	31	2173	44	0.653977	0.68014	0.243978	0.30048	-1.42249	-1.17856	0.243926
PSKH1	36407	994	89	1674	218	0.859511	1.25601	0.700454	1.48874	-0.295225	0.245244	0.540469
PSMC1P1	1320	103	4	93	5	2.45648	1.92456	0.0314811	0.0341455	-6.28596	-5.81669	0.46927
PSMD5-AS1	29546	699	30	831	85	0.74478	0.768291	0.236108	0.580473	-1.65737	-0.404423	1.25294
PSMG3	3676	312	87	304	101	2.67195	2.25903	0.684714	0.689739	-1.96432	-1.71158	0.252743
PSMG4	71971	1988	1	3331	5	0.869578	1.26427	0.00787027	0.0341455	-6.78776	-5.21047	1.57729
PSPH	40554	1649	47	3023	134	1.28008	2.03623	0.369903	0.915099	-1.79101	-1.1539	0.637111
PTDSS2	43126	1105	39	1565	145	0.806627	0.991285	0.306941	0.990219	-1.39394	-0.00155185	1.39239
PTGS2	8637	209	10	178	17	0.761786	0.562964	0.0787027	0.116095	-3.2749	-2.27774	0.99716
PTPDC1	79063	3588	173	3720	368	1.42866	1.28527	1.36156	2.51311	-0.0694052	0.967406	1.03681
PTPN23	32431	1360	95	1469	225	1.32017	1.23733	0.747676	1.53655	-0.820234	0.312464	1.1327
PTPRJ	187558	16591	344	21525	383	2.78475	3.13495	2.70737	2.61554	-0.0406555	-0.261332	-0.220677
PTPRK	551947	58503	68	51770	118	3.3368	2.56215	0.535178	0.805833	-2.64037	-1.6688	0.971574
PTPRM	840080	9616	11	11368	26	0.360349	0.369647	0.086573	0.177557	-2.05741	-1.05787	0.999538
PTPRU	90298	240	2	261	7	0.0836725	0.0789561	0.0157405	0.0478037	-2.41027	-0.723929	1.68634
PURA	8960	621	337	965	527	2.18189	2.942	2.65228	3.59893	0.281654	0.290773	0.0091187
PUS1	14662	1998	83	2353	267	4.28995	4.38381	0.653233	1.82337	-2.71529	-1.26558	1.44971
PUSL1	3111	91	100	97	92	0.920855	0.851716	0.787027	0.628277	-0.22656	-0.438972	-0.212412
PVRL3	205493	8618	7	9695	16	1.32026	1.28877	0.0550919	0.109266	-4.58284	-3.56008	1.02276
PVT1	306721	98649	366	143079	1025	10.1251	12.7425	2.88052	6.99982	-1.81353	-0.864261	0.949273
PWWP2A	57623	3922	13	4656	64	2.1427	2.20719	0.102314	0.437062	-4.38836	-2.3363	2.05206
PXN-AS1	11848	177	48	207	75	0.470303	0.477253	0.377773	0.512182	-0.316071	0.101903	0.417975
PYCRL	5861	574	124	485	133	3.08312	2.26044	0.975914	0.90827	-1.65956	-1.31541	0.344152
PYGO1	50058	1513	47	1640	70	0.951514	0.894939	0.369903	0.478037	-1.36308	-0.904668	0.45841
QPCTL	11507	599	42	576	80	1.63876	1.36736	0.330551	0.546328	-2.30965	-1.32356	0.986098
QRSL1	38840	971	25	1120	59	0.787027	0.787702	0.196757	0.402917	-2	-0.967169	1.03283
QTRT1	12008	601	31	573	99	1.57563	1.30349	0.243978	0.676081	-2.6911	-0.947111	1.74399
RAB11FIP1	40850	573	1	571	1	0.441583	0.381828	0.00787027	0.0068291	-5.81013	-5.80508	0.00504439
RAB12	29937	2298	34	2400	117	2.41653	2.18991	0.267589	0.799004	-3.17484	-1.4546	1.72025
RAB20	38664	1335	57	1728	271	1.08699	1.22084	0.448605	1.85069	-1.27682	0.600181	1.877
RAB22A	57812	3233	39	3559	62	1.76051	1.68164	0.306941	0.423404	-2.51996	-1.98976	0.530196
RAB24	2547	7	50	9	97	0.0865205	0.0965243	0.393514	0.662422	2.1853	2.77879	0.593487
RAB30-AS1	34654	2737	4	5424	18	2.4864	4.27553	0.0314811	0.122924	-6.30343	-5.12027	1.18316
RAB42	3244	61	22	63	40	0.591969	0.530497	0.173146	0.273164	-1.77353	-0.957578	0.815954
RAB9A	21382	1041	67	1204	102	1.53268	1.53816	0.527308	0.696568	-1.53934	-1.14287	0.396471
RABEP2	32106	430	6	481	50	0.42163	0.409244	0.0472216	0.341455	-3.15846	-0.261266	2.89719
RABGAP1	164034	11021	202	11669	363	2.11513	1.94322	1.58979	2.47896	-0.411905	0.351283	0.763188
RABIF	10179	254	34	228	66	0.785558	0.611861	0.267589	0.45072	-1.5537	-0.440972	1.11273
RABL2B	16163	557	8	538	10	1.08488	0.90925	0.0629622	0.068291	-4.10691	-3.73491	0.371999
RABL5	8130	80	2	56	6	0.309777	0.188157	0.0157405	0.0409746	-4.29867	-2.19914	2.09954
RAD23A	7788	864	29	1135	41	3.49251	3.98101	0.228238	0.279993	-3.93565	-3.82967	0.105982
RAD51-AS1	8384	339	23	419	34	1.27291	1.36517	0.181016	0.232189	-2.81394	-2.5557	0.258236
RAF1	80626	3704	54	4333	79	1.44626	1.46804	0.424995	0.539499	-1.76681	-1.4442	0.322611
RALGDS	66195	1409	19	1412	25	0.670094	0.582684	0.149535	0.170727	-2.16388	-1.77102	0.39286
RANGAP1	40641	4949	74	5224	217	3.83356	3.51125	0.5824	1.48191	-2.7186	-1.24452	1.47408
RAP1GAP2	260684	5598	7	6681	9	0.676034	0.700084	0.0550919	0.0614619	-3.61718	-3.50977	0.107418
RAP2C	16419	765	31	765	62	1.46678	1.27273	0.243978	0.423404	-2.58783	-1.58783	1
RAPGEF1	163305	13035	121	16905	349	2.51282	2.82774	0.952303	2.38335	-1.39981	-0.246654	1.15316
RAPGEF2	255992	11342	104	9908	166	1.3948	1.05726	0.818508	1.13363	-0.768993	0.100616	0.869609
RAPSN	11423	152	23	1082	190	0.418903	2.58744	0.181016	1.29753	-1.2105	-0.995759	0.214736
RASA1	124044	8543	124	7779	142	2.16813	1.71305	0.975914	0.969732	-1.15162	-0.820914	0.330709
RASSF2	43623	15	1	15	1	0.0108249	0.00939288	0.00787027	0.0068291	-0.459874	-0.459874	0
RASSF3	87055	4410	73	4984	126	1.59476	1.56389	0.57453	0.860466	-1.47288	-0.861953	0.61093
RASSF5	81738	65	2	127	2	0.0250345	0.0424427	0.0157405	0.0136582	-0.669433	-1.63575	-0.966317
RASSF7	3618	46	10	41	27	0.400257	0.309555	0.0787027	0.184386	-2.34644	-0.747472	1.59897
RBBP4	35070	3908	40	4518	83	3.50807	3.51912	0.314811	0.566815	-3.47812	-2.63426	0.843858
RBBP6	35171	3460	47	4049	57	3.097	3.14475	0.369903	0.389258	-3.06565	-3.01415	0.0515076
RBBP8	228228	3382	43	3282	44	0.466503	0.392819	0.338422	0.30048	-0.463064	-0.386596	0.0764683
RBBP9	10704	119	14	124	29	0.349986	0.316445	0.110184	0.198044	-1.66738	-0.676137	0.991248
RBFOX2	289691	11308	71	12499	141	1.22885	1.17859	0.558789	0.962903	-1.13694	-0.291603	0.845335
RBL2	57673	985	25	981	33	0.537667	0.464643	0.196757	0.22536	-1.4503	-1.04389	0.406409
RBM15B	6600	563	22	700	60	2.68543	2.89719	0.173146	0.409746	-3.95509	-2.82185	1.13324
RBM23	18540	1193	77	1207	136	2.02572	1.77836	0.606011	0.928757	-1.74102	-0.937178	0.803845
RBM25	62979	4937	227	5287	368	2.46784	2.29317	1.78655	2.51311	-0.466071	0.132127	0.598199
RBM26	94651	15001	138	13676	255	4.98936	3.94691	1.0861	1.74142	-2.1997	-1.18046	1.01924
RBM26-AS1	18020	328	6	723	30	0.573019	1.09599	0.0472216	0.204873	-3.60106	-2.41943	1.18163
RBM38	17927	440	5	485	17	0.772671	0.739022	0.0393514	0.116095	-4.29537	-2.67032	1.62505
RBM39	38704	16821	256	17884	481	13.6819	12.6221	2.01479	3.2848	-2.76357	-1.94208	0.821487
RBM4B	12924	429	14	395	20	1.04499	0.834879	0.110184	0.136582	-3.2455	-2.6118	0.633698
RBPMS	187835	3260	5	3710	25	0.546375	0.539536	0.0393514	0.170727	-3.79541	-1.66003	2.13538
RC3H1	91084	4423	95	4560	193	1.52871	1.36756	0.747676	1.31802	-1.03183	-0.0532353	0.978593
RCC1	33358	3260	95	5320	271	3.07657	4.35647	0.747676	1.85069	-2.04084	-1.2351	0.805739
RDH10	30670	1379	15	1313	23	1.41547	1.16943	0.118054	0.157069	-3.58376	-2.89633	0.687427
RDX	121843	10088	55	17436	674	2.60648	3.90903	0.432865	4.60281	-2.59011	0.235703	2.82582
REC8	8402	51	9	152	49	0.19109	0.494179	0.0708324	0.334626	-1.43177	-0.562485	0.869283
RECQL4	6563	1053	104	1098	138	5.05098	4.57007	0.818508	0.942415	-2.62549	-2.27778	0.347712
RECQL5	40345	1277	43	1640	137	0.996439	1.11039	0.338422	0.935586	-1.55796	-0.24713	1.31083
REV1	89560	5305	134	5950	190	1.86475	1.81479	1.05462	1.29753	-0.822265	-0.484036	0.33823
REXO4	11979	913	211	1077	529	2.39938	2.45594	1.66063	3.61259	-0.530936	0.556757	1.08769
RFC4	17179	1533	22	1733	45	2.80927	2.75565	0.173146	0.307309	-4.02014	-3.16463	0.855508
RFC5	19543	1408	184	1434	283	2.26809	2.00439	1.44813	1.93263	-0.64729	-0.052591	0.594699
RFESD	38020	197	1	280	2	0.163119	0.201173	0.00787027	0.0136582	-4.37337	-3.8806	0.492769
RFPL1S	41347	700	1	984	1	0.532971	0.650091	0.00787027	0.0068291	-6.0815	-6.5728	-0.491303
RFX5	6718	1031	53	974	184	4.83135	3.96043	0.417124	1.25655	-3.53388	-1.65618	1.87769
RFX7	156006	8575	22	8993	35	1.73038	1.57466	0.173146	0.239018	-3.32103	-2.71985	0.601186
RFXANK	9671	301	36	337	64	0.979817	0.951879	0.28333	0.437062	-1.79003	-1.12294	0.66709
RGS19	6790	245	45	248	76	1.13592	0.997712	0.354162	0.519011	-1.68137	-0.942857	0.738516
RGS2	3235	354	36	244	60	3.44492	2.06034	0.28333	0.409746	-3.60391	-2.33008	1.27383
RGS5	210667	458	3	1431	7	0.0684414	0.185552	0.0236108	0.0478037	-1.53542	-1.95663	-0.421212
RHOBTB1	132003	2249	29	1917	58	0.536359	0.396699	0.228238	0.396088	-1.23266	-0.00222672	1.23043
RHOBTB2	32783	887	13	905	27	0.851775	0.75409	0.102314	0.184386	-3.05747	-2.03201	1.02546
RHOF	25646	530	31	733	86	0.650588	0.780742	0.243978	0.587302	-1.41499	-0.410743	1.00425
RIBC2	18805	361	19	557	92	0.604343	0.809105	0.149535	0.628277	-2.01488	-0.364927	1.64996
RIC8A	7603	512	18	484	50	2.11999	1.73894	0.141665	0.341455	-3.90351	-2.34844	1.55507
RIC8B	114718	5097	40	5188	62	1.39873	1.23535	0.314811	0.423404	-2.15156	-1.54482	0.606738
RIF1	98131	7277	73	8822	216	2.33451	2.45575	0.57453	1.47508	-2.02267	-0.735365	1.2873
RIMKLB	101496	5001	22	5303	86	1.55116	1.42724	0.173146	0.587302	-3.16329	-1.28105	1.88224
RIMS1	516440	56	1	88	1	0.00341364	0.00465464	0.00787027	0.0068291	1.2051	0.553025	-0.652077
RIN1	6599	345	7	372	33	1.64585	1.53988	0.0550919	0.22536	-4.90085	-2.77252	2.12833
RINL	10450	36	8	35	12	0.108452	0.0914903	0.0629622	0.0819492	-0.784494	-0.158889	0.625604
RIT1	13597	353	15	387	44	0.8173	0.777483	0.118054	0.30048	-2.79142	-1.37154	1.41988
RLF	79549	2735	54	3025	81	1.08236	1.03876	0.424995	0.553157	-1.34867	-0.909098	0.439568
RMDN1	46101	1447	50	1567	76	0.988116	0.9285	0.393514	0.519011	-1.32827	-0.839136	0.489131
RMDN3	19968	930	37	1140	75	1.46622	1.55953	0.2912	0.512182	-2.33202	-1.60638	0.725634
RMND5A	57869	2251	34	2481	62	1.22456	1.17113	0.267589	0.423404	-2.19417	-1.46779	0.726378
RMND5B	19570	1404	53	1795	226	2.25853	2.50551	0.417124	1.54338	-2.43683	-0.699017	1.73782
RN7SK	331	52767	2	43372	1	5018.62	3579.35	0.0157405	0.0068291	-18.2824	-18.9996	-0.717128
RN7SL76P	287	11	137	15	255	1.20659	1.42769	1.07823	1.74142	-0.162277	0.286585	0.448862
RN7SL832P	1756	19	6	23	13	0.340627	0.357789	0.0472216	0.0887783	-2.85067	-2.01083	0.839843
RNASEH2A	7059	413	54	389	152	1.84186	1.50532	0.424995	1.03802	-2.11565	-0.536235	1.57941
RNASEH2C	6052	484	25	563	97	2.51765	2.54116	0.196757	0.662422	-3.6776	-1.93967	1.73793
RNF115	85183	3013	126	3756	322	1.11351	1.20447	0.991654	2.19897	-0.167211	0.868429	1.03564
RNF14	31964	576	76	850	182	0.567298	0.726409	0.598141	1.2429	0.0763786	0.774852	0.698473
RNF185	46838	791	15	958	54	0.531652	0.558715	0.118054	0.368771	-2.17104	-0.599387	1.57165
RNF207	15825	569	27	659	41	1.13193	1.13754	0.212497	0.279993	-2.41326	-2.02245	0.390815
RNF212	57313	4284	9	6513	23	2.35313	3.10421	0.0708324	0.157069	-5.05403	-4.30475	0.749273
RNF213	137922	7845	10	10962	81	1.79064	2.1711	0.0787027	0.553157	-4.50792	-1.97266	2.53526
RNF214	53821	730	77	1069	162	0.426993	0.542562	0.606011	1.10631	0.505131	1.0279	0.52277
RNF217	130089	4786	24	4467	40	1.1582	0.937991	0.188887	0.273164	-2.61629	-1.77981	0.83648
RNF219	44889	2566	50	2450	84	1.79956	1.4909	0.393514	0.573644	-2.19316	-1.37796	0.815201
RNF26	2787	156	20	227	46	1.76213	2.22491	0.157405	0.314138	-3.48476	-2.82427	0.660488
RNF34	30546	1568	65	1870	136	1.616	1.67229	0.511568	0.928757	-1.65943	-0.848448	0.810982
RNF38	151153	4024	26	4447	57	0.838091	0.803662	0.204627	0.389258	-2.03411	-1.04586	0.988248
RNF41	17433	344	22	463	66	0.621207	0.725491	0.173146	0.45072	-1.84308	-0.686725	1.15636
RNF44	11329	657	11	630	29	1.82568	1.51905	0.086573	0.198044	-4.39837	-2.93928	1.45909
RNF8	40767	1475	12	1585	38	1.13902	1.06205	0.0944433	0.259506	-3.59221	-2.03301	1.5592
RNH1	12789	627	14	617	19	1.54341	1.31787	0.110184	0.129753	-3.80814	-3.34437	0.463768
RNMT	37899	1693	13	1725	46	1.4063	1.24332	0.102314	0.314138	-3.78084	-1.98473	1.79611
RNMTL1	10237	545	74	609	184	1.676	1.62505	0.5824	1.25655	-1.52494	-0.371015	1.15392
RNU5F-1	117	12	148	33	136	3.22883	7.70462	1.1648	0.928757	-1.47093	-3.05235	-1.58142
RORB	195813	13	1	14	1	0.00209003	0.00195303	0.00787027	0.0068291	1.91289	1.80598	-0.106915
RP1-127C7.6	646	9	13	12	30	0.438591	0.507425	0.102314	0.204873	-2.09988	-1.30847	0.791413
RP1-150O5.3	1777	74	31	91	41	1.31097	1.39887	0.243978	0.279993	-2.42581	-2.3208	0.105014
RP1-199J3.7	1000	12	2	22	19	0.377773	0.60096	0.0157405	0.129753	-4.58496	-2.2115	2.37346
RP1-239B22.5	2883	133	14	177	33	1.4523	1.67707	0.110184	0.22536	-3.72036	-2.89564	0.824716
RP1-30M3.5	887	25	44	84	192	0.887291	2.5869	0.346292	1.31119	-1.35742	-0.980349	0.37707
RP1-74M1.3	4819	22	4	101	12	0.143719	0.572516	0.0314811	0.0819492	-2.1907	-2.80452	-0.613817
RP1-78O14.1	162192	2429	6	16513	32	0.471463	2.78112	0.0472216	0.218531	-3.31963	-3.66976	-0.35013
RP1-86C11.7	565	35	133	187	802	1.95016	9.041	1.04675	5.47694	-0.897678	-0.723113	0.174565
RP11-1006G14.4	2155	168	177	305	374	2.45421	3.86612	1.39304	2.55408	-0.817024	-0.598083	0.218941
RP11-1033A18.1	2196	118	3	97	4	1.69161	1.2066	0.0236108	0.0273164	-6.1628	-5.46503	0.697768
RP11-108P20.1	2330	61	31	80	77	0.824183	0.937902	0.243978	0.52584	-1.75621	-0.834812	0.921399
RP11-1149O23.3	6456	43	20	94	55	0.209679	0.397729	0.157405	0.3756	-0.413696	-0.0825886	0.331108
RP11-1246C19.1	3026	73	12	191	78	0.759458	1.7242	0.0944433	0.53267	-3.00745	-1.69461	1.31284
RP11-127B20.2	665	12	78	40	218	0.56808	1.64309	0.613881	1.48874	0.111866	-0.142318	-0.254183
RP11-137L10.6	24546	290	7	433	21	0.371935	0.481871	0.0550919	0.143411	-2.75514	-1.74849	1.00665
RP11-144N1.1	1201	17	3	8	2	0.445611	0.181958	0.0236108	0.0136582	-4.23826	-3.73576	0.5025
RP11-147I3.1	43737	1286	32	3926	142	0.925639	2.45202	0.251849	0.969732	-1.87789	-1.33831	0.539578
RP11-152N13.16	833	72	168	90	354	2.72105	2.95135	1.32221	2.4175	-1.04122	-0.287859	0.75336
RP11-157P1.4	894	19	19	74	68	0.669061	2.26109	0.149535	0.464379	-2.16165	-2.28364	-0.121991
RP11-165A20.3	273	25	68	24	194	2.88288	2.40144	0.535178	1.32484	-2.42942	-0.858077	1.57134
RP11-16P6.1	2815	144	111	404	473	1.6104	3.92036	0.8736	3.23016	-0.882374	-0.27938	0.602994
RP11-173M1.8	1284	71	105	84	179	1.74078	1.78705	0.826379	1.22241	-1.07486	-0.547856	0.527
RP11-174G6.5	5428	170	65	253	202	0.985959	1.27322	0.511568	1.37948	-0.946602	0.115639	1.06224
RP11-177C12.1	1687	17	16	52	91	0.317237	0.841999	0.125924	0.621448	-1.333	-0.438185	0.894818
RP11-178G16.4	609	23	95	43	244	1.18894	1.92874	0.747676	1.6663	-0.669192	-0.211013	0.458179
RP11-192H23.4	158446	221	1	633	1	0.0439097	0.10913	0.00787027	0.0068291	-2.48006	-3.99821	-1.51816
RP11-196G18.24	671	31	47	72	141	1.45442	2.93112	0.369903	0.962903	-1.97522	-1.60599	0.369234
RP11-1C8.5	4597	8	2	28	14	0.0547854	0.166382	0.0157405	0.0956073	-1.79931	-0.799307	1
RP11-206L10.9	31291	524	15	766	16	0.527183	0.668702	0.118054	0.109266	-2.15886	-2.61352	-0.454668
RP11-213G2.3	33546	574	73	593	97	0.538668	0.482878	0.57453	0.662422	0.0929865	0.456093	0.363107
RP11-215G15.5	3597	201	28	215	39	1.75916	1.63276	0.220368	0.266335	-2.9969	-2.616	0.380906
RP11-218E20.3	5744	117	183	168	229	0.641241	0.798947	1.44026	1.56386	1.16739	0.968942	-0.198449
RP11-219B17.1	151460	609	2	1310	6	0.126581	0.236263	0.0157405	0.0409746	-3.00751	-2.5276	0.47991
RP11-21L23.2	4192	151	25	602	115	1.13398	3.92282	0.196757	0.785346	-2.52691	-2.32049	0.206419
RP11-22P6.3	964	20	31	34	58	0.653135	0.963441	0.243978	0.396088	-1.42063	-1.28238	0.13825
RP11-231C14.4	22311	2922	156	4135	242	4.12298	5.06267	1.22776	1.65264	-1.74765	-1.61513	0.13253
RP11-231G3.1	479	7	7	8	28	0.460058	0.456224	0.0550919	0.191215	-3.0619	-1.25455	1.80735
RP11-247A12.7	507	21	35	74	166	1.30395	3.98701	0.27546	1.13363	-2.24298	-1.81436	0.42862
RP11-253E3.3	3514	120	29	189	98	1.07505	1.46921	0.228238	0.669251	-2.2358	-1.13442	1.10138
RP11-253M7.4	3285	34	21	57	46	0.325832	0.473983	0.165276	0.314138	-0.979252	-0.593435	0.385817
RP11-259N19.1	1333	27	8	24	24	0.637651	0.491818	0.0629622	0.163898	-3.34021	-1.58532	1.75489
RP11-25K19.1	2307	9	6	16	8	0.122813	0.18945	0.0472216	0.0546328	-1.37894	-1.79398	-0.415037
RP11-268J15.5	5488	119	68	546	460	0.682626	2.7177	0.535178	3.14138	-0.351074	0.209013	0.560088
RP11-274B21.10	1114	48	144	204	704	1.35646	5.00228	1.13332	4.80768	-0.259288	-0.0572445	0.202044
RP11-274H2.3	2842	469	518	511	746	5.19515	4.91157	4.0768	5.09451	-0.349729	0.0527589	0.402488
RP11-27I1.4	6020	102	13	117	58	0.5334	0.5309	0.102314	0.396088	-2.38222	-0.42262	1.9596
RP11-283I3.6	3170	181	116	392	395	1.7975	3.37793	0.912952	2.69749	-0.977382	-0.324518	0.652864
RP11-290F24.6	1353	23	14	66	46	0.535155	1.33251	0.110184	0.314138	-2.28005	-2.08467	0.195375
RP11-296I10.6	26043	976	220	2135	544	1.1798	2.23939	1.73146	3.71503	0.553446	0.730266	0.17682
RP11-296O14.3	43570	1337	91	2104	181	0.966037	1.31911	0.716195	1.23607	-0.431726	-0.0938099	0.337916
RP11-2E11.9	623	17	28	39	97	0.859034	1.71001	0.220368	0.662422	-1.9628	-1.36819	0.594619
RP11-304L19.5	562	198	881	245	1159	11.0912	11.9084	6.93371	7.91492	-0.677716	-0.589331	0.0883853
RP11-305K5.1	508	47	120	157	403	2.91262	8.44227	0.944433	2.75213	-1.6248	-1.61708	0.00771354
RP11-318C24.2	15752	176	30	667	175	0.351744	1.15668	0.236108	1.19509	-0.575078	0.0471313	0.622209
RP11-324I22.4	21850	1476	33	2343	122	2.12659	2.92917	0.259719	0.83315	-3.03352	-1.81384	1.21968
RP11-326G21.1	565	11	23	21	36	0.612906	1.0153	0.181016	0.245847	-1.75955	-2.04607	-0.286523
RP11-328C8.4	6763	35	12	424	156	0.162921	1.71258	0.0944433	1.06534	-0.786657	-0.684855	0.101802
RP11-334C17.5	5277	102	11	185	37	0.608503	0.957652	0.086573	0.252677	-2.81328	-1.92221	0.891066
RP11-339B21.11	556	50	65	130	211	2.83103	6.38692	0.511568	1.44094	-2.46833	-2.14811	0.32022
RP11-339B21.15	355	13	35	33	124	1.15283	2.53927	0.27546	0.846808	-2.06527	-1.58431	0.480959
RP11-343L5.2	1589	142	136	337	225	2.81329	5.79334	1.07036	1.53655	-1.39417	-1.9147	-0.520539
RP11-343N15.5	1326	137	101	177	214	3.25257	3.6463	0.794897	1.46143	-2.03274	-1.31906	0.713682
RP11-345P4.9	2038	40	23	68	27	0.617882	0.91144	0.181016	0.184386	-1.77121	-2.30542	-0.534209
RP11-346C20.3	1847	29	36	71	118	0.494289	1.05006	0.28333	0.805833	-0.802872	-0.38192	0.420952
RP11-350F4.2	5008	247	4	349	11	1.55268	1.90364	0.0314811	0.0751201	-5.62413	-4.66342	0.960716
RP11-353N4.4	4293	37	30	67	37	0.271325	0.426321	0.236108	0.252677	-0.200577	-0.75465	-0.554073
RP11-362K14.6	1252	14	45	40	149	0.352025	0.872728	0.354162	1.01754	0.00873274	0.221475	0.212742
RP11-365H22.2	610	28	64	35	137	1.44503	1.56733	0.503697	0.935586	-1.52047	-0.74437	0.776104
RP11-378J18.8	2646	33	25	99	56	0.392621	1.02204	0.196757	0.382429	-0.996725	-1.41819	-0.421464
RP11-379H18.1	4200	138	2	170	13	1.03438	1.10566	0.0157405	0.0887783	-6.03814	-3.63856	2.39957
RP11-381K20.5	501	11	35	34	127	0.691202	1.85381	0.27546	0.867295	-1.32727	-1.0959	0.23137
RP11-385F5.5	532	15	11	34	29	0.887625	1.74578	0.086573	0.198044	-3.35796	-3.13998	0.217977
RP11-388M20.1	833	77	89	158	296	2.91002	5.18126	0.700454	2.02141	-2.05466	-1.35794	0.696726
RP11-389C8.3	777	34	55	140	339	1.37755	4.92187	0.432865	2.31506	-1.67012	-1.08816	0.581962
RP11-38M8.1	16164	193	50	189	130	0.375888	0.319401	0.393514	0.887783	0.0661115	1.47484	1.40873
RP11-391M1.4	2122	28	14	156	77	0.415396	2.00818	0.110184	0.52584	-1.91458	-1.93319	-0.0186157
RP11-391M20.1	19369	889	210	946	271	1.44492	1.33416	1.65276	1.85069	0.193883	0.47213	0.278247
RP11-395P17.11	745	25	13	80	75	1.05641	2.9333	0.102314	0.512182	-3.3681	-2.5178	0.850307
RP11-396F22.1	3142	17	4	14	7	0.170331	0.121715	0.0314811	0.0478037	-2.43578	-1.34832	1.08746
RP11-3L8.3	114245	234	6	375	9	0.0644805	0.0896638	0.0472216	0.0614619	-0.449415	-0.544835	-0.0954196
RP11-400F19.6	2311	116	76	147	127	1.58018	1.73756	0.598141	0.867295	-1.40154	-1.00247	0.399066
RP11-403I13.8	4293	151	66	277	86	1.1073	1.76255	0.519438	0.587302	-1.09202	-1.58549	-0.493467
RP11-422P24.9	329	20	24	45	124	1.91374	3.73628	0.188887	0.846808	-3.34081	-2.1415	1.19931
RP11-43F13.1	35086	1261	126	1931	200	1.13144	1.50339	0.991654	1.36582	-0.190249	-0.138453	0.0517964
RP11-452H21.4	5855	128	42	333	202	0.688229	1.5536	0.330551	1.37948	-1.05801	-0.171498	0.886516
RP11-461A8.4	1068	56	56	161	115	1.65069	4.11792	0.440735	0.785346	-1.90509	-2.39052	-0.485427
RP11-462L8.1	123258	483	7	1037	33	0.123362	0.229819	0.0550919	0.22536	-1.16299	-0.0282686	1.13472
RP11-46A10.5	32441	1069	28	2712	144	1.03737	2.28359	0.220368	0.98339	-2.23494	-1.21547	1.01947
RP11-474G23.2	700	7	7	11	11	0.314811	0.429257	0.0550919	0.0751201	-2.51457	-2.51457	-4.44089e-16
RP11-479G22.8	2051	97	76	263	277	1.48887	3.50278	0.598141	1.89166	-1.31566	-0.888849	0.426809
RP11-480I12.5	9793	31	3	54	8	0.0996542	0.150626	0.0236108	0.0546328	-2.07748	-1.46314	0.614346
RP11-483I13.2	12494	152	49	163	116	0.382994	0.356377	0.385643	0.792175	0.00994586	1.15242	1.14247
RP11-485G4.2	4452	195	31	207	60	1.37889	1.2701	0.243978	0.409746	-2.49868	-1.63214	0.866538
RP11-486G15.2	1601	53	29	59	45	1.04216	1.00666	0.228238	0.307309	-2.19097	-1.71182	0.47915
RP11-492E3.2	9148	269	26	377	80	0.925712	1.12574	0.204627	0.546328	-2.17757	-1.04304	1.13453
RP11-498C9.15	2682	126	39	220	85	1.47898	2.24072	0.306941	0.580473	-2.26857	-1.94866	0.319909
RP11-498D10.6	1189	45	115	101	178	1.19146	2.3204	0.905081	1.21558	-0.396614	-0.932729	-0.536115
RP11-498E2.8	477	26	50	55	168	1.71595	3.14969	0.393514	1.14729	-2.12452	-1.45698	0.667541
RP11-499F3.2	210644	49	1	75	1	0.00732313	0.00972603	0.00787027	0.0068291	0.103953	-0.510156	-0.614109
RP11-4F5.2	3142	498	74	889	161	4.98968	7.72892	0.5824	1.09948	-3.09887	-2.81344	0.285426
RP11-500C11.3	1088	18	18	20	28	0.520827	0.502139	0.141665	0.191215	-1.87832	-1.39289	0.485427
RP11-513M16.7	560	12	47	21	115	0.674595	1.02436	0.369903	0.785346	-0.866875	-0.383329	0.483546
RP11-521B24.3	2856	33	10	37	14	0.363752	0.353889	0.0787027	0.0956073	-2.20847	-1.8881	0.320368
RP11-521I2.3	1142	30	9	60	50	0.826999	1.43519	0.0708324	0.341455	-3.5454	-2.07147	1.47393
RP11-531F16.4	699	15	44	38	93	0.67556	1.48501	0.346292	0.635106	-0.964095	-1.2254	-0.26131
RP11-53O19.3	2517	297	244	1061	1145	3.71469	11.5148	1.92035	7.81932	-0.951877	-0.558372	0.393505
RP11-543P15.1	322	10	1	8	2	0.977674	0.678668	0.00787027	0.0136582	-6.9568	-5.63487	1.32193
RP11-54O7.17	2086	14	6	24	14	0.211282	0.314282	0.0472216	0.0956073	-2.16165	-1.71687	0.444785
RP11-54O7.3	4152	31	1	46	1	0.235047	0.302638	0.00787027	0.0068291	-4.90039	-5.46976	-0.569366
RP11-554I8.2	1645	142	213	220	621	2.71752	3.65326	1.67637	4.24087	-0.69695	0.215177	0.912127
RP11-561C5.4	30886	1555	158	1592	314	1.58496	1.40801	1.2435	2.14434	-0.350037	0.606877	0.956914
RP11-564D11.3	18985	371	1	869	7	0.615195	1.25035	0.00787027	0.0478037	-6.28849	-4.70907	1.57942
RP11-566E18.3	3148	169	49	624	356	1.69006	5.41468	0.385643	2.43116	-2.13173	-1.15523	0.976501
RP11-611D20.2	3682	93	25	96	68	0.79515	0.712214	0.196757	0.464379	-2.01481	-0.61701	1.3978
RP11-640M9.1	65833	2027	10	2686	16	0.969304	1.11451	0.0787027	0.109266	-3.62246	-3.3505	0.271959
RP11-644F5.11	1580	64	55	87	86	1.27518	1.50413	0.432865	0.587302	-1.55872	-1.35675	0.201962
RP11-645C24.5	1665	20	3	45	16	0.378151	0.738281	0.0236108	0.109266	-4.00144	-2.75633	1.24511
RP11-658F2.8	2339	140	153	335	423	1.88429	3.91235	1.20415	2.88871	-0.646003	-0.437612	0.208392
RP11-65J21.3	24066	6451	815	6595	873	8.43865	7.48573	6.41427	5.9618	-0.395726	-0.328395	0.0673318
RP11-661A12.14	1979	48	15	220	119	0.763564	3.03669	0.118054	0.812662	-2.6933	-1.90177	0.79153
RP11-67L2.2	5456	89	8	193	32	0.513529	0.966287	0.0629622	0.218531	-3.02789	-2.14461	0.883276
RP11-690D19.3	5113	89	9	215	40	0.547979	1.14865	0.0708324	0.273164	-2.95164	-2.07209	0.879544
RP11-690I21.2	2507	42	35	98	136	0.527406	1.06781	0.27546	0.928757	-0.937072	-0.201285	0.735787
RP11-698N11.4	3676	243	102	563	190	2.08104	4.18366	0.802768	1.29753	-1.37425	-1.689	-0.314748
RP11-71H17.9	699	46	46	84	179	2.07172	3.28266	0.362032	1.22241	-2.51664	-1.42514	1.0915
RP11-726G1.1	108717	459	9	983	41	0.132912	0.24699	0.0708324	0.279993	-0.907992	0.180938	1.08893
RP11-767C1.2	510	42	91	137	362	2.59256	7.33793	0.716195	2.47213	-1.85595	-1.56962	0.286337
RP11-774O3.3	3249	20	2	89	16	0.193789	0.748279	0.0157405	0.109266	-3.62193	-2.77574	0.846195
RP11-77E14.2	584	31	68	156	609	1.67109	7.29684	0.535178	4.15892	-1.64269	-0.811064	0.83163
RP11-792A8.4	557	34	118	43	131	1.92165	2.10881	0.928692	0.894612	-1.04907	-1.23709	-0.188022
RP11-797D24.4	391	12	41	37	210	0.966171	2.58493	0.322681	1.43411	-1.58217	-0.849967	0.732203
RP11-798M19.3	7489	273	65	1041	397	1.14759	3.79708	0.511568	2.71115	-1.16562	-0.485986	0.67963
RP11-802E16.3	3023	221	23	409	109	2.30146	3.6958	0.181016	0.744371	-3.66836	-2.31179	1.35657
RP11-802O23.3	561	11	13	8	22	0.617276	0.389538	0.102314	0.15024	-2.59292	-1.3745	1.21842
RP11-83N9.5	1617	25	18	133	173	0.486721	2.2468	0.141665	1.18143	-1.78061	-0.927335	0.853277
RP11-84C13.2	588	8	17	7	53	0.428314	0.325195	0.133795	0.361942	-1.67865	0.154454	1.8331
RP11-873E20.1	1609	36	23	51	61	0.704362	0.865839	0.181016	0.416575	-1.9602	-1.05552	0.904675
RP11-95D17.1	3231	20	2	48	5	0.194869	0.405814	0.0157405	0.0341455	-3.62995	-3.57105	0.0588937
RP11-95P2.3	3399	36	17	44	39	0.333427	0.35361	0.133795	0.266335	-1.31735	-0.408919	0.908433
RP11-96K19.4	5985	56	53	134	103	0.29456	0.611595	0.417124	0.703397	0.501917	0.201763	-0.300154
RP11-977G19.11	14667	265	33	240	60	0.568793	0.446985	0.259719	0.409746	-1.13095	-0.125498	1.00545
RP11-97C16.1	494	78	188	82	276	4.9707	4.5343	1.47961	1.88483	-1.74823	-1.26644	0.481786
RP11-983P16.4	39843	433	3	407	1	0.342126	0.279039	0.0236108	0.0068291	-3.85701	-5.35263	-1.49562
RP13-270P17.3	686	24	87	54	115	1.10138	2.15027	0.684714	0.785346	-0.685739	-1.45312	-0.767378
RP13-516M14.1	1195	27	15	48	18	0.711288	1.09723	0.118054	0.122924	-2.59099	-3.15803	-0.567041
RP13-977J11.2	2954	14	1	9	2	0.149199	0.0832253	0.00787027	0.0136582	-4.24469	-2.60726	1.63743
RP3-406A7.7	374	19	45	50	147	1.59931	3.65192	0.354162	1.00388	-2.17496	-1.86307	0.311891
RP4-548D19.3	574	50	58	105	302	2.74225	4.9969	0.456476	2.06239	-2.58675	-1.27672	1.31003
RP4-564F22.5	10787	608	28	2780	186	1.7744	7.03991	0.220368	1.27021	-3.00935	-2.47049	0.538862
RP4-635E18.8	870	40	25	131	90	1.44741	4.11316	0.196757	0.614619	-2.87898	-2.74248	0.136502
RP4-647C14.3	1900	45	53	79	161	0.745605	1.13579	0.417124	1.09948	-0.837933	-0.0468645	0.791069
RP4-668J24.2	1277	117	137	180	323	2.88433	3.85039	1.07823	2.2058	-1.41957	-0.803704	0.61587
RP4-671G15.2	643	7	7	17	36	0.342718	0.722206	0.0550919	0.245847	-2.63711	-1.55465	1.08246
RP5-1042I8.7	1359	62	63	72	133	1.43622	1.44723	0.495827	0.90827	-1.53437	-0.672097	0.862274
RP5-1057J7.6	5444	986	375	2529	1319	5.70175	12.6898	2.95135	9.00758	-0.95003	-0.494455	0.455575
RP5-1103G7.4	27912	448	16	645	54	0.505285	0.631236	0.125924	0.368771	-2.00454	-0.775454	1.22909
RP5-1120P11.1	78930	520	8	1341	46	0.207401	0.464098	0.0629622	0.314138	-1.71987	-0.56303	1.15684
RP5-1125A11.1	11306	142	6	134	1	0.395393	0.323757	0.0472216	0.0068291	-3.06577	-5.56707	-2.5013
RP5-1126H10.2	3402	57	40	128	137	0.527461	1.02778	0.314811	0.935586	-0.744579	-0.135585	0.608994
RP5-1180C10.2	6572	548	132	1252	514	2.62502	5.20391	1.03888	3.51016	-1.33731	-0.568062	0.769244
RP5-850O15.4	279	17	73	14	186	1.9182	1.37071	0.57453	1.27021	-1.7393	-0.109859	1.62944
RP5-886K2.3	17906	490	17	599	41	0.861484	0.913801	0.133795	0.279993	-2.6868	-1.70649	0.980315
RP5-914P20.5	14151	69	4	76	6	0.153501	0.146707	0.0314811	0.0409746	-2.28569	-1.84013	0.445559
RPA1	70381	4001	18	4409	52	1.78963	1.71123	0.141665	0.355113	-3.65911	-2.26868	1.39042
RPA2	23223	943	18	1007	84	1.27833	1.1845	0.141665	0.573644	-3.17371	-1.04605	2.12766
RPAP2	103092	4151	3	4543	5	1.26759	1.20376	0.0236108	0.0341455	-5.74649	-5.13971	0.606779
RPE	19012	3491	774	3686	1103	5.78058	5.29603	6.09159	7.53249	0.0756035	0.508215	0.432612
RPGRIP1L	106256	1235	33	1947	131	0.365901	0.500536	0.259719	0.894612	-0.494501	0.837786	1.33229
RPIA	59291	2004	56	2011	85	1.06404	0.926502	0.440735	0.580473	-1.27157	-0.674565	0.597005
RPP14	18449	848	9	1136	45	1.44701	1.68201	0.0708324	0.307309	-4.35252	-2.45242	1.9001
RPP25L	1619	72	24	101	64	1.40002	1.70411	0.188887	0.437062	-2.88986	-1.96311	0.926751
RPP40	9332	198	64	203	124	0.667944	0.594216	0.503697	0.846808	-0.40717	0.511047	0.918217
RPRD1B	58821	7225	111	9967	196	3.86683	4.62866	0.8736	1.3385	-2.14611	-1.78997	0.356132
RPRD2	113476	4080	94	4487	179	1.13189	1.08013	0.739806	1.22241	-0.613521	0.178524	0.792045
RPS26	2480	681	109	640	222	8.6446	7.04939	0.85786	1.51606	-3.33299	-2.21717	1.11581
RPS6KA3	117495	4445	27	4537	60	1.19097	1.05481	0.212497	0.409746	-2.48662	-1.36418	1.12245
RPS6KB2	6942	510	133	573	284	2.31279	2.25472	1.04675	1.93946	-1.14372	-0.217293	0.926427
RPS6KL1	19443	52	2	60	1	0.0841957	0.0842968	0.0157405	0.0068291	-2.41926	-3.62571	-1.20645
RPTOR	421553	14104	171	19279	608	1.05327	1.24927	1.34582	4.15209	0.353606	1.73276	1.37915
RPUSD2	5161	190	19	221	32	1.15896	1.16972	0.149535	0.218531	-2.95428	-2.42025	0.534026
RPUSD3	6754	493	98	541	207	2.29792	2.18806	0.771287	1.41362	-1.57499	-0.630256	0.944736
RQCD1	28501	3347	33	3309	69	3.69696	3.17146	0.259719	0.471208	-3.83132	-2.75071	1.0806
[truncated: 678 more rows]

## Sheet: Fig. 2f_HepG2_10
gene_symbol	gene_size	UR_DMSO	DR_DMSO	UR_JTE	DR_JTE	UR_DMSO_RPKM	UR_JTE_RPKM	DR_DMSO_RPKM	DR_JTE_RPKM	RS.DMSO	RS.JTE	RS.delta.JTEvDMSO
A1BG	8322	13	3	22	58	0.0479073	0.106604	0.023001	0.58472	-1.05855	2.45548	3.51403
AAED1	15727	211	4	141	6	0.411455	0.361537	0.030668	0.0604883	-3.74593	-2.57942	1.16651
AAR2	34460	1892	1193	1444	830	1.68381	1.68979	9.14675	8.36755	2.44153	2.30796	-0.133569
AATK	48783	1487	50	1168	134	0.934821	0.965505	0.383351	1.35091	-1.28603	0.484571	1.7706
ABC7-42389800N19.1	17494	4844	66	3377	343	8.49183	7.78434	0.506023	3.45791	-4.0688	-1.17067	2.89813
ABCA10	97633	885	2	2236	34	0.277992	0.923539	0.015334	0.342767	-4.18024	-1.42994	2.75029
ABCA11P	48695	42	545	35	629	0.0264515	0.0289844	4.17852	6.34119	7.3035	7.77333	0.469838
ABCA2	21682	525	6	279	5	0.742585	0.518901	0.0460021	0.0504069	-4.01279	-3.36377	0.649018
ABCA3	64866	147	2	226	6	0.0695003	0.140498	0.015334	0.0604883	-2.18028	-1.21583	0.964456
ABCB10	42114	1871	38	974	47	1.36249	0.932637	0.291346	0.473825	-2.22544	-0.976961	1.24848
ABCB4	78739	1249	71	1060	127	0.486473	0.54287	0.544358	1.28034	0.162196	1.23784	1.07565
ABCB7	103453	1416	34	779	63	0.419765	0.303651	0.260678	0.635127	-0.687311	1.06463	1.75194
ABCB9	60699	997	6	1055	60	0.503732	0.700892	0.0460021	0.604883	-3.45289	-0.212536	3.24035
ABCC10	23065	3549	402	2003	356	4.71888	3.50193	3.08214	3.58897	-0.614512	0.0354201	0.649932
ABCC2	69461	61624	990	36935	925	27.2079	21.4426	7.59034	9.32528	-1.84179	-1.20126	0.640529
ABCC6	74595	28644	286	19913	790	11.7763	10.7648	2.19277	7.96429	-2.42507	-0.434707	1.99036
ABCC6P2	3915	975	1194	589	757	7.63764	6.06685	9.15441	7.63161	0.261341	0.331038	0.069697
ABCD1	19894	2238	28	1795	103	3.45004	3.6385	0.214676	1.03838	-4.00638	-1.80901	2.19737
ABCD3	100290	12005	194	10021	263	3.67105	4.02934	1.4874	2.6514	-1.3034	-0.603786	0.699615
ABCF1	25804	437	9	292	15	0.519374	0.456327	0.0690031	0.151221	-2.91204	-1.59341	1.31863
ABCG5	26394	3666	73	2189	229	4.25965	3.34442	0.559692	2.30864	-2.92803	-0.534714	2.39331
ABCG8	39503	3156	109	1887	180	2.45015	1.92629	0.835704	1.81465	-1.55181	-0.0861353	1.46567
ABHD15	6591	346	94	305	190	1.60994	1.86607	0.720699	1.91546	-1.15954	0.0376875	1.19723
ABHD17B	48480	1454	50	906	147	0.919788	0.753608	0.383351	1.48196	-1.26264	0.975623	2.23826
ABHD3	53909	3267	38	1677	52	1.85855	1.25445	0.291346	0.524232	-2.67337	-1.25877	1.4146
ABHD4	14120	1409	67	814	94	3.06029	2.32472	0.51369	0.94765	-2.5747	-1.29463	1.28007
ABHD8	18106	173	15	109	21	0.293028	0.242764	0.115005	0.211709	-1.34934	-0.197471	1.15187
ABI1	114495	1832	38	1048	43	0.49071	0.369109	0.291346	0.433499	-0.752135	0.231983	0.984118
ABI2	119505	3863	94	4168	331	0.991345	1.40644	0.720699	3.33694	-0.45999	1.24648	1.70646
ABL2	130358	5417	124	3554	233	1.2744	1.09941	0.95071	2.34896	-0.422747	1.09529	1.51804
ABRACL	14621	27	1	12	6	0.0566334	0.0330967	0.00766701	0.0604883	-2.88492	0.86997	3.75489
ABT1	3099	223	83	143	122	2.20683	1.86078	0.636362	1.22993	-1.79406	-0.597331	1.19673
ABTB1	7991	131	3	103	13	0.502755	0.519776	0.023001	0.131058	-4.45008	-1.98768	2.4624
AC002117.1	11111	392	204	347	258	1.08198	1.25938	1.56407	2.601	0.531632	1.04635	0.51472
AC002310.12	2393	112	97	133	161	1.43536	2.24124	0.7437	1.6231	-0.948622	-0.465545	0.483077
AC002454.1	80705	1546	29	1653	84	0.587483	0.825948	0.222343	0.846836	-1.40176	0.0360326	1.43779
AC004019.13	9036	14	1	577	196	0.0475158	2.57501	0.00766701	1.97595	-2.63167	-0.382033	2.24964
AC004156.3	4582	43	2	44	12	0.287806	0.387238	0.015334	0.120977	-4.23029	-1.67849	2.5518
AC004158.2	239525	11487	507	6436	367	1.47076	1.08354	3.88718	3.69987	1.40216	1.77172	0.36956
AC004381.6	43237	1749	76	1692	142	1.24057	1.57806	0.582693	1.43156	-1.09019	-0.140572	0.94962
AC004463.6	1445	158	336	139	378	3.35332	3.87906	2.57612	3.81076	-0.380394	-0.0256292	0.354765
AC004797.1	1329	21	5	31	7	0.484597	0.940625	0.0383351	0.0705697	-3.66005	-3.7365	-0.0764521
AC004840.9	10088	653	156	851	364	1.98515	3.40177	1.19605	3.66962	-0.730969	0.109348	0.840316
AC004893.11	35076	1800	30	3218	154	1.5738	3.69961	0.23001	1.55253	-2.77448	-1.25275	1.52173
AC005003.1	1796	79	41	59	56	1.34898	1.32472	0.314348	0.564557	-2.10144	-1.2305	0.870941
AC005077.12	18349	3246	561	1435	287	5.42528	3.15369	4.30119	2.89336	-0.334961	-0.124299	0.210662
AC005224.2	7435	333	63	582	85	1.37357	3.15662	0.483022	0.856917	-1.50777	-1.88115	-0.373386
AC005306.3	970	116	25	433	146	3.66752	18.001	0.191675	1.47188	-4.25807	-3.61234	0.645726
AC005355.2	2678	82	153	113	215	0.939052	1.70156	1.17305	2.1675	0.320992	0.34917	0.028178
AC005356.1	3674	63	73	42	87	0.525881	0.460989	0.559692	0.87708	0.0898963	0.927978	0.838081
AC005702.1	82	26	109	15	94	9.72402	7.37662	0.835704	0.94765	-3.54049	-2.96053	0.579954
AC005775.2	17768	263	247	444	192	0.453945	1.00768	1.89375	1.93563	2.06066	0.941756	-1.1189
AC006273.7	388	13	82	13	105	1.02754	1.35111	0.628695	1.05855	-0.708759	-0.352066	0.356694
AC007099.1	18639	941	65	335	54	1.54829	0.724773	0.498356	0.544395	-1.63543	-0.412877	1.22255
AC007277.3	76747	835	5	3624	119	0.333665	1.90417	0.0383351	1.19968	-3.12167	-0.666511	2.45515
AC007318.5	1260	37	1	23	1	0.90057	0.736101	0.00766701	0.0100814	-6.87603	-6.19014	0.685891
AC007319.1	551444	4166	84	2548	101	0.231688	0.186328	0.644029	1.01822	1.47494	2.45013	0.975192
AC007566.10	34047	399	57	2406	342	0.359402	2.84968	0.43702	3.44783	0.282101	0.274887	-0.00721349
AC007773.2	15511	228	12	169	14	0.450797	0.439367	0.0920041	0.141139	-2.29271	-1.6383	0.654403
AC007966.1	20606	14	5	125	98	0.0208363	0.244622	0.0383351	0.987975	0.879566	2.01392	1.13435
AC008174.3	16461	242	103	312	141	0.450864	0.764326	0.789702	1.42147	0.808617	0.895129	0.0865118
AC008264.4	367	7	13	79	332	0.584949	8.68043	0.0996712	3.34702	-2.55306	-1.37489	1.17817
AC008269.2	1495	8	10	52	79	0.16411	1.40263	0.0766701	0.796429	-1.09793	-0.816513	0.281413
AC009005.2	5004	145	98	116	74	0.888663	0.934804	0.751367	0.746022	-0.242117	-0.325446	-0.0833284
AC009120.6	30145	7451	108	4059	213	7.58028	5.4298	0.828037	2.14733	-3.19448	-1.33835	1.85613
AC009404.2	7722	770	47	1427	289	3.05807	7.45202	0.36035	2.91352	-3.08515	-1.35487	1.73028
AC010536.1	2610	592	456	870	979	6.95612	13.4418	3.49616	9.86967	-0.992514	-0.445657	0.546857
AC010982.1	27734	803	149	2814	254	0.887951	4.09159	1.14238	2.56067	0.363496	-0.676138	-1.03963
AC011747.7	15228	83	1	161	7	0.167156	0.426347	0.00766701	0.0705697	-4.44638	-2.59491	1.85148
AC012065.7	1437	34	8	34	37	0.725618	0.954118	0.0613361	0.373011	-3.5644	-1.35495	2.20945
AC012358.8	37558	32	1	252	9	0.0261297	0.270569	0.00766701	0.0907324	-1.76895	-1.57631	0.192645
AC012487.2	26682	586	102	465	93	0.673543	0.702772	0.782035	0.937568	0.215463	0.415867	0.200403
AC016586.1	2028	175	82	391	221	2.6464	7.77479	0.628695	2.22799	-2.0736	-1.80306	0.270537
AC016747.3	3373	92	26	36	33	0.836484	0.430394	0.199342	0.332686	-2.06909	-0.371499	1.69759
AC016831.7	74930	1855	201	1242	192	0.759232	0.668415	1.54107	1.93563	1.02132	1.53398	0.512665
AC016912.3	1871	151	304	76	222	2.47508	1.63802	2.33077	2.23807	-0.0866677	0.450298	0.536966
AC018462.2	77435	163	3	645	19	0.064556	0.335894	0.023001	0.191546	-1.48885	-0.810314	0.678538
AC018755.16	11590	11	1	10	3	0.0291069	0.0347934	0.00766701	0.0302441	-1.92462	-0.202157	1.72247
AC020594.5	8501	68	15	424	248	0.245316	2.0113	0.115005	2.50018	-1.09294	0.313908	1.40685
AC021218.2	3712	211	181	220	218	1.74325	2.38998	1.38773	2.19774	-0.329057	-0.120979	0.208078
AC022431.1	438	7	1	11	1	0.490129	1.01274	0.00766701	0.0100814	-5.99835	-6.65043	-0.652077
AC022532.1	1730	13	14	220	226	0.230454	5.1281	0.107338	2.27839	-1.10231	-1.17041	-0.068096
AC023137.2	1906	20	2	158	37	0.321805	3.34283	0.015334	0.373011	-4.39138	-3.16378	1.2276
AC024560.3	49694	7805	89	10332	859	4.81676	8.38418	0.682364	8.65991	-2.81945	0.0466822	2.86613
AC026150.5	18505	626	277	363	175	1.03746	0.791038	2.12376	1.76424	1.03357	1.15723	0.123662
AC026202.3	30425	147	4	176	3	0.148174	0.233272	0.030668	0.0302441	-2.27249	-2.94728	-0.674797
AC026740.1	1081	417	839	338	837	11.8303	12.6087	6.43262	8.43812	-0.87901	-0.579429	0.299581
AC027307.3	1100	211	274	314	599	5.88269	11.5111	2.10076	6.03875	-1.48556	-0.930705	0.554859
AC027612.6	42813	23436	240	16737	514	16.7878	15.7646	1.84008	5.18183	-3.18957	-1.60515	1.58442
AC051649.6	2374	97	36	236	139	1.25308	4.00877	0.276012	1.40131	-2.18267	-1.51638	0.666286
AC053503.4	15138	16	1	35	7	0.0324144	0.0932351	0.00766701	0.0705697	-2.0799	-0.401825	1.67807
AC068039.4	2363	81	24	297	399	1.05125	5.06842	0.184008	4.02247	-2.51427	-0.333455	2.18081
AC069278.4	759	30	23	27	77	1.21218	1.4345	0.176341	0.776266	-2.78116	-0.885929	1.89523
AC072062.1	153046	1261	50	905	47	0.252685	0.238455	0.383351	0.473825	0.601325	0.990636	0.389311
AC073283.4	152670	1955	1	3066	2	0.392717	0.809839	0.00766701	0.0201628	-5.67868	-5.32787	0.350811
AC074212.6	4709	86	26	69	36	0.560088	0.590882	0.199342	0.36293	-1.4904	-0.703179	0.787226
AC074389.9	3662	330	193	260	337	2.76364	2.86309	1.47973	3.39743	-0.901233	0.246869	1.1481
AC079779.4	15097	71	8	1675	213	0.144229	4.47408	0.0613361	2.14733	-1.23356	-1.05905	0.174511
AC079922.3	3859	17	1	26	11	0.135102	0.271693	0.00766701	0.110895	-4.13924	-1.29278	2.84645
AC083843.1	6253	149	94	82	104	0.730776	0.528817	0.720699	1.04846	-0.0200312	0.987436	1.00747
AC084149.2	2256	27	96	27	90	0.367038	0.482619	0.736033	0.907324	1.00384	0.910733	-0.0931094
AC084219.4	7683	13	1	7	1	0.0518918	0.0367407	0.00766701	0.0100814	-2.75877	-1.86569	0.893085
AC091133.1	5310	83	3	278	57	0.479369	2.1112	0.023001	0.574639	-4.38137	-1.87734	2.50403
AC091729.9	4894	152	76	96	59	0.952502	0.79102	0.582693	0.594801	-0.708986	-0.411305	0.297681
AC092620.2	5369	109	161	112	287	0.622615	0.84121	1.23439	2.89336	0.987386	1.78221	0.794819
AC093159.1	944	10	9	11	9	0.324873	0.469895	0.0690031	0.0907324	-2.23514	-2.37265	-0.137504
AC093323.3	2597	314	233	297	417	3.70804	4.61174	1.78641	4.20394	-1.05359	-0.13357	0.920019
AC093382.1	2412	137	97	314	275	1.74192	5.24967	0.7437	2.77238	-1.22789	-0.921103	0.306786
AC093388.3	33248	166	4	725	73	0.153119	0.879331	0.030668	0.735941	-2.31984	-0.256817	2.06303
AC093673.5	804	12	24	12	26	0.457732	0.601874	0.184008	0.262116	-1.31473	-1.19926	0.115477
AC099344.2	8122	814	580	722	752	3.0736	3.58471	4.44687	7.5812	0.532859	1.08057	0.54771
AC104135.2	5292	207	79	378	221	1.1996	2.88039	0.605694	2.22799	-0.985893	-0.370527	0.615366
AC104532.4	2322	34	47	243	328	0.449058	4.22011	0.36035	3.30669	-0.317506	-0.351893	-0.0343865
AC104809.4	12835	1891	16	1166	61	4.51837	3.66339	0.122672	0.614964	-5.20292	-2.5746	2.62832
AC104820.2	297628	50	1	831	1	0.00515208	0.112592	0.00766701	0.0100814	0.57351	-3.48134	-4.05485
AC105760.3	7569	202	90	497	250	0.818463	2.64788	0.690031	2.52035	-0.246256	-0.071215	0.175041
AC106876.2	3272	8	2	13	5	0.074983	0.160218	0.015334	0.0504069	-2.28983	-1.66834	0.621488
AC114730.3	3705	37	9	20	5	0.306267	0.217682	0.0690031	0.0504069	-2.15005	-2.11053	0.0395284
AC117395.1	1470	24	13	22	15	0.500703	0.603511	0.0996712	0.151221	-2.32871	-1.99672	0.331982
AC123768.4	8743	66	17	92	44	0.23151	0.424334	0.130339	0.443581	-0.828803	0.0639981	0.892801
AC132192.1	264	20	57	13	45	2.32334	1.98573	0.43702	0.453662	-2.41043	-2.12998	0.280451
AC135048.1	726	13	8	59	37	0.549152	3.27714	0.0613361	0.373011	-3.1624	-3.13515	0.02725
AC135178.1	1808	17	7	41	28	0.288361	0.914462	0.0536691	0.282279	-2.42571	-1.6958	0.729911
AC137932.5	809	33	90	25	39	1.25098	1.24615	0.690031	0.393174	-0.858329	-1.66424	-0.805913
AC139099.3	13908	63	26	87	37	0.138919	0.252252	0.199342	0.373011	0.521003	0.564353	0.0433501
AC156455.1	5311	492	336	428	266	2.84102	3.24973	2.57612	2.68165	-0.141214	-0.277201	-0.135987
AC159540.1	18025	2126	4	3644	54	3.61721	8.15236	0.030668	0.544395	-6.882	-3.90449	2.97751
ACAD9	36472	4705	907	3209	982	3.95627	3.54805	6.95398	9.89992	0.813697	1.48039	0.666691
ACADS	14274	635	30	703	203	1.36431	1.98605	0.23001	2.04652	-2.5684	0.0432728	2.61168
ACADSB	49333	4311	57	2831	123	2.67995	2.3141	0.43702	1.24001	-2.61644	-0.9001	1.71634
ACADVL	8149	2823	20	1669	16	10.6241	8.25909	0.15334	0.161302	-6.11446	-5.67815	0.436317
ACAP3	17234	4944	29	4279	122	8.79789	10.0124	0.222343	1.22993	-5.3063	-3.02513	2.28116
ACAT1	26261	686	92	688	141	0.801123	1.05647	0.705365	1.42147	-0.183653	0.428137	0.611789
ACD	3299	392	155	291	244	3.6441	3.55706	1.18839	2.45986	-1.61656	-0.532109	1.08445
ACO1	70150	2403	316	2085	430	1.05054	1.19856	2.42278	4.33499	1.20553	1.85473	0.649201
ACOT1	6681	307	36	239	95	1.40923	1.44257	0.276012	0.957731	-2.35211	-0.590947	1.76116
ACOT8	15686	840	145	650	234	1.6423	1.67102	1.11172	2.35904	-0.562931	0.497474	1.06041
ACOX3	74442	3547	118	2837	338	1.46127	1.53681	0.904707	3.40751	-0.691696	1.14877	1.84047
ACP2	9605	732	132	358	116	2.33722	1.50302	1.01205	1.16944	-1.20752	-0.362049	0.845471
ACP6	41166	1847	108	1856	222	1.37599	1.81811	0.828037	2.23807	-0.732699	0.299816	1.03252
ACRC	35173	228	10	1487	113	0.198798	1.70483	0.0766701	1.1392	-1.37457	-0.581613	0.792952
ACSM5	31803	104	3	190	43	0.100289	0.240916	0.023001	0.433499	-2.12439	0.8475	2.97189
ACTA2	56317	2034	18	2728	106	1.10764	1.95337	0.138006	1.06863	-3.00468	-0.870209	2.13447
ACTN1	105298	15372	346	10184	565	4.4771	3.90012	2.65279	5.69598	-0.755055	0.546425	1.30148
ACTR1A	23497	1455	192	1160	579	1.89905	1.99079	1.47207	5.83712	-0.367436	1.55192	1.91935
ACTR1B	8140	1710	373	862	407	6.44255	4.27034	2.8598	4.10312	-1.17172	-0.0576303	1.11409
ACTR2	43501	1869	149	1276	251	1.31764	1.18285	1.14238	2.53043	-0.205906	1.09711	1.30301
ACTR8	15137	565	102	314	109	1.14471	0.836508	0.782035	1.09887	-0.549674	0.393571	0.943245
ACVR1C	102239	104	1	245	2	0.0311963	0.0966339	0.00766701	0.0201628	-2.02464	-2.26084	-0.236198
ACVR2A	86308	2137	45	1106	66	0.759346	0.516754	0.345016	0.665371	-1.1381	0.364681	1.50278
AD000090.2	5292	887	141	683	324	5.14032	5.20452	1.08105	3.26637	-2.24943	-0.672079	1.57735
ADAL	23225	627	77	492	82	0.827938	0.854259	0.59036	0.826673	-0.487928	-0.0473558	0.440573
ADAM11	22816	482	11	380	27	0.647879	0.671621	0.0843371	0.272197	-2.94148	-1.30299	1.63849
ADAM1A	2976	255	263	606	1181	2.62781	8.21145	2.01642	11.9061	-0.38206	0.535994	0.918054
ADAM22	268747	3557	25	1955	62	0.405907	0.293348	0.191675	0.625046	-1.08248	1.09135	2.17383
ADAM32	177922	237	1	1285	7	0.0408512	0.291242	0.00766701	0.0705697	-2.41364	-2.0451	0.368546
ADAM8	14466	76	25	736	125	0.161121	2.05168	0.191675	1.26017	0.250523	-0.703184	-0.953706
ADAMTS2	234580	4143	11	6017	51	0.541639	1.03435	0.0843371	0.51415	-2.68309	-1.00847	1.67463
ADAMTS4	14749	46	1	38	2	0.0956492	0.103897	0.00766701	0.0201628	-3.64102	-2.36538	1.27563
ADAMTSL4	11530	1052	64	452	90	2.79816	1.58084	0.490689	0.907324	-2.5116	-0.801005	1.71059
ADAMTSL5	8587	105	6	60	13	0.375002	0.281767	0.0460021	0.131058	-3.02713	-1.1043	1.92283
ADAP1	57504	61	150	60	279	0.0325325	0.0420759	1.15005	2.81271	5.14367	6.06282	0.919149
ADARB1	152711	6766	16	3987	70	1.35878	1.05282	0.122672	0.705697	-3.46943	-0.577145	2.89228
ADAT2	27842	2748	282	2249	532	3.02693	3.25738	2.1621	5.36329	-0.485424	0.719405	1.20483
ADCK1	134930	1888	15	1101	37	0.429121	0.329048	0.115005	0.373011	-1.89969	0.180922	2.08061
ADCK5	21668	1564	134	656	98	2.21363	1.22086	1.02738	0.987975	-1.10744	-0.305348	0.802093
ADCY10P1	39811	186	1	2450	109	0.143283	2.48166	0.00766701	1.09887	-4.22406	-1.17529	3.04878
ADCY7	71999	2615	21	1719	48	1.11386	0.962785	0.161007	0.483906	-2.79037	-0.992486	1.79789
ADD1	86220	6627	210	4344	264	2.35719	2.03171	1.61007	2.66148	-0.549944	0.389536	0.93948
ADIPOR1	17750	601	36	366	54	1.03839	0.831501	0.276012	0.544395	-1.91155	-0.611065	1.30048
ADK	558102	41004	116	29457	343	2.2532	2.12841	0.889373	3.45791	-1.34111	0.700127	2.04124
ADPRHL1	31580	275	1	1567	166	0.267059	2.00095	0.00766701	1.67351	-5.12235	-0.257811	4.86454
ADRA2C	2177	66	20	35	27	0.929762	0.64832	0.15334	0.272197	-2.60012	-1.25205	1.34807
ADSSL1	23140	223	7	386	18	0.295548	0.672673	0.0536691	0.181465	-2.46123	-1.89022	0.571013
AF001548.5	6320	77	4	369	139	0.373646	2.35445	0.030668	1.40131	-3.60686	-0.748611	2.85825
AF127936.7	63133	889	18	610	30	0.431849	0.389631	0.138006	0.302441	-1.64579	-0.365452	1.28034
AGAP1	637712	85822	120	54961	262	4.12724	3.47544	0.920041	2.64132	-2.16541	-0.395936	1.76947
AGAP3	58606	7913	111	5790	283	4.14081	3.98397	0.851038	2.85303	-2.28262	-0.481713	1.8009
AGAP6	22182	1425	89	1149	156	1.97015	2.08881	0.682364	1.5727	-1.5297	-0.409443	1.12025
AGAP8	146641	1194	69	894	79	0.24971	0.245845	0.529024	0.796429	1.08308	1.69579	0.612712
AGFG1	89063	7690	206	5608	312	2.64798	2.53916	1.5794	3.14539	-0.745513	0.308886	1.0544
AGGF1	35984	738	70	463	90	0.628975	0.518862	0.536691	0.907324	-0.22891	0.806268	1.03518
AGMAT	12758	2269	723	1038	571	5.45429	3.28091	5.54325	5.75647	0.0233412	0.811086	0.787745
AGO3	141783	4600	13	4722	42	0.994993	1.34302	0.0996712	0.423418	-3.31944	-1.66532	1.65411
AGO4	49719	711	10	437	36	0.438564	0.354437	0.0766701	0.36293	-2.51605	0.0341609	2.55021
AGPAT2	14281	23	4	28	16	0.0493919	0.0790641	0.030668	0.161302	-0.687537	1.02867	1.71621
AGPAT3	121351	18603	23	12432	182	4.70138	4.13121	0.176341	1.83481	-4.73664	-1.17093	3.56571
AGPAT5	51307	3446	54	1967	81	2.0598	1.54599	0.414019	0.816592	-2.31474	-0.920847	1.39389
AGPAT6	47815	2190	27	1301	83	1.40464	1.09722	0.207009	0.836755	-2.76244	-0.390974	2.37146
AGPS	151193	10054	258	6601	446	2.03936	1.76059	1.97809	4.4963	-0.0440072	1.35268	1.39669
AGT	11775	2309	201	1870	502	6.0138	6.40414	1.54107	5.06085	-1.96435	-0.339624	1.62472
AGTR1	45225	57	2	23	2	0.0386529	0.0205083	0.015334	0.0201628	-1.33384	-0.0245134	1.30933
AGTRAP	18719	747	1	496	11	1.22384	1.06851	0.00766701	0.110895	-7.31853	-3.26833	4.0502
AGXT	12024	597	25	319	50	1.52269	1.06985	0.191675	0.504069	-2.98989	-1.08571	1.90417
AHCYL2	205189	6881	45	4673	34	1.02845	0.918379	0.345016	0.342767	-1.57574	-1.42186	0.153879
AHDC1	70397	4753	79	3497	231	2.07062	2.00319	0.605694	2.3288	-1.7734	0.217289	1.99069
AHNAK	122692	9192	1	4869	1	2.29763	1.60031	0.00766701	0.0100814	-8.22727	-7.31051	0.916753
AHRR	134116	551	1	2982	18	0.125996	0.896617	0.00766701	0.181465	-4.03857	-2.3048	1.73377
AHSA2	13786	2925	181	1863	246	6.50689	5.44947	1.38773	2.48002	-2.22924	-1.13577	1.09348
AIDA	45198	651	57	403	76	0.441721	0.359555	0.43702	0.766185	-0.0154367	1.09148	1.10692
AIFM1	36525	1155	86	573	81	0.96979	0.632622	0.659363	0.816592	-0.5566	0.368271	0.924871
AIFM2	34712	4747	38	5714	404	4.19397	6.63805	0.291346	4.07288	-3.84751	-0.704711	3.1428
AIM1	58597	1063	7	503	17	0.556345	0.346157	0.0536691	0.171383	-3.37382	-1.0142	2.35962
AIMP2	14590	1579	108	631	67	3.31904	1.74403	0.828037	0.675453	-2.003	-1.3685	0.634501
AJ006998.2	31784	478	88	331	95	0.461217	0.419952	0.674697	0.957731	0.548794	1.1894	0.640603
AK1	11264	12	7	45	96	0.0326719	0.161102	0.0536691	0.967813	0.71604	2.58676	1.87072
AK2	73013	3052	456	3325	1297	1.28195	1.83642	3.49616	13.0756	1.44743	2.83191	1.38447
AK3	30889	5512	298	3945	327	5.47257	5.15019	2.28477	3.29661	-1.26017	-0.643641	0.616529
AK4	84597	6531	68	4037	203	2.36761	1.92435	0.521357	2.04652	-2.18309	0.0888026	2.27189
AKAP12	118559	607	7	261	10	0.157015	0.088774	0.0536691	0.100814	-1.54874	0.183483	1.73222
AKAP14	24880	107	2	264	19	0.131892	0.427891	0.015334	0.191546	-3.10455	-1.15955	1.945
AKAP3	33540	37	1	63	6	0.0338318	0.0757456	0.00766701	0.0604883	-2.14164	-0.324507	1.81714
AKAP5	9005	53	4	718	138	0.1805	3.21529	0.030668	1.39123	-2.55719	-1.20859	1.3486
AKAP6	502089	1779	4	1675	8	0.108663	0.134528	0.030668	0.0806511	-1.82505	-0.738146	1.08691
AKAP8	26414	2895	61	1900	118	3.36125	2.90068	0.467688	1.1896	-2.84538	-1.28591	1.55947
AKIP1	8946	392	205	301	290	1.34383	1.35681	1.57174	2.9236	0.226013	1.10753	0.881519
AKIRIN2	27138	2048	174	1498	214	2.3144	2.22594	1.33406	2.15742	-0.794814	-0.0451124	0.749702
AKNA	60250	770	17	867	108	0.39194	0.580286	0.130339	1.08879	-1.58836	0.907889	2.49625
AKR1A1	19507	2284	156	1249	406	3.5908	2.58197	1.19605	4.09304	-1.58602	0.664698	2.25072
AKR1C1	90680	8735	331	5872	2020	2.95418	2.61129	2.53778	20.3644	-0.219192	2.96322	3.18241
AKR1C2	30257	3436	296	1301	532	3.48268	1.73393	2.26944	5.36329	-0.617864	1.62907	2.24694
AKR1C3	72333	1459	162	852	665	0.618593	0.474989	1.24206	6.70412	1.00567	3.81908	2.81342
AKR1D1	115663	513	7	263	8	0.136022	0.0916941	0.0536691	0.0806511	-1.34168	-0.185135	1.15654
AKR7A2	8182	787	562	550	497	2.94986	2.71071	4.30886	5.01045	0.54666	0.886268	0.339608
AKR7L	8213	153	28	217	85	0.571315	1.06546	0.214676	0.856917	-1.41212	-0.314251	1.09787
AKT1	26403	4583	154	2576	201	5.32332	3.93435	1.18072	2.02636	-2.17266	-0.957235	1.21542
AKTIP	13372	401	95	148	53	0.919675	0.446319	0.728366	0.534313	-0.336459	0.25961	0.59607
AL118506.1	489	11	63	128	749	0.689874	10.5556	0.483022	7.55095	-0.514245	-0.483272	0.0309736
AL359091.2	1846	16	20	15	32	0.265812	0.327672	0.15334	0.322604	-0.793669	-0.022488	0.771181
ALAD	15017	781	16	501	25	1.59498	1.34535	0.122672	0.252035	-3.70065	-2.41629	1.28437
ALDH18A1	50768	5770	110	3391	160	3.48555	2.6935	0.843371	1.61302	-2.04715	-0.739719	1.30743
ALDH1A1	179781	2969	114	1470	136	0.506469	0.329726	0.874039	1.37107	0.787225	2.05596	1.26873
ALDH1B1	5998	628	52	410	113	3.21099	2.7565	0.398685	1.1392	-3.0097	-1.27482	1.73488
ALDH6A1	27644	474	17	494	57	0.525852	0.72062	0.130339	0.574639	-2.01239	-0.326583	1.6858
ALDH8A1	32733	42	2	319	55	0.0393504	0.392993	0.015334	0.554476	-1.35964	0.496621	1.85626
ALG1	53678	2362	324	2248	735	1.34949	1.68881	2.48411	7.40982	0.880316	2.13343	1.25312
ALG10	7414	153	36	97	30	0.632885	0.527593	0.276012	0.302441	-1.19721	-0.80277	0.394441
ALG10B	7405	107	18	65	14	0.443144	0.353972	0.138006	0.141139	-1.68304	-1.32651	0.356529
ALG12	18230	699	88	448	82	1.17592	0.990995	0.674697	0.826673	-0.801474	-0.26156	0.539914
ALG3	7248	773	79	509	237	3.27075	2.83191	0.605694	2.38929	-2.43296	-0.245196	2.18777
ALG6	70973	543	32	281	40	0.234635	0.159659	0.245344	0.403255	0.06439	1.3367	1.27231
ALG8	38725	3353	108	1886	214	2.65539	1.96395	0.828037	2.15742	-1.68116	0.135546	1.8167
ALKBH1	35617	1224	20	649	50	1.05393	0.734797	0.15334	0.504069	-2.78097	-0.543724	2.23724
ALKBH2	5441	216	38	104	41	1.21748	0.770787	0.291346	0.413337	-2.06309	-0.899016	1.16407
ALKBH8	63021	638	15	316	10	0.310471	0.2022	0.115005	0.100814	-1.43276	-1.00409	0.428669
ALMS1	225035	12805	135	8391	308	1.74508	1.50364	1.03505	3.10507	-0.753598	1.04617	1.79976
ALPK3	56803	45	2	1286	61	0.0242956	0.912956	0.015334	0.614964	-0.663958	-0.570042	0.0939155
ALS2CR12	69128	153	9	1915	139	0.0678771	1.11711	0.0690031	1.40131	0.0237354	0.327011	0.303275
AMDHD1	25300	291	4	225	5	0.352743	0.358626	0.030668	0.0504069	-3.52381	-2.83079	0.693022
AMDHD2	11066	1676	321	1353	886	4.64483	4.93046	2.46111	8.9321	-0.916315	0.857279	1.77359
AMFR	64087	3622	91	2234	158	1.73326	1.4057	0.697698	1.59286	-1.31282	0.180327	1.49314
AMH	2765	49	123	476	108	0.543484	6.94212	0.943043	1.08879	0.795084	-2.67265	-3.46773
AMHR2	7680	16	1	8	2	0.0638918	0.0420058	0.00766701	0.0201628	-3.05889	-1.05889	2
AMMECR1	246048	1653	26	1064	87	0.206034	0.174382	0.199342	0.87708	-0.0476353	2.33046	2.37809
AMOT	66313	47	2	22	1	0.0217363	0.0133784	0.015334	0.0100814	-0.503369	-0.408212	0.0951572
AMPD2	15948	2572	53	1587	124	4.94596	4.01283	0.406352	1.25009	-3.60545	-1.68259	1.92286
AMY2B	25720	95	3	423	55	0.113276	0.663208	0.023001	0.554476	-2.30007	-0.258335	2.04174
ANAPC10	131430	5108	74	3097	47	1.19191	0.950226	0.567359	0.473825	-1.07094	-1.00392	0.0670226
ANAPC7	30831	1706	153	1199	545	1.69698	1.56824	1.17305	5.49435	-0.532704	1.80881	2.34151
ANGEL2	23645	597	45	234	58	0.774321	0.399077	0.345016	0.58472	-1.16627	0.55108	1.71735
ANGPTL2	35552	87	1	53	4	0.0750484	0.0601162	0.00766701	0.0403255	-3.29108	-0.576062	2.71502
ANKDD1B	60388	300	3	1227	40	0.152355	0.819358	0.023001	0.403255	-2.72767	-1.0228	1.70486
ANKEF1	70637	265	10	166	18	0.115053	0.0947667	0.0766701	0.181465	-0.585568	0.937238	1.52281
ANKH	166978	12896	41	8227	76	2.36855	1.98684	0.314348	0.766185	-2.91357	-1.37471	1.53886
ANKIB1	155151	5497	61	2773	51	1.08657	0.720735	0.467688	0.51415	-1.21616	-0.487277	0.728885
ANKLE1	6002	98	1	291	15	0.500745	1.95514	0.00766701	0.151221	-6.02927	-3.69254	2.33673
ANKMY1	89788	13139	294	12515	934	4.48777	5.62073	2.2541	9.41601	-0.993445	0.744359	1.7378
ANKRD1	9181	1611	32	687	42	5.38136	3.0175	0.245344	0.423418	-4.45509	-2.8332	1.62189
ANKRD10	36530	4361	52	3125	197	3.66119	3.44969	0.398685	1.98603	-3.19899	-0.796579	2.40241
ANKRD13C	94147	2239	51	1315	57	0.729346	0.563248	0.391018	0.574639	-0.89937	0.0288861	0.928256
ANKRD16	28290	1204	30	1348	130	1.30521	1.92148	0.23001	1.31058	-2.50451	-0.552017	1.95249
ANKRD18CP	64666	110	49	582	249	0.0521678	0.362933	0.375684	2.51026	2.84829	2.79006	-0.0582235
ANKRD20A14P	23704	52	13	28	3	0.0672772	0.0476339	0.0996712	0.0302441	0.567059	-0.655334	-1.22239
ANKRD20A4	43749	45	7	32	5	0.031545	0.0294959	0.0536691	0.0504069	0.76668	0.773106	0.00642627
ANKRD20A7P	42077	835	103	670	60	0.608594	0.642111	0.789702	0.604883	0.375828	-0.0861667	-0.461995
ANKRD26	108579	3280	105	3413	331	0.926433	1.26757	0.805036	3.33694	-0.202633	1.39646	1.5991
ANKRD27	79591	2595	67	1461	113	0.999907	0.740229	0.51369	1.1392	-0.960896	0.621972	1.58287
ANKRD28	192536	8005	76	5095	133	1.27507	1.06712	0.582693	1.34082	-1.12977	0.3294	1.45917
ANKRD37	4608	20	6	32	16	0.133108	0.280038	0.0460021	0.161302	-1.53282	-0.795859	0.736966
ANKRD46	50033	1291	18	1307	190	0.791327	1.05341	0.138006	1.91546	-2.51954	0.86262	3.38216
ANKRD50	48681	566	12	573	28	0.356569	0.474652	0.0920041	0.282279	-1.95441	-0.74975	1.20466
ANKRD52	20585	3128	93	2003	193	4.66017	3.92383	0.713032	1.94571	-2.70834	-1.01197	1.69638
ANKRD65	3350	208	62	165	227	1.90417	1.98618	0.475355	2.28847	-2.00208	0.204387	2.20647
ANKRD9	2958	171	123	162	376	1.7729	2.2085	0.943043	3.7906	-0.910716	0.779361	1.69008
ANKS4B	18765	979	191	787	521	1.6	1.69124	1.4644	5.2524	-0.127764	1.63489	1.76266
ANKS6	65637	604	9	607	25	0.282211	0.372924	0.0690031	0.252035	-2.03204	-0.565259	1.46678
ANKZF1	6913	1034	86	496	238	4.58712	2.89331	0.659363	2.39937	-2.79844	-0.270067	2.52838
ANO8	11607	699	7	495	19	1.8469	1.71975	0.0536691	0.191546	-5.10487	-3.16643	1.93844
ANP32A	42363	7340	128	4977	248	5.31368	4.73763	0.981378	2.50018	-2.43683	-0.922132	1.5147
ANXA2	55750	1438	31	942	30	0.791043	0.681375	0.237677	0.302441	-1.73475	-1.17179	0.562959
ANXA5	29159	1722	83	985	74	1.81112	1.36221	0.636362	0.746022	-1.50896	-0.868657	0.640303
ANXA6	57171	5004	214	3597	493	2.68428	2.53714	1.64074	4.97012	-0.710187	0.970077	1.68026
ANXA7	38976	1437	93	1302	165	1.1307	1.34708	0.713032	1.66343	-0.665171	0.304323	0.969494
AOC3	6947	107	23	2314	155	0.472359	13.4322	0.176341	1.56261	-1.42151	-3.10366	-1.68214
AP000253.1	5908	35	13	29	28	0.181683	0.197942	0.0996712	0.282279	-0.866173	0.512044	1.37822
AP000254.8	520	9	13	21	27	0.530793	1.62853	0.0996712	0.272197	-2.4129	-2.58085	-0.167945
AP000330.8	39130	2317	98	2317	144	1.81594	2.38779	0.751367	1.45172	-1.27313	-0.717914	0.555215
AP000487.5	26243	1595	13	1386	26	1.86395	2.12976	0.0996712	0.262116	-4.22504	-3.02241	1.20263
AP001007.1	2035	34	41	57	116	0.51239	1.12951	0.314348	1.16944	-0.704882	0.0501198	0.755002
AP001059.5	708	18	71	30	127	0.779696	1.70871	0.544358	1.28034	-0.518357	-0.416385	0.101972
AP001462.6	452	38	94	18	129	2.57829	1.60588	0.720699	1.3005	-1.83894	-0.304303	1.53464
AP1M1	37772	3825	197	2466	453	3.10562	2.63271	1.5104	4.56687	-1.03995	0.794655	1.8346
AP1S3	86342	2839	24	2375	113	1.00839	1.10923	0.184008	1.1392	-2.45421	0.0384578	2.49267
AP3B1	294231	9452	146	5462	261	0.985193	0.748589	1.11938	2.63124	0.184226	1.8135	1.62927
AP3M2	18728	683	103	457	86	1.11845	0.984022	0.789702	0.866999	-0.502116	-0.182661	0.319456
AP3S1	72601	2050	100	1142	100	0.865959	0.634313	0.766701	1.00814	-0.175634	0.668427	0.844061
AP3S2	63744	165	35	261	183	0.0793836	0.165113	0.268345	1.84489	1.75718	3.48201	1.72483
AP4B1	10454	334	34	164	52	0.979829	0.632618	0.260678	0.524232	-1.91026	-0.271129	1.63913
AP4E1	97229	1893	52	1202	58	0.597092	0.498527	0.398685	0.58472	-0.582704	0.230075	0.812779
AP4M1	8797	315	21	210	72	1.09815	0.962642	0.161007	0.725859	-2.76988	-0.407309	2.36257
AP5S1	4772	419	307	288	338	2.69277	2.43373	2.35377	3.40751	-0.194118	0.485548	0.679666
AP5Z1	18691	2463	95	2086	369	4.04127	4.50051	0.728366	3.72003	-2.47207	-0.274775	2.1973
APAF1	90286	900	12	577	30	0.305709	0.257712	0.0920041	0.302441	-1.73239	0.230893	1.96328
APBA3	10881	518	66	428	286	1.45998	1.58619	0.506023	2.88328	-1.52867	0.862144	2.39082
APBB2	406688	20850	34	13138	119	1.57228	1.30271	0.260678	1.19968	-2.59252	-0.118862	2.47366
APEH	9962	2897	809	2504	1338	8.91842	10.136	6.20261	13.4889	-0.523913	0.412279	0.936192
APEX2	8701	533	30	362	56	1.87864	1.67772	0.23001	0.564557	-3.02992	-1.57131	1.45861
APH1A	4177	356	193	216	332	2.6138	2.0853	1.47973	3.34702	-0.820809	0.682619	1.50343
API5	32567	2361	55	1345	45	2.22333	1.66542	0.421686	0.453662	-2.39848	-1.8762	0.522285
APOA1BP	2538	158	156	71	78	1.9092	1.1281	1.19605	0.786348	-0.674686	-0.520653	0.154034
APOBEC3D	18914	100	7	220	40	0.162145	0.46905	0.0536691	0.403255	-1.59512	-0.218049	1.37707
APOC1P1	4583	229	215	187	405	1.5324	1.6454	1.64841	4.08296	0.105281	1.31118	1.20589
APOE	3640	789	148	685	320	6.64755	7.58873	1.13472	3.22604	-2.55049	-1.23409	1.3164
APOL1	14521	329	21	153	43	0.694841	0.424888	0.161007	0.433499	-2.10956	0.0289458	2.1385
APOL2	13745	579	29	327	57	1.29187	0.959363	0.222343	0.574639	-2.5386	-0.739422	1.79918
APP	290586	4201	19	2426	49	0.443368	0.336664	0.145673	0.493988	-1.60577	0.553167	2.15894
APPBP2	83061	4768	23	3197	39	1.76046	1.55212	0.176341	0.393174	-3.31951	-1.981	1.33851
APPL2	62943	2324	30	858	9	1.13233	0.549693	0.23001	0.0907324	-2.29953	-2.59893	-0.299405
APRT	2606	1186	402	510	405	13.9571	7.8918	3.08214	4.08296	-2.179	-0.950738	1.22826
APTX	52563	2371	147	3252	418	1.38337	2.49488	1.12705	4.21402	-0.295632	0.756223	1.05186
AQP11	20965	242	18	113	23	0.354003	0.217352	0.138006	0.231872	-1.35903	0.0932939	1.45232
AQP8	13210	63	2	119	12	0.146259	0.363266	0.015334	0.120977	-3.25372	-1.5863	1.66742
AQR	114309	3209	72	2443	175	0.860945	0.861833	0.552025	1.76424	-0.641188	1.03357	1.67476
ARAF	10792	601	22	361	51	1.70789	1.34892	0.168674	0.51415	-3.3399	-1.39154	1.94836
ARAP1	108531	8932	644	7372	1452	2.52395	2.73912	4.93756	14.6382	0.968113	2.41795	1.44984
AREG	9876	34	3	20	4	0.105581	0.0816637	0.023001	0.0403255	-2.19857	-1.018	1.18057
AREGB	9858	43	3	29	8	0.133772	0.118629	0.023001	0.0806511	-2.54001	-0.556686	1.98332
ARF1	16552	4279	145	2904	150	7.92826	7.075	1.11172	1.51221	-2.83422	-2.22607	0.608142
ARF6	1681	106	121	80	175	1.93386	1.91912	0.927709	1.76424	-1.05974	-0.121397	0.93834
ARFGAP2	12829	2245	431	2320	1047	5.36673	7.29248	3.30448	10.5552	-0.699619	0.533473	1.23309
ARFGAP3	61605	1615	153	2750	1249	0.803975	1.8001	1.17305	12.5916	0.545045	2.80632	2.26127
ARFIP1	138527	3668	26	2216	165	0.812047	0.645083	0.199342	1.66343	-2.02631	1.3666	3.39292
ARFRP1	9382	4891	518	2830	1221	15.9878	12.1638	3.97151	12.3094	-2.00921	0.0171566	2.02637
ARGLU1	26492	3127	75	2490	100	3.61992	3.79022	0.575026	1.00814	-2.65426	-1.91059	0.743671
ARHGAP18	134094	10341	383	6563	1125	2.36504	1.97366	2.93647	11.3416	0.312213	2.52267	2.21046
ARHGAP5-AS1	1375	35	14	22	11	0.780641	0.645208	0.107338	0.110895	-2.8625	-2.54057	0.321928
ARHGDIA	3686	801	51	408	141	6.66444	4.4636	0.391018	1.42147	-4.09118	-1.65082	2.44036
ARHGEF1	47075	3277	1	3059	33	2.13487	2.62041	0.00766701	0.332686	-8.12127	-2.97756	5.14371
ARHGEF16	26688	2063	116	1406	356	2.37066	2.12446	0.889373	3.58897	-1.41443	0.756472	2.1709
ARHGEF18	77365	170	94	167	207	0.0673892	0.0870466	0.720699	2.08685	3.41881	4.58339	1.16458
ARHGEF19	14756	105	3	56	7	0.218226	0.153038	0.023001	0.0705697	-3.24605	-1.11677	2.12928
ARHGEF7	191179	10323	184	5725	406	1.65597	1.20758	1.41073	4.09304	-0.231232	1.76106	1.99229
ARID1A	86072	12402	112	7508	306	4.41892	3.51757	0.858705	3.0849	-2.36346	-0.189353	2.17411
ARID1B	432851	33323	130	20600	270	2.36098	1.91915	0.996712	2.72197	-1.24414	0.504186	1.74832
ARID2	178376	6895	60	4106	61	1.18545	0.928245	0.460021	0.614964	-1.36567	-0.594003	0.771664
ARID3A	50159	13938	145	9340	328	8.52193	7.50893	1.11172	3.30669	-2.93839	-1.18322	1.75517
ARID5A	15896	618	45	300	70	1.1923	0.76105	0.345016	0.705697	-1.78902	-0.108944	1.68007
ARIH2OS	1598	17	10	10	13	0.326256	0.25235	0.0766701	0.131058	-2.08927	-0.945221	1.14405
ARL11	5574	50	18	28	18	0.275099	0.202568	0.138006	0.181465	-0.995218	-0.158717	0.836501
ARL16	2751	309	268	188	256	3.44472	2.7558	2.05476	2.58083	-0.745418	-0.0946327	0.650785
ARL17A	63021	2779	42	2558	61	1.35235	1.6368	0.322015	0.614964	-2.07027	-1.4123	0.657969
ARL3	40677	430	6	379	35	0.324195	0.375725	0.0460021	0.352848	-2.81709	-0.0906296	2.72646
ARL4A	4079	123	45	119	94	0.924778	1.17645	0.345016	0.94765	-1.42245	-0.312013	1.11043
ARL4D	2179	66	35	36	85	0.928908	0.666232	0.268345	0.856917	-1.79144	0.363132	2.15458
ARL5B	22235	860	95	626	137	1.18617	1.13532	0.728366	1.38115	-0.703577	0.282774	0.98635
ARL6IP5	21123	245	8	157	15	0.35571	0.299726	0.0613361	0.151221	-2.5359	-0.986987	1.54891
ARMC6	26180	1840	313	1508	719	2.15543	2.3228	2.39977	7.24851	0.154922	1.64182	1.4869
ARMC8	111123	4580	116	4105	498	1.264	1.48967	0.889373	5.02053	-0.507137	1.75285	2.25999
ARPC5L	15595	883	92	781	121	1.73645	2.01951	0.705365	1.21985	-1.2997	-0.727304	0.572392
ARRB1	87648	7227	267	3912	354	2.52873	1.79985	2.04709	3.56881	-0.304836	0.987564	1.2924
ARSA	5426	358	13	158	48	2.02344	1.17424	0.0996712	0.483906	-4.34349	-1.27893	3.06456
ARSD	25382	225	4	145	4	0.271858	0.230368	0.030668	0.0403255	-3.14805	-2.51418	0.633872
ARSE	33588	792	99	508	123	0.723148	0.609901	0.759034	1.24001	0.069874	1.0237	0.95383
ARSI	42965	43	4	53	12	0.030693	0.049744	0.030668	0.120977	-0.00117476	1.28213	1.28331
ART4	17927	413	21	446	90	0.706527	1.00325	0.161007	0.907324	-2.13362	-0.144985	1.98863
ARV1	21615	393	47	217	112	0.557601	0.404841	0.36035	1.12911	-0.629836	1.47976	2.1096
ARVCF	46913	4551	105	2734	260	2.97509	2.35009	0.805036	2.62116	-1.88581	0.157486	2.04329
ASAH2B	77178	435	1	1282	16	0.172855	0.669845	0.00766701	0.161302	-4.49475	-2.05406	2.44069
ASB13	27729	738	23	664	93	0.816222	0.965637	0.176341	0.937568	-2.21059	-0.0425569	2.16803
ASB16-AS1	10745	1829	434	1492	677	5.22028	5.59941	3.32748	6.8251	-0.649695	0.285574	0.935268
ASB2	42639	78	1	72	2	0.0561014	0.0680935	0.00766701	0.0201628	-2.8713	-1.75582	1.11548
ASB7	49172	1978	68	1288	109	1.23366	1.05628	0.521357	1.09887	-1.2426	0.0570326	1.29963
ASB8	33426	151	22	89	52	0.138541	0.107371	0.168674	0.524232	0.283926	2.28761	2.00368
ASCC1	120615	2428	55	1502	111	0.617353	0.502168	0.421686	1.11903	-0.549927	1.15601	1.70594
ASF1A	14949	898	70	578	121	1.84226	1.55918	0.536691	1.21985	-1.77931	-0.354085	1.42523
ASH1L	227540	11814	85	7124	111	1.5923	1.26254	0.651696	1.11903	-1.28884	-0.17408	1.11476
ASH1L-AS1	1955	71	185	104	287	1.11378	2.14519	1.4184	2.89336	0.348803	0.431636	0.0828329
ASIP	74776	66	18	49	2	0.0270687	0.0264249	0.138006	0.0201628	2.35003	-0.390206	-2.74024
ASMTL	50624	584	9	379	25	0.353788	0.3019	0.0690031	0.252035	-2.35815	-0.260448	2.0977
ASPHD1	19490	146	3	112	2	0.229735	0.231732	0.023001	0.0201628	-3.3202	-3.52269	-0.202493
ASPRV1	2172	17	32	71	86	0.240035	1.31819	0.245344	0.866999	0.0315613	-0.604458	-0.63602
ASPSCR1	40600	13273	332	8877	2099	10.026	8.81699	2.54545	21.1608	-1.97776	1.26304	3.2408
ASTE1	13775	170	18	101	27	0.37848	0.295672	0.138006	0.272197	-1.45549	-0.119344	1.33614
ASTN2	989845	8978	207	6205	268	0.278162	0.252787	1.58707	2.70181	2.51237	3.41793	0.905565
ASUN	33146	783	101	573	184	0.724464	0.697114	0.774368	1.85497	0.0961059	1.41193	1.31583
ASXL1	80968	14450	615	9999	955	5.47319	4.97993	4.71521	9.62772	-0.215059	0.951069	1.16613
ASXL2	144764	10023	91	6387	329	2.12336	1.77917	0.697698	3.31677	-1.60567	0.89858	2.50425
ATAD3A	22537	4086	65	2001	76	5.56017	3.5804	0.498356	0.766185	-3.47988	-2.22435	1.25553
ATAD3B	26086	6976	51	5478	639	8.20135	8.46827	0.391018	6.442	-4.39056	-0.394558	3.996
ATAD5	63900	2515	94	1566	84	1.20704	0.988259	0.720699	0.846836	-0.74401	-0.222807	0.521203
ATF6	197777	3249	50	2021	94	0.503802	0.41207	0.383351	0.94765	-0.394193	1.20147	1.59566
ATG13	57543	2574	92	1935	230	1.37184	1.35603	0.705365	2.31872	-0.959666	0.773941	1.73361
ATG16L2	29367	1208	2	499	5	1.26152	0.685206	0.015334	0.0504069	-6.36228	-3.76484	2.59744
ATG3	29538	552	90	322	116	0.573118	0.439597	0.690031	1.16944	0.267829	1.41156	1.14374
ATG4A	63004	299	13	157	8	0.145542	0.100487	0.0996712	0.0806511	-0.54619	-0.317249	0.228941
ATG4C	81379	1104	24	618	22	0.416047	0.306236	0.184008	0.22179	-1.17698	-0.465447	0.711531
ATG4D	9524	380	80	238	140	1.22363	1.00771	0.613361	1.41139	-0.99636	0.486033	1.48239
ATG7	285145	8244	51	7673	97	0.886663	1.08512	0.391018	0.977894	-1.18115	-0.15011	1.03104
ATHL1	6973	477	15	251	9	2.0979	1.45156	0.115005	0.0907324	-4.18918	-3.99984	0.189336
ATIC	37948	4558	363	2914	844	3.68359	3.09657	2.78313	8.50869	-0.404408	1.45827	1.86267
ATL2	82406	6066	154	3171	192	2.25751	1.55173	1.18072	1.93563	-0.935066	0.318918	1.25398
ATP2A1	26105	1447	37	3780	335	1.69993	5.83913	0.283679	3.37726	-2.58314	-0.789899	1.79324
ATP5A1	20191	1296	143	761	157	1.96849	1.51987	1.09638	1.58278	-0.844338	0.0585086	0.902847
ATP5C1	19687	1587	119	977	291	2.4722	2.00122	0.912374	2.93368	-1.4381	0.551832	1.98993
ATP5E	6916	658	345	705	772	2.91781	4.11068	2.64512	7.78283	-0.141553	0.920915	1.06247
ATP5G3	8350	455	148	406	365	1.67113	1.96074	1.13472	3.6797	-0.558493	0.908193	1.46669
ATP5H	8123	305	42	190	60	1.15151	0.943229	0.322015	0.604883	-1.83834	-0.640952	1.19738
ATP5J	19170	494	18	521	188	0.790298	1.09596	0.138006	1.8953	-2.51766	0.790228	3.30789
ATP5L	30343	526	2	616	5	0.531635	0.818657	0.015334	0.0504069	-5.11563	-4.02157	1.09406
ATP5S	23233	947	39	699	89	1.25006	1.21325	0.299013	0.897243	-2.06371	-0.435312	1.6284
ATP6AP1L	107516	1097	42	1621	60	0.31291	0.607981	0.322015	0.604883	0.0413772	-0.00737022	-0.0487474
ATP6V0A1	63768	7316	57	4092	112	3.5185	2.58769	0.43702	1.12911	-3.00919	-1.19647	1.81271
ATP6V0D1	43224	3958	77	2877	123	2.80826	2.68408	0.59036	1.24001	-2.25001	-1.11407	1.13593
ATP6V0E2	7728	871	285	658	582	3.45651	3.43351	2.1851	5.86736	-0.661616	0.773027	1.43464
ATP6V0E2-AS1	12914	322	45	451	84	0.764683	1.4083	0.345016	0.846836	-1.1482	-0.733802	0.414398
ATP6V1A	65038	1737	34	1258	44	0.819066	0.779998	0.260678	0.443581	-1.65171	-0.814274	0.837435
ATP6V1D	65895	521	10	852	28	0.242477	0.521395	0.0766701	0.282279	-1.66111	-0.885258	0.775857
ATP6V1G1	10628	710	191	515	325	2.04877	1.95405	1.4644	3.27645	-0.484448	0.745666	1.23011
ATP6V1H	128002	4253	1	2811	1	1.01898	0.885573	0.00766701	0.0100814	-7.05424	-6.45685	0.597397
ATP7A	139699	355	11	142	17	0.077933	0.0409897	0.0843371	0.171383	0.113934	2.06389	1.94996
ATP7B	78822	8867	588	6591	654	3.44997	3.37197	4.5082	6.59322	0.385968	0.967392	0.581423
ATP8B3	30202	266	4	183	6	0.270105	0.24434	0.030668	0.0604883	-3.13871	-2.01417	1.12455
ATP8B5P	76275	104	3	928	18	0.0418155	0.490621	0.023001	0.181465	-0.862339	-1.43492	-0.572579
ATP9A	172121	2983	37	1856	117	0.531503	0.434835	0.283679	1.17952	-0.905816	1.43966	2.34548
ATP9B	308999	10699	341	8078	806	1.06187	1.05421	2.61445	8.12559	1.2999	2.94631	1.64641
ATPAF1	41131	673	32	344	59	0.501802	0.337263	0.245344	0.594801	-1.03231	0.818533	1.85084
ATRN	180083	13942	84	8088	246	2.37432	1.81113	0.644029	2.48002	-1.88231	0.453465	2.33578
ATXN2L	14203	9160	161	5758	315	19.7789	16.3483	1.23439	3.17564	-4.00209	-2.36402	1.63807
ATXN3	48070	726	1	465	1	0.463179	0.390085	0.00766701	0.0100814	-5.91676	-5.27402	0.642739
ATXN7L1	271537	12696	40	9759	93	1.43392	1.44929	0.30668	0.937568	-2.22515	-0.628354	1.5968
ATXN7L3	8309	976	53	525	116	3.60236	2.54795	0.406352	1.16944	-3.14814	-1.12352	2.02462
AURKB	5863	1313	315	700	351	6.86801	4.81458	2.41511	3.53856	-1.5078	-0.444245	1.06356
AURKC	4540	11	2	16	5	0.0743058	0.142116	0.015334	0.0504069	-2.27674	-1.49538	0.78136
AVIL	21329	75	1	1556	37	0.107839	2.94184	0.00766701	0.373011	-3.81407	-2.97943	0.834646
AVPI1	9900	736	273	458	370	2.27997	1.86556	2.09309	3.73011	-0.123376	0.999606	1.12298
AXIN2	33085	1913	57	1532	107	1.77325	1.86727	0.43702	1.07871	-2.02063	-0.791628	1.229
AZI1	33407	2435	120	1610	427	2.23536	1.94343	0.920041	4.30475	-1.28074	1.14733	2.42806
AZIN1	67508	1908	177	1285	254	0.866781	0.767588	1.35706	2.56067	0.646747	1.73812	1.09137
B3GALT6	2793	261	126	192	154	2.86587	2.77211	0.966044	1.55253	-1.56881	-0.83636	0.73245
B3GNT2	28619	1568	229	955	237	1.68026	1.34564	1.75575	2.38929	0.0633953	0.828288	0.764892
B3GNT3	18255	210	9	126	27	0.352796	0.278336	0.0690031	0.272197	-2.3541	-0.0321727	2.32193
B3GNT8	3372	72	63	90	86	0.654834	1.0763	0.483022	0.866999	-0.439041	-0.311984	0.127057
B3GNT9	3110	86	14	40	17	0.848055	0.518656	0.107338	0.171383	-2.982	-1.59755	1.38444
B3GNTL1	109656	5852	107	4115	177	1.63666	1.51327	0.82037	1.7844	-0.996406	0.23777	1.23418
B4GALNT4	12321	899	24	601	21	2.23769	1.96702	0.184008	0.211709	-3.60417	-3.21586	0.388311
B4GALT3	6188	439	53	221	50	2.17571	1.4402	0.406352	0.504069	-2.42068	-1.51457	0.90611
B4GALT5	80934	7884	71	4430	158	2.98746	2.20726	0.544358	1.59286	-2.45629	-0.470636	1.98565
BACE1	30574	1150	5	1147	12	1.15354	1.51283	0.0383351	0.120977	-4.91126	-3.64445	1.2668
BACH1	436680	8934	8	10202	14	0.627435	0.942111	0.0613361	0.141139	-3.35466	-2.73878	0.615881
BAD	14875	300	45	143	77	0.618515	0.387667	0.345016	0.776266	-0.842148	1.00173	1.84388
BAG3	26450	2383	91	2246	195	2.76302	3.42424	0.697698	1.96587	-1.98557	-0.800616	1.18496
BAG6	13678	467	13	333	15	1.04708	0.981752	0.0996712	0.151221	-3.39305	-2.6987	0.694351
BAIAP2	82285	5290	35	2883	202	1.97161	1.41288	0.268345	2.03644	-2.87721	0.527414	3.40463
BAIAP2L1	109418	4184	79	2378	90	1.17271	0.876402	0.605694	0.907324	-0.95318	0.0500264	1.00321
BAK1	7691	351	70	263	126	1.39962	1.37896	0.536691	1.27025	-1.38287	-0.118468	1.26441
BAMBI	5598	152	25	83	60	0.832716	0.597895	0.191675	0.604883	-2.11916	0.0167627	2.13592
BANK1	663527	140	2	204	1	0.00647076	0.012398	0.015334	0.0100814	1.24473	-0.298414	-1.54314
BAP1	9338	1461	143	821	233	4.79825	3.54543	1.09638	2.34896	-2.12976	-0.593939	1.53582
BARD1	84059	3392	82	1887	157	1.23754	0.905248	0.628695	1.58278	-0.977038	0.806072	1.78311
BATF2	9103	226	15	122	16	0.761395	0.54045	0.115005	0.161302	-2.72695	-1.7444	0.982551
BAZ2B	297714	3677	17	4052	57	0.378774	0.548846	0.130339	0.574639	-1.53907	0.0662548	1.60532
BBC3	11943	309	9	185	23	0.793471	0.624652	0.0690031	0.231872	-3.52344	-1.42973	2.09372
BBIP1	20545	450	15	285	13	0.671727	0.559395	0.115005	0.131058	-2.54618	-2.09366	0.452512
BBS12	12242	38	1	33	8	0.0951957	0.108703	0.00766701	0.0806511	-3.63416	-0.430627	3.20353
BBS2	53448	978	13	601	21	0.561169	0.453443	0.0996712	0.211709	-2.49319	-1.09884	1.39435
BBS4	52291	1028	195	622	176	0.60291	0.479671	1.49507	1.77432	1.3102	1.88715	0.576955
BBS9	476825	2322	16	1605	42	0.149345	0.135736	0.122672	0.423418	-0.283836	1.64128	1.92511
BCAR1	39024	12441	323	7996	788	9.77709	8.26268	2.47645	7.94413	-1.98113	-0.0567212	1.92441
BCAR3	285360	5049	41	3962	47	0.542623	0.559888	0.314348	0.473825	-0.787591	-0.240785	0.546806
BCAS1	133989	343	1	223	6	0.0785075	0.0671144	0.00766701	0.0604883	-3.35609	-0.149967	3.20613
BCAS3	715386	13253	51	10223	102	0.568146	0.576259	0.391018	1.0283	-0.539028	0.835472	1.3745
BCAS4	82284	1352	63	541	79	0.503904	0.265132	0.483022	0.796429	-0.0610595	1.58684	1.6479
BCAT1	138099	2098	20	1260	40	0.465909	0.367926	0.15334	0.403255	-1.60331	0.132279	1.73559
BCDIN3D	5340	107	8	94	39	0.61451	0.70985	0.0613361	0.393174	-3.32463	-0.852347	2.47228
BCKDHB	239624	3880	89	2347	110	0.496578	0.394969	0.682364	1.10895	0.458521	1.48939	1.03087
BCL2	196783	1163	2	1151	8	0.18125	0.235867	0.015334	0.0806511	-3.56317	-1.54821	2.01496
BCL2L13	101768	2979	57	2232	164	0.897729	0.884429	0.43702	1.65335	-1.03858	0.902571	1.94115
BCL7B	21647	487	44	280	23	0.68995	0.521603	0.337349	0.231872	-1.03225	-1.16963	-0.137375
BCL9L	31734	3985	2	2644	33	3.85114	3.35983	0.015334	0.332686	-7.97241	-3.33615	4.63625
BCOR	127515	9194	102	6241	180	2.21121	1.97366	0.782035	1.81465	-1.49953	-0.121185	1.37834
BCR	138334	14031	39	8960	127	3.11061	2.61192	0.299013	1.28034	-3.37892	-1.02859	2.35033
BCS1L	4680	893	60	443	72	5.85183	3.81714	0.460021	0.725859	-3.66912	-2.39473	1.27439
BEND3	50088	1612	20	990	75	0.987001	0.797043	0.15334	0.756104	-2.68631	-0.0760729	2.61024
BEND6	72368	70	1	213	6	0.0296645	0.11869	0.00766701	0.0604883	-1.952	-0.972467	0.979536
BEND7	90491	6606	8	4200	14	2.23882	1.87165	0.0613361	0.141139	-5.18986	-3.72912	1.46074
BET1	41621	337	4	506	17	0.248315	0.49025	0.030668	0.171383	-3.01737	-1.51629	1.50107
BET1L	39645	1054	117	2739	73	0.815339	2.78602	0.89704	0.735941	0.137773	-1.92054	-2.05831
BFSP1	75316	137	1	228	5	0.0557853	0.122075	0.00766701	0.0504069	-2.86315	-1.27608	1.58707
BHLHE40	6208	217	8	150	29	1.072	0.97436	0.0613361	0.29236	-4.12742	-1.73671	2.39071
BHLHE40-AS1	83154	77	1	109	5	0.0283984	0.0528595	0.00766701	0.0504069	-1.88907	-0.0685425	1.82053
BICD1	276799	3326	4	3203	14	0.368505	0.46663	0.030668	0.141139	-3.58688	-1.72516	1.86172
BID	40631	2356	70	1264	86	1.7783	1.2545	0.536691	0.866999	-1.72833	-0.533007	1.19532
BIRC2	31460	1400	203	870	226	1.36476	1.11517	1.5564	2.27839	0.189572	1.03075	0.841183
BLM	98302	2261	15	1361	29	0.705382	0.558311	0.115005	0.29236	-2.61671	-0.933321	1.68338
BLOC1S2	12757	724	42	527	99	1.74051	1.66587	0.322015	0.998057	-2.43431	-0.739085	1.69523
BLOC1S4	1546	50	30	35	48	0.991852	0.912932	0.23001	0.483906	-2.10843	-0.91578	1.19265
BLVRA	48661	1607	120	1099	371	1.01279	0.910745	0.920041	3.74019	-0.13857	2.03799	2.17656
BMPR1B	400481	24	1	318	1	0.00183787	0.0320203	0.00766701	0.0100814	2.06063	-1.66729	-3.72792
BNIP3	13858	1883	216	1151	196	4.16712	3.34931	1.65607	1.97595	-1.33128	-0.761315	0.569968
BNIP3L	122739	218	1	178	1	0.0544703	0.0584814	0.00766701	0.0100814	-2.82873	-2.53628	0.292451
BOK	15411	1230	121	493	104	2.44771	1.29002	0.927709	1.04846	-1.39969	-0.299116	1.10058
BOK-AS1	14575	114	10	1209	141	0.239874	3.34501	0.0766701	1.42147	-1.64554	-1.23462	0.410915
BOLA1	12912	76	21	108	33	0.180512	0.337295	0.161007	0.332686	-0.16497	-0.0198528	0.145117
BOLA2B	1373	149	439	151	405	3.32814	4.43493	3.36582	4.08296	0.0162402	-0.119295	-0.135535
BOLA3	12597	781	90	358	167	1.90139	1.14603	0.690031	1.68359	-1.46232	0.554897	2.01721
BOLA3-AS1	2053	169	162	83	99	2.52455	1.63031	1.24206	0.998057	-1.0233	-0.707949	0.315347
BOP1	29028	1163	129	655	231	1.22871	0.909922	0.989045	2.3288	-0.313035	1.35577	1.66881
BPIFB2	16110	5885	394	3594	789	11.2031	8.99627	3.0208	7.95421	-1.89089	-0.177609	1.71328
BPIFB6	12400	14	4	373	78	0.0346252	1.21302	0.030668	0.786348	-0.175087	-0.625361	-0.450275
BRAF	205438	6008	55	3461	113	0.896882	0.679361	0.421686	1.1392	-1.08875	0.745765	1.83452
BRAP	43841	1319	62	935	122	0.922679	0.860025	0.475355	1.22993	-0.956824	0.516124	1.47295
BRD1	54230	7325	126	5035	259	4.14242	3.74404	0.966044	2.61108	-2.10031	-0.519949	1.58037
BRD2	12846	1092	21	706	38	2.607	2.21624	0.161007	0.383092	-4.01719	-2.53235	1.48484
BRI3BP	37532	3431	67	2344	155	2.80353	2.51847	0.51369	1.56261	-2.44827	-0.688583	1.75969
BRIP1	182256	14330	55	7765	77	2.4113	1.71807	0.421686	0.776266	-2.51557	-1.14616	1.36941
BRWD3	138835	1434	10	927	13	0.316764	0.269253	0.0766701	0.131058	-2.04667	-1.03876	1.00792
BST2	2710	200	301	159	320	2.26332	2.36596	2.30777	3.22604	0.0280563	0.447338	0.419282
BTBD1	50933	2026	44	1144	76	1.21991	0.905747	0.337349	0.766185	-1.85446	-0.241415	1.61304
BTBD11	341230	13522	14	8381	41	1.21529	0.990441	0.107338	0.413337	-3.50107	-1.26075	2.24031
BTBD16	66857	573	38	3078	174	0.262841	1.85653	0.291346	1.75416	0.148543	-0.0818273	-0.23037
BTBD19	7104	527	101	541	155	2.27507	3.07096	0.774368	1.56261	-1.55482	-0.974729	0.580087
BTBD7	95543	4543	30	3372	77	1.45824	1.42321	0.23001	0.776266	-2.66446	-0.874524	1.78994
BTBD9	471698	5546	10	3386	22	0.36058	0.28947	0.0766701	0.22179	-2.23358	-0.384215	1.84937
BTD	44482	533	92	528	172	0.367476	0.478663	0.705365	1.734	0.94072	1.85702	0.9163
BTG3	19295	326	13	112	11	0.518154	0.234074	0.0996712	0.110895	-2.37813	-1.07777	1.30037
BTN2A2	11779	201	16	131	36	0.523328	0.44848	0.122672	0.36293	-2.09291	-0.305353	1.78755
BTN3A1	12980	321	18	213	16	0.758432	0.661736	0.138006	0.161302	-2.45829	-2.03649	0.421795
BTN3A2	13160	312	16	200	28	0.727084	0.61285	0.122672	0.282279	-2.56731	-1.11841	1.4489
BTN3A3	12944	206	8	177	20	0.488073	0.551423	0.0613361	0.201628	-2.99229	-1.45147	1.54082
BTRC	203259	4119	88	2565	137	0.621481	0.508883	0.674697	1.38115	0.118529	1.44046	1.32194
BUD13	24819	908	86	606	131	1.12199	0.984619	0.659363	1.32066	-0.766911	0.423622	1.19053
BZRAP1-AS1	90317	60	10	30	5	0.0203736	0.0133947	0.0766701	0.0504069	1.91196	1.91196	0
C10orf10	7830	272	14	255	30	1.06535	1.31328	0.107338	0.302441	-3.3111	-2.11845	1.19265
C10orf118	53359	725	13	420	39	0.416693	0.317411	0.0996712	0.393174	-2.06374	0.308816	2.37255
C11orf24	10667	1028	160	730	397	2.95554	2.75969	1.22672	4.00231	-1.26861	0.536325	1.80494
C11orf35	5925	105	2	52	10	0.543484	0.353912	0.015334	0.100814	-5.14743	-1.8117	3.33573
C11orf54	23159	367	20	408	91	0.485996	0.710429	0.15334	0.917406	-1.66421	0.36887	2.03308
C11orf68	2310	108	46	83	66	1.43383	1.44893	0.352683	0.665371	-2.02343	-1.12275	0.90068
C11orf71	8975	81	2	198	28	0.276781	0.889633	0.015334	0.282279	-4.17394	-1.65609	2.51785
C11orf82	58303	1230	9	954	18	0.646994	0.659838	0.0690031	0.181465	-3.22902	-1.86242	1.3666
C11orf83	3415	77	50	88	87	0.69149	1.03914	0.383351	0.87708	-0.851045	-0.244603	0.606442
C12orf10	7492	334	39	332	79	1.36721	1.78698	0.299013	0.796429	-2.19295	-1.16591	1.02704
C12orf4	50781	986	54	690	88	0.595473	0.547934	0.414019	0.887162	-0.524339	0.695196	1.21954
C12orf45	63428	1610	41	2074	97	0.778451	1.31858	0.314348	0.977894	-1.30825	-0.431239	0.877006
C12orf49	22283	746	130	414	164	1.02672	0.749215	0.996712	1.65335	-0.0427924	1.14194	1.18473
C12orf5	31968	3012	102	1783	137	2.88952	2.24914	0.782035	1.38115	-1.88552	-0.703502	1.18202
C12orf61	1684	34	13	11	6	0.619189	0.263409	0.0996712	0.0604883	-2.63513	-2.12258	0.512554
C12orf73	15507	513	67	605	84	1.01456	1.57329	0.51369	0.846836	-0.981878	-0.893626	0.0882519
C14orf1	11399	726	209	457	307	1.95324	1.6167	1.60241	3.09498	-0.285631	0.93688	1.22251
C14orf119	5692	499	45	394	101	2.68857	2.79133	0.345016	1.01822	-2.96211	-1.4549	1.5072
C14orf132	54757	13	1	12	1	0.00728098	0.00883734	0.00766701	0.0100814	0.0745318	0.190009	0.115477
C14orf142	4201	106	41	72	63	0.773819	0.69113	0.314348	0.635127	-1.29964	-0.121912	1.17772
C14orf159	165300	7006	175	4928	393	1.29982	1.2022	1.34173	3.96198	0.0457788	1.72054	1.67476
C14orf182	25809	70	4	160	9	0.0831789	0.249994	0.030668	0.0907324	-1.43948	-1.4622	-0.0227201
C14orf37	298405	199	1	235	3	0.0204519	0.0317572	0.00766701	0.0302441	-1.4155	-0.0704265	1.34507
C14orf80	9721	741	119	483	328	2.33773	2.00362	0.912374	3.30669	-1.35741	0.722777	2.08018
C14orf93	23266	700	23	482	101	0.922704	0.835421	0.176341	1.01822	-2.3875	0.285473	2.67297
C15orf39	16527	2286	529	2938	2147	4.24198	7.16866	4.05585	21.6447	-0.0647328	1.59424	1.65897
C15orf41	230638	5583	40	2674	36	0.742374	0.467531	0.30668	0.36293	-1.27541	-0.365372	0.910038
C15orf52	9516	537	27	202	36	1.73064	0.856006	0.207009	0.36293	-3.06354	-1.23793	1.8256
C15orf62	2485	22	2	97	21	0.271508	1.57407	0.015334	0.211709	-4.14619	-2.89435	1.25184
C16orf13	1930	401	127	157	164	6.37196	3.28037	0.973711	1.65335	-2.71017	-0.988468	1.7217
C16orf45	190734	100	2	145	2	0.016079	0.0306563	0.015334	0.0201628	-0.068438	-0.604491	-0.536053
C16orf52	79897	7871	83	8382	234	3.02124	4.23055	0.636362	2.35904	-2.24722	-0.842645	1.40458
C16orf59	4884	581	88	369	315	3.64827	3.04671	0.674697	3.17564	-2.4349	0.0597942	2.49469
C16orf72	29993	3130	566	2940	1293	3.20045	3.95282	4.33953	13.0352	0.439265	1.72146	1.28219
C16orf80	15859	738	72	434	101	1.42714	1.10355	0.552025	1.01822	-1.37032	-0.11611	1.25421
C16orf86	1943	66	31	32	39	1.04174	0.664136	0.237677	0.393174	-2.13191	-0.756312	1.3756
C16orf87	34805	885	41	659	47	0.779808	0.763526	0.314348	0.473825	-1.31076	-0.688323	0.622436
C16orf91	9601	42	46	107	72	0.134159	0.449415	0.352683	0.725859	1.39443	0.691643	-0.702787
C16orf93	5288	152	38	64	16	0.881532	0.488055	0.291346	0.161302	-1.59728	-1.59728	-2.22045e-16
C16orf95	233855	4235	33	11481	125	0.555383	1.97976	0.253011	1.26017	-1.13428	-0.651706	0.482576
C17orf104	33915	17	24	15	30	0.0153725	0.0178353	0.184008	0.302441	3.58135	4.08385	0.5025
C17orf58	2549	54	12	17	7	0.649696	0.268942	0.0920041	0.0705697	-2.81999	-1.93018	0.889817
C17orf59	1913	35	9	27	7	0.561099	0.569153	0.0690031	0.0705697	-3.02352	-3.0117	0.0118254
C17orf62	8241	1002	77	612	184	3.72884	2.99469	0.59036	1.85497	-2.65906	-0.691006	1.96805
C17orf67	46861	160	1	486	18	0.104712	0.41822	0.00766701	0.181465	-3.77161	-1.20457	2.56704
C17orf70	14077	2448	668	1545	633	5.33319	4.42587	5.12156	6.38151	-0.0584155	0.527939	0.586354
C17orf75	25459	318	1	217	4	0.383065	0.343715	0.00766701	0.0403255	-5.64278	-3.09145	2.55133
C17orf80	16720	1087	106	791	171	1.99379	1.90774	0.812703	1.72392	-1.29471	-0.146178	1.14853
C17orf89	2043	537	831	432	899	8.06106	8.52698	6.37129	9.06316	-0.339384	0.087979	0.427363
C17orf97	13393	79	2	53	1	0.180899	0.15958	0.015334	0.0100814	-3.56037	-3.98451	-0.42414
C18orf21	7196	251	107	161	116	1.06972	0.902225	0.82037	1.16944	-0.382881	0.374259	0.757141
C18orf25	93431	2294	102	1554	185	0.752989	0.670718	0.782035	1.86506	0.0546051	1.47544	1.42084
C19orf18	16098	82	6	582	80	0.156217	1.45791	0.0460021	0.806511	-1.76378	-0.854138	0.909642
C19orf24	4223	387	75	1084	1090	2.81045	10.3511	0.575026	10.9887	-2.2891	0.0862316	2.37533
C19orf26	9741	322	22	163	39	1.01377	0.674783	0.168674	0.393174	-2.58742	-0.779256	1.80816
C19orf40	6014	47	14	28	10	0.239674	0.187748	0.107338	0.100814	-1.15891	-0.897102	0.261807
C19orf44	25042	1051	30	624	46	1.28712	1.00484	0.23001	0.463744	-2.48438	-1.11556	1.36882
C19orf47	28992	655	87	626	273	0.692866	0.870715	0.66703	2.75222	-0.0548246	1.66032	1.71515
C19orf48	7226	2641	1124	1781	2233	11.2087	9.93908	8.61772	22.5117	-0.379245	1.17949	1.55874
C19orf52	4803	246	59	241	204	1.57076	2.02341	0.452354	2.0566	-1.79594	0.0234718	1.81941
C19orf53	4295	257	98	184	166	1.83508	1.72757	0.751367	1.67351	-1.28826	-0.0458644	1.24239
C19orf54	10698	1374	12	904	47	3.93886	3.40758	0.0920041	0.473825	-5.41993	-2.84632	2.57361
C19orf57	24105	199	9	146	26	0.253182	0.244245	0.0690031	0.262116	-1.87544	0.101876	1.97731
C19orf60	3652	378	103	186	194	3.17429	2.05382	0.789702	1.95579	-2.00706	-0.0705592	1.9365
C19orf66	7131	345	42	195	68	1.48373	1.10272	0.322015	0.685534	-2.20403	-0.685763	1.51827
C19orf67	4257	40	26	67	22	0.288166	0.634675	0.199342	0.22179	-0.531651	-1.51682	-0.985169
C19orf70	2476	105	84	41	47	1.30054	0.667749	0.644029	0.473825	-1.01392	-0.494952	0.518965
C19orf73	743	10	24	8	19	0.41276	0.434191	0.184008	0.191546	-1.16553	-1.18064	-0.0151069
C19orf80	4442	252	116	138	152	1.73984	1.2528	0.889373	1.53237	-0.96809	0.290612	1.2587
C19orf82	24606	397	47	242	20	0.494807	0.396602	0.36035	0.201628	-0.457468	-0.975997	-0.518529
C1orf106	24688	2457	33	1750	129	3.05215	2.85846	0.253011	1.3005	-3.59255	-1.13617	2.45638
C1orf112	191977	2224	213	1641	268	0.355281	0.344699	1.63307	2.70181	2.20056	2.97052	0.769961
C1orf116	14236	73	1	48	10	0.157261	0.135967	0.00766701	0.100814	-4.35835	-0.431562	3.92679
C1orf122	2476	82	63	78	180	1.01566	1.27035	0.483022	1.81465	-1.07226	0.514462	1.58672
C1orf131	17425	607	65	382	100	1.06832	0.884037	0.498356	1.00814	-1.1001	0.189514	1.28961
C1orf132	67633	2728	141	1352	93	1.23701	0.806117	1.08105	0.937568	-0.194421	0.217935	0.412356
C1orf159	34544	3042	33	2048	82	2.70068	2.39077	0.253011	0.826673	-3.41605	-1.53208	1.88396
C1orf162	4721	34	3	192	23	0.220867	1.64001	0.023001	0.231872	-3.26341	-2.82231	0.4411
C1orf168	100893	1223	9	476	14	0.371751	0.190251	0.0690031	0.141139	-2.4296	-0.430781	1.99882
C1orf172	10845	63	3	40	9	0.178155	0.148734	0.023001	0.0907324	-2.95336	-0.713045	2.24031
C1orf174	11169	627	58	348	64	1.72163	1.25645	0.444687	0.645208	-1.95291	-0.961515	0.991397
C1orf216	5598	123	9	329	57	0.673842	2.36997	0.0690031	0.574639	-3.28768	-2.04414	1.24354
C1orf233	2085	11	2	24	7	0.161798	0.464179	0.015334	0.0705697	-3.39938	-2.71756	0.681824
C1orf53	4721	11	1	8	2	0.071457	0.0683339	0.00766701	0.0201628	-3.22034	-1.76091	1.45943
C1orf63	95977	1441	59	958	70	0.460451	0.402512	0.452354	0.705697	-0.0255948	0.810018	0.835613
C1orf64	4572	153	80	201	202	1.02629	1.77284	0.613361	2.03644	-0.742634	0.199985	0.94262
C1orf85	5584	409	89	408	241	2.24628	2.94642	0.682364	2.42961	-1.71892	-0.278237	1.44069
C1QTNF1-AS1	8447	1408	153	755	263	5.11195	3.60433	1.17305	2.6514	-2.1236	-0.442975	1.68063
C1R	57691	7	1	45	4	0.00372114	0.0314546	0.00766701	0.0403255	1.04292	0.358421	-0.684498
C1RL-AS1	14450	1163	259	866	204	2.4683	2.41674	1.98576	2.0566	-0.31383	-0.2328	0.0810292
C20ORF135	339	154	931	155	997	13.9318	18.4379	7.13799	10.0511	-0.964792	-0.875318	0.0894745
C20orf194	158322	9099	33	5466	163	1.76254	1.39222	0.253011	1.64327	-2.80038	0.239176	3.03956
C20orf96	19887	1273	21	799	46	1.96311	1.62016	0.161007	0.463744	-3.60795	-1.80474	1.80321
C21orf2	10459	531	1	190	1	1.55701	0.73256	0.00766701	0.0100814	-7.6659	-6.18318	1.48271
C21orf33	12119	3571	304	3271	892	9.03669	10.8841	2.33077	8.99259	-1.95499	-0.275417	1.67957
C21orf49	121633	81	1	461	2	0.020423	0.152837	0.00766701	0.0201628	-1.41346	-2.92223	-1.50877
C21orf90	8737	1269	45	2364	425	4.45436	10.911	0.345016	4.28459	-3.69049	-1.34856	2.34193
C22orf43	23870	196	35	1037	335	0.25182	1.75189	0.268345	3.37726	0.0916998	0.946944	0.855244
C2CD5	95964	1780	26	863	17	0.56885	0.362646	0.199342	0.171383	-1.5128	-1.08133	0.431468
C2orf27A	45026	277	2	1035	26	0.18867	0.926952	0.015334	0.262116	-3.62106	-1.82229	1.79877
C2orf27B	6701	14	1	137	5	0.0640729	0.824444	0.00766701	0.0504069	-3.06298	-4.03173	-0.968749
C2orf44	20236	462	145	474	245	0.70017	0.944569	1.11172	2.46994	0.667012	1.38675	0.719735
C2orf48	70343	17577	244	35447	1440	7.6632	20.3207	1.87075	14.5172	-2.03433	-0.485188	1.54914
C2orf54	10842	257	27	118	61	0.726959	0.438887	0.207009	0.614964	-1.81218	0.486653	2.29883
C2orf76	64604	454	33	501	59	0.215518	0.312722	0.253011	0.594801	0.231397	0.927528	0.696131
C2orf82	21439	934	299	3062	1141	1.33607	5.75945	2.29244	11.5029	0.778889	0.99799	0.219102
C3	52859	16999	483	12783	1544	9.86258	9.752	3.70317	15.5657	-1.41321	0.674595	2.0878
C3orf35	49229	2106	84	7099	491	1.31197	5.81509	0.644029	4.94996	-1.02654	-0.232384	0.794151
C3orf38	18987	223	16	239	94	0.360193	0.5076	0.122672	0.94765	-1.55396	0.900662	2.45462
C3orf62	9308	492	106	521	237	1.62104	2.25715	0.812703	2.38929	-0.996123	0.0820749	1.0782
C3orf70	74965	545	22	315	60	0.222959	0.169446	0.168674	0.604883	-0.402536	1.83583	2.23836
C4BPA	40711	326	4	178	8	0.245579	0.176315	0.030668	0.0806511	-3.00138	-1.12839	1.87299
C4BPB	11152	697	32	386	48	1.91675	1.39577	0.245344	0.483906	-2.96578	-1.52826	1.43752
C4orf29	74406	2745	57	1552	42	1.13141	0.841131	0.43702	0.423418	-1.37235	-0.990248	0.382105
C4orf32	49860	1686	10	775	13	1.03703	0.626801	0.0766701	0.131058	-3.75765	-2.2578	1.49985
C4orf33	23324	43	2	25	3	0.0565395	0.0432232	0.015334	0.0302441	-1.88252	-0.51515	1.36737
C4orf36	59997	696	5	912	40	0.355767	0.612979	0.0383351	0.403255	-3.2142	-0.604143	2.61005
C4orf46	5577	73	13	41	34	0.401429	0.296458	0.0996712	0.342767	-2.0099	0.2094	2.2193
C4orf47	23587	19	1	18	3	0.024704	0.0307737	0.00766701	0.0302441	-1.68801	-0.0250425	1.66297
C4orf48	2009	17	16	13	33	0.259511	0.260942	0.122672	0.332686	-1.08099	0.350432	1.43142
C5AR1	32044	76	1	1123	3	0.0727366	1.41323	0.00766701	0.0302441	-3.24595	-5.5462	-2.30025
C5orf15	13278	475	35	293	62	1.0971	0.889846	0.268345	0.625046	-2.03153	-0.509595	1.52194
C5orf28	39642	962	110	1066	356	0.744227	1.08438	0.843371	3.58897	0.180424	1.7267	1.54628
C5orf30	19959	124	7	73	10	0.190533	0.147491	0.0536691	0.100814	-1.82787	-0.548929	1.27894
C5orf45	27738	2022	37	1670	102	2.23559	2.42785	0.283679	1.0283	-2.97832	-1.23942	1.73891
C5orf55	1614	55	35	31	28	1.04507	0.77453	0.268345	0.282279	-1.96144	-1.4562	0.505235
C6orf1	3091	134	37	78	39	1.32951	1.0176	0.283679	0.393174	-2.22856	-1.37193	0.856636
C6orf120	4169	143	11	91	22	1.05194	0.880217	0.0843371	0.22179	-3.64074	-1.98866	1.65208
C6orf132	41502	307	8	192	42	0.226859	0.186557	0.0613361	0.423418	-1.88699	1.18246	3.06945
C6orf136	6172	72	4	30	5	0.357761	0.196009	0.030668	0.0504069	-3.54419	-1.95922	1.58496
C6orf226	550	14	21	20	7	0.780641	1.46638	0.161007	0.0705697	-2.27753	-4.37707	-2.09954
C6orf3	2421	17	20	66	81	0.215348	1.09933	0.15334	0.816592	-0.489932	-0.428941	0.0609906
C6orf47	2475	28	36	41	60	0.346952	0.668019	0.276012	0.604883	-0.330001	-0.143233	0.186769
C6orf52	23380	124	1	199	17	0.162653	0.343233	0.00766701	0.171383	-4.40699	-1.00196	3.40503
C7orf26	18710	1493	36	1196	73	2.44722	2.57773	0.276012	0.735941	-3.14834	-1.80844	1.3399
C7orf43	4296	625	150	287	132	4.46172	2.694	1.15005	1.33074	-1.9559	-1.01752	0.938381
C7orf49	78433	1792	28	4533	275	0.700689	2.3306	0.214676	2.77238	-1.70661	0.250426	1.95704
C7orf50	141275	18760	225	17957	713	4.07243	5.12564	1.72508	7.18802	-1.23923	0.487862	1.72709
C7orf55-LUC7L2	83094	66	164	100	230	0.0243591	0.04853	1.25739	2.31872	5.68983	5.57831	-0.111524
C7orf60	120770	883	14	477	20	0.224227	0.159272	0.107338	0.201628	-1.0628	0.340201	1.403
C8A	63416	391	3	469	15	0.189088	0.298232	0.023001	0.151221	-3.03929	-0.979779	2.05951
C8orf31	20734	257	1	313	27	0.380134	0.608753	0.00766701	0.272197	-5.6317	-1.1612	4.47049
C8orf33	3653	386	389	334	510	3.24059	3.68703	2.98247	5.1415	-0.119749	0.479731	0.59948
C8orf4	1833	178	39	77	29	2.97813	1.69398	0.299013	0.29236	-3.31612	-2.5346	0.781526
C8orf76	21443	177	92	156	138	0.253148	0.293372	0.705365	1.39123	1.47839	2.24556	0.767166
C9orf114	10171	1233	19	1299	130	3.7178	5.15022	0.145673	1.31058	-4.67364	-1.97443	2.69921
C9orf116	6554	89	3	42	4	0.416457	0.258418	0.023001	0.0403255	-4.1784	-2.67994	1.49845
C9orf142	1567	308	171	170	381	6.02793	4.37482	1.31106	3.84101	-2.20093	-0.187739	2.01319
C9orf156	18082	289	59	174	65	0.49016	0.388046	0.452354	0.65529	-0.1158	0.755907	0.871707
C9orf64	18676	415	45	320	63	0.681476	0.690949	0.345016	0.635127	-0.982001	-0.121535	0.860466
C9orf69	4305	321	36	318	279	2.28675	2.97875	0.276012	2.81271	-3.05049	-0.0827484	2.96774
C9orf9	12175	54	4	20	5	0.136023	0.0662432	0.030668	0.0504069	-2.14904	-0.39415	1.75489
C9orf91	35217	672	26	381	41	0.585198	0.436267	0.199342	0.413337	-1.55368	-0.0778951	1.47578
CA3	75605	1241	11	3016	65	0.503393	1.60865	0.0843371	0.65529	-2.57745	-1.29564	1.2818
CAB39	108231	6483	93	4032	100	1.83701	1.50227	0.713032	1.00814	-1.36532	-0.575454	0.789863
CABLES2	18654	1673	563	1534	923	2.75049	3.31614	4.31653	9.30511	0.650182	1.48852	0.838335
CABYR	22626	17	1	140	17	0.0230424	0.249517	0.00766701	0.171383	-1.58755	-0.541911	1.04564
CACFD1	10882	474	69	385	228	1.33584	1.4267	0.529024	2.29855	-1.33635	0.688047	2.02439
CACNA1H	68531	7632	133	4294	402	3.41537	2.52671	1.01971	4.05272	-1.74388	0.68163	2.42551
CACNA2D4	126880	2985	37	1662	41	0.721502	0.528224	0.283679	0.413337	-1.34674	-0.353832	0.992909
CACNB1	24248	251	5	117	5	0.317456	0.194576	0.0383351	0.0504069	-3.04982	-1.94864	1.10118
CACNB4	266304	6864	19	4715	42	0.790471	0.713977	0.145673	0.423418	-2.43998	-0.753794	1.68618
CACNG4	68489	1428	8	592	6	0.639431	0.348563	0.0613361	0.0604883	-3.38198	-2.52669	0.855289
CADPS2	568333	15548	23	9506	77	0.838992	0.674489	0.176341	0.776266	-2.25029	0.202757	2.45304
CAHM	896	31	42	14	47	1.06106	0.630086	0.322015	0.473825	-1.72031	-0.411195	1.30911
CALCOCO1	16627	260	9	148	14	0.479563	0.358945	0.0690031	0.141139	-2.79699	-1.34664	1.45034
CALCOCO2	35535	1061	44	756	162	0.915683	0.857917	0.337349	1.63318	-1.44061	0.928776	2.36938
CAMK2N1	3830	504	83	329	151	4.03569	3.46399	0.636362	1.52229	-2.6649	-1.18619	1.4787
CAMKK1	34577	374	2	141	3	0.331719	0.164442	0.015334	0.0302441	-4.43515	-2.44285	1.99231
CAMKMT	410643	19728	41	12507	72	1.47335	1.2282	0.314348	0.725859	-2.22866	-0.758782	1.46988
CAND1	50671	2423	212	2355	764	1.46649	1.87418	1.62541	7.70218	0.14843	2.03901	1.89058
CANT1	18151	1552	198	1406	376	2.62227	3.12367	1.51807	3.7906	-0.788579	0.279185	1.06776
CAPG	23685	107	15	63	13	0.138547	0.107262	0.115005	0.131058	-0.268675	0.289062	0.557736
CAPN12	39718	829	5	607	19	0.640108	0.616285	0.0383351	0.191546	-4.06158	-1.6859	2.37568
CAPN2	74426	479	4	253	7	0.197377	0.137081	0.030668	0.0705697	-2.68615	-0.957904	1.72824
CAPNS1	10779	775	412	482	428	2.205	1.80322	3.15881	4.31483	0.518599	1.25873	0.74013
CAPRIN2	45400	2997	71	1801	75	2.0245	1.5997	0.544358	0.756104	-1.89494	-1.08114	0.813792
CAPS	4171	14	3	16	2	0.102938	0.154689	0.023001	0.0201628	-2.162	-2.93961	-0.777608
CAPS2	114950	17	1	11	1	0.00453551	0.0038589	0.00766701	0.0100814	0.7574	1.38543	0.628031
CAPZA2	110980	2716	53	2033	82	0.750535	0.738708	0.406352	0.826673	-0.885191	0.162313	1.0475
CARD8	75177	2483	6	1853	30	1.01293	0.993964	0.0460021	0.302441	-4.46069	-1.71654	2.74415
CARHSP1	16068	2920	230	1858	488	5.57323	4.66298	1.76341	4.91971	-1.66014	0.077321	1.73747
CARM1	51265	3578	45	2524	127	2.14045	1.9854	0.345016	1.28034	-2.63318	-0.632909	2.00027
CASC10	4605	221	34	151	90	1.4718	1.32229	0.260678	0.907324	-2.49724	-0.54335	1.95389
CASC4	127030	3600	44	2279	50	0.869125	0.723466	0.337349	0.504069	-1.36532	-0.521304	0.844021
CASC7	9346	1004	59	743	97	3.29453	3.20585	0.452354	0.977894	-2.86455	-1.71296	1.15159
CASC9	101338	449	5	835	35	0.135881	0.332272	0.0383351	0.352848	-1.82561	0.0866821	1.91229
CASD1	47801	1652	88	980	164	1.05989	0.82674	0.674697	1.65335	-0.651597	0.999883	1.65148
CASK	408530	7281	13	4340	37	0.546579	0.428396	0.0996712	0.373011	-2.45518	-0.199728	2.25546
CASKIN1	19343	183	4	121	22	0.290144	0.252256	0.030668	0.22179	-3.24196	-0.185692	3.05627
CASP16	5745	109	57	51	27	0.581866	0.357981	0.43702	0.272197	-0.412987	-0.395231	0.0177565
CASP2	19482	1426	71	936	83	2.24477	1.93741	0.544358	0.836755	-2.04394	-1.21126	0.832686
CASP6	14955	387	52	359	61	0.793617	0.968028	0.398685	0.614964	-0.993194	-0.654547	0.338647
CASP7	51721	1711	55	999	92	1.01454	0.778894	0.421686	0.927487	-1.26659	0.251899	1.51849
CASP8	54269	5175	275	3547	407	2.92445	2.63566	2.10843	4.10312	-0.471999	0.638558	1.11056
CASS4	47229	302	4	2821	96	0.196103	2.40865	0.030668	0.967813	-2.6768	-1.31543	1.36138
CAT	33138	1755	39	927	58	1.62419	1.12806	0.299013	0.58472	-2.44144	-0.94803	1.49341
CBFB	71943	4965	180	3003	284	2.11649	1.68324	1.38006	2.86311	-0.616942	0.766341	1.38328
CBLC	22766	587	173	389	241	0.790747	0.689038	1.32639	2.42961	0.74622	1.81807	1.07185
CBLL1	17971	605	51	436	73	1.03245	0.97835	0.391018	0.735941	-1.40077	-0.410761	0.990006
CBR4	146506	7159	56	10537	229	1.49859	2.90029	0.429353	2.30864	-1.80337	-0.329157	1.47421
CBS	23753	3532	69	1867	181	4.56025	3.16961	0.529024	1.82473	-3.10771	-0.796622	2.31108
CBX1	31470	1395	87	711	100	1.35945	0.911072	0.66703	1.00814	-1.0272	0.146056	1.17326
CBX2	9852	791	19	374	19	2.46228	1.53083	0.145673	0.191546	-4.07919	-2.99855	1.08064
CBX5	49163	1579	17	2512	179	0.984986	2.06045	0.130339	1.80457	-2.91783	-0.191304	2.72653
CBX6	10865	720	17	368	75	2.03231	1.36583	0.130339	0.756104	-3.96277	-0.853127	3.10965
CBX7	32508	164	1	98	2	0.154718	0.121567	0.00766701	0.0201628	-4.33483	-2.59199	1.74284
CBY1	17219	547	33	395	76	0.974239	0.925059	0.253011	0.766185	-1.94507	-0.271852	1.67322
CC2D1A	24679	1492	59	869	100	1.85408	1.41995	0.452354	1.00814	-2.03518	-0.494144	1.54103
CC2D1B	20471	2055	6	1193	51	3.07864	2.35007	0.0460021	0.51415	-6.06445	-2.19244	3.87201
CC2D2A	131692	861	16	492	5	0.200507	0.150656	0.122672	0.0504069	-0.708846	-1.57956	-0.870717
CCAR2	16883	2074	16	1420	49	3.76743	3.39171	0.122672	0.493988	-4.9407	-2.77947	2.16123
CCAT1	11223	981	505	615	543	2.68069	2.20977	3.87184	5.47419	0.530417	1.30875	0.778336
CCBL2	57181	1835	156	1015	133	0.984171	0.715804	1.19605	1.34082	0.281302	0.905482	0.624181
CCDC101	37876	1672	84	1000	245	1.35381	1.06467	0.644029	2.46994	-1.07183	1.21407	2.2859
CCDC107	3208	94	32	43	42	0.898627	0.540523	0.245344	0.423418	-1.87291	-0.352273	1.52064
CCDC11	39330	37	1	428	48	0.0288512	0.438834	0.00766701	0.483906	-1.9119	0.141054	2.05295
CCDC115	4109	140	11	73	18	1.04491	0.716418	0.0843371	0.181465	-3.63106	-1.98111	1.64995
CCDC120	16409	535	43	265	42	0.999903	0.651244	0.329682	0.423418	-1.60071	-0.621116	0.979599
CCDC121	3374	50	5	7	7	0.454476	0.0836629	0.0383351	0.0705697	-3.56747	-0.24554	3.32193
CCDC122	55783	468	11	305	9	0.257294	0.220484	0.0843371	0.0907324	-1.60918	-1.28099	0.328193
CCDC127	21345	932	54	745	77	1.33908	1.40747	0.414019	0.776266	-1.69347	-0.858484	0.834989
CCDC134	25621	2127	487	1351	371	2.546	2.12637	3.73384	3.74019	0.552429	0.814718	0.26229
CCDC138	98721	7121	63	4305	121	2.21217	1.75851	0.483022	1.21985	-2.1953	-0.527649	1.66765
CCDC14	64413	3577	1	2177	11	1.70307	1.3629	0.00766701	0.110895	-7.79525	-3.61941	4.17584
CCDC144CP	82394	47	21	138	64	0.017494	0.0675404	0.161007	0.645208	3.2022	3.25594	0.053747
CCDC146	207100	534	1	981	15	0.0790765	0.191016	0.00766701	0.151221	-3.36651	-0.337035	3.02948
CCDC154	10174	70	7	382	96	0.211005	1.51409	0.0536691	0.967813	-1.97511	-0.645651	1.32946
CCDC162P	64036	651	1	1315	35	0.311776	0.828098	0.00766701	0.352848	-5.3457	-1.23075	4.11495
CCDC17	4014	266	41	1435	458	2.03231	14.4163	0.314348	4.61727	-2.69269	-1.64259	1.0501
CCDC173	49009	75	1	80	2	0.0469323	0.0658255	0.00766701	0.0201628	-2.61384	-1.70695	0.906891
CCDC18	98812	4112	57	3214	302	1.27623	1.31164	0.43702	3.04458	-1.54612	1.21486	2.76099
CCDC22	15061	362	66	257	98	0.737125	0.688112	0.506023	0.987975	-0.542706	0.521831	1.06454
CCDC25	39336	655	1	379	1	0.510666	0.388534	0.00766701	0.0100814	-6.05757	-5.26828	0.789297
CCDC43	16711	916	91	788	250	1.68104	1.90153	0.697698	2.52035	-1.26868	0.406459	1.67514
CCDC61	26238	731	104	538	140	0.854423	0.826859	0.797369	1.41139	-0.099702	0.771407	0.871109
CCDC62	53202	56	1	503	45	0.0322809	0.381259	0.00766701	0.453662	-2.07395	0.250847	2.32479
CCDC69	43094	2131	356	1454	556	1.51654	1.36059	2.72946	5.60525	0.847834	2.04254	1.19471
CCDC74A	5992	11	2	32	6	0.0562998	0.215357	0.015334	0.0604883	-1.87639	-1.832	0.0443941
CCDC74B	5848	19	2	136	12	0.0996397	0.937803	0.015334	0.120977	-2.69998	-2.95456	-0.254573
CCDC77	53373	1340	57	726	42	0.769962	0.548523	0.43702	0.423418	-0.817089	-0.37347	0.443619
CCDC8	3213	59	38	80	83	0.563154	1.00406	0.291346	0.836755	-0.950795	-0.262968	0.687827
CCDC85B	1231	69	50	45	125	1.71901	1.47413	0.383351	1.26017	-2.16484	-0.226238	1.9386
CCDC86	9011	1213	163	784	234	4.12833	3.50851	1.24972	2.35904	-1.72395	-0.572658	1.15129
CCDC87	2915	42	9	21	15	0.441872	0.29051	0.0690031	0.151221	-2.6789	-0.941931	1.73697
CCDC88A	132080	6586	104	3866	209	1.52922	1.18033	0.797369	2.10701	-0.939479	0.836001	1.77548
CCDC90B	27312	719	70	443	163	0.807349	0.654079	0.536691	1.64327	-0.589102	1.32903	1.91813
CCDC92	54172	1501	1	1789	1	0.849752	1.33173	0.00766701	0.0100814	-6.79223	-7.04546	-0.253229
CCDC94	22012	523	45	288	99	0.728666	0.52761	0.345016	0.998057	-1.0786	0.91965	1.99825
CCDC97	14695	1073	75	713	173	2.23932	1.95659	0.575026	1.74408	-1.96136	-0.165877	1.79549
CCL16	5004	190	93	160	164	1.16445	1.28939	0.713032	1.65335	-0.707615	0.358706	1.06632
CCL20	3715	40	22	17	18	0.330208	0.184531	0.168674	0.181465	-0.969134	-0.0241756	0.944959
CCM2	76995	3755	52	2529	105	1.49566	1.32454	0.398685	1.05855	-1.90746	-0.323413	1.58405
CCNB1	11236	1081	47	576	176	2.95053	2.06724	0.36035	1.77432	-3.03351	-0.220437	2.81307
CCNC	26594	1371	108	726	142	1.58103	1.10086	0.828037	1.43156	-0.933096	0.37895	1.31205
CCND3	115425	1541	19	1216	57	0.409439	0.424829	0.145673	0.574639	-1.49091	0.435774	1.92669
CCNE1	12411	739	28	494	71	1.8261	1.60509	0.214676	0.715778	-3.08853	-1.16507	1.92346
CCNE2	16909	232	40	132	29	0.420781	0.314801	0.30668	0.29236	-0.456333	-0.106694	0.34964
CCNG2	276239	144	1	471	1	0.0159869	0.0687568	0.00766701	0.0100814	-1.06015	-2.76981	-1.70966
CCNH	21526	877	334	650	366	1.24946	1.21767	2.56078	3.68979	1.03528	1.59941	0.564133
CCNJ	17477	762	57	447	81	1.33713	1.03138	0.43702	0.816592	-1.61337	-0.336895	1.27648
CCNJL	93745	432	16	228	42	0.141326	0.0980769	0.122672	0.423418	-0.204218	2.1101	2.31431
CCNT1	28435	2118	110	1279	178	2.28433	1.81383	0.843371	1.79449	-1.43753	-0.0154712	1.42206
CCNT2	41108	3763	126	2228	220	2.80733	2.18559	0.966044	2.2179	-1.53904	0.0211735	1.56021
CCNY	324900	19456	146	11622	186	1.8365	1.44248	1.11938	1.87514	-0.714251	0.37844	1.09269
CCS	13199	797	193	556	211	1.85184	1.69869	1.47973	2.12717	-0.323622	0.324515	0.648137
CCSAP	22284	491	28	198	13	0.675732	0.358304	0.214676	0.131058	-1.65429	-1.45098	0.203307
CCT4	20716	3169	251	1883	405	4.6914	3.66543	1.92442	4.08296	-1.28559	0.155634	1.44123
CCT8	17993	1197	74	769	126	2.04022	1.72347	0.567359	1.27025	-1.84639	-0.440196	1.40619
CCZ1	27250	966	94	526	97	1.08717	0.778394	0.720699	0.977894	-0.593106	0.329178	0.922284
CCZ1B	32637	1175	112	773	232	1.10411	0.955101	0.858705	2.33888	-0.362654	1.29209	1.65475
CD101	34786	17	1	251	33	0.0149875	0.290971	0.00766701	0.332686	-0.967028	0.193285	1.16031
CD109	132533	204	2	133	7	0.0472055	0.0404676	0.015334	0.0705697	-1.62222	0.80228	2.4245
CD164	16046	1132	167	681	150	2.16354	1.71143	1.28039	1.51221	-0.756812	-0.178551	0.578262
CD27-AS1	12567	197	1	202	9	0.480752	0.648186	0.00766701	0.0907324	-5.97048	-2.83672	3.13377
CD2BP2	4596	745	43	1086	201	4.97121	9.52862	0.329682	2.02636	-3.91445	-2.23338	1.68108
CD38	74956	13	1	23	1	0.00531892	0.0123738	0.00766701	0.0100814	0.527532	-0.29559	-0.823122
CD3EAP	4558	307	74	149	50	2.06562	1.31823	0.567359	0.504069	-1.86424	-1.38691	0.477329
CD40	11592	190	6	93	16	0.502668	0.323523	0.0460021	0.161302	-3.44984	-1.0041	2.44573
CD46	43457	5736	151	3230	182	4.04795	2.99725	1.15772	1.83481	-1.80591	-0.708007	1.0979
CD55	39459	331	34	175	14	0.257258	0.178843	0.260678	0.141139	0.0190579	-0.341574	-0.360632
CD58	56505	913	28	396	31	0.49553	0.282611	0.214676	0.312523	-1.20681	0.145146	1.35196
CD9	38545	152	4	209	10	0.120938	0.218654	0.030668	0.100814	-1.97946	-1.11696	0.862496
CD97	28225	130	6	67	5	0.141252	0.095724	0.0460021	0.0504069	-1.6185	-0.925259	0.693244
CDA	29961	49	5	27	1	0.0501564	0.0363402	0.0383351	0.0100814	-0.387768	-1.84987	-1.46211
CDADC1	45572	450	29	373	80	0.302831	0.330058	0.222343	0.806511	-0.445724	1.28897	1.7347
CDAN1	13568	2132	240	1156	264	4.81901	3.43575	1.84008	2.66148	-1.38896	-0.368395	1.02057
CDC20	4249	564	45	249	44	4.07079	2.36316	0.345016	0.443581	-3.56057	-2.41345	1.14713
CDC25A	31257	2493	57	1609	121	2.44603	2.07582	0.43702	1.21985	-2.48467	-0.766978	1.71769
CDC25B	19185	1684	98	828	254	2.69195	1.7404	0.751367	2.56067	-1.84106	0.557105	2.39816
CDC25C	53091	2381	182	1409	185	1.37539	1.07021	1.3954	1.86506	0.0208381	0.801321	0.780483
CDC37	28988	1257	182	831	350	1.32985	1.15601	1.3954	3.52848	0.0694096	1.60989	1.54048
CDC40	74135	951	2	727	15	0.393408	0.39545	0.015334	0.151221	-4.68122	-1.38684	3.29438
CDC42	40318	1776	186	991	207	1.35092	0.991185	1.42606	2.08685	0.0780951	1.0741	0.996003
CDC42BPA	328610	7410	198	4796	354	0.69155	0.588543	1.51807	3.56881	1.13433	2.60022	1.46589
CDC42BPB	125084	6563	117	4137	320	1.60911	1.33372	0.89704	3.22604	-0.843022	1.27431	2.11733
CDC42EP1	8959	2423	281	1346	448	8.29431	6.05851	2.15443	4.51646	-1.94481	-0.42377	1.52104
CDC42EP2	7612	392	133	444	177	1.57933	2.35215	1.01971	1.7844	-0.631152	-0.398535	0.232617
CDC45	41154	5104	420	3270	727	3.80351	3.20417	3.22015	7.32916	-0.240206	1.1937	1.4339
CDCA2	48924	2908	127	1326	82	1.82288	1.09295	0.973711	0.826673	-0.904656	-0.402843	0.501814
CDCA3	7274	753	17	525	70	3.17474	2.91049	0.130339	0.705697	-4.60629	-2.04414	2.56215
CDCA5	17865	894	57	824	53	1.53469	1.85996	0.43702	0.534313	-1.81218	-1.79952	0.0126609
CDCA7L	45185	32	4	17	11	0.0217191	0.0151717	0.030668	0.110895	0.497772	2.86974	2.37197
CDH1	98324	1243	6	549	14	0.387702	0.225161	0.0460021	0.141139	-3.07518	-0.673836	2.40134
CDH15	23726	57	28	54	22	0.0736778	0.0917803	0.214676	0.22179	1.54286	1.27294	-0.269921
CDH2	226481	1735	7	994	4	0.234938	0.176984	0.0536691	0.0403255	-2.13012	-2.13386	-0.00373702
CDHR2	53464	5653	273	3695	613	3.24268	2.78697	2.09309	6.17989	-0.631548	1.14888	1.78043
CDHR3	159636	8182	3	10416	45	1.57186	2.63118	0.023001	0.453662	-6.09463	-2.53602	3.55861
CDIPT	5380	340	43	197	110	1.93813	1.4766	0.329682	1.10895	-2.55552	-0.413086	2.14243
CDK1	16522	784	264	442	385	1.45526	1.0788	2.02409	3.88133	0.476001	1.84713	1.37113
CDK10	15628	367	63	1635	363	0.720193	4.21885	0.483022	3.65954	-0.576295	-0.205188	0.371107
CDK18	28199	2320	64	1697	254	2.52313	2.42677	0.490689	2.56067	-2.36234	0.0774859	2.43982
CDK4	8287	591	309	466	525	2.18714	2.26761	2.36911	5.29273	0.115299	1.22284	1.10754
CDK5	4719	114	56	77	93	0.740868	0.657992	0.429353	0.937568	-0.787054	0.510853	1.29791
CDK5RAP3	13965	2293	158	1406	516	5.03558	4.05998	1.21139	5.20199	-2.0555	0.35759	2.41309
CDK6	231674	35349	156	22319	542	4.67936	3.88488	1.19605	5.46411	-1.96803	0.492117	2.46014
CDK7	42583	1479	77	1022	85	1.06517	0.96782	0.59036	0.856917	-0.851414	-0.175583	0.675831
CDK8	151100	6599	56	3524	75	1.33937	0.940484	0.429353	0.756104	-1.64132	-0.31482	1.3265
CDKL4	53943	72	3	974	109	0.0409339	0.728122	0.023001	1.09887	-0.831599	0.59377	1.42537
CDKN1A	10812	1796	46	1318	86	5.09432	4.91575	0.352683	0.866999	-3.85245	-2.50331	1.34914
CDKN2A	27550	53	2	33	2	0.0589984	0.0483028	0.015334	0.0201628	-1.94394	-1.26041	0.683526
CDKN2AIP	3608	253	87	206	132	2.1505	2.3024	0.66703	1.33074	-1.68885	-0.790907	0.897944
CDKN2C	13889	91	37	75	47	0.200935	0.217756	0.283679	0.473825	0.49753	1.12164	0.624111
CDO1	12222	12	5	15	4	0.030111	0.0494913	0.0383351	0.0403255	0.348374	-0.295482	-0.643856
CDR2L	18169	373	23	171	10	0.629599	0.379529	0.176341	0.100814	-1.83606	-1.91252	-0.0764546
CDT1	6046	1184	171	939	404	6.00578	6.26293	1.31106	4.07288	-2.19562	-0.620789	1.57483
CEACAM1	53931	1877	80	986	132	1.06736	0.737256	0.613361	1.33074	-0.799242	0.851993	1.65124
CEBPB	1837	190	235	182	574	3.17198	3.99523	1.80175	5.78671	-0.815987	0.534464	1.35045
CEBPD	2178	27	1	23	1	0.380182	0.425843	0.00766701	0.0100814	-5.63188	-5.40056	0.231326
CEBPZ	30102	2012	104	1091	103	2.04983	1.46154	0.797369	1.03838	-1.36219	-0.493147	0.86904
CELF5	72374	45	1	307	3	0.0190685	0.171055	0.00766701	0.0302441	-1.31445	-2.49973	-1.18528
CELP	4817	37	1	95	2	0.235565	0.795293	0.00766701	0.0201628	-4.94132	-5.30172	-0.360402
CENPA	36779	828	46	823	144	0.690425	0.90236	0.352683	1.45172	-0.969115	0.685987	1.6551
CENPBD1	2737	252	121	149	148	2.82366	2.19529	0.927709	1.49204	-1.60582	-0.55712	1.0487
CENPI	65493	2678	210	1487	166	1.25401	0.91558	1.61007	1.67351	0.360574	0.870119	0.509545
CENPK	45406	3926	335	2811	321	2.65169	2.49648	2.56845	3.23612	-0.0460161	0.374373	0.420389
CENPM	8444	2547	1088	2048	1169	9.25054	9.78052	8.34171	11.7851	-0.149194	0.268986	0.41818
CENPQ	29730	1450	82	1013	179	1.49575	1.37402	0.628695	1.80457	-1.25044	0.393245	1.64368
CENPT	19655	2340	157	1304	332	3.65114	2.67537	1.20372	3.34702	-1.60085	0.323136	1.92398
CENPW	8702	173	88	220	191	0.609696	1.01949	0.674697	1.92554	0.14615	0.917416	0.771266
CEP120	78708	2109	35	997	48	0.821758	0.510806	0.268345	0.483906	-1.61462	-0.0780488	1.53657
CEP128	482532	5745	42	4299	174	0.365132	0.35927	0.322015	1.75416	-0.181293	2.28764	2.46893
CEP152	98219	3604	205	2823	301	1.12532	1.15903	1.57174	3.0345	0.482027	1.38854	0.906509
CEP164	98712	3486	72	2199	106	1.08304	0.898329	0.552025	1.06863	-0.972278	0.250442	1.22272
CEP170B	31491	5828	5	3650	45	5.6757	4.67398	0.0383351	0.453662	-7.20999	-3.36496	3.84503
CEP19	6017	24	1	11	4	0.122326	0.0737213	0.00766701	0.0403255	-3.99592	-0.870387	3.12553
CEP192	133691	8848	175	5164	396	2.02969	1.55763	1.34173	3.99223	-0.597166	1.35784	1.95501
CEP250	56820	8008	442	4679	490	4.32224	3.32072	3.38882	4.93988	-0.350997	0.57298	0.923977
CEP290	93201	1531	24	877	42	0.50378	0.379454	0.184008	0.423418	-1.45302	0.158158	1.61118
CEP41	48663	397	14	431	54	0.250195	0.357156	0.107338	0.544395	-1.22089	0.608097	1.82898
CEP44	49704	764	10	712	73	0.471398	0.577655	0.0766701	0.735941	-2.62021	0.349381	2.96959
CEP68	30639	1653	9	589	2	1.65457	0.775212	0.0690031	0.0201628	-4.58365	-5.26483	-0.681178
CERCAM	25597	383	18	147	29	0.458877	0.231584	0.138006	0.29236	-1.73337	0.336211	2.06958
CERK	53851	4399	50	3429	131	2.50522	2.56776	0.383351	1.32066	-2.7082	-0.959248	1.74895
CERS4	55686	9946	294	6687	569	5.47758	4.84245	2.2541	5.73631	-1.28099	0.244384	1.52537
CERS5	37714	1786	65	1041	113	1.45233	1.11308	0.498356	1.1392	-1.54312	0.0334529	1.57657
CERS6	319273	13466	71	7450	82	1.29349	0.940966	0.544358	0.826673	-1.24864	-0.186826	1.06181
CES1	30487	812	11	272	5	0.816822	0.359778	0.0843371	0.0504069	-3.27578	-2.83541	0.44037
CES1P1	33611	122	11	61	5	0.111318	0.0731861	0.0843371	0.0504069	-0.400444	-0.537948	-0.137504
CES3	13912	581	27	326	47	1.28077	0.944948	0.207009	0.473825	-2.62925	-0.995881	1.63337
CFD	4001	79	192	32	63	0.605543	0.322524	1.47207	0.635127	1.28154	0.977641	-0.303902
CFDP1	139788	11495	187	7907	278	2.52188	2.28098	1.43373	2.80262	-0.814728	0.297123	1.11185
CFI	61484	3220	115	2197	182	1.60613	1.44095	0.881706	1.83481	-0.865216	0.348615	1.21383
CFP	6093	7	1	43	11	0.0352333	0.284588	0.00766701	0.110895	-2.2002	-1.35968	0.840522
CGGBP1	97942	2280	9	1732	19	0.713924	0.713114	0.0690031	0.191546	-3.37104	-1.89644	1.4746
CGNL1	174761	4046	91	2293	142	0.710015	0.529102	0.697698	1.43156	-0.0252465	1.43597	1.46121
CGREF1	20239	428	19	214	29	0.648546	0.426388	0.145673	0.29236	-2.15447	-0.54442	1.61005
CGRRF1	29038	261	36	161	56	0.275651	0.223583	0.276012	0.564557	0.00188919	1.33631	1.33442
CHAC2	7405	121	26	50	21	0.501125	0.272286	0.199342	0.211709	-1.32992	-0.363039	0.966885
CHADL	11422	181	26	414	125	0.485985	1.46163	0.199342	1.26017	-1.28566	-0.213959	1.0717
CHAF1B	33638	960	88	755	250	0.87524	0.905101	0.674697	2.52035	-0.375439	1.47747	1.85291
CHAMP1	12809	1479	123	737	123	3.54111	2.32024	0.943043	1.24001	-1.90881	-0.90392	1.00489
CHCHD10	2610	354	341	219	453	4.15957	3.38364	2.61445	4.56687	-0.669928	0.43263	1.10256
CHCHD3	297220	9517	81	7183	197	0.981993	0.974558	0.621028	1.98603	-0.661054	1.02707	1.68812
CHCHD6	256187	9833	68	5928	164	1.1771	0.933106	0.521357	1.65335	-1.1749	0.825276	2.00018
CHD1	71333	3831	39	1862	70	1.64705	1.05261	0.299013	0.705697	-2.46161	-0.576857	1.88475
CHD3	27955	456	5	339	8	0.500255	0.489013	0.0383351	0.0806511	-3.70593	-2.60011	1.10582
CHD9	274118	18739	9	13244	49	2.0965	1.94833	0.0690031	0.493988	-4.92518	-1.97969	2.94549
CHEK1	51115	1348	166	1613	519	0.808775	1.27252	1.27272	5.23224	0.654109	2.03973	1.38563
CHIC2	54902	1618	68	941	84	0.903809	0.691165	0.521357	0.846836	-0.793746	0.293053	1.0868
CHID1	47702	5367	363	3394	575	3.45049	2.86916	2.78313	5.79679	-0.310097	1.01463	1.32472
CHKB-AS1	852	30	131	39	156	1.07986	1.84589	1.00438	1.5727	-0.104542	-0.231075	-0.126532
CHMP2B	28278	339	11	162	29	0.367652	0.231018	0.0843371	0.29236	-2.1241	0.339739	2.46384
CHMP5	17038	477	53	272	71	0.85859	0.643769	0.406352	0.715778	-1.07924	0.152968	1.23221
CHMP6	17920	1018	10	1046	230	1.74219	2.35382	0.0766701	2.31872	-4.5061	-0.0216784	4.48442
CHMP7	18363	760	88	697	422	1.26928	1.53063	0.674697	4.25434	-0.911694	1.47481	2.38651
CHN1	206007	956	8	546	12	0.142319	0.106879	0.0613361	0.120977	-1.21432	0.178755	1.39307
CHN2	392055	44955	57	31706	165	3.51655	3.26118	0.43702	1.66343	-3.00839	-0.971234	2.03716
CHORDC1	22205	1508	154	971	188	2.08275	1.76339	1.18072	1.8953	-0.818822	0.104074	0.922896
CHPF	4841	698	90	687	148	4.42188	5.72271	0.690031	1.49204	-2.67993	-1.93941	0.740517
CHRNA10	5798	126	31	364	159	0.666467	2.53165	0.237677	1.60294	-1.48753	-0.659356	0.828172
CHST3	49200	5993	123	4259	230	3.73564	3.49078	0.943043	2.31872	-1.98596	-0.590223	1.39574
CHST7	24625	497	71	481	97	0.618965	0.787678	0.544358	0.977894	-0.185303	0.312072	0.497375
CHTF18	12692	2827	168	1572	293	6.83096	4.99462	1.28806	2.95384	-2.40689	-0.757781	1.64911
CHTF8	14575	711	260	391	237	1.49605	1.0818	1.99342	2.38929	0.414086	1.14314	0.729056
CHTOP	12258	1724	220	986	485	4.31324	3.24367	1.68674	4.88947	-1.35453	0.592049	1.94658
CIAO1	7218	1336	55	742	92	5.67644	4.14541	0.421686	0.927487	-3.75075	-2.16011	1.59063
CIC	27261	3103	75	1781	194	3.49081	2.63452	0.575026	1.95579	-2.60186	-0.429792	2.17207
CIDEB	6335	103	23	44	31	0.498628	0.280083	0.176341	0.312523	-1.49959	0.158109	1.6577
CISD3	4810	862	119	636	181	5.49602	5.33202	0.912374	1.82473	-2.59069	-1.547	1.04369
CITED4	1290	29	14	11	16	0.689437	0.343861	0.107338	0.161302	-2.68326	-1.09206	1.59119
CITF22-92A6.1	1893	13	2	8	4	0.21061	0.17042	0.015334	0.0403255	-3.77977	-2.07933	1.70044
CIZ1	38320	1969	153	1093	289	1.57582	1.1502	1.17305	2.91352	-0.425834	1.34087	1.76671
CKAP2L	28325	787	37	358	40	0.852101	0.509675	0.283679	0.403255	-1.58676	-0.337884	1.24888
CKB	3453	284	20	92	13	2.52236	1.07441	0.15334	0.131058	-4.03997	-3.03527	1.0047
CLCN5	176668	3934	27	2331	73	0.682909	0.532065	0.207009	0.735941	-1.722	0.467988	2.18999
CLDN1	16775	1070	40	465	82	1.95617	1.11782	0.30668	0.826673	-2.67323	-0.435294	2.23793
CLDN14	115949	53	1	41	1	0.0140183	0.0142593	0.00766701	0.0100814	-0.870574	-0.500205	0.370368
CLDN15	6729	908	32	1274	104	4.1383	7.63482	0.245344	1.04846	-4.07616	-2.86432	1.21184
CLDN19	7162	32	9	17	6	0.137026	0.0957182	0.0690031	0.0604883	-0.989712	-0.662138	0.327575
CLDN4	33143	70	18	135	26	0.0647728	0.164256	0.138006	0.262116	1.09127	0.674256	-0.417018
CLEC18A	13332	27	12	779	235	0.062109	2.35625	0.0920041	2.36912	0.566896	0.00785875	-0.559038
CLEC18B	12840	15	13	1409	291	0.0358272	4.42513	0.0996712	2.93368	1.47612	-0.593007	-2.06913
CLGN	39514	216	7	147	14	0.167644	0.150019	0.0536691	0.141139	-1.64324	-0.0880254	1.55522
CLIC4	98968	3111	139	2024	228	0.964032	0.8247	1.06571	2.29855	0.144669	1.47879	1.33412
CLIP2	116469	8377	94	5008	264	2.20579	1.73394	0.720699	2.66148	-1.61383	0.618177	2.232
CLMN	137967	2299	8	1165	57	0.511034	0.340511	0.0613361	0.574639	-3.05861	0.754955	3.81357
CLN5	11858	158	37	137	63	0.408631	0.465896	0.283679	0.635127	-0.526539	0.447037	0.973575
CLOCK	119236	3488	15	2053	36	0.89713	0.694323	0.115005	0.36293	-2.96362	-0.935917	2.0277
CLP1	12876	66	11	70	52	0.157199	0.219229	0.0843371	0.524232	-0.89835	1.25777	2.15612
CLPB	142224	3507	108	1949	119	0.756222	0.55261	0.828037	1.19968	0.130887	1.11832	0.987434
CLUAP1	38125	497	122	484	314	0.399791	0.511936	0.935376	3.16555	1.2263	2.62842	1.40212
CLYBL	290469	5438	21	3356	110	0.57415	0.46591	0.161007	1.10895	-1.8343	1.25107	3.08538
CMBL	32152	501	12	372	36	0.477877	0.466568	0.0920041	0.36293	-2.37687	-0.362397	2.01447
CMC2	44178	2088	215	1301	227	1.44947	1.18755	1.64841	2.28847	0.185543	0.946399	0.760856
CMPK1	45043	1791	201	1037	186	1.21942	0.928392	1.54107	1.87514	0.337733	1.01419	0.676457
CMTM3	10019	600	66	290	103	1.83659	1.16722	0.506023	1.03838	-1.85976	-0.168742	1.69102
CMTM7	91397	4519	48	3352	131	1.51634	1.47895	0.368017	1.32066	-2.04275	-0.163309	1.87944
CMTR1	49609	2860	263	1671	368	1.76804	1.3583	2.01642	3.70995	0.18965	1.4496	1.25995
CNEP1R1	12679	378	48	195	73	0.914309	0.620197	0.368017	0.735941	-1.31291	0.246863	1.55977
CNKSR3	123156	7427	41	4989	98	1.84946	1.63357	0.314348	0.987975	-2.55667	-0.725482	1.83119
CNN3	30328	3316	193	1761	186	3.35318	2.34151	1.47973	1.87514	-1.18019	-0.320442	0.859751
CNNM1	65232	5607	74	2811	115	2.63606	1.73772	0.567359	1.15936	-2.21605	-0.58387	1.63218
CNNM2	171929	9612	49	6516	168	1.71455	1.52831	0.375684	1.69367	-2.19024	0.148216	2.33846
CNNM3	17667	3294	543	2377	574	5.71804	5.42558	4.16319	5.78671	-0.457831	0.0929659	0.550797
CNNM4	50990	970	29	422	25	0.583409	0.333739	0.222343	0.252035	-1.39172	-0.405101	0.986617
CNOT10	88731	2925	113	2005	152	1.01097	0.911211	0.866372	1.53237	-0.222676	0.749907	0.972583
CNOT11	17515	1430	65	789	74	2.50387	1.81655	0.498356	0.746022	-2.32891	-1.28391	1.045
CNOT3	17976	2378	162	1358	193	4.057	3.0464	1.24206	1.94571	-1.70768	-0.646811	1.06087
CNOT4	148329	3865	58	2329	70	0.799116	0.633175	0.444687	0.705697	-0.845615	0.156445	1.00206
CNOT6	83994	3065	89	1795	116	1.1191	0.86178	0.682364	1.16944	-0.713724	0.440427	1.15415
CNOT6L	106229	1603	53	987	115	0.462782	0.374674	0.406352	1.15936	-0.187604	1.62962	1.81722
CNST	102141	2561	76	1556	113	0.768946	0.614313	0.582693	1.1392	-0.400146	0.890971	1.29112
CNTNAP1	17202	284	18	213	44	0.506321	0.499322	0.138006	0.443581	-1.87532	-0.170774	1.70454
CNTRL	102748	2197	18	822	17	0.655757	0.32261	0.138006	0.171383	-2.24843	-0.912565	1.33586
CNTROB	17818	1217	30	728	82	2.09468	1.6476	0.23001	0.826673	-3.18696	-0.994979	2.19198
COA3	3558	367	96	257	92	3.16334	2.91278	0.736033	0.927487	-2.10361	-1.651	0.452611
COA4	4322	639	212	336	250	4.53422	3.13498	1.62541	2.52035	-1.48005	-0.314834	1.16522
COBL	300607	10807	17	6101	65	1.10253	0.818431	0.130339	0.65529	-3.08048	-0.320727	2.75975
COG1	15518	1206	80	589	71	2.3834	1.53059	0.613361	0.715778	-1.95822	-1.09651	0.861709
COG2	51494	1836	61	1282	144	1.09346	1.00395	0.467688	1.45172	-1.22528	0.532077	1.75736
COG3	71706	3421	58	2390	139	1.46313	1.34407	0.444687	1.40131	-1.7182	0.0601681	1.77837
COG5	362960	10865	139	6979	279	0.918031	0.77538	1.06571	2.81271	0.215207	1.85898	1.64378
COG8	19528	1563	269	3631	1523	2.45464	7.49805	2.06243	15.3539	-0.251167	1.03402	1.28519
COIL	22868	691	84	410	100	0.926693	0.722996	0.644029	1.00814	-0.524966	0.479634	1.0046
COL28A1	179651	29	1	111	1	0.00495056	0.0249157	0.00766701	0.0100814	0.631072	-1.30536	-1.93643
COL2A1	31522	764	2	486	1	0.743303	0.621731	0.015334	0.0100814	-5.59914	-5.94653	-0.347384
COL4A3BP	143653	3917	70	2323	105	0.836229	0.652101	0.536691	1.05855	-0.639806	0.698916	1.33872
COL4A6	295948	2179	1	1806	3	0.225802	0.246083	0.00766701	0.0302441	-4.88025	-3.02442	1.85583
COL6A4P1	54127	76	3	90	9	0.0430612	0.0670515	0.023001	0.0907324	-0.904688	0.436348	1.34104
COL9A2	17330	1102	36	676	70	1.95016	1.573	0.276012	0.705697	-2.82078	-1.1564	1.66439
COLEC11	49623	2204	485	2247	821	1.36212	1.826	3.7185	8.27681	1.44887	2.18039	0.731522
COMMD1	258524	7105	86	3971	140	0.842848	0.619411	0.659363	1.41139	-0.3542	1.18815	1.54235
COMMD5	12695	503	89	1238	382	1.21513	3.93249	0.682364	3.85109	-0.832493	-0.0301783	0.802314
COMMD6	24226	339	8	180	30	0.429145	0.29962	0.0613361	0.302441	-2.80666	0.0135218	2.82018
COMMD7	41311	1128	123	696	284	0.837393	0.679397	0.943043	2.86311	0.171417	2.07526	1.90384
COMTD1	2062	319	107	121	89	4.74448	2.36634	0.82037	0.897243	-2.5319	-1.39909	1.13282
COPB2	34133	1936	136	1411	166	1.73947	1.66699	1.04271	1.67351	-0.738305	0.00563247	0.743938
COPS3	34467	979	41	612	71	0.871095	0.716025	0.314348	0.715778	-1.47047	-0.000496896	1.46997
COPS4	41372	487	43	349	28	0.361001	0.340172	0.329682	0.282279	-0.13093	-0.269146	-0.138215
COPZ2	11860	25	1	14	1	0.064646	0.0476018	0.00766701	0.0100814	-3.07582	-2.23932	0.836501
COQ10A	4109	117	32	45	16	0.873245	0.441628	0.245344	0.161302	-1.83158	-1.45307	0.378512
COQ10B	21886	559	119	350	141	0.783306	0.644884	0.912374	1.42147	0.22005	1.14028	0.920227
COQ2	23379	592	162	353	177	0.776572	0.608876	1.24206	1.7844	0.677538	1.55122	0.873685
COQ4	11537	2190	111	1719	386	5.82153	6.00846	0.851038	3.89141	-2.7741	-0.626701	2.1474
COQ6	13745	338	25	177	37	0.754151	0.519288	0.191675	0.373011	-1.97619	-0.477317	1.49887
COQ7	12497	414	165	277	161	1.01597	0.893828	1.26506	1.6231	0.316345	0.860685	0.544339
CORIN	244109	111	1	1831	3	0.0139452	0.302472	0.00766701	0.0302441	-0.863034	-3.32207	-2.45904
CORO1A	6250	89	9	47	9	0.436713	0.303248	0.0690031	0.0907324	-2.66195	-1.74081	0.921145
CORO6	8152	116	2	75	7	0.436395	0.371003	0.015334	0.0705697	-4.83083	-2.39431	2.43652
COTL1	52484	1955	47	1215	64	1.14237	0.933532	0.36035	0.645208	-1.66456	-0.532935	1.13162
COX15	20257	610	70	380	101	0.923508	0.756464	0.536691	1.01822	-0.783034	0.428705	1.21174
COX16	34651	28	47	30	92	0.0247815	0.0349129	0.36035	0.927487	3.86206	4.7315	0.869437
COX20	9736	815	35	165	22	2.56722	0.683413	0.268345	0.22179	-3.25804	-1.62356	1.63448
COX5A	18378	805	255	525	301	1.34333	1.15197	1.95509	3.0345	0.541416	1.39735	0.855938
COX6C	20863	774	129	565	178	1.13776	1.09207	0.989045	1.79449	-0.202088	0.716501	0.918589
COX7A2L	91543	2967	63	4532	71	0.993982	1.99639	0.483022	0.715778	-1.04113	-1.47981	-0.438676
CPEB2	67480	571	9	327	33	0.259506	0.195413	0.0690031	0.332686	-1.91103	0.767635	2.67867
CPN2	11564	674	23	447	21	1.78747	1.55876	0.176341	0.211709	-3.34147	-2.88024	0.461229
CPNE3	76668	953	26	560	28	0.381211	0.294547	0.199342	0.282279	-0.93534	-0.0613755	0.873965
CPNE7	21479	25	1	1806	188	0.0356954	3.39066	0.00766701	1.8953	-2.219	-0.839138	1.37986
CPNE8	260609	128	1	98	1	0.0150628	0.0151641	0.00766701	0.0100814	-0.974257	-0.588967	0.38529
CPPED1	140956	19753	383	10625	1226	4.2977	3.03966	2.93647	12.3598	-0.549482	2.02367	2.57315
CPSF1	16310	5932	97	4483	492	11.1541	11.084	0.7437	4.96004	-3.90671	-1.16005	2.74666
CPSF4	18450	2586	134	1252	183	4.29851	2.73645	1.02738	1.84489	-2.06487	-0.56877	1.4961
CPSF7	27383	4104	116	2263	169	4.59634	3.3326	0.889373	1.70375	-2.36963	-0.967933	1.40169
CPT1C	22834	17	1	526	63	0.0228325	0.928932	0.00766701	0.635127	-1.57435	-0.548527	1.02582
CPT2	17769	241	12	175	12	0.415949	0.39715	0.0920041	0.120977	-2.17664	-1.71496	0.461678
CPVL	200221	3979	33	2407	41	0.609467	0.484782	0.253011	0.413337	-1.26835	-0.230019	1.03833
CRAT	16380	775	21	519	53	1.45102	1.27771	0.161007	0.534313	-3.17187	-1.25781	1.91406
CRB3	3445	63	75	58	65	0.560838	0.67892	0.575026	0.65529	0.0360427	-0.0511092	-0.0871519
CRBN	30719	750	54	511	75	0.748756	0.670801	0.414019	0.756104	-0.8548	0.172699	1.0275
CREB3	4670	146	99	87	142	0.958787	0.751246	0.759034	1.43156	-0.337045	0.930226	1.26727
CREB5	526572	511	1	371	3	0.0297611	0.0284116	0.00766701	0.0302441	-1.95669	0.0901741	2.04687
CREBL2	33282	588	56	359	105	0.541819	0.434976	0.429353	1.05855	-0.335647	1.28308	1.61872
CREBRF	82937	520	17	377	35	0.192283	0.183304	0.130339	0.352848	-0.560961	0.944806	1.50577
CREBZF	23200	1184	253	656	339	1.56513	1.14024	1.93975	3.41759	0.309593	1.58364	1.27405
CREG1	24091	106	1	37	2	0.134939	0.0619337	0.00766701	0.0201628	-4.1375	-1.61903	2.51847
CREM	86168	1497	8	1427	50	0.532797	0.667818	0.0613361	0.504069	-3.11878	-0.405833	2.71295
CRIPAK	4441	410	4	282	39	2.83132	2.56064	0.030668	0.393174	-6.5286	-2.70326	3.82533
CRIPT	9327	145	161	84	172	0.476774	0.363176	1.23439	1.734	1.37242	2.25536	0.88294
CRLF3	55389	968	3	533	9	0.535967	0.388046	0.023001	0.0907324	-4.54237	-2.09654	2.44583
CRLS1	33964	5341	680	3276	1067	4.8227	3.8896	5.21357	10.7568	0.112431	1.46756	1.35513
CRNKL1	21679	935	41	651	77	1.32269	1.21094	0.314348	0.776266	-2.07304	-0.641501	1.43154
CROCCP2	26428	13359	551	7863	921	15.5023	11.9979	4.22452	9.28495	-1.87562	-0.369811	1.50581
CRTC1	98518	8896	14	5027	46	2.76927	2.05766	0.107338	0.463744	-4.68927	-2.1496	2.53967
CRYAB	15158	12	1	14	1	0.0242787	0.0372448	0.00766701	0.0100814	-1.66295	-1.88535	-0.222392
CRYBB2P1	72750	2297	24	4456	258	0.968309	2.46997	0.184008	2.601	-2.3957	0.0745691	2.47027
CRYBB3	7514	135	28	548	255	0.550996	2.94096	0.214676	2.57075	-1.35988	-0.194098	1.16578
CRYBG3	67992	1862	44	1015	36	0.839862	0.601989	0.337349	0.36293	-1.31591	-0.730046	0.585867
CRYGS	8262	253	20	421	120	0.939121	2.05483	0.15334	1.20977	-2.61457	-0.764295	1.85028
CRYL1	122191	4000	47	3538	80	1.00394	1.16761	0.36035	0.806511	-1.4782	-0.533796	0.944405
CRYM-AS1	17743	765	149	408	85	1.32227	0.927285	1.14238	0.856917	-0.210969	-0.113856	0.097113
CSAD	23689	1071	4	702	5	1.38653	1.19501	0.030668	0.0504069	-5.4986	-4.56725	0.931344
CSK	21142	3021	115	1779	325	4.38219	3.3932	0.881706	3.27645	-2.31328	-0.0505149	2.26277
CSNK1D	34709	5947	16	2990	37	5.25463	3.47383	0.122672	0.373011	-5.42071	-3.21924	2.20147
CSNK1G3	104947	1822	55	1068	68	0.532432	0.410375	0.421686	0.685534	-0.33643	0.740284	1.07671
CSPP1	133838	4398	43	2639	44	1.00777	0.795133	0.329682	0.443581	-1.61202	-0.842	0.770023
CSRNP1	12708	667	38	441	91	1.60966	1.3994	0.291346	0.917406	-2.46595	-0.609175	1.85678
CSRNP2	22458	597	2	347	12	0.815247	0.623072	0.015334	0.120977	-5.73243	-2.36467	3.36776
CSRP2BP	50270	1145	39	1757	224	0.698526	1.40943	0.299013	2.25823	-1.2241	0.680082	1.90419
CSTF2	20538	434	26	256	45	0.648064	0.502646	0.199342	0.453662	-1.70089	-0.147923	1.55296
CTA-204B4.2	2231	176	78	180	258	2.41935	3.25352	0.598027	2.601	-2.01634	-0.322935	1.6934
CTA-221G9.11	10253	16	3	16	3	0.0478581	0.0629287	0.023001	0.0302441	-1.05706	-1.05706	2.22045e-16
CTA-246H3.11	780	181	638	287	1141	7.11656	14.8377	4.89155	11.5029	-0.540887	-0.367278	0.173609
CTA-246H3.12	747	63	197	82	286	2.58646	4.42663	1.5104	2.88328	-0.776048	-0.618501	0.157547
CTA-363E19.2	742	29	79	75	245	1.19862	4.07603	0.605694	2.46994	-0.984709	-0.72269	0.262019
CTA-384D8.36	855	95	577	146	413	3.40756	6.886	4.42387	4.16361	0.376568	-0.72583	-1.1024
CTA-445C9.14	2032	42	45	55	51	0.633887	1.09149	0.345016	0.51415	-0.877564	-1.08603	-0.20847
CTA-445C9.15	3054	53	37	74	60	0.532222	0.977108	0.283679	0.604883	-0.907767	-0.691863	0.215904
CTA-714B7.5	111233	2240	83	1779	173	0.61759	0.644944	0.636362	1.74408	0.0431975	1.43522	1.39202
CTA-989H11.1	659	51	163	50	130	2.3734	3.0596	1.24972	1.31058	-0.925347	-1.22314	-0.297791
CTAGE5	121669	4045	220	5682	502	1.01959	1.88322	1.68674	5.06085	0.726254	1.42618	0.699925
CTB-113I20.2	416	28	69	31	51	2.0642	3.00503	0.529024	0.51415	-1.96418	-2.54712	-0.582941
CTB-118N6.3	60730	1890	109	2118	199	0.954431	1.40638	0.835704	2.00619	-0.191649	0.512475	0.704124
CTB-12O2.1	320878	1334	3	3495	3	0.127498	0.439225	0.023001	0.0302441	-2.4707	-3.86023	-1.38953
CTB-134H23.2	14125	225	17	379	57	0.488518	1.08201	0.130339	0.574639	-1.90614	-0.912985	0.993154
CTB-171A8.1	86532	1516	111	2878	206	0.53729	1.3412	0.851038	2.07676	0.663524	0.630811	-0.0327122
CTB-31O20.2	1288	113	257	248	658	2.6906	7.76454	1.97042	6.63355	-0.449422	-0.22712	0.222302
CTB-35F21.1	60366	1417	208	7657	599	0.719886	5.11501	1.59474	6.03875	1.14748	0.239513	-0.907967
CTB-36H16.2	2178	24	42	31	93	0.33794	0.573963	0.322015	0.937568	-0.0696411	0.707966	0.777608
CTB-43E15.3	38598	1686	136	1195	220	1.33961	1.24848	1.04271	2.2179	-0.361472	0.829019	1.19049
CTB-50L17.9	1273	21	13	401	118	0.505914	12.7027	0.0996712	1.1896	-2.34365	-3.41658	-1.07294
CTB-55O6.12	34089	628	5	737	20	0.564978	0.871833	0.0383351	0.201628	-3.88146	-2.11236	1.7691
CTB-75G16.3	630	9	13	41	134	0.438115	2.62436	0.0996712	1.35091	-2.13606	-0.958039	1.17802
CTBP2	173319	29	1	80	1	0.00513142	0.0186133	0.00766701	0.0100814	0.579305	-0.884642	-1.46395
CTBS	24875	240	20	170	25	0.295893	0.275592	0.15334	0.252035	-0.948338	-0.12891	0.819428
CTC-228N24.3	142747	2019	17	2183	82	0.433766	0.61669	0.130339	0.826673	-1.73465	0.422772	2.15742
CTC-251D13.1	3317	55	34	57	50	0.508515	0.692962	0.260678	0.504069	-0.964018	-0.459155	0.504863
CTC-297N7.8	3533	297	109	506	299	2.5781	5.77546	0.835704	3.01433	-1.62524	-0.938098	0.687143
CTC-325J23.3	13902	153	3	415	45	0.337521	1.20379	0.023001	0.453662	-3.8752	-1.40789	2.46731
CTC-428G20.3	2231	38	58	125	213	0.52236	2.25939	0.444687	2.14733	-0.232256	-0.0733842	0.158872
CTC-444N24.11	4258	227	30	210	131	1.63496	1.98881	0.23001	1.32066	-2.82948	-0.590647	2.23884
CTC-444N24.6	13115	262	18	309	124	0.612659	0.950102	0.138006	1.25009	-2.15035	0.395879	2.54623
CTC-459I6.1	13211	51	3	33	9	0.118392	0.10073	0.023001	0.0907324	-2.3638	-0.150801	2.21299
CTC-462L7.1	4810	149	155	247	505	0.950008	2.07077	1.18839	5.0911	0.322993	1.29781	0.974816
CTC-471F3.4	1072	25	50	50	182	0.715206	1.88085	0.383351	1.83481	-0.899695	-0.0357566	0.863938
CTC-471F3.5	2119	157	73	750	352	2.27224	14.2728	0.559692	3.54865	-2.02141	-2.00793	0.013481
CTC-559E9.6	58326	2521	9	2011	22	1.32555	1.39037	0.0690031	0.22179	-4.26379	-2.6482	1.61559
CTD-2006C1.2	58659	1009	10	1127	13	0.527525	0.774764	0.0766701	0.131058	-2.7825	-2.56355	0.21895
CTD-2012K14.6	14745	990	356	814	481	2.0591	2.22618	2.72946	4.84914	0.406603	1.12316	0.716559
CTD-2015H6.3	5771	85	52	34	46	0.451704	0.237579	0.398685	0.463744	-0.18013	0.96492	1.14505
CTD-2031P19.3	8483	61	4	74	20	0.220529	0.351773	0.030668	0.201628	-2.84616	-0.802951	2.04321
CTD-2035E11.3	5819	17	8	11	14	0.0895956	0.0762297	0.0613361	0.141139	-0.546692	0.888695	1.43539
CTD-2037K23.2	18143	182	2	131	1	0.307644	0.291167	0.015334	0.0100814	-4.32645	-4.85208	-0.525628
CTD-2047H16.4	63341	2169	60	1076	33	1.05017	0.685027	0.460021	0.332686	-1.19086	-1.042	0.148855
CTD-2054N24.2	70126	2222	70	1554	102	0.971742	0.893618	0.536691	1.0283	-0.856483	0.202532	1.05901
CTD-2104P17.1	18037	27	2	287	89	0.0459077	0.641649	0.015334	0.897243	-1.582	0.483714	2.06571
CTD-2105E13.13	675	23	7	35	62	1.04499	2.09095	0.0536691	0.625046	-4.28325	-1.74213	2.54112
CTD-2124B8.2	529	30	30	73	158	1.73921	5.56477	0.23001	1.59286	-2.91866	-1.8047	1.11396
CTD-2186M15.3	802	25	11	21	13	0.955987	1.05591	0.0843371	0.131058	-3.50275	-3.0102	0.492547
CTD-2203K17.1	16595	145	2	207	17	0.267964	0.503006	0.015334	0.171383	-4.12723	-1.55335	2.57388
CTD-2227E11.1	747	50	63	25	81	2.05275	1.34958	0.483022	0.816592	-2.0874	-0.724826	1.36257
CTD-2228K2.5	6975	187	6	100	8	0.822212	0.578144	0.0460021	0.0806511	-4.15974	-2.84166	1.31808
CTD-2235C13.3	483	66	88	105	400	4.19067	8.76642	0.674697	4.03255	-2.63487	-1.12029	1.51457
CTD-2260A17.1	1223	14	23	55	139	0.351065	1.81349	0.176341	1.40131	-0.993369	-0.371994	0.621374
CTD-2260A17.2	121783	129	1	463	4	0.0324855	0.153311	0.00766701	0.0403255	-2.08306	-1.9267	0.156359
CTD-2267D19.2	2270	15	19	7	12	0.202652	0.124352	0.145673	0.120977	-0.476271	-0.0397001	0.436571
CTD-2270L9.4	4849	269	145	103	91	1.70132	0.856574	1.11172	0.917406	-0.613866	0.0989814	0.712847
CTD-2287O16.5	1610	50	65	55	80	0.952424	1.37758	0.498356	0.806511	-0.934428	-0.772371	0.162057
CTD-2325M2.1	7297	148	47	132	62	0.622019	0.729474	0.36035	0.625046	-0.787561	-0.222894	0.564667
CTD-2336O2.1	2513	27	1	15	1	0.329502	0.240702	0.00766701	0.0100814	-5.42548	-4.57748	0.847997
CTD-2349P21.9	462	83	345	181	852	5.50963	15.7985	2.64512	8.58934	-1.05862	-0.879172	0.179451
CTD-2350C19.2	1557	43	17	39	63	0.846966	1.01008	0.130339	0.635127	-2.70003	-0.669353	2.03068
CTD-2366F13.1	5285	61	19	97	94	0.353974	0.740128	0.145673	0.94765	-1.28091	0.356579	1.63749
CTD-2368P22.1	9172	298	34	301	74	0.996411	1.32337	0.260678	0.746022	-1.93447	-0.82693	1.10754
CTD-2377O17.1	1962	8	6	7	11	0.125048	0.143873	0.0460021	0.110895	-1.44271	-0.375598	1.06711
CTD-2410N18.3	1418	25	9	14	6	0.540692	0.398136	0.0690031	0.0604883	-2.97007	-2.71853	0.251539
CTD-2517M22.17	1107	141	126	141	291	3.90623	5.13631	0.966044	2.93368	-2.01562	-0.808021	1.2076
CTD-2540B15.9	4352	110	11	108	65	0.775158	1.00073	0.0843371	0.65529	-3.20025	-0.610841	2.58941
CTD-2541M15.4	2450	30	10	112	73	0.375527	1.84345	0.0766701	0.735941	-2.29218	-1.32475	0.967432
CTD-2547L16.1	11527	26	1	35	6	0.0691741	0.122442	0.00766701	0.0604883	-3.17349	-1.01738	2.15612
CTD-2555C10.3	10573	1270	439	1330	690	3.68376	5.07263	3.36582	6.95615	-0.130223	0.455555	0.585778
CTD-2555K7.2	63952	120	1	640	24	0.0575458	0.403558	0.00766701	0.241953	-2.90797	-0.738048	2.16993
CTD-2561J22.2	4313	132	22	181	57	0.9386	1.69231	0.168674	0.574639	-2.47627	-1.55826	0.918007
CTD-2568A17.8	900	25	63	327	793	0.85189	14.6516	0.483022	7.99454	-0.818579	-0.873973	-0.0553935
CTD-2574D22.2	2098	14	12	11	16	0.204649	0.21143	0.0920041	0.161302	-1.15338	-0.390417	0.762961
CTD-2589H19.6	791	48	75	105	251	1.86102	5.35295	0.575026	2.53043	-1.69439	-1.08095	0.613442
CTD-2619J13.14	4247	368	65	310	103	2.65737	2.94347	0.498356	1.03838	-2.41475	-1.50318	0.91157
CTD-2619J13.23	409	61	335	49	376	4.57396	4.83118	2.56845	3.7906	-0.832547	-0.349948	0.482599
CTD-2630F21.1	1392	15	10	18	30	0.330475	0.521451	0.0766701	0.302441	-2.1078	-0.785875	1.32193
CTD-2666L21.1	42753	732	75	1230	239	0.525086	1.16016	0.575026	2.40945	0.131073	1.05438	0.923305
CTD-3018O17.3	8925	65	1	54	9	0.223353	0.243986	0.00766701	0.0907324	-4.86452	-1.42711	3.43741
CTD-3025N20.3	623	8	28	11	108	0.393811	0.712008	0.214676	1.08879	-0.875341	0.61276	1.4881
CTD-3051D23.4	1045	41	122	34	165	1.20324	1.31203	0.935376	1.66343	-0.363312	0.342362	0.705674
CTD-3065J16.9	1264	23	55	16	48	0.558042	0.51045	0.421686	0.483906	-0.404206	-0.077041	0.327165
CTD-3074O7.5	6744	294	40	275	129	1.33695	1.64435	0.30668	1.3005	-2.12414	-0.338456	1.78568
CTD-3088G3.8	163743	407	6	2104	6	0.0762286	0.518159	0.0460021	0.0604883	-0.728633	-3.09867	-2.37003
CTD-3105H18.13	1990	16	22	70	57	0.246577	1.41849	0.168674	0.574639	-0.5478	-1.30362	-0.755825
CTD-3105H18.14	22086	163	14	577	166	0.226338	1.05351	0.107338	1.67351	-1.07631	0.667672	1.74399
CTD-3138B18.5	21536	783	86	541	88	1.11502	1.01301	0.659363	0.887162	-0.757925	-0.191375	0.566551
CTD-3184A7.4	1598	327	117	218	207	6.27563	5.50123	0.89704	2.08685	-2.80651	-1.39843	1.40808
CTD-3193O13.1	506	28	162	25	92	1.69705	1.99237	1.24206	0.927487	-0.450296	-1.10308	-0.652789
CTD-3232M19.2	23177	1479	133	1165	228	1.95703	2.02698	1.01971	2.29855	-0.940502	0.181398	1.1219
CTDSP1	7686	2509	161	2016	528	10.0112	10.5772	1.23439	5.32297	-3.01975	-0.990653	2.02909
CTGF	3198	1028	110	446	84	9.85827	5.62389	0.843371	0.846836	-3.54709	-2.73141	0.815682
CTIF	324172	23086	64	15376	180	2.18403	1.9127	0.490689	1.81465	-2.15411	-0.0759238	2.07819
CTNNA1	324068	9169	337	5689	303	0.867705	0.707913	2.58378	3.05466	1.57421	2.10937	0.535159
CTPS1	33229	4805	1013	2693	1019	4.43468	3.26813	7.76668	10.2729	0.808469	1.65231	0.843842
CTSC	44196	1216	101	640	104	0.843795	0.583952	0.774368	1.04846	-0.123872	0.844356	0.968228
CTSK	12116	76	5	262	54	0.192371	0.872011	0.0383351	0.544395	-2.32716	-0.679694	1.64746
CTSL	5875	131	12	40	12	0.683832	0.274557	0.0920041	0.120977	-2.89387	-1.18238	1.71149
CTTN	38181	7239	107	5101	407	5.81457	5.38751	0.82037	4.10312	-2.82532	-0.392896	2.43243
CTU1	10765	296	51	215	116	0.843265	0.805387	0.391018	1.16944	-1.10875	0.538065	1.64682
CUBN	305868	27	1	131	1	0.00270717	0.017271	0.00766701	0.0100814	1.50188	-0.776658	-2.27854
CUEDC1	94081	3450	74	2238	123	1.12461	0.959264	0.567359	1.24001	-0.987096	0.370352	1.35745
CUL2	82092	1525	55	1044	102	0.569712	0.512837	0.421686	1.0283	-0.434064	1.00369	1.43775
CUL3	115244	7045	69	4413	198	1.87477	1.54417	0.529024	1.99611	-1.82531	0.37036	2.19567
CUL4A	56848	9572	112	6500	406	5.16385	4.61082	0.858705	4.09304	-2.58821	-0.17185	2.41636
CUTC	53577	1548	216	1900	534	0.886092	1.43006	1.65607	5.38346	0.90224	1.91245	1.01021
CXADR	81198	4370	116	4313	330	1.65053	2.14197	0.889373	3.32686	-0.892064	0.635219	1.52728
CXorf24	1238	49	33	36	68	1.21384	1.17263	0.253011	0.685534	-2.2623	-0.774451	1.48785
CXorf40A	10156	162	55	205	261	0.489191	0.813975	0.421686	2.63124	-0.21423	1.69269	1.90692
CXorf40B	9285	301	79	407	381	0.994193	1.76763	0.605694	3.84101	-0.714937	1.11966	1.8346
CXorf57	67513	158	7	110	9	0.0717721	0.065703	0.0536691	0.0907324	-0.419332	0.465659	0.884991
CYB561A3	13555	355	35	297	129	0.803184	0.883562	0.268345	1.3005	-1.58164	0.557661	2.1393
CYB561D1	8881	162	11	153	42	0.559422	0.69472	0.0843371	0.423418	-2.7297	-0.714348	2.01535
CYB5A	38722	2312	158	1492	193	1.83112	1.55379	1.21139	1.94571	-0.596063	0.324507	0.92057
CYB5D1	4537	170	58	193	93	1.14912	1.71541	0.444687	0.937568	-1.36967	-0.87156	0.498112
CYB5D2	44144	355	1	401	1	0.246628	0.366313	0.00766701	0.0100814	-5.00753	-5.18331	-0.175783
CYBA	7870	2472	131	2322	751	9.63296	11.8978	1.00438	7.57112	-3.26168	-0.65212	2.60956
CYC1	2499	510	78	310	212	6.25879	5.00237	0.598027	2.13725	-3.3876	-1.22685	2.16075
CYFIP1	114012	6457	98	6599	181	1.73687	2.33404	0.751367	1.82473	-1.2089	-0.355144	0.853753
CYFIP2	129518	2494	4	1552	8	0.590544	0.483216	0.030668	0.0806511	-4.26724	-2.5829	1.68433
CYHR1	16096	1995	15	2110	114	3.80112	5.28621	0.115005	1.14928	-5.04665	-2.20151	2.84515
CYLD	59886	418	4	221	17	0.214061	0.148815	0.030668	0.171383	-2.80321	0.203707	3.00692
CYP11A1	29982	200	2	202	20	0.204576	0.271688	0.015334	0.201628	-3.73783	-0.430259	3.30757
CYP19A1	130554	2885	15	1783	48	0.677707	0.550733	0.115005	0.483906	-2.55896	-0.186626	2.37234
CYP1A1	6069	195	10	282	30	0.98538	1.87375	0.0766701	0.302441	-3.68394	-2.6312	1.05274
CYP24A1	20525	1789	43	886	55	2.67309	1.74073	0.329682	0.554476	-3.01936	-1.65049	1.36887
CYP26B1	18801	24	2	132	17	0.0391486	0.283122	0.015334	0.171383	-1.35223	-0.724194	0.628031
CYP2C8	32725	29	1	137	5	0.0271772	0.168819	0.00766701	0.0504069	-1.82566	-1.74378	0.081877
CYP2E1	40815	55	1	378	11	0.0413265	0.373467	0.00766701	0.110895	-2.43033	-1.75178	0.678549
CYP2S1	14491	84	2	37	6	0.177774	0.102964	0.015334	0.0604883	-3.53523	-0.767406	2.76783
CYP2W1	6442	3749	160	1090	102	17.8476	6.82316	1.22672	1.0283	-3.86285	-2.73018	1.13267
CYP3A5	31805	411	6	258	18	0.396308	0.327118	0.0460021	0.181465	-3.10685	-0.850121	2.25673
CYP3A7	30160	20	2	15	5	0.0203369	0.0200558	0.015334	0.0504069	-0.407364	1.3296	1.73697
CYP4F12	24418	2993	213	1946	377	3.75909	3.21376	1.63307	3.80068	-1.20279	0.241998	1.44479
CYR61	3202	106	8	52	5	1.01524	0.65488	0.0613361	0.0504069	-4.04895	-3.69954	0.349409
CYSTM1	107411	1785	1	1900	2	0.509654	0.713321	0.00766701	0.0201628	-6.05471	-5.14479	0.909925
CYTH2	13283	887	1	651	1	2.04792	1.97635	0.00766701	0.0100814	-8.06128	-7.615	0.446277
D2HGDH	34238	5317	395	3684	1069	4.7626	4.33902	3.02847	10.777	-0.653161	1.31252	1.96568
DAD1	24371	1879	165	1168	195	2.3645	1.93263	1.26506	1.96587	-0.902334	0.0245993	0.926933
DAGLB	75065	1915	133	1118	89	0.782379	0.600599	1.01971	0.897243	0.382222	0.579097	0.196875
DAK	20086	2497	20	1851	146	3.81251	3.71615	0.15334	1.47188	-4.63593	-1.33615	3.29979
DALRD3	6806	280	20	187	32	1.26169	1.10797	0.15334	0.322604	-3.04055	-1.78009	1.26046
DAP	82043	8879	131	5527	162	3.31901	2.71661	1.00438	1.63318	-1.72445	-0.734123	0.990328
DAP3P1	15554	133	30	784	175	0.262238	2.03261	0.23001	1.76424	-0.189178	-0.204285	-0.0151069
DAPK3	12671	1011	91	625	207	2.44696	1.98907	0.697698	2.08685	-1.81031	0.0692331	1.87955
DARS	79424	3598	97	2207	133	1.3893	1.12055	0.7437	1.34082	-0.901564	0.258915	1.16048
DARS2	34044	885	100	429	39	0.79724	0.508156	0.766701	0.393174	-0.0563488	-0.370103	-0.313754
DBF4	33326	2093	11	1127	41	1.92607	1.36371	0.0843371	0.413337	-4.51335	-1.72214	2.79121
DBI	5630	844	296	426	249	4.59748	3.05127	2.26944	2.51026	-1.01851	-0.281573	0.736938
DBIL5P	2677	10	2	23	8	0.114561	0.346465	0.015334	0.0806511	-2.90131	-2.10294	0.798366
DBN1	17794	1251	385	1016	181	2.1561	2.3025	2.9518	1.82473	0.453168	-0.33552	-0.788687
DBNDD1	15264	943	24	475	24	1.89465	1.25489	0.184008	0.241953	-3.36409	-2.37476	0.98933
DBNL	24817	2621	7	1968	36	3.23895	3.19783	0.0536691	0.36293	-5.91529	-3.13933	2.77596
DBP	7409	76	14	65	54	0.314587	0.35378	0.107338	0.544395	-1.55129	0.621799	2.17309
DBR1	13938	234	20	132	29	0.514875	0.381903	0.15334	0.29236	-1.74748	-0.385461	1.36202
DBT	62916	935	19	640	38	0.45576	0.410203	0.145673	0.383092	-1.64554	-0.0986455	1.54689
DCAF10	67165	1972	14	1913	41	0.90043	1.14856	0.107338	0.413337	-3.06845	-1.47443	1.59402
DCAF12	41013	1686	26	1069	57	1.26073	1.05108	0.199342	0.574639	-2.66094	-0.871147	1.78979
DCAF16	10104	1712	161	1174	480	5.19633	4.68549	1.23439	4.83906	-2.0737	0.0465285	2.12022
DCAF6	140061	4102	162	2144	205	0.898183	0.617288	1.24206	2.06668	0.46765	1.7433	1.27565
DCAKD	37766	5150	296	3909	737	4.18208	4.17393	2.26944	7.42998	-0.881887	0.831953	1.71384
DCBLD1	116042	7029	36	4166	19	1.85765	1.44772	0.276012	0.191546	-2.75068	-2.91802	-0.167341
DCDC1	539442	717	1	1047	1	0.0407625	0.0782676	0.00766701	0.0100814	-2.41051	-2.95672	-0.546216
DCK	38377	129	110	112	138	0.103087	0.117687	0.843371	1.39123	3.0323	3.56334	0.531037
DCLRE1A	19655	320	11	243	16	0.499302	0.498555	0.0843371	0.161302	-2.56567	-1.62799	0.937684
DCLRE1B	8946	145	12	123	29	0.497079	0.554442	0.0920041	0.29236	-2.4337	-0.923291	1.51041
DCP1A	64208	3186	56	1889	98	1.52175	1.18638	0.429353	0.987975	-1.82549	-0.264016	1.56148
DCP1B	58482	1517	69	1141	115	0.795517	0.786762	0.529024	1.15936	-0.58856	0.559328	1.14789
DCPS	41998	1574	76	1012	135	1.14938	0.971699	0.582693	1.36099	-0.980044	0.486071	1.46611
DCTD	27877	1356	237	922	312	1.49176	1.33372	1.81708	3.14539	0.284605	1.23778	0.953177
DCTN4	50670	1750	75	1176	134	1.05919	0.935915	0.575026	1.35091	-0.881261	0.529477	1.41074
DCUN1D5	30140	905	75	588	88	0.920856	0.786709	0.575026	0.887162	-0.679348	0.173367	0.852715
DCXR	2597	441	74	224	190	5.20778	3.47821	0.567359	1.91546	-3.19834	-0.860653	2.33768
DDA1	13784	556	14	476	45	1.23705	1.39255	0.107338	0.453662	-3.52666	-1.61804	1.90862
DDAH2	3580	26	6	157	43	0.222729	1.76847	0.0460021	0.433499	-2.27552	-2.0284	0.247121
DDB2	24275	2624	209	1885	434	3.31506	3.13135	1.60241	4.37532	-1.04879	0.482602	1.5314
DDC	107021	4248	15	2265	31	1.21731	0.853452	0.115005	0.312523	-3.40393	-1.44935	1.95458
DDI2	51545	4149	122	2513	279	2.46856	1.96601	0.935376	2.81271	-1.40005	0.516687	1.91674
DDIT3	3930	726	202	445	233	5.6654	4.56612	1.54874	2.34896	-1.87108	-0.958946	0.912139
DDIT4	2117	296	81	223	162	4.28802	4.2478	0.621028	1.63318	-2.78758	-1.37903	1.40855
DDR1	23736	194	5	109	11	0.250657	0.185182	0.0383351	0.110895	-2.70898	-0.739748	1.96923
DDRGK1	14336	2469	574	1707	754	5.28177	4.8016	4.40087	7.60136	-0.263234	0.662744	0.925978
DDT	9107	616	515	610	681	2.0744	2.70106	3.94851	6.86542	0.928618	1.34582	0.417203
DDX10	275906	9113	72	4729	56	1.01295	0.691175	0.552025	0.564557	-0.875752	-0.291931	0.583821
DDX19A	26555	1095	379	927	407	1.2646	1.40771	2.9058	4.10312	1.20025	1.54337	0.343121
DDX20	12772	309	50	275	87	0.741969	0.868268	0.383351	0.87708	-0.952694	0.0145682	0.967263
DDX23	23079	1569	61	1018	172	2.08493	1.77873	0.467688	1.734	-2.15638	-0.0367483	2.11964
DDX27	24731	2434	210	1354	309	3.01832	2.20779	1.61007	3.11515	-0.906619	0.4967	1.40332
DDX31	77405	4721	75	2577	81	1.87047	1.34253	0.575026	0.816592	-1.7017	-0.717272	0.984431
DDX49	8953	809	33	557	53	2.77119	2.5088	0.253011	0.534313	-3.45323	-2.23124	1.22199
DDX50	45570	1247	99	806	179	0.839216	0.713241	0.759034	1.80457	-0.144877	1.33919	1.48407
DDX51	7742	896	1	381	4	3.54929	1.9845	0.00766701	0.0403255	-8.85465	-5.62094	3.23371
DDX55	18865	2209	121	1279	188	3.59108	2.73397	0.927709	1.8953	-1.95267	-0.528572	1.4241
DDX56	9635	3231	455	3081	1131	10.2842	12.895	3.48849	11.402	-1.55976	-0.177515	1.38224
DDX58	71023	978	57	667	59	0.422305	0.37871	0.43702	0.594801	0.0494138	0.651314	0.601901
DEAF1	62483	5907	182	3602	114	2.89929	2.32467	1.3954	1.14928	-1.05502	-1.0163	0.0387228
DECR1	50688	1254	22	805	36	0.758715	0.640429	0.168674	0.36293	-2.16932	-0.819348	1.34997
DECR2	10662	263	28	279	173	0.75649	1.05523	0.214676	1.74408	-1.81716	0.724913	2.54207
DEF6	23954	663	25	701	49	0.848832	1.1801	0.191675	0.493988	-2.14681	-1.25637	0.890448
DEGS1	17686	338	73	194	86	0.586102	0.442336	0.559692	0.866999	-0.066519	0.970888	1.03741
DEK	40956	4523	311	2827	475	3.38684	2.78348	2.38444	4.78866	-0.506291	0.78273	1.28902
DENND1A	550499	26582	182	21581	970	1.48087	1.58087	1.3954	9.77894	-0.0857713	2.62896	2.71473
DENND3	78531	735	16	426	25	0.287033	0.21875	0.122672	0.252035	-1.22641	0.204337	1.43075
DENND4A	134248	6639	219	4063	596	1.51663	1.22045	1.67908	6.0085	0.146794	2.2996	2.1528
DENND4B	17196	3766	104	2049	151	6.71644	4.80501	0.797369	1.52229	-3.07438	-1.6583	1.41608
DENND5B	208875	12062	23	7826	59	1.771	1.51089	0.176341	0.594801	-3.32812	-1.34492	1.9832
DEPDC1	23070	610	11	285	20	0.810902	0.49817	0.0843371	0.201628	-3.26529	-1.30494	1.96034
DEPDC5	153069	3672	51	2370	167	0.735701	0.624369	0.391018	1.68359	-0.911887	1.43107	2.34296
DEPDC7	17719	466	13	275	61	0.806553	0.625855	0.0996712	0.614964	-3.01652	-0.0253252	2.9912
DERL1	29260	776	40	445	70	0.813343	0.61329	0.30668	0.705697	-1.40713	0.202479	1.60961
DESI1	23069	2437	200	2236	716	3.23976	3.90862	1.5334	7.21827	-1.07915	0.884995	1.96415
DESI2	56099	1767	69	1019	90	0.965979	0.732486	0.529024	0.907324	-0.868659	0.308818	1.17748
DEXI	13570	1497	126	949	239	3.3832	2.82011	0.966044	2.40945	-1.80823	-0.227049	1.58118
DFFA	16005	1107	169	889	232	2.12118	2.23989	1.29573	2.33888	-0.711109	0.0623922	0.773501
DFFB	28149	1061	21	686	37	1.15595	0.982746	0.161007	0.373011	-2.84388	-1.3976	1.44628
DFNA5	71273	981	24	1255	80	0.422114	0.710066	0.184008	0.806511	-1.19786	0.18374	1.3816
DFNB59	9955	57	11	62	24	0.175598	0.251148	0.0843371	0.241953	-1.05804	-0.0538125	1.00422
DGAT2	42023	3182	77	2101	353	2.3222	2.01613	0.59036	3.55873	-1.97582	0.819771	2.7956
DGCR8	31646	5769	109	3843	534	5.59072	4.89702	0.835704	5.38346	-2.74197	0.13663	2.8786
DGKA	26709	187	6	151	20	0.214719	0.227981	0.0460021	0.201628	-2.22268	-0.177223	2.04546
DGKI	466056	338	1	20021	1	0.0222415	1.73232	0.00766701	0.0100814	-1.53652	-7.42487	-5.88835
DGKQ	28009	1219	48	711	124	1.33473	1.02365	0.368017	1.25009	-1.8587	0.288309	2.14701
DHFRL1	15554	70	5	63	9	0.13802	0.163335	0.0383351	0.0907324	-1.84814	-0.848141	1
DHFRP1	1590	57	39	49	53	1.09942	1.24274	0.299013	0.534313	-1.87846	-1.21776	0.660698
DHODH	16468	827	68	558	122	1.54011	1.36639	0.521357	1.22993	-1.56269	-0.151791	1.4109
DHPS	6186	797	465	838	800	3.95125	5.46279	3.56516	8.06511	-0.148342	0.562057	0.710399
DHRS1	9236	1118	150	876	223	3.71231	3.82473	1.15005	2.24815	-1.69062	-0.766619	0.923999
DHRS12	36165	722	25	1921	114	0.612259	2.142	0.191675	1.14928	-1.67548	-0.89823	0.777247
DHRS2	15525	5252	110	4500	526	10.3748	11.6886	0.843371	5.30281	-3.62077	-1.14027	2.4805
DHRS3	49799	4646	58	2833	72	2.86118	2.29407	0.444687	0.725859	-2.68575	-1.66015	1.0256
DHRS4-AS1	50109	1318	65	1120	112	0.806651	0.901327	0.498356	1.12911	-0.694769	0.32507	1.01984
DHRS7	25737	109	2	34	3	0.129884	0.0532722	0.015334	0.0302441	-3.08241	-0.816728	2.26568
DHRS7B	69902	3837	20	2565	76	1.6834	1.47971	0.15334	0.766185	-3.45657	-0.949554	2.50702
DHRSX	283290	5671	45	3290	81	0.613924	0.468322	0.345016	0.816592	-0.831398	0.802114	1.63351
DHTKD1	54254	998	37	662	50	0.564137	0.492047	0.283679	0.504069	-0.991785	0.0348264	1.02661
DHX15	67110	4167	119	2706	213	1.90424	1.626	0.912374	2.14733	-1.06152	0.401219	1.46274
DHX16	19919	286	20	212	31	0.440336	0.429189	0.15334	0.312523	-1.52187	-0.457651	1.06422
DHX30	47287	4804	160	3095	310	3.11564	2.63936	1.22672	3.12523	-1.34472	0.243772	1.58849
DHX34	33424	3297	51	2067	191	3.02515	2.4938	0.391018	1.92554	-2.9517	-0.373081	2.57862
DHX36	51952	1590	82	1023	110	0.938601	0.79406	0.628695	1.10895	-0.578152	0.481877	1.06003
DHX37	42298	3375	147	1916	222	2.44703	1.82665	1.12705	2.23807	-1.11848	0.293052	1.41153
DHX58	11330	270	1	204	3	0.730836	0.726073	0.00766701	0.0302441	-6.57474	-4.58539	1.98935
DHX9	48383	4696	162	2386	207	2.97661	1.98865	1.24206	2.08685	-1.26094	0.069537	1.33048
DIABLO	19872	12	140	17	301	0.0185194	0.0344975	1.07338	3.0345	5.85699	6.45882	0.601836
DIAPH1	104040	7153	142	4396	129	2.1085	1.70387	1.08872	1.3005	-0.953591	-0.389754	0.563837
DIAPH2	920335	8617	3	6783	15	0.287142	0.297205	0.023001	0.151221	-3.64199	-0.974802	2.66719
DICER1-AS1	22282	297	10	467	24	0.408779	0.845167	0.0766701	0.241953	-2.41458	-1.80451	0.610075
DIEXF	29559	845	11	474	32	0.876704	0.646649	0.0843371	0.322604	-3.37785	-1.00322	2.37463
DIMT1	16686	797	55	319	84	1.46485	0.770936	0.421686	0.846836	-1.79651	0.135471	1.93198
DIP2A	111115	6030	174	4083	332	1.6643	1.48179	1.33406	3.34702	-0.319089	1.17554	1.49462
DIP2C	415554	3004	1	1527	4	0.221696	0.148181	0.00766701	0.0403255	-4.85378	-1.87759	2.97618
DIRAS1	6852	13	1	19	2	0.0581851	0.111819	0.00766701	0.0201628	-2.92391	-2.4714	0.452512
DIRC2	86345	1368	62	698	83	0.485887	0.325985	0.475355	0.836755	-0.0316155	1.36	1.39161
DIS3	26695	871	38	576	70	1.00063	0.870107	0.291346	0.705697	-1.7801	-0.302144	1.47796
DIS3L2	383106	18492	43	14093	499	1.4803	1.48342	0.329682	5.03061	-2.16675	1.7618	3.92855
DISP1	190932	1997	9	1023	15	0.320764	0.216061	0.0690031	0.151221	-2.21678	-0.514785	1.70199
DKK1	3747	105	12	41	15	0.859393	0.441245	0.0920041	0.151221	-3.22355	-1.54493	1.67862
DKK4	3165	12	1	27	1	0.116277	0.344009	0.00766701	0.0100814	-3.92276	-5.09268	-1.16993
DLG2	2172912	1582	1	3073	1	0.022328	0.0570296	0.00766701	0.0100814	-1.54212	-2.50002	-0.957898
DLG4	29813	240	17	1710	200	0.246883	2.31297	0.130339	2.01628	-0.921558	-0.198055	0.723503
DLG5	135830	16825	299	11230	469	3.79879	3.33399	2.29244	4.72817	-0.728659	0.504032	1.23269
DLG5-AS1	2453	36	18	28	26	0.450081	0.4603	0.138006	0.262116	-1.70545	-0.812368	0.893085
DLGAP1	959306	216	1	168	2	0.0069053	0.00706207	0.00766701	0.0201628	0.15096	1.51353	1.36257
DLGAP1-AS1	4621	623	258	445	211	4.13465	3.88333	1.97809	2.12717	-1.06366	-0.868357	0.195299
DLGAP1-AS2	5337	342	38	392	137	1.96524	2.96189	0.291346	1.38115	-2.7539	-1.10065	1.65325
DLGAP4	262783	35808	134	26072	263	4.17897	4.00089	1.02738	2.6514	-2.02418	-0.593567	1.43061
DLGAP5	43567	1516	150	947	216	1.06716	0.876541	1.15005	2.17758	0.107929	1.31283	1.2049
DLST	21855	2189	163	1545	476	3.07172	2.85074	1.24972	4.79874	-1.29744	0.751318	2.04875
DLX1	4938	62	5	49	14	0.385059	0.400152	0.0383351	0.141139	-3.32834	-1.50343	1.82491
DLX4	5988	80	3	34	4	0.409727	0.228969	0.023001	0.0403255	-4.15489	-2.50539	1.6495
DMAP1	7227	764	86	281	98	3.24206	1.56794	0.659363	0.987975	-2.29777	-0.66632	1.63145
DMTN	33533	1719	56	1569	144	1.57213	1.88682	0.429353	1.45172	-1.87249	-0.378195	1.49429
DNAH17	153699	10290	84	11422	240	2.0532	2.99675	0.644029	2.41953	-1.67267	-0.308673	1.364
DNAH6	303135	17	1	188	1	0.00171988	0.0250093	0.00766701	0.0100814	2.15635	-1.31077	-3.46713
DNAJA2	18401	1164	83	696	134	1.93998	1.52527	0.636362	1.35091	-1.60812	-0.175142	1.43298
DNAJB1	15001	861	182	608	308	1.76023	1.63442	1.3954	3.10507	-0.335088	0.925846	1.26093
DNAJB12	22401	1442	54	1122	202	1.97417	2.01979	0.414019	2.03644	-2.25348	0.0118458	2.26532
DNAJB2	7634	611	24	272	52	2.45457	1.4368	0.184008	0.524232	-3.73763	-1.45458	2.28304
DNAJB6	82059	5653	127	5373	351	2.11271	2.64041	0.973711	3.53856	-1.11753	0.422405	1.53993
DNAJC1	247233	3755	98	2012	133	0.465789	0.328172	0.751367	1.34082	0.68984	2.0306	1.34076
DNAJC16	65567	1206	7	817	13	0.56409	0.502478	0.0536691	0.131058	-3.39376	-1.93885	1.45491
DNAJC19	6066	173	88	76	70	0.874641	0.505232	0.674697	0.705697	-0.374451	0.482101	0.856552
DNAJC22	10610	364	1	369	50	1.05214	1.40246	0.00766701	0.504069	-7.10044	-1.47627	5.62417
DNAJC3	117851	4330	62	2815	60	1.12678	0.963219	0.475355	0.604883	-1.24513	-0.671208	0.573926
DNAJC3-AS1	28193	248	1	867	4	0.269772	1.2401	0.00766701	0.0403255	-5.13693	-4.94262	0.194308
DNAJC30	2485	211	295	196	292	2.60401	3.1806	2.26177	2.94376	-0.203282	-0.111639	0.0916428
DNAJC5	40867	11024	635	11183	1615	8.2728	11.0348	4.86855	16.2814	-0.764883	0.561163	1.32605
DNAL1	58858	326	18	238	49	0.169863	0.163062	0.138006	0.493988	-0.299637	1.59906	1.8987
DNASE1	68416	2971	1	3276	3	1.33178	1.93093	0.00766701	0.0302441	-7.44047	-5.9965	1.44398
DNASE1L3	22441	9	2	6	1	0.0122995	0.0107817	0.015334	0.0100814	0.31814	-0.0968974	-0.415037
DNHD1	96499	1490	1	9143	1	0.473532	3.82073	0.00766701	0.0100814	-5.94865	-8.56601	-2.61736
DNMT3A	109615	7165	227	4604	471	2.00462	1.69373	1.74041	4.74833	-0.203901	1.48721	1.69111
DNPEP	26477	1443	99	683	167	1.67141	1.04024	0.759034	1.68359	-1.13883	0.69463	1.83346
DNTTIP2	12102	701	27	601	116	1.77643	2.00261	0.207009	1.16944	-3.10121	-0.776067	2.32514
DOCK5	233361	18925	83	12666	420	2.4871	2.18873	0.636362	4.23418	-1.96655	0.951992	2.91854
DOHH	10120	525	51	369	135	1.59098	1.47037	0.391018	1.36099	-2.02461	-0.111524	1.91309
DOK3	9368	344	2	1648	94	1.12615	7.09399	0.015334	0.94765	-6.19852	-2.90417	3.29435
DOK7	38168	20	2	1049	77	0.01607	1.1083	0.015334	0.776266	-0.0676364	-0.513721	-0.446084
DOLK	2090	115	97	147	155	1.68748	2.83629	0.7437	1.56261	-1.18207	-0.860045	0.322029
DONSON	29167	360	2	350	2	0.378527	0.483901	0.015334	0.0201628	-4.62559	-4.58495	0.040642
DOPEY1	103685	2280	15	1416	25	0.674381	0.550716	0.115005	0.252035	-2.55186	-1.12769	1.42418
DOPEY2	137493	1464	19	704	25	0.326548	0.206477	0.145673	0.252035	-1.16456	0.287639	1.4522
DPCD	39109	508	93	308	121	0.398358	0.317581	0.713032	1.21985	0.839903	1.94151	1.1016
DPF3	274806	2576	5	1669	20	0.287479	0.244912	0.0383351	0.201628	-2.90672	-0.28057	2.62615
DPH3	6995	216	20	165	34	0.947005	0.95121	0.15334	0.342767	-2.62664	-1.47254	1.1541
DPH7	24032	2325	187	2046	563	2.96701	3.43317	1.43373	5.67582	-1.04924	0.725285	1.77452
DPM2	3386	349	250	474	430	3.161	5.6451	1.91675	4.33499	-0.721717	-0.380968	0.340749
DPM3	705	39	111	34	209	1.69653	1.94478	0.851038	2.10701	-0.995291	0.115591	1.11088
DPP8	75242	2563	34	1788	69	1.04466	0.958269	0.260678	0.695615	-2.00269	-0.46214	1.54055
DPY19L4	74134	1311	31	743	49	0.54234	0.404158	0.237677	0.493988	-1.19019	0.289555	1.47975
DPYSL2	143904	4133	58	2529	93	0.880803	0.708689	0.444687	0.937568	-0.98603	0.40377	1.3898
DPYSL4	18877	314	18	627	124	0.510132	1.33941	0.138006	1.25009	-1.88614	-0.0995677	1.78657
DQX1	8206	2153	801	1841	841	8.04635	9.04695	6.14128	8.47844	-0.389795	-0.0936328	0.296162
DR1	23611	738	121	1186	674	0.95858	2.02558	0.927709	6.79485	-0.0472265	1.7461	1.79333
DRAM2	22884	729	97	471	123	0.976971	0.829983	0.7437	1.24001	-0.393595	0.579199	0.972793
DRP2	44729	15	1	128	9	0.0102846	0.115399	0.00766701	0.0907324	-0.423752	-0.346936	0.0768156
DST	496642	22550	85	15392	146	1.39248	1.24977	0.651696	1.47188	-1.09539	0.235994	1.33138
DSTN	40057	2025	125	1266	226	1.55036	1.27449	0.958377	2.27839	-0.693939	0.8381	1.53204
DSTYK	69096	1354	18	636	41	0.600969	0.37118	0.138006	0.413337	-2.12256	0.155199	2.27776
DTD1	176025	5514	35	2880	52	0.96068	0.659779	0.268345	0.524232	-1.83996	-0.331777	1.50819
DTL	71824	5914	211	4586	556	2.52521	2.57481	1.61774	5.60525	-0.642425	1.12231	1.76474
DTNA	398555	8522	71	5641	150	0.655752	0.570753	0.544358	1.51221	-0.268594	1.40572	1.67431
DTNBP1	140258	3175	239	1849	215	0.694228	0.531605	1.83242	2.1675	1.40027	2.0276	0.627337
DTWD2	151224	1578	44	665	83	0.320017	0.177329	0.337349	0.836755	0.0760934	2.23837	2.16228
DTX2	44320	2532	48	1493	154	1.75206	1.35844	0.368017	1.55253	-2.25121	0.192674	2.44389
DTX4	37158	840	17	489	52	0.693287	0.530685	0.130339	0.524232	-2.41118	-0.01765	2.39353
DUS1L	8382	2353	115	1295	241	8.60915	6.2302	0.881706	2.42961	-3.2875	-1.35855	1.92895
DUSP1	3106	150	34	72	26	1.48107	0.934784	0.260678	0.262116	-2.5063	-1.83443	0.671871
DUSP11	17974	449	211	326	342	0.766104	0.731397	1.61774	3.44783	1.07837	2.23696	1.1586
DUSP14	23667	1125	42	721	32	1.45779	1.22849	0.322015	0.322604	-2.17859	-1.92905	0.249536
DUSP18	15840	63	1	21	1	0.121975	0.0534619	0.00766701	0.0100814	-3.99178	-2.40682	1.58496
DUSP22	59726	3119	396	1959	716	1.60154	1.32267	3.03614	7.21827	0.922776	2.4482	1.52543
DUSP3	12868	1075	20	574	81	2.56203	1.79879	0.15334	0.816592	-4.06248	-1.13934	2.92314
DUSP5	13707	71	3	47	12	0.158855	0.138272	0.023001	0.120977	-2.78794	-0.192785	2.59516
DUSP6	6040	814	44	659	95	4.13308	4.39976	0.337349	0.957731	-3.6149	-2.19973	1.41517
DUSP7	7632	222	12	191	24	0.892074	1.00919	0.0920041	0.241953	-3.27739	-2.06041	1.21699
DUT	12363	460	49	314	68	1.14109	1.0242	0.375684	0.685534	-1.60282	-0.579201	1.02362
DVL1	14075	2578	238	1461	676	5.61721	4.18583	1.82475	6.81501	-1.62216	0.703202	2.32536
DXO	2483	54	12	23	20	0.666965	0.373535	0.0920041	0.201628	-2.85784	-0.88955	1.96829
DYM	417679	9769	87	6431	180	0.717288	0.620892	0.66703	1.81465	-0.104801	1.54728	1.65208
DYNC1H1	86265	15546	233	10481	524	5.52675	4.89946	1.78641	5.28264	-1.62937	0.108638	1.738
DYNC1I2	61012	1827	215	1342	398	0.918353	0.886987	1.64841	4.01239	0.843953	2.17748	1.33352
DYNC1LI1	44904	1403	95	714	128	0.958206	0.6412	0.728366	1.29042	-0.395672	1.00899	1.40466
DYNC2LI1	35972	349	13	215	29	0.297541	0.24102	0.0996712	0.29236	-1.57784	0.278591	1.85643
DYNLL1-AS1	5613	148	53	96	75	0.808636	0.689694	0.406352	0.756104	-0.992761	0.132628	1.12539
DYNLL2	12122	1053	57	1533	469	2.66404	5.09974	0.43702	4.72817	-2.60784	-0.109142	2.4987
DYNLT3	10881	37	7	10	4	0.104284	0.0370605	0.0536691	0.0403255	-0.958359	0.121811	1.08017
DYRK1B	8852	600	152	1543	860	2.07872	7.02918	1.16539	8.66999	-0.834888	0.302674	1.13756
DZIP1	66501	1957	59	1271	72	0.902503	0.770721	0.452354	0.725859	-0.996481	-0.0865192	0.909962
E2F3	91544	14358	35	9393	58	4.81006	4.13766	0.268345	0.58472	-4.16389	-2.823	1.34089
E2F7	44334	1596	25	775	48	1.10403	0.704928	0.191675	0.483906	-2.52605	-0.542748	1.9833
EAF1	15259	452	47	304	61	0.908445	0.803392	0.36035	0.614964	-1.334	-0.385602	0.9484
EBF4	67230	45	2	71	5	0.0205275	0.0425868	0.015334	0.0504069	-0.42082	0.243214	0.664034
EBPL	30753	2763	80	2157	208	2.75537	2.82841	0.613361	2.09693	-2.16744	-0.431715	1.73572
ECD	38901	1557	189	1508	293	1.22748	1.56322	1.44907	2.95384	0.239425	0.918071	0.678647
ECHDC2	31229	2784	18	1449	45	2.73399	1.87107	0.138006	0.453662	-4.3082	-2.04417	2.26403
EDA	423409	35662	25	21407	45	2.58304	2.03881	0.191675	0.453662	-3.75234	-2.16803	1.5843
EDA2R	43630	998	66	611	91	0.701506	0.564724	0.506023	0.917406	-0.471253	0.700015	1.17127
EDEM2	162762	2140	28	1444	64	0.403225	0.357762	0.214676	0.645208	-0.90942	0.850765	1.76019
EDEM3	64683	848	6	729	26	0.402061	0.454483	0.0460021	0.262116	-3.12764	-0.794021	2.33362
EDF1	4168	561	673	405	727	4.12783	3.91839	5.1599	7.32916	0.321961	0.903389	0.581428
EED	34270	1124	184	589	210	1.00586	0.693077	1.41073	2.11709	0.48801	1.611	1.12299
EEF1A1	8048	5553	598	3655	684	21.1605	18.3138	4.58487	6.89566	-2.20642	-1.40917	0.797247
EEF1A1P11	1389	32	27	29	27	0.706535	0.84193	0.207009	0.272197	-1.77107	-1.62905	0.142019
EEF1A1P13	1392	12	23	7	18	0.26438	0.202786	0.176341	0.181465	-0.584241	-0.160271	0.423971
EEF1A1P5	1738	505	1	327	1	8.91103	7.58714	0.00766701	0.0100814	-10.1827	-9.55572	0.626993
EEF1DP2	843	18	16	73	55	0.654834	3.49201	0.122672	0.554476	-2.41632	-2.65486	-0.23854
EEF2K	80952	8188	143	4816	198	3.10196	2.39905	1.09638	1.99611	-1.50043	-0.265268	1.23516
EEPD1	148395	11807	96	7301	317	2.44009	1.98401	0.736033	3.1958	-1.72909	0.687759	2.41685
EFCAB2	157460	3533	59	3156	172	0.688113	0.808252	0.452354	1.734	-0.605193	1.10122	1.70642
EFEMP2	7152	210	32	120	50	0.900488	0.676603	0.245344	0.504069	-1.8759	-0.424688	1.45121
EFHC1	102787	1397	4	1796	8	0.416816	0.704609	0.030668	0.0806511	-3.7646	-3.12706	0.637545
EFTUD1	132534	2303	57	1137	36	0.532909	0.34595	0.43702	0.36293	-0.28619	0.0691272	0.355317
EFTUD2	49720	5553	208	4267	766	3.42517	3.46076	1.59474	7.72234	-1.10286	1.15795	2.26081
EGFR	237600	2903	1	2264	1	0.374703	0.384247	0.00766701	0.0100814	-5.61094	-5.25227	0.358671
EGFR-AS1	9185	168	15	151	28	0.56094	0.662945	0.115005	0.282279	-2.28615	-1.23177	1.05438
EGLN3	538544	500	1	1857	2	0.0284731	0.13905	0.00766701	0.0201628	-1.89286	-2.78584	-0.892974
EGR1	3826	251	69	203	101	2.01194	2.13959	0.529024	1.01822	-1.92718	-1.07129	0.855895
EHBP1L1	16613	1006	32	815	88	1.8571	1.97829	0.245344	0.887162	-2.92017	-1.15698	1.76319
EI24	15464	566	19	346	39	1.12249	0.902265	0.145673	0.393174	-2.94589	-1.19838	1.7475
EID2	1981	30	31	33	44	0.464433	0.671753	0.237677	0.443581	-0.966465	-0.598734	0.367732
EIF1	3784	1245	188	856	313	10.0903	9.12226	1.4414	3.15547	-2.80743	-1.53154	1.27589
EIF1AX	17327	757	75	509	210	1.33986	1.18461	0.575026	2.11709	-1.22038	0.837674	2.05805
EIF1AY	17430	183	34	108	56	0.321988	0.249866	0.260678	0.564557	-0.304736	1.17597	1.4807
EIF1B	2741	104	107	54	167	1.16362	0.794447	0.82037	1.68359	-0.50427	1.08352	1.58779
EIF2AK2	57856	3256	46	2243	82	1.72593	1.56337	0.352683	0.826673	-2.29093	-0.919267	1.37166
EIF2AK3	70836	3055	79	1765	107	1.32265	1.00478	0.605694	1.07871	-1.12677	0.102425	1.22919
EIF2B3	135833	5018	210	3179	491	1.13295	0.943768	1.61007	4.94996	0.507039	2.39091	1.88387
EIF2B4	6135	1040	121	400	136	5.19882	2.62921	0.927709	1.37107	-2.48644	-0.93933	1.54711
EIF2B5	549721	3529	2	4029	1	0.196877	0.295553	0.015334	0.0100814	-3.68249	-4.87365	-1.19116
EIF2D	41285	1222	1	1069	50	0.907748	1.04416	0.00766701	0.504069	-6.88748	-1.05064	5.83684
EIF2S1	26520	1102	47	718	68	1.27437	1.09177	0.36035	0.685534	-1.82231	-0.671368	1.15094
EIF3C	47173	4721	774	4116	1036	3.06921	3.51854	5.93427	10.4443	0.951202	1.56967	0.618468
EIF3CL	24301	4378	755	3912	1056	5.52507	6.49164	5.78859	10.6459	0.0672204	0.713647	0.646427
EIF3E	234118	2791	161	1660	176	0.365604	0.285926	1.23439	1.77432	1.75544	2.63356	0.878114
EIF3G	4904	1181	41	784	120	7.3856	6.44682	0.314348	1.20977	-4.55428	-2.41386	2.14042
EIF3H	124796	5470	104	3662	147	1.34423	1.18331	0.797369	1.48196	-0.753458	0.324684	1.07814
EIF3J	25973	1781	438	1160	648	2.10295	1.80101	3.35815	6.53274	0.675256	1.85888	1.18363
EIF3J-AS1	9667	199	35	176	50	0.631317	0.734177	0.268345	0.504069	-1.23427	-0.542507	0.691766
EIF3M	22465	1189	64	824	111	1.62316	1.47911	0.490689	1.11903	-1.72593	-0.402478	1.32345
EIF4A2	6696	3795	188	1758	219	17.3813	10.5873	1.4414	2.20782	-3.592	-2.26163	1.33036
EIF4B	36052	6106	120	3677	162	5.19414	4.11286	0.920041	1.63318	-2.49711	-1.33246	1.16466
EIF4BP7	1813	69	31	45	15	1.16718	1.00091	0.237677	0.151221	-2.29595	-2.72658	-0.430634
EIF4E	58954	2851	8	2129	188	1.4831	1.45627	0.0613361	1.8953	-4.59573	0.380146	4.97588
EIF4EBP2	24240	1476	91	1746	541	1.86741	2.90464	0.697698	5.45403	-1.42036	0.908965	2.32933
EIF4ENIF1	59132	1880	149	1451	314	0.975038	0.989521	1.14238	3.16555	0.228519	1.67766	1.44914
EIF4G2	12061	4044	139	1975	161	10.2829	6.60334	1.06571	1.6231	-3.27035	-2.02444	1.24591
EIF4G3	370415	19604	80	13117	127	1.62309	1.42799	0.613361	1.28034	-1.40393	-0.157467	1.24647
EIF5	11482	2297	98	1539	377	6.13521	5.40507	0.751367	3.80068	-3.02952	-0.508055	2.52147
EIF5A	5457	1016	216	691	191	5.70987	5.10627	1.65607	1.92554	-1.78569	-1.40701	0.378684
EIF5A2	20279	185	25	97	33	0.279777	0.192888	0.191675	0.332686	-0.545611	0.786396	1.33201
ELAVL1	47081	4647	132	3235	246	3.02701	2.77082	1.01205	2.48002	-1.58062	-0.159962	1.42065
ELF2	149107	2701	10	2297	29	0.555537	0.621217	0.0766701	0.29236	-2.85715	-1.08735	1.7698
ELF3	9244	16	1	22	12	0.0530819	0.0959716	0.00766701	0.120977	-2.79148	0.334048	3.12553
ELF4	45843	667	5	432	14	0.44621	0.380006	0.0383351	0.141139	-3.54099	-1.4289	2.11208
ELK3	75454	1550	14	921	28	0.629993	0.492218	0.107338	0.282279	-2.55317	-0.802177	1.751
ELK4	24020	1235	84	986	151	1.57681	1.65533	0.644029	1.52229	-1.29181	-0.120875	1.17094
ELL	79465	4751	90	3495	497	1.83356	1.77358	0.690031	5.01045	-1.40991	1.49827	2.90819
ELL2	76974	8957	210	4670	589	3.56866	2.44654	1.61007	5.93793	-1.14826	1.27922	2.42747
ELMO3	4919	769	290	1266	813	4.79442	10.3786	2.22343	8.19616	-1.10857	-0.340585	0.767981
ELMOD2	29613	915	55	613	55	0.9476	0.834753	0.421686	0.554476	-1.16811	-0.590225	0.577885
ELOVL1	4629	295	50	286	174	1.95443	2.49149	0.383351	1.75416	-2.35001	-0.506227	1.84379
ELOVL2	63556	6939	80	4126	99	3.34832	2.6179	0.613361	0.998057	-2.44863	-1.39122	1.05741
ELOVL6	153354	5771	13	3773	28	1.1541	0.992137	0.0996712	0.282279	-3.53344	-1.81342	1.72002
ELP3	101484	5219	69	3283	128	1.57716	1.30453	0.529024	1.29042	-1.57592	-0.0156906	1.56023
ELP5	8525	478	79	374	114	1.71957	1.76912	0.605694	1.14928	-1.50539	-0.622305	0.883082
ELP6	18122	1257	145	804	271	2.12723	1.78908	1.11172	2.73205	-0.93619	0.610768	1.54696
EMC2	43316	788	83	543	194	0.55791	0.505512	0.636362	1.95579	0.189816	1.95193	1.76212
EMC6	854	63	87	50	109	2.2624	2.36098	0.66703	1.09887	-1.76203	-1.10336	0.658665
EMC7	17932	269	32	273	58	0.460055	0.613923	0.245344	0.58472	-0.906998	-0.0703116	0.836686
EMC9	2624	536	313	456	369	6.26451	7.00779	2.39977	3.72003	-1.3843	-0.913645	0.470657
EME1	8264	592	59	329	35	2.19694	1.60541	0.452354	0.352848	-2.27997	-2.18582	0.0941496
EML2	38636	649	5	471	6	0.515156	0.491597	0.0383351	0.0604883	-3.74827	-3.02275	0.725526
EML6	248522	16817	52	9629	75	2.07525	1.56241	0.398685	0.756104	-2.37996	-1.04712	1.33284
EMX1	18632	475	39	248	36	0.781844	0.53675	0.299013	0.36293	-1.38667	-0.564561	0.82211
ENC1	14016	5618	118	2990	183	12.2926	8.60255	0.904707	1.84489	-3.7642	-2.22123	1.54297
ENDOG	4204	199	61	99	55	1.4517	0.949626	0.467688	0.554476	-1.63412	-0.776234	0.85789
ENDOV	22922	1027	7	1488	202	1.37405	2.61776	0.0536691	2.03644	-4.6782	-0.362286	4.31592
ENG	39745	32	2	47	5	0.0246919	0.0476865	0.015334	0.0504069	-0.687299	0.0800407	0.767339
ENGASE	13661	1566	84	1092	369	3.51557	3.22344	0.644029	3.72003	-2.44856	0.206711	2.65527
ENKUR	34182	26	1	86	5	0.0233272	0.101457	0.00766701	0.0504069	-1.60527	-1.00917	0.596103
ENO3	9040	804	14	474	50	2.72756	2.11441	0.107338	0.504069	-4.66737	-2.06856	2.59881
ENOSF1	42353	8449	239	3559	330	6.11797	3.38863	1.83242	3.32686	-1.73931	-0.0265417	1.71276
ENSA	28762	2066	41	4057	367	2.20291	5.68808	0.314348	3.69987	-2.80898	-0.620469	2.18851
ENTPD1-AS1	337033	6304	2	7500	1	0.573627	0.897364	0.015334	0.0100814	-5.22531	-6.47593	-1.25062
ENTPD3-AS1	139528	331	2	1072	9	0.0727533	0.309823	0.015334	0.0907324	-2.24628	-1.77175	0.474523
ENTPD5	61390	3496	73	2377	131	1.74647	1.56139	0.559692	1.32066	-1.64173	-0.241571	1.40016
ENY2	11630	323	2	153	18	0.851744	0.530508	0.015334	0.181465	-5.79561	-1.54768	4.24793
EPB41L4B	148990	3673	2	2987	17	0.756049	0.808459	0.015334	0.171383	-5.62367	-2.23795	3.38572
EPC1	111048	3518	50	2193	107	0.971564	0.796357	0.383351	1.07871	-1.34164	0.437816	1.77946
EPC2	143122	8867	57	4386	101	1.90001	1.23578	0.43702	1.01822	-2.12024	-0.279377	1.84086
EPCAM	42444	531	91	259	112	0.383676	0.246073	0.697698	1.12911	0.862715	2.19804	1.33532
EPDR1	268098	906	74	485	71	0.103638	0.0729505	0.567359	0.715778	2.4527	3.29452	0.84182
EPG5	119667	2645	32	1825	85	0.677856	0.614991	0.245344	0.856917	-1.46617	0.478592	1.94476
EPHA1	18604	342	9	183	20	0.563775	0.396666	0.0690031	0.201628	-3.03039	-0.976231	2.05416
EPHA2	31751	5897	100	3830	242	5.69587	4.86431	0.766701	2.43969	-2.89318	-0.995535	1.89764
EPHB4	24935	2605	140	2089	474	3.20394	3.37838	1.07338	4.77857	-1.57768	0.500247	2.07793
EPN1	34633	2429	34	2878	295	2.15092	3.35105	0.260678	2.97401	-3.04461	-0.172204	2.8724
EPO	2901	67	27	66	53	0.708293	0.917437	0.207009	0.534313	-1.77465	-0.779923	0.994728
EPPK1	13136	2919	185	1431	214	6.81486	4.39295	1.4184	2.15742	-2.26442	-1.02589	1.23854
EPRS	78058	2470	33	1559	48	0.970433	0.805395	0.253011	0.483906	-1.93943	-0.734968	1.20446
EPS15L1	116847	10310	103	7143	231	2.706	2.46515	0.789702	2.3288	-1.77678	-0.0820885	1.69469
EPS8L1	15904	58	5	9	10	0.111843	0.02282	0.0383351	0.100814	-1.54474	2.14332	3.68806
EPS8L2	33290	6407	145	4423	445	5.90238	5.35776	1.11172	4.48621	-2.40851	-0.256131	2.15238
EPS8L3	13948	832	22	367	22	1.82935	1.06105	0.168674	0.22179	-3.43902	-2.25822	1.1808
ERAS	1266	7	1	53	13	0.169571	1.68819	0.00766701	0.131058	-4.46708	-3.6872	0.779874
ERBB2	42513	3115	7	2482	102	2.2471	2.35429	0.0536691	1.0283	-5.38783	-1.19503	4.1928
ERBB2IP	156075	8324	150	5638	210	1.63563	1.45671	1.15005	2.11709	-0.508147	0.539373	1.04752
ERCC2	21082	3792	111	2460	378	5.51623	4.70547	0.851038	3.81076	-2.69639	-0.30426	2.39213
ERH	18497	934	193	593	217	1.54857	1.29281	1.47973	2.18766	-0.0656023	0.758882	0.824485
ERI1	114600	1453	5	1663	20	0.388837	0.585178	0.0383351	0.201628	-3.34243	-1.53718	1.80525
ERI2	120157	1015	59	1207	85	0.259062	0.405078	0.452354	0.856917	0.804156	1.08096	0.276802
ERI3	134191	7022	146	4635	319	1.60481	1.39286	1.11938	3.21596	-0.519698	1.2072	1.7269
ERLEC1	31776	1165	189	716	206	1.12438	0.908644	1.44907	2.07676	0.365994	1.19255	0.826557
ERLIN1	38241	1951	55	1274	108	1.56464	1.34345	0.421686	1.08879	-1.89159	-0.303214	1.58838
ERMP1	68042	3536	28	3226	121	1.59375	1.91191	0.214676	1.21985	-2.89219	-0.648314	2.24388
ERN1	91678	2206	20	1415	68	0.737949	0.622403	0.15334	0.685534	-2.26679	0.13938	2.40617
ERP44	119862	3740	73	2470	107	0.956921	0.830989	0.559692	1.07871	-0.773767	0.376402	1.15017
ERRFI1	21905	6764	89	4093	327	9.46992	7.53492	0.682364	3.29661	-3.79474	-1.19261	2.60213
ERVK13-1	13096	989	133	745	209	2.31603	2.29402	1.01971	2.10701	-1.18349	-0.122683	1.06081
ESCO1	71604	4015	214	2443	212	1.71963	1.37583	1.64074	2.13725	-0.067749	0.635451	0.7032
ESD	25977	929	45	539	73	1.09676	0.836719	0.345016	0.735941	-1.66852	-0.185154	1.48336
ESPN	36583	579	87	431	208	0.485384	0.475092	0.66703	2.09693	0.458625	2.142	1.68337
ESPNL	33131	96	3	2692	67	0.0888634	3.27658	0.023001	0.675453	-1.94989	-2.27826	-0.328374
ESYT1	26422	1736	89	846	162	2.01498	1.29117	0.682364	1.63318	-1.56215	0.339004	1.90115
ESYT3	47101	650	25	420	39	0.423223	0.359583	0.191675	0.393174	-1.14275	0.128842	1.2716
ETAA1	13227	516	33	289	62	1.19639	0.881082	0.253011	0.625046	-2.24142	-0.495315	1.7461
ETNK1	65591	2697	77	1661	102	1.26102	1.02119	0.59036	1.0283	-1.09493	0.0100149	1.10494
ETS2	19649	1410	15	682	21	2.20072	1.39966	0.115005	0.211709	-4.2582	-2.72493	1.53328
ETV6	245549	3131	3	1762	6	0.391049	0.289366	0.023001	0.0604883	-4.08758	-2.25817	1.82941
EVA1A	100421	11285	10	7700	6	3.44638	3.09205	0.0766701	0.0604883	-5.49027	-5.67576	-0.18549
EVA1B	2124	13	9	8	6	0.187705	0.151885	0.0690031	0.0604883	-1.44373	-1.32825	0.115477
EVC	117849	4951	51	2678	78	1.28841	0.916357	0.391018	0.786348	-1.72028	-0.220742	1.49954
EVI5L	34744	404	5	356	31	0.356605	0.41319	0.0383351	0.312523	-3.21759	-0.402845	2.81475
EVPL	22951	3404	91	1959	201	4.54856	3.44202	0.697698	2.02636	-2.70474	-0.764365	1.94037
EXD3	116367	2269	5	2968	26	0.597986	1.02852	0.0383351	0.262116	-3.96337	-1.9723	1.99108
EXO1	47182	1716	59	1433	139	1.11539	1.22476	0.452354	1.40131	-1.30203	0.194283	1.49631
EXOC1	51419	751	26	403	35	0.447922	0.316054	0.199342	0.352848	-1.168	0.158877	1.32688
EXOC3L4	10416	4281	575	2156	517	12.6046	8.34695	4.40853	5.21207	-1.51558	-0.679392	0.836193
EXOC7	40571	7496	241	4484	587	5.66631	4.45687	1.84775	5.91777	-1.61664	0.409023	2.02566
EXOC8	5119	143	26	136	81	0.856716	1.07136	0.199342	0.816592	-2.10357	-0.391751	1.71182
EXOSC2	11141	1559	385	1021	370	4.29149	3.69557	2.9518	3.73011	-0.539884	0.0134211	0.553305
EXOSC6	1700	205	233	393	481	3.69821	9.32231	1.78641	4.84914	-1.04976	-0.942958	0.106802
EXT1	317364	32099	110	18980	318	3.10184	2.41167	0.843371	3.20588	-1.87889	0.410685	2.28957
EXTL3	155131	1460	18	988	93	0.288629	0.256826	0.138006	0.937568	-1.06448	1.86813	2.93262
EZH2	76939	5210	181	3013	255	2.07672	1.57918	1.38773	2.57075	-0.581579	0.703012	1.28459
F10	26716	719	55	408	24	0.82536	0.615841	0.421686	0.241953	-0.968856	-1.34783	-0.378975
F11	23737	1098	56	1218	254	1.41861	2.0692	0.429353	2.56067	-1.72424	0.307452	2.03169
F11R	41006	8	184	25	229	0.00598313	0.0245851	1.41073	2.30864	7.88133	6.55311	-1.32821
F2	20327	8079	1261	4555	971	12.1891	9.03639	9.6681	9.78902	-0.334283	0.115418	0.449701
F2RL1	16383	219	35	141	45	0.409956	0.347061	0.268345	0.453662	-0.611376	0.386429	0.997806
F3	12576	377	23	154	19	0.919359	0.493808	0.176341	0.191546	-2.38226	-1.36626	1.016
F8A1	1701	31	27	33	34	0.558912	0.782329	0.207009	0.342767	-1.43293	-1.19055	0.242378
F8A2	1701	16	25	16	35	0.288471	0.379311	0.191675	0.352848	-0.589761	-0.104334	0.485427
F8A3	1701	16	27	16	31	0.288471	0.379311	0.207009	0.312523	-0.478729	-0.279421	0.199309
FAAH	19584	638	90	595	166	0.999092	1.22517	0.690031	1.67351	-0.533956	0.449897	0.983853
FABP1	5126	228	4	94	17	1.36409	0.739485	0.030668	0.171383	-5.47506	-2.10929	3.36576
FABP2	5141	8	20	28	30	0.0477231	0.219629	0.15334	0.302441	1.68398	0.461585	-1.22239
FABP5	4415	86	30	29	31	0.597384	0.264879	0.23001	0.312523	-1.37696	0.238629	1.61559
FADD	4228	373	74	252	162	2.70558	2.40351	0.567359	1.63318	-2.2536	-0.557455	1.69615
FADS1	29692	3006	222	1729	289	3.10481	2.3482	1.70208	2.91352	-0.867211	0.311206	1.17842
FADS2	74375	3916	43	3485	113	1.61474	1.88954	0.329682	1.1392	-2.29215	-0.730018	1.56214
FADS6	16281	87	7	60	8	0.163879	0.148611	0.0536691	0.0806511	-1.61047	-0.881773	0.728698
FAH	34457	2559	109	2075	292	2.27761	2.4284	0.835704	2.94376	-1.44645	0.277654	1.72411
FAHD1	13241	436	8	677	72	1.00984	2.06181	0.0613361	0.725859	-4.04124	-1.50615	2.5351
FAHD2B	11300	343	34	141	70	0.930897	0.503177	0.260678	0.705697	-1.83635	0.487983	2.32433
FAM101B	5962	42	4	61	6	0.216045	0.412589	0.030668	0.0604883	-2.81652	-2.76998	0.0465426
FAM104A	29401	1466	221	972	389	1.52918	1.33317	1.69441	3.92166	0.148026	1.55661	1.40858
FAM105B	35048	2248	437	1535	460	1.96707	1.76614	3.35048	4.63744	0.768323	1.39273	0.624404
FAM109A	8471	1337	94	1015	241	4.84042	4.83183	0.720699	2.42961	-2.74766	-0.991842	1.75582
FAM110B	209771	3990	5	2291	8	0.583329	0.440413	0.0383351	0.0806511	-3.92757	-2.44909	1.47848
FAM110C	8057	77	10	51	21	0.293092	0.255257	0.0766701	0.211709	-1.93462	-0.269865	1.66475
FAM111B	20226	1075	101	515	105	1.62999	1.02678	0.774368	1.05855	-1.07377	0.043956	1.11773
FAM115A	50824	2149	71	1455	91	1.29674	1.15445	0.544358	0.917406	-1.25226	-0.331571	0.920694
FAM118A	32988	4138	297	2339	259	3.84699	2.85926	2.2771	2.61108	-0.756529	-0.130998	0.625531
FAM120A	114394	8800	62	5352	102	2.3592	1.88666	0.475355	1.0283	-2.31122	-0.875569	1.43565
FAM120AOS	7099	396	181	300	230	1.71074	1.70414	1.38773	2.31872	-0.301895	0.444287	0.746182
FAM122B	27667	892	22	669	27	0.988756	0.975089	0.168674	0.272197	-2.55137	-1.84088	0.710493
FAM126B	97954	4179	61	2893	145	1.30839	1.19099	0.467688	1.4618	-1.48417	0.295591	1.77976
FAM134A	9255	819	64	419	105	2.7139	1.82565	0.490689	1.05855	-2.46749	-0.786328	1.68116
FAM138A	1528	9	3	39	24	0.180636	1.02925	0.023001	0.241953	-2.97332	-2.0888	0.884523
FAM138C	1463	7	2	29	22	0.146737	0.799344	0.015334	0.22179	-3.25843	-1.84962	1.40881
FAM138F	1471	9	3	38	25	0.187636	1.04172	0.023001	0.252035	-3.02817	-2.04727	0.980891
FAM13A-AS1	20315	198	32	205	45	0.298906	0.406928	0.245344	0.453662	-0.284883	0.156846	0.44173
FAM151B	54595	411	4	856	43	0.230874	0.632268	0.030668	0.433499	-2.9123	-0.544505	2.36779
FAM156A	48190	1416	109	1332	223	0.90114	1.11462	0.835704	2.24815	-0.108759	1.01218	1.12094
FAM156B	17252	778	109	663	219	1.38301	1.54972	0.835704	2.20782	-0.72675	0.510614	1.23736
FAM160A2	23377	1007	104	670	234	1.32107	1.15576	0.797369	2.35904	-0.72839	1.02937	1.75776
FAM168B	45585	4485	270	2577	391	3.01736	2.27967	2.07009	3.94182	-0.543589	0.790035	1.33362
FAM169A	89378	11283	143	7165	199	3.87151	3.2327	1.09638	2.00619	-1.82014	-0.688279	1.13187
FAM171A1	159420	9200	81	6119	315	1.76983	1.54781	0.621028	3.17564	-1.51088	1.03682	2.5477
FAM172A	493630	7633	14	5984	40	0.47422	0.488844	0.107338	0.403255	-2.14339	-0.27768	1.86571
FAM173A	2021	156	203	155	305	2.36725	3.09275	1.5564	3.07482	-0.604997	-0.00838965	0.596607
FAM173B	23568	520	298	450	352	0.676654	0.769963	2.28477	3.54865	1.75556	2.20441	0.44885
FAM175A	62410	436	37	179	41	0.214249	0.115659	0.283679	0.413337	0.404974	1.83744	1.43247
FAM177B	13599	8	1	36	9	0.0180414	0.106752	0.00766701	0.0907324	-1.23457	-0.234571	1
FAM179B	112224	2145	9	1250	13	0.586176	0.449163	0.0690031	0.131058	-3.0866	-1.77704	1.30956
FAM180B	2549	11	9	25	25	0.132345	0.395503	0.0690031	0.252035	-0.939575	-0.650069	0.289507
FAM182A	38393	72	1	1108	3	0.0575131	1.16377	0.00766701	0.0302441	-2.90715	-5.26601	-2.35885
FAM183A	11244	98	3	204	24	0.267295	0.731626	0.023001	0.241953	-3.53866	-1.59638	1.94228
FAM184A	189625	3551	71	1878	84	0.574303	0.399374	0.544358	0.846836	-0.0772572	1.08434	1.1616
FAM185A	60255	3057	190	2378	265	1.55592	1.59147	1.45673	2.67157	-0.0950362	0.747325	0.842361
FAM19A4	200845	1238	7	423	4	0.189037	0.0849297	0.0536691	0.0403255	-1.8165	-1.07458	0.741927
FAM19A5	361453	15443	38	10981	56	1.31029	1.2251	0.291346	0.564557	-2.16907	-1.1177	1.05137
FAM200A	12229	346	136	383	127	0.867703	1.26295	1.04271	1.28034	0.265069	0.0197186	-0.245351
FAM201A	4517	111	13	111	67	0.753632	0.990953	0.0996712	0.675453	-2.91861	-0.552962	2.36565
FAM203A	3075	169	83	136	160	1.6855	1.7835	0.636362	1.61302	-1.40525	-0.144948	1.26031
FAM203B	2956	163	91	135	151	1.6911	1.84166	0.697698	1.52229	-1.27729	-0.274765	1.00252
FAM207A	36980	5091	329	3166	474	4.22204	3.45242	2.52245	4.77857	-0.743116	0.468971	1.21209
FAM208A	63105	2685	38	2134	91	1.30487	1.36367	0.291346	0.917406	-2.1631	-0.571867	1.59123
FAM209A	8956	206	5	271	15	0.705406	1.22021	0.0383351	0.151221	-4.20172	-3.0124	1.18931
FAM210A	63317	3126	80	1740	88	1.5141	1.10818	0.613361	0.887162	-1.30365	-0.320919	0.982734
FAM211B	7588	443	23	125	25	1.79045	0.664298	0.176341	0.252035	-3.34388	-1.39821	1.94567
FAM212B	75195	1043	1	795	1	0.425384	0.426342	0.00766701	0.0100814	-5.79396	-5.40225	0.391712
FAM213B	4979	251	6	145	20	1.54603	1.17437	0.0460021	0.201628	-5.07073	-2.54212	2.5286
FAM214A	128501	1447	16	817	19	0.345341	0.256387	0.122672	0.191546	-1.49321	-0.420629	1.07258
FAM216A	22022	338	20	172	38	0.470702	0.314957	0.15334	0.383092	-1.61808	0.282536	1.90061
FAM219B	7135	913	291	809	543	3.92431	4.5723	2.2311	5.47419	-0.814682	0.259726	1.07441
FAM21FP	20801	51	4	56	11	0.0751921	0.108564	0.030668	0.110895	-1.29384	0.0306577	1.3245
FAM229A	3009	496	88	705	274	5.05529	9.44815	0.674697	2.7623	-2.90548	-1.77416	1.13132
FAM3A	11217	273	8	165	15	0.746401	0.593181	0.0613361	0.151221	-3.60514	-1.97182	1.63333
FAM3B	53220	1731	109	943	631	0.99749	0.714524	0.835704	6.36135	-0.255309	3.15428	3.40959
FAM43A	3141	57	13	23	19	0.556536	0.295284	0.0996712	0.191546	-2.48123	-0.62441	1.85682
FAM43B	2581	38	23	19	14	0.451525	0.296856	0.176341	0.141139	-1.35644	-1.07264	0.283793
FAM46A	261336	509	1	298	1	0.0597317	0.045983	0.00766701	0.0100814	-2.96176	-2.18941	0.772353
FAM50A	6530	444	43	226	59	2.08524	1.39565	0.329682	0.594801	-2.66107	-1.23045	1.43062
FAM57A	10555	659	87	380	212	1.91476	1.4518	0.66703	2.13725	-1.52134	0.55792	2.07926
FAM58A	12124	306	57	192	68	0.774037	0.638609	0.43702	0.685534	-0.824704	0.102294	0.926998
FAM63A	11827	256	80	102	31	0.663822	0.347781	0.613361	0.312523	-0.11406	-0.154217	-0.0401571
FAM65A	28371	1308	63	688	86	1.4139	0.977899	0.483022	0.866999	-1.54952	-0.173655	1.37587
FAM69A	119334	3480	22	1795	16	0.894337	0.606569	0.168674	0.161302	-2.40658	-1.91091	0.495672
FAM71D	39158	30	1	155	19	0.0234956	0.159621	0.00766701	0.191546	-1.61566	0.263038	1.87869
FAM73B	35462	1473	17	886	36	1.27387	1.00751	0.130339	0.36293	-3.28888	-1.47304	1.81584
FAM76B	21468	534	29	280	58	0.762844	0.525952	0.222343	0.58472	-1.7786	0.152814	1.93141
FAM83D	26749	4314	222	2384	225	4.94605	3.59401	1.70208	2.26831	-1.53898	-0.663974	0.875007
FAM83E	14045	180	1	1438	98	0.39304	4.12874	0.00766701	0.987975	-5.67987	-2.06315	3.61671
FAM83G	36016	6559	57	4107	135	5.58507	4.59843	0.43702	1.36099	-3.6758	-1.75649	1.91932
FAM83H	9869	1186	64	916	221	3.68551	3.74285	0.490689	2.22799	-2.90898	-0.748397	2.16059
FAM86A	13505	688	29	292	38	1.56236	0.871903	0.222343	0.383092	-2.81286	-1.18648	1.62639
FAM86B3P	16271	1228	16	657	42	2.31457	1.62829	0.122672	0.423418	-4.23786	-1.9432	2.29466
FAM86C1	13727	336	43	176	55	0.750671	0.517032	0.329682	0.554476	-1.18711	0.100873	1.28798
FAM86C2P	13689	304	15	148	27	0.681064	0.435983	0.115005	0.272197	-2.56609	-0.679621	1.88647
FAM86DP	13559	1302	448	703	392	2.94489	2.09078	3.43482	3.9519	0.22202	0.918508	0.696488
FAM86HP	12381	565	11	574	67	1.39952	1.86955	0.0843371	0.675453	-4.05262	-1.46876	2.58386
FAM86JP	13405	238	6	150	35	0.544498	0.451237	0.0460021	0.352848	-3.56516	-0.354836	3.21032
FAM91A1	46997	2216	98	1445	161	1.44606	1.23987	0.751367	1.6231	-0.944536	0.38856	1.3331
FAM98A	15725	599	103	516	168	1.16821	1.32324	0.789702	1.69367	-0.564924	0.356078	0.921002
FAM98C	5954	204	36	154	77	1.05077	1.04302	0.276012	0.776266	-1.92864	-0.426141	1.5025
FANCA	79109	26871	859	16107	1255	10.417	8.21048	6.58596	12.6521	-0.661478	0.623841	1.28532
FANCC	218656	9255	208	6114	388	1.29808	1.12757	1.59474	3.91158	0.296942	1.79453	1.49759
FANCF	3309	95	9	67	42	0.880467	0.816504	0.0690031	0.423418	-3.67354	-0.947376	2.72616
FANK1	113054	66	1	113	1	0.0179038	0.0403063	0.00766701	0.0100814	-1.22353	-1.99931	-0.775785
FARP1	307212	61633	416	40599	1327	6.15264	5.32914	3.18948	13.378	-0.947885	1.32789	2.27577
FARS2	510537	21021	80	18088	195	1.26274	1.42871	0.613361	1.96587	-1.04174	0.460457	1.5022
FASTKD1	44127	809	41	531	170	0.562251	0.485255	0.314348	1.71383	-0.838854	1.82041	2.65927
FASTKD3	9879	262	17	116	35	0.813344	0.473506	0.130339	0.352848	-2.6416	-0.424333	2.21726
FAXC	78894	25	1	14	2	0.00971812	0.0071559	0.00766701	0.0201628	-0.342013	1.49449	1.8365
FAXDC2	40762	578	23	117	12	0.434869	0.115747	0.176341	0.120977	-1.30221	0.0637507	1.36596
FBLIM1	29988	779	15	494	25	0.796666	0.664293	0.115005	0.252035	-2.79228	-1.3982	1.39408
FBN1	237544	360	1	732	7	0.0464777	0.124264	0.00766701	0.0705697	-2.5998	-0.816294	1.78351
FBN3	84445	114	1	114	2	0.0414016	0.0544391	0.00766701	0.0201628	-2.43295	-1.43295	1
FBRS	12384	2314	28	1518	91	5.73045	4.943	0.214676	0.917406	-4.73841	-2.42976	2.30866
FBRSL1	95638	7311	6	5890	34	2.3444	2.4835	0.0460021	0.342767	-5.67138	-2.85708	2.8143
FBXL12	17550	813	166	626	255	1.42069	1.43839	1.27272	2.57075	-0.158673	0.837734	0.996407
FBXL15	3948	312	160	189	298	2.42361	1.93048	1.22672	3.00425	-0.982352	0.638048	1.6204
FBXL17	523064	5061	4	5427	15	0.296734	0.418394	0.030668	0.151221	-3.27436	-1.4682	1.80616
FBXL19-AS1	3951	370	97	199	73	2.87198	2.03108	0.7437	0.735941	-1.94925	-1.46458	0.484669
FBXL20	143393	3870	194	3050	211	0.827693	0.857733	1.4874	2.12717	0.845626	1.31034	0.464711
FBXL21	21275	517	19	370	88	0.745259	0.701313	0.145673	0.887162	-2.35501	0.339137	2.69414
FBXL3	34591	530	5	304	13	0.469893	0.354397	0.0383351	0.131058	-3.6156	-1.43516	2.18043
FBXL5	77141	3235	173	5305	443	1.2861	2.77319	1.32639	4.46605	0.0445042	0.687452	0.642948
FBXO10	77983	15	11	86	145	0.00589899	0.0444712	0.0843371	1.4618	3.83763	5.03873	1.2011
FBXO11	116478	6519	9	4383	41	1.71642	1.51743	0.0690031	0.413337	-4.6366	-1.87624	2.76036
FBXO2	7419	554	225	324	203	2.29008	1.76108	1.72508	2.04652	-0.408736	0.216711	0.625447
FBXO22	31410	3539	1405	2326	1595	3.4554	2.98622	10.7722	16.0798	1.64038	2.42886	0.788477
FBXO28	47961	1714	9	976	54	1.096	0.820619	0.0690031	0.544395	-3.98944	-0.59206	3.39738
FBXO30	21252	662	147	532	139	0.95531	1.00947	1.12705	1.40131	0.238512	0.473185	0.234674
FBXO33	34832	1281	36	742	37	1.12786	0.859024	0.276012	0.373011	-2.03079	-1.20348	0.827308
FBXO34	90616	4151	72	2442	127	1.40486	1.08673	0.552025	1.28034	-1.34762	0.236531	1.58416
FBXO38	58902	2434	19	1482	40	1.26729	1.01461	0.145673	0.403255	-3.12094	-1.33116	1.78978
FBXO4	16490	183	19	252	66	0.340343	0.616254	0.145673	0.665371	-1.22425	0.110634	1.33489
FBXO41	29750	3530	23	2060	90	3.63893	2.79229	0.176341	0.907324	-4.36707	-1.62176	2.74531
FBXO46	20276	987	67	507	128	1.49287	1.00834	0.51369	1.29042	-1.53912	0.355859	1.89498
FBXO5	13051	1165	101	595	180	2.73759	1.83846	0.774368	1.81465	-1.82181	-0.0188043	1.80301
FBXO9	48883	2747	149	1851	457	1.7234	1.52696	1.14238	4.60719	-0.593212	1.59322	2.18643
FBXW11	145325	6076	123	3763	147	1.28222	1.04418	0.943043	1.48196	-0.443253	0.505144	0.948396
FBXW8	120193	2339	45	3489	125	0.596812	1.17058	0.345016	1.26017	-0.790614	0.106395	0.897009
FCHO2	134542	2697	34	1577	40	0.614765	0.472665	0.260678	0.403255	-1.23776	-0.229126	1.00864
FDPSP4	1049	27	20	54	46	0.789359	2.07586	0.15334	0.463744	-2.36394	-2.16231	0.201634
FEM1A	3844	591	182	510	231	4.71509	5.35016	1.3954	2.3288	-1.75661	-1.2	0.556615
FEM1B	18063	566	90	388	108	0.960976	0.866207	0.690031	1.08879	-0.47784	0.32994	0.80778
FEM1C	23984	454	38	263	47	0.580524	0.442195	0.291346	0.473825	-0.994621	0.0996702	1.09429
FER1L4	48978	71	2	543	45	0.0444573	0.447073	0.015334	0.453662	-1.53569	0.0211067	1.55679
FERMT2	95168	3403	51	1785	58	1.09662	0.756358	0.391018	0.58472	-1.48776	-0.371323	1.11644
FES	12082	684	178	821	277	1.73621	2.74021	1.36473	2.79254	-0.347332	0.0272911	0.374623
FGF22	3825	22	7	7	1	0.176391	0.0737983	0.0536691	0.0100814	-1.71662	-2.8719	-1.15528
FGFBP3	2895	52	53	44	78	0.55086	0.612892	0.406352	0.786348	-0.438956	0.359534	0.79849
FGFR4	11259	5533	436	2799	822	15.0712	10.025	3.34282	8.2869	-2.17266	-0.274694	1.89796
FGG	8834	3348	201	1556	213	11.6229	7.10284	1.54107	2.14733	-2.91497	-1.72585	1.18912
FGGY	471038	9107	12	8521	54	0.592933	0.729482	0.0920041	0.544395	-2.6881	-0.42222	2.26588
FHDC1	43345	30	1	572	9	0.021226	0.532154	0.00766701	0.0907324	-1.4691	-2.55215	-1.08306
FHL2	80802	563	10	289	23	0.213684	0.14423	0.0766701	0.231872	-1.47874	0.684955	2.1637
FHL3	8837	390	162	246	220	1.35346	1.12256	1.24206	2.2179	-0.123924	0.982402	1.10633
FHOD3	482342	47	1	313	1	0.00298833	0.0261679	0.00766701	0.0100814	1.35932	-1.37611	-2.73543
FIBP	4799	275	114	239	222	1.75739	2.00829	0.874039	2.23807	-1.00766	0.156283	1.16395
FICD	10653	177	7	54	2	0.509551	0.20441	0.0536691	0.0201628	-3.24706	-3.3417	-0.0946369
FIGN	142617	6640	7	3879	22	1.42785	1.0968	0.0536691	0.22179	-4.73361	-2.30604	2.42758
FILIP1L	284373	1675	2	1001	1	0.180639	0.141947	0.015334	0.0100814	-3.5583	-3.81559	-0.257281
FKBP10	10534	5083	31	3218	88	14.7983	12.3189	0.237677	0.887162	-5.96029	-3.79554	2.16475
FKBP14	16098	411	24	289	59	0.78299	0.723946	0.184008	0.594801	-2.08922	-0.283473	1.80575
FKBP15	60356	1978	63	1817	220	1.00506	1.21399	0.483022	2.2179	-1.05712	0.869442	1.92656
FKBP1B	13981	31	106	13	96	0.0680001	0.037496	0.812703	0.967813	3.57912	4.68992	1.1108
FKBP5	154999	4705	71	2543	86	0.93093	0.661603	0.544358	0.866999	-0.774117	0.390064	1.16418
FKBP7	14937	114	2	108	11	0.23406	0.291568	0.015334	0.110895	-3.93207	-1.39464	2.53743
FKRP	30943	587	3	282	3	0.581784	0.367508	0.023001	0.0302441	-4.66071	-3.60305	1.05767
FKTN	82989	13264	25	12815	35	4.90163	6.22699	0.191675	0.352848	-4.67652	-4.14141	0.535109
FLNA	26115	11725	65	6166	69	13.7692	9.52124	0.498356	0.695615	-4.78813	-3.77479	1.01334
FLRT2	98547	79	1	54	3	0.024585	0.0220969	0.00766701	0.0302441	-1.68104	0.452815	2.13386
FLVCR1	41109	2325	98	1167	178	1.73449	1.14476	0.751367	1.79449	-1.20692	0.648527	1.85545
FLVCR1-AS1	5981	123	48	146	97	0.630692	0.984372	0.368017	0.977894	-0.777165	-0.009525	0.76764
FLYWCH2	16197	350	46	211	78	0.662704	0.525325	0.352683	0.786348	-0.909994	0.581958	1.49195
FMNL2	314598	40322	54	21319	37	3.93072	2.73269	0.414019	0.373011	-3.24703	-2.87303	0.373993
FN3KRP	13646	748	183	945	883	1.68106	2.79259	1.40306	8.90186	-0.260788	1.67251	1.93329
FNIP2	138912	3623	56	2131	30	0.799861	0.61862	0.429353	0.302441	-0.897587	-1.0324	-0.13481
FNTB	148166	37	66	27	73	0.00765842	0.00734844	0.506023	0.735941	6.04601	6.64601	0.599996
FOCAD	337647	7662	154	7235	211	0.69593	0.864083	1.18072	2.12717	0.762653	1.29969	0.537041
FOPNL	22906	1636	38	852	71	2.19038	1.49993	0.291346	0.715778	-2.91038	-1.06731	1.84307
FOSL2	24865	787	15	523	72	0.970672	0.84819	0.115005	0.725859	-3.07728	-0.224698	2.85259
FOXA1	10057	796	113	415	256	2.42734	1.66402	0.866372	2.58083	-1.48632	0.633161	2.11948
FOXA3	9809	659	121	529	408	2.06038	2.17476	0.927709	4.1132	-1.15117	0.919407	2.07057
FOXC1	3447	29	9	12	9	0.258014	0.140385	0.0690031	0.0907324	-1.90271	-0.629696	1.27302
FOXD4L1	2068	91	7	181	63	1.34951	3.52946	0.0536691	0.635127	-4.6522	-2.47433	2.17787
FOXD4L6	2725	86	10	222	125	0.967872	3.28524	0.0766701	1.26017	-3.65808	-1.38238	2.27571
FOXJ2	22801	527	28	296	40	0.708831	0.523501	0.214676	0.403255	-1.72328	-0.3765	1.34678
FOXJ3	159339	7121	111	4134	138	1.37058	1.04623	0.851038	1.39123	-0.687493	0.411157	1.09865
FOXK1	127687	9142	64	5723	141	2.19574	1.80741	0.490689	1.42147	-2.16183	-0.346537	1.81529
FOXK2	124950	14559	1	11696	2	3.5734	3.77469	0.00766701	0.0201628	-8.86442	-7.54852	1.3159
FOXN3-AS1	2440	38	41	40	30	0.477617	0.661074	0.314348	0.302441	-0.603494	-1.12816	-0.524662
FOXO4	7339	38	1	25	1	0.158794	0.137367	0.00766701	0.0100814	-4.37234	-3.76827	0.604071
FOXQ1	2318	835	318	457	280	11.0474	7.95029	2.43811	2.82279	-2.17987	-1.49389	0.685982
FOXRED2	19912	2389	281	1621	411	3.67949	3.28283	2.15443	4.14345	-0.772199	0.335892	1.10809
FRAT1	2651	62	13	30	26	0.717246	0.456343	0.0996712	0.262116	-2.84722	-0.799914	2.04731
FRAT2	2204	81	62	58	90	1.12709	1.0612	0.475355	0.907324	-1.24553	-0.226004	1.01953
FRMD6	241628	121	1	57	1	0.0153576	0.00951278	0.00766701	0.0100814	-1.00222	0.0837538	1.08597
FRMD8	26927	2593	121	1559	311	2.95325	2.33474	0.927709	3.13531	-1.67056	0.425347	2.09591
FRRS1	57929	923	47	611	61	0.488643	0.425329	0.36035	0.614964	-0.439384	0.531923	0.971307
FRS2	109434	4627	33	2704	89	1.29668	0.996402	0.253011	0.897243	-2.35755	-0.151229	2.20632
FRYL	282962	5438	23	3008	42	0.589383	0.428677	0.176341	0.423418	-1.74083	-0.0178069	1.72303
FRZB	33889	7	1	353	21	0.00633469	0.420045	0.00766701	0.211709	0.27539	-0.988462	-1.26385
FSD1L	104638	4999	120	2843	171	1.46514	1.09564	0.920041	1.72392	-0.67127	0.653917	1.32519
FST	6726	904	92	451	110	4.1219	2.70396	0.705365	1.10895	-2.54687	-1.28588	1.26099
FSTL3	6994	311	7	206	17	1.36371	1.18774	0.0536691	0.171383	-4.6673	-2.79292	1.87438
FSTL4	416109	259	1	191	5	0.0190888	0.01851	0.00766701	0.0504069	-1.31599	1.44532	2.76131
FTCD	19306	18043	319	11806	1215	28.6617	24.6599	2.44578	12.2489	-3.55076	-1.00951	2.54125
FTO	417979	18683	8	13399	71	1.37081	1.2927	0.0613361	0.715778	-4.48215	-0.852804	3.62935
FTSJ3	10580	1417	78	1168	95	4.10743	4.45182	0.598027	0.957731	-2.77995	-2.2167	0.563253
FUBP3	59388	7011	51	4758	98	3.62049	3.23077	0.391018	0.987975	-3.21088	-1.70933	1.50155
FUK	25854	1347	35	747	68	1.59781	1.16513	0.268345	0.685534	-2.57394	-0.765186	1.80875
FUNDC1	19363	78	10	60	18	0.12354	0.124956	0.0766701	0.181465	-0.688244	0.538265	1.22651
FUOM	2872	1045	1291	590	1026	11.1588	8.28414	9.89811	10.3435	-0.172958	0.3203	0.493258
FUT10	102599	3663	1	2708	1	1.09491	1.06435	0.00766701	0.0100814	-7.15794	-6.72214	0.435798
FUT6	9122	315	108	270	205	1.05903	1.19359	0.828037	2.06668	-0.35497	0.792015	1.14699
FZD3	80047	191	1	115	8	0.073177	0.0579339	0.00766701	0.0806511	-3.25465	0.477285	3.73194
FZD5	6978	2283	854	1944	1096	10.0337	11.2343	6.54763	11.0492	-0.615809	-0.0239668	0.591842
G6PC3	5607	518	315	347	327	2.83325	2.49562	2.41511	3.29661	-0.230371	0.401584	0.631955
GAB1	137807	5154	77	2833	91	1.14699	0.829002	0.59036	0.917406	-0.958185	0.146185	1.10437
GAB2	203052	4161	94	7371	391	0.628458	1.46386	0.720699	3.94182	0.19758	1.42909	1.23151
GABARAPL2	11531	550	56	324	58	1.46279	1.13307	0.429353	0.58472	-1.76849	-0.954423	0.814064
GABRE	21557	3257	34	2341	99	4.63357	4.37918	0.260678	0.998057	-4.15178	-2.13347	2.01831
GADD45B	2138	131	30	76	29	1.8791	1.43346	0.23001	0.29236	-3.03027	-2.29368	0.736586
GADD45GIP1	3079	164	95	121	184	1.6335	1.58473	0.728366	1.85497	-1.16523	0.227161	1.3924
GAL3ST1	19953	217	4	244	10	0.333532	0.49313	0.030668	0.100814	-3.44302	-2.29028	1.15274
GALE	5183	903	116	375	171	5.34309	2.91763	0.889373	1.72392	-2.58681	-0.759107	1.82771
GALK1	14118	477	3	551	56	1.03617	1.57383	0.023001	0.564557	-5.49342	-1.47909	4.01433
GALK2	212214	6925	12	9799	172	1.00076	1.86203	0.0920041	1.734	-3.44326	-0.102778	3.34048
GALNT3	47092	19	2	634	14	0.0123735	0.542903	0.015334	0.141139	0.309483	-1.94357	-2.25306
GAN	75933	4032	147	2187	212	1.62846	1.16144	1.12705	2.13725	-0.530952	0.879838	1.41079
GAREML	16573	20	5	21	8	0.0370097	0.0510973	0.0383351	0.0806511	0.0507629	0.658445	0.607683
GART	39560	2215	103	1413	201	1.71713	1.44034	0.789702	2.02636	-1.12062	0.492476	1.6131
GAS2	187414	9328	105	8356	209	1.52642	1.79795	0.805036	2.10701	-0.923022	0.228847	1.15187
GAS2L1	6203	213	6	79	13	1.05309	0.513577	0.0460021	0.131058	-4.51678	-1.97037	2.54641
GAS5	4983	1911	641	1221	1284	11.7613	9.88109	4.91455	12.9445	-1.25892	0.389597	1.64851
GAS8	25347	2215	50	1685	122	2.67999	2.68073	0.383351	1.22993	-2.80549	-1.12405	1.68144
GATAD2A	123106	14395	57	8713	299	3.58607	2.8541	0.43702	3.01433	-3.03663	0.0788051	3.11544
GATC	15149	136	183	73	133	0.275322	0.194321	1.40306	1.34082	2.34939	2.78661	0.437221
GBA	10248	199	91	141	101	0.595525	0.55483	0.697698	1.01822	0.22844	0.875931	0.64749
GBA2	13121	2279	165	1056	223	5.32677	3.24547	1.26506	2.24815	-2.07406	-0.529688	1.54437
GCAT	9272	638	138	802	342	2.11025	3.48804	1.05805	3.44783	-0.996008	-0.0167253	0.979282
GCDH	23182	1264	3	656	9	1.67218	1.14112	0.023001	0.0907324	-6.18389	-3.65269	2.53119
GCKR	26846	1653	169	836	212	1.88834	1.25576	1.29573	2.13725	-0.543356	0.767197	1.31055
GCLM	24206	1033	100	571	141	1.30877	0.951247	0.766701	1.42147	-0.771476	0.579497	1.35097
GCNT3	45365	207	10	165	9	0.139938	0.146671	0.0766701	0.0907324	-0.868051	-0.692889	0.175162
GDAP2	66147	1622	81	1440	187	0.752016	0.877874	0.621028	1.88522	-0.276104	1.10265	1.37875
GDE1	20453	565	70	301	123	0.847184	0.593457	0.536691	1.24001	-0.658583	1.06314	1.72172
GDF11	13848	61	3	27	1	0.135092	0.0786243	0.023001	0.0100814	-2.55417	-2.96328	-0.409113
GDF15	14446	5741	389	3906	723	12.1878	10.9035	2.98247	7.28884	-2.03086	-0.581026	1.44984
GDF7	6995	307	159	192	161	1.34597	1.10686	1.21905	1.6231	-0.142888	0.552278	0.695166
GDPD1	55501	355	26	223	33	0.196161	0.162026	0.199342	0.332686	0.0232064	1.03794	1.01473
GDPD3	9047	264	96	370	421	0.894923	1.64921	0.736033	4.24426	-0.281992	1.36373	1.64573
GDPD5	91264	9748	67	7342	637	3.27569	3.24411	0.51369	6.42184	-2.67283	0.985166	3.65799
GEMIN2	22751	1113	100	523	170	1.50031	0.927003	0.766701	1.71383	-0.968524	0.886582	1.85511
GEMIN4	9586	880	344	1448	952	2.81534	6.09132	2.63745	9.59748	-0.094166	0.655901	0.750067
GEMIN6	33467	205	13	227	23	0.187855	0.27352	0.0996712	0.231872	-0.914373	-0.238319	0.676054
GEMIN8	21615	383	40	207	63	0.543413	0.386185	0.30668	0.635127	-0.825312	0.717754	1.54307
GEN1	31508	2940	63	1825	184	2.86162	2.33573	0.483022	1.85497	-2.56667	-0.332473	2.2342
GFI1	12115	490	46	258	48	1.24039	0.858769	0.352683	0.483906	-1.81435	-0.827542	0.986811
GFOD1	129833	5417	13	2604	23	1.27956	0.80879	0.0996712	0.231872	-3.68233	-1.80244	1.87989
GFPT1	67478	4425	225	3958	584	2.01112	2.36534	1.72508	5.88753	-0.221335	1.31561	1.53695
GGA2	58454	7825	207	6702	500	4.10541	4.62349	1.58707	5.04069	-1.37116	0.124638	1.4958
GGA3	25751	3567	104	2017	136	4.2481	3.15858	0.797369	1.37107	-2.4135	-1.20398	1.20952
GGACT	57973	121	40	60	48	0.0640097	0.0417355	0.30668	0.483906	2.26037	3.53538	1.27501
GGCT	54859	355	53	393	113	0.198457	0.288885	0.406352	1.1392	1.0339	1.97945	0.945548
GGCX	16825	2477	23	1464	37	4.51499	3.50886	0.176341	0.373011	-4.67828	-3.23371	1.44457
GGH	24093	558	45	330	53	0.71028	0.552336	0.345016	0.534313	-1.04173	-0.0478596	0.993866
GGPS1	17183	500	50	441	154	0.892395	1.03495	0.383351	1.55253	-1.21902	0.585062	1.80408
GGT5	25489	1594	81	937	163	1.91788	1.4824	0.621028	1.64327	-1.62678	0.148626	1.77541
GGT7	28141	3444	22	1813	64	3.75327	2.598	0.168674	0.645208	-4.47584	-2.00956	2.46627
GGTA2P	1125	17	13	10	16	0.463428	0.358449	0.0996712	0.161302	-2.2171	-1.152	1.0651
GHRLOS	7696	1151	266	1319	391	4.58666	6.9113	2.03943	3.94182	-1.16928	-0.810095	0.359186
GID4	29113	583	8	402	59	0.614141	0.556826	0.0613361	0.594801	-3.32376	0.095183	3.41894
GID8	7526	932	355	803	869	3.79785	4.3026	2.72179	8.76072	-0.480628	1.02584	1.50647
GIGYF1	9942	3509	65	1849	122	10.8242	7.49969	0.498356	1.22993	-4.44094	-2.60826	1.83268
GIMAP2	7945	9	7	8	4	0.0347404	0.0406047	0.0536691	0.0403255	0.627477	-0.00995278	-0.63743
GINS2	13876	666	440	535	521	1.47196	1.55478	3.37349	5.2524	1.1965	1.75626	0.559763
GINS3	111065	398	24	234	19	0.109899	0.0849608	0.184008	0.191546	0.743598	1.17282	0.429225
GINS4	15841	939	97	676	182	1.8179	1.72085	0.7437	1.83481	-1.28948	0.0925067	1.38198
GIP	10043	38	8	17	8	0.11604	0.0682599	0.0613361	0.0806511	-0.919809	0.240656	1.16046
GIPR	15481	20	1	11	1	0.0396202	0.0286532	0.00766701	0.0100814	-2.3695	-1.507	0.862496
GJB1	10323	612	76	454	203	1.81816	1.77349	0.582693	2.04652	-1.64167	0.206578	1.84825
GJC2	9975	162	47	434	100	0.498068	1.75451	0.36035	1.00814	-0.466944	-0.799378	-0.332434
GK	77250	2924	89	1707	184	1.16082	0.891077	0.682364	1.85497	-0.766531	1.05778	1.82431
GLA	10123	225	15	99	29	0.681647	0.394372	0.115005	0.29236	-2.56733	-0.431811	2.13551
GLDC	113187	10240	99	6456	105	2.77453	2.3001	0.759034	1.05855	-1.87001	-1.11961	0.750392
GLI4	9499	47	54	44	151	0.151742	0.186791	0.414019	1.52229	1.44807	3.02675	1.57867
GLO1	27217	1572	60	803	75	1.77133	1.18975	0.460021	0.756104	-1.94506	-0.654001	1.29106
GLP2R	69897	11	1	7	1	0.00482637	0.00403849	0.00766701	0.0100814	0.667727	1.3198	0.652077
GLRX2	9647	164	95	116	90	0.52136	0.484893	0.728366	0.907324	0.482384	0.903952	0.421568
GLRX5	11222	580	177	433	252	1.58505	1.55596	1.35706	2.54051	-0.224046	0.707315	0.93136
GLT8D1	11544	662	59	459	76	1.75868	1.60338	0.452354	0.766185	-1.95897	-1.06535	0.893622
GLTP	29546	670	17	379	16	0.695444	0.517274	0.130339	0.161302	-2.41566	-1.68116	0.7345
GLYCTK	8168	2152	583	1933	923	8.08002	9.54325	4.46987	9.30511	-0.854127	-0.0364562	0.817671
GMDS-AS1	236275	20529	12	16199	58	2.66463	2.76472	0.0920041	0.58472	-4.85609	-2.24131	2.61478
GMFB	14713	445	97	280	127	0.927566	0.767427	0.7437	1.28034	-0.318729	0.738421	1.05715
GMNN	11169	966	287	549	305	2.65246	1.98216	2.20043	3.07482	-0.269544	0.633431	0.902976
GMPPA	8122	1333	189	854	357	5.03331	4.24009	1.44907	3.59905	-1.79638	-0.236477	1.55991
GNAQ	315372	8950	50	5129	48	0.870334	0.655827	0.383351	0.483906	-1.18291	-0.438589	0.744316
GNAS	71475	2909	47	1687	50	1.24818	0.95179	0.36035	0.504069	-1.79235	-0.917021	0.875331
GNAZ	54685	4912	13	2667	32	2.75471	1.96669	0.0996712	0.322604	-4.78858	-2.60793	2.18065
GNB1L	71716	1931	5	4433	458	0.825757	2.49265	0.0383351	4.61727	-4.42898	0.889359	5.31834
GNB2	5644	542	70	356	153	2.94509	2.54357	0.536691	1.54245	-2.45615	-0.721628	1.73452
GNB3	7440	298	35	526	111	1.22837	2.85097	0.268345	1.11903	-2.19458	-1.3492	0.845382
GNG4	103068	2077	10	1278	17	0.618015	0.50002	0.0766701	0.171383	-3.0109	-1.54476	1.46615
GNG5	8241	409	88	240	91	1.52205	1.17439	0.674697	0.917406	-1.17371	-0.356277	0.817429
GNL1	15798	163	2	145	5	0.316426	0.370123	0.015334	0.0504069	-4.36706	-2.87631	1.49075
GNL2	29120	2045	211	1191	292	2.15371	1.6493	1.61774	2.94376	-0.412847	0.835805	1.24865
GNL3	13337	2667	340	1488	480	6.13269	4.49909	2.60678	4.83906	-1.23425	0.105094	1.33934
GNL3L	30861	2076	589	1577	543	2.06302	2.06064	4.51587	5.47419	1.13025	1.40955	0.279308
GNMT	3123	59	88	40	94	0.579384	0.516497	0.674697	0.94765	0.219721	0.875593	0.655872
GNPNAT1	16475	612	24	303	29	1.13923	0.741647	0.184008	0.29236	-2.63022	-1.34299	1.28723
GNRH1	5395	59	1	83	1	0.335387	0.620393	0.00766701	0.0100814	-5.45102	-5.94342	-0.492396
GOLGA6L9	9376	134	33	81	49	0.438302	0.348375	0.253011	0.493988	-0.792723	0.503832	1.29655
GON4L	109684	4897	246	3029	328	1.36922	1.11362	1.88609	3.30669	0.462041	1.57014	1.10809
GORASP2	38666	4327	381	3383	993	3.43197	3.5282	2.92113	10.0108	-0.232511	1.50456	1.73707
GPAA1	3627	684	203	437	333	5.78355	4.85863	1.5564	3.3571	-1.89374	-0.533334	1.36041
GPALPP1	44060	975	55	849	104	0.678651	0.77704	0.421686	1.04846	-0.686501	0.432217	1.11872
GPAM	65512	31643	1408	20428	2000	14.813	12.5743	10.7952	20.1628	-0.45648	0.681211	1.13769
GPATCH4	7010	1156	239	586	357	5.05738	3.37101	1.83242	3.59905	-1.46464	0.0944379	1.55908
GPER1	11608	364	15	197	33	0.961679	0.684367	0.115005	0.332686	-3.06386	-1.04061	2.02325
GPHA2	1418	22	27	10	26	0.475809	0.284383	0.207009	0.262116	-1.20069	-0.117631	1.08306
GPHN	674396	37447	36	23358	81	1.7029	1.39669	0.276012	0.816592	-2.62519	-0.774327	1.85086
GPKOW	9818	319	106	273	207	0.996446	1.12129	0.812703	2.08685	-0.294063	0.896159	1.19022
GPN1	23262	481	54	363	123	0.634139	0.629274	0.414019	1.24001	-0.615102	0.978592	1.59369
GPN2	14165	1015	62	1104	125	2.19753	3.14291	0.475355	1.26017	-2.20881	-1.31848	0.890328
GPR126	144413	14095	314	9480	578	2.99326	2.64717	2.40744	5.82704	-0.314218	1.13831	1.45253
GPR133	187563	61	1	26	1	0.00997399	0.00558993	0.00766701	0.0100814	-0.379506	0.850792	1.2303
GPR137B	79334	45	1	21	1	0.0173956	0.0106743	0.00766701	0.0100814	-1.18199	-0.08245	1.09954
GPR146	14686	179	1	96	5	0.373797	0.263601	0.00766701	0.0504069	-5.60745	-2.38666	3.22078
GPR155	54857	28	1	25	8	0.0156535	0.0183776	0.00766701	0.0806511	-1.02975	2.13375	3.1635
GPR157	28866	1211	16	947	44	1.2866	1.32295	0.122672	0.443581	-3.39068	-1.57649	1.81419
GPR19	35317	361	2	470	23	0.31348	0.536654	0.015334	0.231872	-4.35356	-1.21066	3.1429
GPR3	3171	33	1	21	1	0.319157	0.267056	0.00766701	0.0100814	-5.37946	-4.72738	0.652077
GPR35	25829	2181	195	1651	433	2.58961	2.57762	1.49507	4.36524	-0.792524	0.760019	1.55254
GPR83	24109	29	2	604	41	0.0368897	1.01027	0.015334	0.413337	-1.26648	-1.28935	-0.0228717
GPR89A	62693	2279	209	1157	209	1.11484	0.744208	1.60241	2.10701	0.523406	1.50142	0.978012
GPR89B	65248	1558	133	789	128	0.732296	0.487629	1.01971	1.29042	0.477665	1.40398	0.926316
GPR89C	40506	942	133	497	124	0.71321	0.494786	1.01971	1.25009	0.515763	1.33716	0.821395
GPR97	21877	291	3	203	6	0.407935	0.374187	0.023001	0.0604883	-4.14857	-2.62903	1.51954
GPRC5C	26803	1560	14	1368	118	1.78496	2.05818	0.107338	1.1896	-4.05565	-0.790887	3.26477
GPS1	6780	1267	174	682	281	5.73104	4.05634	1.33406	2.83287	-2.10297	-0.517916	1.58506
GPS2	4241	19	23	30	50	0.137395	0.285255	0.176341	0.504069	0.360039	0.82137	0.461331
GPSM1	32126	137	9	42	3	0.130783	0.0527197	0.0690031	0.0302441	-0.922438	-0.801685	0.120752
GRAMD1A	31688	3706	151	2814	394	3.58671	3.58104	1.15772	3.97206	-1.63138	0.14951	1.78089
GRAP	26965	315	8	169	19	0.358258	0.252736	0.0613361	0.191546	-2.54619	-0.399936	2.14626
GRASP	8950	292	53	387	152	1.00057	1.74368	0.406352	1.53237	-1.30002	-0.186375	1.11364
GRHL1	57071	1594	46	710	84	0.856562	0.501676	0.352683	0.846836	-1.28019	0.755328	2.03552
GRIN2C	19466	415	11	3493	427	0.653819	7.23606	0.0843371	4.30475	-2.95465	-0.749274	2.20538
GRINA	3358	470	85	228	105	4.29243	2.738	0.651696	1.05855	-2.71952	-1.37104	1.34848
GRIP2	52970	17	1	13	1	0.00984249	0.00989677	0.00766701	0.0100814	-0.360359	0.0266639	0.387023
GRN	7857	516	13	244	9	2.01409	1.25231	0.0996712	0.0907324	-4.33681	-3.78683	0.549975
GRPEL1	9292	811	33	606	247	2.67669	2.62993	0.253011	2.4901	-3.40317	-0.0788176	3.32436
GRTP1	39942	4304	134	2402	214	3.30467	2.42506	1.02738	2.15742	-1.68554	-0.168719	1.51682
GS1-124K5.11	16462	2308	401	3657	1083	4.29971	8.95823	3.07447	10.9181	-0.483901	0.28544	0.769342
GS1-124K5.4	1769	74	132	56	118	1.28289	1.27656	1.01205	1.1896	-0.342125	-0.101778	0.240347
GS1-251I9.4	10281	143	2	191	27	0.426567	0.749166	0.015334	0.272197	-4.79796	-1.46063	3.33733
GS1-279B7.2	752	16	53	25	120	0.652512	1.34061	0.406352	1.20977	-0.683275	-0.148161	0.535114
GS1-358P8.4	4951	39	6	30	14	0.241578	0.244348	0.0460021	0.141139	-2.39272	-0.791816	1.6009
GS1-393G12.12	549	98	46	64	130	5.47444	4.70097	0.352683	1.31058	-3.95627	-1.84275	2.11352
GSAP	105650	5330	198	3103	567	1.54719	1.18438	1.51807	5.71614	-0.0274142	2.27091	2.29832
GSDMB	15260	223	19	1271	248	0.448164	3.3587	0.145673	2.50018	-1.62129	-0.425869	1.19542
GSDMD	9856	821	31	299	23	2.55463	1.22335	0.237677	0.231872	-3.42604	-2.39944	1.0266
GSK3A	12440	362	27	204	28	0.89243	0.661287	0.207009	0.282279	-2.10804	-1.22816	0.879888
GSK3B	273095	11313	19	6665	46	1.27043	0.984162	0.145673	0.463744	-3.12451	-1.08557	2.03894
GSKIP	23812	560	13	302	48	0.721238	0.511436	0.0996712	0.483906	-2.85523	-0.0798253	2.7754
GSPT1	47955	9649	69	5898	127	6.1707	4.95965	0.529024	1.28034	-3.54403	-1.95372	1.59031
GSR	49861	5615	1	3233	1	3.45362	2.61472	0.00766701	0.0100814	-8.81523	-8.01882	0.796413
GSTA2	13471	78	10	55	38	0.177575	0.164643	0.0766701	0.383092	-1.21169	1.21835	2.43004
GSTCD	138951	4177	52	2896	137	0.921911	0.84046	0.398685	1.38115	-1.20938	0.716619	1.926
GSTM3	7831	73	13	62	35	0.285885	0.319267	0.0996712	0.352848	-1.52019	0.144283	1.66447
GSTO2	36073	529	3	9411	686	0.449738	10.5204	0.023001	6.91583	-4.28931	-0.60522	3.68409
GSTT2	3768	93	2	20	3	0.756934	0.214042	0.015334	0.0302441	-5.62536	-2.82317	2.80219
GSTT2B	3773	66	5	23	9	0.536467	0.245822	0.0383351	0.0907324	-3.80675	-1.43792	2.36883
GSTZ1	10714	532	50	444	96	1.52281	1.67113	0.383351	0.967813	-1.99	-0.788028	1.20197
GTF2A1	45926	988	37	570	77	0.659758	0.500491	0.283679	0.776266	-1.21767	0.633208	1.85088
GTF2B	39013	845	38	556	50	0.664253	0.574706	0.291346	0.504069	-1.189	-0.189202	0.999795
GTF2E2	79934	3353	1	2076	1	1.28644	1.04731	0.00766701	0.0100814	-7.3905	-6.69885	0.691646
GTF2H1	44750	2403	86	1718	274	1.64682	1.54814	0.659363	2.7623	-1.32054	0.835334	2.15587
GTF2H2C	34516	1438	177	963	233	1.27769	1.12509	1.35706	2.34896	0.086951	1.06199	0.975037
GTF2H3	28779	1295	44	882	67	1.38	1.23587	0.337349	0.675453	-2.03236	-0.871601	1.16076
GTF2H5	30993	813	1	511	15	0.804476	0.664871	0.00766701	0.151221	-6.71324	-2.13642	4.57682
GTF2IP1	50656	3021	356	1853	415	1.82897	1.47511	2.72946	4.18377	0.577584	1.50398	0.926397
GTF3C1	90359	11979	90	8142	410	4.0657	3.63362	0.690031	4.13337	-2.55877	0.185909	2.74468
GTPBP2	23847	1235	2	525	8	1.58825	0.88778	0.015334	0.0806511	-6.69456	-3.46044	3.23412
GTPBP3	7816	868	95	485	137	3.40582	2.50229	0.728366	1.38115	-2.22527	-0.857378	1.36789
GTPBP6	10862	738	27	194	20	2.08369	0.720231	0.207009	0.201628	-3.33137	-1.83677	1.4946
GTPBP8	24143	213	1	203	29	0.270567	0.339066	0.00766701	0.29236	-5.14118	-0.213822	4.92735
GUCY1A2	344513	63	1	176	2	0.00560817	0.0206009	0.00766701	0.0201628	0.451135	-0.031017	-0.482152
GUSBP2	85071	1434	79	971	64	0.516956	0.460275	0.605694	0.645208	0.228547	0.487268	0.258721
GUSBP5	89834	73	3	118	8	0.0249212	0.0529689	0.023001	0.0806511	-0.115672	0.606547	0.722219
GYG1	36292	737	23	371	24	0.622792	0.412233	0.176341	0.241953	-1.82038	-0.768733	1.05165
GYG2	54031	1687	59	1237	167	0.957543	0.923223	0.452354	1.68359	-1.08189	0.86679	1.94868
GYLTL1B	7476	260	16	136	18	1.06657	0.733584	0.122672	0.181465	-3.1201	-2.01527	1.10483
GYS1	25186	2406	93	1145	96	2.9297	1.83327	0.713032	0.967813	-2.03871	-0.921619	1.11709
GZF1	10914	915	31	583	53	2.57113	2.15409	0.237677	0.534313	-3.43532	-2.01132	1.424
H1FX	1506	168	75	101	76	3.42114	2.70443	0.575026	0.766185	-2.57278	-1.81956	0.753215
H2AFJ	3667	50	3	44	4	0.418163	0.483862	0.023001	0.0403255	-4.18429	-3.58483	0.599462
H2AFY	66015	10860	157	6546	187	5.04514	3.99865	1.20372	1.88522	-2.06739	-1.08478	0.982612
H3F3A	10151	462	111	335	188	1.39579	1.33081	0.851038	1.8953	-0.713783	0.510122	1.2239
H3F3AP6	411	7	3	7	3	0.522327	0.686809	0.023001	0.0302441	-4.50518	-4.50518	0
H3F3B	9460	787	99	586	195	2.55135	2.49797	0.759034	1.96587	-1.74902	-0.345586	1.40344
HADH	45462	2122	45	1581	87	1.43147	1.40237	0.345016	0.87708	-2.05277	-0.677089	1.37568
HADHB	47299	2479	53	1597	80	1.60735	1.36155	0.406352	0.806511	-1.98388	-0.755483	1.2284
HAGHL	8590	136	9	275	56	0.485548	1.29098	0.0690031	0.564557	-2.81488	-1.19327	1.6216
HAL	23704	118	3	168	19	0.152667	0.285804	0.023001	0.191546	-2.73062	-0.577331	2.15329
HAMP	4428	388	54	499	88	2.68726	4.54436	0.414019	0.887162	-2.69837	-2.35681	0.341561
HARBI1	15049	145	53	95	78	0.295493	0.254563	0.406352	0.786348	0.459607	1.62714	1.16754
HAS3	13156	73	6	239	66	0.170171	0.732578	0.0460021	0.665371	-1.88721	-0.138824	1.74839
HAT1	69642	2235	67	1433	97	0.984221	0.829765	0.51369	0.977894	-0.938084	0.236976	1.17506
HAUS6	49977	2601	41	1627	86	1.59609	1.3128	0.314348	0.866999	-2.34411	-0.598541	1.74556
HBQ1	729	20	104	11	27	0.841373	0.608478	0.797369	0.272197	-0.0774977	-1.16055	-1.08306
HBS1L	142679	2641	100	2348	221	0.567668	0.663618	0.766701	2.22799	0.433617	1.74732	1.3137
HCAR1	110567	29	1	72	1	0.00804375	0.0262595	0.00766701	0.0100814	-0.0692039	-1.38115	-1.31194
HCCS	11778	191	22	135	23	0.497334	0.462213	0.168674	0.231872	-1.55997	-0.995231	0.564744
HCLS1	29529	7	1	318	20	0.00727002	0.434269	0.00766701	0.201628	0.0767057	-1.10689	-1.1836
[truncated: 3,536 more rows]
