# Supplementary material for: Elevated pre-mRNA 3′ end processing activity in cancer cells renders vulnerability to inhibition of cleavage and polyadenylation
Source: Nat Commun. 2023 Aug 1;14:4480. doi: 10.1038/s41467-023-39793-8 (PMC10394034; doi:10.1038/s41467-023-39793-8)
Supplement: Supplementary file 4 — Source Data [file 41467_2023_39793_MOESM4_ESM.zip › Source Data Files/Fig9.xlsx]

## Sheet: Fig. 9a and suppl Fig.9a
	Red rectangle are the single clones used in this paper.

## Sheet: Fig. 9b
	U937/iFIP1-A1										raw data	U937/iFIP1-A1	1	2	3	4	5	6	7	8	9	10	11	12
	JTE-607: μM	Dox-			Dox+			STDEV					JTE607:uM	100	50	25	12.5	6.25	3.125	1.5625	0.15625	0.015625	0
		rp1	rp2	rp3	rp1	rp2	rp3	Dox-	Dox+				Dox-	885882	780252	757424	798569	1011739	1516107	2694392	11430252	11242745	10232053
	0	0.923857	1.07215	1.00399	0.912741	1.06955	1.01771	0.0742289	0.0652295					825976	793339	717095	797822	964437	1355995	2404881	11633645	11799577	11748974
	0.015625	1.02266	1.0771	0.996453	0.951957	0.953819	1.04278	0.0411393	0.0423838					831773	779034	733088	742108	959857	1361238	2484695	10888326	10974626	11051708
	0.15625	1.041	1.06088	0.988016	0.591022	0.632495	0.709045	0.0376637	0.048887				Dox+	796577	719516	687654	713069	752720	824966	999412	6945196	10709057	10300113
	1.5625	0.186962	0.158659	0.166462	0.0208519	0.0247311	0.0287019	0.0146186	0.00320484					781967	743409	688802	716763	736588	870954	1039865	7377677	10728475	11935303
	3.125	0.0717708	0.056118	0.0566306	0.00412338	0.0085334	0.00768559	0.0088929	0.00191068					822517	748002	734167	732894	798970	862113	1081273	8175953	11656201	11394751
	6.25	0.0224629	0.0178386	0.0173908	-0.0028046	-0.0043516	0.0016305	0.00280805	0.00253528
	12.5	0.00162304	0.00155001	-0.0038967	-0.006607	-0.0062527	-0.0047058	0.00316595	0.000825496				JTE607:uM	100	50	25	12.5	6.25	3.125	1.5625	0.15625	0.015625	0
	25	-0.0023994	-0.006342	-0.0047785	-0.0090441	-0.008934	-0.0045838	0.00198531	0.00207714				Dox-	103915	-1715	-24543	16602	229772	734140	1912425	10648285	10460778	9450086	1.02289e+07
	50	-0.0001677	0.00111175	-0.0002867	-0.0059887	-0.0036975	-0.0032571	0.00077533	0.00119746					44009	11372	-64872	15855	182470	574028	1622914	10851678	11017610	10967007
	100	0.0101589	0.0043024	0.00486912	0.00140102	0	0.00388854	0.00323012	0.00160801					49806	-2933	-48879	-39859	177890	579271	1702728	10106359	10192659	10269741
													Dox+	14610	-62451	-94313	-68898	-29247	42999	217445	6163229	9927090	9518146	1.04281e+07
														0	-38558	-93165	-65204	-45379	88987	257898	6595710	9946508	11153336
	U937/iFIP1-B12													40550	-33965	-47800	-49073	17003	80146	299306	7393986	10874234	10612784
	JTE-607: μM	Dox-			Dox+			STDEV					Dox-	0.0101589	-0.000167661	-0.00239937	0.00162304	0.0224629	0.0717708	0.186962	1.041	1.02266	0.923857
		rp1	rp2	rp3	rp1	rp2	rp3	Dox-	Dox+					0.0043024	0.00111175	-0.006342	0.00155001	0.0178386	0.056118	0.158659	1.06088	1.0771	1.07215
	0	0.998704	0.999946	1.00135	0.991914	1.04761	0.960476	0.00132397	0.0360291					0.00486912	-0.000286735	-0.0047785	-0.00389669	0.0173908	0.0566306	0.166462	0.988016	0.996453	1.00399
	0.015625	1.07728	1.03814	1.01269	0.961212	0.936126	0.949383	0.0325352	0.0102469				Dox+	0.00140102	-0.00598873	-0.00904413	-0.00660696	-0.00280464	0.00412338	0.0208519	0.591022	0.951957	0.912741
	0.15625	1.18741	1.08587	1.05548	0.7631	0.770603	0.848071	0.0690852	0.0384096					0	-0.00369751	-0.00893404	-0.00625273	-0.00435161	0.0085334	0.0247311	0.632495	0.953819	1.06955
	1.5625	0.133097	0.13112	0.149438	0.0289098	0.0318481	0.0328546	0.010054	0.00167357					0.00388854	-0.00325707	-0.00458377	-0.00470585	0.0016305	0.00768559	0.0287019	0.709045	1.04278	1.01771
	3.125	0.0632322	0.0654952	0.0735309	0.00403912	0.00978908	0.0113931	0.0054123	0.00315729				JTE607:uM	100	50	25	12.5	6.25	3.125	1.5625	0.15625	0.015625	0
	6.25	0.0161266	0.0184196	0.0177628	-0.008656	-0.0085748	-0.0042046	0.00118083	0.00207954
	12.5	-0.0017698	-0.0028345	-0.0029981	-0.0119223	-0.0096269	-0.0068314	0.000666967	0.00208169			U937/iFIP1-B12	1	2	3	4	5	6	7	8	9	10	11	12
	25	-0.0024589	-0.005699	-0.005616	-0.0101334	-0.0098283	-0.0067858	0.00184718	0.0015113				JTE607:uM	100	50	25	12.5	6.25	3.125	1.5625	0.15625	0.015625	0
	50	-0.0004056	-0.0016638	-0.0030097	-0.0069905	-0.0057793	-0.003578	0.0013023	0.00141256				Dox-	370542	328373	316046	320183	427625	710426	1129862	7459466	6798290	6326581
	100	0.00661841	0.00395682	0.00630044	0.00216565	0	0.00222409	0.0014536	0.00103495					354563	320819	296594	313791	441391	724012	1117991	6849874	6563318	6334035
														368633	312739	297092	312809	437448	772255	1227966	6667467	6410528	6342468
													Dox+	340036	301021	287629	280006	293924	348019	453995	3582434	4426606	4557429
														330808	306182	288929	289787	294270	372520	466515	3614405	4319712	4794755
														340285	315562	301893	301699	312892	379355	470804	3944502	4376199	4423468
													JTE607:uM	100	50	25	12.5	6.25	3.125	1.5625	0.15625	0.015625	0
													Dox-	39734	-2435	-14762	-10625	96817	379618	799054	7128658	6467482	5995773	6.00355e+06
														23755	-9989	-34214	-17017	110583	393204	787183	6519066	6232510	6003227
														37825	-18069	-33716	-17999	106640	441447	897158	6336659	6079720	6011660
													Dox+	9228	-29787	-43179	-50802	-36884	17211	123187	3251626	4095798	4226621	4261076
														0	-24626	-41879	-41021	-36538	41712	135707	3283597	3988904	4463947
														9477	-15246	-28915	-29109	-17916	48547	139996	3613694	4045391	4092660
													Dox-	0.00661841	-0.000405593	-0.00245888	-0.00176979	0.0161266	0.0632322	0.133097	1.18741	1.07728	0.998704
														0.00395682	-0.00166385	-0.00569896	-0.00283449	0.0184196	0.0654952	0.13112	1.08587	1.03814	0.999946
														0.00630044	-0.00300972	-0.00561601	-0.00299806	0.0177628	0.073531	0.149438	1.05548	1.01269	1.00135
													Dox+	0.00216565	-0.00699049	-0.0101334	-0.0119223	-0.00865603	0.00403912	0.0289098	0.7631	0.961212	0.991914
														0	-0.00577929	-0.00982827	-0.00962691	-0.00857483	0.00978908	0.0318481	0.770603	0.936126	1.04761
														0.00222409	-0.00357797	-0.00678584	-0.00683137	-0.00420457	0.0113931	0.0328546	0.848071	0.949383	0.960476
													JTE607:uM	100	50	25	12.5	6.25	3.125	1.5625	0.15625	0.015625	0

## Sheet: Fig. 9f
gene_symbol	L2FC	pval.fisher.adj	regu.adj	meanRPM
7SK	-0.541837	0.80486	NO	4.24809
A2M	0.391049	0.979124	NO	2.49456
AAAS	-0.131302	0.722539	NO	85.3386
AACS	-0.434922	0.540671	NO	16.2728
AAED1	-0.167442	0.884535	NO	18.3624
AAGAB	0.0837362	0.831699	NO	115.227
AAK1	1.30566	8.32442e-08	UP	36.2227
AAMDC	-0.233442	0.883735	NO	12.3166
AAMP	-0.235097	0.112026	NO	177.333
AAR2	-0.374486	0.544933	NO	21.667
AARS	0.217811	0.453007	NO	84.8172
AARS2	1.00403	0.0173076	UP	18.3817
AARSD1	0.806086	0.812945	NO	2.47193
AASDH	-0.345917	0.806809	NO	9.6422
AASDHPPT	0.171	0.624038	NO	78.3901
AATF	0.0925036	0.835752	NO	94.775
AATK	0.391049	0.979124	NO	2.49456
AB019441.29	-0.329569	0.554837	NO	25.1955
ABAT	0.613441	0.883735	NO	1.82029
ABC7-42389800N19.1	0.0955929	1	NO	3.3487
ABCA13	-0.679341	0.884365	NO	2.04542
ABCA17P	-0.978185	0.20066	NO	8.40679
ABCA3	0.275572	0.95239	NO	5.16899
ABCA7	0.699171	0.772304	NO	3.30345
ABCB10	-0.309391	0.513835	NO	33.8037
ABCB7	0.218868	0.552845	NO	62.2757
ABCB8	0.165629	0.894084	NO	20.2268
ABCB9	-0.193914	0.984956	NO	3.37132
ABCC1	0.0343553	1	NO	25.4863
ABCC10	-0.863765	0.255438	NO	9.75532
ABCC2	0.712977	0.714343	NO	3.79784
ABCC4	0.285696	0.634248	NO	28.3395
ABCC5	0.0284787	1	NO	10.9002
ABCD1	0.0307926	1	NO	32.3636
ABCD3	-0.104276	0.940309	NO	27.0826
ABCD4	0.253545	0.89352	NO	8.67495
ABCE1	0.094254	0.797199	NO	109.338
ABCF2	-0.292317	0.102347	NO	118.942
ABCF3	-0.372251	0.47899	NO	27.4208
ABHD10	-0.11406	0.873067	NO	42.5681
ABHD11	0.141689	0.934483	NO	15.8894
ABHD12	0.103384	0.75639	NO	119.025
ABHD13	0.0735666	0.992118	NO	19.9349
ABHD14A	-0.12635	0.823666	NO	50.3221
ABHD14B	0.0308457	0.986674	NO	94.9107
ABHD15	0.0691207	1	NO	12.9004
ABHD17A	-0.0855811	0.879518	NO	76.1682
ABHD17B	-0.217373	0.802801	NO	20.7449
ABHD17C	0.178852	0.439237	NO	126.17
ABHD2	0.464578	0.133475	NO	43.6655
ABHD3	0.323145	0.615037	NO	23.485
ABHD4	0.497964	0.435875	NO	16.9223
ABHD5	0.660235	0.36438	NO	12.0678
ABHD6	0.336601	0.703793	NO	14.6528
ABHD8	-0.0719232	1	NO	11.9343
ABI1	-0.131853	0.883735	NO	31.3081
ABI2	0.0334968	1	NO	14.9232
ABI3	-0.608951	0.783768	NO	3.57382
ABL1	-0.0564102	0.97565	NO	49.4001
ABL2	0.548289	0.221941	NO	24.3607
ABLIM1	0.088486	0.98519	NO	13.7319
ABLIM2	1.80609	0.480477	NO	1.61779
ABR	-0.131178	0.792408	NO	61.9418
ABRACL	0.118318	0.145571	NO	627.216
ABT1	-0.281861	0.372762	NO	60.9768
ABTB1	-1.19391	0.502127	NO	2.58505
ABTB2	0.806086	0.791942	NO	1.97755
AC002044.4	-0.930879	0.635574	NO	2.7423
AC002116.7	1.22112	0.655655	NO	1.79767
AC002310.12	0.806086	0.812945	NO	2.47193
AC002310.7	-1.36384	0.552845	NO	2.24792
AC002454.1	-0.871986	0.792408	NO	2.22529
AC003075.4	0.458163	0.914806	NO	2.98894
AC004000.1	0.613441	0.883735	NO	1.82029
AC004019.13	2.26552	0.225436	NO	2.08956
AC004069.2	0.391049	0.979124	NO	2.49456
AC004257.3	0.806086	0.586325	NO	4.44948
AC004381.6	0.728084	0.406913	NO	9.07884
AC004453.8	-0.0434969	1	NO	32.2516
AC004463.6	0.654083	0.812945	NO	2.31468
AC004893.11	0.94359	0.729	NO	2.62919
AC004951.6	0.931617	0.432119	NO	5.75276
AC004967.7	1.12801	0.600408	NO	2.29206
AC004980.7	0.291513	0.97582	NO	2.00017
AC005076.5	-1.1008	0.440266	NO	3.9562
AC005154.6	0.26843	0.782784	NO	17.8443
AC005306.3	0.680555	0.831377	NO	2.80907
AC005329.7	1.1846	0.544159	NO	2.9437
AC005682.5	0.543052	0.905574	NO	2.65181
AC005831.1	-0.653345	0.767775	NO	3.23669
AC005932.1	-0.778876	0.728244	NO	2.56243
AC005943.4	3.12801	0.151603	NO	1.75242
AC005943.5	-1.19391	0.502127	NO	2.58505
AC005944.2	0.806086	0.791942	NO	1.97755
AC006116.20	-0.193914	0.987484	NO	4.04559
AC006262.5	-0.456948	0.870677	NO	3.73108
AC006509.7	-0.363839	0.850644	NO	5.75387
AC006538.1	-0.306388	0.767775	NO	13.0135
AC006978.6	0.358627	0.864007	NO	6.15777
AC007040.11	-0.252807	0.887071	NO	8.27105
AC007246.3	-0.193914	0.986079	NO	3.70846
AC007382.1	0.320659	0.981151	NO	2.83169
AC007383.3	-0.734482	0.662694	NO	4.60784
AC007386.3	-2.00127	0.435875	NO	1.57365
AC007405.6	0.221124	1	NO	2.3373
AC007969.5	0.407412	0.0128894	UP	110.052
AC008982.2	0.543052	0.905574	NO	2.65181
AC009005.2	0.0470944	1	NO	8.04593
AC009120.3	0.613441	0.791856	NO	3.64059
AC009120.6	0.680555	0.831377	NO	2.80907
AC009133.14	1.39105	3.94317e-08	UP	33.2337
AC009403.2	0.27175	0.888443	NO	8.33781
AC009404.2	1.10565	0.171544	NO	7.37056
AC009506.1	-0.193914	0.987484	NO	4.04559
AC009948.5	1.04055	0.13479	NO	9.3481
AC009951.1	0.265518	0.983627	NO	3.16882
AC009960.5	-0.608951	0.89564	NO	2.38255
AC009961.3	0.0284787	1	NO	2.18005
AC010150.1	0.168656	1	NO	2.67444
AC010468.1	1.80609	0.480477	NO	1.61779
AC010761.8	1.68056	0.372762	NO	2.26943
AC010980.2	-0.400365	0.888152	NO	4.74247
AC011558.5	0.168656	1	NO	2.67444
AC011899.9	-0.910121	0.384664	NO	6.33875
AC012487.2	1.97601	0.387332	NO	1.77505
AC013394.2	0.0846218	0.883735	NO	80.0543
AC015987.2	1.58369	0.0980746	NO	5.03325
AC016708.2	0.0284787	1	NO	2.18005
AC016739.2	-0.0210771	1	NO	19.6431
AC016757.3	0.221124	0.895912	NO	9.34921
AC017002.1	-0.653345	0.600408	NO	6.47338
AC022431.1	-0.193914	0.935275	NO	9.10257
AC024560.3	-0.193914	0.989902	NO	4.38272
AC025171.1	-0.871986	0.792408	NO	2.22529
AC025335.1	0.806086	0.63928	NO	3.9551
AC026271.5	0.300851	0.850574	NO	8.8322
AC026806.2	0.0955929	0.984956	NO	13.3948
AC027307.3	3.12801	0.151603	NO	1.75242
AC027612.6	0.806086	0.697606	NO	3.46071
AC027763.2	-0.00126863	1	NO	2.51718
AC068039.4	0.876476	0.535041	NO	5.10112
AC068282.3	0.636161	0.733563	NO	4.13497
AC068522.4	1.22112	0.425858	NO	3.59534
AC069278.4	-0.193914	0.95239	NO	5.05698
AC074117.10	0.101542	1	NO	8.20318
AC074138.3	0.976011	0.698412	NO	2.1348
AC074286.1	1.02848	0.760784	NO	1.64042
AC078883.3	0.0643983	0.99165	NO	18.7663
AC079210.1	1.61344	0.595605	NO	1.46054
AC079250.1	-0.309391	0.938946	NO	4.22546
AC079466.1	0.13414	0.942478	NO	17.7323
AC079922.3	0.976011	0.698412	NO	2.1348
AC083799.1	0.0470944	1	NO	4.02296
AC083843.1	-0.724428	0.703793	NO	3.7537
AC084018.1	0.168656	1	NO	2.67444
AC090587.2	1.54305	0.455265	NO	2.11218
AC090616.2	2.61344	0.394448	NO	1.28066
AC091633.2	0.458163	0.914806	NO	2.98894
AC091729.9	-0.386559	0.905574	NO	2.5398
AC091814.2	0.021815	1	NO	89.899
AC092295.7	0.0955929	1	NO	3.3487
AC092620.2	-0.193914	0.979124	NO	2.35993
AC092933.3	0.0470944	1	NO	4.02296
AC093106.7	0.51658	0.465027	NO	14.4277
AC093323.3	0.138283	0.847977	NO	42.3192
AC093388.3	0.458163	0.914806	NO	2.98894
AC093391.2	0.806086	0.75517	NO	2.96632
AC093415.2	0.654083	0.812945	NO	2.31468
AC093627.10	0.204636	0.84883	NO	17.0354
AC093673.5	-0.405418	0.639845	NO	13.8903
AC093818.1	-0.229538	0.85826	NO	13.6652
AC093838.4	-0.161198	0.667136	NO	74.2811
AC093901.1	-0.871986	0.792408	NO	2.22529
AC096772.6	0.184598	0.987221	NO	3.84309
AC104653.1	-0.0239887	1	NO	2.85431
AC107983.4	-0.408039	0.7511	NO	9.14782
AC113189.5	-0.416306	0.97582	NO	2.20267
AC114546.1	2.12801	0.302096	NO	1.9323
AC119673.1	1.12801	0.29096	NO	5.73014
AC127904.2	0.0576251	1	NO	7.7088
AC131571.2	2.12801	0.302096	NO	1.9323
AC135048.13	1.71298	0.271303	NO	3.07833
AC138123.2	-1.04191	0.700804	NO	2.40517
AC141586.5	2.39105	0.163919	NO	2.24681
AC144521.1	0.853392	0.394448	NO	7.57306
AC144530.1	0.0661491	0.984956	NO	29.8238
AC144652.1	-0.193914	0.99165	NO	4.71985
AC159540.1	0.613441	0.883735	NO	1.82029
ACAA1	-0.158143	0.655655	NO	81.5181
ACAA2	-0.016032	1	NO	79.0666
ACACA	0.111895	0.914806	NO	26.9469
ACACB	0.232351	0.884365	NO	12.518
ACAD10	0.202015	0.971127	NO	7.34904
ACAD8	-0.281377	0.828787	NO	11.148
ACAD9	-0.00277222	1	NO	43.1292
ACADM	0.178504	0.694074	NO	55.9833
ACADS	-0.0450503	1	NO	16.2944
ACADSB	-0.0377945	1	NO	12.4286
ACADVL	-0.193914	0.633112	NO	58.9981
ACAP1	0.0457567	0.958315	NO	91.0224
ACAP2	0.457012	0.110755	NO	48.6546
ACAP3	0.46398	0.441433	NO	19.2596
ACAT1	-0.143641	0.661007	NO	96.6438
ACAT2	-0.286755	0.000392146	DN	351.881
ACBD3	0.0805255	0.940309	NO	38.8585
ACBD5	-0.528333	0.624038	NO	8.83331
ACBD6	-0.160638	0.583067	NO	102.24
ACD	-0.0534325	0.98519	NO	31.0829
ACER3	-0.345917	0.49441	NO	28.9266
ACIN1	0.0179894	0.992118	NO	178.472
ACLY	-0.0551616	0.871929	NO	185.329
ACN9	-0.0140927	1	NO	40.4548
ACO1	-0.0908202	0.914951	NO	37.6683
ACO2	-0.163752	0.585285	NO	96.6891
ACOT11	-0.409642	0.69097	NO	11.3505
ACOT13	0.264292	0.150473	NO	127.09
ACOT7	-0.0976984	0.871929	NO	60.5481
ACOT8	-0.291525	0.553876	NO	34.9724
ACOT9	0.0898793	0.923814	NO	42.7016
ACOX1	0.480316	0.422216	NO	20.2483
ACOX2	-0.667845	0.563467	NO	7.32752
ACOX3	0.548018	0.213237	NO	25.6866
ACP1	0.0452319	0.906	NO	174.336
ACP2	-0.679341	0.586325	NO	6.13625
ACPL2	-0.778876	0.262564	NO	11.1038
ACPP	0.221124	1	NO	2.3373
ACRC	0.706551	0.501898	NO	7.10129
ACSBG1	1.57162	0.246023	NO	3.57272
ACSF2	0.13414	0.942478	NO	17.7323
ACSF3	0.0448731	1	NO	18.2719
ACSL1	0.0165061	1	NO	43.7808
ACSL3	-0.02762	0.992118	NO	78.7521
ACSL4	-0.0646307	0.901263	NO	90.08
ACSL5	-0.325619	0.352529	NO	48.1884
ACSS1	-0.0764409	0.828787	NO	136.334
ACSS2	-0.123524	0.894084	NO	27.5996
ACTB	0.0702182	0.00570178	NO	4118.31
ACTG1	-0.25963	1.28919e-30	NO	3032.24
ACTL10	-1.51584	0.232268	NO	3.64169
ACTL6A	-0.0651804	0.940309	NO	52.7714
ACTL8	-0.0371882	1	NO	21.6659
ACTN1	-0.154214	0.323164	NO	232.575
ACTN4	-0.033449	0.883735	NO	441.34
ACTR10	0.206624	0.70968	NO	38.7454
ACTR1A	0.0265145	0.983627	NO	114.374
ACTR1B	0.202845	0.635556	NO	53.7806
ACTR2	-0.00725245	1	NO	379.308
ACTR3	-0.0586433	0.750505	NO	373.04
ACTR3B	-0.224941	0.831959	NO	15.688
ACTR5	-0.0458151	1	NO	13.1029
ACTR6	0.0836203	0.983627	NO	12.2261
ACTR8	-0.165899	0.815124	NO	34.702
ACTRT3	-0.608951	0.89564	NO	2.38255
ACVR1	-0.456948	0.870677	NO	3.73108
ACVR1B	0.286079	0.791942	NO	15.1698
ACVR2B	-0.0883035	0.942478	NO	27.577
ACYP1	0.470483	0.387332	NO	22.7429
ACYP2	-0.193914	0.811444	NO	27.3077
AD000090.2	-0.474022	0.772941	NO	5.25948
AD000092.3	0.976011	0.481865	NO	4.2696
ADA	-0.0613575	0.921122	NO	84.1915
ADAL	0.214892	0.812945	NO	22.5415
ADAM10	-0.118506	0.792882	NO	70.8419
ADAM15	0.114087	0.622495	NO	171.547
ADAM17	0.124056	0.834608	NO	54.8825
ADAM1A	-0.515842	0.814588	NO	4.58522
ADAM22	-0.139466	0.976275	NO	8.92269
ADAM8	-1.19391	0.502127	NO	2.58505
ADAM9	0.0158049	1	NO	53.1753
ADAMTS7	0.320659	0.981151	NO	2.83169
ADAMTS9	-1.19391	0.455265	NO	3.10206
ADAMTSL4	-0.679341	0.722796	NO	4.09083
ADAP1	-0.114479	0.943837	NO	18.3398
ADAR	-0.0180639	0.997181	NO	154.447
ADARB1	-0.164767	0.812855	NO	33.3535
ADAT1	0.366801	0.643467	NO	16.4731
ADAT2	0.334465	0.404366	NO	42.2955
ADCK1	-0.193914	0.99165	NO	4.71985
ADCK2	-0.0677366	0.919822	NO	65.3799
ADCK3	-0.31522	0.45944	NO	40.2319
ADCK4	-0.274084	0.840023	NO	12.1594
ADCK5	0.976011	0.698412	NO	2.1348
ADCY1	-0.13502	0.97582	NO	8.24843
ADCY10P1	0.391049	0.883735	NO	4.1576
ADCY3	0.128014	0.882476	NO	37.6446
ADCY4	0.128014	1	NO	3.01157
ADCY7	-0.386559	0.456111	NO	25.398
ADCY9	-0.541837	0.80486	NO	4.24809
ADD1	-0.461394	0.0545709	NO	60.5514
ADD3	0.297475	0.626645	NO	27.6653
ADH5	-0.193914	0.455265	NO	101.14
ADI1	-0.217373	0.18765	NO	165.96
ADIPOR1	-0.0470723	0.983627	NO	49.5573
ADIPOR2	-0.0790933	0.913994	NO	59.1769
ADK	-0.0464464	0.965857	NO	78.9546
ADM2	0.77694	0.228226	NO	12.2024
ADM5	0.204636	0.9312	NO	8.51769
ADNP	0.128014	0.783768	NO	72.2776
ADNP2	0.17532	0.77926	NO	36.7678
ADO	0.103068	0.938946	NO	26.1153
ADPGK	-0.0491422	0.925507	NO	127.343
ADPRHL2	-0.53191	0.0461099	DN	48.0775
ADPRM	-0.663399	0.626022	NO	5.28211
ADRA2C	-0.309391	0.938946	NO	4.22546
ADRB1	1.02848	0.760784	NO	1.64042
ADRB2	-0.133793	0.935275	NO	16.1597
ADRBK1	-0.0715022	0.827938	NO	162.54
ADRBK2	0.0125372	1	NO	23.4861
ADRM1	-0.260301	0.0169844	NO	249.525
ADSL	0.069506	0.784939	NO	230.027
ADSS	0.0905397	0.89564	NO	57.9393
AEBP2	1.48416	0.0554258	NO	6.83092
AEN	0.142682	0.791429	NO	51.8483
AES	-0.0626692	0.831377	NO	199.646
AFF1	-0.0765568	0.943837	NO	41.3542
AFF2	0.158072	0.549397	NO	115.698
AFF4	0.558159	0.360508	NO	16.8996
AFG3L1P	0.258598	0.753013	NO	22.5189
AFG3L2	-0.0941756	0.722796	NO	165.484
AFMID	0.0540138	1	NO	5.86588
AFP	-0.193914	0.938743	NO	9.4397
AFTPH	0.280017	0.509818	NO	43.015
AGA	0.0898793	0.965752	NO	25.6209
AGAP3	0.0390919	0.942941	NO	162.29
AGAP6	0.0613433	1	NO	11.3946
AGBL3	1.26552	0.600408	NO	2.44931
AGBL5	0.403327	0.367351	NO	32.5865
AGFG1	0.16278	0.830318	NO	31.2617
AGFG2	-0.094378	0.992118	NO	4.87711
AGGF1	0.147123	0.902721	NO	22.744
AGK	-0.306388	0.767775	NO	13.0135
AGL	-0.0133415	1	NO	5.37149
AGO1	0.379272	0.608209	NO	16.9675
AGO2	0.136235	0.960052	NO	13.2149
AGO3	0.44193	0.365836	NO	27.5748
AGO4	0.107742	0.970443	NO	16.0692
AGPAT2	-0.488199	0.0604474	NO	51.7633
AGPAT3	0.28294	0.232268	NO	86.5243
AGPAT4	0.1376	0.831081	NO	45.3308
AGPAT5	0.0788522	0.897194	NO	72.8625
AGPAT6	-0.237801	0.362114	NO	88.7563
AGPAT9	-0.84599	0.443436	NO	6.15887
AGPS	0.109231	0.821112	NO	75.1546
AGRN	-0.100804	0.980274	NO	10.4285
AGTPBP1	-0.11406	0.873067	NO	42.5681
AGTRAP	-0.323794	0.358412	NO	48.8627
AHCTF1	-0.211296	0.59542	NO	55.9866
AHCY	-0.00530415	1	NO	321.39
AHCYL1	0.0257996	0.993622	NO	83.8532
AHCYL2	-0.266063	0.812855	NO	13.5079
AHDC1	-0.285544	0.700817	NO	21.2846
AHI1	0.251497	0.790276	NO	18.5185
AHNAK	0.022626	0.995765	NO	89.5619
AHR	0.258598	0.828787	NO	15.0126
AHRR	-0.258044	0.883735	NO	7.59679
AHSA1	-0.186961	0.208039	NO	209.831
AHSA2	0.391049	0.446287	NO	26.6086
AHSG	-1.65335	0.376075	NO	2.60767
AIDA	0.221124	0.895912	NO	9.34921
AIFM1	-0.114146	0.69097	NO	133.93
AIG1	-0.412923	0.480477	NO	22.3638
AIM1	0.204952	0.354642	NO	121.585
AIMP1	0.00518639	1	NO	80.3699
AIMP2	0.138551	0.552845	NO	144.353
AIP	0.101542	0.92727	NO	32.8127
AJUBA	0.143121	0.971127	NO	7.19179
AK2	0.0443077	0.728244	NO	742.788
AK3	-0.0461601	0.987484	NO	36.1173
AK4	-0.348636	0.633652	NO	18.9473
AK5	-0.496476	0.5818	NO	11.3731
AK9	-0.0784365	1	NO	4.20284
AKAP1	-0.182598	0.729	NO	42.9731
AKAP10	0.430577	0.721529	NO	10.1355
AKAP11	0.469051	0.667136	NO	10.2927
AKAP13	0.411227	0.387332	NO	29.7548
AKAP8	-0.00126863	1	NO	37.7577
AKAP8L	0.512355	0.674868	NO	8.29257
AKAP9	1.04487	0.000549733	UP	27.5499
AKIP1	-0.304472	0.480477	NO	39.7148
AKIRIN1	-0.117783	0.792408	NO	70.1677
AKIRIN2	0.441089	0.237939	NO	36.0472
AKNA	-0.0742435	0.919283	NO	64.8855
AKR1A1	-0.0167339	0.994209	NO	197.082
AKR1C1	0.613441	0.883735	NO	1.82029
AKR7A2	-0.279383	0.305527	NO	74.1476
AKR7A3	-1.11991	0.363516	NO	4.99022
AKR7L	-0.556484	0.830318	NO	2.71968
AKT1	-0.0118695	1	NO	165.168
AKT1S1	-0.219005	0.552845	NO	58.1893
AKT2	-0.578991	4.11295e-14	DN	290.984
AKT3	0.477464	0.595605	NO	11.6186
AKTIP	-0.679341	0.884365	NO	2.04542
AL357673.1	0.497964	0.788962	NO	5.64076
AL359195.1	-0.556484	0.830318	NO	2.71968
AL590452.1	0.976011	0.698412	NO	2.1348
AL627309.1	-0.653345	0.767775	NO	3.23669
ALAD	0.445911	0.495996	NO	18.2708
ALAS1	-0.0598964	0.979124	NO	39.8257
ALB	-0.0110497	1	NO	13.2602
ALCAM	0.280017	0.78777	NO	14.3383
ALDH16A1	-0.00846812	1	NO	81.0668
ALDH18A1	-0.346866	0.0504348	NO	108.604
ALDH1A1	-0.331417	0.926231	NO	3.5512
ALDH1A3	0.613441	0.883735	NO	1.82029
ALDH1B1	-0.525757	0.0628641	NO	44.5037
ALDH3A2	-0.193914	0.983627	NO	3.03419
ALDH3B1	0.109478	0.912119	NO	35.15
ALDH4A1	0.130358	0.722796	NO	92.6843
ALDH5A1	-0.379469	0.583067	NO	18.4529
ALDH6A1	0.41614	0.783768	NO	7.97806
ALDH8A1	1.80609	0.480477	NO	1.61779
ALDH9A1	-0.152295	0.718137	NO	70.0556
ALDOA	-0.0650389	0.371222	NO	1137.1
ALG1	0.161181	0.905574	NO	16.3837
ALG10	-1.04191	0.700804	NO	2.40517
ALG10B	-0.193914	0.981151	NO	2.69706
ALG11	0.680555	0.831377	NO	2.80907
ALG12	-0.252807	0.802801	NO	16.5421
ALG13	-0.118363	0.905574	NO	32.1396
ALG14	0.193109	0.992118	NO	5.01174
ALG2	0.476779	0.394448	NO	21.0799
ALG3	-0.11763	0.649949	NO	152.787
ALG5	-0.00126863	1	NO	37.7577
ALG6	0.0773883	1	NO	10.7204
ALG8	-0.00425249	1	NO	43.4663
ALG9	0.443516	0.875994	NO	3.82046
ALKBH1	-0.143288	0.979124	NO	9.59696
ALKBH2	0.157559	0.88049	NO	22.0697
ALKBH3	0.137292	0.905574	NO	23.4183
ALKBH4	-0.287023	0.698412	NO	20.9474
ALKBH5	0.0989767	0.801106	NO	100.955
ALKBH6	-0.235734	0.881948	NO	11.6424
ALKBH7	-0.0174871	1	NO	43.9833
ALKBH8	0.458163	0.792408	NO	5.97789
ALMS1	-0.287023	0.819438	NO	10.4737
ALOX5AP	-0.0144659	1	NO	54.0521
ALPK1	0.0284787	1	NO	6.54014
ALS2	0.422758	0.66625	NO	12.63
ALYREF	0.0455036	0.883735	NO	255.132
AMACR	-0.0869985	1	NO	4.53997
AMBRA1	-0.0683828	0.992118	NO	19.3285
AMD1	-0.0364971	0.957461	NO	141.749
AMDHD2	0.356283	0.748357	NO	11.484
AMER1	-0.29825	0.777776	NO	14.0249
AMFR	0.187176	0.790446	NO	33.082
AMH	0.506526	0.615755	NO	10.45
AMMECR1	0.229894	0.49441	NO	64.096
AMMECR1L	0.168656	0.876481	NO	21.3955
AMN1	1.1846	0.544159	NO	2.9437
AMOTL1	0.189415	0.934483	NO	8.85482
AMPD2	-0.0784365	0.954324	NO	33.6227
AMPD3	0.0955929	1	NO	6.6974
AMT	-0.679341	0.884365	NO	2.04542
AMY2B	0.613441	0.883735	NO	1.82029
AMZ2	0.123276	0.858781	NO	45.8478
AMZ2P1	-0.641373	0.736483	NO	4.42797
ANAPC1	-0.36568	0.433581	NO	31.3092
ANAPC10	0.262465	0.772941	NO	17.0128
ANAPC11	-0.122735	0.627906	NO	150.112
ANAPC13	-0.136958	0.80486	NO	51.1762
ANAPC15	-0.15492	0.781666	NO	49.8503
ANAPC16	-0.016786	1	NO	79.4037
ANAPC2	-0.0683828	1	NO	7.73142
ANAPC4	-0.193914	0.671853	NO	52.2555
ANAPC5	-0.19102	0.285273	NO	168.049
ANAPC7	0.0495403	0.97565	NO	49.7814
ANGEL1	-0.287023	0.819438	NO	10.4737
ANGEL2	0.203846	0.794785	NO	24.3844
ANK2	0.613441	0.883735	NO	1.82029
ANKAR	-0.515842	0.845836	NO	3.05681
ANKDD1A	-0.0683828	1	NO	3.86571
ANKEF1	-0.641373	0.736483	NO	4.42797
ANKFY1	-0.264303	0.616906	NO	34.6126
ANKH	0.300195	0.600408	NO	28.4968
ANKHD1	0.594582	0.542868	NO	9.93298
ANKIB1	0.723624	0.443567	NO	8.58445
ANKLE1	-0.117208	0.737112	NO	101.296
ANKLE2	0.128014	0.855982	NO	45.1735
ANKMY1	0.308587	0.948263	NO	4.83186
ANKMY2	0.261281	0.700804	NO	24.5191
ANKRA2	0.543052	0.774125	NO	5.30362
ANKRD10	0.413014	0.0173695	UP	100.231
ANKRD10-IT1	-0.679341	0.474326	NO	8.18167
ANKRD11	0.71192	5.27664e-06	UP	86.3616
ANKRD12	0.932263	1.25041e-05	UP	48.6513
ANKRD13A	0.132073	0.89353	NO	26.767
ANKRD13B	-0.0279038	1	NO	14.6087
ANKRD13C	0.0613433	1	NO	11.3946
ANKRD13D	-0.193914	0.873067	NO	15.171
ANKRD16	-0.589842	0.64222	NO	7.48478
ANKRD17	0.532225	0.0472354	UP	47.081
ANKRD22	-0.831344	0.622495	NO	3.93358
ANKRD26	0.665909	0.372762	NO	12.5622
ANKRD27	-0.0713974	0.809099	NO	182.205
ANKRD28	-0.0413146	0.969182	NO	85.8319
ANKRD32	-0.248361	0.893699	NO	8.94532
ANKRD34A	0.291513	0.97582	NO	2.00017
ANKRD35	-0.621335	0.430557	NO	11.5756
ANKRD36	0.806086	0.507439	NO	5.93264
ANKRD36B	-0.0683828	1	NO	3.86571
ANKRD36C	1.20818	0.00410254	UP	16.6734
ANKRD37	0.265518	0.983627	NO	3.16882
ANKRD39	-0.250497	0.70968	NO	25.8246
ANKRD40	-0.356185	0.477938	NO	30.1179
ANKRD42	0.391049	0.755216	NO	9.14671
ANKRD44	0.870217	0.485936	NO	5.59551
ANKRD46	-0.106451	0.905781	NO	33.3082
ANKRD49	0.353574	0.779586	NO	10.6525
ANKRD50	-0.193914	0.983627	NO	3.03419
ANKRD52	-0.129783	0.902328	NO	22.7225
ANKRD54	-0.778876	0.0512953	NO	22.2077
ANKRD55	0.128014	0.99165	NO	4.51735
ANKRD9	-0.84599	0.661109	NO	3.07944
ANKS1A	-0.0347151	1	NO	21.3287
ANKS3	0.806086	0.586325	NO	4.44948
ANKS6	-0.174805	0.830318	NO	25.4422
ANKZF1	-0.0419106	0.998372	NO	25.5316
ANLN	-0.0419106	0.983627	NO	51.0631
ANO10	-0.803967	0.104845	NO	16.4086
ANO6	-0.119913	0.948504	NO	19.6883
ANO8	0.272404	0.653377	NO	30.1824
ANP32A	-0.0975764	0.458467	NO	398.102
ANP32B	-0.00465007	1	NO	632.869
ANP32E	-0.0220952	0.969981	NO	302.04
ANPEP	-0.213279	0.481865	NO	75.383
ANTXR2	-0.0658089	0.955781	NO	49.2428
ANXA1	-0.260003	0.748112	NO	22.1161
ANXA11	-0.254765	0.0156595	NO	264.179
ANXA2	-0.215116	0.0692302	NO	252.468
ANXA2R	0.221124	0.67931	NO	38.5655
ANXA4	0.0462203	0.98132	NO	46.4327
ANXA5	0.118796	0.825819	NO	58.9054
ANXA6	-0.284795	6.98351e-05	DN	423.826
ANXA7	-0.395548	0.107517	NO	65.5405
AOC1	-0.261028	0.919822	NO	7.25966
AOC3	-0.386559	0.905574	NO	2.5398
AP000254.8	1.26552	0.237721	NO	4.89862
AP000347.2	0.806086	0.75517	NO	2.96632
AP000350.4	0.86498	0.450992	NO	6.0899
AP000704.5	1.61344	0.595605	NO	1.46054
AP000783.1	-0.00126863	1	NO	2.51718
AP001007.1	0.434118	0.598413	NO	13.9559
AP001062.7	0.913001	0.363516	NO	6.74154
AP001063.1	-1.77888	0.221043	NO	2.78755
AP001372.2	-0.319445	0.932519	NO	3.88833
AP001619.2	3.26552	0.104932	NO	1.90968
AP001816.1	-0.193914	0.986079	NO	3.70846
AP006621.5	0.550829	0.385003	NO	16.4053
AP1AR	-0.12236	0.919822	NO	20.3626
AP1B1	-0.249948	0.147201	NO	139.079
AP1G1	0.206017	0.791429	NO	27.8904
AP1G2	-0.094378	0.962252	NO	24.3855
AP1M1	-0.132687	0.643591	NO	119.007
AP1S1	-0.158436	0.655655	NO	82.1924
AP1S2	0.150532	0.731212	NO	67.5578
AP1S3	0.484158	0.89564	NO	2.15743
AP2A1	-0.143873	0.766413	NO	58.256
AP2A2	0.239596	0.651804	NO	38.0485
AP2B1	0.232469	0.288388	NO	111.494
AP2M1	-0.252968	0.17661	NO	123.729
AP2S1	-0.280588	0.013123	DN	224.983
AP3B1	-0.0518947	0.984956	NO	30.7458
AP3B2	-0.345917	0.919822	NO	3.21407
AP3D1	0.0684636	0.870677	NO	134.87
AP3M1	-0.0784365	0.965345	NO	25.2171
AP3M2	0.336601	0.881937	NO	7.32642
AP3S1	-0.11807	0.698412	NO	121.658
AP3S2	0.253545	0.851472	NO	13.0124
AP4B1	0.410158	0.501898	NO	20.9452
AP4E1	0.0334968	0.992118	NO	44.7696
AP4M1	0.763018	0.430557	NO	8.24732
AP5B1	0.94359	0.729	NO	2.62919
AP5M1	-0.285062	0.761347	NO	16.0477
AP5S1	0.205694	0.855982	NO	18.204
AP5Z1	-0.162887	0.697606	NO	62.6614
APAF1	-0.21776	0.800353	NO	20.4078
APBA2	-0.0239887	1	NO	5.70863
APBA3	-0.193914	0.850644	NO	17.5309
APBB1IP	0.159723	0.89564	NO	20.564
APBB2	0.234421	0.697606	NO	31.7108
APBB3	0.291513	0.97582	NO	2.00017
APC	-0.150845	0.949989	NO	11.2826
APEH	-0.24407	0.153333	NO	145.642
APEX1	-0.10325	0.450917	NO	358.794
APEX2	-0.165345	0.738703	NO	51.0416
APH1A	-0.246125	0.00520994	NO	345.136
APH1B	-0.436275	0.329723	NO	30.343
API5	-0.0493169	0.932519	NO	117.432
APIP	0.0284787	1	NO	39.2409
APITD1	-0.225975	0.711577	NO	30.3645
APLF	-0.0419106	1	NO	3.19145
APLN	-0.100804	0.993622	NO	5.21424
APLP2	0.204683	0.0154212	NO	410.018
APMAP	-0.166139	0.147019	NO	315.015
APOA1BP	-0.23472	0.387332	NO	83.5194
APOA2	-0.0363724	1	NO	9.2372
APOB	-0.48937	0.670352	NO	8.3163
APOBEC3B	-0.225392	0.613663	NO	46.3896
APOBEC3C	0.325954	0.316428	NO	55.128
APOBEC3G	0.168656	1	NO	2.67444
APOBR	0.053304	0.979124	NO	39.2182
APOH	0.336601	0.929352	NO	3.66321
APOL2	0.0576251	1	NO	7.7088
APOL6	0.370991	0.130323	NO	69.713
APOLD1	0.17532	0.937743	NO	9.19196
APOO	-0.182943	0.735165	NO	44.3216
APOOL	-0.309391	0.938946	NO	4.22546
APOPT1	0.340065	0.403071	NO	39.1266
APP	0.0440554	0.948263	NO	120.195
APPBP2	-0.147371	0.89564	NO	20.8796
APPL1	0.0448731	0.987484	NO	36.5438
APPL2	0.674842	0.41298	NO	10.7419
APRT	-0.317296	0.0389084	DN	138.452
APTX	-0.224941	0.720721	NO	31.3759
AQR	-0.618935	0.0214904	DN	43.0658
ARAF	-0.24161	0.607593	NO	40.8383
ARAP1	0.0392855	0.99165	NO	41.5782
ARAP2	0.583694	0.8503	NO	3.1462
ARAP3	0.413769	0.748929	NO	8.80958
ARCN1	-0.102573	0.876314	NO	53.1538
AREL1	0.0382597	1	NO	22.9691
ARF1	-0.00190265	1	NO	613.698
ARF3	-0.142241	0.366521	NO	244.464
ARF4	-0.157442	0.312271	NO	226.529
ARF5	-0.159966	0.926231	NO	14.3168
ARF6	0.13907	0.834608	NO	39.3076
ARFGAP1	0.257466	0.760784	NO	19.3501
ARFGAP2	-0.0802569	0.923814	NO	42.7027
ARFGAP3	0.117288	0.951647	NO	20.2495
ARFGEF1	0.0460371	0.989882	NO	38.3867
ARFGEF2	0.558159	0.360508	NO	16.8996
ARFIP1	-0.193914	0.89564	NO	14.8338
ARFIP2	0.0905397	0.945009	NO	28.9696
ARFRP1	0.11803	0.905574	NO	32.6329
ARG2	0.921564	0.66625	NO	3.12358
ARGLU1	0.15347	0.495257	NO	145.139
ARHGAP1	-0.172381	0.738826	NO	45.1531
ARHGAP10	-0.734482	0.662694	NO	4.60784
ARHGAP11A	-0.538562	5.9602e-05	DN	121.486
ARHGAP11B	0.184598	0.900007	NO	15.3723
ARHGAP12	-0.248361	0.893699	NO	8.94532
ARHGAP15	0.270877	0.375586	NO	67.8712
ARHGAP17	-0.193914	0.986079	NO	3.70846
ARHGAP18	0.221124	0.985843	NO	3.50595
ARHGAP19	0.004415	1	NO	34.2291
ARHGAP21	0.647389	0.425686	NO	11.079
ARHGAP23	0.596633	0.312319	NO	16.7198
ARHGAP24	0.265518	0.983627	NO	3.16882
ARHGAP25	0.366801	0.643467	NO	16.4731
ARHGAP26	0.406479	0.673706	NO	12.9672
ARHGAP30	0.101131	0.792408	NO	96.9324
ARHGAP31	0.806086	0.552845	NO	5.43826
ARHGAP32	0.136732	0.907585	NO	24.9241
ARHGAP33	0.27175	0.769575	NO	16.6756
ARHGAP35	-0.290129	0.288512	NO	70.9561
ARHGAP4	-0.375664	0.0881673	NO	78.037
ARHGAP5	-0.0564102	1	NO	7.05715
ARHGAP9	-0.168967	0.699554	NO	58.4585
ARHGDIA	-0.276376	0.00599561	DN	266.001
ARHGDIB	-0.214762	0.000126629	NO	700.226
ARHGEF1	-0.200283	0.528962	NO	76.3718
ARHGEF10	0.217513	0.682722	NO	38.9026
ARHGEF10L	-0.363839	0.850644	NO	5.75387
ARHGEF11	0.0955929	1	NO	3.3487
ARHGEF12	0.408751	0.697033	NO	11.3041
ARHGEF17	-0.778876	0.728244	NO	2.56243
ARHGEF18	-0.142688	0.877534	NO	28.4537
ARHGEF19	0.205694	0.855982	NO	18.204
ARHGEF2	-0.0386355	0.968312	NO	109.341
ARHGEF25	0.443516	0.875994	NO	3.82046
ARHGEF28	-0.193914	0.986079	NO	3.70846
ARHGEF3	-0.0495238	1	NO	6.72002
ARHGEF39	-0.281377	0.828787	NO	11.148
ARHGEF40	-0.0606472	0.969182	NO	43.6915
ARHGEF6	0.0458399	0.926534	NO	129.409
ARHGEF7	-0.180108	0.769575	NO	35.219
ARHGEF9	0.0791048	1	NO	8.87745
ARID1A	0.37194	0.0157202	UP	125.447
ARID1B	0.219282	0.470526	NO	76.2995
ARID2	0.33896	0.641764	NO	19.1476
ARID3A	0.148299	0.458467	NO	171.412
ARID3B	-0.229538	0.85826	NO	13.6652
ARID4A	0.520684	0.397688	NO	17.0795
ARID4B	0.345452	0.485395	NO	30.6316
ARID5A	-0.0596126	0.983627	NO	28.9029
ARIH1	-0.231528	0.36895	NO	90.5992
ARIH2	-0.046894	0.959084	NO	92.3947
ARL1	0.0711399	0.948263	NO	43.8929
ARL11	0.0284787	1	NO	13.0803
ARL13B	0.260652	0.875267	NO	10.6751
ARL14EP	0.178055	0.919822	NO	13.035
ARL15	-0.293449	0.863789	NO	9.79946
ARL16	-0.108522	0.918332	NO	28.4311
ARL2	0.108801	0.77833	NO	96.0783
ARL2BP	-0.026457	1	NO	46.3433
ARL3	0.301217	0.395819	NO	50.993
ARL4A	0.0319677	1	NO	21.4634
ARL4C	0.198404	0.964394	NO	6.18039
ARL4D	-0.400365	0.888152	NO	4.74247
ARL5A	-0.0948339	0.855982	NO	73.4937
ARL5B	-0.353112	0.586325	NO	21.4871
ARL6	0.221124	1	NO	2.3373
ARL6IP1	0.152411	0.484128	NO	146.982
ARL6IP5	0.120597	0.825437	NO	58.5683
ARL6IP6	-0.443433	0.104845	NO	53.0666
ARL8A	-0.193914	0.435875	NO	109.905
ARL8B	-0.117729	0.532056	NO	216.729
ARMC1	-0.496761	0.0534825	NO	51.9432
ARMC10	-0.122794	0.664316	NO	129.75
ARMC12	0.699171	0.772304	NO	3.30345
ARMC5	-0.440352	0.226655	NO	37.8052
ARMC6	-0.201038	0.553876	NO	68.2806
ARMC7	-0.0646307	1	NO	11.26
ARMC8	-0.510771	0.329723	NO	21.7348
ARMC9	0.246659	0.956166	NO	5.50612
ARMCX5	0.265518	0.849964	NO	12.6753
ARNT	-0.054751	0.983627	NO	27.8915
ARNTL	-0.354378	0.858781	NO	6.091
ARNTL2	-0.416306	0.883735	NO	4.40534
ARPC1A	-0.0257385	0.987221	NO	98.058
ARPC1B	-0.20085	0.000466878	NO	701.348
ARPC2	-0.0737379	0.552845	NO	512.859
ARPC3	0.0126218	0.987581	NO	410.839
ARPC4	-0.210544	0.0956837	NO	234.06
ARPC5	0.038062	0.927477	NO	179.73
ARPC5L	-0.161637	0.453933	NO	150.585
ARPP19	0.157429	0.544933	NO	114.529
ARRB1	-1.04952	0.00548359	DN	20.2754
ARRB2	-0.0662452	0.693601	NO	395.291
ARRDC1	-0.0110497	1	NO	26.5203
ARRDC2	-0.081439	0.966498	NO	25.8913
ARRDC3	0.221124	0.948263	NO	4.67461
ARSA	1.39105	0.207975	NO	4.56149
ARSB	0.441322	0.482727	NO	19.9338
ARSD	0.374929	0.519026	NO	24.7883
ARSG	1.30859	0.358412	NO	3.75259
ARSK	-0.193914	0.955926	NO	5.39412
ART3	-0.386559	0.905574	NO	2.5398
ARV1	0.47401	0.107517	NO	45.9802
ARVCF	0.0955929	1	NO	3.3487
ASAH1	0.0251181	0.944269	NO	334.244
ASAP1	0.364381	0.387332	NO	37.441
ASB1	-0.331417	0.592472	NO	24.8584
ASB13	-0.0564102	0.993622	NO	21.1715
ASB16-AS1	0.434118	0.825819	NO	4.65198
ASB2	-0.608951	0.228226	NO	20.2517
ASB6	0.583694	0.530957	NO	9.4386
ASB7	0.371683	0.772941	NO	10.3154
ASB8	0.139824	0.894084	NO	27.5985
ASCC1	-0.348636	0.633652	NO	18.9473
ASCC2	-0.0077624	1	NO	59.9179
ASCC3	0.302918	0.510477	NO	36.1603
ASCL2	-0.193914	0.89564	NO	14.8338
ASF1A	0.0400978	0.986079	NO	58.0072
ASF1B	-0.034257	0.966799	NO	133.681
ASGR1	-0.115911	0.997519	NO	6.22564
ASGR2	-0.338304	0.871929	NO	6.76527
ASH1L	0.270755	0.763748	NO	19.8445
ASH1L-AS1	-0.0908202	1	NO	9.41708
ASH2L	0.0208251	1	NO	29.352
ASIC1	-0.055086	0.97582	NO	34.9486
ASIC3	0.976011	0.698412	NO	2.1348
ASL	-1.11448	0.0207104	DN	13.9366
ASNA1	0.0320586	0.967127	NO	167.347
ASNS	0.550829	0.00842792	UP	65.621
ASNSD1	0.0955929	0.883735	NO	56.9279
ASPH	0.202015	0.870677	NO	14.6981
ASPHD1	-0.459989	0.288512	NO	29.5115
ASPHD2	-0.370791	0.790276	NO	8.29368
ASPM	0.103767	0.97565	NO	17.9121
ASPSCR1	0.16454	0.929352	NO	14.878
ASRGL1	0.473511	0.262564	NO	29.2152
ASS1	0.248605	0.0461099	NO	214.896
ASTE1	0.249693	0.900062	NO	9.8436
ASTN2	0.0284787	1	NO	2.18005
ASUN	0.0979247	0.791942	NO	104.641
ASXL1	-0.382491	0.0722468	NO	80.4196
ASXL2	0.355425	0.282113	NO	50.4308
ATAD1	0.202015	0.685772	NO	44.0942
ATAD2	-0.00725907	1	NO	64.9523
ATAD2B	-0.0480628	1	NO	16.6315
ATAD3A	-0.149001	0.66625	NO	86.5525
ATAD3B	0.391049	0.700399	NO	11.6413
ATAD5	0.419063	0.604149	NO	14.2931
ATE1	-0.315904	0.792408	NO	12.0021
ATF1	-0.274834	0.569162	NO	36.141
ATF2	0.286976	0.542868	NO	36.3402
ATF3	0.168656	1	NO	2.67444
ATF4	0.0615075	0.570296	NO	698.421
ATF5	-0.0255767	1	NO	72.0321
ATF6	0.905622	0.180681	NO	10.8539
ATF7	-0.113295	0.900007	NO	30.1168
ATF7IP	0.346655	0.887071	NO	4.49473
ATF7IP2	-0.193914	0.955926	NO	5.39412
ATG10	0.565952	0.101808	NO	33.4622
ATG12	-0.00126863	1	NO	37.7577
ATG13	0.118471	0.890439	NO	34.1386
ATG14	-0.331417	0.926231	NO	3.5512
ATG16L1	0.0355681	1	NO	10.5631
ATG16L2	0.366801	0.643467	NO	16.4731
ATG2A	-0.109025	0.981151	NO	11.4399
ATG2B	-0.359924	0.700178	NO	14.7218
ATG3	0.0596396	0.871929	NO	168.245
ATG4A	-0.132513	0.97565	NO	7.9113
ATG4B	-0.300829	0.616906	NO	27.3756
ATG4C	-0.193914	0.883735	NO	17.1937
ATG4D	-0.261028	0.821112	NO	14.5193
ATG5	-0.193914	0.721563	NO	41.1301
ATG7	0.159102	0.808874	NO	38.4535
ATG9A	-0.339765	0.455265	NO	33.4892
ATHL1	0.806086	0.586325	NO	4.44948
ATIC	-0.0481331	0.920282	NO	139.772
ATL2	0.27791	0.425686	NO	54.5216
ATL3	0.151222	0.760784	NO	56.1858
ATM	0.397281	0.364018	NO	32.0921
ATMIN	-0.091344	0.927994	NO	33.1283
ATN1	-0.0250368	1	NO	54.5691
ATOX1	-0.0170359	1	NO	41.129
ATP10D	-0.653345	0.767775	NO	3.23669
ATP11A	0.319038	0.480477	NO	35.9804
ATP11B	0.0560645	0.983627	NO	27.1494
ATP11C	0.38078	0.558896	NO	19.4621
ATP13A1	0.019793	1	NO	43.1066
ATP13A2	-0.188154	0.539997	NO	84.4403
ATP13A3	0.109636	0.847978	NO	59.0853
ATP1A1	-0.059045	0.789957	NO	298.603
ATP1B1	0.246659	0.956166	NO	5.50612
ATP1B3	-0.0292368	0.926534	NO	326.943
ATP2A2	-0.242524	0.260917	NO	110.198
ATP2A3	-0.00248764	1	NO	53.1979
ATP2B1	-0.227081	0.735399	NO	29.3531
ATP2B2	0.94359	0.729	NO	2.62919
ATP2B3	-0.815402	0.481865	NO	5.64186
ATP2B4	0.135792	0.79739	NO	55.8713
ATP2C1	-0.0723517	0.97565	NO	31.9371
ATP5A1	-0.0850335	0.367351	NO	677.602
ATP5B	-0.0639242	0.526	NO	739.114
ATP5C1	-0.143988	0.364307	NO	243.295
ATP5D	-0.0303226	0.956166	NO	198.656
ATP5E	-0.411043	2.81856e-15	DN	618.029
ATP5EP2	0.443516	0.875994	NO	3.82046
ATP5F1	-0.0376225	0.880258	NO	381.76
ATP5G1	-0.290487	0.0249897	DN	181.784
ATP5G2	-0.0110497	0.981723	NO	663.008
ATP5G3	-0.112019	0.000828179	NO	2104.92
ATP5H	-0.114071	0.376075	NO	370.998
ATP5I	-0.104325	0.166602	NO	747.884
ATP5J	-0.269269	1.72179e-06	DN	627.32
ATP5J2	0.0905642	0.19569	NO	921.837
ATP5L	-0.140176	0.0883828	NO	542.441
ATP5L2	2.26552	0.225436	NO	2.08956
ATP5O	0.0682136	0.556358	NO	586.227
ATP5S	0.676026	0.312271	NO	13.5509
ATP5SL	0.10461	0.861026	NO	64.9512
ATP6AP1	0.0766622	0.69097	NO	293.81
ATP6AP1L	0.765444	0.391921	NO	8.74171
ATP6AP2	-0.0986213	0.710657	NO	157.933
ATP6V0A2	-0.115058	0.901263	NO	30.791
ATP6V0B	0.120022	0.232268	NO	475.581
ATP6V0D1	0.0634183	0.932519	NO	62.1648
ATP6V0E1	-0.2371	0.226655	NO	124.021
ATP6V0E2	-0.0110497	1	NO	53.0407
ATP6V1A	-0.0760772	0.905574	NO	65.8969
ATP6V1B2	-0.032493	0.969182	NO	141.232
ATP6V1C1	-0.341018	0.221845	NO	63.0901
ATP6V1C2	1.94359	0.059632	NO	4.35899
ATP6V1D	0.229894	0.698412	NO	32.048
ATP6V1E1	0.0978524	0.879518	NO	64.7939
ATP6V1E2	0.0861942	1	NO	10.3832
ATP6V1F	0.0110229	0.99165	NO	459.003
ATP6V1G1	0.0170739	1	NO	137.883
ATP6V1H	0.12096	0.812855	NO	61.5799
ATP7A	0.391049	0.854172	NO	5.82063
ATP7B	-0.456948	0.785309	NO	5.59662
ATP8A1	1.61344	0.595605	NO	1.46054
ATP8B2	-0.469548	0.544159	NO	14.25
ATP8B3	0.11803	0.981151	NO	10.8776
ATP8B4	-0.0453912	0.978963	NO	58.7945
ATP9A	-0.386559	0.720811	NO	10.1592
ATP9B	-0.556484	0.508437	NO	10.8787
ATPAF1	0.0242665	1	NO	17.7775
ATPAF2	-0.267914	0.809099	NO	13.1708
ATPIF1	-0.081439	0.40466	NO	660.229
ATR	0.0470944	1	NO	12.0689
ATRAID	-0.2024	0.386952	NO	114.648
ATRIP	-0.193914	0.984956	NO	3.37132
ATRN	-0.285062	0.447082	NO	48.1432
ATRX	0.543052	0.0446885	UP	46.4067
ATXN1	0.0511988	1	NO	9.88884
ATXN10	0.0379822	0.97582	NO	102.44
ATXN1L	-0.334776	0.732579	NO	13.8677
ATXN2	0.617052	0.12646	NO	25.9785
ATXN2L	0.126676	0.449259	NO	243.443
ATXN3	0.128014	0.967127	NO	15.0578
ATXN7	0.835834	0.0225942	UP	24.0451
ATXN7L1	-0.300829	0.851472	NO	9.12519
ATXN7L2	0.905622	0.610947	NO	3.61796
ATXN7L3	-0.332567	0.136371	NO	81.0033
ATXN7L3B	0.380632	0.175397	NO	57.5547
AUH	-0.0626692	1	NO	7.39429
AUNIP	-0.166169	0.792408	NO	35.0391
AUP1	0.0158049	0.99656	NO	212.701
AURKA	-0.185063	0.46413	NO	109.882
AURKAIP1	-0.123708	0.290559	NO	387.406
AURKB	-0.430647	0.00813048	DN	105.594
AVEN	0.255612	0.60867	NO	36.7
AVL9	-0.298022	0.394448	NO	51.5371
AVPI1	-0.331417	0.876481	NO	7.1024
AXIN1	-0.0525579	0.996751	NO	24.0258
AXIN2	1.02848	0.760784	NO	1.64042
AZI1	-0.580937	0.698412	NO	5.10223
AZI2	-0.0747244	0.897379	NO	73.2912
AZIN1	-0.083393	0.841194	NO	109.791
AZU1	-0.00530415	1	NO	128.556
B2M	0.0613198	0.130323	NO	2431.08
B3GALNT2	0.0284787	1	NO	6.54014
B3GALT6	-0.425239	0.0108939	DN	101.683
B3GALTL	-0.708487	0.435875	NO	8.69868
B3GAT3	-0.255314	0.795885	NO	15.8678
B3GNT1	-0.345917	0.676312	NO	16.0703
B3GNT2	-0.0676499	0.926534	NO	57.6485
B3GNT5	-0.226704	0.736483	NO	29.6903
B3GNT8	-0.309391	0.938946	NO	4.22546
B3GNTL1	0.110941	0.87239	NO	50.8821
B4GALNT3	-1.36384	0.0294861	DN	8.99167
B4GALT1	0.0653291	0.95239	NO	46.7472
B4GALT2	-0.888287	0.0105918	DN	24.6581
B4GALT3	-0.18509	0.686117	NO	55.1098
B4GALT4	-0.0239887	1	NO	17.1259
B4GALT5	-0.312018	0.217141	NO	74.3727
B4GALT7	0.155094	0.825437	NO	36.1162
B9D1	-0.778876	0.684998	NO	3.41657
B9D2	0.391049	0.700399	NO	11.6413
BABAM1	-0.110447	0.73916	NO	110.533
BACE2	0.625514	0.323164	NO	15.5511
BACH1	-0.193914	0.845836	NO	22.2507
BAD	-0.254035	0.800512	NO	16.205
BAG1	-0.129342	0.698412	NO	97.7899
BAG2	-0.154385	0.955634	NO	12.294
BAG3	-0.64848	0.408101	NO	10.9013
BAG4	-0.0592642	0.97582	NO	32.4315
BAG5	-0.179839	0.791942	NO	34.5447
BAHD1	-0.318361	0.453195	NO	39.2205
BAI1	-0.0683828	1	NO	3.86571
BAIAP2	-0.952906	0.367351	NO	6.00162
BAIAP2-AS1	0.230972	0.73207	NO	28.542
BAIAP2L1	0.15401	0.989902	NO	4.18022
BAK1	-0.026457	1	NO	46.3433
BAK1P1	0.168656	1	NO	2.67444
BAMBI	-0.256649	0.792408	NO	15.5307
BANF1	-0.0820797	0.689691	NO	256.059
BANP	0.37437	0.706694	NO	11.9784
BAP1	-0.128159	0.789217	NO	66.4818
BARD1	-0.193914	0.802801	NO	25.6221
BARX1	0.0284787	1	NO	2.18005
BASP1	0.260486	0.27888	NO	92.9072
BATF	-0.210592	0.5818	NO	58.3465
BATF3	0.199429	0.652153	NO	51.7804
BAX	-0.358641	0.000713351	DN	210.668
BAZ1A	0.568692	0.00567755	UP	64.7669
BAZ1B	0.441723	0.000493625	UP	146.346
BAZ2A	0.267313	0.443567	NO	57.8703
BAZ2B	0.659245	0.293778	NO	14.3825
BBC3	0.0445984	1	NO	32.5208
BBIP1	-0.311271	0.660325	NO	20.7902
BBS10	-0.193914	0.984956	NO	3.37132
BBS2	0.413769	0.571485	NO	17.6192
BBS4	0.422758	0.802801	NO	6.31502
BBS5	-0.132513	0.97565	NO	7.9113
BBS7	0.147123	0.995881	NO	5.686
BBS9	0.336601	0.929352	NO	3.66321
BBX	0.434992	0.199561	NO	41.0363
BCAP29	-0.162205	0.827696	NO	30.6564
BCAP31	-0.216134	0.22342	NO	153.306
BCAS2	-0.0908202	0.860666	NO	75.3366
BCAS3	-0.679341	0.884365	NO	2.04542
BCAT1	0.500547	0.00733947	UP	80.7909
BCAT2	-0.327931	0.433581	NO	40.0746
BCCIP	0.0500119	0.948263	NO	97.3827
BCDIN3D	-0.100804	0.993622	NO	5.21424
BCKDHB	0.405548	0.64274	NO	13.7987
BCKDK	-0.162618	0.661109	NO	77.6524
BCL10	0.574761	0.455265	NO	12.0904
BCL11A	0.451104	0.0542139	NO	63.4421
BCL2	0.110941	0.905574	NO	31.8013
BCL2A1	-0.558732	7.2116e-05	DN	110.833
BCL2L1	-0.0585619	0.952679	NO	64.5258
BCL2L11	-0.614022	0.0945293	NO	28.2535
BCL2L12	-0.411066	0.00182012	DN	144.342
BCL2L13	-0.14762	0.862833	NO	31.4879
BCL2L2	0.143121	0.971127	NO	7.19179
BCL3	-0.456948	0.767775	NO	7.46216
BCL6	0.0576251	1	NO	7.7088
BCL7A	0.678079	0.0825768	NO	24.7872
BCL7B	0.0311528	0.99739	NO	56.007
BCL7C	-0.088797	0.884365	NO	60.0311
BCL9	-0.374486	0.730582	NO	10.8335
BCL9L	0.760283	0.462528	NO	7.75294
BCLAF1	-0.298611	0.0143791	DN	195.675
BCO2	0.0284787	1	NO	2.18005
BCOR	-0.113182	0.865176	NO	48.1194
BCORL1	0.148974	0.932519	NO	15.5522
BCR	-0.575784	0.425686	NO	12.9241
BCS1L	0.0635825	0.97582	NO	32.0038
BCYRN1	0.0489428	0.994991	NO	21.9577
BDH1	-0.286624	0.255686	NO	78.8901
BDH2	0.94359	0.729	NO	2.62919
BDP1	0.320659	0.690386	NO	19.8218
BECN1	0.162572	0.761259	NO	50.3199
BEGAIN	0.168656	1	NO	2.67444
BEND3	-0.193914	0.879231	NO	16.1823
BEND6	0.16223	0.940309	NO	9.52909
BET1	-0.193914	0.776367	NO	31.3533
BET1L	0.128014	0.926534	NO	22.5868
BEX1	-0.260883	4.25491e-06	NO	625.679
BFAR	0.15401	0.791942	NO	45.9824
BHLHB9	0.806086	0.63928	NO	3.9551
BHLHE40	-0.147817	0.767775	NO	52.7046
BHLHE41	0.998731	0.528962	NO	3.77522
BICD1	-0.261028	0.919822	NO	7.25966
BICD2	0.593093	0.198651	NO	23.0122
BID	0.132964	0.673706	NO	109.742
BIK	-0.515842	0.379032	NO	18.3409
BIN1	-0.940157	0.0692302	NO	14.2285
BIN2	0.221124	0.460165	NO	78.2996
BIN3	0.209442	0.792408	NO	24.0473
BIRC2	-0.160747	0.92727	NO	14.6539
BIRC3	-1.19391	0.662694	NO	2.06804
BIRC5	0.233768	0.541463	NO	55.5783
BIRC6	0.0809461	0.972026	NO	29.981
BLCAP	0.277537	0.379076	NO	64.8596
BLM	-0.245908	0.641846	NO	37.4669
BLNK	0.422758	0.802801	NO	6.31502
BLOC1S1	0.157559	0.838189	NO	33.1046
BLOC1S2	0.0829265	0.857747	NO	96.3034
BLOC1S3	0.251497	0.790276	NO	18.5185
BLOC1S4	-0.467237	0.0441422	DN	61.0684
BLOC1S5	-0.350033	0.712945	NO	12.5191
BLOC1S6	0.00857915	1	NO	79.0214
BLVRA	-0.266977	0.455905	NO	53.3574
BLVRB	-0.090536	0.799608	NO	122.085
BLZF1	-0.815402	0.481865	NO	5.64186
BMF	0.753619	0.482522	NO	6.76416
BMI1	0.00458293	1	NO	454.373
BMP1	0.323145	0.615037	NO	23.485
BMP2K	-0.00126863	1	NO	37.7577
BMP4	-0.386559	0.905574	NO	2.5398
BMP8B	-0.565882	0.678974	NO	6.63064
BMPR1A	-0.281377	0.901263	NO	5.57399
BMPR2	0.203422	0.877534	NO	15.8667
BMS1	-0.210216	0.449788	NO	89.5426
BNC2	0.246659	0.956166	NO	5.50612
BNIP1	-0.526489	0.552845	NO	10.3617
BNIP2	-0.299955	0.0789258	NO	124.202
BNIP3	0.0802613	0.987484	NO	15.912
BNIP3L	0.102218	0.920059	NO	29.464
BOD1	-0.094378	0.906	NO	43.894
BOD1L1	0.334635	0.365152	NO	45.9587
BOLA1	-0.565882	0.678974	NO	6.63064
BOLA3	-0.327523	0.0348171	DN	131.552
BORA	-0.0308554	1	NO	41.646
BPGM	-0.264303	0.914877	NO	6.92252
BPHL	-0.502036	0.662694	NO	7.97917
BPNT1	-0.144445	0.881445	NO	29.4651
BPTF	0.236721	0.662694	NO	36.0483
BRAF	0.038747	1	NO	14.5861
BRAP	-0.0820208	0.979124	NO	21.6885
BRAT1	0.0852404	0.892694	NO	65.9852
BRCA1	0.203157	0.710657	NO	39.0825
BRCA2	1.10154	0.260056	NO	6.22453
BRCC3	0.310559	0.244633	NO	69.3091
BRD1	0.664067	0.5818	NO	7.43843
BRD3	0.0712284	0.946153	NO	42.0499
BRD4	0.30948	0.0889947	NO	114.796
BRD7	0.119977	0.832758	NO	54.051
BRD7P2	1.22112	0.655655	NO	1.79767
BRD8	-0.266063	0.685772	NO	27.0158
BRD9	0.26722	0.655655	NO	30.5196
BRE	0.0955929	0.929352	NO	33.487
BRF1	-0.374486	0.635574	NO	16.2502
BRF2	-0.193914	0.905574	NO	10.4511
BRI3	-0.0851424	0.432119	NO	562.26
BRI3BP	0.161314	0.455265	NO	150.128
BRIP1	-0.0419106	1	NO	12.7658
BRIX1	-0.161492	0.617908	NO	89.9464
BRK1	-0.00216314	1	NO	217.489
BRMS1	-0.0321626	1	NO	20.9916
BRMS1L	-0.193914	0.965752	NO	6.40551
BROX	0.0238914	1	NO	48.9725
BRPF1	0.0299192	0.996046	NO	51.984
BRPF3	-0.0180639	1	NO	19.3059
BRWD1	-0.223458	0.607089	NO	49.4238
BRWD1-IT1	0.128014	0.99165	NO	4.51735
BRWD3	0.391049	0.712945	NO	12.4728
BSDC1	0.202015	0.870677	NO	14.6981
BSG	-0.0091941	0.996751	NO	490.941
BSPRY	-0.416306	0.74263	NO	8.81069
BST1	-0.432073	0.343454	NO	28.8146
BST2	-0.421687	0.000141029	DN	182.844
BTAF1	0.413769	0.748929	NO	8.80958
BTBD1	-0.313913	0.237939	NO	69.1358
BTBD10	-0.0377945	1	NO	12.4286
BTBD2	-0.140333	0.760784	NO	63.4703
BTBD6	-0.277978	0.59029	NO	34.7925
BTBD7	0.299901	0.690386	NO	19.6646
BTBD9	-0.657861	0.385003	NO	11.7555
BTD	0.469051	0.834608	NO	5.14637
BTF3	-0.0837403	0.323442	NO	784.179
BTF3L4	0.128014	0.729813	NO	88.8412
BTG1	-0.143288	0.783768	NO	57.5817
BTG2	-0.0419106	1	NO	3.19145
BTK	0.0389205	0.922519	NO	193.642
BTN2A1	-0.146608	0.943936	NO	10.2712
BTN3A1	0.806086	0.791942	NO	1.97755
BTN3A2	0.204636	0.9312	NO	8.51769
BTRC	0.282524	0.7511	NO	18.3387
BUB1	0.0617412	0.926231	NO	72.0536
BUB1B	0.260465	0.333162	NO	82.2321
BUB3	-0.0972955	0.714417	NO	160.787
BUD13	-0.0626692	1	NO	14.7886
BUD31	0.101228	0.662694	NO	190.516
BX936347.1	-0.193914	0.955926	NO	5.39412
BYSL	-0.0253141	0.985843	NO	129.455
BZRAP1-AS1	-0.653345	0.469143	NO	9.71007
BZW1	0.293201	0.432495	NO	48.8356
BZW2	-0.345917	0.00105439	DN	215.343
C10orf11	0.260652	0.563467	NO	42.7005
C10orf118	0.168656	1	NO	2.67444
C10orf12	0.506526	0.865176	NO	3.48333
C10orf128	-0.131178	0.932519	NO	15.4855
C10orf2	-0.14811	0.864007	NO	31.8251
C10orf25	-0.0419106	1	NO	3.19145
C10orf32	0.0236777	1	NO	15.5975
C10orf54	-0.0564102	0.979124	NO	38.8144
C10orf76	0.109478	0.975262	NO	17.575
C10orf88	0.706551	0.501898	NO	7.10129
C10orf91	1.02848	0.760784	NO	1.64042
C11orf1	0.132073	0.89353	NO	26.767
C11orf21	-0.708487	0.435875	NO	8.69868
C11orf24	0.0955929	0.948263	NO	30.1383
C11orf30	-0.0646307	1	NO	11.26
C11orf31	-0.28786	0.0572229	NO	150.52
C11orf45	-0.139466	0.976275	NO	8.92269
C11orf48	-0.0691587	0.942478	NO	54.4571
C11orf49	-1.46693	0.0491957	DN	7.10351
C11orf54	0.806086	0.433581	NO	6.92142
C11orf57	0.428202	0.151603	NO	48.52
C11orf58	-0.175394	0.435875	NO	131.256
C11orf68	0.443516	0.474067	NO	19.1023
C11orf71	-0.708487	0.7511	NO	2.89956
C11orf73	-0.0649273	0.9553	NO	48.9057
C11orf74	-0.456948	0.556044	NO	14.9243
C11orf82	-0.530949	0.45944	NO	14.6098
C11orf83	0.255394	0.583442	NO	41.0374
C11orf84	-0.163108	0.771026	NO	47.3331
C11orf95	-0.15544	0.919283	NO	12.6311
C11orf96	0.0791048	1	NO	8.87745
C12orf10	0.00930061	1	NO	42.9493
C12orf23	0.360022	0.600408	NO	19.3048
C12orf29	-0.416306	0.43947	NO	24.2294
C12orf4	0.0861942	0.977729	NO	20.7665
C12orf43	-0.270535	0.755216	NO	19.0819
C12orf44	-0.0155765	1	NO	27.1946
C12orf45	0.266398	0.430557	NO	59.039
C12orf49	0.353574	0.779586	NO	10.6525
C12orf5	-0.673082	0.298626	NO	13.4638
C12orf57	0.0878573	0.814836	NO	113.541
C12orf65	0.125264	0.865176	NO	39.4875
C12orf66	0.128014	0.996751	NO	6.02313
C12orf73	0.0125372	1	NO	14.0917
C12orf75	-0.676306	0.00151067	DN	55.5634
C12orf76	0.699171	0.544283	NO	6.60691
C14orf1	-0.177331	0.6773	NO	58.6384
C14orf119	0.00569531	1	NO	55.8724
C14orf142	-0.094378	0.906	NO	43.894
C14orf159	-0.0683828	0.974611	NO	30.9257
C14orf166	-0.0655896	0.818504	NO	196.634
C14orf2	0.0872082	0.635574	NO	279.336
C14orf28	0.221124	1	NO	2.3373
C14orf80	-0.537868	0.599402	NO	10.0246
C14orf93	1.22112	0.655655	NO	1.79767
C15orf27	0.291513	0.97582	NO	2.00017
C15orf39	-0.0797427	0.91411	NO	59.5141
C15orf40	0.135792	0.89564	NO	27.9356
C15orf41	0.0861942	1	NO	10.3832
C15orf57	-0.221135	0.69097	NO	35.7586
C15orf61	-0.296275	0.0558892	NO	142.946
C15orf65	-0.826182	0.323442	NO	8.7213
C16orf13	-0.0592991	0.884365	NO	144.177
C16orf52	0.709871	0.22342	NO	14.697
C16orf54	0.062426	1	NO	13.2375
C16orf58	-0.0462503	0.893699	NO	200.409
C16orf59	-0.293449	0.788785	NO	14.6992
C16orf62	0.14237	0.883735	NO	30.2729
C16orf70	-0.193914	0.884365	NO	12.4739
C16orf72	0.088486	0.968559	NO	27.4639
C16orf74	-0.0518947	0.984956	NO	30.7458
C16orf80	-0.0957333	0.898206	NO	49.4453
C16orf87	0.291513	0.748087	NO	18.0015
C16orf91	-0.51949	0.18765	NO	30.231
C16orf93	-0.0564102	1	NO	10.5857
C16orf98	-0.930879	0.635574	NO	2.7423
C17orf53	-0.030415	1	NO	8.90007
C17orf58	-0.345917	0.676312	NO	16.0703
C17orf59	-0.408039	0.535041	NO	18.2956
C17orf62	-0.150192	0.80486	NO	44.4562
C17orf67	-0.100804	0.980274	NO	10.4285
C17orf70	-0.708487	0.330606	NO	11.5982
C17orf75	0.062426	1	NO	13.2375
C17orf80	-0.738234	0.377852	NO	10.0698
C17orf85	0.315559	0.49441	NO	34.3174
C17orf89	-0.121157	0.581308	NO	180.229
C17orf96	-0.411012	0.0344169	DN	85.7243
C17orf97	0.128014	1	NO	3.01157
C17orf99	-0.608951	0.89564	NO	2.38255
C18orf21	0.0661491	0.984956	NO	29.8238
C18orf25	0.36248	0.487385	NO	27.9571
C18orf54	-0.146608	0.943936	NO	10.2712
C18orf56	0.654083	0.130323	NO	23.1468
C18orf8	-0.285544	0.700817	NO	21.2846
C19orf10	-0.35429	1.6598e-05	DN	307.764
C19orf12	-0.16354	0.903184	NO	16.0025
C19orf24	-0.029283	0.987221	NO	97.2265
C19orf25	0.431238	0.425427	NO	24.923
C19orf38	0.000902465	1	NO	29.869
C19orf40	-0.261028	0.821112	NO	14.5193
C19orf43	0.0346178	0.890269	NO	390.341
C19orf44	0.583694	0.8503	NO	3.1462
C19orf47	-0.193914	0.722796	NO	41.4673
C19orf48	0.263799	0.0539807	NO	181.297
C19orf52	-0.219449	0.674868	NO	38.1186
C19orf53	-0.325704	0.0042411	DN	203.744
C19orf54	0.297334	0.480477	NO	42.498
C19orf55	-0.146608	0.943936	NO	10.2712
C19orf57	0.265518	0.983627	NO	3.16882
C19orf59	-0.092767	0.886075	NO	62.391
C19orf60	-0.443433	0.104845	NO	53.0666
C19orf66	-0.476313	0.53824	NO	13.9129
C19orf68	-0.0726074	0.976275	NO	20.0028
C19orf70	-0.0743321	0.969537	NO	28.4085
C19orf73	-0.0133415	1	NO	5.37149
C19orf77	-0.330235	0.428189	NO	39.4003
C19orf81	-1.05189	0.213237	NO	7.73253
C19orf82	0.806086	0.63928	NO	3.9551
C1D	-0.210402	0.767775	NO	29.5104
C1GALT1	-0.237857	0.670352	NO	33.2415
C1GALT1C1	-0.15365	0.824276	NO	36.2078
C1orf106	0.543052	0.802801	NO	3.97772
C1orf109	-0.0828824	0.975262	NO	17.4856
C1orf112	0.0527263	0.994043	NO	21.6206
C1orf122	-0.252159	0.301993	NO	91.993
C1orf123	0.0462203	0.98132	NO	46.4327
C1orf131	0.293636	0.504887	NO	38.8348
C1orf132	-0.0470723	1	NO	9.91147
C1orf134	-0.696414	0.681247	NO	4.94498
C1orf159	-0.0784365	1	NO	8.40568
C1orf162	0.00864229	1	NO	98.1474
C1orf174	0.212407	0.728244	NO	32.2279
C1orf198	0.375452	0.347418	NO	38.4298
C1orf21	0.0805255	0.940309	NO	38.8585
C1orf213	0.806086	0.75517	NO	2.96632
C1orf216	0.190427	0.753463	NO	36.5879
C1orf226	2.61344	0.394448	NO	1.28066
C1orf228	-0.0422371	0.928853	NO	156.718
C1orf233	0.12096	0.968559	NO	15.395
C1orf27	0.102479	0.953698	NO	21.2608
C1orf35	0.166489	0.847977	NO	28.2501
C1orf43	-0.0793963	0.613663	NO	364.479
C1orf50	-0.146608	0.89564	NO	20.5424
C1orf52	-0.282723	0.48461	NO	43.9177
C1orf53	-0.0564102	1	NO	14.1143
C1orf56	1.02848	0.5818	NO	3.28083
C1orf61	0.221124	0.985843	NO	3.50595
C1orf63	0.114209	0.864155	NO	47.1963
C1orf74	-0.708487	0.7511	NO	2.89956
C1orf85	-0.233806	0.663504	NO	36.6128
C1orf86	0.00110227	1	NO	54.7037
C1QBP	-0.0843459	0.718137	NO	217.065
C1QTNF3	-2.00127	0.435875	NO	1.57365
C1QTNF9B-AS1	1.22112	0.655655	NO	1.79767
C1RL	0.16223	0.940309	NO	9.52909
C20orf112	0.0848023	0.979124	NO	22.6094
C20orf194	0.463199	0.637603	NO	11.1243
C20orf196	-0.37736	0.541463	NO	21.3298
C20orf197	0.391049	0.921445	NO	3.32608
C20orf24	-0.203252	0.417596	NO	104.196
C20orf27	-0.146243	0.252908	NO	305.777
C20orf96	0.320659	0.526582	NO	31.1486
C21orf119	-0.48342	0.752953	NO	6.78789
C21orf33	-0.0818033	0.80486	NO	138.537
C21orf58	0.695903	0.218459	NO	16.0229
C21orf59	0.161181	0.703793	NO	65.535
C21orf67	-0.345917	0.919822	NO	3.21407
C21orf91	-0.0638532	0.99165	NO	18.6543
C22orf29	0.221124	0.841042	NO	16.3611
C22orf34	-1.65335	0.376075	NO	2.60767
C22orf39	0.172869	0.819901	NO	29.0817
C22orf46	1.61344	0.595605	NO	1.46054
C2CD2	0.239046	0.833483	NO	15.6869
C2CD2L	0.172869	0.89564	NO	14.5408
C2CD3	-0.193914	0.884365	NO	12.4739
C2CD5	0.152262	0.901263	NO	22.4069
C2orf27A	0.168656	0.993825	NO	5.34887
C2orf42	-0.193914	0.99165	NO	4.71985
C2orf43	-0.193914	0.791942	NO	28.9934
C2orf44	-0.315904	0.792408	NO	12.0021
C2orf47	0.033687	0.998372	NO	57.5128
C2orf48	1.72362	0.0180832	UP	6.96556
C2orf49	-0.16354	0.903184	NO	16.0025
C2orf68	-0.44767	0.703793	NO	9.66483
C2orf69	0.204636	0.737068	NO	34.0708
C2orf76	-0.474022	0.772941	NO	5.25948
C3	0.958089	0.449112	NO	4.76399
C3orf17	0.0634741	0.952679	NO	47.0843
C3orf18	-0.831344	0.622495	NO	3.93358
C3orf33	-0.679341	0.586325	NO	6.13625
C3orf38	0.227913	0.802801	NO	20.6986
C3orf58	0.110941	0.983627	NO	12.7205
C3orf62	0.141689	0.934483	NO	15.8894
C3orf80	-0.226335	0.828787	NO	15.0137
C4orf21	0.0898793	1	NO	8.54032
C4orf27	0.299495	0.471994	NO	41.3293
C4orf29	0.474465	0.347418	NO	24.0688
C4orf3	-0.295274	0.121779	NO	110.671
C4orf32	0.680555	0.380939	NO	11.2363
C4orf33	0.178055	0.966799	NO	6.51752
C4orf36	-0.00126863	1	NO	2.51718
C4orf46	0.100372	0.885374	NO	51.062
C4orf48	0.0735666	0.992118	NO	19.9349
C5	0.128014	1	NO	3.01157
C5AR1	0.256748	0.838994	NO	11.8438
C5orf15	-0.16354	0.831377	NO	32.0049
C5orf22	0.13793	0.899853	NO	21.9125
C5orf24	0.128014	0.905574	NO	24.0925
C5orf28	0.364082	0.703793	NO	14.8101
C5orf30	0.358627	0.864007	NO	6.15777
C5orf34	0.443516	0.875994	NO	3.82046
C5orf45	0.353574	0.896195	NO	5.32625
C5orf51	0.258598	0.753013	NO	22.5189
C5orf54	1.22112	0.655655	NO	1.79767
C5orf55	-0.309391	0.938946	NO	4.22546
C5orf63	0.221124	1	NO	2.3373
C6orf1	-0.289774	0.453933	NO	45.7832
C6orf106	-0.092715	0.812945	NO	100.734
C6orf120	-0.0771	0.971088	NO	29.0828
C6orf203	0.0756933	0.921445	NO	53.939
C6orf211	0.13414	0.876316	NO	35.4645
C6orf223	-0.715451	0.0580854	NO	25.7589
C6orf3	0.921564	0.66625	NO	3.12358
C6orf52	-1.00127	0.767775	NO	1.88816
C6orf57	0.215477	0.79739	NO	24.8788
C6orf62	-0.0495238	0.971704	NO	67.2002
C6orf89	0.0963422	0.769757	NO	130.262
C7orf13	-0.309391	0.938946	NO	4.22546
C7orf26	-0.347947	0.525088	NO	25.3754
C7orf31	-0.193914	0.965752	NO	6.40551
C7orf43	-0.0419106	1	NO	9.57434
C7orf49	-0.128026	0.88029	NO	36.8594
C7orf50	0.0479042	0.948575	NO	100.237
C7orf55	-0.451072	0.12715	NO	45.7843
C7orf55-LUC7L2	-0.168967	0.367351	NO	175.376
C7orf60	0.0540138	1	NO	5.86588
C7orf61	0.543052	0.905574	NO	2.65181
C7orf73	-0.0882356	0.747777	NO	174.542
C8orf33	-0.108893	0.753463	NO	108.51
C8orf37	0.654083	0.812945	NO	2.31468
C8orf44	0.233508	0.881445	NO	11.3494
C8orf58	0.806086	0.46703	NO	6.42703
C8orf59	-0.206558	0.166969	NO	192.391
C8orf76	-0.132513	0.934483	NO	15.8226
C8orf82	0.149388	0.88759	NO	25.4184
C9orf114	-0.193914	0.791942	NO	28.6562
C9orf116	-1.06838	0.285295	NO	5.84436
C9orf142	0.0296695	1	NO	62.8843
C9orf156	-0.358973	0.750505	NO	11.8449
C9orf16	0.338307	0.541463	NO	26.474
C9orf3	-0.608951	0.753463	NO	4.7651
C9orf37	-0.515842	0.845836	NO	3.05681
C9orf40	0.0158049	1	NO	53.1753
C9orf41	-0.141446	0.914806	NO	18.5197
C9orf64	-0.358973	0.750505	NO	11.8449
C9orf66	-2.19391	0.336388	NO	1.75353
C9orf69	0.23587	0.385003	NO	85.7833
C9orf72	-0.153272	0.952703	NO	11.9569
C9orf78	0.0326574	0.96925	NO	143.366
C9orf85	0.690609	0.319799	NO	12.225
C9orf89	0.112748	0.841194	NO	56.9053
C9orf9	0.221124	0.948263	NO	4.67461
C9orf91	-0.0683828	0.97972	NO	23.1943
CA11	0.0175904	1	NO	6.87728
CA5B	0.258598	0.828787	NO	15.0126
CA5BP1	0.71831	8.20033e-05	UP	68.5184
CAAP1	0.333333	0.735248	NO	13.8213
CAB39	0.000589312	1	NO	69.8068
CAB39L	0.61548	0.0173076	UP	46.0017
CABIN1	0.0239319	1	NO	82.3474
CABLES1	0.17913	0.853746	NO	23.3957
CABLES2	0.0955929	0.976275	NO	20.0922
CACFD1	-0.0683828	1	NO	3.86571
CACNA1C-AS2	1.61344	0.347418	NO	2.92108
CACNA2D3	0.320659	0.981151	NO	2.83169
CACNA2D4	0.357101	0.661109	NO	17.6418
CACNB3	0.178055	0.919822	NO	13.035
CACNB4	0.391049	0.921445	NO	3.32608
CACTIN	-0.147371	0.817922	NO	41.7592
CACUL1	0.0822961	0.942478	NO	40.3643
CACYBP	-0.0605177	0.697606	NO	461.952
CAD	-0.0728219	0.901263	NO	76.1455
CADM1	0.613441	0.883735	NO	1.82029
CAHM	0.0470944	1	NO	4.02296
CALCOCO1	0.94359	0.729	NO	2.62919
CALCOCO2	0.063884	0.957237	NO	50.7701
CALHM2	-0.161492	0.897288	NO	14.9911
CALM1	0.0713767	0.767775	NO	235.713
CALM2	-0.291233	4.55733e-06	DN	501.098
CALM3	-0.201776	0.0268678	NO	371.251
CALML4	-1.1268	0.260755	NO	5.50723
CALR	-0.337564	4.91435e-20	DN	1189.99
CALU	0.180742	0.442147	NO	121.653
CAMK1D	0.613441	0.180553	NO	21.8435
CAMK2D	0.744686	0.576861	NO	5.77539
CAMK2G	0.336601	0.372039	NO	43.9585
CAMK2N1	-0.461018	0.40466	NO	22.0493
CAMK2N2	-0.386559	0.720811	NO	10.1592
CAMKK1	-0.580937	0.698412	NO	5.10223
CAMKK2	0.449294	0.212848	NO	37.8675
CAMKMT	-0.0239887	1	NO	19.9802
CAMKV	-0.755793	0.385773	NO	8.87855
CAMLG	-0.0170359	1	NO	65.8064
CAMP	0.168656	1	NO	2.67444
CAMSAP1	-0.0279038	1	NO	14.6087
CAMSAP2	-0.0683828	1	NO	3.86571
CAMTA1	-0.187964	0.548897	NO	81.7433
CAMTA2	-0.0920341	0.985843	NO	14.2942
CAND1	-0.0445361	0.965752	NO	77.9432
CANT1	-0.030415	1	NO	17.8001
CANX	0.0828693	0.528962	NO	444.839
CAP1	0.0448731	0.911458	NO	182.719
CAPG	-0.0313473	0.864316	NO	629.568
CAPN1	-0.16354	0.53824	NO	112.017
CAPN10	0.0470944	1	NO	4.02296
CAPN15	0.131327	0.885996	NO	32.7901
CAPN2	-0.0564102	0.97565	NO	49.4001
CAPN7	0.34284	0.501898	NO	28.9685
CAPNS1	-0.0208036	0.963019	NO	395.041
CAPRIN1	-0.154143	0.586325	NO	109.972
CAPRIN2	0.391049	0.883735	NO	4.1576
CAPS	1.26552	0.600408	NO	2.44931
CAPZA1	0.0979301	0.555362	NO	292.326
CAPZA2	0.154443	0.643467	NO	90.459
CAPZB	-0.0971805	0.450507	NO	406.508
CARD6	-0.193914	0.984956	NO	3.37132
CARD8	-0.0212116	1	NO	61.7835
CARD9	-0.146608	0.943936	NO	10.2712
CARF	0.0284787	1	NO	2.18005
CARHSP1	0.0392855	0.987221	NO	62.3673
CARM1	0.528552	0.0658743	NO	43.9348
CARS	0.0838422	0.825819	NO	120.419
CARS2	-0.00534771	1	NO	174.877
CASC3	-0.102121	0.883735	NO	47.6024
CASC4	-0.0419106	0.987221	NO	35.1059
CASC5	-0.0663637	0.967127	NO	41.8485
CASC7	0.021815	1	NO	44.9495
CASD1	-0.0564102	1	NO	7.05715
CASK	0.340423	0.753463	NO	11.8211
CASKIN1	0.749503	0.528962	NO	6.26977
CASP1	-0.930879	0.539997	NO	4.11346
CASP10	0.0861942	1	NO	5.19162
CASP2	0.0414644	0.985843	NO	57.67
CASP3	-0.235136	0.760784	NO	23.6219
CASP4	-0.261028	0.821112	NO	14.5193
CASP6	-0.145819	0.894084	NO	20.2053
CASP7	-0.445452	0.721529	NO	7.79929
CASP8	-0.427113	0.460595	NO	21.0153
CASP8AP2	0.381201	0.573432	NO	20.2936
CASP9	-0.0239887	1	NO	5.70863
CAST	0.363776	0.380939	NO	36.6095
CASZ1	-0.033449	1	NO	6.04576
CAT	-0.446927	0.00269091	DN	116.315
CATSPER2	0.275572	0.95239	NO	5.16899
CBFA2T2	0.0731904	0.979124	NO	21.7779
CBFA2T3	0.278155	0.66625	NO	24.6763
CBFB	0.139023	0.697993	NO	88.8186
CBL	0.207449	0.698229	NO	41.0827
CBLB	0.391049	0.854172	NO	5.82063
CBLL1	0.0258675	1	NO	28.6778
CBR1	-0.230672	0.547322	NO	52.975
CBR4	0.336601	0.667136	NO	18.316
CBS	0.131182	0.873067	NO	34.2959
CBWD1	-0.0802569	0.923814	NO	42.7027
CBWD2	0.00917815	1	NO	31.0377
CBWD5	0.184598	0.974611	NO	7.68617
CBWD6	0.654083	0.812945	NO	2.31468
CBX1	-0.323682	0.541463	NO	30.0953
CBX2	-0.13316	0.884365	NO	31.9823
CBX3	-0.0364281	0.896195	NO	317.256
CBX4	-0.106857	0.832836	NO	72.505
CBX5	0.142435	0.496624	NO	165.748
CBX6	0.45745	0.000141029	UP	157.088
CBX7	-0.0736195	1	NO	8.06855
CBX8	-0.744111	0.287545	NO	11.7781
CBY1	-0.117965	0.958606	NO	12.7884
CC2D1A	0.291513	0.763543	NO	16.0014
CC2D1B	0.0250961	1	NO	22.1376
CCAR1	0.650967	2.21231e-08	UP	142.859
CCAR2	0.094143	0.883393	NO	67.3111
CCBL1	-0.0869985	1	NO	4.53997
CCBL2	-0.193914	0.78893	NO	27.6448
CCDC101	-0.12236	0.868256	NO	40.7251
CCDC102A	-0.572425	0.792408	NO	3.91096
CCDC102B	0.806086	0.791942	NO	1.97755
CCDC104	0.164717	0.714343	NO	62.1863
CCDC106	0.178055	0.919822	NO	13.035
CCDC107	-0.0981547	0.913416	NO	35.4883
CCDC109B	-0.521078	0.318256	NO	21.0606
CCDC112	0.206624	0.900007	NO	9.68634
CCDC115	0.0486566	0.97582	NO	51.9614
CCDC117	-0.263455	0.661109	NO	28.0272
CCDC12	-0.276807	0.372762	NO	64.6853
CCDC124	-0.203898	0.656513	NO	48.7269
CCDC125	0.438355	0.737112	NO	8.47245
CCDC126	0.443516	0.875994	NO	3.82046
CCDC127	-0.0133415	1	NO	16.1145
CCDC130	0.317985	0.637511	NO	21.822
CCDC132	0.0955929	0.984956	NO	13.3948
CCDC136	0.376974	0.306538	NO	42.5874
CCDC137	0.0284787	1	NO	28.3406
CCDC138	0.189415	0.88398	NO	17.7096
CCDC14	0.53356	0.204421	NO	26.8553
CCDC142	-0.515842	0.845836	NO	3.05681
CCDC144A	1.02848	0.5818	NO	3.28083
CCDC144B	1.12801	0.190595	NO	6.87617
CCDC15	-0.428379	0.79739	NO	6.27088
CCDC150	1.12801	0.0493526	UP	11.4603
CCDC159	-0.0419106	1	NO	3.19145
CCDC162P	0.976011	0.698412	NO	2.1348
CCDC167	-0.147027	0.598413	NO	113.995
CCDC169	-0.193914	0.981151	NO	2.69706
CCDC171	0.613441	0.883735	NO	1.82029
CCDC174	0.376835	0.460165	NO	28.1144
CCDC18	0.887006	0.00757441	UP	26.6516
CCDC22	0.15401	0.791942	NO	45.9824
CCDC23	-0.498768	0.188112	NO	32.2538
CCDC24	-0.0419106	1	NO	3.19145
CCDC25	-0.0204309	1	NO	64.3007
CCDC26	-0.193914	0.981151	NO	2.69706
CCDC28A	0.212712	0.733563	NO	33.3965
CCDC28B	-0.257339	0.655655	NO	30.7243
CCDC30	2.30859	0.0863737	NO	3.21296
CCDC41	0.280017	0.78777	NO	14.3383
CCDC43	0.0843875	0.956166	NO	34.8355
CCDC47	0.0955929	0.89564	NO	46.8818
CCDC50	-1.19391	0.662694	NO	2.06804
CCDC51	0.0334968	1	NO	29.8464
CCDC53	0.406479	0.673706	NO	12.9672
CCDC57	0.0355681	1	NO	10.5631
CCDC58	0.0284787	1	NO	34.8808
CCDC59	-0.0984566	0.792408	NO	106.802
CCDC6	-0.58386	0.0756623	NO	34.1872
CCDC61	0.291513	0.97582	NO	2.00017
CCDC64	-0.456948	0.633112	NO	11.1932
CCDC66	-0.0363724	1	NO	18.4744
CCDC69	-0.030415	1	NO	8.90007
CCDC71	-1.27798	1.20033e-05	DN	26.9298
CCDC71L	-0.0987565	0.968312	NO	15.3056
CCDC74A	1.04709	0.316428	NO	6.06727
CCDC77	0.438355	0.737112	NO	8.47245
CCDC78	-1.93088	0.317371	NO	2.27054
CCDC82	0.0228977	1	NO	13.4174
CCDC84	-0.568309	0.500937	NO	10.5416
CCDC85B	-0.184199	0.710657	NO	50.0528
CCDC85C	0.469051	0.667136	NO	10.2927
CCDC86	-0.132985	0.70968	NO	87.6985
CCDC88A	0.4852	0.0146793	UP	74.6784
CCDC88B	0.473511	0.710657	NO	7.30379
CCDC88C	0.365514	0.437311	NO	31.2832
CCDC9	-0.302848	0.702628	NO	17.9133
CCDC90B	-0.1268	0.878159	NO	36.1852
CCDC91	0.529246	0.214307	NO	27.6868
CCDC92	-0.314208	0.379032	NO	48.6828
CCDC93	-0.161124	0.851475	NO	29.645
CCDC94	-0.16354	0.831377	NO	32.0049
CCDC97	0.00890317	1	NO	19.126
CCL2	-0.0196292	1	NO	91.8324
CCL23	-1.19391	0.372039	NO	4.13608
CCL5	-0.0596126	0.908991	NO	101.16
CCM2	0.0807087	0.979124	NO	22.9465
CCM2L	0.0284787	1	NO	2.18005
CCNA1	-0.70612	0.00164794	DN	50.4838
CCNA2	-0.197145	0.303906	NO	150.541
CCNB1	-0.409146	0.00151673	DN	147.893
CCNB1IP1	0.0161215	1	NO	48.4781
CCNB2	0.255662	0.0693294	NO	179.162
CCNC	0.108649	0.705656	NO	134.577
CCND1	-0.556484	0.830318	NO	2.71968
CCND2	0.230226	0.379185	NO	92.638
CCND3	-0.164454	0.156591	NO	313.487
CCNDBP1	0.0576251	0.971294	NO	46.2528
CCNE1	-1.33142	0.000816788	DN	16.5896
CCNE2	0.51063	0.544078	NO	11.7759
CCNF	-0.096815	0.88049	NO	54.9967
CCNG1	-0.117292	0.760784	NO	95.0702
CCNG2	0.735697	0.387332	NO	10.0676
CCNH	-0.0592642	0.952703	NO	64.8629
CCNI	0.637404	1.8699e-15	UP	266.616
CCNJ	0.281665	0.502127	NO	41.8463
CCNK	0.0341609	0.987581	NO	65.8958
CCNL1	0.297939	0.502127	NO	38.4976
CCNL2	-0.00750059	1	NO	104.059
CCNO	0.265518	0.983627	NO	3.16882
CCNT1	0.276977	0.718137	NO	22.6761
CCNT2	0.543052	0.294211	NO	21.2145
CCNY	0.130031	0.812945	NO	53.8711
CCNYL1	-0.0719232	1	NO	11.9343
CCP110	0.334465	0.626645	NO	21.1477
CCPG1	-0.0626692	0.948263	NO	59.1543
CCR1	-0.416306	0.883735	NO	4.40534
CCR10	-2.00127	0.435875	NO	1.57365
CCRL2	-1.19391	0.662694	NO	2.06804
CCRN4L	0.806086	0.791942	NO	1.97755
CCS	0.0613433	1	NO	11.3946
CCSAP	-0.00381083	1	NO	25.5089
CCSER2	-0.806891	0.435875	NO	7.35015
CCT2	-0.0861575	0.665075	NO	256.756
CCT3	-0.106937	0.370142	NO	424.264
CCT4	-0.147656	0.0517911	NO	577.728
CCT5	-0.0876894	0.440274	NO	520.928
CCT6A	-0.0674167	0.656103	NO	437.32
CCT6B	0.128014	0.99165	NO	4.51735
CCT7	-0.00109441	1	NO	372.206
CCT8	-0.0863276	0.472021	NO	482.743
CCZ1	0.0527263	0.94029	NO	86.4824
CCZ1B	0.302512	0.175397	NO	89.9851
CD109	0.391049	0.825819	NO	7.48367
CD151	-0.252807	0.528962	NO	49.6263
CD163L1	0.445205	0.372762	NO	25.9117
CD164	0.0530425	0.902899	NO	143.298
CD19	-0.193914	0.940309	NO	9.77684
CD1D	1.12801	0.600408	NO	2.29206
CD226	1.80609	0.480477	NO	1.61779
CD244	0.193109	0.897288	NO	15.0352
CD27-AS1	0.463199	0.637603	NO	11.1243
CD276	-0.225623	0.830318	NO	15.3508
CD2AP	-0.294316	0.501688	NO	38.8607
CD2BP2	-0.0458151	0.971088	NO	65.5146
CD300A	-0.193914	0.921122	NO	7.41691
CD300C	0.189415	0.934483	NO	8.85482
CD300LF	0.0141945	1	NO	41.9379
CD302	-1.11145	0.394448	NO	4.47321
CD320	-0.131372	0.812945	NO	54.3677
CD33	0.132897	0.768015	NO	66.7489
CD36	0.0955929	1	NO	3.3487
CD37	-0.200724	0.149176	NO	214.281
CD38	0.0998175	0.98132	NO	11.5519
CD3EAP	0.0408624	0.969182	NO	84.6621
CD4	-0.0578012	0.920059	NO	99.8116
CD44	-0.336401	0.0732076	NO	102.828
CD46	-0.0419106	0.992118	NO	44.6802
CD47	0.0468822	0.821703	NO	382.519
CD48	-0.356185	0.662694	NO	15.0589
CD52	0.443516	0.875994	NO	3.82046
CD53	-0.608951	0.380939	NO	13.104
CD55	-0.0736195	0.942478	NO	40.3428
CD58	0.0955929	0.972026	NO	16.7435
CD59	-1.19391	0.502127	NO	2.58505
CD63	-0.105181	0.111532	NO	880.96
CD68	0.105647	0.979124	NO	9.70897
CD69	0.0802613	0.987484	NO	15.912
CD70	-0.443634	0.134983	NO	47.1329
CD74	0.415413	0.121156	NO	57.5095
CD79A	-0.572425	0.594802	NO	7.82191
CD81	-0.00126863	1	NO	2.51718
CD82	0.236284	0.390591	NO	83.446
CD83	-0.405418	0.639845	NO	13.8903
CD84	0.391049	0.979124	NO	2.49456
CD9	-0.386559	0.834197	NO	5.07961
CD93	-0.0110497	0.996751	NO	384.545
CD97	-0.143288	0.658419	NO	95.9696
CD99L2	-0.0635171	0.959084	NO	52.0971
CDA	-0.202229	0.605446	NO	58.5038
CDADC1	0.0414644	1	NO	28.835
CDAN1	-0.160747	0.92727	NO	14.6539
CDC123	-0.254149	0.0745284	NO	177.918
CDC14A	-0.572425	0.792408	NO	3.91096
CDC16	0.147426	0.65763	NO	95.1563
CDC20	-0.204109	0.180978	NO	190.862
CDC20P1	1.80609	0.480477	NO	1.61779
CDC23	-0.0635171	0.98132	NO	26.0486
CDC25A	0.125937	0.698412	NO	104.573
CDC25B	-0.290129	0.153543	NO	101.366
CDC25C	1.92156	0.294252	NO	2.58394
CDC26	0.062426	1	NO	13.2375
CDC27	-0.322647	0.318548	NO	53.0881
CDC34	-0.247353	0.316827	NO	91.1388
CDC37	0.0290883	0.949989	NO	245.671
CDC37L1	0.519782	0.576494	NO	10.9444
CDC40	0.0632441	1	NO	15.0805
CDC42	0.040414	0.86544	NO	382.744
CDC42BPB	-0.48342	0.858781	NO	3.39395
CDC42EP2	-0.00126863	1	NO	2.51718
CDC42EP3	0.201315	0.586395	NO	63.8041
CDC42EP4	0.044246	1	NO	14.2489
CDC42SE1	-0.185693	0.657591	NO	59.1554
CDC42SE2	-0.477707	0.47251	NO	17.3069
CDC45	0.0776827	0.919822	NO	51.7589
CDC5L	-0.285775	0.173761	NO	100.849
CDC6	-0.618412	0.0169173	DN	45.4483
CDC7	0.313881	0.607425	NO	25.8223
CDC73	-0.410232	0.449259	NO	24.9036
CDCA2	0.398662	0.440722	NO	26.2715
CDCA3	-0.0777207	0.921445	NO	54.2998
CDCA4	0.0191955	1	NO	88.7303
CDCA5	-0.0350101	0.995881	NO	51.8946
CDCA7	0.139888	0.683506	NO	91.4931
CDCA7L	-0.357634	0.0889947	NO	83.5884
CDCA8	-0.148826	0.49116	NO	150.877
CDH24	-0.608951	0.655655	NO	5.95637
CDIP1	-0.249767	0.710657	NO	26.1617
CDIPT	-0.0758091	0.898415	NO	73.9655
CDK1	0.0553643	0.921445	NO	103.069
CDK10	-0.622007	0.171401	NO	21.96
CDK11B	0.427575	0.845925	NO	5.4835
CDK12	-0.140672	0.809607	NO	45.6249
CDK13	0.291513	0.46703	NO	44.0038
CDK14	0.265518	0.79739	NO	15.8441
CDK16	0.0890719	0.788618	NO	142.174
CDK17	-0.159148	0.923814	NO	13.9797
CDK18	-0.033449	1	NO	6.04576
CDK19	0.187957	0.830662	NO	25.3958
CDK2	0.0355681	0.996403	NO	52.8155
CDK20	0.320659	0.981151	NO	2.83169
CDK2AP1	0.654083	0.812945	NO	2.31468
CDK2AP2	-0.358973	0.197421	NO	59.2244
CDK4	-0.0196918	0.960052	NO	425.922
CDK5	-0.00408915	1	NO	22.9918
CDK5R1	0.206624	0.827623	NO	19.3727
CDK5RAP1	-0.0759504	0.891459	NO	78.1683
CDK5RAP2	-0.0923757	0.929233	NO	33.4655
CDK5RAP3	0.396831	0.33227	NO	34.5867
CDK6	-0.0740481	0.832273	NO	141.705
CDK7	-0.341667	0.427929	NO	36.3661
CDK8	-0.379469	0.583067	NO	18.4529
CDK9	-0.169252	0.791856	NO	39.4219
CDKAL1	0.806086	0.347418	NO	8.89896
CDKL1	-0.556484	0.830318	NO	2.71968
CDKN1A	-0.425239	0.735165	NO	8.47355
CDKN1B	-0.0574945	0.921445	NO	85.3601
CDKN1C	0.449942	0.760784	NO	6.80941
CDKN2A	0.0182764	0.961016	NO	484.421
CDKN2AIP	-0.147371	0.89564	NO	20.8796
CDKN2AIPNL	-0.141446	0.812122	NO	46.2991
CDKN2B-AS1	-1.36384	0.552845	NO	2.24792
CDKN2C	0.134709	0.817922	NO	48.6795
CDKN2D	0.00486615	1	NO	31.7119
CDKN3	-0.0262482	0.987484	NO	101.249
CDON	-0.345917	0.919822	NO	3.21407
CDPF1	0.543052	0.905574	NO	2.65181
CDR2	-0.157388	0.920587	NO	13.3054
CDR2L	-0.252807	0.802801	NO	16.5421
CDS2	0.0610834	0.962593	NO	55.1302
CDT1	-0.0585619	0.922226	NO	86.0344
CDV3	-0.12412	0.422216	NO	278.356
CDYL	-0.00584136	1	NO	28.3633
CDYL2	-0.255314	0.795885	NO	15.8678
CEACAM19	-0.193914	0.981151	NO	2.69706
CEACAM21	-0.00126863	1	NO	2.51718
CEACAM4	-0.971521	0.569996	NO	3.25931
CEBPB	0.219548	0.153654	NO	178.309
CEBPE	-0.354378	0.397688	NO	36.546
CEBPG	0.124099	0.639845	NO	138.712
CEBPZ	0.350072	0.0111358	UP	150.978
CECR1	0.535997	0.380033	NO	18.0683
CECR5	0.011835	1	NO	49.4895
CECR6	-0.688678	0.44967	NO	9.03581
CECR7	0.744686	0.576861	NO	5.77539
CELF1	0.389176	0.0207104	UP	106.772
CELF2	0.268896	0.109136	NO	138.417
CELF5	0.291513	0.97582	NO	2.00017
CELSR2	0.680555	0.831377	NO	2.80907
CELSR3	-1.06838	0.53824	NO	2.92218
CENPA	-0.335041	0.107517	NO	89.9713
CENPB	-0.219715	0.0865622	NO	226.351
CENPBD1	0.0691207	1	NO	11.0575
CENPC	0.281424	0.767775	NO	16.3385
CENPE	0.508181	0.210292	NO	29.1926
CENPF	0.449419	0.000530253	UP	140.84
CENPH	0.0112007	1	NO	78.01
CENPI	-0.193914	0.914393	NO	11.7996
CENPJ	0.182807	0.728244	NO	47.6228
CENPK	-0.151478	0.883393	NO	22.9024
CENPL	0.422758	0.66625	NO	12.63
CENPM	0.141835	0.74097	NO	70.7492
CENPN	0.0809461	0.972026	NO	29.981
CENPO	-0.193914	0.719335	NO	40.793
CENPP	0.0360919	1	NO	29.5093
CENPQ	0.704803	0.0492762	UP	27.9108
CENPT	-0.121401	0.888152	NO	33.4881
CENPV	-0.328364	0.166377	NO	76.2609
CENPW	-0.0501295	0.80486	NO	361.038
CEP104	0.00772015	1	NO	21.6432
CEP120	0.0355681	1	NO	10.5631
CEP128	-0.354378	0.858781	NO	6.091
CEP135	0.168656	0.97582	NO	8.02331
CEP152	0.615202	0.00817711	UP	53.2829
CEP164	0.331177	0.691076	NO	16.653
CEP170	0.186117	0.813243	NO	28.0703
CEP19	-0.193914	0.989902	NO	4.38272
CEP192	-0.250497	0.70968	NO	25.8246
CEP250	0.037902	0.990256	NO	39.7353
CEP290	0.178055	0.966799	NO	6.51752
CEP350	0.391049	0.347194	NO	35.7553
CEP41	0.14127	0.884365	NO	24.5869
CEP44	0.0125372	1	NO	14.0917
CEP55	0.200946	0.699125	NO	41.7569
CEP57	0.423537	0.0685973	NO	67.8022
CEP57L1	-0.360564	0.613305	NO	17.5987
CEP63	0.32496	0.549397	NO	27.1482
CEP68	0.391049	0.854172	NO	5.82063
CEP72	0.342139	0.836867	NO	8.15794
CEP76	0.221124	0.883735	NO	11.6865
CEP78	0.497964	0.354863	NO	22.563
CEP85	-0.0577093	0.976275	NO	35.6229
CEP85L	-0.300829	0.851472	NO	9.12519
CEP89	0.712977	0.338082	NO	11.3935
CEP95	-0.408039	0.535041	NO	18.2956
CEP97	0.356283	0.748357	NO	11.484
CEPT1	-0.241219	0.767775	NO	20.5877
CERCAM	0.0470944	0.996751	NO	24.1378
CERK	0.430577	0.721529	NO	10.1355
CERS1	-0.565882	0.432119	NO	13.2613
CERS2	-0.208355	0.21469	NO	168.454
CERS4	0.443516	0.875994	NO	3.82046
CERS5	0.109867	0.93203	NO	23.9353
CERS6	-0.0487158	0.967127	NO	60.1431
CES1	0.0659534	0.983627	NO	27.9809
CES2	-0.00443591	1	NO	40.9492
CES3	-0.608951	0.753463	NO	4.7651
CETN2	-0.0224332	1	NO	36.7689
CETN3	0.055258	0.970507	NO	44.747
CFD	0.320659	0.379839	NO	48.1387
CFDP1	-0.0749726	0.949248	NO	44.8827
CFL1	-0.0289567	0.690842	NO	2037.71
CFL2	-0.00750059	1	NO	10.4059
CFLAR	-0.111452	0.942478	NO	17.6655
CFP	0.509105	0.391597	NO	18.7426
CGGBP1	-0.171546	0.661063	NO	65.2012
CGNL1	1.1846	0.544159	NO	2.9437
CGRRF1	-0.287023	0.89564	NO	5.23686
CHAC1	0.0540138	1	NO	17.5976
CHAC2	0.458163	0.697993	NO	8.96683
CHAF1A	-0.23388	0.496232	NO	60.9089
CHAF1B	-0.500891	0.13628	NO	36.839
CHAMP1	-0.0677727	0.921445	NO	69.2456
CHCHD1	-0.0511735	0.941294	NO	88.3717
CHCHD10	-0.166381	0.0304325	NO	529.633
CHCHD2	-0.0701827	0.177432	NO	1596.27
CHCHD3	-0.00241957	1	NO	225.378
CHCHD4	-0.179192	0.641023	NO	66.0553
CHCHD5	-0.478643	0.385003	NO	20.7008
CHCHD6	0.133661	0.915676	NO	19.2381
CHCHD7	-0.160125	0.325437	NO	215.764
CHD1	0.239046	0.760784	NO	23.5303
CHD1L	-0.354091	0.0681806	NO	94.5791
CHD2	0.491978	0.0745748	NO	49.778
CHD3	-0.0716855	0.86544	NO	115.14
CHD4	0.0395764	0.914806	NO	215.937
CHD6	0.334018	0.699216	NO	17.4845
CHD8	0.0414644	1	NO	28.835
CHD9	0.789212	0.0600952	NO	21.1014
CHEK1	-0.124651	0.871901	NO	42.0737
CHEK2	0.0817207	0.985843	NO	14.0691
CHERP	0.025573	1	NO	77.3131
CHI3L1	-0.133251	0.797199	NO	56.0533
CHIC2	-0.0869985	0.984956	NO	13.6199
CHID1	-0.150845	0.710657	NO	67.6957
CHKA	0.0743764	0.879518	NO	101.181
CHM	0.150041	0.979124	NO	9.86622
CHML	-0.157388	0.920587	NO	13.3054
CHMP1A	-0.0239887	1	NO	28.5431
CHMP1B	0.0252548	1	NO	46.4553
CHMP2A	-0.271725	0.104845	NO	137.799
CHMP2B	-0.00126863	1	NO	50.3436
CHMP3	0.752315	0.00433494	UP	39.5962
CHMP4A	1.92156	0.0302487	UP	5.16789
CHMP4B	-0.333944	0.000399819	DN	258.069
CHMP5	-0.0036913	1	NO	53.5351
CHMP6	-0.978185	0.20066	NO	8.40679
CHMP7	-0.717476	0.0447305	DN	26.613
CHN2	-0.193914	0.983627	NO	3.03419
CHORDC1	-0.59798	0.039302	DN	39.1322
CHP1	-0.185786	0.661063	NO	59.8297
CHPF	-0.207853	0.740564	NO	34.9045
CHPF2	0.221124	0.714343	NO	35.0595
CHPT1	-0.276376	0.641764	NO	29.5556
CHRAC1	0.151415	0.753013	NO	60.366
CHRNA10	1.80609	0.480477	NO	1.61779
CHRNA5	0.211343	0.86667	NO	14.3609
CHRNB1	-0.13502	0.97582	NO	8.24843
CHST10	-0.309391	0.729	NO	16.9019
CHST11	0.026855	1	NO	46.1181
CHST12	-0.178647	0.80486	NO	31.8477
CHST13	-0.214975	0.790446	NO	23.1049
CHST14	-0.592463	0.0681806	NO	34.7042
CHST2	0.18558	0.732935	NO	43.4426
CHST7	0.19075	0.893699	NO	13.8666
CHSY1	0.00412646	1	NO	132.219
CHTF18	-0.0626692	1	NO	14.7886
CHTF8	-0.168265	0.635574	NO	75.8095
CHTOP	-0.434922	0.00842792	DN	101.705
CHUK	-0.0757323	0.970443	NO	28.7456
CHURC1	0.434118	0.502352	NO	18.6079
CIAO1	-0.0229809	1	NO	56.7491
CIAPIN1	-0.0677366	0.919822	NO	65.3799
CIB1	-0.101632	0.661109	NO	189.398
CIB2	-0.0564102	1	NO	3.52858
CIC	-0.142688	0.877534	NO	28.4537
CIDEB	0.15401	0.482522	NO	146.308
CIDECP	-0.193914	0.99165	NO	4.71985
CILP2	-3.89435	0.0164244	DN	2.49566
CINP	-0.249409	0.776687	NO	17.5535
CIR1	0.213744	0.578061	NO	57.1067
CIRBP	-0.367151	0.0359947	DN	104.424
CIRH1A	-0.0749257	0.819656	NO	154.988
CISD1	-0.247156	0.552845	NO	45.738
CISD2	-0.172109	0.663234	NO	66.8868
CISD3	-0.618537	9.29399e-05	DN	89.7053
CISH	-0.894353	0.167869	NO	10.7893
CIT	0.172869	0.89564	NO	14.5408
CITED1	-0.416306	0.97582	NO	2.20267
CITED2	-0.0828824	0.877896	NO	87.4282
CITED4	0.0804183	0.757427	NO	196.135
CITF22-92A6.1	1.02848	0.760784	NO	1.64042
CIZ1	-0.107259	0.814826	NO	72.8421
CKAP2	0.000902465	1	NO	89.6071
CKAP2L	0.299126	0.461568	NO	43.3295
CKAP4	0.0661943	0.883735	NO	121.138
CKAP5	-0.00126863	1	NO	72.9982
CKLF	0.36512	0.22342	NO	53.9141
CKMT2-AS1	1.50653	0.425686	NO	2.76382
CKS1B	-0.190746	0.0777275	NO	307.105
CKS2	-0.104235	0.709072	NO	146.179
CLASP1	0.0414644	1	NO	28.835
CLASP2	0.142514	0.857001	NO	37.4647
CLASRP	-0.216053	0.525123	NO	65.9433
CLCC1	-0.227081	0.86771	NO	14.6766
CLCF1	0.101542	1	NO	8.20318
CLCN2	-0.193914	0.955926	NO	5.39412
CLCN3	0.120195	0.963995	NO	13.8892
CLCN5	0.37437	0.508342	NO	23.9568
CLCN6	-0.0363724	1	NO	18.4744
CLCN7	0.0362561	0.988923	NO	67.4016
CLDN12	-0.111452	0.99656	NO	5.8885
CLDN15	-0.276376	0.834608	NO	11.8223
CLDN9	0.543052	0.905574	NO	2.65181
CLDND1	-0.300829	0.429299	NO	45.626
CLDND2	0.976011	0.698412	NO	2.1348
CLEC11A	-0.0603306	0.812945	NO	236.1
CLEC12A	-9.04426e-05	1	NO	55.0408
CLEC12B	1.00772	0.407864	NO	5.41563
CLEC16A	0.187957	0.919283	NO	12.6979
CLEC2A	-0.0984941	0.902899	NO	40.7025
CLEC2B	-0.0305775	0.802801	NO	1015.62
CLEC5A	0.0186309	1	NO	91.2475
CLECL1	-0.0179957	1	NO	124.061
CLGN	0.0691207	1	NO	3.68583
CLHC1	1.58369	0.0980746	NO	5.03325
CLIC2	0.291513	0.97582	NO	2.00017
CLIC4	0.311889	0.141185	NO	93.1313
CLINT1	-0.344593	0.135292	NO	77.8119
CLIP1	0.512355	0.430799	NO	16.5851
CLIP2	0.0284787	1	NO	4.3601
CLIP4	0.976011	0.698412	NO	2.1348
CLK1	0.0643983	0.99165	NO	18.7663
CLK2	0.0822107	0.932519	NO	47.3988
CLK3	-0.27495	0.290557	NO	78.1932
CLK4	0.475938	0.655609	NO	9.46122
CLMN	-0.193914	0.935275	NO	9.10257
CLN3	-0.302848	0.702628	NO	17.9133
CLN5	0.391049	0.712945	NO	12.4728
CLN6	-0.170111	0.333162	NO	183.804
CLN8	0.657223	0.117851	NO	23.6412
CLNS1A	-0.187296	0.351582	NO	146.967
CLOCK	0.250871	0.820065	NO	14.1811
CLP1	-0.437839	0.332796	NO	28.1403
CLPB	0.791872	0.0332371	UP	25.0565
CLPP	-0.055086	0.883735	NO	174.743
CLPTM1	0.0543842	0.89564	NO	150.333
CLPTM1L	-0.0141461	1	NO	151.076
CLPX	0.0445984	0.962252	NO	97.5625
CLSPN	0.617052	0.12646	NO	25.9785
CLSTN1	0.0306931	0.981151	NO	101.451
CLSTN3	0.204636	0.9312	NO	8.51769
CLTA	-0.075933	0.552845	NO	481.281
CLTB	-0.026457	1	NO	69.5149
CLTC	-0.113914	0.525088	NO	236.731
CLTCL1	-0.018827	1	NO	11.0801
CLU	-0.0926304	0.97582	NO	19.1713
CLUAP1	-0.289071	0.755216	NO	15.3735
CLUH	-0.530949	0.00624275	DN	73.049
[truncated: 9,549 more rows]

## Sheet: Fig. 9g
gene_symbol	RE_dPAS	RE_pPAS	REDu	pval.fisher	regu	pval.fisher.adj	regu.adj
AAGAB	-0.764886	-0.00131292	-0.763573	0.0272919	shortened	0.131603	NO
AARS1	0.207099	0.5593	-0.3522	0.322567	NO	0.60107	NO
AARS2	-0.336386	-1.99935	1.66297	0.131045	NO	0.353842	NO
ABCB10	-0.602834	-0.719243	0.116409	0.849355	NO	0.972185	NO
ABCC1	0.642195	-1.41439	2.05658	0.00601356	lengthened	0.0471004	lengthened
ABCD3	1.4925	-0.414389	1.90689	0.204675	NO	0.459164	NO
ABCE1	-0.465463	-0.0244424	-0.441021	0.330253	NO	0.606218	NO
ABCF2	0.231974	0.0680039	0.16397	0.774379	NO	0.931412	NO
ABHD15	2.75554	-1.06647	3.822	0.0158708	lengthened	0.0920981	NO
ABHD17A	0.229467	-0.480884	0.710352	0.175089	NO	0.414403	NO
ABHD18	-0.534683	1.82265	-2.35733	0.000881967	shortened	0.0127814	shortened
ABHD2	0.224729	2.95484	-2.73012	0.000510426	shortened	0.00846632	shortened
ABI1	-0.253924	0.0946247	-0.348549	0.67409	NO	0.874875	NO
ABL2	0.701088	-0.191996	0.893085	0.370927	NO	0.64313	NO
ABLIM1	-1.03106	2.17057	-3.20163	0.0388879	shortened	0.164153	NO
ABRAXAS1	-1.99935	-1.41439	-0.584963	1	NO	1	NO
ACAD9	0.0820369	-0.677423	0.75946	0.24031	NO	0.506435	NO
ACAT2	-0.0178715	-0.676536	0.658664	1.87654e-05	lengthened	0.000807211	lengthened
ACBD3	0.186004	-0.269999	0.456003	0.437939	NO	0.697768	NO
ACER3	-0.414389	1.90754	-2.32193	0.0150737	shortened	0.0886113	NO
ACO1	-0.178322	0.778256	-0.956578	0.242567	NO	0.507964	NO
ACOT9	-0.492391	0.193294	-0.685685	0.24898	NO	0.515459	NO
ACOX3	1.39297	2.4925	-1.09954	0.454585	NO	0.711684	NO
ACP1	-0.319392	0.60447	-0.923863	0.000219085	shortened	0.00463844	shortened
ACSL3	0.376158	-0.693365	1.06952	0.00534292	lengthened	0.0437442	lengthened
ACSL5	-0.497805	0.392966	-0.890771	0.130525	NO	0.353368	NO
ACTN1	-0.802659	-0.48079	-0.321869	0.240599	NO	0.506435	NO
ACTN4	-0.550194	0.302677	-0.852871	5.69871e-07	shortened	4.98178e-05	shortened
ACTR1A	0.485171	-0.470972	0.956144	0.0314659	lengthened	0.143075	NO
ACTR2	0.0840646	-0.178322	0.262386	0.39149	NO	0.662672	NO
ACTR3	-0.20508	-0.134281	-0.0707995	0.761249	NO	0.924394	NO
ACTR3B	0.351146	-0.944904	1.29605	0.156701	NO	0.388527	NO
ACTR8	-0.151354	-0.890827	0.739472	0.34782	NO	0.622995	NO
ADAM10	1.07104	-0.428464	1.4995	0.00764383	lengthened	0.0555356	NO
ADAM17	-0.0787859	0.305503	-0.384289	0.454907	NO	0.711735	NO
ADAR	0.201076	-0.916889	1.11796	0.00676725	lengthened	0.0518057	NO
ADAT1	-1.06647	1.45068	-2.51715	0.00271215	shortened	0.0273681	shortened
ADAT2	-0.566392	0.216377	-0.782769	0.31118	NO	0.586846	NO
ADD3	0.193294	1.656	-1.46271	0.0673726	NO	0.23332	NO
ADGRE2	0.848646	-1.73632	2.58496	0.00607036	lengthened	0.047272	lengthened
ADGRL1	0.348112	0.420187	-0.0720757	0.907189	NO	1	NO
ADH5	-0.890827	-0.390542	-0.500285	0.3304	NO	0.606218	NO
ADI1	-1.08929	-0.238066	-0.851227	0.00738893	shortened	0.0542656	NO
ADK	0.36802	-0.206947	0.574966	0.205565	NO	0.460397	NO
ADNP	-0.0204747	-0.0592939	0.0388192	1	NO	1	NO
ADO	0.280757	1.30808	-1.02732	0.130714	NO	0.353527	NO
ADSS2	-0.450013	-0.142309	-0.307703	0.439579	NO	0.699096	NO
AFDN	0.223041	-1.41439	1.63743	0.555769	NO	0.798992	NO
AFG3L2	-0.386238	-0.306474	-0.0797643	0.800281	NO	0.950125	NO
AFTPH	-0.375395	0.952393	-1.32779	0.000256108	shortened	0.00514112	shortened
AGA	0.170574	0.518497	-0.347923	0.663805	NO	0.870393	NO
AGFG1	1.32258	-0.237511	1.56009	0.0503126	NO	0.191768	NO
AGGF1	-0.331927	1.70109	-2.03302	0.0642169	NO	0.22601	NO
AGO1	-0.414389	1.0551	-1.46949	0.477647	NO	0.730487	NO
AGO2	-1.12066	0.585611	-1.70627	0.00927211	shortened	0.0639227	NO
AGO3	-0.151354	0.826619	-0.977974	0.468201	NO	0.723775	NO
AGPAT3	0.82265	-0.266635	1.08929	0.00401808	lengthened	0.0357016	lengthened
AGPAT5	-0.513925	0.035414	-0.549339	0.400238	NO	0.669947	NO
AGPS	-0.56123	1.37702	-1.93825	0.00109385	shortened	0.0147097	shortened
AGTPBP1	-0.196209	0.470134	-0.666343	0.167134	NO	0.402607	NO
AHCTF1	-2.22174	-0.394211	-1.82753	0.01054	shortened	0.0696671	NO
AHCYL1	-0.379623	0.416484	-0.796107	0.00147737	shortened	0.0183655	shortened
AHDC1	0.237688	-0.0924608	0.330149	1	NO	1	NO
AHR	-0.073352	-0.694497	0.621145	0.460297	NO	0.716488	NO
AIMP1	-0.179924	0.116126	-0.296049	0.58974	NO	0.826424	NO
AK3	0.433608	-0.414389	0.847997	0.163402	NO	0.398578	NO
AKAP1	-0.19866	0.100184	-0.298844	0.708403	NO	0.893858	NO
AKIP1	-0.829426	0.277489	-1.10692	0.0986959	NO	0.298249	NO
AKIRIN1	-0.687407	0.488314	-1.17572	0.00712392	shortened	0.0536753	NO
AKIRIN2	0.885171	0.419601	0.46557	0.536209	NO	0.781927	NO
AKR7A2	1.04504	0.117134	0.927908	0.417723	NO	0.686036	NO
ALDH16A1	-0.393327	-0.366295	-0.0270327	1	NO	1	NO
ALDH1B1	-1.41439	-1.52987	0.115477	1	NO	1	NO
ALDH5A1	-1.6945	-1.82943	0.13493	1	NO	1	NO
ALDH9A1	-0.116308	-0.665928	0.54962	0.264423	NO	0.534142	NO
ALKBH1	-1.26239	-0.073352	-1.18903	0.341163	NO	0.615137	NO
ALKBH4	0.000648597	-0.999351	1	0.367473	NO	0.638777	NO
ALMS1	-0.677423	-0.776959	0.0995357	1	NO	1	NO
AMD1	-0.00969335	2.68995	-2.69964	3.90346e-06	shortened	0.000225072	shortened
AMFR	-1.15135	0.536701	-1.68806	0.040035	shortened	0.165962	NO
AMMECR1	-0.217697	0.831368	-1.04906	0.00405773	shortened	0.0359361	shortened
ANAPC16	-0.291532	-0.736317	0.444785	0.271821	NO	0.545251	NO
ANAPC7	1.90754	-0.820381	2.72792	0.00187821	lengthened	0.0216593	lengthened
ANGEL2	0.656	-0.307474	0.963474	0.162635	NO	0.398016	NO
ANKFY1	-1.55189	0.188276	-1.74017	0.000950536	shortened	0.0132937	shortened
ANKH	0.263683	0.0620491	0.201634	0.832231	NO	0.963794	NO
ANKHD1	-0.124882	0.585611	-0.710493	0.263016	NO	0.533514	NO
ANKIB1	-0.414389	0.000648597	-0.415037	0.730014	NO	0.908478	NO
ANKLE2	-0.131989	0.126179	-0.258169	0.82382	NO	0.959147	NO
ANKRD13C	-0.0273658	-1.87382	1.84645	0.0681552	NO	0.234392	NO
ANKRD17	-1.35299	1.00882	-2.36181	0.000150703	shortened	0.00358249	shortened
ANKRD39	-0.0924608	-0.611426	0.518965	0.323229	NO	0.60107	NO
ANKRD49	-1.41439	0.296104	-1.71049	0.367022	NO	0.638777	NO
ANKRD52	-0.53992	-0.866901	0.326981	0.570761	NO	0.810673	NO
ANP32A	0.143093	-0.225355	0.368448	0.0633351	NO	0.224657	NO
ANP32B	0.0175745	0.605789	-0.588214	1.84357e-05	shortened	0.000805817	shortened
ANP32E	-0.325775	-0.154686	-0.171088	0.356266	NO	0.631446	NO
ANTXR2	-1.34039	0.336252	-1.67664	0.00717263	shortened	0.0538444	NO
ANXA4	0.242723	-0.276885	0.519609	0.323142	NO	0.60107	NO
ANXA7	-0.977325	-0.764886	-0.212439	0.66678	NO	0.871454	NO
AP1S2	-0.136855	0.571672	-0.708527	0.106648	NO	0.312451	NO
AP1S3	0.000648597	3.04504	-3.04439	0.0808696	NO	0.263409	NO
AP2A2	0.170574	-0.213692	0.384265	0.787057	NO	0.941273	NO
AP2B1	0.122877	0.0185705	0.104306	0.869905	NO	0.983404	NO
AP3B1	-0.0924608	-0.390141	0.297681	1	NO	1	NO
AP3M1	0.229467	1.63624	-1.40677	0.0818457	NO	0.265313	NO
AP5B1	-0.776959	-0.191996	-0.584963	0.477087	NO	0.730455	NO
AP5M1	-1.10627	-0.298912	-0.807355	0.426402	NO	0.692253	NO
APBB2	0.0710379	-1.66232	1.73335	0.153156	NO	0.383941	NO
APH1B	0.0130323	-1.57193	1.58496	0.0103206	lengthened	0.0687194	NO
APLP2	0.306854	-0.712912	1.01977	5.32389e-06	lengthened	0.000282897	lengthened
APOBEC3C	0.347451	0.550422	-0.20297	0.655443	NO	0.865323	NO
APOL6	-0.347275	0.946799	-1.29407	0.00108053	shortened	0.0147097	shortened
APOOL	-0.0924608	1.26842	-1.36088	0.00358328	shortened	0.0328745	shortened
APP	0.524211	-0.179172	0.703383	0.0363577	lengthened	0.156721	NO
APPBP2	0.286051	-0.829426	1.11548	0.354298	NO	0.629922	NO
APPL1	0.43976	0.116126	0.323634	0.801431	NO	0.950909	NO
APTX	-0.02011	0.529028	-0.549138	0.424468	NO	0.691516	NO
AQR	-0.566392	-1.26587	0.699474	0.323925	NO	0.60107	NO
ARF1	-0.0681504	0.0350001	-0.103151	0.452089	NO	0.709416	NO
ARF3	-0.07192	0.11959	-0.19151	0.43743	NO	0.697768	NO
ARFGEF1	-0.114829	0.000648597	-0.115477	1	NO	1	NO
ARFGEF3	-0.414389	0.833539	-1.24793	0.274859	NO	0.548602	NO
ARHGAP11A	-0.414389	-0.164411	-0.249978	0.524131	NO	0.771319	NO
ARHGAP12	-0.999351	0.685147	-1.6845	0.326149	NO	0.602087	NO
ARHGAP23	0.433608	0.170574	0.263034	1	NO	1	NO
ARHGAP26	1.17057	0.263683	0.906891	0.672769	NO	0.874547	NO
ARHGAP32	0.109173	-0.294095	0.403268	0.664971	NO	0.871072	NO
ARHGAP35	-0.892436	-0.314853	-0.577583	0.210906	NO	0.46772	NO
ARID1A	0.0786511	0.186307	-0.107655	0.682545	NO	0.879133	NO
ARID1B	-0.0948474	1.56289	-1.65774	7.79071e-05	shortened	0.00215437	shortened
ARID2	0.277489	-0.191996	0.469485	0.60295	NO	0.833228	NO
ARID3A	-0.327628	0.917125	-1.24475	8.40797e-07	shortened	6.90473e-05	shortened
ARIH1	1.97793	-0.388702	2.36663	0.00137663	lengthened	0.0175149	lengthened
ARIH2	-0.244464	0.332845	-0.577309	0.0773045	NO	0.257049	NO
ARL1	0.0217102	0.707602	-0.685891	0.286986	NO	0.561134	NO
ARL11	1.36322	1.90754	-0.544321	1	NO	1	NO
ARL14EP	-2.73632	-0.191996	-2.54432	0.0515452	NO	0.194822	NO
ARL2BP	0.0527371	0.503149	-0.450412	0.646557	NO	0.862288	NO
ARL5A	0.37916	1.30808	-0.928917	0.0271653	shortened	0.131461	NO
ARL6IP5	0.334072	-0.140214	0.474286	0.335933	NO	0.610992	NO
ARL8A	-0.91396	-0.573455	-0.340505	0.268875	NO	0.540943	NO
ARL8B	-0.24036	-0.310766	0.0704068	0.7947	NO	0.946644	NO
ARMC1	-1.02011	-1.02011	4.66294e-15	1	NO	1	NO
ARMC10	-0.623652	0.0673196	-0.690972	0.00245962	shortened	0.0259361	shortened
ARMC8	-0.954957	-0.53992	-0.415037	0.775906	NO	0.931874	NO
ARNT	1.04504	0.248576	0.796467	0.35099	NO	0.625778	NO
ARPC1B	-0.184383	1.35473	-1.53911	1.62378e-07	shortened	1.79752e-05	shortened
ARPC2	-0.304764	0.237688	-0.542452	5.3336e-05	shortened	0.00165812	shortened
ARPC5L	-0.839695	-0.18557	-0.654125	0.0127384	shortened	0.0789955	NO
ARPIN-AP3S2	0.524211	0.100184	0.424026	0.623798	NO	0.848642	NO
ARPP19	0.283583	-0.922536	1.20612	0.000454665	lengthened	0.00784804	lengthened
ARSD	0.0851821	0.0381233	0.0470588	1	NO	1	NO
ASAP1	-0.232186	0.711142	-0.943328	0.121268	NO	0.337408	NO
ASB1	0.0550964	-2.25089	2.30599	0.00466212	lengthened	0.0398627	lengthened
ASB3	0.483731	-1.22174	1.70548	0.0248822	lengthened	0.125828	NO
ASB6	0.363219	0.585611	-0.222392	1	NO	1	NO
ASB8	-0.18612	1.42211	-1.60823	0.0296841	shortened	0.13822	NO
ASCC1	-0.221744	-0.21508	-0.00666373	1	NO	1	NO
ASCL2	-0.801412	0.000648597	-0.802061	0.400105	NO	0.669947	NO
ASF1A	0.640059	0.219962	0.420097	0.473824	NO	0.727632	NO
ASIC1	-0.574854	0.000648597	-0.575502	0.411564	NO	0.680178	NO
ASL	-2.11483	-0.513925	-1.6009	0.0957513	NO	0.292642	NO
ASXL1	0.0185705	-0.883874	0.902445	0.150364	NO	0.37941	NO
ASXL2	-1.99935	0.369882	-2.36923	0.0587673	NO	0.212629	NO
ATAD1	1.00065	0.42996	0.570688	0.626819	NO	0.850189	NO
ATAD2	-0.524572	-0.347275	-0.177297	0.860611	NO	0.977766	NO
ATAD5	-2.17992	0.170574	-2.3505	0.02653	shortened	0.129078	NO
ATF1	-0.829426	-1.41439	0.584963	0.411112	NO	0.680178	NO
ATF2	-0.0983614	1.26368	-1.36204	0.0931757	NO	0.287265	NO
ATF7	0.0958058	-1.41439	1.51019	0.0220826	lengthened	0.117571	NO
ATG10	0.263683	1.90754	-1.64386	0.60471	NO	0.834787	NO
ATG12	-1.77696	-0.829426	-0.947533	0.389972	NO	0.661341	NO
ATG13	-0.0220715	-0.0184602	-0.00361125	1	NO	1	NO
ATG2B	0.296104	-0.598813	0.894918	0.240606	NO	0.506435	NO
ATG4B	-0.221744	0.770036	-0.991779	0.173128	NO	0.411199	NO
ATG4C	-0.584314	0.207099	-0.791413	0.330183	NO	0.606218	NO
ATL3	0.630005	1.58561	-0.955606	0.197491	NO	0.447866	NO
ATM	0.678721	2.79506	-2.11634	0.0181582	shortened	0.102554	NO
ATMIN	-0.598813	0.585611	-1.18442	0.061946	NO	0.221028	NO
ATP11A	-0.0924608	0.237688	-0.330149	0.686357	NO	0.881061	NO
ATP2B1	-0.736317	-0.321279	-0.415037	0.768813	NO	0.928882	NO
ATP5MJ	-0.00410493	0.226608	-0.230713	0.360452	NO	0.634351	NO
ATP5PF	-0.488119	-0.233502	-0.254617	0.0233071	NO	0.122884	NO
ATP6AP1L	0.286051	0.585611	-0.29956	1	NO	1	NO
ATP6V1C1	-0.522913	-1.09246	0.569547	0.361437	NO	0.634351	NO
ATP6V1D	0.0381233	-0.0273658	0.0654891	1	NO	1	NO
ATP6V1E1	-0.029364	-0.191996	0.162633	1	NO	1	NO
ATP6V1H	2.04504	0.053116	1.99193	0.0793462	NO	0.26223	NO
ATPAF1	2.28605	-0.269999	2.55605	0.0287691	lengthened	0.136598	NO
ATRX	0.00941881	-0.0664656	0.0758844	0.877656	NO	0.989371	NO
ATXN1L	-2.73632	0.808004	-3.54432	0.000574441	shortened	0.00921145	shortened
ATXN2	-1.13685	0.990001	-2.12686	0.000295432	shortened	0.00563817	shortened
ATXN3	0.263683	0.170574	0.0931094	1	NO	1	NO
AUH	0.585611	2.67307	-2.08746	0.233992	NO	0.500042	NO
AVEN	0.354286	0.948181	-0.593896	0.473473	NO	0.727632	NO
AZI2	1.84195	0.433608	1.40834	0.0495042	lengthened	0.189754	NO
AZIN1	0.382078	-0.235419	0.617496	0.239575	NO	0.506435	NO
B3GALT6	-0.837332	0.0479543	-0.885286	0.0126357	shortened	0.0785381	NO
BABAM2	-0.156591	-1.41439	1.2578	0.224858	NO	0.489451	NO
BAG5	-3.22174	-0.703896	-2.51785	0.123226	NO	0.340759	NO
BAMBI	-0.625893	-1.73632	1.11042	0.349779	NO	0.625529	NO
BARD1	0.119948	1.82265	-1.7027	0.0122441	shortened	0.0769876	NO
BASP1	-0.450915	0.848646	-1.29956	6.45423e-06	shortened	0.000330018	shortened
BATF3	0.585611	0.309977	0.275634	0.826133	NO	0.959632	NO
BAZ1B	0.70833	-0.15855	0.86688	0.00384077	lengthened	0.0344652	lengthened
BAZ2A	0.208244	0.411582	-0.203338	0.757346	NO	0.921602	NO
BBIP1	-1.82943	1.01188	-2.8413	0.00582779	shortened	0.0463147	shortened
BBS4	1.17057	-1.63678	2.80735	0.0426168	lengthened	0.172891	NO
BBX	-0.768026	1.17057	-1.9386	0.0430162	shortened	0.173561	NO
BCAS2	-0.456209	-0.496851	0.040642	1	NO	1	NO
BCAT1	0.500999	1.37221	-0.871209	0.00835232	shortened	0.0593142	NO
BCCIP	-2.17992	-0.916889	-1.26303	0.232628	NO	0.498358	NO
BCL2	0.518497	0.632917	-0.11442	1	NO	1	NO
BCL2L13	-0.414389	1.17057	-1.58496	0.064461	NO	0.226455	NO
BCL2L2-PABPN1	-0.150048	-0.633557	0.483509	0.0352787	lengthened	0.153954	NO
BCORL1	0.701088	-0.244464	0.945552	0.495469	NO	0.748451	NO
BDH1	-0.473283	-0.644395	0.171112	0.760512	NO	0.924394	NO
BET1L	0.0576795	1.58561	-1.52793	0.302385	NO	0.577637	NO
BFAR	-0.0924608	2.08811	-2.18057	0.0189298	shortened	0.105555	NO
BHLHE40	-0.21003	0.301818	-0.511849	0.43927	NO	0.699014	NO
BICRAL	0.743152	0.340499	0.402654	0.648669	NO	0.863464	NO
BID	-0.781171	0.382078	-1.16325	0.000767348	shortened	0.0116827	shortened
BIRC5	0.511611	0.237688	0.273923	0.821073	NO	0.958506	NO
BLM	-0.736317	0.360051	-1.09637	0.122445	NO	0.339985	NO
BLOC1S5	-1.58431	-0.288858	-1.29546	0.301351	NO	0.576891	NO
BLOC1S6	-0.478998	1.30808	-1.78708	0.00084173	shortened	0.0123972	shortened
BMI1	-0.533853	0.0822871	-0.61614	0.0012378	shortened	0.0162051	shortened
BNIP2	-0.244464	-0.592176	0.347712	0.237379	NO	0.504152	NO
BNIP3L	0.486075	-0.307474	0.793549	0.321069	NO	0.59924	NO
BORCS8	-0.829426	0.585611	-1.41504	0.109144	NO	0.314994	NO
BPNT1	0.000648597	-0.414389	0.415037	0.545537	NO	0.789325	NO
BRAP	-0.636781	-1.05182	0.415037	0.735553	NO	0.910621	NO
BRAT1	0.217879	0.180769	0.0371099	1	NO	1	NO
BRCA1	-0.817745	-0.288858	-0.528887	0.350745	NO	0.625778	NO
BRD3	0.138152	0.412775	-0.274622	0.6253	NO	0.849577	NO
BRD4	-0.124882	2.58561	-2.71049	5.44974e-05	shortened	0.00165942	shortened
BRD7	-0.288858	-0.584314	0.295456	0.609657	NO	0.838666	NO
BRI3BP	-0.0269071	0.398526	-0.425433	0.100478	NO	0.30121	NO
BRK1	-0.72105	0.0960032	-0.817053	0.0150178	shortened	0.0885916	NO
BRPF1	0.00551435	0.511611	-0.506096	0.227989	NO	0.492112	NO
BSDC1	-0.0273658	1.51161	-1.53898	0.0432704	shortened	0.173561	NO
BSPRY	-0.829426	-1.07735	0.247928	1	NO	1	NO
BTAF1	-0.928962	1.04504	-1.974	0.0124268	shortened	0.0775345	NO
BTBD9	-1.52987	-0.928962	-0.600904	0.730135	NO	0.908478	NO
BTF3L4	1.78724	-0.414389	2.20163	0.000187736	lengthened	0.00410294	lengthened
BTG1	-0.0346845	0.486075	-0.52076	0.315676	NO	0.593405	NO
BUB1	-0.534683	0.478696	-1.01338	0.0261266	shortened	0.128266	NO
BUD23	-0.535951	-0.466228	-0.069723	0.83263	NO	0.963794	NO
BYSL	0.202282	-0.493559	0.695842	0.17724	NO	0.417669	NO
BZW1	0.220327	0.251192	-0.0308654	1	NO	1	NO
C10orf88	2.17057	-0.829426	3	0.119582	NO	0.334435	NO
C11orf58	0.380791	0.0681116	0.31268	0.405088	NO	0.673903	NO
C12orf29	0.151208	-0.283144	0.434353	0.55127	NO	0.794569	NO
C12orf43	-0.999351	0.585611	-1.58496	0.338638	NO	0.612215	NO
C12orf75	-0.414389	-1.75319	1.3388	0.0137077	lengthened	0.0840077	NO
C15orf39	0.121664	0.0620491	0.0596149	1	NO	1	NO
C16orf87	0.170574	1.00065	-0.830075	0.5169	NO	0.765883	NO
C17orf75	-0.566392	0.231974	-0.798366	0.423723	NO	0.691049	NO
C18orf21	0.924413	-0.173381	1.09779	0.134445	NO	0.359213	NO
C18orf54	-1.06647	0.848646	-1.91511	0.0922152	NO	0.285857	NO
C1GALT1	0.248576	-0.253924	0.5025	0.382918	NO	0.653468	NO
C1GALT1C1	-0.584314	-0.687407	0.103093	1	NO	1	NO
C1QBP	-0.700693	-0.065963	-0.63473	0.00150475	shortened	0.0185358	shortened
C1orf21	0.833539	1.6445	-0.810966	0.440732	NO	0.700108	NO
C1orf52	0.000648597	0.154977	-0.154328	1	NO	1	NO
C1orf74	-0.703896	-0.414389	-0.289507	1	NO	1	NO
C22orf39	0.496344	-0.151354	0.647698	0.22555	NO	0.490562	NO
C2orf68	0.100184	-1.58431	1.6845	0.158978	NO	0.391309	NO
C2orf69	0.621235	0.000648597	0.620586	0.264573	NO	0.534142	NO
C3orf38	-0.288858	1.17057	-1.45943	0.21005	NO	0.46697	NO
C3orf80	-0.886457	-2.27237	1.38591	0.0377617	lengthened	0.160903	NO
C4orf3	-0.414389	-0.540653	0.126264	0.879749	NO	0.990494	NO
C4orf46	1.02618	-0.558779	1.58496	0.0171335	lengthened	0.0983724	NO
C6orf62	-0.269999	-0.584314	0.314315	0.499084	NO	0.752235	NO
C6orf89	0.200947	0.297266	-0.0963184	0.779467	NO	0.933432	NO
C8orf33	0.614757	-0.546301	1.16106	0.000446279	lengthened	0.00778312	lengthened
C9orf40	-0.414389	0.351146	-0.765535	0.185096	NO	0.429828	NO
C9orf78	-0.480143	0.881067	-1.36121	2.86208e-05	shortened	0.00109243	shortened
CA5B	-2.58431	0.116126	-2.70044	0.0341769	shortened	0.152585	NO
CAB39L	1.58561	0.308077	1.27753	0.0727324	NO	0.245123	NO
CABLES1	0.223041	0.833539	-0.610498	0.436238	NO	0.696645	NO
CABLES2	0.109173	0.585611	-0.476438	0.591637	NO	0.826424	NO
CACUL1	0.0946247	1.04504	-0.950418	0.249414	NO	0.515964	NO
CACYBP	-0.668962	0.0677915	-0.736753	0.000231834	shortened	0.00483285	shortened
CALCOCO2	0.334803	-1.12488	1.45969	0.0209906	lengthened	0.11376	NO
CALM1	0.499881	0.0875842	0.412297	0.103482	NO	0.307496	NO
CALM3	-0.326441	0.337684	-0.664125	0.00359385	shortened	0.0328745	shortened
CALU	0.239836	0.457096	-0.21726	0.526031	NO	0.772543	NO
CAMK1D	0.408733	0.14749	0.261243	0.824252	NO	0.959147	NO
CAMK2G	-0.262386	0.793719	-1.05611	0.0157901	shortened	0.0918263	NO
CAMK2N1	-0.829426	0.511611	-1.34104	0.113499	NO	0.322752	NO
CAMKK2	0.408733	0.344603	0.0641303	1	NO	1	NO
CAMSAP1	0.170574	-1.22174	1.39232	0.193063	NO	0.442266	NO
CAND1	-0.16285	0.103459	-0.26631	0.567103	NO	0.808442	NO
CANX	0.130816	-0.171346	0.302162	0.184985	NO	0.429828	NO
CAP1	-0.30321	1.734	-2.03721	6.61737e-13	shortened	2.98885e-10	shortened
CAPRIN1	-0.118933	-0.225944	0.107011	0.860867	NO	0.977766	NO
CAPZA1	-0.347602	-0.168228	-0.179373	0.467031	NO	0.722817	NO
CAPZA2	0.298329	0.195665	0.102665	0.857397	NO	0.97669	NO
CAPZB	-0.21237	0.127761	-0.340131	0.102616	NO	0.30593	NO
CARM1	-0.491557	1.02514	-1.5167	1.48999e-07	shortened	1.75559e-05	shortened
CASK	2.58561	-0.736317	3.32193	0.0416711	lengthened	0.169817	NO
CASP2	0.165708	0.907539	-0.741831	0.575582	NO	0.815382	NO
CASP6	0.0381233	-0.954957	0.993081	0.223935	NO	0.488618	NO
CBFA2T3	-0.307474	0.808004	-1.11548	0.326776	NO	0.602834	NO
CBFB	-0.227976	-0.62084	0.392864	0.537171	NO	0.782652	NO
CBLL1	-0.21645	1.51161	-1.72806	0.0314461	shortened	0.143075	NO
CBR4	0.322577	0.470134	-0.147557	1	NO	1	NO
CBX2	-0.344	-0.0424201	-0.301579	0.58851	NO	0.826424	NO
CBX3	-0.228377	-0.183776	-0.0446009	0.84566	NO	0.969919	NO
CBX4	0.56052	0.344603	0.215917	0.545154	NO	0.789191	NO
CBX5	-0.17706	0.322577	-0.499637	0.14181	NO	0.369006	NO
CBX8	-1.06647	-1.57193	0.505465	0.56422	NO	0.806264	NO
CCAR1	-0.324191	-0.390141	0.0659503	0.888903	NO	0.997486	NO
CCDC115	-0.0451551	-0.202885	0.15773	0.864171	NO	0.981108	NO
CCDC125	1.17057	1.10917	0.0614005	1	NO	1	NO
CCDC142	1.58561	0.170574	1.41504	0.6004	NO	0.831842	NO
CCDC174	1.07104	1.02618	0.0448542	1	NO	1	NO
CCDC25	0.277489	-0.414389	0.691878	0.164585	NO	0.399728	NO
CCDC47	0.107564	-0.478519	0.586083	0.279825	NO	0.555042	NO
CCDC59	-0.512793	-0.589476	0.076683	0.885874	NO	0.995323	NO
CCDC69	-0.873821	-0.414389	-0.459432	1	NO	1	NO
CCDC71	1.22304	-1.81294	3.03598	1.94791e-06	lengthened	0.000121464	lengthened
CCDC82	-1.58431	0.170574	-1.75489	0.0504722	NO	0.192106	NO
CCDC88A	0.248576	0.213642	0.0349338	1	NO	1	NO
CCDC90B	0.258036	0.213642	0.0443941	1	NO	1	NO
CCDC92	-0.47645	-0.792901	0.316451	0.663875	NO	0.870393	NO
CCN3	0.000648597	0.46008	-0.459432	0.598461	NO	0.83095	NO
CCNA2	-0.281327	-0.16997	-0.111357	0.699737	NO	0.890985	NO
CCNB1	-0.615086	-0.574854	-0.0402327	0.918783	NO	1	NO
CCND2	0.367266	0.737614	-0.370349	0.683336	NO	0.879316	NO
CCND3	0.585611	-0.0942541	0.679865	0.0522468	NO	0.196925	NO
CCNG2	-0.414389	0.126179	-0.540568	1	NO	1	NO
CCNK	-0.358894	-0.288858	-0.0700358	1	NO	1	NO
CCNL2	-0.158049	0.546441	-0.70449	0.0909481	NO	0.282648	NO
CCNT2	1.08038	0.223041	0.857335	0.399634	NO	0.669764	NO
CCNY	0.129932	-0.507498	0.63743	0.274997	NO	0.548602	NO
CCP110	-0.276885	1.17057	-1.44746	0.215278	NO	0.474973	NO
CCPG1	0.585611	-0.307474	0.893085	0.07772	NO	0.257809	NO
CCT4	-0.232869	-0.144928	-0.0879405	0.538945	NO	0.783739	NO
CCT5	0.115135	0.0384333	0.0767014	0.671155	NO	0.874512	NO
CCT6A	0.0233476	-0.141608	0.164956	0.275253	NO	0.548602	NO
CD164	0.0306433	-0.32558	0.356223	0.285658	NO	0.559749	NO
CD2AP	-0.461695	-0.109534	-0.35216	0.496202	NO	0.748723	NO
CD2BP2	-0.17735	-0.428195	0.250845	0.564093	NO	0.806264	NO
CD44	-0.142017	-0.0827674	-0.0592492	0.916577	NO	1	NO
CD53	-0.414389	-0.923403	0.509014	1	NO	1	NO
CD55	-1.08816	0.98771	-2.07587	8.03532e-05	shortened	0.00217757	shortened
CD63	-0.503887	-0.0896622	-0.414225	0.00269293	shortened	0.0273327	shortened
CD82	0.223041	0.72763	-0.504589	0.142082	NO	0.369006	NO
CDAN1	-1.73632	-0.481503	-1.25481	0.429521	NO	0.693541	NO
CDC27	-0.496851	-0.829426	0.332575	0.67931	NO	0.876633	NO
CDC34	-0.708836	2.58561	-3.29445	0.0140339	shortened	0.0845155	NO
CDC37L1	0.585611	1.51161	-0.925999	0.651008	NO	0.863648	NO
CDC42	0.11569	0.00456365	0.111126	0.652641	NO	0.864233	NO
CDC42EP3	0.380791	0.585611	-0.20482	0.816204	NO	0.956296	NO
CDC42SE1	0.430636	-1.35299	1.78362	0.00199837	lengthened	0.0225182	lengthened
CDC5L	-0.736317	-0.0339652	-0.702352	0.146722	NO	0.374484	NO
CDC73	-3.22174	-1.77696	-1.44478	0.642845	NO	0.860726	NO
CDCA2	0.100184	0.907539	-0.807355	0.198408	NO	0.44882	NO
CDCA7	1.04504	-0.312749	1.35779	0.000986283	lengthened	0.0136369	lengthened
CDIP1	-2.87382	-1.4815	-1.39232	0.323919	NO	0.60107	NO
CDK1	-0.0246827	-0.0518188	0.0271361	1	NO	1	NO
CDK16	0.507609	0.347056	0.160553	0.769751	NO	0.928931	NO
CDK5RAP2	0.0710379	-2.26239	2.33342	3.85907e-05	lengthened	0.00129112	lengthened
CDK6	-0.370668	-0.203282	-0.167385	0.610189	NO	0.838971	NO
CDK9	2.90754	0.263683	2.64386	0.119213	NO	0.334093	NO
CDKN2AIP	-1.22174	1.58561	-2.80735	0.146852	NO	0.374484	NO
CDS2	0.229467	-0.414389	0.643856	0.331495	NO	0.607404	NO
CDT1	-0.999351	0.288894	-1.28824	0.000914656	shortened	0.0129776	shortened
CEBPB	0.394012	0.452973	-0.0589615	0.865437	NO	0.982037	NO
CEBPG	0.23273	0.341506	-0.108776	0.727012	NO	0.905425	NO
CEBPZ	0.279508	-0.198929	0.478437	0.186767	NO	0.431764	NO
CELF1	-0.344	-0.359941	0.0159415	1	NO	1	NO
CELF2	-0.368095	1.01278	-1.38088	1.8445e-06	shortened	0.000119014	shortened
CENPA	-0.0325183	-0.48256	0.450042	0.150871	NO	0.37999	NO
CENPE	0.408733	-0.0518188	0.460552	0.621656	NO	0.847002	NO
CENPF	0.808004	0.267871	0.540133	0.247135	NO	0.51321	NO
CENPH	-0.171819	0.112858	-0.284677	0.496122	NO	0.748723	NO
CENPI	0.263683	0.100184	0.163499	1	NO	1	NO
CENPL	-0.0358773	1.35115	-1.38702	0.207811	NO	0.463514	NO
CENPM	3.53981	0.280757	3.25905	0.000117817	lengthened	0.00295634	lengthened
CENPO	0.388165	0.433608	-0.045443	1	NO	1	NO
CENPQ	-1.06647	0.308077	-1.37454	0.103834	NO	0.307866	NO
CENPS	-0.344	0.170574	-0.514573	0.439901	NO	0.699198	NO
CEP104	-1.99935	-0.414389	-1.58496	0.192917	NO	0.442266	NO
CEP120	-1.99935	1.58561	-3.58496	0.000909266	shortened	0.0129776	shortened
CEP135	-2.58431	-0.0518188	-2.5325	0.109023	NO	0.314982	NO
CEP350	0.0647789	1.67307	-1.6083	0.015212	shortened	0.0892308	NO
CEP41	0.701088	0.8557	-0.154612	1	NO	1	NO
CEP43	-0.342239	-0.221744	-0.120495	1	NO	1	NO
CEP57	0.615358	0.808004	-0.192645	0.833029	NO	0.963794	NO
CEP78	2.58561	1.90754	0.678072	1	NO	1	NO
CEPT1	0.0710379	-2.91689	2.98793	0.00496229	lengthened	0.0415056	lengthened
CERS2	-0.712912	-0.059724	-0.653188	0.00748944	shortened	0.0548551	NO
CES2	-0.839695	1.78724	-2.62694	0.000145757	shortened	0.00352681	shortened
CETN3	-0.465015	-0.616023	0.151008	0.841624	NO	0.969289	NO
CFAP298	-0.147697	0.426133	-0.57383	0.0765715	NO	0.255238	NO
CFD	1.90754	0.960651	0.946889	0.247915	NO	0.514004	NO
CFL1	-0.0501736	0.35805	-0.408223	0.00101173	shortened	0.0139177	shortened
CGGBP1	-1.31771	-0.0220715	-1.29564	0.0234494	shortened	0.123155	NO
CHAF1A	-0.197578	-0.31346	0.115882	0.731203	NO	0.908556	NO
CHAF1B	-0.736317	-0.345126	-0.391191	0.488909	NO	0.740893	NO
CHCHD7	0.113788	-0.389936	0.503723	0.023209	lengthened	0.122845	NO
CHD1	0.536701	-0.944904	1.48161	0.0673998	NO	0.23332	NO
CHD2	0.585611	-0.173381	0.758992	0.41321	NO	0.681557	NO
CHD3	0.0424688	-0.24761	0.290079	0.354283	NO	0.629922	NO
CHD8	0.730001	1.70109	-0.971087	0.39286	NO	0.663334	NO
CHMP1B	-0.0358773	0.0550964	-0.0909737	1	NO	1	NO
CHMP2B	-0.96693	0.0881114	-1.05504	0.0344774	shortened	0.153025	NO
CHMP4A	0.936108	0.865719	0.0703893	1	NO	1	NO
CHMP4B	-1.07965	-0.607034	-0.472619	0.0887531	NO	0.279848	NO
CHST12	-0.812938	0.309977	-1.12291	0.0572158	NO	0.208345	NO
CHST7	-0.0273658	0.363219	-0.390584	0.625013	NO	0.849577	NO
CHSY1	-0.568717	-0.0135095	-0.555208	0.0740189	NO	0.248564	NO
CHTOP	-0.668962	-0.426362	-0.2426	0.508274	NO	0.758493	NO
CHURC1	0.533144	0.0237322	0.509411	0.372754	NO	0.645407	NO
CIAO1	-0.184907	0.154977	-0.339884	0.451955	NO	0.709416	NO
CIAPIN1	0.242723	-0.517482	0.760206	0.202323	NO	0.456415	NO
CISD1	0.536701	1.19227	-0.655567	0.305183	NO	0.580383	NO
CISD2	0.119043	-1.87382	1.99286	0.000492674	lengthened	0.00824165	lengthened
CKAP2	-0.288858	-0.19866	-0.0901978	0.884689	NO	0.994403	NO
CKAP2L	-0.334219	0.139547	-0.473765	0.293054	NO	0.568081	NO
CKAP4	0.128753	0.567233	-0.438479	0.0796892	NO	0.262463	NO
CLASP1	-0.524013	0.237688	-0.761701	0.23005	NO	0.493877	NO
CLCC1	-0.173381	-0.414389	0.241008	1	NO	1	NO
CLCN3	0.0831108	-0.999351	1.08246	0.639614	NO	0.857672	NO
CLCN7	1.17057	-0.0686141	1.23919	0.0844853	NO	0.271452	NO
CLEC2B	-0.414389	-0.101089	-0.3133	0.0124456	shortened	0.0775345	NO
CLEC2D	0.685147	-0.414389	1.09954	0.590635	NO	0.826424	NO
CLEC5A	0.0797202	-0.203822	0.283542	0.431027	NO	0.693541	NO
CLHC1	3.28605	0.808004	2.47805	0.272069	NO	0.545344	NO
CLIC4	0.454367	0.0251432	0.429223	0.374511	NO	0.645407	NO
CLK3	-0.120658	-0.382208	0.261551	0.589409	NO	0.826424	NO
CLK4	-1.67742	-0.151354	-1.52607	0.248088	NO	0.514004	NO
CLN5	0.585611	0.511611	0.0740006	1	NO	1	NO
CLN8	0.322577	1.21788	-0.895303	0.342973	NO	0.617169	NO
CLP1	-0.655397	-1.99935	1.34395	0.444069	NO	0.702527	NO
CLPB	0.585611	0.92003	-0.334419	0.654318	NO	0.865323	NO
CLPTM1L	0.298898	0.0837898	0.215108	0.402644	NO	0.673143	NO
CLPX	-0.455031	0.683913	-1.13894	0.00484396	shortened	0.0408945	shortened
CLSTN1	-0.113008	-0.829426	0.716418	0.154108	NO	0.384915	NO
CLTB	0.0217102	0.691406	-0.669696	0.257984	NO	0.526855	NO
CLTC	-0.496851	-0.118404	-0.378447	0.115958	NO	0.327681	NO
CMIP	0.191332	1.51161	-1.32028	0.0797202	NO	0.262463	NO
CMPK1	-0.217157	0.0674801	-0.284637	0.362578	NO	0.634351	NO
CMTM3	0.286051	0.413845	-0.127794	0.855387	NO	0.97563	NO
CMTM6	0.00806607	0.848646	-0.840579	0.00569602	shortened	0.0458048	shortened
CMTR2	0.0330701	-0.414389	0.447459	0.766386	NO	0.927604	NO
CNBP	-0.37287	-0.0301238	-0.342746	0.148506	NO	0.376174	NO
CNIH1	-0.6312	-0.462752	-0.168448	0.710799	NO	0.893858	NO
CNOT1	0.122365	0.503149	-0.380784	0.257794	NO	0.526855	NO
CNOT10	-0.276885	-0.452863	0.175978	0.76271	NO	0.924394	NO
CNOT6	0.618033	0.0550964	0.562936	0.362293	NO	0.634351	NO
CNST	1.17057	2.39297	-1.22239	0.651401	NO	0.863648	NO
COA3	-0.461695	-1.16928	0.707582	0.2377	NO	0.50418	NO
COA4	-0.584314	-0.414389	-0.169925	0.705438	NO	0.892495	NO
COA5	-0.114829	-0.36095	0.246121	0.834552	NO	0.964039	NO
COA7	-0.276885	0.808004	-1.08489	0.0554662	NO	0.205132	NO
COA8	0.170574	0.536701	-0.366128	0.56562	NO	0.806757	NO
COG7	-0.221744	-0.829426	0.607683	0.597743	NO	0.83095	NO
COL27A1	-0.928962	-0.616023	-0.312939	0.652754	NO	0.864233	NO
COL9A2	-1.41439	-0.221744	-1.19265	0.418917	NO	0.686036	NO
COMMD10	0.170574	0.213642	-0.0430687	1	NO	1	NO
COMMD2	0.145039	-0.267548	0.412586	0.556052	NO	0.798992	NO
COMMD3-BMI1	0.585611	-0.950442	1.53605	0.0482026	lengthened	0.186584	NO
COMMD5	0.177953	-0.822474	1.00043	0.00561345	lengthened	0.0455462	lengthened
COMMD8	0.142004	-1.13428	1.27629	0.054416	NO	0.20371	NO
COPB1	-0.307474	-0.314853	0.00737953	1	NO	1	NO
COPS2	0.011141	-0.358894	0.370035	0.258851	NO	0.52783	NO
COPS6	-0.225944	0.328638	-0.554582	0.136067	NO	0.360452	NO
COPS7B	1.75554	-0.37132	2.12686	0.0991065	NO	0.298249	NO
COPS8	-0.337768	0.585611	-0.923379	0.31011	NO	0.586051	NO
COPZ1	-0.0554945	0.685147	-0.740641	0.144292	NO	0.37135	NO
COQ3	0.663614	0.290155	0.373458	0.648078	NO	0.863464	NO
CORO1C	-0.414389	-0.899816	0.485427	0.33547	NO	0.61056	NO
COX18	-0.352988	0.000648597	-0.353637	1	NO	1	NO
COX19	1.46008	0.689948	0.770132	0.221538	NO	0.485734	NO
COX20	-1.02207	-0.324752	-0.69732	0.137792	NO	0.363172	NO
CPD	0.0533901	0.208541	-0.155151	0.694292	NO	0.885844	NO
CPNE3	-0.109534	-0.191996	0.0824622	1	NO	1	NO
CPOX	-0.566392	-0.53992	-0.0264722	1	NO	1	NO
CPPED1	-0.414389	-0.792901	0.378512	0.632618	NO	0.852508	NO
CPSF2	0.630005	-2.32128	2.95128	1.74566e-06	lengthened	0.000115384	lengthened
CPSF6	0.271503	0.0794257	0.192077	0.74767	NO	0.916826	NO
CPSF7	-2.17992	0.721126	-2.90105	3.55422e-05	shortened	0.00122105	shortened
CPT2	-0.124882	2.32258	-2.44746	0.0046046	shortened	0.0398627	shortened
CRBN	-0.584314	-0.736317	0.152003	1	NO	1	NO
CREB1	-1.03588	0.322577	-1.35845	0.221721	NO	0.485744	NO
CREB3L2	-0.795479	0.0881114	-0.883591	0.122787	NO	0.340586	NO
CREBBP	-0.0158395	-0.179924	0.164084	0.8305	NO	0.963465	NO
CREBL2	0.170574	0.433608	-0.263034	1	NO	1	NO
CREM	1.17057	1.46008	-0.289507	0.738873	NO	0.911571	NO
CRIPT	0.0881114	0.936108	-0.847997	0.239972	NO	0.506435	NO
CRKL	0.301818	0.14749	0.154328	0.853301	NO	0.974072	NO
CRLS1	-0.292827	0.399015	-0.691842	0.0085036	shortened	0.0600124	NO
CRNDE	0.755536	0.843409	-0.0878728	0.892988	NO	1	NO
CRTAP	-0.0574544	-0.0177634	-0.0396909	0.924927	NO	1	NO
CSDE1	-0.427168	-0.307938	-0.11923	0.374622	NO	0.645407	NO
CSE1L	-1.61792	-0.326298	-1.29162	5.91825e-05	shortened	0.00174331	shortened
CSF3R	-0.600802	-0.318174	-0.282628	0.717346	NO	0.900003	NO
CSK	-0.254665	-0.153264	-0.101401	0.699958	NO	0.890985	NO
CSNK1A1	-0.103187	0.179291	-0.282478	0.451763	NO	0.709416	NO
CSNK1G2	-0.537071	0.170574	-0.707645	0.301644	NO	0.576891	NO
CSNK1G3	0.539807	0.0550964	0.484711	0.632555	NO	0.852508	NO
CSTF1	2.75554	0.0860401	2.6695	0.00940629	lengthened	0.0645343	NO
CSTF2	-0.501852	-0.550044	0.0481923	1	NO	1	NO
CTDNEP1	0.00739018	-0.0678311	0.0752213	0.704699	NO	0.892495	NO
CTDSPL	-0.355495	0.585611	-0.941106	0.0923007	NO	0.285857	NO
CTDSPL2	0.369882	-0.529866	0.899749	0.224517	NO	0.489153	NO
CTH	-0.829426	-0.829426	-2.88658e-15	1	NO	1	NO
CTNNA1	0.121664	-0.52542	0.647084	0.319889	NO	0.597449	NO
CTNNBIP1	0.663614	-0.162202	0.825815	0.223174	NO	0.487351	NO
CTPS1	-0.0162252	-0.861848	0.845623	0.216224	NO	0.47601	NO
CTSB	-0.155302	-0.0566601	-0.0986416	0.766815	NO	0.92771	NO
CTSG	-0.382208	-0.0510539	-0.331155	0.088339	NO	0.279345	NO
CTU1	1.28605	0.363219	0.922832	0.481028	NO	0.733283	NO
CUEDC1	0.0550964	-0.736317	0.791413	0.705301	NO	0.892495	NO
CUL1	0.363219	0.0820369	0.281182	0.709219	NO	0.893858	NO
CUL3	-1.91689	-1.33639	-0.580503	0.597232	NO	0.830852	NO
CUL4A	0.608331	-0.317713	0.926044	0.000419365	lengthened	0.00742797	lengthened
CUL5	-1.62384	-0.221744	-1.4021	0.129018	NO	0.349989	NO
CWC15	0.454367	-0.254281	0.708647	0.0836362	NO	0.269826	NO
CWC25	-0.307474	0.585611	-0.893085	0.17011	NO	0.407242	NO
CWF19L1	-0.166461	-1.76803	1.60156	0.0184441	lengthened	0.103633	NO
CXXC5	0.100184	0.322577	-0.222392	0.805512	NO	0.952416	NO
CYB5R4	-1.25392	0.170574	-1.4245	0.176182	NO	0.415901	NO
CYBRD1	0.0710379	-1.92896	2	0.0248869	lengthened	0.125828	NO
CYCS	-1.51675	0.204521	-1.72127	1.23553e-07	shortened	1.52194e-05	shortened
CYFIP2	0.770036	-0.16285	0.932886	0.179981	NO	0.421928	NO
CYHR1	1.28605	0.433608	0.852443	0.69275	NO	0.885328	NO
CYLD	-0.414389	2.58561	-3	0.131222	NO	0.353842	NO
CYP20A1	1.67307	0.351146	1.32193	0.213516	NO	0.471964	NO
CYP4V2	1.75554	-0.14137	1.89691	0.175652	NO	0.415011	NO
CYRIA	1.17057	0.116126	1.05445	0.269522	NO	0.541844	NO
CYRIB	-2.07735	-0.414389	-1.66297	0.0645103	NO	0.226455	NO
CYTH2	-0.414389	0.0647789	-0.479168	0.491314	NO	0.743833	NO
CZIB	0.000648597	0.14749	-0.146841	0.841861	NO	0.969289	NO
DARS1	-0.403528	0.823771	-1.2273	3.75298e-13	shortened	2.03411e-10	shortened
DARS2	0.0527371	0.389691	-0.336954	0.408732	NO	0.677885	NO
DAZAP1	0.115391	-0.535404	0.650795	5.77738e-06	lengthened	0.000301091	lengthened
DBF4	0.189682	0.443592	-0.25391	0.733996	NO	0.910226	NO
DBNL	0.229467	-2.99935	3.22882	1.90748e-05	lengthened	0.0008077	lengthened
DBP	-0.414389	0.46008	-0.874469	0.0895223	NO	0.280793	NO
DBR1	0.0330701	-0.138754	0.171825	1	NO	1	NO
DCAF10	0.358201	-0.636781	0.994982	0.0777231	NO	0.257809	NO
DCAF11	-0.677423	0.12525	-0.802673	0.099118	NO	0.298249	NO
DCAF13	-0.414389	0.0167683	-0.431157	0.39651	NO	0.667418	NO
DCAF5	0.314309	0.46008	-0.145771	1	NO	1	NO
DCAF8	-0.53992	-0.736317	0.196397	0.834373	NO	0.964039	NO
DCLRE1B	0.126179	-0.616023	0.742202	0.226366	NO	0.490931	NO
DCP1A	-0.703896	1.05954	-1.76344	1.27901e-05	shortened	0.000608092	shortened
DCTD	-0.194608	1.11904	-1.31365	0.00282809	shortened	0.0279712	shortened
DCTN2	-1.23751	-0.252421	-0.98509	0.0729036	NO	0.245123	NO
DCTN5	0.000648597	-0.0310603	0.0317089	1	NO	1	NO
DCTN6	-0.0773539	-0.288858	0.211504	0.845727	NO	0.969919	NO
DCUN1D5	-0.999351	-0.204029	-0.795322	0.667092	NO	0.871454	NO
DDA1	-0.00999865	-0.856094	0.846096	0.0389534	lengthened	0.164174	NO
DDHD1	0.116126	0.848646	-0.73252	0.517769	NO	0.765914	NO
DDI2	-0.0664656	-0.169276	0.102811	0.869725	NO	0.983404	NO
DDOST	-0.605437	-0.267235	-0.338202	0.0385549	shortened	0.163001	NO
DDRGK1	0.233309	-0.202885	0.436194	0.284348	NO	0.558576	NO
DDX18	-0.400714	-0.0345408	-0.366173	0.229999	NO	0.493877	NO
DDX20	-1.33193	-0.194823	-1.1371	0.0903117	NO	0.282107	NO
DDX21	0.256847	0.640487	-0.38364	0.0118003	shortened	0.0753015	NO
DDX27	0.00659786	0.189682	-0.183085	0.675042	NO	0.874875	NO
DDX31	0.585611	0.621235	-0.0356239	1	NO	1	NO
DDX42	-0.170463	0.0205482	-0.191011	0.671241	NO	0.874512	NO
DDX46	-0.358894	-0.340388	-0.0185055	1	NO	1	NO
DDX51	-1.41439	1.13815	-2.55254	0.0553722	NO	0.205132	NO
DDX52	0.116126	0.223041	-0.106915	1	NO	1	NO
DEDD	-0.233817	0.374107	-0.607924	0.450765	NO	0.70898	NO
DEGS1	0.193294	0.0292177	0.164076	0.708767	NO	0.893858	NO
DENND1C	-0.780038	0.296104	-1.07614	0.0253865	shortened	0.125961	NO
DENND3	-0.460401	0.511611	-0.972012	0.000752583	shortened	0.0115226	shortened
DENND4A	0.322577	0.585611	-0.263034	0.807316	NO	0.95351	NO
DENND4C	-1.28886	0.685147	-1.974	0.056573	NO	0.2069	NO
DENR	-0.14137	0.366298	-0.507668	0.185462	NO	0.430311	NO
DERL1	-0.357056	-0.956916	0.59986	0.106214	NO	0.312185	NO
DERL2	0.907539	-0.355495	1.26303	0.22933	NO	0.493877	NO
DESI1	-0.0857662	0.381597	-0.467363	0.219134	NO	0.480852	NO
DFFA	0.770036	1.12993	-0.359896	0.489099	NO	0.740893	NO
DGAT2	-0.414389	-0.598813	0.184425	1	NO	1	NO
DHFR	2.10917	-0.0924608	2.20163	0.0862619	NO	0.274329	NO
DHODH	-1.11483	1.00065	-2.11548	0.00482516	shortened	0.040863	shortened
DHX33	0.201468	2.39297	-2.1915	0.0335646	shortened	0.150596	NO
DHX34	2.39297	-1.73632	4.12928	0.0046784	lengthened	0.0398694	lengthened
DHX36	-0.0358773	-0.758343	0.722466	0.214359	NO	0.473442	NO
DIDO1	0.340499	-1.91689	2.25739	0.0090398	lengthened	0.062815	NO
DIMT1	0.363219	-0.283144	0.646363	0.254618	NO	0.522738	NO
DIPK1B	1.00065	-0.414389	1.41504	0.275457	NO	0.548602	NO
DIS3	0.34566	-0.283144	0.628805	0.0500215	NO	0.191197	NO
DIS3L	0.376158	0.314964	0.0611942	0.905356	NO	1	NO
DKC1	-0.186788	0.00411245	-0.190901	0.283312	NO	0.557572	NO
DLAT	-1.15135	0.309977	-1.46133	0.00727571	shortened	0.0540196	NO
DLD	0.176726	-0.259666	0.436392	0.0758373	NO	0.253636	NO
DLGAP4	-0.210856	-0.013851	-0.197005	0.725214	NO	0.904736	NO
DLGAP5	0.478696	-0.244464	0.72316	0.411476	NO	0.680178	NO
DLX1	0.46008	-0.344	0.80408	0.116153	NO	0.327892	NO
DMAC2L	0.723115	1.00065	-0.277534	1	NO	1	NO
DNAAF10	2.24858	0.322577	1.926	0.0690929	NO	0.237015	NO
DNAJA1	-0.178322	-0.613422	0.435101	0.210465	NO	0.467507	NO
DNAJA2	0.106443	-1.6945	1.80094	0.0269956	lengthened	0.131107	NO
DNAJA3	-0.151354	0.000648597	-0.152003	0.696908	NO	0.888344	NO
DNAJB1	-0.587538	0.630005	-1.21754	0.0089881	shortened	0.0626163	NO
DNAJB11	0.0287409	-0.316209	0.344949	0.281176	NO	0.555042	NO
DNAJB9	2.75554	-0.829426	3.58496	0.0124372	lengthened	0.0775345	NO
DNAJC10	0.28423	-0.0358773	0.320108	0.407751	NO	0.677086	NO
DNAJC11	-0.532225	-0.899816	0.36759	0.666537	NO	0.871454	NO
DNAJC21	-1.32128	0.142004	-1.46328	0.0722352	NO	0.244087	NO
DNAJC25	-0.736317	1.08811	-1.82443	0.047078	shortened	0.18308	NO
DNAJC5	-0.269999	-0.505537	0.235538	0.505734	NO	0.756685	NO
DNASE2	0.397166	-0.208805	0.605971	0.0239636	lengthened	0.123928	NO
DNM1L	0.314309	-0.0749024	0.389212	0.392428	NO	0.663334	NO
DNM2	0.121664	-0.298912	0.420576	0.297487	NO	0.573391	NO
DNMT3A	0.907539	0.126179	0.78136	0.681816	NO	0.878612	NO
DNPEP	0.0292177	-0.313106	0.342323	0.521302	NO	0.768623	NO
DOCK9	0.363219	0.000648597	0.36257	0.754168	NO	0.920214	NO
DONSON	-0.0518188	0.550846	-0.602665	0.277615	NO	0.551566	NO
DOP1B	-0.682878	0.616638	-1.29952	0.00727448	shortened	0.0540196	NO
DPH3	0.659612	-0.136855	0.796467	0.153293	NO	0.383941	NO
DPH5	-0.414389	0.0217102	-0.436099	0.721924	NO	0.901989	NO
DPM1	-0.254348	0.191332	-0.445681	0.323129	NO	0.60107	NO
DPP8	0.188952	1.46476	-1.2758	0.00193507	shortened	0.0221106	shortened
DPP9	-0.0248221	0.170574	-0.195396	0.732395	NO	0.909203	NO
DPY19L4	0.732452	-0.179924	0.912376	0.179713	NO	0.421928	NO
DPYSL2	0.124637	1.52903	-1.40439	0.0024744	shortened	0.0259908	shortened
DR1	0.667141	-0.54869	1.21583	0.00317245	lengthened	0.0304871	lengthened
DRAM2	-0.314853	0.796178	-1.11103	0.0801699	NO	0.262463	NO
DRG2	0.922646	-0.566392	1.48904	0.0586435	NO	0.212465	NO
DROSHA	-0.166461	-0.158049	-0.00841224	1	NO	1	NO
DSCC1	-0.369995	0.0381233	-0.408118	0.560525	NO	0.803491	NO
DSN1	0.093758	0.279803	-0.186045	0.634863	NO	0.853668	NO
DSTN	-0.0582451	0.170574	-0.228819	0.510453	NO	0.76007	NO
DSTYK	-1.15135	1.10499	-2.25634	0.000377733	shortened	0.00687019	shortened
DTD2	0.644505	-0.607034	1.25154	0.146992	NO	0.374484	NO
DTL	-0.86505	0.792062	-1.65711	0.00173845	shortened	0.0202198	shortened
DTWD1	0.170574	-0.0644464	0.23502	1	NO	1	NO
DUS4L	0.685147	-0.130596	0.815743	0.314677	NO	0.592616	NO
DUSP3	-1.08508	1.46008	-2.54516	0.00810205	shortened	0.0582402	NO
DUSP4	0.613092	0.331038	0.282054	0.629799	NO	0.850826	NO
DUT	0.569491	0.0595423	0.509949	0.0109107	lengthened	0.0717672	NO
DVL3	0.392966	-1.48478	1.87774	0.00332795	lengthened	0.0314242	lengthened
DYM	-0.607034	-0.140466	-0.466568	0.441496	NO	0.70091	NO
DYNC1LI1	0.248576	0.163784	0.0847917	1	NO	1	NO
DYNC1LI2	-0.0704345	0.518497	-0.588931	0.502948	NO	0.755707	NO
DYNLL2	-0.0492563	-1.30747	1.25822	0.00286306	lengthened	0.0282141	lengthened
DYNLT3	0.585611	0.170574	0.415037	0.7568	NO	0.921533	NO
DYRK2	0.46008	-0.307474	0.767554	0.432317	NO	0.694063	NO
DYRK3	-2.41439	-0.340388	-2.074	0.152053	NO	0.381539	NO
E2F3	0.12732	0.415686	-0.288366	0.828849	NO	0.962374	NO
EBAG9	-0.517482	-0.24933	-0.268153	0.720109	NO	0.9018	NO
ECHDC1	-0.449154	0.180489	-0.629643	0.0232709	shortened	0.122884	NO
EDEM1	0.0710379	0.170574	-0.0995357	1	NO	1	NO
EEF1A1	-0.0518188	0.392966	-0.444785	0.504847	NO	0.756233	NO
EEF1AKMT2	0.0185705	1.17057	-1.152	0.334097	NO	0.609288	NO
EEF1E1	-1.12221	0.483731	-1.60594	0.000176547	shortened	0.00394899	shortened
EEF2K	0.170574	-0.170463	0.341037	0.589459	NO	0.826424	NO
EFCAB11	2.75554	4.04504	-1.28951	0.520833	NO	0.768591	NO
EFCAB2	0.170574	4.39297	-4.22239	0.0501337	NO	0.191355	NO
EFHD2	-0.0667551	0.140826	-0.207581	0.337598	NO	0.611557	NO
EFR3A	0.270109	-0.363763	0.633872	0.284276	NO	0.558576	NO
EFTUD2	-0.0568369	-0.149794	0.0929571	0.896949	NO	1	NO
EID1	0.0524875	1.36322	-1.31073	1.67261e-08	shortened	3.56656e-06	shortened
EID2B	0.585611	0.585611	2.66454e-15	1	NO	1	NO
EIF1	-0.0298763	0.266368	-0.296245	0.0510432	NO	0.194007	NO
EIF1AD	-0.0273658	0.673074	-0.70044	0.466574	NO	0.722523	NO
EIF1AX	-0.535695	-0.0199483	-0.515747	0.0972233	NO	0.295707	NO
EIF2A	-0.00206579	0.0450427	-0.0471085	1	NO	1	NO
EIF2AK1	0.251192	-0.199465	0.450657	0.265118	NO	0.534575	NO
EIF2AK2	-0.151354	2.00065	-2.152	0.0441457	shortened	0.175161	NO
EIF2AK4	1.08811	-1.41439	2.5025	0.0458462	lengthened	0.180324	NO
EIF2B3	1.66361	0.170574	1.49304	0.0250966	lengthened	0.125951	NO
EIF2S1	-0.0273658	-0.167749	0.140383	0.626806	NO	0.850189	NO
EIF2S3	-0.068393	0.346423	-0.414816	0.0182023	shortened	0.102554	NO
EIF3J	-0.716952	-0.137549	-0.579403	0.0714321	NO	0.241938	NO
EIF4A1	-0.224856	-0.240906	0.0160496	0.951023	NO	1	NO
EIF4A2	0.270915	-0.742443	1.01336	0.00114155	lengthened	0.0152394	lengthened
EIF4B	1.90754	1.17057	0.736966	1	NO	1	NO
EIF4E	0.0381233	-0.414389	0.452512	0.450609	NO	0.70898	NO
EIF4E3	-0.883874	-1.41439	0.530515	0.59222	NO	0.826424	NO
EIF4EBP2	0.308077	0.585611	-0.277534	0.618818	NO	0.845818	NO
EIF5	-0.36354	0.336932	-0.700472	0.0100458	shortened	0.0677217	NO
ELAVL1	-0.567219	-0.414389	-0.15283	0.574441	NO	0.814618	NO
ELF4	-0.677423	0.372207	-1.04963	0.0592532	NO	0.213532	NO
ELL	-0.128987	-0.736317	0.60733	0.281101	NO	0.555042	NO
ELOA	1.90754	-0.207938	2.11548	0.0206175	lengthened	0.112196	NO
ELP1	0.46008	0.766183	-0.306103	0.767388	NO	0.927989	NO
ELP2	0.322577	0.738463	-0.415886	0.500506	NO	0.752875	NO
ELP3	-0.709845	-0.237511	-0.472334	0.317217	NO	0.594097	NO
EMC1	0.198588	-0.142309	0.340897	0.473564	NO	0.727632	NO
EMC3	0.126179	-0.188829	0.315009	0.676261	NO	0.875617	NO
EMC7	0.0200139	-0.230943	0.250957	0.445517	NO	0.703175	NO
EMC8	-1.13875	-0.182573	-0.956181	0.030774	shortened	0.141592	NO
EMP2	-0.662316	-0.636781	-0.0255351	1	NO	1	NO
ENOX2	-0.999351	0.585611	-1.58496	0.3366	NO	0.611393	NO
ENTPD4	-1.67742	0.322577	-2	0.193551	NO	0.442636	NO
ENTR1	-0.868955	-0.0924608	-0.776494	0.217189	NO	0.477358	NO
ENY2	0.254405	-0.173381	0.427786	0.203875	NO	0.458141	NO
EP400	0.209048	0.46008	-0.251032	0.837148	NO	0.966215	NO
EPC1	-1.15135	2.39297	-3.54432	0.00165825	shortened	0.0196239	shortened
EPG5	1.00065	-0.607034	1.60768	0.169109	NO	0.405562	NO
EPS15	2.85863	0.287706	2.57092	0.00102582	lengthened	0.0140403	lengthened
ERBIN	0.296104	0.685147	-0.389042	0.804911	NO	0.952121	NO
ERCC1	-0.713949	-1.26239	0.548437	0.386301	NO	0.65676	NO
ERCC2	1.22947	-0.0518188	1.28129	0.197701	NO	0.447968	NO
ERCC6	-0.414389	0.322577	-0.736966	1	NO	1	NO
ERCC6L	-1.99935	-0.444136	-1.55522	0.618074	NO	0.845818	NO
ERGIC2	0.0667378	-0.636781	0.703519	0.556013	NO	0.798992	NO
ERLEC1	0.0946247	1.58561	-1.49099	0.299065	NO	0.574799	NO
ERLIN2	-1.30747	0.0330701	-1.34054	0.0815387	NO	0.264635	NO
ERO1A	0.407274	-0.513925	0.921198	0.0527035	NO	0.198095	NO
ERP44	-0.151354	0.231328	-0.382682	0.753866	NO	0.920214	NO
ESCO2	-0.937951	0.907539	-1.84549	0.0245905	shortened	0.125736	NO
ESYT2	-0.31722	-0.759885	0.442665	0.0758384	NO	0.253636	NO
ETF1	0.0760867	0.787245	-0.711158	0.102769	NO	0.306049	NO
ETS2	-0.0773539	0.213642	-0.290996	0.703345	NO	0.892309	NO
ETV6	0.0791506	0.958165	-0.879015	0.00140459	shortened	0.0177044	shortened
EWSR1	-0.607034	-0.451864	-0.15517	0.580454	NO	0.820141	NO
EXO1	-0.276885	-0.344	0.0671142	1	NO	1	NO
EXOC2	1.19705	0.344603	0.852443	0.255456	NO	0.52327	NO
EXOC5	-0.812938	0.585611	-1.39855	0.281208	NO	0.555042	NO
EXOG	3.39297	0.433608	2.95936	0.0800766	NO	0.262463	NO
EXOSC1	-0.0358773	-0.280088	0.244211	0.815762	NO	0.956191	NO
EXOSC2	2.39297	-0.171118	2.56408	0.00243185	lengthened	0.025899	lengthened
EXOSC6	0.170574	3.04504	-2.87447	0.000246516	shortened	0.00505142	shortened
EXOSC9	-0.0629165	-0.0827674	0.0198509	1	NO	1	NO
EXT2	0.585611	-1.1968	1.78241	0.0320514	lengthened	0.144525	NO
F11R	0.259841	-2.15135	2.4112	0.000432343	lengthened	0.00760812	lengthened
FAAP24	-1.56123	-0.184907	-1.37632	0.02017	shortened	0.110393	NO
FADS1	0.0963008	1.10499	-1.00868	0.00259378	shortened	0.0267268	shortened
FAHD2A	1.17057	0.808004	0.36257	0.768594	NO	0.928882	NO
FAM107B	-0.370668	-0.677423	0.306756	0.233642	NO	0.49974	NO
FAM110A	0.415686	0.305503	0.110183	0.860788	NO	0.977766	NO
FAM120A	-0.224205	0.865719	-1.08992	0.00155278	shortened	0.0187858	shortened
FAM120B	-1.52987	0.0330701	-1.56294	0.064037	NO	0.225898	NO
FAM126A	-0.357805	-1.15135	0.793549	0.706469	NO	0.892555	NO
FAM126B	-1.06647	-0.244464	-0.822002	0.505085	NO	0.756233	NO
FAM133B	1.39297	-0.276885	1.66985	0.17989	NO	0.421928	NO
FAM136A	-0.155655	-0.829426	0.673772	0.0991192	NO	0.298249	NO
FAM199X	0.207099	0.585611	-0.378512	0.669041	NO	0.872522	NO
FAM204A	1.58561	0.298329	1.28728	0.648713	NO	0.863464	NO
FAM210A	0.0261837	0.263683	-0.237499	1	NO	1	NO
FAM210B	0.113543	-0.899816	1.01336	0.171179	NO	0.408247	NO
FAM214A	0.585611	-2.28886	2.87447	0.0253277	lengthened	0.125961	NO
FAM217B	0.317415	-0.134281	0.451696	0.427543	NO	0.692553	NO
FAM222B	0.126179	-0.762312	0.888492	0.405052	NO	0.673903	NO
FAM241A	-1.41439	2.75554	-4.16993	0.108392	NO	0.314502	NO
FAM3C	-1.51392	-0.244464	-1.26946	0.209373	NO	0.466249	NO
FAM43A	-0.803431	0.213642	-1.01707	0.133299	NO	0.357665	NO
FAM76A	-0.655397	-1.22174	0.566347	0.721023	NO	0.901989	NO
FAM89A	-0.17735	0.585611	-0.762961	0.44368	NO	0.702527	NO
FAM98B	-0.532225	0.486075	-1.0183	0.0448026	shortened	0.177248	NO
FANCI	-0.307474	0.326091	-0.633565	0.0260456	shortened	0.128266	NO
FAR1	-0.566392	-0.551892	-0.0144996	1	NO	1	NO
FAR2	-1.41439	0.138152	-1.55254	0.263929	NO	0.534142	NO
FASTK	1.17057	-0.331927	1.5025	0.139632	NO	0.365769	NO
FASTKD2	-0.114829	0.286051	-0.400879	0.628216	NO	0.85038	NO
FBH1	-1.26239	-0.414389	-0.847997	0.619577	NO	0.846196	NO
FBXL17	-0.326926	1.70109	-2.02801	0.0177454	shortened	0.101242	NO
FBXO22	0.907539	0.193294	0.714246	0.361211	NO	0.634351	NO
FBXO25	2.67307	-0.523323	3.1964	0.000827702	lengthened	0.0123927	lengthened
FBXO28	0.0450427	-1.04242	1.08746	0.245791	NO	0.511986	NO
FBXO33	-0.797718	-0.88832	0.0906025	1	NO	1	NO
FBXO42	0.907539	-0.79626	1.7038	0.0798962	NO	0.262463	NO
FBXO6	-0.267548	2.17057	-2.43812	0.124361	NO	0.342149	NO
FBXO9	-0.239615	1.05954	-1.29916	0.000401067	shortened	0.00715061	shortened
FBXW11	-1.41439	0.1402	-1.55459	0.0253839	shortened	0.125961	NO
FBXW2	0.408733	-1.46884	1.87757	3.14519e-05	lengthened	0.00115182	lengthened
FBXW8	-2.15135	-2.41439	0.263034	1	NO	1	NO
FDFT1	-0.379623	-0.12692	-0.252703	0.104281	NO	0.308854	NO
FDX1	0.833539	0.714894	0.118644	0.857315	NO	0.97669	NO
FECH	0.126179	0.322577	-0.196397	0.832231	NO	0.963794	NO
FEM1A	1.58561	-0.414389	2	0.0977117	NO	0.296428	NO
FEM1B	0.499881	-0.85421	1.35409	0.000572974	lengthened	0.00921145	lengthened
FERMT1	0.189682	1.00065	-0.810966	0.517566	NO	0.765914	NO
FERMT3	-0.349205	0.890466	-1.23967	8.21687e-05	shortened	0.00220472	shortened
FGFR1OP2	-0.134281	-0.414389	0.280108	1	NO	1	NO
FKBP15	-3.87382	-1.23751	-2.63631	0.0812493	NO	0.264011	NO
FKBP2	-0.329187	0.782648	-1.11183	0.000152389	shortened	0.00359108	shortened
FKBP3	-0.63162	-0.253924	-0.377695	0.582577	NO	0.821427	NO
FKBP4	-0.444136	-0.380442	-0.0636947	0.908534	NO	1	NO
FKBP5	0.0117769	-0.313106	0.324882	0.0368451	lengthened	0.157741	NO
FKBP7	3.17057	0.223041	2.94753	0.0438143	lengthened	0.17453	NO
FLVCR1	0.170574	-0.662316	0.83289	0.0805641	NO	0.263047	NO
FMR1	-1.11483	-0.414389	-0.70044	0.715694	NO	0.898347	NO
FOSL2	-0.0184602	0.0710379	-0.0894982	1	NO	1	NO
FOXC1	0.418501	2.37702	-1.95852	0.00015998	shortened	0.00373746	shortened
FOXK2	-0.124882	-0.691923	0.567041	0.1536	NO	0.384	NO
FOXN3	0.0450427	1.41569	-1.37064	0.0840888	NO	0.270694	NO
FOXP1	0.907539	0.425146	0.482393	0.526364	NO	0.772543	NO
FOXP4	-0.175148	-0.0261183	-0.14903	0.600001	NO	0.831758	NO
FOXRED2	0.272824	0.948181	-0.675358	0.234938	NO	0.501325	NO
FRAT2	-0.371828	-0.294095	-0.0777338	0.878689	NO	0.990079	NO
FTH1	-1.41439	0.142004	-1.55639	0.166185	NO	0.40136	NO
FUCA2	-0.465015	0.139985	-0.605	0.150188	NO	0.37932	NO
FUNDC1	-1.7039	-1.56325	-0.140643	1	NO	1	NO
FUT4	0.623086	-0.447556	1.07064	0.0138694	lengthened	0.0840851	NO
FXN	-0.414389	-1.22174	0.807355	0.511577	NO	0.761325	NO
FXR1	0.322577	0.397539	-0.0749621	1	NO	1	NO
G2E3	1.17057	0.0710379	1.09954	0.431884	NO	0.693779	NO
G3BP1	0.436748	-0.414389	0.851137	0.00692666	lengthened	0.0526505	NO
G3BP2	-1.01163	-0.762312	-0.249318	0.820161	NO	0.958506	NO
GAB2	-0.659501	-1.32128	0.661778	0.458866	NO	0.71467	NO
GALNT1	0.263683	-0.906242	1.16993	0.0160015	lengthened	0.0926583	NO
GALNT6	0.685147	1.36988	-0.684736	0.463077	NO	0.719162	NO
GAN	-0.191996	2.4925	-2.6845	0.0492309	shortened	0.188974	NO
GAPVD1	0.443592	0.248576	0.195016	0.812514	NO	0.954035	NO
GARS1	-0.0527907	0.986862	-1.03965	2.73492e-08	shortened	4.35978e-06	shortened
GART	-0.316209	-0.705438	0.389229	0.228078	NO	0.492112	NO
GAS7	-0.541501	-0.477125	-0.0643762	0.896184	NO	1	NO
GATAD1	-0.0664656	1.17057	-1.23704	0.179236	NO	0.421273	NO
GATAD2A	-0.475789	0.000648597	-0.476438	0.189457	NO	0.435849	NO
GATAD2B	-0.205802	0.694136	-0.899938	0.0150377	shortened	0.0885916	NO
GATC	-0.724729	0.673074	-1.3978	0.059056	NO	0.213389	NO
GBE1	-0.182215	-0.414389	0.232173	0.580418	NO	0.820141	NO
GCA	1.26368	0.322577	0.941106	0.646006	NO	0.862288	NO
GCLC	0.107564	-0.636781	0.744345	0.186872	NO	0.431764	NO
GCLM	1.97793	-0.389298	2.36723	0.00319533	lengthened	0.0305984	lengthened
GCSH	-0.999351	0.585611	-1.58496	0.246893	NO	0.51321	NO
GDE1	-0.0170534	0.300209	-0.317262	0.471427	NO	0.726717	NO
GEMIN2	-1.41439	-0.0924608	-1.32193	0.286254	NO	0.560107	NO
GEMIN5	-2.55189	-0.687407	-1.86449	0.0263302	shortened	0.128336	NO
GEMIN6	-2.22174	-1.04826	-1.17348	0.472798	NO	0.727588	NO
GET1	-2.1306	0.787245	-2.91784	0.000353272	shortened	0.0064687	shortened
GET4	-0.80558	0.478696	-1.28428	0.0927789	NO	0.286694	NO
GFER	-0.62084	-0.529866	-0.0909737	1	NO	1	NO
GFI1	0.0450427	-0.386908	0.431951	0.211731	NO	0.469167	NO
GFM1	0.376158	0.0292177	0.34694	0.504065	NO	0.75613	NO
GFOD1	0.770036	-0.0995156	0.869551	0.165766	NO	0.401224	NO
GFPT1	-0.414389	-0.677423	0.263034	0.799754	NO	0.950125	NO
GGA2	-0.52542	0.14749	-0.67291	0.163299	NO	0.398578	NO
GGPS1	-0.776959	-0.0548465	-0.722112	0.426455	NO	0.692253	NO
GHITM	0.143301	-0.518012	0.661312	0.00927148	lengthened	0.0639227	NO
GID4	0.263683	0.322577	-0.0588937	1	NO	1	NO
GID8	-0.326926	0.233767	-0.560693	0.171283	NO	0.408247	NO
GIGYF2	2.39297	-0.281122	2.67409	0.00280863	lengthened	0.0278806	lengthened
GINM1	0.392966	0.000648597	0.392317	0.748356	NO	0.917252	NO
GINS2	0.0277538	-0.636781	0.664535	0.102328	NO	0.305406	NO
GINS4	1.58561	0.663614	0.921997	0.690048	NO	0.883757	NO
GJB2	0.223041	1.54497	-1.32193	0.067228	NO	0.23332	NO
GK	-2.41439	0.711142	-3.12553	0.0564248	NO	0.206849	NO
GLG1	-0.347275	0.129932	-0.477206	0.32473	NO	0.601106	NO
GLOD4	-0.439051	-0.151354	-0.287696	0.541197	NO	0.785982	NO
GLRX5	-0.256127	-0.348801	0.0926737	0.774688	NO	0.931412	NO
GLTP	-0.916889	0.198588	-1.11548	0.0714241	NO	0.241938	NO
GM2A	0.127505	0.0436007	0.0839041	0.834515	NO	0.964039	NO
GMCL1	-0.160632	1.26368	-1.42432	0.0345576	shortened	0.153025	NO
GMEB1	1.17057	0.286051	0.884523	0.702596	NO	0.89218	NO
GMNN	-0.629402	0.143093	-0.772495	0.0431827	shortened	0.173561	NO
GMPS	0.170574	2.4925	-2.32193	0.153475	NO	0.384	NO
GNA11	1.17057	1.17057	3.77476e-15	1	NO	1	NO
GNA12	-0.517482	-0.0857662	-0.431716	0.362587	NO	0.634351	NO
GNA13	-0.534683	-0.321279	-0.213404	0.734776	NO	0.910491	NO
GNAI2	0.305342	1.03738	-0.732034	2.10575e-08	shortened	4.07613e-06	shortened
GNAI3	-0.570184	0.521481	-1.09166	0.00868743	shortened	0.0609921	NO
GNAQ	1.12403	-0.0220715	1.1461	0.0274919	lengthened	0.132293	NO
GNB1	-0.244464	-0.442403	0.197939	0.316409	NO	0.593405	NO
GNB4	0.268421	0.964123	-0.695702	0.439134	NO	0.699014	NO
GNG12	0.263683	0.040177	0.223506	1	NO	1	NO
GNG7	-0.999351	-1.36192	0.36257	0.575263	NO	0.815357	NO
GNL3L	-0.157231	0.601208	-0.758439	0.00790318	shortened	0.0572664	NO
GNS	-0.715558	-1.41439	0.69883	0.293649	NO	0.56839	NO
GOLGA1	0.170574	-1.41439	1.58496	0.391284	NO	0.662672	NO
GOLGA2	-0.529866	-0.873821	0.343954	0.788764	NO	0.942483	NO
GOLGA5	0.322577	0.585611	-0.263034	1	NO	1	NO
GOLGA8B	-0.414389	0.503149	-0.917538	0.30089	NO	0.576671	NO
GOLGB1	-0.336386	0.0710379	-0.407424	0.533736	NO	0.780165	NO
GOLIM4	-0.473283	-3.41439	2.94111	0.063595	NO	0.225069	NO
GOLM1	-0.808668	-0.664367	-0.144301	0.874436	NO	0.986562	NO
GOLT1B	-0.414389	-1.60703	1.19265	0.106446	NO	0.312194	NO
GOPC	-0.0310603	0.237688	-0.268748	0.602142	NO	0.832553	NO
GORAB	-2.15135	0.170574	-2.32193	0.102302	NO	0.305406	NO
GORASP2	0.369882	-0.574854	0.944736	0.0250381	lengthened	0.125951	NO
GOSR1	-0.591267	0.433608	-1.02487	0.0804998	NO	0.263047	NO
GOT1	-0.468837	0.369882	-0.838719	0.167013	NO	0.402607	NO
GPAT4	2.17057	-0.24124	2.41181	0.12816	NO	0.348709	NO
GPATCH2L	2.75554	-0.244464	3	0.0234393	lengthened	0.123155	NO
GPBP1	-1.6554	0.471152	-2.12655	0.000162973	shortened	0.00377484	shortened
GPBP1L1	1.01857	-0.178322	1.19689	0.0517392	NO	0.195283	NO
GPCPD1	-0.513925	-0.221744	-0.292181	0.615662	NO	0.844966	NO
GPD2	-1.6945	-0.146456	-1.54804	0.0407185	shortened	0.167208	NO
GPI	0.0576795	0.208862	-0.151183	0.385672	NO	0.656401	NO
GPN1	-1.41439	-0.139282	-1.27511	0.0258629	shortened	0.127666	NO
GPN2	-0.57666	-0.083183	-0.493477	0.338383	NO	0.612162	NO
GPR160	0.848646	-0.340388	1.18903	0.0800914	NO	0.262463	NO
GPR183	-0.999351	-0.0799699	-0.919382	0.651102	NO	0.863648	NO
GPT2	-0.0664656	0.100184	-0.16665	0.603245	NO	0.833228	NO
GRB10	-0.0518188	-0.260914	0.209096	0.468992	NO	0.724198	NO
GRB2	-0.0537992	-0.569111	0.515312	0.0959418	NO	0.292795	NO
GRPEL1	0.504691	-0.571114	1.07581	0.00268857	lengthened	0.0273327	lengthened
GRSF1	-0.466856	-0.104433	-0.362423	0.458445	NO	0.71467	NO
GSK3B	-1.10028	-0.547655	-0.552625	0.366534	NO	0.638372	NO
GSKIP	0.000648597	1.32258	-1.32193	0.210826	NO	0.46772	NO
GSPT1	0.119948	0.000648597	0.119299	0.794594	NO	0.946644	NO
GSR	0.0397261	0.656	-0.616274	0.165819	NO	0.401224	NO
GTF2A1	-0.703896	-1.27689	0.57299	0.47193	NO	0.727078	NO
GTF2F1	-0.400314	0.585611	-0.985925	0.0924024	NO	0.285857	NO
GTF2F2	0.0450427	0.255462	-0.21042	0.752562	NO	0.919082	NO
GTF2H1	0.263683	-0.134281	0.397964	0.418523	NO	0.686036	NO
GTF2H3	0.0917965	1.21364	-1.12185	0.0395068	shortened	0.164967	NO
GTF3C1	-0.801412	-1.41439	0.612977	0.456679	NO	0.713315	NO
GTF3C3	-0.083183	1.24272	-1.32591	0.0236238	shortened	0.123346	NO
GTF3C4	-0.480277	1.00065	-1.48093	0.0142866	shortened	0.0856562	NO
GTPBP1	-0.112733	0.244574	-0.357307	0.59486	NO	0.829217	NO
GTPBP10	1.17057	-0.496851	1.66742	0.60499	NO	0.834787	NO
GTPBP4	2.75554	-0.586	3.34154	0.00887498	lengthened	0.0621478	NO
GTPBP8	-0.307474	1.08811	-1.39559	0.14779	NO	0.375011	NO
GTSE1	0.402747	0.322577	0.0801703	1	NO	1	NO
GUCA1B	-0.414389	1.00065	-1.41504	0.376518	NO	0.64785	NO
GZF1	-1.99935	0.170574	-2.16993	0.108114	NO	0.314366	NO
H3-3B	-0.478292	0.0745467	-0.552839	3.34812e-05	shortened	0.00120881	shortened
H6PD	-0.328232	1.17057	-1.49881	0.0105244	shortened	0.0696671	NO
HACD1	1.17057	-0.53992	1.71049	0.357515	NO	0.632832	NO
HACD4	0.907539	2.39297	-1.48543	0.569231	NO	0.80934	NO
HADH	-0.0979152	0.304429	-0.402345	0.301599	NO	0.576891	NO
HADHB	-0.148109	0.111239	-0.259348	0.289796	NO	0.564186	NO
HASPIN	-0.294095	0.170574	-0.464668	0.737121	NO	0.911312	NO
HAUS2	0.158796	0.948181	-0.789385	0.357927	NO	0.633147	NO
HAUS5	-1.15135	-0.292398	-0.858956	0.481369	NO	0.733283	NO
HCCS	0.273667	0.261482	0.012185	1	NO	1	NO
HDAC2	0.222548	-0.52542	0.747968	0.005583	lengthened	0.0454352	lengthened
HDGFL3	0.585611	0.478696	0.106915	1	NO	1	NO
HDHD2	-0.151354	1.32258	-1.47393	0.14703	NO	0.374484	NO
HEATR1	0.907539	-0.0341168	0.941656	0.0162022	lengthened	0.0932318	NO
HECTD4	-0.0924608	-0.276885	0.184425	1	NO	1	NO
HELZ	-0.0451551	0.0512747	-0.0964298	1	NO	1	NO
HERC2	-0.0924608	0.123268	-0.215729	0.74698	NO	0.91681	NO
HERC3	3.67307	-0.0518188	3.72489	0.0144605	lengthened	0.0861274	NO
HERC4	0.433608	0.826619	-0.393011	0.789307	NO	0.942716	NO
HERPUD2	-0.0799699	-0.999351	0.919382	0.651102	NO	0.863648	NO
HEXA	-0.53992	-0.266959	-0.272961	0.363569	NO	0.63525	NO
HEXIM1	-0.847348	-0.351653	-0.495695	0.329223	NO	0.606129	NO
HIBCH	-0.0638917	-0.075587	0.0116953	1	NO	1	NO
HIC2	-0.414389	-0.347275	-0.0671142	1	NO	1	NO
HIGD1A	-0.745903	0.212153	-0.958056	0.00197323	shortened	0.0223743	shortened
HIKESHI	-0.414389	-0.663748	0.249359	0.686937	NO	0.881061	NO
HILPDA	-0.00999865	0.948181	-0.95818	0.191694	NO	0.439872	NO
HIPK2	-0.56123	0.854798	-1.41603	4.69239e-05	shortened	0.00149604	shortened
HIRIP3	2.75554	0.227157	2.52838	0.088307	NO	0.279345	NO
HK1	-0.414389	-0.0863347	-0.328054	1	NO	1	NO
HLCS	0.0710379	0.649741	-0.578704	0.726236	NO	0.904873	NO
HMCES	-1.6945	0.00830217	-1.7028	0.00169606	shortened	0.0198117	shortened
HMG20A	-0.39363	1.00065	-1.39428	0.00952406	shortened	0.0647283	NO
HMGB3	0.585611	0.123707	0.461904	0.196331	NO	0.447092	NO
HMGCR	-0.0548465	-0.0924608	0.0376143	1	NO	1	NO
HMGCS1	-1.02632	-0.999351	-0.026967	1	NO	1	NO
HMGN2	0.237688	2.26368	-2.026	0.0433583	shortened	0.173561	NO
HMGN5	2.17057	0.433608	1.73697	0.612616	NO	0.841881	NO
HMOX2	1.58561	-0.593359	2.17897	0.000749269	lengthened	0.0115226	lengthened
HNRNPC	-0.258161	-0.305317	0.047156	0.802639	NO	0.951643	NO
HNRNPD	-0.327009	-0.445195	0.118186	0.525946	NO	0.772543	NO
HNRNPDL	-0.359247	-0.414389	0.0551416	0.920595	NO	1	NO
HNRNPF	0.046745	-0.0243524	0.0710974	0.807357	NO	0.95351	NO
HNRNPH3	0.555237	-0.284663	0.8399	0.00243018	lengthened	0.025899	lengthened
HNRNPK	-0.295336	-0.172768	-0.122568	0.660687	NO	0.868734	NO
HNRNPU	-0.34114	-0.0662027	-0.274937	0.093153	NO	0.287265	NO
HNRNPUL1	-0.295	0.176773	-0.471774	0.00272116	shortened	0.0273681	shortened
HOMER1	-1.15135	1.43361	-2.58496	0.0301889	shortened	0.139373	NO
HOOK3	1.43976	0.869404	0.570356	0.337039	NO	0.611557	NO
HOXA13	0.511611	-0.694497	1.20611	0.0288317	lengthened	0.136598	NO
HOXA7	-0.414389	0.170574	-0.584963	0.564277	NO	0.806264	NO
HOXA9	0.170574	-0.906242	1.07682	0.00564577	lengthened	0.0456717	lengthened
HOXC9	2.17057	-0.829426	3	0.158824	NO	0.391283	NO
HPS5	-1.22174	1.32258	-2.54432	0.0953022	NO	0.291829	NO
HS6ST1	1.39297	-0.0837436	1.47671	0.310033	NO	0.586051	NO
HSBP1	0.355491	0.139209	0.216282	0.395786	NO	0.667028	NO
HSD17B11	0.139547	-0.301914	0.441461	0.373813	NO	0.645407	NO
HSD17B4	-0.00721352	0.36802	-0.375233	0.434072	NO	0.695452	NO
HSDL2	-0.114829	-1.06647	0.951637	0.30003	NO	0.575837	NO
HSPA14	0.374107	0.256303	0.117804	0.79354	NO	0.946644	NO
HSPA4	-0.210856	0.170574	-0.381429	0.358602	NO	0.633514	NO
HSPA4L	1.04504	-1.51392	2.55897	0.0201131	lengthened	0.110393	NO
HSPA9	-0.24175	0.308077	-0.549827	0.00109645	shortened	0.0147097	shortened
HSPBP1	0.0197069	-0.1225	0.142207	0.607081	NO	0.836821	NO
HSPE1	-0.621918	-0.227942	-0.393975	6.5079e-05	shortened	0.00181819	shortened
HTATIP2	0.223041	-0.124882	0.347923	0.625427	NO	0.849577	NO
HTRA2	-0.984705	0.0710379	-1.05574	0.160982	NO	0.395882	NO
HUWE1	0.465535	0.066043	0.399492	0.084105	NO	0.270694	NO
HVCN1	0.929565	-0.736317	1.66588	0.134842	NO	0.359213	NO
IAH1	-1.596	0.550846	-2.14684	4.6091e-06	shortened	0.000259519	shortened
ICAM1	0.14749	-0.269999	0.417489	0.530257	NO	0.775916	NO
ICE2	-1.08181	0.392966	-1.47478	0.0118266	shortened	0.0753015	NO
ICMT	0.270515	0.492502	-0.221987	0.513755	NO	0.762812	NO
ID2	-0.622976	0.170574	-0.793549	0.215403	NO	0.474973	NO
IDH2	0.43877	0.227296	0.211474	0.561061	NO	0.803634	NO
IDH3A	0.125059	0.844345	-0.719286	0.0462348	shortened	0.180727	NO
IER3IP1	-0.452608	-0.0807498	-0.371858	0.0636172	NO	0.225069	NO
IER5L	-0.801412	-0.584314	-0.217098	1	NO	1	NO
IFIT3	3.17057	1.90754	1.26303	1	NO	1	NO
IFRD1	0.81388	-0.381967	1.19585	0.00587121	lengthened	0.0464188	lengthened
IFT57	0.0436007	0.209463	-0.165862	0.569524	NO	0.80934	NO
IGF1R	0.363219	0.685147	-0.321928	0.795418	NO	0.946644	NO
IGFLR1	-0.0664656	-0.191996	0.125531	1	NO	1	NO
IKBKB	0.448108	0.188276	0.259832	0.8243	NO	0.959147	NO
IKZF1	-0.959823	-0.804335	-0.155488	0.70288	NO	0.89218	NO
IL10RB	-0.269999	0.518497	-0.788496	0.0292682	shortened	0.137394	NO
IL15RA	-1.99935	-0.262386	-1.73697	0.590062	NO	0.826424	NO
IL17RA	0.511611	-0.226317	0.737927	0.125295	NO	0.344023	NO
IL27RA	-0.65208	0.0084681	-0.660549	0.0276302	shortened	0.132293	NO
IL31RA	-0.928962	-0.0924608	-0.836501	0.505085	NO	0.756233	NO
IL6R	-0.149594	0.315522	-0.465116	0.142845	NO	0.369715	NO
ILF3	-0.00375658	-0.283144	0.279388	0.2805	NO	0.555042	NO
IMMP2L	0.907539	1.05954	-0.152003	1	NO	1	NO
IMP4	-0.375395	0.496677	-0.872072	0.00461667	shortened	0.0398627	shortened
IMPACT	0.000648597	-0.414389	0.415037	0.741868	NO	0.914262	NO
INCENP	0.656	0.524211	0.13179	1	NO	1	NO
ING1	-1.192	-0.976268	-0.215729	0.846464	NO	0.970296	NO
ING5	-0.655397	1.17057	-1.82597	0.156629	NO	0.388527	NO
INIP	0.0217102	1.17057	-1.14886	0.359837	NO	0.634351	NO
INPP4A	-0.677423	0.907539	-1.58496	0.124264	NO	0.342149	NO
INPP4B	-0.584314	-0.829426	0.245112	1	NO	1	NO
INPPL1	-0.851598	-2.22174	1.37015	0.0284644	lengthened	0.135884	NO
INSIG1	-0.44047	0.281605	-0.722074	0.00030193	shortened	0.00568215	shortened
INSIG2	-1.26239	0.286051	-1.54844	0.175583	NO	0.415011	NO
INSR	1.00551	1.54909	-0.543571	0.444705	NO	0.702712	NO
INTS7	1.23769	-0.201395	1.43908	0.0511922	NO	0.194301	NO
IPO11	-1.26239	-0.414389	-0.847997	0.513983	NO	0.762812	NO
IPO13	-0.85251	-0.226762	-0.625748	0.157638	NO	0.389194	NO
IPO5	-0.624809	0.851201	-1.47601	1.13063e-06	shortened	8.28108e-05	shortened
IPO7	-0.0966486	-0.335779	0.23913	0.475843	NO	0.728963	NO
IPO9	0.199256	2.10346	-1.9042	8.72917e-05	shortened	0.00231922	shortened
IQCB1	0.0330701	0.210102	-0.177032	0.737857	NO	0.911497	NO
IQGAP1	0.39868	-0.0424201	0.4411	0.120414	NO	0.335722	NO
IQSEC1	-0.829426	-0.521304	-0.308122	0.776103	NO	0.931874	NO
IRAK2	0.116126	1.90754	-1.79141	0.374582	NO	0.645407	NO
IRAK4	-0.551892	1.28605	-1.83794	0.0807118	NO	0.263212	NO
IREB2	-0.0842403	1.28605	-1.37029	0.00163549	shortened	0.019525	shortened
IRF1	-2.99935	-0.288858	-2.71049	0.103755	NO	0.307866	NO
IRF2	1.72311	-2.22174	3.94486	0.00245044	lengthened	0.0259361	lengthened
IRF2BP2	0.00532508	-0.0712853	0.0766104	0.653118	NO	0.864233	NO
IRF5	-0.414389	-0.221744	-0.192645	0.686374	NO	0.881061	NO
IRS2	-0.547027	0.0986807	-0.645707	0.00320879	shortened	0.0306191	shortened
IRX3	-0.490868	0.782008	-1.27288	0.000518265	shortened	0.00851211	shortened
ISCU	-0.321279	0.377024	-0.698304	0.086241	NO	0.274329	NO
ISG20L2	0.107564	0.448108	-0.340544	0.458841	NO	0.71467	NO
IST1	0.170574	0.0786511	0.0919225	1	NO	1	NO
ISY1	-1.10244	0.98416	-2.08661	0.00032836	shortened	0.0060949	shortened
ITFG1	-0.458783	-1.47328	1.0145	0.145141	NO	0.372827	NO
ITGA4	-0.31028	0.401187	-0.711467	0.082374	NO	0.266388	NO
ITGA6	-0.450915	-0.769054	0.318139	0.442372	NO	0.701889	NO
ITGB1	-0.0924608	0.743152	-0.835613	0.381219	NO	0.650979	NO
ITM2B	-0.334662	0.253797	-0.588459	0.0138323	shortened	0.0840851	NO
ITPR1	-0.999351	1.46008	-2.45943	0.0153316	shortened	0.089352	NO
ITPR2	-1.09246	-1.22174	0.129283	1	NO	1	NO
ITPRIP	0.170574	0.770036	-0.599462	0.644303	NO	0.862252	NO
IVNS1ABP	0.0495582	-0.695675	0.745233	0.0626408	NO	0.222778	NO
JADE1	-1.23751	0.833539	-2.07105	0.00218	shortened	0.0239182	shortened
JADE2	-0.545633	0.0381233	-0.583757	0.359475	NO	0.634351	NO
JAG1	0.392966	0.374107	0.018859	1	NO	1	NO
JARID2	-0.557753	0.751197	-1.30895	3.44057e-05	shortened	0.0012109	shortened
JKAMP	-0.414389	-0.713949	0.29956	1	NO	1	NO
JMJD1C	-0.414389	-1.41439	1	0.646174	NO	0.862288	NO
JOSD1	-1.22174	-0.683576	-0.538168	0.75006	NO	0.917266	NO
JPT1	-0.175602	-0.0688923	-0.10671	0.809873	NO	0.953698	NO
JPT2	-0.135673	0.763149	-0.898822	0.0173945	shortened	0.0996599	NO
JTB	0.239836	0.0525264	0.18731	0.487756	NO	0.739686	NO
JUN	0.0576795	0.585611	-0.527932	1	NO	1	NO
KANK2	-0.518726	1.90754	-2.42626	0.202771	NO	0.456415	NO
KAT6A	-0.944904	1.00882	-1.95373	1.83934e-07	shortened	1.91716e-05	shortened
KAT6B	2.39297	0.322577	2.07039	0.352148	NO	0.627431	NO
KATNA1	-0.549318	-0.719243	0.169925	0.860322	NO	0.977766	NO
KATNBL1	0.253036	-0.466856	0.719892	0.309884	NO	0.586051	NO
KBTBD6	-0.662316	-0.221744	-0.440573	0.622208	NO	0.847328	NO
KCNE3	-1.68741	-0.363763	-1.32364	0.0392168	shortened	0.164673	NO
KCNK6	0.865719	0.170574	0.695145	0.430704	NO	0.693541	NO
KCTD1	-1.22174	-0.736317	-0.485427	1	NO	1	NO
KCTD10	-1.46884	-0.450915	-1.01792	0.117045	NO	0.329958	NO
KCTD20	-0.275412	1.04504	-1.32046	1.11906e-06	shortened	8.28108e-05	shortened
KCTD3	0.296104	0.363219	-0.0671142	1	NO	1	NO
KDELR2	0.120388	-0.720197	0.840585	0.00751436	lengthened	0.0548893	NO
KDM2A	0.119948	-0.330325	0.450272	0.354393	NO	0.629922	NO
KDM2B	0.685147	-0.0983614	0.783508	0.346958	NO	0.622285	NO
KDM4A	-0.361278	-0.58266	0.221383	0.529302	NO	0.774937	NO
KDM5A	1.21364	-2.73632	3.94996	0.00893353	lengthened	0.0623965	NO
KDM5B	-0.545633	-0.944904	0.39927	0.486998	NO	0.739364	NO
KDM7A	0.732452	-0.0518188	0.784271	0.284441	NO	0.558576	NO
KDSR	-0.357805	0.403773	-0.761578	0.163913	NO	0.399464	NO
KHSRP	-0.0856457	0.939629	-1.02527	5.96206e-20	shortened	8.07859e-17	shortened
KIAA0100	0.0755771	0.475987	-0.40041	0.227768	NO	0.492112	NO
KIAA0586	-1.63678	0.322577	-1.95936	0.226195	NO	0.490931	NO
KIAA0930	1.21788	0.0895491	1.12833	0.0042284	lengthened	0.0373256	lengthened
KIAA1549	-3.22174	0.585611	-3.80735	0.0254245	shortened	0.125961	NO
KIAA1586	0.433608	0.492502	-0.0588937	1	NO	1	NO
KIAA1958	0.787245	-0.0518188	0.839064	0.523072	NO	0.770394	NO
KIF11	0.363219	0.263683	0.0995357	1	NO	1	NO
KIF14	0.242723	1.90754	-1.66482	0.0392541	shortened	0.164673	NO
KIF1C	2.17057	-0.0466571	2.21723	0.000240144	lengthened	0.00496787	lengthened
KIF2A	-0.496851	0.103742	-0.600593	0.0904617	NO	0.282107	NO
KIF3B	-0.337768	0.663614	-1.00138	0.140059	NO	0.36637	NO
KIF3C	1.58561	0.0710379	1.51457	0.600032	NO	0.831758	NO
KLF3	-1.41439	2.17057	-3.58496	0.0572755	NO	0.208345	NO
KLF6	0.344603	0.271503	0.0731005	1	NO	1	NO
KLF7	-0.0924608	-2.22174	2.12928	0.334842	NO	0.610236	NO
KLHL20	-1.41439	-0.414389	-1	0.660491	NO	0.868734	NO
KLHL36	0.755536	-0.294095	1.04963	0.126873	NO	0.34695	NO
KLHL42	0.322577	0.433608	-0.111031	1	NO	1	NO
KLHL5	-0.655397	-0.0358773	-0.61952	0.563923	NO	0.806264	NO
KLHL8	0.585611	-0.191996	0.777608	0.504174	NO	0.75613	NO
KMT2A	0.270109	0.200321	0.0697883	1	NO	1	NO
KMT2D	-0.138754	-0.636781	0.498027	0.526856	NO	0.772608	NO
KNOP1	-0.607034	-0.124882	-0.482152	0.578519	NO	0.818519	NO
KNSTRN	-0.0399934	-0.357056	0.317062	0.546161	NO	0.789385	NO
KPNA1	-1.67742	0.0485831	-1.72601	0.00812403	shortened	0.0582437	NO
KPNA3	-0.999351	0.907539	-1.90689	0.0133711	shortened	0.082354	NO
KPNA4	-0.414389	-0.736317	0.321928	0.598403	NO	0.83095	NO
KPNA6	-0.173381	1.90754	-2.08092	9.40918e-07	shortened	7.49967e-05	shortened
KPNB1	-0.62084	0.349682	-0.970522	0.104762	NO	0.309263	NO
KRBOX4	2.58561	0.585611	2	0.454545	NO	0.711684	NO
KRI1	-0.655397	0.652725	-1.30812	0.00958736	shortened	0.0649544	NO
KRIT1	0.445433	0.237688	0.207746	0.798716	NO	0.949767	NO
KRR1	-0.414389	-0.414389	-5.77316e-15	1	NO	1	NO
LACTB2	-0.0184602	-1.18491	1.16645	0.0903733	NO	0.282107	NO
LAIR1	-1.55189	0.683643	-2.23554	0.00492221	shortened	0.0414261	shortened
LAMC1	-1.1306	0.170574	-1.30117	0.379488	NO	0.64966	NO
LAMP1	-0.312694	-0.131239	-0.181454	0.291519	NO	0.565773	NO
LAMTOR3	-1.41439	-0.385243	-1.02915	0.172316	NO	0.410348	NO
LAPTM5	-0.22309	0.0226749	-0.245765	0.378874	NO	0.649019	NO
LARP1	-0.261742	-0.168228	-0.0935136	0.821412	NO	0.958506	NO
LARP4	-0.27237	-1.33193	1.05956	0.0327398	lengthened	0.147139	NO
LARP4B	-0.290654	-0.636781	0.346128	0.455466	NO	0.71183	NO
LARS1	-0.322466	-0.443733	0.121266	0.693477	NO	0.885328	NO
LAT	-1.37375	-0.414389	-0.959358	0.168707	NO	0.405316	NO
LCOR	0.0507338	1.08038	-1.02964	0.0118817	shortened	0.0754082	NO
LCORL	-0.109534	-1.33193	1.22239	0.130162	NO	0.352738	NO
LCP2	-0.048261	0.954845	-1.00311	0.0943276	NO	0.289499	NO
LDAH	-0.0664656	0.743152	-0.809618	0.281107	NO	0.555042	NO
LDB1	0.533144	1.08038	-0.547232	0.479353	NO	0.732575	NO
LEMD2	0.284442	-0.239891	0.524333	0.11729	NO	0.330069	NO
LENG8	0.630005	0.263683	0.366322	0.65303	NO	0.864233	NO
LENG9	1.17057	-1.36192	2.5325	0.143763	NO	0.370419	NO
LEPROT	-0.0664656	0.907539	-0.974005	0.363476	NO	0.63525	NO
LETM1	0.537783	-0.586155	1.12394	0.00095165	lengthened	0.0132937	lengthened
LGALS12	0.322577	-0.0576954	0.380272	0.347194	NO	0.622285	NO
LGALS3	-0.18612	-0.221744	0.0356239	1	NO	1	NO
LGALS8	1.10018	0.408733	0.691451	0.426249	NO	0.692253	NO
LIAS	-0.350259	1.01857	-1.36883	0.0681058	NO	0.234392	NO
LIG3	-0.607034	0.322577	-0.929611	0.240697	NO	0.506435	NO
LILRA2	0.492502	0.217879	0.274622	0.628132	NO	0.85038	NO
LIN52	-0.465015	-0.414389	-0.0506261	1	NO	1	NO
LIN54	-0.762312	-0.529866	-0.232446	1	NO	1	NO
LIN7C	-0.109534	-1.15135	1.04182	0.172514	NO	0.41046	NO
LIN9	0.536701	-0.999351	1.53605	0.16192	NO	0.397108	NO
LITAF	-0.221744	-0.308594	0.0868504	1	NO	1	NO
LLPH	-0.30516	3.90754	-4.2127	8.99832e-05	shortened	0.00236752	shortened
LMAN2	-0.101081	-0.0708019	-0.0302794	0.939981	NO	1	NO
LMBRD1	0.701088	0.585611	0.115477	1	NO	1	NO
LMO1	0.515222	0.723115	-0.207893	1	NO	1	NO
LMO4	-0.115627	0.385312	-0.500939	0.230172	NO	0.493877	NO
LNPK	0.663614	0.191332	0.472281	0.635064	NO	0.853668	NO
LPCAT2	0.522417	-0.256848	0.779265	0.085152	NO	0.272768	NO
LPGAT1	-0.207938	0.539807	-0.747745	0.28118	NO	0.555042	NO
LPIN1	-0.253924	0.46008	-0.714004	0.296729	NO	0.572345	NO
LRBA	0.000648597	0.585611	-0.584963	1	NO	1	NO
LRCH1	0.253036	-1.23751	1.49055	0.0424262	lengthened	0.172376	NO
LRCH3	-1.09246	-0.584314	-0.508147	0.721336	NO	0.901989	NO
LRFN1	0.100184	-0.496851	0.597035	0.590168	NO	0.826424	NO
LRG1	-1.26239	-1.05485	-0.207539	0.846772	NO	0.970296	NO
LRIG2	0.0450427	0.907539	-0.862496	0.486062	NO	0.738356	NO
LRP3	-1.7929	-0.43948	-1.35342	0.126354	NO	0.345879	NO
LRP5	-0.073352	0.14749	-0.220842	0.824142	NO	0.959147	NO
LRP8	0.211216	0.46008	-0.248865	0.524554	NO	0.771319	NO
LRPPRC	-0.0151187	0.453227	-0.468345	0.0226015	shortened	0.119863	NO
LRRC3	-0.736317	-1.73632	1	0.470934	NO	0.726369	NO
LRRC37B	-0.124882	-0.179924	0.0550414	1	NO	1	NO
LRRC58	-0.328659	-0.211896	-0.116763	0.749635	NO	0.917266	NO
LRRC59	-0.596387	-0.257663	-0.338723	0.28208	NO	0.555954	NO
LRRC8C	-0.677423	0.322577	-1	0.222175	NO	0.48605	NO
LRRCC1	0.170574	0.000648597	0.169925	1	NO	1	NO
LRRFIP2	0.585611	1.52421	-0.938599	0.296719	NO	0.572345	NO
LSM14A	0.409761	-0.751424	1.16119	2.53071e-07	lengthened	2.44937e-05	lengthened
LTA4H	-0.53992	-0.414389	-0.125531	0.853079	NO	0.974072	NO
LTB4R	-0.414389	-0.741199	0.32681	0.595139	NO	0.829217	NO
LUC7L	1.02302	0.787245	0.235771	0.820619	NO	0.958506	NO
LUC7L2	-0.0872242	-0.580126	0.492902	0.107313	NO	0.313086	NO
LUC7L3	0.202282	0.0831108	0.119172	0.856863	NO	0.97669	NO
LUZP1	0.443592	0.138152	0.30544	0.655237	NO	0.865323	NO
LY75-CD302	0.000648597	0.170574	-0.169925	1	NO	1	NO
LYL1	-0.946884	0.394833	-1.34172	5.33236e-07	shortened	4.8169e-05	shortened
LYRM2	-0.294095	0.570504	-0.864599	0.0857735	NO	0.273788	NO
LYRM7	-0.361921	0.875118	-1.23704	0.0360334	shortened	0.156004	NO
LZTFL1	0.351146	0.000648597	0.350497	0.639445	NO	0.857672	NO
MACF1	0.306895	0.282219	0.0246761	1	NO	1	NO
MACO1	-0.414389	-0.109534	-0.304855	0.775655	NO	0.931874	NO
MAFG	0.128926	0.876201	-0.747275	0.000555553	shortened	0.00906957	shortened
MAGEH1	0.138152	-1.09246	1.23061	0.0472833	lengthened	0.183578	NO
MAGOH	-1.45682	-0.767547	-0.689277	0.00362384	shortened	0.032955	shortened
MAGOHB	-0.151354	0.337684	-0.489038	0.331876	NO	0.607692	NO
MAGT1	-0.232782	0.778256	-1.01104	0.181434	NO	0.423868	NO
MAK16	-0.387917	-0.0399934	-0.347923	0.429672	NO	0.693541	NO
MALT1	0.778256	0.322577	0.455679	0.760109	NO	0.924394	NO
MAN1C1	-2.41439	0.0803758	-2.49476	0.0378865	shortened	0.161181	NO
MANEAL	-1.52987	-0.351653	-1.17821	0.137898	NO	0.363172	NO
MANF	-0.250002	-0.636781	0.386779	0.387381	NO	0.658184	NO
MAP1LC3B	0.358201	-0.533033	0.891234	0.087746	NO	0.278119	NO
MAP2K7	0.136626	1.28605	-1.14942	0.281953	NO	0.555954	NO
MAP3K1	0.585611	0.737614	-0.152003	1	NO	1	NO
MAP3K2	-0.191996	-2.32866	2.13666	0.000108217	lengthened	0.00279304	lengthened
MAP3K20	-1.11483	0.116126	-1.23095	0.227056	NO	0.491387	NO
MAP3K3	-0.0220715	0.585611	-0.607683	0.479553	NO	0.732575	NO
MAP3K7	0.219483	-0.350259	0.569742	0.193536	NO	0.442636	NO
MAP4	0.248576	-0.317816	0.566392	0.0444224	lengthened	0.176001	NO
MAP4K2	0.181221	-1.27689	1.45811	0.0240083	lengthened	0.123928	NO
MAP4K4	-0.147285	0.269584	-0.416868	0.185851	NO	0.430844	NO
MAPK1IP1L	-0.414389	-0.0924608	-0.321928	0.667579	NO	0.871454	NO
MAPK6	-1.08862	0.170574	-1.25919	0.000382228	shortened	0.00690558	shortened
MAPK8	-1.41439	0.755536	-2.16993	0.0309211	shortened	0.142027	NO
MAPK9	1.08811	-0.0924608	1.18057	0.157257	NO	0.389194	NO
MAPKAP1	0.718061	-0.238539	0.9566	0.028792	lengthened	0.136598	NO
MAPKAPK3	-0.168851	-0.892752	0.723901	0.000512353	lengthened	0.00846632	lengthened
MAPRE2	-0.191996	0.144101	-0.336098	0.771253	NO	0.928931	NO
MARCHF5	-0.510604	0.770036	-1.28064	0.0564401	NO	0.206849	NO
MARCHF6	0.482518	-0.0273658	0.509883	0.509234	NO	0.759089	NO
MARCHF7	1.90754	0.443592	1.46395	0.224541	NO	0.489153	NO
MARK2	0.170574	1.15445	-0.98388	0.117129	NO	0.329958	NO
MARK3	-0.304206	-0.256848	-0.0473584	1	NO	1	NO
MAT2B	-0.877361	-0.310052	-0.567309	0.22222	NO	0.48605	NO
MAU2	-0.716952	0.400055	-1.11701	0.0301457	shortened	0.139373	NO
MAVS	-0.216708	0.220614	-0.437323	0.107329	NO	0.313086	NO
MBD3	-2.41439	-0.367083	-2.04731	0.365039	NO	0.637353	NO
MBNL3	-0.677423	-0.262386	-0.415037	0.756719	NO	0.921533	NO
MCEE	-0.473283	1.83354	-2.30682	0.00944178	shortened	0.0646142	NO
MCM4	0.205763	0.0813799	0.124383	0.560665	NO	0.803491	NO
MCM8	-0.304206	1.42691	-1.73112	0.000977667	shortened	0.0135871	shortened
MCMBP	0.411582	-0.0863347	0.497916	0.330043	NO	0.606218	NO
MCTP1	0.808004	-0.873821	1.68182	0.11097	NO	0.317223	NO
MCTP2	-0.0110332	0.433608	-0.444641	0.769579	NO	0.928931	NO
MDM4	-0.414389	1.02618	-1.44057	0.00206012	shortened	0.0230699	shortened
ME2	0.322577	-0.460193	0.782769	0.0820494	NO	0.265656	NO
MEAF6	-0.111826	0.0167683	-0.128594	0.778034	NO	0.932629	NO
MECP2	2.30808	0.764935	1.54314	0.0350135	lengthened	0.153417	NO
MECR	-0.829426	0.46008	-1.28951	0.289482	NO	0.563979	NO
MED1	-0.342836	0.0393291	-0.382165	0.298212	NO	0.573565	NO
MED13	1.0656	0.392966	0.672638	0.487577	NO	0.739686	NO
MED14	0.100184	-0.451864	0.552048	0.412838	NO	0.681359	NO
MED25	0.585611	-0.414389	1	0.601465	NO	0.832308	NO
MED26	-0.314853	0.170574	-0.485427	0.517702	NO	0.765914	NO
MED28	-0.414389	-0.843232	0.428843	0.36241	NO	0.634351	NO
MED29	0.392966	-0.677423	1.07039	0.324317	NO	0.601106	NO
MED9	1.90754	0.170574	1.73697	0.379751	NO	0.6497	NO
MEF2D	-0.307474	0.131893	-0.439367	0.191083	NO	0.438842	NO
MEIS1	-0.414389	1.23769	-1.65208	0.00375514	shortened	0.0339214	shortened
METRNL	0.383977	0.0580989	0.325878	0.464305	NO	0.720322	NO
METTL13	0.0620491	-0.873821	0.93587	0.0641017	NO	0.225898	NO
METTL16	-1.34727	-0.221744	-1.12553	0.199957	NO	0.451946	NO
METTL2A	-1.41439	0.198588	-1.61298	0.00929356	shortened	0.0639227	NO
METTL2B	0.0881114	0.135445	-0.0473339	1	NO	1	NO
METTL8	0.718061	-0.414389	1.13245	0.0794622	NO	0.262293	NO
METTL9	-0.344	0.347451	-0.691451	0.0298526	shortened	0.138766	NO
MEX3A	0.473136	0.322577	0.15056	1	NO	1	NO
MFAP1	0.907539	-0.645714	1.55325	0.252935	NO	0.520862	NO
MFAP3	0.223041	-0.736317	0.959358	0.35496	NO	0.630368	NO
MFHAS1	-0.212755	1.71114	-1.9239	0.000313712	shortened	0.00586316	shortened
MFSD1	-0.526864	0.454367	-0.98123	0.0241699	shortened	0.124525	NO
MFSD11	-1.63678	0.46008	-2.09686	0.120112	NO	0.335225	NO
MFSD14A	-0.846105	0.685147	-1.53125	0.0352419	shortened	0.153954	NO
MGA	0.263683	0.478696	-0.215013	1	NO	1	NO
MGAT2	-0.163845	0.907539	-1.07138	0.161316	NO	0.396343	NO
MGAT4A	-1.58431	0.344603	-1.92892	0.0197237	shortened	0.109084	NO
MGLL	3.07104	0.367431	2.70361	1.0992e-05	lengthened	0.000531935	lengthened
MIA3	-0.352988	-1.15135	0.798366	0.258718	NO	0.52783	NO
MIB1	0.301818	0.875118	-0.5733	0.403379	NO	0.673575	NO
MID1IP1	-0.0184602	-0.218246	0.199786	0.751867	NO	0.918648	NO
MIDN	-0.0855524	0.246125	-0.331677	0.44301	NO	0.70243	NO
MIEF1	-0.122623	-0.812938	0.690316	0.127367	NO	0.347949	NO
MIER1	0.0450427	0.755536	-0.710493	0.411621	NO	0.680178	NO
MINDY2	1.29188	0.263683	1.0282	0.305756	NO	0.580658	NO
MINDY3	-0.414389	2.39297	-2.80735	0.157688	NO	0.389194	NO
MIOS	1.808	0.0261837	1.78182	0.0624689	NO	0.222458	NO
MIS18A	0.585611	0.673074	-0.0874628	0.782499	NO	0.936472	NO
MKI67	-0.480731	0.529517	-1.01025	0.000294787	shortened	0.00563817	shortened
MKLN1	0.420552	0.392966	0.0275858	1	NO	1	NO
MKNK2	-0.310641	2.04504	-2.35568	4.48876e-05	shortened	0.00144816	shortened
MKRN2	0.544969	-0.101231	0.6462	0.145674	NO	0.373842	NO
MLEC	0.32502	1.53981	-1.21479	0.0499089	shortened	0.191035	NO
MLLT6	-0.288858	0.833539	-1.1224	0.123077	NO	0.340693	NO
MLX	0.310751	1.58561	-1.27486	0.054449	NO	0.20371	NO
MLXIP	1.00065	0.405039	0.59561	0.409311	NO	0.678429	NO
MMAB	0.0710379	-0.0592939	0.130332	1	NO	1	NO
MMGT1	-1.82943	-0.551892	-1.27753	0.100283	NO	0.30096	NO
MMP24OS	0.126179	-0.806706	0.932886	0.142415	NO	0.369325	NO
MMS22L	-1.82943	-0.269999	-1.55943	0.0343771	shortened	0.153025	NO
MMUT	-0.233817	0.585611	-0.819428	0.329838	NO	0.606218	NO
MND1	0.630005	-0.045607	0.675612	0.202615	NO	0.456415	NO
MNDA	-0.0220715	0.337684	-0.359755	0.511959	NO	0.761477	NO
MOB4	-0.29509	0.356129	-0.651219	0.019817	shortened	0.109377	NO
MON1B	-0.378765	0.514058	-0.892823	0.0247134	shortened	0.125828	NO
MORN2	1.58561	-0.207938	1.79355	0.37386	NO	0.645407	NO
MOSMO	1.96412	1.58561	0.378512	1	NO	1	NO
MOV10	0.263683	0.134504	0.129179	1	NO	1	NO
MPHOSPH6	-0.132354	0.000648597	-0.133002	0.842316	NO	0.969289	NO
MPHOSPH8	0.322577	1.17057	-0.847997	0.239972	NO	0.506435	NO
MPHOSPH9	-0.899816	-0.350259	-0.549557	0.746978	NO	0.91681	NO
MPRIP	-0.886457	-0.244464	-0.641993	0.142037	NO	0.369006	NO
MPZL1	-0.113729	-0.151354	0.0376251	1	NO	1	NO
MRC2	-0.414389	-1.82943	1.41504	0.21329	NO	0.471849	NO
MRE11	-0.911889	-0.33844	-0.573449	0.337463	NO	0.611557	NO
MRFAP1L1	0.14113	-0.790952	0.932082	0.00701853	lengthened	0.0531291	NO
MRM2	0.0908464	0.608695	-0.517848	0.3352	NO	0.610478	NO
MRPL19	0.492502	-0.501852	0.994353	0.0177319	lengthened	0.101242	NO
MRPL3	-0.190806	-0.332775	0.141969	0.51473	NO	0.763502	NO
MRPL30	-0.368095	-0.21645	-0.151646	0.782697	NO	0.936472	NO
MRPL32	-0.736317	1.90754	-2.64386	0.00566727	shortened	0.0457092	shortened
MRPL42	-0.414389	0.585611	-1	0.0391208	shortened	0.164623	NO
MRPL44	-0.0995156	-1.34727	1.24776	0.0051849	lengthened	0.0428386	lengthened
MRPL47	-1.10028	0.214517	-1.3148	0.00219798	shortened	0.0240183	shortened
MRPL50	-1.99935	-0.284328	-1.71502	0.355529	NO	0.630831	NO
MRPL57	-0.102729	0.15472	-0.257449	0.290826	NO	0.565379	NO
MRPS10	0.0742715	-0.11132	0.185591	0.387811	NO	0.658398	NO
MRPS16	-0.512	0.0375997	-0.549599	0.048264	shortened	0.186584	NO
MRPS17	-0.191996	0.127505	-0.319501	0.394909	NO	0.665963	NO
MRPS18A	-0.573587	1.10018	-1.67377	0.0184704	shortened	0.103633	NO
MRPS21	-1.6945	-0.294095	-1.4004	0.0346813	shortened	0.153104	NO
MRPS22	-0.877361	-0.328416	-0.548945	0.13586	NO	0.360255	NO
MRPS23	-0.44187	-0.870767	0.428898	0.229329	NO	0.493877	NO
MRPS28	-0.191996	0.831772	-1.02377	0.0403972	shortened	0.166631	NO
MRPS35	-0.155302	0.19972	-0.355022	0.275516	NO	0.548602	NO
MRPS36	-0.316542	-0.186583	-0.129959	0.718776	NO	0.900548	NO
MRPS6	-0.134281	0.0244953	-0.158776	0.655538	NO	0.865323	NO
MRPS7	-0.543672	-0.17735	-0.366322	0.464991	NO	0.720896	NO
MRRF	-2.73632	1.77324	-4.50956	0.0026822	shortened	0.0273327	shortened
MRS2	1.02618	1.39297	-0.366782	1	NO	1	NO
MRTO4	-0.195379	0.36802	-0.563399	0.0891612	NO	0.279985	NO
MS4A3	0.0737121	0.422112	-0.3484	0.591912	NO	0.826424	NO
MSANTD3	1.17057	-0.179924	1.3505	0.435466	NO	0.696643	NO
MSH3	-0.0399934	0.518497	-0.55849	0.361277	NO	0.634351	NO
MSL2	1.17057	0.185371	0.985203	0.237048	NO	0.504009	NO
MSMO1	-0.488389	-0.25089	-0.237499	0.722687	NO	0.902526	NO
MSRA	0.45131	0.211796	0.239514	0.59647	NO	0.830645	NO
MSRB1	1.07104	-0.0261183	1.09716	0.218141	NO	0.479062	NO
MSRB3	-1.20957	0.273667	-1.48324	0.00675974	shortened	0.0518057	NO
MSS51	0.322577	-0.814927	1.1375	0.452452	NO	0.709575	NO
MTAP	-1.77696	-0.866901	-0.910058	0.305471	NO	0.580523	NO
MTF1	2.58561	0.116126	2.46949	0.0346946	lengthened	0.153104	NO
MTF2	-1.02444	-0.829426	-0.195016	1	NO	1	NO
MTFMT	-1.06209	0.170574	-1.23266	0.0432293	shortened	0.173561	NO
MTHFD2	0.0906053	0.175146	-0.084541	0.73707	NO	0.911312	NO
MTM1	-0.0924608	-0.414389	0.321928	1	NO	1	NO
MTMR2	-1.26239	0.422112	-1.6845	0.11458	NO	0.324902	NO
MTMR3	2.39297	0.170574	2.22239	0.0593581	NO	0.213626	NO
MTMR6	0.0925711	0.478696	-0.386125	0.635368	NO	0.853668	NO
MTO1	0.170574	-2.73632	2.90689	0.242424	NO	0.507964	NO
MTPAP	1.17057	-0.179924	1.3505	0.125739	NO	0.344543	NO
MTR	-1.28112	1.32258	-2.6037	7.52673e-07	shortened	6.3742e-05	shortened
MTREX	-0.484778	-0.769484	0.284706	0.709038	NO	0.893858	NO
MTX2	0.0317785	0.237688	-0.205909	0.577271	NO	0.817348	NO
MX2	0.233309	0.419601	-0.186292	0.692695	NO	0.885328	NO
MXI1	-0.314853	-0.369995	0.0551416	1	NO	1	NO
MYADM	-0.0437455	1.32977	-1.37352	0.000711344	shortened	0.011079	shortened
MYCBP	-0.340388	-0.324191	-0.0161972	1	NO	1	NO
MYH9	-0.351653	-0.125958	-0.225695	0.337174	NO	0.611557	NO
MYL12A	0.0296	-0.112733	0.142333	0.578702	NO	0.818519	NO
MYL12B	0.208106	0.105974	0.102131	0.544048	NO	0.788855	NO
MYLIP	0.237688	-0.584314	0.822002	0.217107	NO	0.477358	NO
MYO19	0.193294	0.106443	0.0868504	1	NO	1	NO
MYO1C	-0.414389	-2.99935	2.58496	0.195004	NO	0.445207	NO
MYO1G	0.486075	-0.292398	0.778474	0.0360364	lengthened	0.156004	NO
MYO5A	-1.22174	-0.288858	-0.932886	0.280971	NO	0.555042	NO
MYO9A	-1.41439	-0.0799699	-1.33442	0.170634	NO	0.407776	NO
MYO9B	-0.0273658	-0.143087	0.115721	0.869746	NO	0.983404	NO
MZT1	0.449956	0.844345	-0.394389	0.206799	NO	0.462017	NO
N4BP1	-0.792901	0.711142	-1.50404	0.101028	NO	0.302525	NO
NAA15	0.0550964	-0.183063	0.23816	0.819346	NO	0.958506	NO
NAA25	-0.636781	0.248576	-0.885357	0.506527	NO	0.757136	NO
NAA35	-0.138754	0.382078	-0.520832	0.407256	NO	0.677086	NO
NAB1	1.07104	-0.677423	1.74846	0.141398	NO	0.36845	NO
NAGA	-0.932856	-1.08577	0.15291	0.870878	NO	0.983404	NO
NAMPT	-0.169276	-1.0333	0.864022	0.112621	NO	0.321266	NO
NAP1L1	0.387385	-0.0814225	0.468808	0.0411547	lengthened	0.168473	NO
NAPG	-1.04516	-2.87382	1.82867	0.12504	NO	0.343669	NO
NARS1	0.067947	-0.120658	0.188605	0.506932	NO	0.757324	NO
NARS2	-0.414389	0.881067	-1.29546	0.145996	NO	0.374314	NO
NAV1	2.58561	-0.14137	2.72698	0.00799841	lengthened	0.0576481	NO
NAXE	-0.479977	-0.151354	-0.328623	0.423809	NO	0.691049	NO
NBN	-0.639455	-0.756781	0.117326	0.813077	NO	0.954283	NO
NBR1	-1.32693	-0.883874	-0.443052	0.636275	NO	0.854462	NO
NCAPH2	0.322577	-0.33844	0.661017	0.163215	NO	0.398578	NO
NCBP1	0.149512	-0.151354	0.300866	0.608389	NO	0.838197	NO
NCBP2	-0.304764	0.841951	-1.14672	0.0364774	shortened	0.156911	NO
NCBP3	-1.26239	-0.0799699	-1.18242	0.104549	NO	0.308974	NO
NCKAP1L	0.0740218	0.0595423	0.0144795	0.925995	NO	1	NO
NCL	0.279769	0.00469543	0.275074	0.231931	NO	0.497257	NO
NCOA1	1.43361	1.17057	0.263034	1	NO	1	NO
NCOA6	-0.0395405	-0.53992	0.500379	0.17038	NO	0.407529	NO
NCOR1	0.170574	-0.566392	0.736966	0.427102	NO	0.692253	NO
NCS1	0.202282	-1.03588	1.23816	0.0977885	NO	0.296428	NO
NDC1	-0.155927	0.381253	-0.53718	0.0724886	NO	0.244638	NO
NDE1	-0.114829	-0.501852	0.387023	0.620886	NO	0.846754	NO
NDFIP1	-0.391846	0.930747	-1.32259	5.59002e-05	shortened	0.00168322	shortened
NDUFA2	0.34234	0.421224	-0.0788843	0.842181	NO	0.969289	NO
NDUFA5	-0.124882	0.377246	-0.502128	0.00794655	shortened	0.057427	NO
NDUFAF4	1.26368	-0.392694	1.65638	0.0246399	lengthened	0.125752	NO
NDUFS1	-0.151354	-0.455031	0.303676	0.551676	NO	0.794569	NO
NEDD4L	-0.0273658	-0.566392	0.539026	0.474171	NO	0.727632	NO
NEK4	-0.53992	0.507609	-1.04753	0.204862	NO	0.459203	NO
NEMP2	-0.999351	2.04504	-3.04439	0.0237605	shortened	0.123591	NO
NEPRO	-0.677423	0.503149	-1.18057	0.0957835	NO	0.292642	NO
NF1	-0.331927	-1.41439	1.08246	0.461753	NO	0.717929	NO
NFAM1	-0.806706	-0.252117	-0.554589	0.434208	NO	0.695452	NO
NFATC2	-0.138754	1.21364	-1.3524	0.0463489	shortened	0.180727	NO
NFATC2IP	0.934761	-0.648854	1.58361	3.55951e-05	lengthened	0.00122105	lengthened
NFATC3	0.101735	-0.274211	0.375946	0.109832	NO	0.315708	NO
NFE2L1	-0.536379	2.10917	-2.64555	0.00109328	shortened	0.0147097	shortened
NFIC	-0.435922	-0.516269	0.0803465	0.844551	NO	0.969667	NO
NFKB1	-0.221744	0.529028	-0.750771	0.137148	NO	0.36266	NO
NFKBID	0.000648597	1.67307	-1.67243	0.318286	NO	0.595276	NO
NFKBIE	-1.41439	0.243823	-1.65821	0.00207734	shortened	0.023167	shortened
NFYA	0.0292177	0.0803758	-0.051158	1	NO	1	NO
NFYB	0.100184	-0.073352	0.173536	1	NO	1	NO
NFYC	0.0059429	-0.563252	0.569195	0.155336	NO	0.387117	NO
NHEJ1	1.90754	1.70109	0.206451	1	NO	1	NO
NHSL1	0.0803758	0.625139	-0.544764	0.426138	NO	0.692253	NO
NIFK	0.00830217	0.0881114	-0.0798093	0.882347	NO	0.993007	NO
NIP7	-0.235065	-0.207938	-0.0271272	1	NO	1	NO
NIPA2	-0.0773539	-0.102445	0.025091	1	NO	1	NO
NIPAL2	0.000648597	-1.15135	1.152	0.433849	NO	0.695452	NO
NIPSNAP2	-0.365061	-0.160632	-0.204429	0.659893	NO	0.868533	NO
NIPSNAP3A	0.276128	-0.288858	0.564986	0.380533	NO	0.650217	NO
NKAP	-2.11483	-0.1443	-1.97053	0.020037	shortened	0.110366	NO
NKAPD1	1.00065	-2.28886	3.28951	0.00280659	lengthened	0.0278806	lengthened
NKIRAS2	-1.17338	1.08811	-2.26149	0.00136497	shortened	0.0174485	shortened
NKRF	-0.544449	1.32258	-1.86703	0.0759035	NO	0.253636	NO
NLN	0.964123	0.0241841	0.939939	0.316119	NO	0.593405	NO
NME4	0.433608	-0.0818136	0.515422	0.182204	NO	0.424934	NO
NME6	0.0217102	0.933534	-0.911824	0.240996	NO	0.506671	NO
NMNAT1	-3.58431	0.585611	-4.16993	0.0357143	shortened	0.155105	NO
NMT2	0.433608	-0.221744	0.655352	0.710382	NO	0.893858	NO
NNT	-0.255691	-0.636781	0.38109	0.657757	NO	0.866302	NO
NOC4L	-0.873821	-0.641799	-0.232021	0.804322	NO	0.95184	NO
NOL11	0.60399	-0.0158395	0.619829	0.225771	NO	0.49065	NO
NOL8	0.907539	-0.477125	1.38466	0.436032	NO	0.696645	NO
NOM1	-1.03888	-3.41439	2.37551	0.0431636	lengthened	0.173561	NO
NOP14	0.143607	-0.154326	0.297933	0.327759	NO	0.604236	NO
NOP9	0.0292177	0.555864	-0.526646	0.264116	NO	0.534142	NO
NPC1	-0.00360088	-0.25089	0.247289	0.640978	NO	0.858651	NO
NPEPL1	0.126179	-0.0325183	0.158698	1	NO	1	NO
NPEPPS	-0.414389	-0.566392	0.152003	1	NO	1	NO
NPHP3	-0.414389	1.58561	-2	0.134538	NO	0.359213	NO
NPRL3	-0.377863	-1.99935	1.62149	0.615797	NO	0.844966	NO
NQO1	-0.183063	0.351146	-0.534209	0.257791	NO	0.526855	NO
NR2F2	-0.999351	-0.873821	-0.125531	1	NO	1	NO
NRBP2	-0.151354	-0.607034	0.455679	1	NO	1	NO
NRF1	-0.414389	0.433608	-0.847997	0.37344	NO	0.645407	NO
NRGN	-0.921349	3.17057	-4.09192	0.0012695	shortened	0.016461	shortened
NSD1	-0.722511	0.100184	-0.822695	0.304168	NO	0.579673	NO
NSD2	0.398152	0.0297111	0.368441	0.16975	NO	0.40674	NO
NSDHL	0.236162	0.46008	-0.223918	0.668926	NO	0.872522	NO
NSMCE4A	-0.0283305	-0.534683	0.506353	0.333379	NO	0.608978	NO
NSUN4	1.41158	0.795064	0.616517	0.377733	NO	0.648706	NO
NT5C2	0.322577	-0.165568	0.488145	0.263838	NO	0.534142	NO
NT5DC1	-0.776959	0.0303959	-0.807355	0.412201	NO	0.680721	NO
NTPCR	-0.56123	-0.124882	-0.436348	0.540567	NO	0.785489	NO
NUBPL	-0.352988	1.4787	-1.83168	0.00721198	shortened	0.0539903	NO
NUCB1	-0.655397	0.338971	-0.994368	0.123671	NO	0.34146	NO
NUCB2	-0.756781	0.00150302	-0.758284	0.00587515	shortened	0.0464188	shortened
NUCKS1	0.189853	1.78009	-1.59024	1.47382e-17	shortened	1.33135e-14	shortened
NUDCD2	-0.999351	-0.205442	-0.793909	0.107443	NO	0.313086	NO
NUDT16	-0.584314	0.226069	-0.810383	0.297805	NO	0.573513	NO
NUDT21	0.0490116	0.119043	-0.0700317	0.908537	NO	1	NO
NUDT3	-0.13018	0.504081	-0.634262	0.0138392	shortened	0.0840851	NO
NUDT4	0.0803758	0.875118	-0.794742	0.349171	NO	0.625003	NO
NUDT5	0.170574	-0.136088	0.306661	0.548254	NO	0.791565	NO
NUDT6	1.90754	0.348572	1.55897	0.415349	NO	0.683422	NO
NUFIP1	0.100184	0.0101089	0.0900753	1	NO	1	NO
NUFIP2	0.306895	-0.748808	1.0557	0.0393194	lengthened	0.164692	NO
NUMB	-1.15135	0.322577	-1.47393	0.250505	NO	0.517091	NO
NUMBL	-0.0273658	-0.501852	0.474486	0.513235	NO	0.762537	NO
NUP107	0.218829	-0.0358773	0.254706	0.725458	NO	0.904736	NO
NUP153	-0.0451551	-0.414389	0.369234	0.544524	NO	0.789124	NO
NUP155	0.0595423	0.0330701	0.0264722	1	NO	1	NO
NUP160	0.433608	-0.574854	1.00846	0.0363539	lengthened	0.156721	NO
NUP214	-3.50185	0.275927	-3.77778	2.9794e-05	shortened	0.00112141	shortened
NUP50	1.28605	-0.861848	2.1479	0.033877	lengthened	0.151747	NO
NUP62	0.0856847	-0.0195293	0.105214	0.750999	NO	0.918001	NO
NUSAP1	-0.139382	-0.18119	0.0418079	0.910722	NO	1	NO
NXF1	-0.518726	0.448108	-0.966833	0.143014	NO	0.369715	NO
NXPE3	0.478696	-0.625893	1.10459	0.0403498	lengthened	0.166631	NO
NXT1	-0.347275	0.0557532	-0.403028	0.125458	NO	0.344121	NO
OARD1	1.04504	-0.303358	1.3484	0.174097	NO	0.412775	NO
OAZ1	-0.241681	-0.40145	0.159769	0.0433278	NO	0.173561	NO
OAZ2	0.000648597	-1.86505	1.8657	3.39002e-05	lengthened	0.00120881	lengthened
ODR4	-0.776959	-0.321279	-0.455679	0.617302	NO	0.845818	NO
OGFOD1	0.374107	-0.492391	0.866498	0.164611	NO	0.399728	NO
OGFOD3	0.170574	2.30808	-2.1375	0.0319257	shortened	0.144198	NO
OGFRL1	-0.307474	0.000648597	-0.308122	0.68159	NO	0.878612	NO
OGG1	-1.06647	-0.151354	-0.915111	0.465684	NO	0.721557	NO
OGT	-0.205802	0.585611	-0.791413	0.110007	NO	0.315708	NO
ONECUT2	1.42211	0.198588	1.22352	0.135847	NO	0.360255	NO
OPA1	-0.21645	1.30182	-1.51827	0.0451206	shortened	0.178246	NO
OPN3	-0.961877	1.42889	-2.39076	0.000263942	shortened	0.00519501	shortened
ORAI1	-0.625893	-1.06974	0.443848	0.455143	NO	0.711735	NO
ORAI2	-0.596592	0.872492	-1.46908	0.000825056	shortened	0.0123927	shortened
ORAI3	0.645732	0.297809	0.347923	0.370925	NO	0.64313	NO
ORC2	-1.91689	-0.970782	-0.946107	0.28835	NO	0.562937	NO
ORC4	-0.414389	0.623086	-1.03747	0.598706	NO	0.83095	NO
OSBP	0.244574	-1.41439	1.65896	0.0553927	NO	0.205132	NO
OSBPL2	-0.999351	0.585611	-1.58496	0.156941	NO	0.388766	NO
OSBPL3	0.98416	1.70109	-0.716928	0.734227	NO	0.910226	NO
OSBPL9	0.363219	-0.450915	0.814133	0.0888883	NO	0.279848	NO
OSER1	-1.24446	0.392966	-1.63743	0.0437578	shortened	0.17453	NO
OSGIN2	-0.762312	-0.999351	0.237039	1	NO	1	NO
OSTC	-0.693613	0.299307	-0.992919	0.011745	shortened	0.0753015	NO
OSTF1	0.14749	0.213642	-0.0661523	1	NO	1	NO
OTUB1	0.481274	1.70109	-1.21981	0.0906718	NO	0.282214	NO
OTUD4	-0.0924608	-0.414389	0.321928	1	NO	1	NO
OTUD5	0.209643	-0.414389	0.624032	0.11009	NO	0.315708	NO
OTULIN	2.28605	0.170574	2.11548	0.0671804	NO	0.23332	NO
OXA1L	0.0955602	0.53557	-0.44001	0.138786	NO	0.365156	NO
OXCT1	0.183513	-1.51392	1.69744	0.0187679	lengthened	0.105085	NO
P2RX1	-1.15135	1.00065	-2.152	0.0210404	shortened	0.11376	NO
P4HA1	-0.481503	0.649741	-1.13124	0.0400333	shortened	0.165962	NO
PA2G4	-0.0932878	0.0774209	-0.170709	0.179219	NO	0.421273	NO
PACS2	-0.829426	-0.584314	-0.245112	1	NO	1	NO
PAFAH1B1	0.220847	0.564853	-0.344006	0.407614	NO	0.677086	NO
PAFAH2	1.42211	0.755536	0.666576	0.70364	NO	0.892309	NO
PAG1	0.0576795	0.802842	-0.745162	0.0946429	NO	0.290138	NO
PAGR1	1.24858	-0.53992	1.7885	3.78747e-06	lengthened	0.000223132	lengthened
PAICS	-0.380442	-0.1443	-0.236142	0.247136	NO	0.51321	NO
PAIP1	-2.80671	0.000648597	-2.80735	0.0122999	shortened	0.077159	NO
PAIP2	-0.720325	-0.62084	-0.0994852	0.803805	NO	0.951643	NO
PAK1	0.392966	-0.532225	0.925191	0.359662	NO	0.634351	NO
PAK2	-0.895015	0.755536	-1.65055	0.0781883	NO	0.259035	NO
PALM2AKAP2	-0.608269	0.0710379	-0.679307	0.0102077	shortened	0.0684727	NO
PANK2	-0.331927	1.70899	-2.04092	0.00260939	shortened	0.0267858	shortened
PANX1	-0.151354	1.58561	-1.73697	0.247898	NO	0.514004	NO
PAPOLG	-1.55189	-1.41439	-0.137504	1	NO	1	NO
PAQR8	0.585611	-0.210856	0.796467	0.426905	NO	0.692253	NO
PARPBP	1.82265	-0.646562	2.46921	5.07772e-05	lengthened	0.00160007	lengthened
PARVB	-0.529866	0.116126	-0.645992	0.20405	NO	0.458141	NO
PARVG	-1.63678	-0.414389	-1.22239	0.451269	NO	0.709361	NO
PAX5	-0.687407	0.585611	-1.27302	0.591991	NO	0.826424	NO
PBK	-0.02011	-1.15135	1.13124	0.0366889	lengthened	0.15757	NO
PBRM1	0.363219	-0.0518188	0.415037	0.480911	NO	0.733283	NO
PBXIP1	0.518497	3.04504	-2.52655	0.132277	NO	0.355329	NO
PCBD2	1.32258	0.0710379	1.25154	0.272405	NO	0.545614	NO
PCBP2	0.268939	-0.0693989	0.338338	0.103317	NO	0.307344	NO
PCCB	-0.662316	-0.257663	-0.404653	0.474438	NO	0.727632	NO
PCF11	0.640059	-0.999351	1.63941	0.0403972	lengthened	0.166631	NO
PCGF2	-1.04242	1.63624	-2.67866	0.00150404	shortened	0.0185358	shortened
PCGF5	-0.607034	2.00065	-2.60768	0.0300983	shortened	0.139373	NO
PCID2	-0.431876	-0.466856	0.03498	1	NO	1	NO
PCLAF	0.491284	-0.087764	0.579048	0.00660007	lengthened	0.050813	NO
PCM1	-0.326926	0.378682	-0.705608	0.0262305	shortened	0.128312	NO
PCMT1	-0.164251	0.361396	-0.525647	0.0121152	shortened	0.076421	NO
PCMTD2	0.585611	-0.361921	0.947533	0.285177	NO	0.559212	NO
PCNP	-0.162002	0.148547	-0.310549	0.368535	NO	0.640211	NO
PCNT	0.625139	0.286051	0.339089	0.787761	NO	0.9417	NO
PCNX1	1.808	-0.857996	2.666	0.000193631	lengthened	0.00417326	lengthened
PCNX4	2.39297	-0.453917	2.84688	0.0609714	NO	0.218561	NO
PCYOX1	-0.351653	1.53981	-1.89146	0.0032396	shortened	0.0308046	shortened
PCYT2	-0.414389	-0.0518188	-0.36257	0.591777	NO	0.826424	NO
PDCD11	-0.262386	-0.232186	-0.0302002	1	NO	1	NO
PDCD2	0.234139	0.213642	0.0204964	1	NO	1	NO
PDCD4	0.478696	-0.136855	0.615551	0.323913	NO	0.60107	NO
PDCD6IP	0.392966	-0.473283	0.866249	0.0317941	lengthened	0.144084	NO
PDCL	0.138152	0.0330701	0.105082	1	NO	1	NO
PDCL3	2.75554	-0.958709	3.71425	0.00510294	lengthened	0.0424201	lengthened
PDE4D	0.755536	0.0595423	0.695994	0.534627	NO	0.780809	NO
PDE9A	0.948181	-1.11483	2.06301	0.0146479	lengthened	0.0870522	NO
PDF	1.36322	-0.0103897	1.37361	0.0356383	lengthened	0.155024	NO
PDHB	-0.987574	-0.829426	-0.158148	0.774406	NO	0.931412	NO
PDIA4	0.256988	-0.341409	0.598398	0.123012	NO	0.340693	NO
PDIA6	-0.488074	-0.11565	-0.372424	0.0244694	shortened	0.125354	NO
PDK3	-0.0664656	-1.05825	0.991779	0.11973	NO	0.334504	NO
PDP2	1.25546	-0.244464	1.49993	0.0350426	lengthened	0.153417	NO
PDPR	0.408733	0.723115	-0.314381	0.662777	NO	0.870076	NO
PDS5A	0.0134726	-0.184907	0.19838	0.479891	NO	0.732679	NO
PDXK	0.353795	0.463933	-0.110137	0.744571	NO	0.915511	NO
PDZD8	-0.683576	-0.909154	0.225578	0.726154	NO	0.904873	NO
PEA15	-0.879057	0.0261837	-0.905241	0.11951	NO	0.334435	NO
PEBP1	-0.109616	0.660899	-0.770515	2.82964e-11	shortened	1.09547e-08	shortened
PECAM1	-1.46884	-2.52987	1.06103	0.350426	NO	0.625778	NO
PEDS1	-3.58431	0.47458	-4.05889	0.00126364	shortened	0.016461	shortened
PEX13	1.22304	-0.0924608	1.3155	0.246196	NO	0.512436	NO
PEX19	-0.151354	0.286051	-0.437405	0.778372	NO	0.932629	NO
PEX2	0.808004	0.000648597	0.807355	0.678456	NO	0.876633	NO
PEX26	1.58561	-0.29993	1.88554	0.108996	NO	0.314982	NO
PEX3	-0.521304	-0.414389	-0.106915	0.870097	NO	0.983404	NO
PEX6	1.39297	0.363219	1.02975	0.475634	NO	0.728963	NO
PEX7	-0.607034	0.685147	-1.29218	0.121815	NO	0.338583	NO
PFAS	-1.63678	-0.442958	-1.19382	0.325942	NO	0.602087	NO
PGAP6	0.898201	-0.62084	1.51904	0.0235366	lengthened	0.123207	NO
PGGT1B	2.87101	1.17057	1.70044	0.149421	NO	0.378086	NO
PGRMC2	-0.916889	-0.359941	-0.556948	0.339755	NO	0.613007	NO
PGS1	-0.073352	0.142004	-0.215356	0.817355	NO	0.95723	NO
PHACTR4	-0.776959	-0.183063	-0.593896	0.181832	NO	0.424431	NO
PHAX	1.75554	2.17057	-0.415037	1	NO	1	NO
PHB	-0.799414	0.435896	-1.23531	6.391e-08	shortened	8.24743e-06	shortened
PHF12	-0.810318	-0.18557	-0.624747	0.229889	NO	0.493877	NO
PHF2	-1.21086	-0.944904	-0.265952	0.795662	NO	0.946644	NO
PHF20	-0.3295	1.71489	-2.04439	0.00223613	shortened	0.024337	shortened
PHF20L1	0.673074	-0.883874	1.55695	0.0639823	NO	0.225898	NO
PHF21A	-0.607034	0.701088	-1.30812	0.296004	NO	0.572161	NO
PHF23	-1.76489	-0.237511	-1.52738	0.00757266	shortened	0.0551665	NO
PHF3	-0.37132	-0.461695	0.0903744	1	NO	1	NO
PHIP	0.585611	0.420025	0.165586	0.771041	NO	0.928931	NO
PHKA2	0.939248	-0.414389	1.35364	0.0846497	NO	0.27148	NO
PHKB	-0.326926	-0.776959	0.450033	0.762413	NO	0.924394	NO
PHOSPHO2-KLHL23	-1.30747	-0.0924608	-1.21501	0.0974193	NO	0.295971	NO
PHRF1	-0.221744	-0.513925	0.292181	0.678041	NO	0.876633	NO
PHYH	0.808004	1.97027	-1.16227	0.106327	NO	0.312185	NO
PI4K2B	0.533144	-0.179924	0.713067	0.202776	NO	0.456415	NO
PI4KB	-0.0924608	-1.24933	1.15687	0.291655	NO	0.565773	NO
PIAS1	0.100184	-0.295744	0.395929	0.568055	NO	0.808965	NO
PIAS2	-0.566392	-0.999351	0.432959	0.737943	NO	0.911497	NO
PIAS4	0.536701	0.305503	0.231198	0.704332	NO	0.892495	NO
PIGH	1.53314	-1.192	2.72514	0.00297995	lengthened	0.0290492	lengthened
PIGK	0.170574	0.170574	4.57967e-15	1	NO	1	NO
PIGM	2.22304	1.46008	0.762961	0.371251	NO	0.64328	NO
PIGN	0.478696	-2.32128	2.79998	0.00953011	lengthened	0.0647283	NO
PIGX	0.0330701	-0.829426	0.862496	0.674091	NO	0.874875	NO
PIK3C2A	0.0881114	1.67307	-1.58496	0.108817	NO	0.314982	NO
PIK3C3	2.39297	-0.0319193	2.42489	0.139053	NO	0.365399	NO
PIK3CG	0.585611	-0.873821	1.45943	0.066682	NO	0.232273	NO
PINK1	-1.10627	-1.22174	0.115477	1	NO	1	NO
PIP4K2A	-0.414389	0.412775	-0.827163	0.360594	NO	0.634351	NO
PITPNA	-0.74089	-1.11483	0.373939	0.403683	NO	0.673575	NO
PITX1	-0.0184602	-0.850488	0.832028	0.274637	NO	0.548602	NO
PKNOX1	-0.244464	0.503149	-0.747613	0.430319	NO	0.693541	NO
PKP4	-0.0664656	-0.414389	0.347923	0.803607	NO	0.951643	NO
PLA2G12A	0.170574	-1.04242	1.21299	0.241485	NO	0.507306	NO
PLAC8	-1.10627	-0.279037	-0.82723	0.177723	NO	0.418444	NO
PLAGL1	0.630005	0.585611	0.0443941	1	NO	1	NO
PLAGL2	0.263683	1.24858	-0.984893	0.45731	NO	0.713888	NO
PLBD2	0.0710379	3.39297	-3.32193	0.0601635	NO	0.215951	NO
PLCB2	-0.0924608	-0.591267	0.498806	0.733765	NO	0.910226	NO
PLCG2	-0.414389	-0.0244424	-0.389947	0.535597	NO	0.78162	NO
PLEKHA3	0.133099	-0.584314	0.717413	0.336604	NO	0.611393	NO
PLEKHB2	-0.436757	2.17057	-2.60733	0.000262221	shortened	0.00519501	shortened
PLGRKT	0.448108	-2.73632	3.18442	0.0662427	NO	0.231935	NO
PLIN2	0.296104	-1.73632	2.03242	0.114512	NO	0.324902	NO
PLIN3	-0.356762	0.778256	-1.13502	0.0210729	shortened	0.11376	NO
PLK4	-0.584314	-1.73632	1.152	0.242736	NO	0.507964	NO
PLP2	-0.138754	0.117134	-0.255889	0.234153	NO	0.500042	NO
PLPBP	0.0537599	0.301818	-0.248058	0.710331	NO	0.893858	NO
PLRG1	0.116126	-0.221744	0.33787	0.649648	NO	0.86354	NO
PLXNA1	-0.163581	-0.591267	0.427686	0.41859	NO	0.686036	NO
PLXND1	-0.450915	0.649741	-1.10066	0.0991594	NO	0.298249	NO
PM20D2	0.0865093	0.898201	-0.811692	0.0558119	NO	0.205581	NO
PMPCB	0.170574	0.00941881	0.161155	1	NO	1	NO
PNISR	0.263683	-0.106267	0.36995	0.657605	NO	0.866302	NO
PNN	-0.0220715	0.478696	-0.500767	0.173059	NO	0.411199	NO
PNO1	-0.470972	-0.414389	-0.0565835	1	NO	1	NO
PNPO	-0.239302	-1.13428	0.894979	0.0728966	NO	0.245123	NO
PNPT1	0.149512	-0.0799699	0.229482	0.702193	NO	0.89218	NO
POC1A	0.0310222	0.170574	-0.139551	0.853076	NO	0.974072	NO
POC1B-GALNT4	-0.0518188	0.0710379	-0.122857	1	NO	1	NO
POFUT1	-1.17992	-0.0435512	-1.13637	0.0900524	NO	0.282107	NO
POGLUT1	0.0261837	1.808	-1.78182	0.0344379	shortened	0.153025	NO
POLDIP2	0.0507338	0.19972	-0.148986	0.73198	NO	0.909105	NO
POLH	0.507609	1.00065	-0.49304	0.63693	NO	0.854918	NO
POLL	-0.414389	1.58561	-2	0.106786	NO	0.312517	NO
POLR1A	0.374107	-0.999351	1.37346	0.0901597	NO	0.282107	NO
POLR1B	0.673074	-0.226762	0.899836	0.197439	NO	0.447866	NO
POLR1D	0.0261837	-0.33844	0.364624	0.41508	NO	0.683394	NO
POLR1G	-0.0717872	-1.62851	1.55673	6.23426e-05	lengthened	0.0017784	lengthened
POLR2C	-0.434152	-0.354268	-0.0798842	0.906394	NO	1	NO
POLR2D	-0.864192	0.093758	-0.95795	0.0252786	shortened	0.125961	NO
POLR2K	-0.223867	-0.899816	0.675949	0.0248188	lengthened	0.125828	NO
POLR2M	0.865719	0.217879	0.64784	0.397218	NO	0.66778	NO
POLR3B	-2.30747	-0.636781	-1.67069	0.144975	NO	0.372753	NO
POLR3C	-1.56639	-0.0235989	-1.54279	0.0202048	shortened	0.110393	NO
POLR3D	2.39297	-0.0629165	2.45588	0.131639	NO	0.354451	NO
POLR3E	0.808004	-0.271431	1.07943	0.0982491	NO	0.297492	NO
POLR3H	-0.944904	-0.414389	-0.530515	0.310535	NO	0.586447	NO
POMT2	0.848646	-0.326926	1.17557	0.237765	NO	0.50418	NO
POP1	-2.87382	-0.636781	-2.23704	0.000292932	shortened	0.00563817	shortened
POP4	0.237688	-0.0220715	0.259759	0.79574	NO	0.946644	NO
POT1	0.977929	0.0786511	0.899277	0.250531	NO	0.517091	NO
POU2F1	-0.0799699	-0.059724	-0.0202458	1	NO	1	NO
POU2F2	-0.173381	1.46008	-1.63346	0.17501	NO	0.414403	NO
POU4F1	1.28605	-0.244464	1.53051	0.135298	NO	0.359822	NO
PPAT	0.433608	2.88329	-2.44968	0.000664797	shortened	0.0104139	shortened
PPIC	-2.50185	1.00065	-3.5025	0.00600965	shortened	0.0471004	shortened
PPID	-0.599945	-1.22174	0.621799	0.482359	NO	0.733965	NO
PPIF	0.125885	-0.301659	0.427544	0.00168205	lengthened	0.0197331	lengthened
PPIG	-0.434018	0.0576795	-0.491697	0.161748	NO	0.397044	NO
PPIL4	0.732452	-0.703896	1.43635	0.017958	lengthened	0.101812	NO
PPM1A	-2.58431	0.104985	-2.6893	0.0201704	shortened	0.110393	NO
PPM1K	-0.0451551	-0.344	0.298844	0.681168	NO	0.878612	NO
PPM1N	-0.414389	-0.0358773	-0.378512	1	NO	1	NO
PPP1CB	-0.677423	0.100184	-0.777608	0.0632396	NO	0.224613	NO
PPP1CC	-0.013851	-0.110773	0.0969217	0.685412	NO	0.880733	NO
PPP1R14B	-0.0849414	-0.594961	0.51002	0.00233332	lengthened	0.0251938	lengthened
PPP2R2D	-0.21003	-0.594961	0.384931	0.546746	NO	0.789809	NO
PPP2R5E	0.227157	0.833539	-0.606381	0.477642	NO	0.730487	NO
PPP3CA	-0.361278	1.83937	-2.20065	1.9721e-06	shortened	0.000121464	shortened
PPP4R1	-0.543672	0.332845	-0.876517	0.0525736	NO	0.197881	NO
PPP4R2	0.260211	0.0180516	0.242159	0.512572	NO	0.76197	NO
PPP4R3A	-0.303358	0.419601	-0.722959	0.25536	NO	0.52327	NO
PPP4R3B	0.145039	0.445433	-0.300395	0.701644	NO	0.89218	NO
PPP6C	-0.829426	0.0205482	-0.849975	0.24175	NO	0.507469	NO
PPRC1	0.0803758	-0.130596	0.210972	0.756534	NO	0.921533	NO
PPTC7	-0.979174	1.4787	-2.45787	0.00013138	shortened	0.00320756	shortened
PRAG1	1.58561	0.8557	0.729911	1	NO	1	NO
PRAM1	0.195665	-0.0476066	0.243271	0.626026	NO	0.849965	NO
PRDX1	-0.197305	-0.0468798	-0.150425	0.385847	NO	0.656401	NO
PRDX2	1.05274	-0.298912	1.35165	0.00255988	lengthened	0.0265796	lengthened
PRDX6	-0.145686	0.198007	-0.343693	0.127719	NO	0.348208	NO
PRELID1	-0.281939	-0.0998984	-0.18204	0.385808	NO	0.656401	NO
PRELID3B	0.0217102	-0.294095	0.315805	0.52002	NO	0.768519	NO
PREP	-0.369535	0.948181	-1.31772	0.0554839	NO	0.205132	NO
PRIM1	0.0109169	-0.607034	0.617951	0.392636	NO	0.663334	NO
PRKAR2A	-0.386375	0.585611	-0.971986	0.0015124	shortened	0.0185457	shortened
PRKCD	-0.171346	-0.414389	0.243043	0.420853	NO	0.687884	NO
PRKX	-1.28511	0.388919	-1.67403	2.33636e-05	shortened	0.000922914	shortened
PRMT9	-0.999351	-0.776959	-0.222392	1	NO	1	NO
PROCR	0.291164	0.415686	-0.124522	1	NO	1	NO
PROK2	-1.87382	-1.34039	-0.533432	0.738377	NO	0.911571	NO
PROSER1	-0.611426	-0.361921	-0.249504	0.731048	NO	0.908556	NO
PRPF38A	-0.295744	-0.173381	-0.122364	0.876484	NO	0.988461	NO
PRPF4	-0.534683	2.17057	-2.70526	0.00130965	shortened	0.0168206	shortened
PRPF40A	-0.591693	-0.317527	-0.274166	0.361935	NO	0.634351	NO
PRPS1	-0.463755	0.933534	-1.39729	0.000171622	shortened	0.00387579	shortened
PRPSAP2	-1.45001	0.632917	-2.08293	0.000459862	shortened	0.0078875	shortened
PRR11	0.311436	-0.21508	0.526516	0.267098	NO	0.538167	NO
PRR12	-0.376914	0.649741	-1.02666	0.0684947	NO	0.23526	NO
PRRC2B	0.303211	0.100184	0.203027	0.679034	NO	0.876633	NO
PRTN3	-1.11483	-0.0548465	-1.05998	0.00233419	shortened	0.0251938	shortened
PRXL2C	-1.41439	-0.643871	-0.770518	0.404145	NO	0.673575	NO
PSAP	0.435194	0.363219	0.0719756	0.762497	NO	0.924394	NO
PSAT1	0.0217102	0.585611	-0.563901	0.618914	NO	0.845818	NO
PSD4	-0.143087	-0.599945	0.456858	0.347122	NO	0.622285	NO
PSEN1	2.08811	-0.294095	2.38221	0.0137326	lengthened	0.0840077	NO
PSIP1	-0.414389	0.499881	-0.91427	0.0347451	shortened	0.153104	NO
PSKH1	1.17057	1.31353	-0.142958	1	NO	1	NO
PSMB2	0.170574	0.0510221	0.119551	0.763917	NO	0.925442	NO
PSMD11	-0.528209	0.648805	-1.17701	1.97725e-05	shortened	0.000824362	shortened
PSMD12	-0.166461	-0.414389	0.247928	0.520997	NO	0.768591	NO
PSMD14	-0.386375	-0.267903	-0.118472	0.640686	NO	0.858651	NO
PSMD5	-0.298912	0.275927	-0.574838	0.377581	NO	0.648706	NO
PSMD7	0.129054	0.187252	-0.058198	0.867967	NO	0.983404	NO
PSMD8	-0.530713	0.0605588	-0.591272	0.000117326	shortened	0.00295634	shortened
PSME3	-0.299505	0.533144	-0.832649	0.0196226	shortened	0.108747	NO
PSME3IP1	0.0595423	-0.602016	0.661558	0.257613	NO	0.526855	NO
PSME4	-0.501852	-0.102176	-0.399676	0.468451	NO	0.723775	NO
PSMG4	1.24858	0.0557532	1.19282	0.00495811	lengthened	0.0415056	lengthened
PSPH	0.492502	0.442247	0.0502548	1	NO	1	NO
PTBP1	-0.105963	-0.0317494	-0.0742132	0.617093	NO	0.845818	NO
PTCD3	0.585611	0.0450427	0.540568	0.350925	NO	0.625778	NO
PTEN	0.263683	0.229467	0.0342157	1	NO	1	NO
PTGES3	-0.168689	-0.379693	0.211004	0.147588	NO	0.374849	NO
PTGS1	0.223041	0.36802	-0.144979	0.819663	NO	0.958506	NO
PTP4A1	0.286051	-0.234354	0.520405	0.117424	NO	0.330103	NO
PTP4A2	-0.538217	0.406387	-0.944604	2.34985e-05	shortened	0.000922914	shortened
PTPMT1	-0.239784	-0.128085	-0.1117	0.814424	NO	0.955037	NO
PTPN1	0.813417	-0.265526	1.07894	0.00834253	lengthened	0.0593142	NO
PTPN18	-0.273526	-1.63678	1.36325	0.315456	NO	0.593405	NO
PTPRA	-0.084468	0.230946	-0.315414	0.358425	NO	0.633514	NO
PTPRC	-1.7929	-0.326926	-1.46597	0.142156	NO	0.369006	NO
PTPRN2	-0.861848	0.100184	-0.962032	0.0676304	NO	0.233773	NO
PTRH1	-0.0924608	0.170574	-0.263034	1	NO	1	NO
PTS	0.0527371	1.58561	-1.53287	0.304796	NO	0.580134	NO
PUM1	-0.128987	0.0261837	-0.15517	0.765454	NO	0.92689	NO
PUM2	0.383118	-0.414389	0.797507	0.181059	NO	0.423355	NO
PURA	-1.22174	-0.151354	-1.07039	0.458725	NO	0.71467	NO
PUS3	-0.326926	1.4925	-1.81943	0.076122	NO	0.254053	NO
PUS7L	-0.899816	0.263683	-1.1635	0.433753	NO	0.695452	NO
PVR	2.01857	-0.509026	2.5276	0.000247911	lengthened	0.00505142	lengthened
PWP2	-0.582334	0.798605	-1.38094	0.00123444	shortened	0.0162051	shortened
PWWP3A	0.0900837	0.787245	-0.697161	0.308003	NO	0.583291	NO
PXK	0.211216	-0.512315	0.723531	0.0314151	lengthened	0.143075	NO
PXYLP1	-0.173381	0.585611	-0.758992	0.672469	NO	0.874547	NO
QKI	-0.435248	1.66361	-2.09886	4.20215e-05	shortened	0.00138876	shortened
QPRT	-0.899816	0.511611	-1.41143	0.0082509	shortened	0.0589972	NO
QRICH1	0.625139	-0.073352	0.698491	0.264706	NO	0.534142	NO
QRSL1	-0.736317	0.433608	-1.16993	0.289139	NO	0.563716	NO
QSOX2	0.0908464	-0.073352	0.164198	0.835863	NO	0.965142	NO
RAB10	0.349171	0.0237322	0.325439	0.330646	NO	0.60626	NO
RAB11A	0.0355824	-0.0382404	0.0738228	0.79461	NO	0.946644	NO
RAB11B	-0.122362	-0.536873	0.414511	0.131194	NO	0.353842	NO
RAB11FIP4	-1.41439	1.90754	-3.32193	0.0293546	shortened	0.137394	NO
RAB14	-0.890827	1.53314	-2.42397	0.000841002	shortened	0.0123972	shortened
RAB18	-0.746964	-0.0220715	-0.724893	0.297973	NO	0.573513	NO
RAB1A	0.443592	-0.40437	0.847962	0.000397921	lengthened	0.0071415	lengthened
RAB21	-1.09246	0.649741	-1.7422	0.0990911	NO	0.298249	NO
RAB22A	-0.276885	-1.29891	1.02203	0.0801917	NO	0.262463	NO
RAB27A	0.256988	0.0751956	0.181793	0.472601	NO	0.727588	NO
RAB29	-0.414389	0.0261837	-0.440573	0.362463	NO	0.634351	NO
RAB2A	-0.53992	-0.17403	-0.36589	0.110006	NO	0.315708	NO
RAB31	-0.829426	0.937083	-1.76651	2.28914e-08	shortened	4.13572e-06	shortened
RAB35	0.177953	-1.7929	1.97085	0.0114321	lengthened	0.07394	NO
RAB3D	0.0946247	-0.655397	0.750022	0.338112	NO	0.612079	NO
RAB3GAP1	0.151208	1.11904	-0.967835	0.0972069	NO	0.295707	NO
RAB3GAP2	0.669027	0.574804	0.0942228	0.811875	NO	0.953698	NO
RAB3IP	2.28605	-3.73632	6.02237	0.00016826	lengthened	0.00383179	lengthened
RAB44	-0.0995156	-0.309419	0.209904	0.628695	NO	0.85038	NO
RAB4A	0.363219	-0.349294	0.712513	0.0712698	NO	0.241938	NO
RAB7A	0.0172228	-0.356903	0.374126	0.0415986	lengthened	0.169777	NO
RAB8A	0.145912	0.501547	-0.355635	0.339509	NO	0.612971	NO
RAB9A	-0.53992	-0.255691	-0.284229	0.632226	NO	0.852508	NO
RABEP1	0.331038	-1.05182	1.38286	0.0580643	NO	0.210648	NO
RABGAP1	-0.073352	-1.41439	1.34104	0.584299	NO	0.822999	NO
RABGGTB	-0.104049	-0.328997	0.224949	0.543589	NO	0.788612	NO
RABIF	-0.307474	-0.690023	0.38255	0.628842	NO	0.85038	NO
RABL3	0.0261837	1.17057	-1.14439	0.261389	NO	0.531007	NO
RAC1	-0.528104	-0.0457443	-0.482359	0.00923971	shortened	0.0639227	NO
RAD1	0.737614	0.0710379	0.666576	0.467498	NO	0.723127	NO
RAD18	0.0851821	0.936108	-0.850926	0.113386	NO	0.322752	NO
RAD23A	0.143707	-0.435147	0.578854	0.0376363	lengthened	0.160621	NO
RAD23B	0.317415	0.299857	0.0175584	1	NO	1	NO
RAD50	1.00065	-1.22174	2.22239	0.0071303	lengthened	0.0536753	NO
RAD51	-1.20288	0.448108	-1.65099	0.00474676	shortened	0.0403251	shortened
RAD51D	0.977929	-0.414389	1.39232	0.183693	NO	0.427303	NO
RAD54L2	0.220327	0.541217	-0.32089	0.551207	NO	0.794569	NO
RAI1	-0.703896	-0.292398	-0.411497	0.620051	NO	0.846196	NO
RALA	-0.594961	0.0276156	-0.622577	0.0422456	shortened	0.1719	NO
RALGAPA2	-0.244464	-0.414389	0.169925	1	NO	1	NO
RALGAPB	-0.111826	0.585611	-0.697437	0.6894	NO	0.883345	NO
RALGPS2	-0.899816	-0.513925	-0.385891	0.743703	NO	0.915472	NO
RAMAC	-0.551892	0.711142	-1.26303	0.0707419	NO	0.241636	NO
RAN	-0.25519	0.165708	-0.420898	0.187466	NO	0.432115	NO
RANBP10	-0.114829	1.83354	-1.94837	0.0236678	shortened	0.123346	NO
RANBP2	-0.414389	0.449956	-0.864345	0.0713973	NO	0.241938	NO
RANBP3	-0.315825	1.24858	-1.5644	0.000335904	shortened	0.00619252	shortened
RANBP9	0.782008	-2.28886	3.07087	0.00165076	lengthened	0.0196208	lengthened
RAP1GDS1	0.865719	-0.253924	1.11964	0.155195	NO	0.387117	NO
RAP2C	0.366971	0.833539	-0.466568	0.645189	NO	0.862288	NO
RAPGEF6	-0.594961	0.273667	-0.868628	0.25005	NO	0.516884	NO
RARA	-0.999351	0.597199	-1.59655	0.0486582	shortened	0.187543	NO
RB1CC1	-0.628514	1.25546	-1.88398	0.00389704	shortened	0.0348547	shortened
RBAK	0.170574	-0.414389	0.584963	0.482157	NO	0.733965	NO
RBBP4	-0.538378	-0.248095	-0.290282	0.276343	NO	0.549442	NO
RBBP5	-0.414389	0.556465	-0.970854	0.319302	NO	0.596765	NO
RBBP9	1.58561	1.35115	0.234465	1	NO	1	NO
RBM12B	3.67307	-0.566392	4.23947	0.00304285	lengthened	0.029556	lengthened
RBM14	2.39297	-0.765861	3.15883	0.0262997	lengthened	0.128336	NO
RBM15B	0.0299132	-0.0557921	0.0857053	0.773523	NO	0.931252	NO
RBM17	1.02618	-0.369689	1.39587	0.00216085	lengthened	0.0238045	lengthened
RBM18	0.808004	-0.0273658	0.835369	0.429773	NO	0.693541	NO
RBM25	-0.124882	-0.950442	0.82556	0.205851	NO	0.460658	NO
RBM26	0.415686	2.08811	-1.67243	0.176773	NO	0.416931	NO
RBM27	0.0958058	3.17057	-3.07477	0.0272643	shortened	0.131603	NO
RBM28	0.954845	-0.0983614	1.05321	0.0677666	NO	0.233946	NO
RBM33	0.335633	-0.928962	1.26459	0.0348521	lengthened	0.153327	NO
RBM39	-0.545176	0.774645	-1.31982	0.000654077	shortened	0.0103055	shortened
RBM8A	-0.645714	-0.120584	-0.52513	0.0938024	NO	0.288541	NO
RBMS1	-0.391669	0.301818	-0.693487	0.0887345	NO	0.279848	NO
RBPJ	0.0488577	0.234247	-0.18539	0.437517	NO	0.697768	NO
RC3H1	-1.28886	0.000648597	-1.28951	0.209689	NO	0.46655	NO
RCCD1	-0.353847	-0.566392	0.212545	0.810844	NO	0.953698	NO
RCHY1	0.202282	0.739939	-0.537657	0.419366	NO	0.686281	NO
RCOR3	1.70109	-1.03588	2.73697	0.00725754	lengthened	0.0540196	NO
RCSD1	-0.191996	-0.536379	0.344383	0.601657	NO	0.832308	NO
RDH10	-0.999351	-0.151354	-0.847997	0.418963	NO	0.686036	NO
RDH11	-0.8598	0.020331	-0.880131	0.0102456	shortened	0.0685573	NO
RECQL	-0.138754	-1.15135	1.0126	0.378629	NO	0.64901	NO
REEP5	-0.468837	-0.63417	0.165333	0.710557	NO	0.893858	NO
REL	-0.537246	0.636237	-1.17348	0.0102931	shortened	0.0687054	NO
RELCH	0.755536	-0.207938	0.963474	0.498613	NO	0.751943	NO
REPS1	-0.365479	0.253036	-0.618515	0.288437	NO	0.562937	NO
RER1	0.220847	-0.213341	0.434188	0.137877	NO	0.363172	NO
RETREG1	-0.00839654	0.478696	-0.487092	0.620128	NO	0.846196	NO
RETREG2	-0.513925	-0.368585	-0.145339	1	NO	1	NO
RFC1	-0.151354	-1.61602	1.46467	0.00967106	lengthened	0.065358	NO
RFC5	-0.269999	0.907539	-1.17754	0.180522	NO	0.422531	NO
RFK	-1.10544	0.478696	-1.58413	0.00272671	shortened	0.0273681	shortened
RFLNB	0.105765	0.612083	-0.506318	0.0921508	NO	0.285857	NO
RFX2	0.0550964	-0.207938	0.263034	0.82241	NO	0.958594	NO
RFX5	-0.117407	0.223041	-0.340448	0.811324	NO	0.953698	NO
RGS10	-0.928962	0.907539	-1.8365	0.370709	NO	0.64313	NO
RGS16	-0.414389	-0.262386	-0.152003	1	NO	1	NO
RGS19	-0.342378	-1.02105	0.678669	0.02164	lengthened	0.115669	NO
RHEB	-0.191996	-0.314853	0.122857	0.811273	NO	0.953698	NO
RHNO1	-0.319752	0.529028	-0.84878	0.139148	NO	0.365399	NO
RHOA	-0.0427642	-0.0508417	0.0080775	1	NO	1	NO
RHOF	-0.711371	0.46008	-1.17145	0.182777	NO	0.425538	NO
RHOQ	0.492502	-0.961877	1.45438	0.0384691	lengthened	0.163001	NO
RHOT1	0.826619	-0.850488	1.67711	0.0213561	lengthened	0.11506	NO
RHOT2	-0.106267	0.761461	-0.867728	0.0664709	NO	0.232273	NO
RIF1	1.32258	0.255462	1.06711	0.07681	NO	0.255719	NO
RIOK1	0.000648597	1.00065	-1	0.260848	NO	0.530307	NO
RIOK3	-0.132618	1.01857	-1.15119	0.048134	shortened	0.186584	NO
RIOX2	0.392966	-0.266832	0.659798	0.365828	NO	0.637552	NO
RIPK1	-0.138754	0.585611	-0.724366	0.682985	NO	0.879283	NO
RIT1	1.22947	0.000648597	1.22882	0.109339	NO	0.315223	NO
RITA1	0.217879	0.549987	-0.332108	0.600925	NO	0.832144	NO
RLIM	-0.248379	-0.221744	-0.0266351	1	NO	1	NO
RMND5A	0.272453	0.793719	-0.521266	0.239982	NO	0.506435	NO
RNASEH2A	-0.1443	0.561632	-0.705932	0.0210104	shortened	0.11376	NO
RNF103-CHMP3	1.12814	-0.574854	1.70299	0.00600485	lengthened	0.0471004	lengthened
RNF11	1.17057	-0.202885	1.37346	0.318213	NO	0.595276	NO
RNF114	0.0889351	-0.221744	0.310679	0.182432	NO	0.4251	NO
RNF115	-0.291006	-0.776959	0.485952	0.39215	NO	0.663334	NO
RNF125	0.000648597	0.585611	-0.584963	0.572876	NO	0.812824	NO
RNF126	-0.366692	0.473136	-0.839829	6.42422e-05	shortened	0.0018135	shortened
RNF135	0.400055	-1.99935	2.39941	0.0544981	NO	0.20371	NO
RNF138	-0.352988	-0.882168	0.52918	0.105381	NO	0.310416	NO
RNF14	-2.22174	-0.691923	-1.52982	0.288531	NO	0.562937	NO
RNF141	-0.229964	0.663614	-0.893578	0.235653	NO	0.502029	NO
RNF149	-0.0244424	-0.414389	0.389947	0.499715	NO	0.752767	NO
RNF2	-1.99935	0.46008	-2.45943	0.0564827	NO	0.206849	NO
RNF213	0.673074	-1.06647	1.73954	0.0710558	NO	0.241938	NO
RNF24	-0.268538	0.17408	-0.442618	0.0294351	shortened	0.137533	NO
RNF34	1.75554	-0.630118	2.38565	0.00234274	lengthened	0.0251938	lengthened
RNF40	-0.426773	-1.09246	0.665688	0.226625	NO	0.490931	NO
RNF41	2.0304	-0.24933	2.27973	0.000149275	lengthened	0.00357995	lengthened
RNF44	-0.0629165	-1.22174	1.15883	0.226613	NO	0.490931	NO
RNFT2	0.585611	-1.26239	1.848	0.143111	NO	0.369715	NO
ROCK2	-0.478519	1.72857	-2.20709	4.425e-05	shortened	0.00144479	shortened
RPA3	0.337684	0.0365953	0.301088	0.293843	NO	0.56839	NO
RPAIN	-0.075587	-0.191996	0.116409	0.799087	NO	0.949792	NO
RPAP2	-0.829426	0.0710379	-0.900464	0.649917	NO	0.86354	NO
RPAP3	-0.899816	0.0749959	-0.974812	0.361891	NO	0.634351	NO
RPE	-0.36095	2.58561	-2.94656	0.036769	shortened	0.157664	NO
RPGR	-1.41439	1.36322	-2.77761	0.051499	NO	0.194822	NO
RPIA	-0.0152929	-0.102445	0.0871519	0.886548	NO	0.995668	NO
RPL13	-0.582372	0.172704	-0.755075	3.24003e-13	shortened	2.03411e-10	shortened
RPL14	-0.144717	-0.0331583	-0.111559	0.509898	NO	0.759662	NO
RPL22	-0.814927	-0.762312	-0.0526146	1	NO	1	NO
RPL26L1	-0.378765	-0.104049	-0.274716	0.500188	NO	0.752875	NO
RPL7L1	-0.211198	1.8683	-2.0795	1.49333e-29	shortened	4.04693e-26	shortened
RPN1	0.242723	-0.349205	0.591928	0.00128575	lengthened	0.0165923	lengthened
RPRD2	0.0450427	-0.131989	0.177032	0.844221	NO	0.969667	NO
RPS10-NUDT3	0.568333	0.234446	0.333887	0.349927	NO	0.625529	NO
RPS6KA2	-0.414389	3.28605	-3.70044	0.014404	shortened	0.0861274	NO
RPS6KA3	-0.212755	2.24858	-2.46133	2.38274e-07	shortened	2.39156e-05	shortened
RPS8	-0.0136291	-0.0307177	0.0170887	0.75695	NO	0.921533	NO
RPSA	-0.479977	0.160305	-0.640283	0.0790923	NO	0.26171	NO
RPUSD4	0.187062	-0.0518188	0.238881	0.662991	NO	0.870076	NO
RRAGA	0.755536	-0.279459	1.035	0.0592451	NO	0.213532	NO
RRAGC	-0.0697407	0.812382	-0.882123	0.0120849	shortened	0.076421	NO
RRAGD	0.448108	0.119948	0.32816	0.686967	NO	0.881061	NO
RRBP1	-0.554567	-0.221744	-0.332823	0.679205	NO	0.876633	NO
RRM2B	1.07104	-1.03106	2.1021	0.0239049	lengthened	0.123867	NO
RRP15	-0.414389	1.28605	-1.70044	0.0453236	shortened	0.178649	NO
RRP36	-0.698182	0.00645422	-0.704636	0.027587	shortened	0.132293	NO
RRP7A	-0.651428	-0.443535	-0.207893	0.745033	NO	0.915664	NO
RRP8	-0.151354	0.78355	-0.934905	0.483369	NO	0.735089	NO
RSBN1L	-0.643871	-0.677423	0.0335526	1	NO	1	NO
RSKR	-0.999351	-0.607034	-0.392317	1	NO	1	NO
RSL1D1	1.142	-0.213044	1.35505	0.000839687	lengthened	0.0123972	lengthened
RSL24D1	-0.437014	0.42098	-0.857994	0.000912432	shortened	0.0129776	shortened
RSPH3	1.51161	-1.28886	2.80047	0.00860019	lengthened	0.0605364	NO
RSPRY1	0.673074	2.39297	-1.71989	0.393856	NO	0.664602	NO
RSRC1	0.663614	-0.677423	1.34104	0.120551	NO	0.33576	NO
RSRC2	-0.191996	0.00882253	-0.200819	0.749974	NO	0.917266	NO
RSU1	-0.157231	-0.045607	-0.111624	0.803399	NO	0.951643	NO
RTCA	-0.414389	0.0177221	-0.432111	0.524549	NO	0.771319	NO
RTF1	0.848646	-0.388394	1.23704	0.00194181	lengthened	0.0221106	lengthened
RTN3	0.39838	-0.698182	1.09656	7.94463e-05	lengthened	0.00217474	lengthened
RTN4	-0.151986	0.395787	-0.547772	0.000167864	shortened	0.00383179	shortened
RUBCN	-0.414389	-0.484778	0.0703893	1	NO	1	NO
RUNX1	-0.0924608	-0.159132	0.066671	1	NO	1	NO
RUNX3	0.0803758	0.888174	-0.807798	0.0248121	shortened	0.125828	NO
RUSC1	-0.470972	1.90754	-2.37851	0.197291	NO	0.447866	NO
RWDD4	0.000648597	-0.00913242	0.00978102	1	NO	1	NO
S100PBP	-0.158049	-0.269999	0.11195	0.848419	NO	0.971773	NO
S1PR4	-0.151354	-0.083183	-0.0681715	1	NO	1	NO
SAFB2	-0.935221	1.28605	-2.22127	0.000251555	shortened	0.00508742	shortened
SAMD4B	-0.616697	1.21697	-1.83366	1.57296e-09	shortened	4.26271e-07	shortened
SAP18	-0.80787	0.0450427	-0.852913	0.00337607	shortened	0.0315488	shortened
SAP30BP	0.392966	0.737614	-0.344648	0.740449	NO	0.912929	NO
SAP30L	-0.298912	0.760698	-1.05961	0.156173	NO	0.388283	NO
SAPCD2	-0.289294	1.14504	-1.43433	0.000198107	shortened	0.00422733	shortened
SAR1A	-0.2904	0.619558	-0.909959	0.0117146	shortened	0.0753015	NO
SAR1B	-1.09246	-1.26239	0.169925	0.821736	NO	0.958506	NO
SARS1	0.692526	-0.899816	1.59234	0.0144418	lengthened	0.0861274	NO
SART3	-0.566392	0.35295	-0.919342	0.0935007	NO	0.28794	NO
SATB1	0.537517	0.103459	0.434057	0.254943	NO	0.523009	NO
SAYSD1	-0.184907	-0.202885	0.0179777	1	NO	1	NO
SBF1	-0.776959	-0.579448	-0.197511	1	NO	1	NO
SBNO1	1.6445	0.116126	1.52838	0.0826458	NO	0.266949	NO
SC5D	-0.00999865	0.344603	-0.354602	0.449011	NO	0.70787	NO
SCAF11	-0.0411716	0.0330701	-0.0742417	1	NO	1	NO
SCAI	-0.736317	-1.63678	0.900464	0.649917	NO	0.86354	NO
SCAMP2	-0.553217	-0.334047	-0.21917	0.404537	NO	0.673815	NO
SCARB2	0.131579	-0.636781	0.768361	0.276325	NO	0.549442	NO
SCCPDH	-0.354888	0.0148905	-0.369778	0.110597	NO	0.316493	NO
SCD	0.090246	-0.399469	0.489716	1.40972e-05	lengthened	0.000658152	lengthened
SCFD2	-0.677423	1.75554	-2.43296	0.0674131	NO	0.23332	NO
SCG5	-3.22174	0.907539	-4.12928	0.0405594	shortened	0.167046	NO
SCLT1	0.585611	-0.899816	1.48543	0.264122	NO	0.534142	NO
SCO1	0.322577	-0.870454	1.19303	0.00580135	lengthened	0.0462401	lengthened
SCP2	0.293845	1.4925	-1.19866	0.0614137	NO	0.219856	NO
SCRN3	0.907539	-0.478519	1.38606	0.42171	NO	0.68887	NO
SDHAF3	0.0860401	1.26368	-1.17764	0.147522	NO	0.374849	NO
SDHAF4	0.470134	1.17057	-0.70044	0.449014	NO	0.70787	NO
SDHB	-0.233817	0.000648597	-0.234465	0.25917	NO	0.528082	NO
SDHC	0.701088	-1.17338	1.87447	0.0453545	lengthened	0.178649	NO
SEC11A	0.0702541	-0.240691	0.310945	0.0616391	NO	0.220372	NO
SEC22B	-0.298912	-0.326926	0.0280144	1	NO	1	NO
SEC23B	0.610273	-1.75834	2.36862	2.33898e-05	lengthened	0.000922914	lengthened
SEC23IP	-0.414389	-0.937951	0.523562	0.481215	NO	0.733283	NO
SEC62	-1.36192	0.248576	-1.6105	0.0316846	shortened	0.143828	NO
SEC63	-0.857996	-0.0629165	-0.795079	0.0750547	NO	0.251731	NO
SECISBP2L	0.280757	-0.829426	1.11018	0.235236	NO	0.501566	NO
SELENOF	-0.443535	0.00659786	-0.450133	0.155418	NO	0.387117	NO
SELENOK	-0.239302	-0.173381	-0.0659214	1	NO	1	NO
SENP1	0.322577	0.255462	0.0671142	1	NO	1	NO
SENP2	-0.221744	-0.17735	-0.0443941	1	NO	1	NO
SENP6	0.585611	-0.179924	0.765535	0.408401	NO	0.67775	NO
SEPHS1	-0.0440205	-0.291905	0.247884	0.520098	NO	0.768519	NO
SERP1	-0.414389	0.0539644	-0.468353	0.0149356	shortened	0.0883742	NO
SERPINB1	-0.226456	0.137151	-0.363607	0.147173	NO	0.374498	NO
SERTAD2	-0.0644464	0.678721	-0.743167	0.164445	NO	0.399728	NO
SESN2	0.0967723	3.39297	-3.29619	1.57449e-06	shortened	0.000109407	shortened
SET	-0.104812	-0.0358773	-0.0689346	0.839816	NO	0.968057	NO
[truncated: 711 more rows]

## Sheet: Fig. 9h
gene_symbol	log2.48DnJp.v.48DnJn	regu.adj.48DnJp.v.48DnJn	log2.48DpJp.v.48DpJn	regu.adj.48DpJp.v.48DpJn	regu.adj
7SK	0.680351	NO	1.14589	NO	NO
A2M	0.186537	NO	0.0874697	NO	NO
AAAS	-0.182697	NO	-0.0690981	NO	NO
AACS	0.308099	NO	0.221175	NO	NO
AAED1	-0.267181	NO	-0.557132	NO	NO
AAGAB	0.0365202	NO	-0.18681	NO	NO
AAK1	0.498481	NO	-0.944879	DN	sig
AAMDC	-0.157846	NO	-0.0865597	NO	NO
AAMP	0.0431436	NO	0.184167	NO	NO
AAR2	0.302946	NO	0.266112	NO	NO
AARS	-1.08979	DN	-1.24239	DN	DN
AARS2	-1.21643	DN	-2.48744	DN	DN
AARSD1	0.642216	NO	-0.939002	NO	NO
AASDH	-0.694819	NO	-0.00272809	NO	NO
AASDHPPT	0.393189	UP	0.269269	NO	sig
AATF	0.00870972	NO	-0.0565429	NO	NO
AB019441.29	-0.171511	NO	-0.596897	NO	NO
ABAT	0.964144	NO	1.9448	UP	sig
ABC7-42389800N19.1	-0.398426	NO	-0.661469	NO	NO
ABCA17P	-0.530621	NO	-0.465071	NO	NO
ABCA2	1.96414	UP	1.46093	NO	sig
ABCA3	0.170595	NO	-0.284499	NO	NO
ABCA7	0.326714	NO	-0.580549	NO	NO
ABCB10	0.0838834	NO	0.352552	NO	NO
ABCB7	0.0934272	NO	-0.0725604	NO	NO
ABCB8	0.19042	NO	0.0324284	NO	NO
ABCB9	-0.0358558	NO	-0.523965	NO	NO
ABCC1	-0.332249	NO	-0.605393	DN	sig
ABCC10	-0.995214	NO	-0.202037	NO	NO
ABCC2	0.286072	NO	-0.939002	NO	NO
ABCC4	-0.378248	NO	-0.62194	DN	sig
ABCC5	0.101648	NO	-0.243857	NO	NO
ABCD1	-1.70423	DN	-2.51016	DN	DN
ABCD3	-0.212734	NO	-0.387252	NO	NO
ABCD4	0.089675	NO	-0.585366	NO	NO
ABCE1	0.236147	NO	-0.178124	NO	NO
ABCF2	-1.22172	DN	-1.2627	DN	DN
ABCF3	-1.10457	DN	-1.69508	DN	DN
ABHD10	-0.0358558	NO	-0.341762	NO	NO
ABHD11	-1.62082	DN	-1.2861	DN	DN
ABHD12	-0.026839	NO	0.0810987	NO	NO
ABHD13	-0.146887	NO	-1.09512	DN	sig
ABHD14A	0.0411061	NO	0.0951641	NO	NO
ABHD14B	0.101145	NO	0.310169	UP	sig
ABHD15	-0.843211	NO	-1.89391	DN	sig
ABHD17A	-0.160184	NO	-0.350633	DN	sig
ABHD17B	-0.182697	NO	-0.0883801	NO	NO
ABHD17C	0.292198	UP	-0.318361	DN	sig
ABHD2	-0.4045	NO	-0.963098	DN	sig
ABHD3	-0.501519	NO	-1.18476	DN	sig
ABHD4	0.170595	NO	-0.624728	NO	NO
ABHD5	-0.276864	NO	-1.11277	DN	sig
ABHD6	0.286072	NO	-0.174556	NO	NO
ABHD8	-0.479462	NO	-0.0895622	NO	NO
ABI1	-0.117386	NO	-0.379575	NO	NO
ABI2	-0.00109042	NO	0.516781	NO	NO
ABI3	-2.62082	DN	-0.786999	NO	sig
ABL1	-0.0358558	NO	-1.2989	DN	sig
ABL2	0.797494	UP	-0.217804	NO	sig
ABLIM1	-0.0753842	NO	0.0609975	NO	NO
ABR	-0.289304	NO	-0.338773	NO	NO
ABRACL	0.362694	UP	0.26571	UP	UP
ABT1	-1.53062	DN	-2.12969	DN	DN
ABTB1	-0.550429	NO	0.935467	NO	NO
AC002116.7	1.96414	NO	0.382926	NO	NO
AC003075.4	0.326714	NO	0.245422	NO	NO
AC004000.1	0.771499	NO	0.160533	NO	NO
AC004019.13	2.13407	NO	1.66046	UP	sig
AC004257.3	2.04215	UP	1.18263	UP	UP
AC004381.6	0.964144	NO	0.672432	NO	NO
AC004449.6	2.28607	NO	1.96789	NO	NO
AC004453.8	-0.373725	NO	-1.00227	DN	sig
AC004893.11	1.10165	NO	0.145886	NO	NO
AC004951.6	0.089675	NO	-0.202037	NO	NO
AC004967.7	0.771499	NO	0.28339	NO	NO
AC004980.7	1.34266	NO	1.51417	UP	sig
AC005076.5	-0.942746	NO	0.885426	NO	NO
AC005154.6	-0.573513	NO	-0.483808	NO	NO
AC005306.3	1.37918	NO	1.73085	UP	sig
AC005329.7	1.34266	NO	0.0975234	NO	NO
AC005682.5	0.549107	NO	-0.35404	NO	NO
AC005831.1	-0.495287	NO	0.257395	NO	NO
AC005932.1	-1.62082	NO	0.0203555	NO	NO
AC005943.5	1.68661	UP	2.9996	UP	UP
AC006116.20	-1.29889	NO	-0.617074	NO	NO
AC006262.5	-0.161387	NO	0.64596	NO	NO
AC006509.7	0.317781	NO	0.927246	NO	NO
AC006538.1	1.51258	UP	0.0479414	NO	sig
AC006978.6	1.44957	UP	0.696083	NO	sig
AC007040.11	-1.35778	DN	-1.46507	DN	DN
AC007246.3	0.592175	NO	0.425994	NO	NO
AC007382.1	-0.521283	NO	0.563498	NO	NO
AC007383.3	-0.713928	NO	-1.07651	NO	NO
AC007386.3	-0.843211	NO	2.60532	UP	sig
AC007405.6	0.186537	NO	-1.61707	NO	NO
AC007551.3	2.7715	NO	1.061	NO	NO
AC007969.5	0.247153	NO	-1.59435	DN	sig
AC008982.2	0.379182	NO	0.0609975	NO	NO
AC009005.2	-1.17336	NO	-0.995586	NO	NO
AC009120.3	-0.228501	NO	-0.54996	NO	NO
AC009133.14	0.631569	NO	0.41094	UP	sig
AC009403.2	0.379182	NO	-0.153127	NO	NO
AC009404.2	2.24098	UP	1.78665	UP	UP
AC009506.1	-0.29889	NO	0.300463	NO	NO
AC009948.5	0.876681	NO	0.203955	NO	NO
AC009951.1	0.423576	NO	1.89312	UP	sig
AC010150.1	-0.521283	NO	0.328478	NO	NO
AC010468.1	2.54911	NO	-2.20204	NO	NO
AC010761.8	1.18654	NO	0.730849	NO	NO
AC010980.2	-0.620818	NO	0.267448	NO	NO
AC011558.5	0.156789	NO	1.08747	NO	NO
AC011899.9	-1.97446	DN	-1.68746	NO	sig
AC013283.1	2.62711	UP	3.38293	UP	UP
AC013394.2	0.369128	UP	0.730324	UP	UP
AC015987.2	0.326714	NO	0.82771	NO	NO
AC016586.1	3.96414	UP	1.46093	NO	sig
AC016708.2	0.186537	NO	0.312536	NO	NO
AC016739.2	0.089675	NO	-0.696802	DN	sig
AC016757.3	-1.45089	DN	-1.39468	DN	DN
AC017002.1	0.0282745	NO	0.498403	NO	NO
AC022431.1	-0.790743	NO	0.291003	NO	NO
AC024560.3	-0.0358558	NO	0.419451	NO	NO
AC025335.1	0.286072	NO	-1.20204	NO	NO
AC026271.5	0.504713	NO	-0.455793	NO	NO
AC026806.2	0.286072	NO	-1.01761	DN	sig
AC027307.3	3.96414	UP	1.17647	NO	sig
AC027612.6	1.40472	NO	0.797963	NO	NO
AC027763.2	-0.258248	NO	-0.394682	NO	NO
AC068039.4	2.25693	UP	1.70943	UP	UP
AC068282.3	-0.205781	NO	-0.394682	NO	NO
AC068522.4	0.186537	NO	0.190281	NO	NO
AC069278.4	0.305181	NO	1.10053	UP	sig
AC074117.10	-0.588397	NO	0.0874697	NO	NO
AC078883.3	0.717984	UP	0.712716	UP	UP
AC079210.1	2.54911	NO	2.34816	UP	sig
AC079250.1	-0.0358558	NO	-0.617074	NO	NO
AC079466.1	0.948714	UP	0.485176	NO	sig
AC079779.4	3.28607	UP	1.96789	UP	UP
AC079922.2	1.18654	NO	1.38293	NO	NO
AC083799.1	-0.495287	NO	-1.58055	NO	NO
AC083843.1	-1.7363	NO	-0.371962	NO	NO
AC084018.1	1.54911	NO	1.98559	UP	sig
AC091633.2	0.741752	NO	-0.661469	NO	NO
AC091729.9	-1.45089	NO	-0.202037	NO	NO
AC091814.2	-1.70465	DN	-1.22221	DN	DN
AC092295.7	-1.20578	NO	0.508456	NO	NO
AC092620.2	0.156789	NO	1.51417	UP	sig
AC092933.3	0.312067	NO	0.00441398	NO	NO
AC093106.7	0.379182	NO	-0.0261871	NO	NO
AC093159.1	1.7715	NO	4.00742	UP	sig
AC093323.3	0.0756525	NO	-0.966549	DN	sig
AC093388.3	-0.0358558	NO	-1.66147	NO	NO
AC093391.2	0.70111	NO	-0.465071	NO	NO
AC093415.2	0.449571	NO	0.628038	NO	NO
AC093627.10	-0.495287	NO	-1.81209	DN	sig
AC093673.5	-0.0690227	NO	-0.40557	NO	NO
AC093818.1	-0.349014	NO	-0.276037	NO	NO
AC093838.4	-0.12456	NO	-0.268227	NO	NO
AC096772.6	-0.187859	NO	-0.902477	NO	NO
AC104532.4	2.66458	UP	2.96789	UP	UP
AC104653.1	-0.450893	NO	1.62804	UP	sig
AC107983.4	-0.571909	NO	-2.26093	DN	sig
AC119673.1	0.101648	NO	0.961462	UP	sig
AC127904.2	0.379182	NO	0.154107	NO	NO
AC131571.2	2.13407	NO	-1.52396	NO	NO
AC138123.2	-0.398426	NO	0.935467	NO	NO
AC141586.5	2.28607	NO	-0.786999	NO	NO
AC144521.1	0.305181	NO	0.0136918	NO	NO
AC144530.1	-0.166252	NO	-0.02059	NO	NO
AC144652.1	-0.843211	NO	-1.00939	NO	NO
AC144831.1	2.07962	NO	2.38293	UP	sig
ACAA1	-0.116544	NO	-0.280694	NO	NO
ACAA2	0.0588847	NO	0.299784	UP	sig
ACACA	0.151771	NO	-0.410984	NO	NO
ACACB	0.286072	NO	-0.202037	NO	NO
ACAD10	-0.196321	NO	-1.03854	NO	NO
ACAD8	-0.0789246	NO	0.0833653	NO	NO
ACAD9	-0.516482	NO	-0.110244	NO	NO
ACADM	0.0689404	NO	0.258088	NO	NO
ACADS	-0.23749	NO	-0.202037	NO	NO
ACADSB	0.156789	NO	0.156417	NO	NO
ACADVL	0.163985	NO	0.198501	NO	NO
ACAP1	-0.656008	DN	-0.917893	DN	DN
ACAP2	0.0138972	NO	-0.328301	NO	NO
ACAP3	-0.0358558	NO	-0.24326	NO	NO
ACAT1	0.19528	NO	0.273474	UP	sig
ACAT2	-0.247996	NO	-0.189213	NO	NO
ACBD3	0.347931	NO	0.584065	UP	sig
ACBD5	-0.893837	NO	0.181292	NO	NO
ACBD6	-0.470259	DN	-0.269375	NO	sig
ACD	-1.366	DN	-1.94397	DN	DN
ACER3	-0.205781	NO	-0.00272809	NO	NO
ACIN1	-0.0594587	NO	-0.256096	NO	NO
ACLY	0.296477	UP	0.245089	NO	sig
ACN9	-0.128114	NO	-0.00236455	NO	NO
ACO1	-0.251585	NO	-0.633753	DN	sig
ACO2	-0.0460516	NO	0.125849	NO	NO
ACOT11	-0.450893	NO	-0.348878	NO	NO
ACOT13	-0.0861609	NO	-0.32846	DN	sig
ACOT7	0.22856	NO	0.236084	NO	NO
ACOT8	-0.567869	DN	0.230923	NO	sig
ACOT9	-0.180906	NO	-0.436502	DN	sig
ACOX1	0.363752	NO	-0.127075	NO	NO
ACOX2	-0.592249	NO	0.435393	NO	NO
ACOX3	-1.1934	DN	-1.55402	DN	DN
ACP1	-0.0664226	NO	-0.146735	NO	NO
ACP2	-2.42817	DN	-2.52396	DN	DN
ACPL2	-0.414367	NO	-0.25862	NO	NO
ACRC	1.22718	UP	2.4	UP	UP
ACSBG1	0.964144	NO	0.664697	NO	NO
ACSF2	-0.342517	NO	0.0027829	NO	NO
ACSF3	-1.67971	DN	-1.49972	DN	DN
ACSL1	-0.545328	DN	-0.888376	DN	DN
ACSL3	0.0771084	NO	-0.0014151	NO	NO
ACSL4	0.0248401	NO	-0.709268	DN	sig
ACSL5	0.12868	NO	0.2262	NO	NO
ACSM1	1.96414	NO	4.55285	UP	sig
ACSS1	0.193408	NO	-0.236636	NO	NO
ACSS2	-0.128965	NO	-0.254504	NO	NO
ACTA2	1.70111	NO	2.46093	UP	sig
ACTB	0.328407	UP	0.320912	UP	UP
ACTG1	-0.0121765	NO	0.0254661	NO	NO
ACTL6A	0.449571	UP	0.105747	NO	sig
ACTL8	0.281334	NO	0.202353	NO	NO
ACTN1	-0.656204	DN	-0.79838	DN	DN
ACTN4	-0.0510484	NO	-0.173203	NO	NO
ACTR10	0.695327	UP	0.308158	NO	sig
ACTR1A	-0.613965	DN	-1.39076	DN	DN
ACTR1B	-0.540087	DN	-0.662454	DN	DN
ACTR2	0.284707	UP	0.318759	UP	UP
ACTR3	0.0994146	NO	0.101398	NO	NO
ACTR3B	-0.42052	NO	-0.110889	NO	NO
ACTR5	-0.660347	NO	-1.55959	DN	sig
ACTR6	0.379182	NO	-0.314512	NO	NO
ACTR8	-1.70828	DN	-1.47621	DN	DN
ACVR1	-0.29889	NO	-0.523965	NO	NO
ACVR1B	0.142481	NO	-0.572405	NO	NO
ACVR2B	-0.0917091	NO	-0.545339	NO	NO
ACYP1	-0.0913509	NO	-1.13492	DN	sig
ACYP2	0.531185	UP	0.46934	NO	sig
AD000090.2	-0.801391	NO	-0.687464	NO	NO
AD000092.3	0.549107	NO	-1.05003	NO	NO
ADA	-0.0238333	NO	-0.191066	NO	NO
ADAL	-0.893837	DN	-0.202037	NO	sig
ADAM10	-0.349014	NO	-0.313068	NO	NO
ADAM15	0.292359	UP	-0.000513667	NO	sig
ADAM17	-0.138218	NO	-0.132403	NO	NO
ADAM1A	0.379182	NO	0.605318	NO	NO
ADAM22	-0.829405	NO	-0.708997	NO	NO
ADAM32	1.37918	NO	2.38293	UP	sig
ADAM9	0.0312584	NO	-0.160217	NO	NO
ADAMTS17	0.771499	NO	1.02036	NO	NO
ADAMTS7	0.326714	NO	-0.35404	NO	NO
ADAMTSL4	-1.03586	NO	-0.939002	NO	NO
ADAP1	-1.44185	DN	-1.83947	DN	DN
ADAR	0.248176	NO	0.136352	NO	NO
ADARB1	-0.421747	NO	-1.09101	DN	sig
ADAT1	-0.357784	NO	-0.412255	NO	NO
ADAT2	-0.782099	DN	-1.50012	DN	DN
ADCK1	-0.843211	NO	-0.308952	NO	NO
ADCK2	-1.28961	DN	-1.77991	DN	DN
ADCK3	0.169819	NO	-0.164562	NO	NO
ADCK4	-0.338419	NO	-0.576432	NO	NO
ADCK5	0.771499	NO	-0.786999	NO	NO
ADCY1	-0.0972564	NO	0.24157	NO	NO
ADCY10P1	1.81214	UP	0.797963	NO	sig
ADCY3	0.140467	NO	-0.439901	NO	NO
ADCY4	-0.0358558	NO	-1.939	NO	NO
ADCY7	-0.713928	DN	-1.52396	DN	DN
ADCY9	0.800645	NO	0.730849	NO	NO
ADD1	-0.348565	NO	-0.184335	NO	NO
ADD3	0.141022	NO	-0.00753387	NO	NO
ADH5	-0.345811	DN	-0.0601682	NO	sig
ADI1	-0.00136746	NO	-0.0720783	NO	NO
ADIPOR1	0.092249	NO	-0.120609	NO	NO
ADIPOR2	0.163178	NO	0.177081	NO	NO
ADK	-0.214704	NO	0.054167	NO	NO
ADM2	0.320288	NO	-1.29318	DN	sig
ADM5	1.634	UP	0.431835	NO	sig
ADNP	0.0865408	NO	-0.0810215	NO	NO
ADNP2	-0.161387	NO	-1.37487	DN	sig
ADO	0.0827887	NO	0.126586	NO	NO
ADPGK	-0.161387	NO	-0.145175	NO	NO
ADPRHL1	1.10165	NO	0.64596	NO	NO
ADPRHL2	0.0526808	NO	-0.0282698	NO	NO
ADPRM	-2.62082	DN	-0.580549	NO	sig
ADRA2C	-0.736296	NO	-0.979644	NO	NO
ADRB2	-0.16418	NO	-0.646822	NO	NO
ADRBK1	-0.102822	NO	-0.236802	NO	NO
ADRBK2	-0.443514	NO	-0.322331	NO	NO
ADRM1	-0.169738	NO	-0.353596	DN	sig
ADSL	-0.287835	DN	-0.17343	NO	sig
ADSS	0.000670041	NO	-0.913912	DN	sig
AEBP2	1.28607	NO	-1.5016	DN	sig
AEN	0.458569	UP	-0.160932	NO	sig
AES	0.0884023	NO	0.297591	UP	sig
AFF1	0.0815011	NO	-0.0624855	NO	NO
AFF2	-0.0358558	NO	-0.0504057	NO	NO
AFF4	0.444137	NO	-0.369147	NO	NO
AFG3L1P	0.153622	NO	0.0361228	NO	NO
AFG3L2	-0.269428	DN	-0.360669	DN	DN
AFMID	0.212072	NO	-0.202037	NO	NO
AFP	0.326714	NO	0.078071	NO	NO
AFTPH	0.531185	UP	0.451787	UP	UP
AGA	0.0454443	NO	0.225825	NO	NO
AGAP3	-0.196893	NO	-0.451344	DN	sig
AGAP6	-0.46649	NO	-0.0895622	NO	NO
AGBL3	1.13407	NO	0.338531	NO	NO
AGBL5	0.233331	NO	0.0751914	NO	NO
AGFG1	0.161181	NO	-0.668355	DN	sig
AGFG2	-2.25825	DN	-1.787	DN	DN
AGGF1	0.642216	UP	0.73986	UP	UP
AGK	-0.657344	NO	-1.01917	DN	sig
AGL	-0.483315	NO	0.234062	NO	NO
AGO1	-0.933976	NO	-0.884847	DN	sig
AGO2	-1.16514	DN	-0.906581	DN	DN
AGO3	0.0915235	NO	-0.0658325	NO	NO
AGO4	-0.00268897	NO	-0.53764	NO	NO
AGPAT2	-1.45089	DN	-1.30007	DN	DN
AGPAT3	0.0354829	NO	-0.423633	DN	sig
AGPAT4	-0.567707	DN	-0.582461	DN	DN
AGPAT5	-0.291585	NO	-0.202037	NO	NO
AGPAT6	-0.368631	DN	-0.490925	DN	DN
AGPAT9	-0.10297	NO	-0.54996	NO	NO
AGPS	-0.320585	NO	-0.304484	NO	NO
AGRN	-0.135392	NO	-0.447149	NO	NO
AGTPBP1	-0.454808	NO	-0.0149513	NO	NO
AGTRAP	-0.831317	DN	-0.223099	NO	sig
AHCTF1	-0.070832	NO	-0.0214647	NO	NO
AHCY	-0.0668126	NO	0.257909	NO	NO
AHCYL1	0.10108	NO	0.540282	UP	sig
AHCYL2	-0.869846	NO	-0.399976	NO	NO
AHDC1	0.208563	NO	-0.202037	NO	NO
AHI1	0.0242652	NO	0.655944	UP	sig
AHNAK	-0.249513	NO	-0.502758	DN	sig
AHR	0.738584	NO	-0.0198336	NO	NO
AHRR	1.11301	UP	1.66046	UP	UP
AHSA1	0.116147	NO	-0.302564	DN	sig
AHSA2	-0.865931	DN	-1.05908	DN	DN
AHSG	0.205152	NO	1.60532	NO	NO
AIDA	-0.450893	NO	-0.880109	NO	NO
AIFM1	0.142741	NO	0.372304	UP	sig
AIG1	-0.662041	NO	-0.066685	NO	NO
AIM1	0.341949	UP	0.238902	NO	sig
AIMP1	-0.150255	NO	0.12888	NO	NO
AIMP2	-0.851733	DN	-1.43245	DN	DN
AIP	-0.305463	NO	-1.02619	DN	sig
AJUBA	-0.824352	NO	-0.979644	NO	NO
AK1	2.7715	UP	1.79796	NO	sig
AK2	-0.272034	DN	-0.103785	NO	sig
AK3	-0.064425	NO	0.0967252	NO	NO
AK4	0.0815011	NO	0.0473226	NO	NO
AK5	-0.200915	NO	0.176475	NO	NO
AK9	-1.29889	NO	0.682486	NO	NO
AKAP1	0.393312	NO	0.0740875	NO	NO
AKAP10	0.186537	NO	-0.324027	NO	NO
AKAP11	-0.372891	NO	-0.642609	NO	NO
AKAP13	0.555864	NO	-0.162509	NO	NO
AKAP5	2.96414	UP	3.99436	UP	UP
AKAP8	-0.323837	NO	-0.465071	DN	sig
AKAP8L	0.886142	NO	0.516192	NO	NO
AKAP9	0.77972	UP	0.358264	NO	sig
AKIP1	-1.0124	DN	-0.682366	DN	DN
AKIRIN1	-0.308874	NO	-0.314147	NO	NO
AKIRIN2	0.124609	NO	0.360899	NO	NO
AKNA	-1.47977	DN	-1.66326	DN	DN
AKR1A1	-0.116625	NO	-0.0154834	NO	NO
AKR7A2	-0.248704	NO	-0.0358797	NO	NO
AKR7A3	-0.698821	NO	0.382926	NO	NO
AKR7L	-0.0358558	NO	0.691048	NO	NO
AKT1	-0.17712	NO	-0.438288	DN	sig
AKT1S1	-0.0030659	NO	0.274928	NO	NO
AKT2	-0.462353	DN	0.0209109	NO	sig
AKT3	-0.205781	NO	-0.418848	NO	NO
AL357673.1	0.0710594	NO	-0.893915	NO	NO
AL359195.1	-3.20578	DN	-2.00939	NO	sig
AL592494.5	2.7715	NO	2.79796	NO	NO
AL627309.1	-1.49529	NO	-0.0321119	NO	NO
ALAD	-0.507924	NO	-0.567686	NO	NO
ALAS1	0.166333	NO	-0.249343	NO	NO
ALB	0.040093	NO	-0.134923	NO	NO
ALCAM	0.151771	NO	0.198501	NO	NO
ALDH16A1	-0.226678	NO	-0.224668	NO	NO
ALDH18A1	-0.00210704	NO	0.197494	NO	NO
ALDH1A1	-0.495287	NO	-0.71661	NO	NO
ALDH1A3	0.771499	NO	0.312536	NO	NO
ALDH1B1	-0.686522	DN	-0.202037	NO	sig
ALDH3A2	-0.398426	NO	-0.202037	NO	NO
ALDH3B1	0.242445	NO	0.357835	NO	NO
ALDH4A1	-0.0595071	NO	0.093419	NO	NO
ALDH5A1	0.193626	NO	0.169932	NO	NO
ALDH6A1	0.760611	NO	0.399414	NO	NO
ALDH8A1	3.05161	UP	2.35255	UP	UP
ALDH9A1	-0.393408	DN	-0.308426	NO	sig
ALDOA	0.0359782	NO	0.187985	NO	NO
ALDOC	3.13407	UP	2.46093	UP	UP
ALG1	-0.761681	NO	-1.45983	DN	sig
ALG10B	-1.03586	NO	-2.20204	NO	NO
ALG11	0.838613	NO	1.33853	UP	sig
ALG12	-1.35778	DN	-1.97964	DN	DN
ALG13	-0.874575	DN	-0.772353	DN	DN
ALG14	-0.414367	NO	-0.2895	NO	NO
ALG2	0.825168	UP	-0.629458	DN	sig
ALG3	-0.331905	DN	-0.334904	DN	DN
ALG5	-0.195513	NO	-0.479571	DN	sig
ALG6	-1.1934	NO	-0.576432	NO	NO
ALG8	0.0676487	NO	0.0988296	NO	NO
ALG9	0.70111	NO	-0.839467	NO	NO
ALKBH1	-0.755748	NO	0.0274449	NO	NO
ALKBH2	-0.571909	NO	-1.76763	DN	sig
ALKBH3	-0.0831615	NO	0.0203555	NO	NO
ALKBH4	-0.421146	NO	-1.10893	DN	sig
ALKBH5	0.270012	NO	0.417277	UP	sig
ALKBH6	-0.521283	NO	-1.58906	DN	sig
ALKBH7	-0.349014	NO	-0.513623	DN	sig
ALKBH8	0.244252	NO	0.0389712	NO	NO
ALMS1	-0.392	NO	-1.30157	DN	sig
ALOX5AP	0.280328	NO	0.524769	UP	sig
ALPK1	0.379182	NO	0.106085	NO	NO
ALPK3	3.13407	NO	2.53493	UP	sig
ALS2	0.144716	NO	-1.33328	DN	sig
ALYREF	-0.0235074	NO	0.14213	NO	NO
AMACR	-0.566371	NO	-1.42443	NO	NO
AMBRA1	0.205152	NO	0.0408196	NO	NO
AMD1	0.329524	UP	0.260045	NO	sig
AMDHD2	-1.52128	DN	-1.55959	DN	DN
AMER1	-0.462121	NO	-0.823525	NO	NO
AMFR	0.420522	NO	0.257395	NO	NO
AMH	1.54911	UP	0.443298	NO	sig
AMMECR1	0.0412204	NO	-0.0176123	NO	NO
AMMECR1L	-0.0883233	NO	-0.105175	NO	NO
AMN	2.96414	NO	2.79796	NO	NO
AMOTL1	-0.0999862	NO	-0.861	NO	NO
AMPD2	-0.211427	NO	-0.230051	NO	NO
AMPD3	-0.0358558	NO	-1.07651	NO	NO
AMT	0.478717	NO	0.797963	NO	NO
AMY2B	1.87103	NO	1.45004	UP	sig
AMZ2	0.24286	NO	0.370215	UP	sig
AMZ2P1	-0.135392	NO	0.862093	NO	NO
ANAPC1	-0.441112	NO	0.0692651	NO	NO
ANAPC10	-0.140192	NO	-0.727128	DN	sig
ANAPC11	-0.22708	NO	-0.0926434	NO	NO
ANAPC13	-0.243797	NO	-0.174381	NO	NO
ANAPC15	0.140642	NO	0.395693	UP	sig
ANAPC16	0.112243	NO	0.231561	NO	NO
ANAPC2	-0.407825	NO	-0.202037	NO	NO
ANAPC4	-0.203456	NO	-0.348878	NO	NO
ANAPC5	0.203815	NO	0.131983	NO	NO
ANAPC7	-0.192581	NO	-0.751594	DN	sig
ANGEL1	-1.45089	DN	-0.108927	NO	sig
ANGEL2	-0.458547	NO	0.0522803	NO	NO
ANKAR	1.16578	NO	1.60532	UP	sig
ANKDD1A	0.089675	NO	0.213001	NO	NO
ANKEF1	0.0572536	NO	-0.661469	NO	NO
ANKFY1	-0.392549	NO	-0.891697	DN	sig
ANKH	-0.513178	NO	-0.436502	NO	NO
ANKHD1	0.592175	NO	-0.320681	NO	NO
ANKIB1	0.379182	NO	-0.202037	NO	NO
ANKLE1	-0.683718	DN	-1.11595	DN	DN
ANKLE2	0.0459383	NO	-0.476659	DN	sig
ANKMY1	-1.62082	NO	-2.70454	DN	sig
ANKMY2	-0.0127722	NO	-0.545339	NO	NO
ANKRA2	0.0796214	NO	0.176475	NO	NO
ANKRD10	0.233202	NO	-0.0804749	NO	NO
ANKRD10-IT1	-0.142771	NO	0.64596	NO	NO
ANKRD11	0.641225	UP	1.18362	UP	UP
ANKRD12	0.964144	UP	1.13825	UP	UP
ANKRD13A	0.29013	NO	0.252967	NO	NO
ANKRD13B	0.161181	NO	-0.368047	NO	NO
ANKRD13C	0.3675	NO	0.173472	NO	NO
ANKRD13D	-1.62082	DN	-0.649496	NO	sig
ANKRD16	-0.872357	NO	-1.44996	NO	NO
ANKRD17	0.588999	UP	0.11826	NO	sig
ANKRD22	-0.258248	NO	-0.371962	NO	NO
ANKRD26	-0.331312	NO	-0.035387	NO	NO
ANKRD26P1	2.7715	NO	4.88543	UP	sig
ANKRD27	-0.203698	NO	-0.36115	DN	sig
ANKRD28	0.11137	NO	-0.354636	DN	sig
ANKRD32	-0.267181	NO	0.0517197	NO	NO
ANKRD35	-0.367062	NO	0.0274449	NO	NO
ANKRD36	-0.161387	NO	0.639265	NO	NO
ANKRD36B	-0.325362	NO	0.534929	NO	NO
ANKRD36C	0.616221	NO	0.643792	UP	sig
ANKRD37	0.134069	NO	-0.202037	NO	NO
ANKRD39	-1.7363	DN	-2.26093	DN	DN
ANKRD40	-0.131013	NO	0.405646	NO	NO
ANKRD42	0.362694	NO	-0.854114	NO	NO
ANKRD44	0.411603	NO	0.0292886	NO	NO
ANKRD46	0.309919	NO	0.0680523	NO	NO
ANKRD49	-0.151333	NO	-0.0236997	NO	NO
ANKRD50	-0.205781	NO	-0.371962	NO	NO
ANKRD52	-0.37981	NO	-1.14064	DN	sig
ANKRD54	-0.648833	NO	-0.443045	NO	NO
ANKRD55	-0.29889	NO	-0.939002	NO	NO
ANKRD9	-2.49529	NO	-0.424429	NO	NO
ANKS1A	-0.187859	NO	-0.268126	NO	NO
ANKS3	0.379182	NO	-0.465071	NO	NO
ANKS6	-0.287395	NO	-0.40557	NO	NO
ANKZF1	-0.996327	DN	-1.06453	DN	DN
ANLN	0.0979999	NO	-0.0482316	NO	NO
ANO10	-0.339248	NO	-0.164562	NO	NO
ANO6	-0.583344	NO	-0.861	DN	sig
ANO8	-0.891466	DN	-2.16139	DN	DN
ANP32A	0.414375	UP	0.612546	UP	UP
ANP32B	0.310429	UP	0.117448	NO	sig
ANP32E	0.294913	UP	0.240367	NO	sig
ANPEP	0.0207277	NO	-0.0191728	NO	NO
ANTXR2	0.0636798	NO	-0.505228	DN	sig
ANXA1	0.219983	NO	0.101744	NO	NO
ANXA11	-0.257947	NO	-0.528209	DN	sig
ANXA2	0.252781	NO	0.392602	UP	sig
ANXA2R	0.0762545	NO	-0.0665219	NO	NO
ANXA4	0.213864	NO	0.297065	NO	NO
ANXA5	0.177318	NO	0.452728	UP	sig
ANXA6	-0.164024	NO	-0.0586085	NO	NO
ANXA7	-0.631311	DN	-0.617074	DN	DN
AOC1	0.205152	NO	0.312536	NO	NO
AOC2	3.05161	UP	1.38293	NO	sig
AOC3	2.39041	UP	3.36565	UP	UP
AP000240.9	0.771499	NO	0.967888	NO	NO
AP000254.8	2.82213	UP	2.33853	UP	UP
AP000347.2	2.02304	UP	0.0203555	NO	sig
AP000350.4	0.0796214	NO	0.708696	NO	NO
AP000783.1	-1.25825	NO	-1.20204	NO	NO
AP001007.1	-0.758322	NO	-1.17402	DN	sig
AP001062.7	-0.276864	NO	-2.68746	DN	sig
AP001372.2	-0.620818	NO	0.145886	NO	NO
AP001816.1	-0.495287	NO	-2.66147	DN	sig
AP006621.5	-0.437954	NO	-0.571271	NO	NO
AP1AR	-0.36391	NO	-0.298252	NO	NO
AP1B1	-0.242307	NO	0.0793308	NO	NO
AP1G1	0.736734	UP	0.193892	NO	sig
AP1G2	-0.879737	DN	0.123733	NO	sig
AP1M1	-0.7023	DN	-0.963182	DN	DN
AP1S1	0.0227984	NO	-0.280039	NO	NO
AP1S2	0.0506532	NO	0.263186	NO	NO
AP1S3	1.10165	NO	1.75216	UP	sig
AP2A1	-0.159845	NO	-0.521917	DN	sig
AP2A2	-0.0966099	NO	-0.696301	DN	sig
AP2B1	-0.025767	NO	-0.157529	NO	NO
AP2M1	-0.10297	NO	0.149327	NO	NO
AP2S1	-0.100369	NO	0.152571	NO	NO
AP3B1	-0.138949	NO	-0.17229	NO	NO
AP3B2	0.729679	NO	0.213001	NO	NO
AP3D1	-0.100345	NO	-0.2556	NO	NO
AP3M1	-0.920379	DN	-0.42135	NO	sig
AP3M2	0.0421467	NO	-1.20204	DN	sig
AP3S1	0.218958	NO	0.425079	UP	sig
AP3S2	-0.08025	NO	-0.371962	NO	NO
AP4B1	-0.635318	NO	-1.44996	DN	sig
AP4E1	-0.108006	NO	-0.0681811	NO	NO
AP4M1	-1.31596	NO	-1.43908	DN	sig
AP5B1	1.22718	NO	-0.854114	NO	NO
AP5M1	-0.258248	NO	-0.516145	NO	NO
AP5S1	-0.590445	NO	-1.6968	DN	sig
AP5Z1	-1.65253	DN	-1.84974	DN	DN
APAF1	-0.0358558	NO	-0.0214647	NO	NO
APBA2	0.134069	NO	0.213001	NO	NO
APBA3	-1.8294	DN	-2.58055	DN	DN
APBB1IP	0.0918997	NO	-0.45258	NO	NO
APBB2	-0.468815	NO	-1.08758	DN	sig
APC	-0.0358558	NO	0.54339	NO	NO
APEH	-0.519312	DN	-0.344995	DN	DN
APEX1	-0.413669	DN	-0.754578	DN	DN
APEX2	-1.28739	DN	-1.60144	DN	DN
APH1A	-0.333392	DN	-0.130553	NO	sig
APH1B	-0.465844	NO	-0.150198	NO	NO
API5	0.0968994	NO	0.130076	NO	NO
APIP	0.231624	NO	0.0203555	NO	NO
APITD1	-0.0517974	NO	0.451513	NO	NO
APLF	-0.883853	NO	-1.20204	NO	NO
APLN	-0.620818	NO	-1.61707	DN	sig
APLP1	1.13407	NO	1.38293	NO	NO
APLP2	0.0730042	NO	0.473708	UP	sig
APMAP	0.192755	NO	0.208792	NO	NO
APOA1BP	-0.206499	NO	-0.00865292	NO	NO
APOA2	-0.414367	NO	-0.30513	NO	NO
APOB	-0.146887	NO	-0.413541	NO	NO
APOBEC3B	-0.284432	NO	0.0592284	NO	NO
APOBEC3C	0.294534	NO	0.0732758	NO	NO
APOBEC3G	0.326714	NO	-0.786999	NO	NO
APOBR	-0.995963	DN	-1.40936	DN	DN
APOE	2.64222	UP	3.4984	UP	UP
APOH	0.379182	NO	0.74138	NO	NO
APOL2	-0.968742	NO	-0.939002	NO	NO
APOL6	-0.0616958	NO	-0.516769	DN	sig
APOLD1	0.286072	NO	0.201319	NO	NO
APOO	0.0496622	NO	0.245422	NO	NO
APOOL	-0.566371	NO	-0.0865597	NO	NO
APOPT1	0.186537	NO	0.0799015	NO	NO
APP	0.224252	NO	0.11393	NO	NO
APPBP2	-0.133703	NO	0.160533	NO	NO
APPL1	-0.375931	NO	-0.914755	DN	sig
APPL2	-0.0999862	NO	-2.00939	DN	sig
APRT	-0.234789	NO	-0.0719129	NO	NO
APTX	-0.232893	NO	-0.477671	NO	NO
AQR	-0.308874	NO	-0.215457	NO	NO
ARAF	-0.849087	DN	-1.21421	DN	DN
ARAP1	-0.601959	DN	-1.5957	DN	DN
ARAP2	-0.258248	NO	-0.465071	NO	NO
ARAP3	-0.34071	NO	-1.11457	DN	sig
ARCN1	-0.0548389	NO	-0.0429704	NO	NO
AREL1	-0.231776	NO	-1.08956	DN	sig
ARF1	0.279465	UP	0.3194	UP	UP
ARF3	-0.223595	NO	-0.102111	NO	NO
ARF4	0.120486	NO	0.302331	UP	sig
ARF5	0.272266	NO	-0.0433392	NO	NO
ARF6	0.109194	NO	-0.591604	DN	sig
ARFGAP1	-0.258248	NO	-2.18066	DN	sig
ARFGAP2	-1.32274	DN	-2.33954	DN	DN
ARFGAP3	-0.932762	DN	-1.41015	DN	DN
ARFGEF1	-0.464699	NO	-1.17895	DN	sig
ARFGEF2	-0.113858	NO	-0.344056	NO	NO
ARFIP1	-0.851431	NO	-1.13791	DN	sig
ARFIP2	-0.861826	DN	-1.48649	DN	DN
ARFRP1	-1.89384	DN	-1.74747	DN	DN
ARGLU1	0.471524	UP	0.367006	UP	UP
ARHGAP1	0.12803	NO	-0.458674	DN	sig
ARHGAP10	-1.71393	NO	-0.661469	NO	NO
ARHGAP11A	-0.951792	DN	-1.52396	DN	DN
ARHGAP11B	-0.109856	NO	-0.287767	NO	NO
ARHGAP12	0.0672377	NO	0.382926	NO	NO
ARHGAP15	-0.0190801	NO	-0.38424	DN	sig
ARHGAP17	-0.910325	NO	-0.202037	NO	NO
ARHGAP18	0.601574	NO	0.213001	NO	NO
ARHGAP19	-0.301931	NO	-0.269782	NO	NO
ARHGAP21	0.508465	NO	-0.380374	NO	NO
ARHGAP23	0.482611	NO	-0.247841	NO	NO
ARHGAP24	-0.228501	NO	-2.07651	NO	NO
ARHGAP25	0.423576	NO	0.587745	UP	sig
ARHGAP26	0.402265	NO	-0.627343	NO	NO
ARHGAP30	-0.0469964	NO	-0.655263	DN	sig
ARHGAP31	0.411603	NO	-1.33954	DN	sig
ARHGAP32	-0.325362	NO	-0.876637	DN	sig
ARHGAP33	-0.843211	NO	-0.930735	DN	sig
ARHGAP35	-0.54948	DN	-0.697448	DN	DN
ARHGAP4	-0.950126	DN	-0.327568	NO	sig
ARHGAP5	-0.187859	NO	-0.413541	NO	NO
ARHGAP9	-0.986387	DN	-0.925328	DN	DN
ARHGDIA	-0.821117	DN	-0.798359	DN	DN
ARHGDIB	0.136291	NO	0.29266	UP	sig
ARHGEF1	-1.00442	DN	-0.862345	DN	DN
ARHGEF10	0.0207277	NO	-0.159287	NO	NO
ARHGEF10L	0.0421467	NO	-0.394682	NO	NO
ARHGEF11	1.18654	NO	-0.661469	NO	NO
ARHGEF12	-0.468815	NO	-0.701608	NO	NO
ARHGEF17	-0.620818	NO	0.382926	NO	NO
ARHGEF18	-0.261148	NO	-0.846942	DN	sig
ARHGEF19	-0.636248	NO	-1.15623	DN	sig
ARHGEF2	-0.0690227	NO	-0.618477	DN	sig
ARHGEF25	-1.20578	NO	-1.00939	NO	NO
ARHGEF28	-1.91032	NO	-1.07651	NO	NO
ARHGEF3	0.360073	NO	1.10609	UP	sig
ARHGEF39	-2.31596	DN	-2.61707	DN	DN
ARHGEF40	-2.1827	DN	-1.86323	DN	DN
ARHGEF6	0.158317	NO	0.0592708	NO	NO
ARHGEF7	-0.212734	NO	-0.726458	DN	sig
ARHGEF9	0.333378	NO	0.297534	NO	NO
ARID1A	0.670413	UP	0.335121	UP	UP
ARID1B	0.156789	NO	-0.435527	DN	sig
ARID2	0.267536	NO	-0.267132	NO	NO
ARID3A	0.135487	NO	0.143366	NO	NO
ARID3B	-0.00109042	NO	-0.166413	NO	NO
ARID4A	0.656022	NO	1.173	UP	sig
ARID4B	0.320288	NO	1.01846	UP	sig
ARID5A	0.0660238	NO	-0.371962	NO	NO
ARIH1	-0.0734701	NO	-0.327073	DN	sig
ARIH2	0.16024	NO	0.54785	UP	sig
ARL1	-0.258248	NO	-0.306626	NO	NO
ARL11	-2.03586	DN	-1.42443	DN	DN
ARL13B	0.29672	NO	0.20322	NO	NO
ARL14EP	0.162084	NO	-0.491544	NO	NO
ARL15	-0.357784	NO	0.0350023	NO	NO
ARL16	-1.39341	DN	-1.35958	DN	DN
ARL2	0.359399	UP	0.0480448	NO	sig
ARL2BP	0.0607174	NO	0.147297	NO	NO
ARL3	0.560422	UP	0.448574	UP	UP
ARL4A	0.0122385	NO	-1.10111	DN	sig
ARL4C	-0.576424	NO	-0.272426	NO	NO
ARL4D	-0.772821	NO	-1.90248	DN	sig
ARL5A	-0.426038	DN	0.142691	NO	sig
ARL5B	-0.101945	NO	0.157859	NO	NO
ARL6IP1	0.420522	UP	0.0575724	NO	sig
ARL6IP5	0.440293	UP	0.474175	UP	UP
ARL6IP6	-0.599757	DN	-0.918965	DN	DN
ARL8A	-0.447946	DN	-1.30284	DN	DN
ARL8B	0.0598398	NO	0.233588	NO	NO
ARMC1	-0.169949	NO	-0.110244	NO	NO
ARMC10	-0.159992	NO	0.129356	NO	NO
ARMC12	0.857229	NO	0.797963	NO	NO
ARMC5	0.0225609	NO	-0.398729	NO	NO
ARMC6	-1.30887	DN	-1.61232	DN	DN
ARMC7	-0.128965	NO	-0.286926	NO	NO
ARMC8	-0.231407	NO	0.193892	NO	NO
ARMC9	-0.521283	NO	-0.865002	NO	NO
ARMCX5	0.212072	NO	-0.803488	NO	NO
ARNT	-1.13018	DN	-1.60059	DN	DN
ARNTL	-0.0358558	NO	0.354356	NO	NO
ARNTL2	0.404717	NO	-0.0865597	NO	NO
ARPC1A	0.407751	UP	0.223468	NO	sig
ARPC1B	-0.0630971	NO	0.167623	NO	NO
ARPC2	0.173224	NO	0.25351	NO	NO
ARPC3	0.227813	NO	0.270926	UP	sig
ARPC4	-0.263771	DN	-0.17101	NO	sig
ARPC5	0.25232	NO	0.268002	UP	sig
ARPC5L	0.18467	NO	0.397744	UP	sig
ARPP19	0.194049	NO	0.158444	NO	NO
ARRB1	-2.19632	DN	-1.34643	DN	DN
ARRB2	0.044037	NO	0.00347381	NO	NO
ARRDC1	-2.33842	DN	-1.787	DN	DN
ARRDC2	0.246544	NO	-0.0977002	NO	NO
ARRDC3	0.379182	NO	-1.03211	NO	NO
ARSA	0.964144	NO	0.213001	NO	NO
ARSB	0.0242652	NO	-0.106459	NO	NO
ARSD	-0.0601034	NO	-0.0778575	NO	NO
ARSG	0.549107	NO	-1.70454	DN	sig
ARSK	-0.228501	NO	-1.20204	NO	NO
ART3	-0.713928	NO	-0.687464	NO	NO
ARTN	1.37918	NO	1.02036	NO	NO
ARV1	0.331202	NO	-0.127612	NO	NO
ARVCF	-0.398426	NO	-2.07651	NO	NO
ASAH1	-0.208721	NO	-0.158295	NO	NO
ASAP1	0.100206	NO	-0.499942	DN	sig
ASB1	-0.574722	NO	-0.49843	NO	NO
ASB13	-0.0358558	NO	-0.413541	NO	NO
ASB16-AS1	-0.495287	NO	-1.48214	NO	NO
ASB2	-0.0147942	NO	-0.382609	NO	NO
ASB6	0.65929	NO	-1.787	DN	sig
ASB7	0.127643	NO	0.369869	NO	NO
ASB8	0.250053	NO	0.0557609	NO	NO
ASCC1	-0.831036	DN	-0.800674	DN	DN
ASCC2	-0.0532379	NO	-0.017005	NO	NO
ASCC3	0.172731	NO	-0.383367	NO	NO
ASCL2	-1.24736	DN	-0.906581	DN	DN
ASF1A	0.077526	NO	-0.569022	DN	sig
ASF1B	0.48904	UP	0.651674	UP	UP
ASGR1	0.494659	NO	0.193892	NO	NO
ASGR2	-0.0358558	NO	-0.057647	NO	NO
ASH1L	0.449571	NO	0.483855	NO	NO
ASH1L-AS1	-1.20578	NO	-1.60059	DN	sig
ASH2L	-0.309617	NO	-0.434698	NO	NO
ASIC1	0.154967	NO	0.117242	NO	NO
ASL	-0.956421	DN	0.482461	NO	sig
ASNA1	-0.296383	DN	-0.805894	DN	DN
ASNS	0.222296	NO	0.327583	UP	sig
ASNSD1	-0.0264571	NO	-0.112307	NO	NO
ASPH	-0.283783	NO	-0.0910056	NO	NO
ASPHD1	-0.518249	NO	-0.276999	NO	NO
ASPHD2	-0.648833	NO	-1.7256	DN	sig
ASPM	-0.0662295	NO	-0.226699	NO	NO
ASPRV1	2.18654	NO	2.19028	UP	sig
ASPSCR1	-0.414367	NO	-0.891697	DN	sig
ASRGL1	0.368534	NO	0.409398	NO	NO
ASS1	0.224534	NO	0.232794	NO	NO
ASTE1	-0.772821	NO	-1.2895	DN	sig
ASUN	-0.164658	NO	-0.46843	DN	sig
ASXL1	-0.179646	NO	-0.101635	NO	NO
ASXL2	0.231083	NO	-0.627801	DN	sig
ATAD1	-0.824352	DN	-2.00459	DN	DN
ATAD2	-0.0438486	NO	-0.100635	NO	NO
ATAD2B	-0.590445	NO	-0.287767	NO	NO
ATAD3A	-0.705966	DN	-0.63003	DN	DN
ATAD3B	0.741752	NO	-0.134923	NO	NO
ATAD5	0.302946	NO	0.287348	NO	NO
ATE1	-0.660347	NO	-0.119575	NO	NO
ATF1	-0.00986063	NO	-0.410624	NO	NO
ATF2	-0.221722	NO	0.0187318	NO	NO
ATF3	0.326714	NO	0.0874697	NO	NO
ATF4	-0.3521	DN	-0.331042	DN	DN
ATF5	-0.10161	NO	-1.01736	DN	sig
ATF6	1.37918	UP	0.28339	NO	sig
ATF7	0.0289953	NO	-0.771403	DN	sig
ATF7IP	-0.0358558	NO	-0.742605	NO	NO
ATF7IP2	0.051607	NO	0.119891	NO	NO
ATG10	-0.198585	NO	0.62306	UP	sig
ATG12	-0.135392	NO	-0.143143	NO	NO
ATG13	0.0857061	NO	-0.151851	NO	NO
ATG14	-0.0358558	NO	0.28339	NO	NO
ATG16L1	-0.723912	NO	-1.70454	DN	sig
ATG16L2	-2.35778	DN	-1.99722	DN	DN
ATG2A	-0.832322	NO	-1.33132	DN	sig
ATG2B	-0.752063	NO	-0.515195	NO	NO
ATG3	0.0936072	NO	-0.0280075	NO	NO
ATG4A	0.394779	NO	0.119891	NO	NO
ATG4B	-0.278426	NO	-0.42135	NO	NO
ATG4C	-0.184719	NO	-0.230606	NO	NO
ATG4D	-1.49529	DN	-1.13492	DN	DN
ATG5	-0.185233	NO	-0.202037	NO	NO
ATG7	-0.284676	NO	-0.063517	NO	NO
ATG9A	-1.37874	DN	-1.33036	DN	DN
ATHL1	-0.620818	NO	-0.786999	NO	NO
ATIC	-0.193959	NO	-0.555674	DN	sig
ATL2	0.0949308	NO	-0.164562	NO	NO
ATL3	-0.279525	NO	-0.141916	NO	NO
ATM	0.438825	NO	0.149435	NO	NO
ATMIN	-0.265861	NO	-0.626535	DN	sig
ATN1	-1.80139	DN	-0.97009	DN	DN
ATOX1	0.0493915	NO	0.210224	NO	NO
ATP10D	-1.91032	NO	-0.0321119	NO	NO
ATP11A	0.26977	NO	-1.10326	DN	sig
ATP11B	-0.69072	DN	-0.854114	DN	DN
ATP11C	0.559302	NO	-0.161395	NO	NO
ATP13A1	0.219074	NO	0.205138	NO	NO
ATP13A2	-0.143659	NO	0.0838074	NO	NO
ATP13A3	-0.0822487	NO	-0.434328	DN	sig
ATP1A1	0.22092	NO	0.234939	NO	NO
ATP1B1	-0.142771	NO	-0.990533	NO	NO
ATP1B3	0.163453	NO	0.338794	UP	sig
ATP2A1	1.18654	NO	1.91344	NO	NO
ATP2A2	-0.731415	DN	-0.568464	DN	DN
ATP2A3	0.00261831	NO	0.178443	NO	NO
ATP2B1	-0.228501	NO	-0.0737128	NO	NO
ATP2B3	-1.03586	NO	0.00441398	NO	NO
ATP2B4	0.0675738	NO	-0.0338366	NO	NO
ATP2C1	-0.393903	NO	-0.276805	NO	NO
ATP5A1	0.195332	NO	0.244732	NO	NO
ATP5B	0.0707158	NO	0.21253	NO	NO
ATP5C1	0.00224396	NO	0.129672	NO	NO
ATP5D	-0.0153189	NO	0.0435805	NO	NO
ATP5E	-0.291991	DN	0.198605	NO	sig
ATP5EP2	-0.398426	NO	-1.20204	NO	NO
ATP5F1	0.0887801	NO	0.0613989	NO	NO
ATP5G1	-0.0646845	NO	-0.0620134	NO	NO
ATP5G2	0.178941	NO	0.346752	UP	sig
ATP5G3	0.293365	UP	0.0371414	NO	sig
ATP5H	0.0503398	NO	0.32887	UP	sig
ATP5I	0.0505823	NO	0.180053	NO	NO
ATP5J	0.0628722	NO	0.133702	NO	NO
ATP5J2	0.206984	NO	0.30766	UP	sig
ATP5L	0.171203	NO	0.409925	UP	sig
ATP5L2	2.96414	UP	-0.076506	NO	sig
ATP5O	0.108966	NO	0.291361	UP	sig
ATP5S	0.428091	NO	-0.572405	NO	NO
ATP5SL	-0.559936	DN	-0.921136	DN	DN
ATP6AP1	0.133464	NO	0.158191	NO	NO
ATP6AP1L	1.46664	UP	0.28339	NO	sig
ATP6AP2	-0.0106553	NO	0.349828	UP	sig
ATP6V0A2	0.0883236	NO	-0.0984143	NO	NO
ATP6V0B	0.157785	NO	0.212313	NO	NO
ATP6V0D1	0.185317	NO	0.167658	NO	NO
ATP6V0E1	-0.2082	NO	-0.309565	DN	sig
ATP6V0E2	-0.200915	NO	-0.0629729	NO	NO
ATP6V1A	0.322445	NO	0.392324	UP	sig
ATP6V1B2	0.333964	UP	0.0989443	NO	sig
ATP6V1C1	-0.18296	NO	0.150537	NO	NO
ATP6V1C2	1.10165	NO	0.586459	NO	NO
ATP6V1D	-1.03586	DN	-0.917307	DN	DN
ATP6V1E1	-0.391336	NO	-1.15539	DN	sig
ATP6V1E2	0.244252	NO	0.568481	NO	NO
ATP6V1F	-0.364611	DN	-0.532608	DN	DN
ATP6V1G1	-0.141897	NO	0.145185	NO	NO
ATP6V1H	-0.0896271	NO	-0.423251	DN	sig
ATP7A	-0.0358558	NO	-1.42443	DN	sig
ATP7B	-0.205781	NO	-0.301573	NO	NO
ATP8A1	1.96414	NO	-1.42443	NO	NO
ATP8B2	-0.349964	NO	-0.865002	NO	NO
ATP8B3	-1.89384	DN	-1.56461	DN	DN
ATP8B4	-0.578005	DN	-0.830781	DN	DN
ATP8B5P	0.186537	NO	0.476035	NO	NO
ATP9A	0.051607	NO	0.0350023	NO	NO
ATP9B	-0.251585	NO	0.51417	NO	NO
ATPAF1	0.256325	NO	0.340113	NO	NO
ATPAF2	-0.834222	NO	-0.695077	NO	NO
ATPIF1	0.0203748	NO	0.0953559	NO	NO
ATR	-0.436394	NO	-1.16551	DN	sig
ATRAID	-0.762983	DN	-0.568259	DN	DN
ATRIP	-0.357784	NO	-0.523965	NO	NO
ATRN	-0.316665	NO	0.0988296	NO	NO
ATRX	-0.210943	NO	0.198501	NO	NO
ATXN1	-0.146887	NO	-0.0727539	NO	NO
ATXN10	-0.175929	NO	-0.154731	NO	NO
ATXN1L	-0.938559	NO	0.156417	NO	NO
ATXN2	0.506294	NO	-0.187682	NO	NO
ATXN2L	0.190672	NO	0.196389	NO	NO
ATXN3	-0.499803	NO	-0.63644	NO	NO
ATXN7	0.423576	NO	-0.708222	DN	sig
ATXN7L1	-0.450893	NO	0.141918	NO	NO
ATXN7L2	-0.0358558	NO	-2.52396	DN	sig
ATXN7L3	-0.245848	NO	-0.313828	NO	NO
ATXN7L3B	0.399792	NO	-0.325668	NO	NO
AUH	-0.180246	NO	-0.403671	NO	NO
AUNIP	-0.76816	DN	-2.10893	DN	DN
AUP1	0.0242151	NO	-0.085907	NO	NO
AURKA	-0.0492349	NO	0.165915	NO	NO
AURKAIP1	-0.312573	DN	-0.245514	NO	sig
AURKB	-1.17507	DN	-1.28509	DN	DN
AVEN	-0.692372	DN	-0.53251	DN	DN
AVIL	1.54911	NO	3.061	UP	sig
AVL9	-0.189889	NO	-0.000829805	NO	NO
AVPI1	-0.325362	NO	-0.523965	NO	NO
AXIN1	0.302946	NO	-0.0733036	NO	NO
AZI1	-1.53836	NO	-1.58055	NO	NO
AZI2	-0.173359	NO	-0.280393	NO	NO
AZIN1	-0.0358558	NO	-0.127398	NO	NO
AZU1	0.149213	NO	0.297965	UP	sig
B2M	0.103946	NO	0.221837	NO	NO
B3GALNT2	0.0421467	NO	0.160533	NO	NO
B3GALT6	-1.83655	DN	-2.47767	DN	DN
B3GALTL	-0.242307	NO	0.575571	NO	NO
B3GAT3	-0.713928	NO	0.0023216	NO	NO
B3GNT1	-0.821731	NO	-0.69389	NO	NO
B3GNT2	0.300079	NO	-0.276462	NO	NO
B3GNT5	-0.154037	NO	-0.890093	DN	sig
B3GNT8	-3.7363	DN	-2.787	DN	DN
B3GNTL1	-0.252954	NO	-0.54996	DN	sig
B4GALNT3	-0.957853	NO	0.605318	NO	NO
B4GALT1	0.475305	UP	0.674157	UP	UP
B4GALT2	-0.244803	NO	-0.176042	NO	NO
B4GALT3	-0.629696	DN	-0.570904	DN	DN
B4GALT4	-0.161387	NO	-0.342215	NO	NO
B4GALT5	0.12494	NO	-0.154952	NO	NO
B4GALT7	-0.824352	DN	-0.581741	DN	DN
B9D1	0.902744	NO	1.11989	NO	NO
B9D2	-1.14277	NO	-1.68746	DN	sig
BAAT	4.21207	UP	4.25739	UP	UP
BABAM1	0.231694	NO	0.0445421	NO	NO
BACE2	0.268999	NO	0.0203555	NO	NO
BACH1	0.0490331	NO	0.213001	NO	NO
BAD	-0.191134	NO	-0.756626	NO	NO
BAG1	-0.352713	DN	-0.609001	DN	DN
BAG2	-0.505341	NO	-0.282207	NO	NO
BAG3	0.339653	NO	-0.00272809	NO	NO
BAG4	0.0699388	NO	0.117032	NO	NO
BAG5	-0.265338	NO	0.177552	NO	NO
BAHD1	-0.0599013	NO	0.0803628	NO	NO
BAI1	-0.173359	NO	-0.202037	NO	NO
BAIAP2	-1.03586	NO	-0.443045	NO	NO
BAIAP2-AS1	-0.31879	NO	-1.08883	DN	sig
BAIAP2L1	-0.0358558	NO	-1.20204	NO	NO
BAK1	-0.503635	DN	-0.900008	DN	DN
BAK1P1	0.857229	NO	0.534929	NO	NO
BAMBI	0.0242652	NO	-0.786999	NO	NO
BANF1	0.160971	NO	0.344106	UP	sig
BANP	1.10616	UP	0.581152	NO	sig
BAP1	-0.697576	DN	-0.741307	DN	DN
BARD1	-0.261416	NO	0.49255	NO	NO
BARX1	1.18654	NO	-0.202037	NO	NO
BASP1	0.222054	NO	0.184723	NO	NO
BATF	0.157825	NO	-0.342899	NO	NO
BATF3	-0.67568	DN	-1.35769	DN	DN
BAX	-0.693896	DN	-0.293345	DN	DN
BAZ1A	0.512156	UP	0.29424	UP	UP
BAZ1B	0.369742	UP	0.272971	UP	UP
BAZ2A	0.050444	NO	-0.245758	NO	NO
BAZ2B	0.331876	NO	0.433552	NO	NO
BBC3	0.430925	NO	-0.00939182	NO	NO
BBIP1	-0.481267	NO	-0.0185908	NO	NO
BBS10	-0.187859	NO	-0.71661	NO	NO
BBS2	-0.106245	NO	-0.558181	NO	NO
BBS4	-0.357784	NO	-1.14064	NO	NO
BBS5	-0.858978	NO	-1.97964	DN	sig
BBS7	-0.772821	NO	-0.642609	NO	NO
BBS9	-1.62082	NO	-0.902477	NO	NO
BBX	0.493514	UP	0.505782	UP	UP
BCAP29	-0.645066	DN	-0.18644	NO	sig
BCAP31	-0.0709286	NO	0.250106	NO	NO
BCAR3	2.13407	NO	2.79796	NO	NO
BCAS2	-0.630872	DN	-0.765397	DN	DN
BCAT1	0.458408	UP	0.164256	NO	sig
BCAT2	0.0433709	NO	-0.202037	NO	NO
BCCIP	0.392678	UP	-0.0666167	NO	sig
BCDIN3D	-1.35778	NO	-0.202037	NO	NO
BCKDHB	0.850487	UP	0.402034	NO	sig
BCKDK	-0.611358	DN	-0.726373	DN	DN
BCL10	0.823967	NO	0.0292886	NO	NO
BCL11A	0.899794	UP	0.228398	NO	sig
BCL2	0.336113	NO	-0.229782	NO	NO
BCL2A1	-0.572499	DN	-0.237914	NO	sig
BCL2L1	-0.00466121	NO	-0.337389	NO	NO
BCL2L11	-0.0979168	NO	0.0232554	NO	NO
BCL2L12	-0.411535	DN	-0.410461	DN	DN
BCL2L13	-0.184378	NO	-0.817696	DN	sig
BCL2L2	-1.96186	DN	-1.32757	DN	DN
BCL3	-0.620818	NO	1.09074	UP	sig
BCL6	0.429808	NO	0.24157	NO	NO
BCL7A	0.558152	NO	0.242444	NO	NO
BCL7B	0.28232	NO	-0.318851	NO	NO
BCL7C	0.122842	NO	0.310976	NO	NO
BCL9	-0.169122	NO	-1.20204	DN	sig
BCL9L	0.487706	NO	-0.696802	NO	NO
BCLAF1	-0.345811	DN	-0.189167	NO	sig
BCOR	0.0546565	NO	-0.134923	NO	NO
BCORL1	0.161181	NO	-0.693023	NO	NO
BCR	-1.2922	DN	-1.33954	DN	DN
BCS1L	-0.212013	NO	-0.580549	DN	sig
BCYRN1	0.729679	UP	-0.421047	NO	sig
BDH1	-0.312121	NO	-0.422303	DN	sig
BDH2	1.10165	NO	-1.07651	NO	NO
BDP1	0.303631	NO	0.679907	UP	sig
BECN1	0.158155	NO	-0.0872165	NO	NO
BEGAIN	-0.258248	NO	0.0874697	NO	NO
BEND3	-0.491535	NO	-1.03211	DN	sig
BEND6	-0.0947495	NO	0.927246	UP	sig
BET1	-0.575015	NO	-0.810458	DN	sig
BET1L	-0.516482	NO	-1.6235	DN	sig
BEX1	0.0704614	NO	0.0682855	NO	NO
BFAR	0.0565082	NO	-0.754578	DN	sig
BHLHB9	0.871035	NO	0.382926	NO	NO
BHLHE40	-0.616142	DN	-0.229518	NO	sig
BHLHE41	1.06368	NO	-0.742605	NO	NO
BICD1	0.2596	NO	0.653573	NO	NO
BICD2	0.5955	NO	-0.532185	NO	NO
BID	0.123565	NO	-0.121333	NO	NO
BIK	-0.450893	NO	-0.979644	DN	sig
BIN1	-0.276864	NO	0.0532202	NO	NO
BIN2	-0.132319	NO	-0.251318	NO	NO
BIN3	-0.40509	NO	-1.91573	DN	sig
BIRC2	-0.252667	NO	-0.376066	NO	NO
BIRC5	-0.0981401	NO	-0.724183	DN	sig
BIRC6	0.33854	NO	0.0658963	NO	NO
BLCAP	0.0416808	NO	-0.718435	DN	sig
BLM	-0.169534	NO	0.18965	NO	NO
BLNK	0.516685	NO	0.228597	NO	NO
BLOC1S1	-0.175019	NO	-0.11381	NO	NO
BLOC1S2	0.208563	NO	-0.0961035	NO	NO
BLOC1S3	0.190915	NO	-0.617074	NO	NO
BLOC1S4	-1.23164	DN	-1.48468	DN	DN
BLOC1S5	-0.367062	NO	-0.286926	NO	NO
BLOC1S6	0.172351	NO	0.00555852	NO	NO
BLVRA	-0.966315	DN	-0.468823	DN	DN
BLVRB	0.267821	UP	0.174112	NO	sig
BLZF1	-2.35778	DN	-0.580549	NO	sig
BMF	1.24425	UP	0.252529	NO	sig
BMI1	-0.354641	DN	-0.509827	DN	DN
BMP1	-0.0358558	NO	-0.237226	NO	NO
BMP2K	-0.0358558	NO	-0.408488	NO	NO
BMP4	-0.0358558	NO	-0.424429	NO	NO
BMP8B	-1.17336	NO	-1.70454	DN	sig
BMPR1A	-0.315964	NO	-0.394682	NO	NO
BMPR2	0.161181	NO	0.172359	NO	NO
BMS1	-0.257348	NO	-0.38845	DN	sig
BNC2	0.549107	NO	1.10462	UP	sig
BNIP1	-0.0358558	NO	0.130538	NO	NO
BNIP2	-0.183238	NO	-0.0439336	NO	NO
BNIP3	0.345234	NO	-0.0695866	NO	NO
BNIP3L	0.0697544	NO	0.316991	NO	NO
BOD1	0.272266	NO	0.0157683	NO	NO
BOD1L1	0.713821	UP	1.16348	UP	UP
BOLA1	-1.91032	DN	-1.2895	NO	sig
BOLA3	-0.0536891	NO	-0.0684273	NO	NO
BORA	-0.248009	NO	-0.269676	NO	NO
BPGM	0.0312584	NO	0.230923	NO	NO
BPHL	-0.276864	NO	-0.134923	NO	NO
BPNT1	-0.0698032	NO	-0.0928078	NO	NO
BPTF	0.113008	NO	0.311372	NO	NO
BRAF	-0.499803	NO	-0.586701	NO	NO
BRAP	-0.317627	NO	-0.540206	NO	NO
BRAT1	-0.0117434	NO	-0.757252	DN	sig
BRCA1	0.0872924	NO	-0.0285006	NO	NO
BRCA2	-0.173359	NO	-0.0500338	NO	NO
BRCC3	0.22438	NO	-0.0829257	NO	NO
BRD1	1.1736	UP	0.0692651	NO	sig
BRD3	0.164677	NO	0.414177	UP	sig
BRD4	-0.242307	NO	-0.0273584	NO	NO
BRD7	0.0326239	NO	-0.0205168	NO	NO
BRD8	-0.305945	NO	-0.25862	NO	NO
BRD9	-0.547755	NO	-1.1226	DN	sig
BRE	-0.0199143	NO	-0.228509	NO	NO
BRF1	-0.620818	NO	-0.739694	NO	NO
BRF2	-1.28961	DN	-1.57127	DN	DN
BRI3	0.0662479	NO	0.00302744	NO	NO
BRI3BP	0.133255	NO	-0.35595	DN	sig
BRIP1	-0.746349	NO	0.14846	NO	NO
BRIX1	-0.149513	NO	-0.245429	NO	NO
BRK1	-0.00518414	NO	0.19038	NO	NO
BRMS1	-1.16361	DN	-2.07651	DN	DN
BRMS1L	-0.196321	NO	-0.865002	NO	NO
BROX	0.395123	NO	0.175768	NO	NO
BRPF1	0.108054	NO	-0.0621792	NO	NO
BRPF3	0.0672377	NO	-0.110406	NO	NO
BRWD1	-0.905459	DN	-0.252663	NO	sig
BRWD1-IT1	-0.29889	NO	-0.786999	NO	NO
BRWD3	-0.694819	NO	-1.17033	DN	sig
BSDC1	0.00161887	NO	0.0120879	NO	NO
BSG	-0.0994115	NO	0.0577487	NO	NO
BSPRY	-1.03586	NO	-0.786999	NO	NO
BST1	-0.1671	NO	0.226806	NO	NO
BST2	-0.181812	NO	0.222404	NO	NO
BTAF1	0.78128	NO	0.0458906	NO	NO
BTBD1	-0.430715	DN	0.0901439	NO	sig
BTBD10	-0.521283	NO	-1.23951	DN	sig
BTBD2	-0.0915039	NO	-0.447149	DN	sig
BTBD6	-0.856886	DN	-0.75843	DN	DN
BTBD7	0.616221	NO	0.631953	UP	sig
BTBD9	-0.602896	NO	-0.73809	NO	NO
BTD	0.0796214	NO	-0.280039	NO	NO
BTF3	0.284657	UP	0.245263	NO	sig
BTF3L4	-0.218059	NO	-0.417923	DN	sig
BTG1	0.340011	NO	-0.269941	NO	NO
BTG2	-0.0358558	NO	-0.523965	NO	NO
BTK	-0.297261	DN	-0.0908343	NO	sig
BTN2A1	-0.419184	NO	-0.632671	NO	NO
BTN3A2	-0.588397	NO	-0.6677	NO	NO
BTRC	0.569865	NO	-0.617074	NO	NO
BUB1	-0.174832	NO	-0.399976	DN	sig
BUB1B	0.0118973	NO	-0.663368	DN	sig
BUB3	-0.265553	DN	-0.365769	DN	DN
BUD13	0.526023	NO	0.205138	NO	NO
BUD31	0.124312	NO	0.178067	NO	NO
BX936347.1	-0.865931	NO	-0.617074	NO	NO
BYSL	-0.310863	DN	-0.684638	DN	DN
BZRAP1-AS1	-0.758322	NO	-0.539072	NO	NO
BZW1	0.300193	NO	0.11482	NO	NO
BZW2	0.196347	NO	0.246698	NO	NO
C10orf11	-0.19083	NO	-0.126088	NO	NO
C10orf118	-0.521283	NO	0.949966	NO	NO
C10orf12	0.134069	NO	-0.202037	NO	NO
C10orf128	-0.0358558	NO	-0.202037	NO	NO
C10orf2	0.307628	NO	-0.279205	NO	NO
C10orf25	-0.620818	NO	-0.939002	NO	NO
C10orf32	-0.374658	NO	-0.117973	NO	NO
C10orf54	-0.588397	DN	-1.09853	DN	DN
C10orf76	-1.06688	DN	-1.30513	DN	DN
C10orf88	0.516685	NO	-0.00939182	NO	NO
C11orf1	0.0997993	NO	0.0226694	NO	NO
C11orf21	-1.48331	DN	-1.787	DN	DN
C11orf24	-0.468815	NO	-1.50947	DN	sig
C11orf30	-0.450893	NO	-0.377124	NO	NO
C11orf31	-0.198351	NO	0.0122033	NO	NO
C11orf45	-0.648833	NO	-0.786999	NO	NO
C11orf48	-0.543796	DN	-0.569493	DN	DN
C11orf49	-0.806374	NO	0.534929	NO	NO
C11orf54	1.20118	UP	-0.365536	NO	sig
C11orf57	0.268401	NO	-0.0997868	NO	NO
C11orf58	0.313398	UP	0.416873	UP	UP
C11orf68	0.227179	NO	-1.08339	DN	sig
C11orf71	-1.03586	NO	-3.00939	NO	NO
C11orf73	0.0448754	NO	0.222461	NO	NO
C11orf74	0.051607	NO	0.230923	NO	NO
C11orf82	-0.228501	NO	0.719961	UP	sig
C11orf83	-0.526842	NO	-0.781928	DN	sig
C11orf84	0.193931	NO	-0.171875	NO	NO
C11orf95	-1.07538	DN	-1.28004	DN	DN
C11orf96	0.508465	NO	0.0274449	NO	NO
C12orf10	-0.136258	NO	-0.311384	NO	NO
C12orf23	-0.0668827	NO	-0.85113	DN	sig
C12orf29	-0.112818	NO	-0.158968	NO	NO
C12orf4	0.404717	NO	0.310413	NO	NO
C12orf43	-2.1934	DN	-2.07651	DN	DN
C12orf44	0.0912561	NO	-0.058446	NO	NO
C12orf45	-1.39704	DN	-1.43857	DN	DN
C12orf49	-0.212734	NO	-1.54307	DN	sig
C12orf5	-0.752063	NO	-1.33954	DN	sig
C12orf57	-0.0124729	NO	-0.202037	NO	NO
C12orf65	0.535301	UP	0.76454	UP	UP
C12orf66	0.134069	NO	-1.20204	NO	NO
C12orf73	-1.41437	DN	-1.52396	DN	DN
C12orf75	0.0089984	NO	0.280356	NO	NO
C12orf76	0.404717	NO	-0.147589	NO	NO
C14orf1	-0.0610931	NO	0.160533	NO	NO
C14orf119	-0.47909	DN	-1.06306	DN	DN
C14orf142	0.549107	UP	0.372199	NO	sig
C14orf159	-0.495287	NO	-0.295146	NO	NO
C14orf166	-0.0857447	NO	-0.18327	NO	NO
C14orf2	0.274917	UP	0.220078	NO	sig
C14orf80	-5.08025	DN	-1.73255	DN	DN
C15orf39	-1.23579	DN	-3.20204	DN	DN
C15orf40	-0.517389	NO	-0.493268	NO	NO
C15orf41	0.0636798	NO	-0.482145	NO	NO
C15orf57	-0.68986	DN	-0.807758	DN	DN
C15orf61	-0.174018	NO	-0.293262	DN	sig
C15orf62	1.96414	NO	2.60532	NO	NO
C15orf65	-1.82013	DN	-1.06453	NO	sig
C16orf13	-0.172654	NO	-0.0154291	NO	NO
C16orf52	1.00995	UP	0.995265	UP	UP
C16orf54	-0.957853	NO	-2.16887	DN	sig
C16orf58	-0.395879	DN	-0.246431	NO	sig
C16orf59	-2.72035	DN	-1.68746	DN	DN
C16orf62	-0.000231925	NO	0.269035	NO	NO
C16orf70	0.147008	NO	0.173472	NO	NO
C16orf72	0.496158	NO	0.339533	NO	NO
C16orf74	-1.5246	DN	-1.46507	DN	DN
C16orf80	0.0905215	NO	-0.0924124	NO	NO
C16orf87	0.116147	NO	-0.134923	NO	NO
C16orf91	-0.30766	NO	-0.046386	NO	NO
C16orf93	-0.29889	NO	-0.202037	NO	NO
C16orf95	0.771499	NO	1.91344	NO	NO
C17orf53	-0.431785	NO	-1.20204	DN	sig
C17orf58	-2.50979	DN	-1.99345	DN	DN
C17orf59	-2.57191	DN	-1.38646	DN	DN
C17orf62	-2.7363	DN	-2.9462	DN	DN
C17orf67	-1.62082	DN	-0.678475	NO	sig
C17orf70	-1.03586	DN	-0.921929	NO	sig
C17orf75	-1.29889	DN	-1.38037	DN	DN
C17orf80	-0.258248	NO	0.82771	NO	NO
C17orf85	-0.587266	NO	-1.72858	DN	sig
C17orf89	-0.654371	DN	-0.0571465	NO	sig
C17orf96	-0.0572295	NO	-0.588586	DN	sig
C17orf97	-3.03586	NO	-2.52396	DN	sig
C17orf99	-1.45089	NO	0.382926	NO	NO
C18orf21	-0.594346	NO	-1.34252	DN	sig
C18orf25	0.268999	NO	-0.338098	NO	NO
C18orf54	0.101648	NO	-0.0269502	NO	NO
C18orf56	0.470035	NO	-0.186095	NO	NO
C18orf8	-0.276864	NO	-0.325419	NO	NO
C19orf10	-0.137003	NO	-0.00164494	NO	NO
C19orf12	-0.732464	NO	-1.26344	DN	sig
C19orf18	1.7715	NO	0.967888	NO	NO
C19orf24	-0.81573	DN	-0.943725	DN	DN
C19orf25	-1.21806	DN	-1.95494	DN	DN
C19orf38	-0.682975	DN	-0.964538	DN	DN
C19orf40	-0.24736	NO	-0.202037	NO	NO
C19orf43	-0.0264659	NO	-0.0128419	NO	NO
C19orf44	-2.84321	NO	-3.787	DN	sig
C19orf47	-2.45481	DN	-2.89662	DN	DN
C19orf48	-1.9562	DN	-2.53317	DN	DN
C19orf52	-1.47643	DN	-2.00939	DN	DN
C19orf53	-0.835218	DN	-0.314173	DN	DN
C19orf54	0.0435786	NO	0.208151	NO	NO
C19orf55	-1.48331	DN	-1.6968	DN	DN
C19orf57	-3.03586	NO	-1.33954	NO	NO
C19orf59	-0.649307	DN	-0.742605	DN	DN
C19orf60	-0.574882	DN	0.0893029	NO	sig
C19orf66	-1.20578	DN	-0.367096	NO	sig
C19orf68	0.540645	NO	-0.156233	NO	NO
C19orf70	-0.127778	NO	-0.12231	NO	NO
C19orf73	-2.35778	DN	-1.96757	DN	DN
C19orf77	0.309531	NO	0.519247	UP	sig
C19orf81	-1.57191	DN	-0.742605	NO	sig
C19orf82	-0.713928	NO	-0.617074	NO	NO
C1D	0.148569	NO	-0.0600179	NO	NO
C1GALT1	-0.470259	NO	-0.847753	DN	sig
C1GALT1C1	-1.11992	DN	-1.21533	DN	DN
C1orf106	0.253651	NO	-0.301573	NO	NO
C1orf109	0.227179	NO	0.1516	NO	NO
C1orf112	-1.33354	DN	-1.47334	DN	DN
C1orf122	-0.771093	DN	-0.670276	DN	DN
C1orf123	-0.366329	NO	-0.0558162	NO	NO
C1orf131	0.419514	NO	0.0855397	NO	NO
C1orf132	-0.0883233	NO	-0.763916	NO	NO
C1orf134	-1.80139	DN	-3.787	DN	DN
C1orf159	-0.161387	NO	-1.90248	DN	sig
C1orf162	-0.722439	DN	-0.730505	DN	DN
C1orf174	0.112667	NO	-0.754578	DN	sig
C1orf198	0.402265	NO	-0.427918	NO	NO
C1orf21	-0.165139	NO	-0.636133	DN	sig
C1orf213	0.838613	NO	0.300463	NO	NO
C1orf216	0.276932	NO	-0.441988	NO	NO
C1orf228	0.109932	NO	0.224706	NO	NO
C1orf233	-0.439212	NO	-0.0671073	NO	NO
C1orf27	0.153622	NO	-0.63088	DN	sig
C1orf35	-0.630599	NO	-2.01701	DN	sig
C1orf43	0.0105108	NO	0.167486	NO	NO
C1orf50	-0.813463	DN	-1.57127	DN	DN
C1orf52	0.0977273	NO	0.359842	NO	NO
C1orf53	0.227179	NO	0.0109568	NO	NO
C1orf56	0.70111	NO	0.797963	NO	NO
C1orf61	0.601574	NO	-0.786999	NO	NO
C1orf63	0.844845	UP	-0.0198336	NO	sig
C1orf74	-0.187859	NO	-0.424429	NO	NO
C1orf85	-0.325362	NO	-0.243064	NO	NO
C1orf86	-0.217694	NO	-0.244101	NO	NO
C1QBP	0.073712	NO	-0.0335481	NO	NO
C1QTNF6	1.7715	NO	1.67243	NO	NO
C1RL	-1.22028	NO	-1.39468	DN	sig
C1S	2.28607	UP	3.1672	UP	UP
C20orf112	-0.185233	NO	-0.656603	DN	sig
C20orf194	0.755558	NO	-0.0360269	NO	NO
C20orf196	-0.219302	NO	-0.130484	NO	NO
C20orf197	0.964144	NO	0.856857	NO	NO
C20orf24	-0.0451937	NO	-0.124528	NO	NO
C20orf27	-0.112154	NO	-0.0564566	NO	NO
C20orf96	-0.0172402	NO	0.104066	NO	NO
C21orf119	-0.588397	NO	-0.284499	NO	NO
C21orf33	-0.441211	DN	-0.113781	NO	sig
C21orf58	-0.538356	NO	-1.13492	DN	sig
C21orf59	-0.140192	NO	-0.444238	DN	sig
C21orf67	-3.35778	DN	-1.37196	NO	sig
C21orf91	0.711957	UP	0.0060713	NO	sig
C22orf29	-0.142771	NO	-1.42443	DN	sig
C22orf39	0.0560667	NO	0.00343222	NO	NO
C2CD2	0.596412	NO	-0.284499	NO	NO
C2CD2L	0.471104	NO	0.505181	NO	NO
C2CD3	-0.785878	NO	-0.952059	DN	sig
C2CD5	-0.0358558	NO	-0.364766	NO	NO
C2orf27A	-1.52128	NO	-1.56461	DN	sig
C2orf42	-1.25825	NO	-0.202037	NO	NO
C2orf43	-0.707233	DN	-0.745659	DN	DN
C2orf44	0.0766189	NO	0.354356	NO	NO
C2orf47	0.136097	NO	-0.767634	DN	sig
C2orf48	2.57558	UP	0.68778	NO	sig
C2orf49	-0.835557	NO	-0.429447	NO	NO
C2orf68	-0.742125	NO	-0.147589	NO	NO
C2orf69	-0.120248	NO	-0.430661	NO	NO
C2orf76	-0.422879	NO	0.897499	NO	NO
C2orf82	0.838613	NO	2.28339	UP	sig
C3	-0.620818	NO	-0.823525	NO	NO
C3orf17	-0.0700716	NO	-0.230606	NO	NO
C3orf18	-1.03586	NO	-0.564607	NO	NO
C3orf33	-0.34071	NO	-0.523965	NO	NO
C3orf35	0.964144	NO	1.53493	NO	NO
C3orf38	-0.0913509	NO	-0.351784	NO	NO
C3orf58	0.658041	NO	0.312536	NO	NO
C3orf62	0.857229	UP	0.529474	NO	sig
C3orf80	-0.318256	NO	-1.20204	DN	sig
C4orf21	-0.559418	NO	0.078071	NO	NO
C4orf27	0.0849986	NO	-0.536456	DN	sig
C4orf29	0.549107	NO	0.090414	NO	NO
C4orf3	-0.413091	DN	-0.407786	DN	DN
C4orf32	0.423576	NO	-0.269151	NO	NO
C4orf33	0.577121	NO	0.0389712	NO	NO
C4orf36	0.156789	NO	0.885426	NO	NO
C4orf46	0.333718	NO	0.382926	UP	sig
C4orf48	-0.118318	NO	-0.41705	NO	NO
C5	-0.228501	NO	0.563498	NO	NO
C5AR1	-0.242307	NO	-0.167271	NO	NO
C5orf15	0.229734	NO	0.460928	UP	sig
C5orf22	0.0130538	NO	-0.347467	NO	NO
C5orf24	0.407088	NO	0.0151938	NO	NO
C5orf28	0.379182	NO	-0.229518	NO	NO
C5orf30	1.22718	UP	-0.137907	NO	sig
C5orf34	0.253651	NO	0.160533	NO	NO
C5orf45	-0.736296	NO	-0.543074	NO	NO
C5orf51	0.379182	NO	-0.399976	NO	NO
C5orf55	-1.41437	NO	-0.979644	NO	NO
C5orf63	0.186537	NO	-1.61707	NO	NO
C6orf1	-1.43722	DN	-1.50754	DN	DN
C6orf106	-0.340417	DN	-0.364419	DN	DN
C6orf120	-1.16297	DN	-1.73969	DN	DN
C6orf203	0.050444	NO	-0.754578	DN	sig
C6orf211	-0.181054	NO	-0.658415	DN	sig
C6orf223	-3.51159	DN	-2.34888	DN	DN
C6orf3	0.186537	NO	0.184986	NO	NO
C6orf52	0.741752	NO	2.11989	UP	sig
C6orf57	-0.392	NO	-1.152	DN	sig
C6orf62	-0.338925	NO	-0.279658	NO	NO
C6orf89	-0.0276353	NO	0.185779	NO	NO
C7orf13	-0.928941	NO	-1.787	NO	NO
C7orf26	0.103307	NO	0.0576069	NO	NO
C7orf31	-0.376893	NO	-0.280039	NO	NO
C7orf43	-2.20578	DN	-1.40849	DN	DN
C7orf49	-2.19236	DN	-2.20204	DN	DN
C7orf50	-0.19725	NO	-0.581885	DN	sig
C7orf55	0.049874	NO	0.5065	UP	sig
C7orf55-LUC7L2	-0.239728	NO	-0.0287571	NO	NO
C7orf60	-0.228501	NO	0.193892	NO	NO
C7orf61	1.70111	UP	1.47604	UP	UP
C7orf73	-0.197509	NO	0.0906354	NO	NO
C8orf33	-1.32587	DN	-1.09326	DN	DN
C8orf37	0.812141	NO	0.628038	NO	NO
C8orf44	1.01305	UP	0.489841	NO	sig
C8orf46	3.54911	UP	3.30046	UP	UP
C8orf58	-0.276864	NO	-2.90248	DN	sig
C8orf59	-0.0208276	NO	0.0828442	NO	NO
C8orf76	-0.00482894	NO	0.0203555	NO	NO
C8orf82	-0.93202	DN	-0.778538	DN	DN
C9orf114	-0.197319	NO	-1.05684	DN	sig
C9orf116	-0.588397	NO	0.460928	NO	NO
C9orf142	-0.470484	DN	0.0466422	NO	sig
C9orf156	-0.785878	NO	-1.9245	DN	sig
C9orf16	0.0915235	NO	0.0635532	NO	NO
C9orf3	-0.228501	NO	-1.20204	NO	NO
C9orf37	-2.35778	NO	-2.20204	NO	NO
C9orf40	-0.137496	NO	-0.280511	NO	NO
C9orf41	-0.331312	NO	-0.617074	NO	NO
C9orf64	0.180956	NO	0.397425	NO	NO
C9orf69	-2.1102	DN	-3.45241	DN	DN
C9orf72	-0.521283	NO	-1.37196	DN	sig
C9orf78	0.506999	UP	0.163659	NO	sig
C9orf85	-0.212734	NO	0.0956437	NO	NO
C9orf89	0.263111	NO	-0.25678	NO	NO
C9orf9	0.466645	NO	0.257395	NO	NO
C9orf91	-1.17336	DN	-1.20204	DN	DN
CA11	0.760611	NO	-0.0176123	NO	NO
CA5B	-0.1545	NO	-0.476212	NO	NO
CA5BP1	0.788573	UP	0.819102	UP	UP
CAAP1	0.0861347	NO	-0.459195	NO	NO
CAB39	0.259049	NO	0.117289	NO	NO
CAB39L	0.271717	NO	-0.243378	NO	NO
CABIN1	-0.233048	NO	-0.906581	DN	sig
CABLES1	0.318809	NO	-0.276999	NO	NO
CABLES2	-0.620818	NO	-0.754578	DN	sig
CACFD1	-2.49529	NO	-1.787	NO	NO
CACNA1C-AS2	0.964144	NO	-1.00939	NO	NO
CACNA2D3	-0.521283	NO	-0.939002	NO	NO
CACNA2D4	-0.252667	NO	-0.535461	NO	NO
CACNB3	-1.21643	DN	-1.07651	DN	DN
CACNB4	1.28607	NO	0.797963	NO	NO
CACTIN	0.213316	NO	-0.213533	NO	NO
CACUL1	-0.18933	NO	-0.303917	NO	NO
CACYBP	0.035005	NO	0.0309227	NO	NO
CAD	-0.637536	DN	-0.561118	DN	DN
CADM1	0.964144	NO	0.312536	NO	NO
CAHM	-1.49529	NO	-2.31751	DN	sig
CALCOCO2	-0.605221	DN	-0.74818	DN	DN
CALHM2	-1.03586	DN	-1.10893	DN	DN
CALM1	0.0936207	NO	0.328044	UP	sig
CALM2	-0.0944359	NO	-0.245991	NO	NO
CALM3	0.210971	NO	0.386425	UP	sig
CALML4	-0.843211	NO	-0.491544	NO	NO
CALR	0.240271	NO	0.406468	UP	sig
CALU	-0.00434486	NO	0.0158353	NO	NO
CAMK1D	-0.161387	NO	-0.202037	NO	NO
CAMK2D	0.186537	NO	-0.202037	NO	NO
CAMK2G	0.0166116	NO	-0.25862	NO	NO
CAMK2N1	-0.570893	NO	-0.1074	NO	NO
CAMK2N2	-0.643538	NO	-0.617074	NO	NO
CAMKK1	0.0466063	NO	0.00441398	NO	NO
CAMKK2	-0.154037	NO	-0.928661	DN	sig
CAMKMT	-0.11529	NO	0.160533	NO	NO
CAMKV	-1.99005	DN	-0.594354	NO	sig
CAMLG	0.062634	NO	-0.16101	NO	NO
CAMP	0.156789	NO	-0.786999	NO	NO
CAMSAP1	-0.0358558	NO	0.0817561	NO	NO
CAMSAP2	0.592175	NO	0.0203555	NO	NO
CAMTA1	0.0565082	NO	0.116325	NO	NO
CAMTA2	-3.07148	DN	-1.96103	DN	DN
CAND1	-0.232253	NO	-0.903956	DN	sig
CANT1	-1.59225	DN	-1.83947	DN	DN
CANX	0.221964	NO	0.354555	UP	sig
CAP1	0.411988	UP	0.262277	NO	sig
CAPG	-0.0788998	NO	-0.0454507	NO	NO
CAPN1	-0.478936	DN	-0.0207071	NO	sig
CAPN10	-3.49529	DN	-1.31751	NO	sig
CAPN15	0.815821	UP	-0.11224	NO	sig
CAPN2	0.138642	NO	0.0230297	NO	NO
CAPN7	-0.208323	NO	-0.911257	DN	sig
CAPNS1	-0.130183	NO	-0.0705409	NO	NO
CAPRIN1	0.0341067	NO	-0.273516	DN	sig
CAPRIN2	-0.187859	NO	-2.10893	DN	sig
CAPZA1	0.239379	NO	0.22942	NO	NO
CAPZA2	0.418055	UP	-0.0273584	NO	sig
CAPZB	0.050444	NO	0.396339	UP	sig
CARD6	0.101648	NO	-1.20204	NO	NO
CARD8	-0.663129	DN	-0.47845	DN	DN
CARD9	-3.94275	DN	-3.15623	DN	DN
CARHSP1	-0.511194	DN	-0.605161	DN	DN
CARM1	0.820134	UP	0.28339	NO	sig
CARS	0.155124	NO	0.133013	NO	NO
CARS2	-0.0537407	NO	0.0674815	NO	NO
CASC3	-0.288398	NO	-0.325772	NO	NO
CASC4	0.217431	NO	0.226057	NO	NO
CASC5	-0.244173	NO	-0.639442	DN	sig
CASC7	-0.169873	NO	-0.305873	NO	NO
CASD1	-0.550429	NO	-1.07651	NO	NO
CASK	0.150557	NO	-0.202037	NO	NO
CASKIN1	0.263704	NO	0.511659	NO	NO
CASP1	-1.94275	DN	0.0874697	NO	sig
CASP10	-0.843211	NO	-0.202037	NO	NO
CASP2	0.693786	UP	0.324893	NO	sig
CASP3	0.322192	NO	0.0817561	NO	NO
CASP4	-0.325362	NO	-0.465071	NO	NO
CASP6	-0.0605179	NO	-0.299884	NO	NO
CASP7	-0.431785	NO	-1.00939	NO	NO
CASP8	0.0478021	NO	0.608929	UP	sig
CASP8AP2	0.232077	NO	0.663421	UP	sig
CASP9	-1.2285	NO	-1.56461	DN	sig
CAST	-0.00379463	NO	-0.441044	NO	NO
CASZ1	-0.801391	NO	0.0735975	NO	NO
CAT	0.100592	NO	0.295847	UP	sig
CATSPER2	-0.0358558	NO	0.0203555	NO	NO
CBFA2T2	0.125895	NO	-0.0480033	NO	NO
CBFA2T3	0.3675	NO	-1.49902	DN	sig
CBFB	0.180384	NO	0.188423	NO	NO
CBL	-0.178814	NO	-0.35404	NO	NO
CBLB	0.478717	NO	-0.00939182	NO	NO
CBLL1	0.183925	NO	-0.155743	NO	NO
CBR1	-0.418001	NO	-0.523965	DN	sig
CBR4	-0.242307	NO	-0.41705	NO	NO
CBS	-0.71076	DN	-0.76814	DN	DN
CBWD1	-0.0477299	NO	0.0573497	NO	NO
CBWD2	0.0136128	NO	-0.231481	NO	NO
CBWD5	-1.35778	NO	-0.815014	NO	NO
CBWD6	1.72968	NO	-0.371962	NO	NO
CBX1	0.270475	NO	0.28339	NO	NO
CBX2	-0.425268	NO	-0.82467	DN	sig
CBX3	0.210115	NO	0.348725	UP	sig
CBX4	-0.165786	NO	0.213001	NO	NO
CBX5	0.609317	UP	0.892621	UP	UP
CBX6	-0.509569	DN	-1.86917	DN	DN
CBX7	0.141022	NO	-0.0385382	NO	NO
CBX8	0.221302	NO	0.605318	NO	NO
CBY1	-0.923381	NO	-1.23951	DN	sig
CC2D1A	-0.772821	NO	-0.964998	DN	sig
CC2D1B	-2.50716	DN	-1.35178	DN	DN
CCAR1	0.258735	NO	0.387252	UP	sig
CCAR2	-0.2503	NO	-0.514206	DN	sig
CCBL1	-0.928941	NO	-1.00939	NO	NO
CCBL2	-0.416128	NO	-0.100157	NO	NO
CCDC101	-0.896131	DN	-0.927415	DN	DN
CCDC102A	-1.15133	NO	-1.20204	NO	NO
CCDC102B	1.54911	NO	0.797963	NO	NO
CCDC104	0.200379	NO	0.178067	NO	NO
CCDC106	-0.801391	NO	0.145886	NO	NO
CCDC107	-1.06442	DN	-1.47837	DN	DN
CCDC109B	-0.23749	NO	0.492337	NO	NO
CCDC11	2.96414	UP	4.08337	UP	UP
CCDC112	0.568215	NO	0.277131	NO	NO
CCDC115	-0.0460516	NO	-0.126749	NO	NO
CCDC117	-0.379158	NO	-0.184335	NO	NO
CCDC12	-0.345025	NO	-0.643164	DN	sig
CCDC124	-0.128302	NO	-0.143143	NO	NO
CCDC125	0.165778	NO	-0.249343	NO	NO
CCDC126	0.70111	NO	-1.68746	NO	NO
CCDC127	0.305181	NO	-0.415031	NO	NO
CCDC130	-0.398426	NO	-0.424429	NO	NO
CCDC132	0.0796214	NO	-0.413541	NO	NO
CCDC136	0.311067	NO	-0.69124	DN	sig
CCDC137	0.0185919	NO	-0.481013	NO	NO
CCDC138	-0.605221	NO	-0.71661	DN	sig
CCDC14	0.0778009	NO	-0.260336	NO	NO
CCDC142	0.342656	NO	0.382926	NO	NO
CCDC144A	0.549107	NO	-0.308952	NO	NO
CCDC144B	0.0796214	NO	-0.202037	NO	NO
CCDC146	1.42358	NO	0.797963	NO	NO
CCDC15	-0.187859	NO	0.664697	NO	NO
CCDC150	0.851669	NO	-0.0385382	NO	NO
CCDC159	-0.883853	NO	0.563498	NO	NO
CCDC162P	1.42358	NO	-0.0500338	NO	NO
CCDC167	-0.0933061	NO	-0.418848	DN	sig
CCDC169	-1.03586	NO	-0.202037	NO	NO
CCDC170	2.7715	NO	2.32153	UP	sig
CCDC174	-0.422879	NO	-0.882968	DN	sig
CCDC18	0.549107	NO	0.737703	UP	sig
CCDC22	-0.88863	DN	-1.07651	DN	DN
CCDC23	-0.428173	NO	-0.996718	DN	sig
CCDC24	-0.0358558	NO	-0.35404	NO	NO
CCDC25	0.305181	NO	0.822625	UP	sig
CCDC26	-1.45089	NO	-1.20204	NO	NO
CCDC28A	0.0614414	NO	-0.189437	NO	NO
CCDC28B	-1.11558	DN	-0.320218	NO	sig
CCDC30	2.07962	NO	1.06805	UP	sig
CCDC41	-0.205781	NO	-0.260931	NO	NO
CCDC43	-0.568077	NO	-1.42022	DN	sig
CCDC47	0.116147	NO	0.0149923	NO	NO
CCDC50	-1.45089	NO	0.797963	NO	NO
CCDC51	0.235949	NO	0.167197	NO	NO
CCDC53	0.29535	NO	0.528776	NO	NO
CCDC57	-0.434405	NO	-0.119575	NO	NO
CCDC58	0.147366	NO	-0.0551955	NO	NO
CCDC59	-0.173829	NO	-0.0165571	NO	NO
CCDC6	-0.29889	NO	-0.235589	NO	NO
CCDC62	2.28607	NO	1.96789	UP	sig
CCDC64	-0.682219	NO	-1.30157	DN	sig
CCDC64B	2.66458	UP	4.70485	UP	UP
CCDC66	-0.151333	NO	0.206769	NO	NO
CCDC69	-0.431785	NO	-1.30895	DN	sig
CCDC71	-3.95642	DN	-2.84589	DN	DN
CCDC71L	-0.851431	NO	-1.00174	DN	sig
CCDC74A	0.504713	NO	-0.443045	NO	NO
CCDC77	1.1968	UP	0.398356	NO	sig
CCDC82	0.0766189	NO	0.0441237	NO	NO
CCDC84	-0.843211	NO	0.130538	NO	NO
CCDC85B	-2.29111	DN	-1.77735	DN	DN
CCDC85C	0.0230379	NO	-0.495768	NO	NO
CCDC86	-0.153692	NO	-0.599108	DN	sig
CCDC88A	0.436407	UP	0.491576	UP	UP
CCDC88B	0.400243	NO	-0.149569	NO	NO
CCDC88C	0.0737687	NO	-0.336966	NO	NO
CCDC9	-3.00986	DN	-2.87446	DN	DN
CCDC90B	-0.502174	NO	0.0826926	NO	NO
CCDC91	0.0529534	NO	-0.00765885	NO	NO
CCDC92	-0.253447	NO	-0.15069	NO	NO
CCDC93	-0.230872	NO	0.29951	NO	NO
CCDC94	-1.09859	DN	-1.8328	DN	DN
CCDC97	-1.59385	DN	-2.54781	DN	DN
CCL2	0.098071	NO	-0.81209	DN	sig
CCL23	0.134069	NO	-0.202037	NO	NO
CCL5	0.0280559	NO	0.0340305	NO	NO
CCM2	0.469379	NO	0.523341	UP	sig
CCNA1	-0.359858	NO	-0.775222	DN	sig
CCNA2	-0.685169	DN	-0.645385	DN	DN
CCNB1	-0.937756	DN	-1.37643	DN	DN
CCNB1IP1	0.0977273	NO	0.236084	NO	NO
CCNB2	-0.27369	DN	-0.908306	DN	DN
CCNC	0.0268799	NO	0.168454	NO	NO
CCND1	-0.205781	NO	-0.202037	NO	NO
CCND2	0.00021342	NO	-0.101292	NO	NO
CCND3	-0.991129	DN	-1.40967	DN	DN
CCNDBP1	-0.0244511	NO	-0.136235	NO	NO
CCNE1	-0.0141608	NO	0.534929	NO	NO
CCNE2	0.494659	NO	-0.754578	NO	NO
CCNF	-0.754674	DN	-1.15997	DN	DN
CCNG1	-0.127916	NO	0.0146588	NO	NO
CCNG2	0.78128	NO	0.563498	NO	NO
CCNH	-2.09999	DN	-1.97761	DN	DN
CCNI	0.41723	UP	-0.164777	NO	sig
CCNJ	0.120263	NO	-0.584507	DN	sig
CCNK	0.136724	NO	-0.17507	NO	NO
CCNL1	-0.177875	NO	-0.359989	NO	NO
CCNL2	-0.221411	NO	-0.459835	DN	sig
CCNO	-3.03586	NO	-1.33954	NO	NO
CCNT1	0.0854505	NO	-0.148266	NO	NO
CCNT2	0.588635	NO	-0.374218	NO	NO
CCNY	0.448129	UP	0.325375	NO	sig
CCNYL1	-0.0358558	NO	0.232366	NO	NO
CCP110	0.433629	NO	0.0120879	NO	NO
CCPG1	-0.93632	DN	-1.15574	DN	DN
CCR1	-1.03586	NO	0.119891	NO	NO
CCS	-0.182697	NO	-1.01917	DN	sig
CCSAP	-0.254866	NO	-0.371962	NO	NO
CCSER2	-0.276864	NO	0.0324284	NO	NO
CCT2	-0.00286742	NO	-0.227767	NO	NO
CCT3	0.247094	NO	0.02653	NO	NO
CCT4	0.0838229	NO	-0.0144705	NO	NO
CCT5	-0.0950719	NO	-0.302471	DN	sig
CCT6A	0.178229	NO	-0.0508839	NO	NO
CCT6B	0.0796214	NO	0.139	NO	NO
CCT7	0.137318	NO	-0.0483275	NO	NO
CCT8	0.0823491	NO	0.111145	NO	NO
CCZ1	0.000364353	NO	-0.265231	NO	NO
CCZ1B	-0.0166623	NO	-0.371391	DN	sig
CD109	0.601574	NO	0.0874697	NO	NO
CD151	0.0572536	NO	-0.0590789	NO	NO
CD163L1	0.572566	NO	0.0609975	NO	NO
CD164	-0.0922918	NO	-0.102916	NO	NO
CD19	-1.30887	DN	-0.536456	NO	sig
CD244	-0.677402	NO	-1.96757	DN	sig
CD27-AS1	0.351167	NO	0.140851	NO	NO
CD276	0.168503	NO	0.591512	NO	NO
CD2AP	-0.149314	NO	-0.296013	NO	NO
CD2BP2	-1.50115	DN	-1.95078	DN	DN
CD300A	-0.24736	NO	-1.20204	NO	NO
CD300C	-1.23749	NO	-0.861	NO	NO
CD300LF	-0.986946	DN	-1.65342	DN	DN
CD302	0.400243	NO	-0.0500338	NO	NO
CD320	-0.0635122	NO	-0.108927	NO	NO
CD33	-0.761994	DN	-1.11381	DN	DN
CD36	0.70111	NO	-0.33954	NO	NO
CD37	-0.282227	DN	-0.133165	NO	sig
CD38	-0.46649	NO	-0.057647	NO	NO
CD3EAP	0.245715	NO	-0.119868	NO	NO
CD4	0.177038	NO	0.278744	UP	sig
CD44	-0.422531	DN	-0.268438	NO	sig
CD46	0.253651	NO	0.0609975	NO	NO
CD47	-0.744595	DN	-0.801075	DN	DN
CD48	0.267536	NO	0.91344	UP	sig
CD52	-0.205781	NO	-0.54996	NO	NO
CD53	0.0593014	NO	-0.0369777	NO	NO
CD55	-0.0109812	NO	-0.0180741	NO	NO
CD58	0.0572536	NO	-1.28296	DN	sig
CD63	-0.028485	NO	-0.103892	NO	NO
CD68	-1.15133	NO	-0.0727539	NO	NO
CD69	0.238319	NO	0.401304	NO	NO
CD70	-2.02633	DN	-2.0208	DN	DN
CD74	-0.0570723	NO	-0.147845	NO	NO
CD79A	0.351167	NO	1.40677	UP	sig
CD81	-0.843211	NO	-0.880109	NO	NO
CD82	-0.0910854	NO	-0.366944	DN	sig
CD83	0.411603	NO	0.222461	NO	NO
CD84	0.379182	NO	-0.786999	NO	NO
CD9	-1.2285	NO	-0.687464	NO	NO
CD93	-0.448654	DN	-0.952489	DN	DN
CD97	-0.62598	DN	-1.29448	DN	DN
CD99L2	0.121013	NO	0.158553	NO	NO
CDA	0.235446	NO	0.528242	UP	sig
CDADC1	-0.558277	NO	-0.653733	DN	sig
CDAN1	-1.76168	DN	-2.33954	DN	DN
CDC123	0.0849746	NO	0.0651853	NO	NO
CDC14A	-0.928941	NO	1.28339	UP	sig
CDC16	-0.349188	DN	-0.793821	DN	DN
CDC20	-0.750975	DN	-1.34159	DN	DN
CDC23	0.0766189	NO	0.0430756	NO	NO
CDC25A	0.148984	NO	0.238755	NO	NO
CDC25B	-1.72702	DN	-1.47506	DN	DN
CDC26	-0.29889	NO	-0.583908	NO	NO
CDC27	-0.338125	NO	0.0689903	NO	NO
CDC34	-0.671538	DN	-0.994498	DN	DN
CDC37	-0.169949	NO	-0.0593895	NO	NO
CDC37L1	-0.0947495	NO	-0.859149	NO	NO
CDC40	0.694055	NO	0.797963	UP	sig
CDC42	0.212434	NO	0.191505	NO	NO
CDC42BPB	-0.325362	NO	-0.371962	NO	NO
CDC42EP2	-0.843211	NO	-3.20204	DN	sig
CDC42EP3	0.197735	NO	-0.222121	NO	NO
CDC42EP4	-0.0733305	NO	-0.638136	NO	NO
CDC42SE1	-0.521283	DN	-0.31274	NO	sig
CDC42SE2	-0.061851	NO	0.0557609	NO	NO
CDC45	-1.12074	DN	-1.39346	DN	DN
CDC5L	-0.225827	NO	-0.222144	NO	NO
CDC6	-0.498828	DN	-0.786999	DN	DN
CDC7	-0.576424	NO	-1.31751	DN	sig
CDC73	-1.09171	DN	-1.53461	DN	DN
CDCA2	0.344416	NO	0.0860885	NO	NO
CDCA3	-0.772821	DN	-1.1025	DN	DN
CDCA4	-0.521283	DN	-1.63754	DN	DN
CDCA5	0.403676	UP	0.282125	NO	sig
CDCA7	-0.109229	NO	-1.41031	DN	sig
CDCA7L	-0.732845	DN	-0.926672	DN	DN
CDCA8	-0.0589394	NO	-0.359334	DN	sig
CDH24	-0.550429	NO	0.698427	NO	NO
CDIP1	-0.295242	NO	-0.472684	NO	NO
CDIPT	-1.15704	DN	-1.1586	DN	DN
CDK1	-0.0669943	NO	-0.552318	DN	sig
CDK10	-0.959907	DN	-1.17604	DN	DN
CDK11B	0.263704	NO	-0.823525	NO	NO
CDK12	-0.551979	DN	-1.55567	DN	DN
CDK13	0.136981	NO	-0.561933	DN	sig
CDK14	-0.0723817	NO	-0.939002	DN	sig
CDK16	-0.317848	DN	-0.0690436	NO	sig
CDK17	0.0660238	NO	-1.13492	DN	sig
CDK18	-0.953394	NO	-1.12804	NO	NO
CDK19	-0.0578821	NO	-0.0433392	NO	NO
CDK2	-0.285028	NO	-0.298545	NO	NO
CDK20	-0.521283	NO	-1.939	NO	NO
CDK2AP1	1.22718	NO	-0.371962	NO	NO
CDK2AP2	-0.0834215	NO	0.25182	NO	NO
CDK4	-0.325766	DN	-0.312339	DN	DN
CDK5	-0.0585759	NO	-0.016822	NO	NO
CDK5R1	-0.32216	NO	-0.574006	NO	NO
CDK5RAP1	-0.410491	DN	-0.528443	DN	DN
CDK5RAP2	-0.113024	NO	0.144886	NO	NO
CDK5RAP3	0.128264	NO	-0.553111	DN	sig
CDK6	0.224796	NO	0.154312	NO	NO
CDK7	-0.169534	NO	0.102818	NO	NO
CDK8	0.0369005	NO	0.102818	NO	NO
CDK9	-3.08648	DN	-3.38424	DN	DN
CDKAL1	0.438075	NO	-0.465071	NO	NO
CDKL1	-0.883853	NO	-0.687464	NO	NO
CDKL3	0.449571	NO	1.79796	NO	NO
CDKN1A	-0.468815	NO	-1.55567	DN	sig
CDKN1B	-0.0599013	NO	0.214356	NO	NO
CDKN1C	0.423576	NO	-0.75843	NO	NO
CDKN2A	0.113557	NO	0.238144	NO	NO
CDKN2AIP	-0.133703	NO	-0.371962	NO	NO
CDKN2AIPNL	-0.589109	DN	-0.388805	NO	sig
CDKN2B-AS1	-0.205781	NO	0.967888	NO	NO
CDKN2C	0.436733	UP	0.316094	NO	sig
CDKN2D	0.299128	NO	0.258693	NO	NO
CDKN3	-0.196918	NO	-0.319777	DN	sig
CDON	-0.187859	NO	-0.202037	NO	NO
CDR2	0.0710594	NO	-0.0977002	NO	NO
CDR2L	-0.924825	DN	-0.232411	NO	sig
CDS2	0.0751755	NO	-0.268	NO	NO
CDT1	-0.435212	DN	-0.609915	DN	DN
CDV3	-0.176581	NO	0.0689244	NO	NO
CDYL	0.103307	NO	-0.0791801	NO	NO
CDYL2	-0.128965	NO	-0.202037	NO	NO
CEACAM19	1.13407	NO	0.797963	NO	NO
CEACAM21	-1.25825	NO	-0.0321119	NO	NO
CEACAM4	-0.620818	NO	-1.42443	NO	NO
CEBPB	-0.35936	DN	-1.15092	DN	DN
CEBPE	-0.986103	DN	-1.31987	DN	DN
CEBPG	-0.232416	NO	-0.319606	DN	sig
CEBPZ	0.34656	UP	-0.0664849	NO	sig
CECR1	0.560788	NO	-0.0415722	NO	NO
CECR5	0.357965	NO	-0.0628741	NO	NO
CECR6	-0.990052	NO	-0.961029	NO	NO
CECR7	-0.161387	NO	-1.55567	DN	sig
CELF1	0.520762	UP	-0.0192621	NO	sig
CELF2	0.24838	NO	0.147813	NO	NO
CELSR2	0.549107	NO	-0.661469	NO	NO
CENPA	-0.793655	DN	-0.585118	DN	DN
CENPB	-1.279	DN	-1.75907	DN	DN
CENPBD1	-1.03586	NO	-0.513981	NO	NO
CENPC	-0.869846	NO	-1.51136	DN	sig
CENPE	0.0878795	NO	0.730218	UP	sig
CENPF	0.29736	UP	0.105871	NO	sig
CENPH	-0.111263	NO	-0.058751	NO	NO
CENPI	-1.70571	DN	-1.63088	DN	DN
CENPJ	-0.0242679	NO	0.153547	NO	NO
CENPK	-1.40151	DN	-0.695852	DN	DN
CENPL	0.516685	NO	0.205138	NO	NO
CENPM	-0.594066	DN	-0.650052	DN	DN
CENPN	-0.594346	NO	-0.441707	NO	NO
CENPO	-0.846195	DN	-2.26292	DN	DN
CENPP	-0.916274	DN	-0.939002	DN	DN
CENPQ	0.439053	NO	0.196512	NO	NO
CENPT	-0.387841	NO	-0.482145	NO	NO
CENPV	0.103869	NO	-0.0493629	NO	NO
CENPW	-0.224268	NO	-0.184241	NO	NO
CEP104	-0.109856	NO	-0.695852	DN	sig
CEP120	0.276088	NO	-0.335303	NO	NO
CEP128	-0.113858	NO	0.0324284	NO	NO
CEP135	0.272266	NO	0.0430756	NO	NO
CEP152	0.486097	UP	0.252909	NO	sig
CEP164	-0.108006	NO	-0.836752	DN	sig
CEP170	0.200584	NO	-0.0304255	NO	NO
CEP19	-0.736296	NO	0.267448	NO	NO
CEP192	-0.620818	NO	-0.182928	NO	NO
CEP250	-0.429001	NO	-0.381858	NO	NO
CEP290	0.268999	NO	0.830385	NO	NO
CEP350	0.306064	NO	0.459161	UP	sig
CEP41	0.496365	NO	0.527874	UP	sig
CEP44	-0.620818	NO	-0.649496	NO	NO
CEP55	0.116147	NO	0.140069	NO	NO
CEP57	0.312707	NO	0.157935	NO	NO
CEP57L1	-2.23225	DN	-0.568819	NO	sig
CEP63	-0.195054	NO	0.213001	NO	NO
CEP68	-0.0358558	NO	-1.00939	NO	NO
CEP70	0.964144	NO	0.476035	NO	NO
CEP72	-1.18786	NO	-1.35958	DN	sig
CEP76	-0.419184	NO	-1.13165	DN	sig
CEP78	0.0185919	NO	-0.134923	NO	NO
CEP85	-0.234636	NO	-0.711051	DN	sig
CEP85L	-0.319649	NO	-0.25862	NO	NO
CEP89	-0.0358558	NO	-0.939002	DN	sig
CEP95	0.0834431	NO	0.108303	NO	NO
CEP97	-0.319649	NO	-0.133324	NO	NO
CEPT1	-0.40509	NO	-0.523965	NO	NO
CERCAM	-0.407825	NO	-0.443045	NO	NO
CERK	0.286072	NO	0.0479414	NO	NO
CERS1	-0.637306	NO	-0.382609	NO	NO
CERS2	-0.556188	DN	-1.02986	DN	DN
CERS4	-1.62082	NO	-1.42443	NO	NO
CERS5	-0.0585759	NO	-0.202037	NO	NO
CERS6	-0.265338	NO	-0.297194	NO	NO
CES1	-0.07433	NO	-0.023331	NO	NO
CES2	-0.986103	DN	-0.23572	NO	sig
CES3	-0.865931	NO	-0.202037	NO	NO
CETN2	0.343733	NO	0.415716	UP	sig
CETN3	-0.0123969	NO	0.180296	NO	NO
CFD	0.0580111	NO	-0.168484	NO	NO
CFDP1	0.373535	NO	0.372509	NO	NO
CFL1	0.0984116	NO	0.200293	NO	NO
CFL2	0.565595	NO	-0.246431	NO	NO
CFLAR	-0.064425	NO	0.365004	NO	NO
CFP	-0.176718	NO	-0.00939182	NO	NO
CGGBP1	-0.392	NO	-0.590199	DN	sig
CGNL1	1.22718	NO	-0.732552	NO	NO
CGRRF1	-1.03586	NO	0.213001	NO	NO
CHAC1	-0.620818	NO	-1.12804	DN	sig
CHAC2	-0.727734	NO	-1.66147	DN	sig
CHAF1A	-0.744201	DN	-0.735256	DN	DN
CHAF1B	-0.792999	DN	-0.310097	NO	sig
CHAMP1	-0.088052	NO	-0.328178	NO	NO
CHCHD1	-0.0709028	NO	-0.368047	DN	sig
CHCHD10	-0.394856	DN	-0.497617	DN	DN
CHCHD2	0.183132	NO	0.233251	NO	NO
CHCHD3	-0.126054	NO	-0.0528575	NO	NO
CHCHD4	-0.242307	NO	-0.372878	DN	sig
CHCHD5	-0.93202	DN	-0.557132	NO	sig
CHCHD6	0.0730785	NO	-0.447149	NO	NO
CHCHD7	-0.137346	NO	-0.0163661	NO	NO
CHD1	0.825438	UP	0.566638	UP	UP
CHD1L	-0.0655013	NO	0.464375	UP	sig
CHD2	0.19547	NO	0.709525	UP	sig
CHD3	0.0244447	NO	0.09626	NO	NO
CHD4	0.170433	NO	0.217657	NO	NO
CHD6	0.2658	NO	0.473123	NO	NO
CHD8	0.467718	NO	0.0269886	NO	NO
CHD9	0.582274	NO	0.538319	UP	sig
CHEK1	-0.443031	NO	-0.726303	DN	sig
CHEK2	0.142481	NO	-0.477671	NO	NO
CHERP	0.0173371	NO	-0.213719	NO	NO
CHI3L1	0.0666271	NO	0.208751	NO	NO
CHIC2	-0.0358558	NO	-0.00939182	NO	NO
CHID1	-0.525661	DN	-0.174023	NO	sig
CHKA	0.146883	NO	-0.679616	DN	sig
CHM	0.0710594	NO	0.66046	NO	NO
CHML	-0.111805	NO	-0.71661	NO	NO
CHMP1A	-1.55043	DN	-1.83591	DN	DN
CHMP1B	-0.177875	NO	-0.117425	NO	NO
CHMP2A	-0.411272	DN	0.0353326	NO	sig
CHMP2B	0.101648	NO	0.0833653	NO	NO
CHMP3	0.606592	UP	-0.0711894	NO	sig
CHMP4A	2.07962	UP	-0.580549	NO	sig
CHMP4B	0.170475	NO	0.466565	UP	sig
CHMP5	-0.0262057	NO	0.271215	NO	NO
CHMP6	-3.40509	DN	-2.37196	DN	DN
CHMP7	-1.31149	DN	-1.55818	DN	DN
CHN2	0.379182	NO	0.435393	NO	NO
CHORDC1	-1.31439	DN	-0.924503	DN	DN
CHP1	0.0964515	NO	0.293773	NO	NO
CHPF	-0.361256	NO	-0.216112	NO	NO
CHPF2	-2.62082	DN	-2.46507	DN	DN
CHPT1	0.0421467	NO	0.130039	NO	NO
CHRAC1	0.0521406	NO	-0.00226738	NO	NO
CHRNA10	3.05161	UP	1.60532	UP	UP
CHRNA5	-0.387328	NO	-1.81675	DN	sig
CHRNB1	0.0230379	NO	0.439509	NO	NO
CHST10	0.0710594	NO	-0.657716	NO	NO
CHST11	0.260862	NO	-0.480753	DN	sig
CHST12	-0.862524	DN	-2.01701	DN	DN
CHST13	-0.0358558	NO	-0.534612	NO	NO
CHST14	-0.665018	DN	-0.413541	NO	sig
CHST2	-0.925297	DN	-1.64682	DN	DN
CHST7	0.116147	NO	-0.233064	NO	NO
CHSY1	0.109844	NO	-0.372819	DN	sig
CHTF18	-0.0019085	NO	-0.233746	NO	NO
CHTF8	-0.274513	NO	-0.370374	DN	sig
CHTOP	-0.945524	DN	-1.64711	DN	DN
CHUK	-0.665487	DN	-1.06306	DN	DN
CHURC1	0.570802	NO	0.465388	NO	NO
CIAO1	-1.04496	DN	-0.827872	DN	DN
CIAPIN1	0.0323157	NO	-0.139452	NO	NO
CIB1	0.00845807	NO	0.148898	NO	NO
CIB2	0.101648	NO	-0.491544	NO	NO
CIC	0.0320482	NO	-0.361515	NO	NO
CIDEB	-0.325362	DN	-0.167131	NO	sig
CIDECP	0.549107	NO	0.745496	NO	NO
CINP	-0.719382	NO	-0.415031	NO	NO
CIR1	0.408328	UP	0.476035	UP	UP
CIRBP	-1.1506	DN	-0.723735	DN	DN
CIRH1A	0.0891309	NO	0.235368	NO	NO
CISD1	-0.515024	DN	-0.765466	DN	DN
CISD2	-0.438739	DN	-0.187682	NO	sig
CISD3	-1.21898	DN	-0.564607	DN	DN
CISH	-0.276864	NO	-0.539072	NO	NO
CIT	0.108534	NO	-0.202037	NO	NO
CITED1	-1.25825	NO	0.0203555	NO	NO
CITED2	0.0372789	NO	-0.585366	DN	sig
CITED4	-0.531116	DN	-1.35629	DN	DN
CIZ1	-0.172673	NO	0.0138715	NO	NO
CKAP2	-0.337646	NO	-0.68443	DN	sig
CKAP2L	0.253651	NO	0.112278	NO	NO
CKAP4	0.512093	UP	-0.0199577	NO	sig
CKAP5	-0.361342	NO	-0.318551	NO	NO
CKLF	0.340112	NO	-0.0263096	NO	NO
CKS1B	0.166467	NO	0.401785	UP	sig
CKS2	0.135211	NO	-0.278073	DN	sig
CLASP1	0.199522	NO	-0.126486	NO	NO
CLASP2	-0.495287	NO	-0.977997	DN	sig
CLASRP	-0.134346	NO	0.0118315	NO	NO
CLCC1	-1.10297	DN	-0.984445	DN	DN
CLCF1	-1.17336	NO	-1.95692	DN	sig
CLCN2	-0.713928	NO	-3.20204	DN	sig
CLCN3	0.147008	NO	0.0817561	NO	NO
CLCN5	-0.536285	NO	-0.628302	DN	sig
CLCN6	-0.829405	DN	-1.01562	DN	DN
CLCN7	-0.533814	DN	-1.04472	DN	DN
CLDN12	-0.538356	NO	0.628038	NO	NO
CLDN15	1.07962	UP	1.397	UP	UP
CLDN9	0.379182	NO	0.176475	NO	NO
CLDND1	-0.142771	NO	-0.0645334	NO	NO
CLDND2	2.71903	UP	0.628038	NO	sig
CLEC11A	-0.209554	NO	0.056082	NO	NO
CLEC12A	-0.511884	DN	-0.608854	DN	DN
CLEC12B	0.964144	NO	0.132382	NO	NO
CLEC16A	0.00721289	NO	-1.10474	DN	sig
CLEC2A	-0.351632	NO	-0.179136	NO	NO
CLEC2B	-0.101021	NO	-0.141464	NO	NO
CLEC5A	-0.990768	DN	-1.16304	DN	DN
CLECL1	-1.02344	DN	-0.750658	DN	DN
CLGN	0.227179	NO	0.119891	NO	NO
CLHC1	1.24425	NO	-0.202037	NO	NO
CLIC2	1.96414	UP	0.797963	NO	sig
CLIC4	0.316966	NO	0.244542	NO	NO
CLINT1	-0.354806	DN	0.00132233	NO	sig
CLIP1	-0.196321	NO	-0.225496	NO	NO
CLIP2	0.0796214	NO	-1.42443	NO	NO
CLK1	0.0990737	NO	0.481936	NO	NO
CLK2	-0.528061	DN	-1.36964	DN	DN
CLK3	-0.573122	DN	-0.329318	DN	DN
CLK4	0.411603	NO	-0.0833924	NO	NO
CLMN	0.253651	NO	0.534929	NO	NO
CLN3	-1.29365	DN	-1.17402	DN	DN
CLN5	0.0572536	NO	-0.649496	NO	NO
CLN6	-0.467882	DN	-0.220516	NO	sig
CLN8	0.734662	UP	-0.0531735	NO	sig
CLNS1A	-0.175019	NO	-0.399879	DN	sig
CLOCK	0.52214	NO	0.0161433	NO	NO
CLP1	0.144716	NO	0.395526	NO	NO
CLPB	-0.282016	NO	-0.63143	DN	sig
CLPP	-0.540057	DN	-0.637513	DN	DN
CLPTM1	0.108031	NO	-0.303266	DN	sig
CLPTM1L	0.333157	UP	0.300108	UP	UP
CLPX	0.42701	UP	0.00654973	NO	sig
CLSPN	0.70111	UP	0.783464	UP	UP
CLSTN1	-0.359077	DN	-0.116137	NO	sig
CLSTN3	-0.173359	NO	-0.0600179	NO	NO
CLTA	0.231026	NO	0.263193	UP	sig
CLTB	0.0982808	NO	-0.215273	NO	NO
CLTC	0.20985	NO	0.148734	NO	NO
CLTCL1	0.3675	NO	-0.746357	NO	NO
CLU	0.160064	NO	0.500283	NO	NO
CLUAP1	-0.683554	NO	-1.57401	DN	sig
CLUH	-0.0909974	NO	-0.591983	DN	sig
CLYBL	-0.553255	NO	0.188423	NO	NO
CMAS	-0.0125233	NO	-0.187164	NO	NO
CMC1	-0.440246	DN	-0.63644	DN	DN
CMC2	0.405084	UP	0.285114	NO	sig
CMIP	0.284081	NO	-0.0883801	NO	NO
CMPK1	0.217431	NO	0.239412	NO	NO
CMPK2	0.494659	NO	-1.90248	DN	sig
CMSS1	0.0233221	NO	-0.0209853	NO	NO
CMTM3	-0.253213	NO	-0.617074	DN	sig
CMTM4	-0.592249	NO	-1.33954	DN	sig
CMTM6	0.34812	UP	0.319754	UP	UP
CMTM7	-0.734392	DN	-0.588693	DN	DN
CMTM8	-1.33842	DN	-1.5046	DN	DN
CMTR1	-0.540328	DN	-0.976661	DN	DN
CMTR2	-0.242307	NO	-0.157643	NO	NO
CNBP	0.0282745	NO	0.176908	NO	NO
CNDP2	-0.101	NO	-0.0567739	NO	NO
CNEP1R1	0.664584	NO	-0.00939182	NO	NO
CNFN	-0.383779	NO	0.236084	NO	NO
CNIH1	-0.156871	NO	0.120988	NO	NO
CNIH2	0.449571	NO	1.79796	NO	NO
CNIH3	-0.0358558	NO	-0.54996	NO	NO
CNIH4	-0.4471	DN	-0.516857	DN	DN
CNKSR3	0.342656	NO	-0.839467	NO	NO
CNN2	0.057481	NO	0.188915	NO	NO
CNNM2	-1.13539	NO	-0.0444956	NO	NO
CNNM3	-1.30594	DN	-2.75223	DN	DN
CNNM4	0.215683	NO	-0.654549	NO	NO
CNOT1	0.0987302	NO	-0.845552	DN	sig
CNOT10	-0.150189	NO	-0.155494	NO	NO
CNOT11	-0.626893	DN	-0.827317	DN	DN
CNOT2	0.365024	NO	-0.150198	NO	NO
CNOT3	-0.242307	NO	-0.310971	NO	NO
CNOT4	0.864608	UP	0.476035	NO	sig
CNOT6	0.608664	UP	-0.223732	NO	sig
CNOT6L	0.373788	NO	0.267448	NO	NO
CNOT7	-0.117871	NO	-0.246984	NO	NO
CNOT8	-0.112818	NO	-0.375573	NO	NO
CNP	-0.261569	NO	-0.293667	NO	NO
CNPPD1	-0.80683	DN	-1.2103	DN	DN
CNPY2	-0.280425	NO	-0.0240883	NO	NO
[truncated: 9,312 more rows]

## Sheet: Fig. 9i
gene_symbol	regu.adj.48DnJp.v.48DnJn	regu.adj.48DpJp.v.48DpJn
7SK	NO	NO
A2M	NO	NO
AAAS	NO	NO
AACS	NO	NO
AAED1	NO	NO
AAGAB	NO	NO
AAK1	NO	NO
AAMDC	NO	NO
AAMP	NO	NO
AAR2	NO	NO
AARS	DN	DN
AARS2	DN	DN
AARSD1	NO	NO
AASDH	NO	NO
AASDHPPT	NO	NO
AATF	NO	NO
AB019441.29	NO	NO
ABAT	NO	UP
ABC7-42389800N19.1	NO	NO
ABCA17P	NO	NO
ABCA2	UP	NO
ABCA3	NO	NO
ABCA7	NO	NO
ABCB10	NO	NO
ABCB7	NO	NO
ABCB8	NO	NO
ABCB9	NO	NO
ABCC1	NO	NO
ABCC10	NO	NO
ABCC2	NO	NO
ABCC4	NO	NO
ABCC5	NO	NO
ABCD1	DN	DN
ABCD3	NO	NO
ABCD4	NO	NO
ABCE1	NO	NO
ABCF2	DN	DN
ABCF3	DN	DN
ABHD10	NO	NO
ABHD11	DN	DN
ABHD12	NO	NO
ABHD13	NO	DN
ABHD14A	NO	NO
ABHD14B	NO	NO
ABHD15	NO	DN
ABHD17A	NO	NO
ABHD17B	NO	NO
ABHD17C	NO	NO
ABHD2	NO	NO
ABHD3	NO	DN
ABHD4	NO	NO
ABHD5	NO	DN
ABHD6	NO	NO
ABHD8	NO	NO
ABI1	NO	NO
ABI2	NO	NO
ABI3	DN	NO
ABL1	NO	DN
ABL2	NO	NO
ABLIM1	NO	NO
ABR	NO	NO
ABRACL	NO	NO
ABT1	DN	DN
ABTB1	NO	NO
AC002116.7	NO	NO
AC003075.4	NO	NO
AC004000.1	NO	NO
AC004019.13	NO	UP
AC004257.3	UP	UP
AC004381.6	NO	NO
AC004449.6	NO	NO
AC004453.8	NO	DN
AC004893.11	NO	NO
AC004951.6	NO	NO
AC004967.7	NO	NO
AC004980.7	NO	UP
AC005076.5	NO	NO
AC005154.6	NO	NO
AC005306.3	NO	UP
AC005329.7	NO	NO
AC005682.5	NO	NO
AC005831.1	NO	NO
AC005932.1	NO	NO
AC005943.5	UP	UP
AC006116.20	NO	NO
AC006262.5	NO	NO
AC006509.7	NO	NO
AC006538.1	UP	NO
AC006978.6	UP	NO
AC007040.11	DN	DN
AC007246.3	NO	NO
AC007382.1	NO	NO
AC007383.3	NO	NO
AC007386.3	NO	UP
AC007405.6	NO	NO
AC007551.3	NO	NO
AC007969.5	NO	DN
AC008982.2	NO	NO
AC009005.2	NO	NO
AC009120.3	NO	NO
AC009133.14	NO	NO
AC009403.2	NO	NO
AC009404.2	UP	UP
AC009506.1	NO	NO
AC009948.5	NO	NO
AC009951.1	NO	UP
AC010150.1	NO	NO
AC010468.1	NO	NO
AC010761.8	NO	NO
AC010980.2	NO	NO
AC011558.5	NO	NO
AC011899.9	DN	NO
AC013283.1	UP	UP
AC013394.2	NO	NO
AC015987.2	NO	NO
AC016586.1	UP	NO
AC016708.2	NO	NO
AC016739.2	NO	NO
AC016757.3	DN	DN
AC017002.1	NO	NO
AC022431.1	NO	NO
AC024560.3	NO	NO
AC025335.1	NO	NO
AC026271.5	NO	NO
AC026806.2	NO	DN
AC027307.3	UP	NO
AC027612.6	NO	NO
AC027763.2	NO	NO
AC068039.4	UP	UP
AC068282.3	NO	NO
AC068522.4	NO	NO
AC069278.4	NO	UP
AC074117.10	NO	NO
AC078883.3	NO	NO
AC079210.1	NO	UP
AC079250.1	NO	NO
AC079466.1	NO	NO
AC079779.4	UP	UP
AC079922.2	NO	NO
AC083799.1	NO	NO
AC083843.1	NO	NO
AC084018.1	NO	UP
AC091633.2	NO	NO
AC091729.9	NO	NO
AC091814.2	DN	DN
AC092295.7	NO	NO
AC092620.2	NO	UP
AC092933.3	NO	NO
AC093106.7	NO	NO
AC093159.1	NO	UP
AC093323.3	NO	NO
AC093388.3	NO	NO
AC093391.2	NO	NO
AC093415.2	NO	NO
AC093627.10	NO	DN
AC093673.5	NO	NO
AC093818.1	NO	NO
AC093838.4	NO	NO
AC096772.6	NO	NO
AC104532.4	UP	UP
AC104653.1	NO	UP
AC107983.4	NO	DN
AC119673.1	NO	NO
AC127904.2	NO	NO
AC131571.2	NO	NO
AC138123.2	NO	NO
AC141586.5	NO	NO
AC144521.1	NO	NO
AC144530.1	NO	NO
AC144652.1	NO	NO
AC144831.1	NO	UP
ACAA1	NO	NO
ACAA2	NO	NO
ACACA	NO	NO
ACACB	NO	NO
ACAD10	NO	NO
ACAD8	NO	NO
ACAD9	NO	NO
ACADM	NO	NO
ACADS	NO	NO
ACADSB	NO	NO
ACADVL	NO	NO
ACAP1	NO	NO
ACAP2	NO	NO
ACAP3	NO	NO
ACAT1	NO	NO
ACAT2	NO	NO
ACBD3	NO	NO
ACBD5	NO	NO
ACBD6	NO	NO
ACD	DN	DN
ACER3	NO	NO
ACIN1	NO	NO
ACLY	NO	NO
ACN9	NO	NO
ACO1	NO	NO
ACO2	NO	NO
ACOT11	NO	NO
ACOT13	NO	NO
ACOT7	NO	NO
ACOT8	NO	NO
ACOT9	NO	NO
ACOX1	NO	NO
ACOX2	NO	NO
ACOX3	DN	DN
ACP1	NO	NO
ACP2	DN	DN
ACPL2	NO	NO
ACRC	UP	UP
ACSBG1	NO	NO
ACSF2	NO	NO
ACSF3	DN	DN
ACSL1	NO	NO
ACSL3	NO	NO
ACSL4	NO	NO
ACSL5	NO	NO
ACSM1	NO	UP
ACSS1	NO	NO
ACSS2	NO	NO
ACTA2	NO	UP
ACTB	NO	NO
ACTG1	NO	NO
ACTL6A	NO	NO
ACTL8	NO	NO
ACTN1	NO	NO
ACTN4	NO	NO
ACTR10	NO	NO
ACTR1A	NO	DN
ACTR1B	NO	NO
ACTR2	NO	NO
ACTR3	NO	NO
ACTR3B	NO	NO
ACTR5	NO	DN
ACTR6	NO	NO
ACTR8	DN	DN
ACVR1	NO	NO
ACVR1B	NO	NO
ACVR2B	NO	NO
ACYP1	NO	DN
ACYP2	NO	NO
AD000090.2	NO	NO
AD000092.3	NO	NO
ADA	NO	NO
ADAL	NO	NO
ADAM10	NO	NO
ADAM15	NO	NO
ADAM17	NO	NO
ADAM1A	NO	NO
ADAM22	NO	NO
ADAM32	NO	UP
ADAM9	NO	NO
ADAMTS17	NO	NO
ADAMTS7	NO	NO
ADAMTSL4	NO	NO
ADAP1	DN	DN
ADAR	NO	NO
ADARB1	NO	DN
ADAT1	NO	NO
ADAT2	NO	DN
ADCK1	NO	NO
ADCK2	DN	DN
ADCK3	NO	NO
ADCK4	NO	NO
ADCK5	NO	NO
ADCY1	NO	NO
ADCY10P1	UP	NO
ADCY3	NO	NO
ADCY4	NO	NO
ADCY7	NO	DN
ADCY9	NO	NO
ADD1	NO	NO
ADD3	NO	NO
ADH5	NO	NO
ADI1	NO	NO
ADIPOR1	NO	NO
ADIPOR2	NO	NO
ADK	NO	NO
ADM2	NO	DN
ADM5	UP	NO
ADNP	NO	NO
ADNP2	NO	DN
ADO	NO	NO
ADPGK	NO	NO
ADPRHL1	NO	NO
ADPRHL2	NO	NO
ADPRM	DN	NO
ADRA2C	NO	NO
ADRB2	NO	NO
ADRBK1	NO	NO
ADRBK2	NO	NO
ADRM1	NO	NO
ADSL	NO	NO
ADSS	NO	NO
AEBP2	NO	DN
AEN	NO	NO
AES	NO	NO
AFF1	NO	NO
AFF2	NO	NO
AFF4	NO	NO
AFG3L1P	NO	NO
AFG3L2	NO	NO
AFMID	NO	NO
AFP	NO	NO
AFTPH	NO	NO
AGA	NO	NO
AGAP3	NO	NO
AGAP6	NO	NO
AGBL3	NO	NO
AGBL5	NO	NO
AGFG1	NO	NO
AGFG2	DN	DN
AGGF1	NO	NO
AGK	NO	DN
AGL	NO	NO
AGO1	NO	NO
AGO2	DN	NO
AGO3	NO	NO
AGO4	NO	NO
AGPAT2	DN	DN
AGPAT3	NO	NO
AGPAT4	NO	NO
AGPAT5	NO	NO
AGPAT6	NO	NO
AGPAT9	NO	NO
AGPS	NO	NO
AGRN	NO	NO
AGTPBP1	NO	NO
AGTRAP	NO	NO
AHCTF1	NO	NO
AHCY	NO	NO
AHCYL1	NO	NO
AHCYL2	NO	NO
AHDC1	NO	NO
AHI1	NO	NO
AHNAK	NO	NO
AHR	NO	NO
AHRR	UP	UP
AHSA1	NO	NO
AHSA2	NO	DN
AHSG	NO	NO
AIDA	NO	NO
AIFM1	NO	NO
AIG1	NO	NO
AIM1	NO	NO
AIMP1	NO	NO
AIMP2	NO	DN
AIP	NO	DN
AJUBA	NO	NO
AK1	UP	NO
AK2	NO	NO
AK3	NO	NO
AK4	NO	NO
AK5	NO	NO
AK9	NO	NO
AKAP1	NO	NO
AKAP10	NO	NO
AKAP11	NO	NO
AKAP13	NO	NO
AKAP5	UP	UP
AKAP8	NO	NO
AKAP8L	NO	NO
AKAP9	NO	NO
AKIP1	DN	NO
AKIRIN1	NO	NO
AKIRIN2	NO	NO
AKNA	DN	DN
AKR1A1	NO	NO
AKR7A2	NO	NO
AKR7A3	NO	NO
AKR7L	NO	NO
AKT1	NO	NO
AKT1S1	NO	NO
AKT2	NO	NO
AKT3	NO	NO
AL357673.1	NO	NO
AL359195.1	DN	NO
AL592494.5	NO	NO
AL627309.1	NO	NO
ALAD	NO	NO
ALAS1	NO	NO
ALB	NO	NO
ALCAM	NO	NO
ALDH16A1	NO	NO
ALDH18A1	NO	NO
ALDH1A1	NO	NO
ALDH1A3	NO	NO
ALDH1B1	NO	NO
ALDH3A2	NO	NO
ALDH3B1	NO	NO
ALDH4A1	NO	NO
ALDH5A1	NO	NO
ALDH6A1	NO	NO
ALDH8A1	UP	UP
ALDH9A1	NO	NO
ALDOA	NO	NO
ALDOC	UP	UP
ALG1	NO	DN
ALG10B	NO	NO
ALG11	NO	UP
ALG12	DN	DN
ALG13	NO	NO
ALG14	NO	NO
ALG2	NO	NO
ALG3	NO	NO
ALG5	NO	NO
ALG6	NO	NO
ALG8	NO	NO
ALG9	NO	NO
ALKBH1	NO	NO
ALKBH2	NO	DN
ALKBH3	NO	NO
ALKBH4	NO	DN
ALKBH5	NO	NO
ALKBH6	NO	DN
ALKBH7	NO	NO
ALKBH8	NO	NO
ALMS1	NO	DN
ALOX5AP	NO	NO
ALPK1	NO	NO
ALPK3	NO	UP
ALS2	NO	DN
ALYREF	NO	NO
AMACR	NO	NO
AMBRA1	NO	NO
AMD1	NO	NO
AMDHD2	DN	DN
AMER1	NO	NO
AMFR	NO	NO
AMH	UP	NO
AMMECR1	NO	NO
AMMECR1L	NO	NO
AMN	NO	NO
AMOTL1	NO	NO
AMPD2	NO	NO
AMPD3	NO	NO
AMT	NO	NO
AMY2B	NO	UP
AMZ2	NO	NO
AMZ2P1	NO	NO
ANAPC1	NO	NO
ANAPC10	NO	NO
ANAPC11	NO	NO
ANAPC13	NO	NO
ANAPC15	NO	NO
ANAPC16	NO	NO
ANAPC2	NO	NO
ANAPC4	NO	NO
ANAPC5	NO	NO
ANAPC7	NO	NO
ANGEL1	DN	NO
ANGEL2	NO	NO
ANKAR	NO	UP
ANKDD1A	NO	NO
ANKEF1	NO	NO
ANKFY1	NO	NO
ANKH	NO	NO
ANKHD1	NO	NO
ANKIB1	NO	NO
ANKLE1	NO	DN
ANKLE2	NO	NO
ANKMY1	NO	DN
ANKMY2	NO	NO
ANKRA2	NO	NO
ANKRD10	NO	NO
ANKRD10-IT1	NO	NO
ANKRD11	NO	UP
ANKRD12	NO	UP
ANKRD13A	NO	NO
ANKRD13B	NO	NO
ANKRD13C	NO	NO
ANKRD13D	DN	NO
ANKRD16	NO	NO
ANKRD17	NO	NO
ANKRD22	NO	NO
ANKRD26	NO	NO
ANKRD26P1	NO	UP
ANKRD27	NO	NO
ANKRD28	NO	NO
ANKRD32	NO	NO
ANKRD35	NO	NO
ANKRD36	NO	NO
ANKRD36B	NO	NO
ANKRD36C	NO	NO
ANKRD37	NO	NO
ANKRD39	DN	DN
ANKRD40	NO	NO
ANKRD42	NO	NO
ANKRD44	NO	NO
ANKRD46	NO	NO
ANKRD49	NO	NO
ANKRD50	NO	NO
ANKRD52	NO	DN
ANKRD54	NO	NO
ANKRD55	NO	NO
ANKRD9	NO	NO
ANKS1A	NO	NO
ANKS3	NO	NO
ANKS6	NO	NO
ANKZF1	NO	DN
ANLN	NO	NO
ANO10	NO	NO
ANO6	NO	NO
ANO8	NO	DN
ANP32A	NO	NO
ANP32B	NO	NO
ANP32E	NO	NO
ANPEP	NO	NO
ANTXR2	NO	NO
ANXA1	NO	NO
ANXA11	NO	NO
ANXA2	NO	NO
ANXA2R	NO	NO
ANXA4	NO	NO
ANXA5	NO	NO
ANXA6	NO	NO
ANXA7	NO	NO
AOC1	NO	NO
AOC2	UP	NO
AOC3	UP	UP
AP000240.9	NO	NO
AP000254.8	UP	UP
AP000347.2	UP	NO
AP000350.4	NO	NO
AP000783.1	NO	NO
AP001007.1	NO	DN
AP001062.7	NO	DN
AP001372.2	NO	NO
AP001816.1	NO	DN
AP006621.5	NO	NO
AP1AR	NO	NO
AP1B1	NO	NO
AP1G1	NO	NO
AP1G2	NO	NO
AP1M1	NO	NO
AP1S1	NO	NO
AP1S2	NO	NO
AP1S3	NO	UP
AP2A1	NO	NO
AP2A2	NO	NO
AP2B1	NO	NO
AP2M1	NO	NO
AP2S1	NO	NO
AP3B1	NO	NO
AP3B2	NO	NO
AP3D1	NO	NO
AP3M1	NO	NO
AP3M2	NO	DN
AP3S1	NO	NO
AP3S2	NO	NO
AP4B1	NO	DN
AP4E1	NO	NO
AP4M1	NO	DN
AP5B1	NO	NO
AP5M1	NO	NO
AP5S1	NO	DN
AP5Z1	DN	DN
APAF1	NO	NO
APBA2	NO	NO
APBA3	DN	DN
APBB1IP	NO	NO
APBB2	NO	DN
APC	NO	NO
APEH	NO	NO
APEX1	NO	NO
APEX2	DN	DN
APH1A	NO	NO
APH1B	NO	NO
API5	NO	NO
APIP	NO	NO
APITD1	NO	NO
APLF	NO	NO
APLN	NO	DN
APLP1	NO	NO
APLP2	NO	NO
APMAP	NO	NO
APOA1BP	NO	NO
APOA2	NO	NO
APOB	NO	NO
APOBEC3B	NO	NO
APOBEC3C	NO	NO
APOBEC3G	NO	NO
APOBR	NO	DN
APOE	UP	UP
APOH	NO	NO
APOL2	NO	NO
APOL6	NO	NO
APOLD1	NO	NO
APOO	NO	NO
APOOL	NO	NO
APOPT1	NO	NO
APP	NO	NO
APPBP2	NO	NO
APPL1	NO	NO
APPL2	NO	DN
APRT	NO	NO
APTX	NO	NO
AQR	NO	NO
ARAF	NO	DN
ARAP1	NO	DN
ARAP2	NO	NO
ARAP3	NO	DN
ARCN1	NO	NO
AREL1	NO	DN
ARF1	NO	NO
ARF3	NO	NO
ARF4	NO	NO
ARF5	NO	NO
ARF6	NO	NO
ARFGAP1	NO	DN
ARFGAP2	DN	DN
ARFGAP3	NO	DN
ARFGEF1	NO	DN
ARFGEF2	NO	NO
ARFIP1	NO	DN
ARFIP2	NO	DN
ARFRP1	DN	DN
ARGLU1	NO	NO
ARHGAP1	NO	NO
ARHGAP10	NO	NO
ARHGAP11A	NO	DN
ARHGAP11B	NO	NO
ARHGAP12	NO	NO
ARHGAP15	NO	NO
ARHGAP17	NO	NO
ARHGAP18	NO	NO
ARHGAP19	NO	NO
ARHGAP21	NO	NO
ARHGAP23	NO	NO
ARHGAP24	NO	NO
ARHGAP25	NO	NO
ARHGAP26	NO	NO
ARHGAP30	NO	NO
ARHGAP31	NO	DN
ARHGAP32	NO	NO
ARHGAP33	NO	NO
ARHGAP35	NO	NO
ARHGAP4	NO	NO
ARHGAP5	NO	NO
ARHGAP9	NO	NO
ARHGDIA	NO	NO
ARHGDIB	NO	NO
ARHGEF1	DN	NO
ARHGEF10	NO	NO
ARHGEF10L	NO	NO
ARHGEF11	NO	NO
ARHGEF12	NO	NO
ARHGEF17	NO	NO
ARHGEF18	NO	NO
ARHGEF19	NO	DN
ARHGEF2	NO	NO
ARHGEF25	NO	NO
ARHGEF28	NO	NO
ARHGEF3	NO	UP
ARHGEF39	DN	DN
ARHGEF40	DN	DN
ARHGEF6	NO	NO
ARHGEF7	NO	NO
ARHGEF9	NO	NO
ARID1A	NO	NO
ARID1B	NO	NO
ARID2	NO	NO
ARID3A	NO	NO
ARID3B	NO	NO
ARID4A	NO	UP
ARID4B	NO	UP
ARID5A	NO	NO
ARIH1	NO	NO
ARIH2	NO	NO
ARL1	NO	NO
ARL11	DN	DN
ARL13B	NO	NO
ARL14EP	NO	NO
ARL15	NO	NO
ARL16	DN	DN
ARL2	NO	NO
ARL2BP	NO	NO
ARL3	NO	NO
ARL4A	NO	DN
ARL4C	NO	NO
ARL4D	NO	DN
ARL5A	NO	NO
ARL5B	NO	NO
ARL6IP1	NO	NO
ARL6IP5	NO	NO
ARL6IP6	NO	NO
ARL8A	NO	DN
ARL8B	NO	NO
ARMC1	NO	NO
ARMC10	NO	NO
ARMC12	NO	NO
ARMC5	NO	NO
ARMC6	DN	DN
ARMC7	NO	NO
ARMC8	NO	NO
ARMC9	NO	NO
ARMCX5	NO	NO
ARNT	DN	DN
ARNTL	NO	NO
ARNTL2	NO	NO
ARPC1A	NO	NO
ARPC1B	NO	NO
ARPC2	NO	NO
ARPC3	NO	NO
ARPC4	NO	NO
ARPC5	NO	NO
ARPC5L	NO	NO
ARPP19	NO	NO
ARRB1	DN	DN
ARRB2	NO	NO
ARRDC1	DN	DN
ARRDC2	NO	NO
ARRDC3	NO	NO
ARSA	NO	NO
ARSB	NO	NO
ARSD	NO	NO
ARSG	NO	DN
ARSK	NO	NO
ART3	NO	NO
ARTN	NO	NO
ARV1	NO	NO
ARVCF	NO	NO
ASAH1	NO	NO
ASAP1	NO	NO
ASB1	NO	NO
ASB13	NO	NO
ASB16-AS1	NO	NO
ASB2	NO	NO
ASB6	NO	DN
ASB7	NO	NO
ASB8	NO	NO
ASCC1	NO	NO
ASCC2	NO	NO
ASCC3	NO	NO
ASCL2	DN	NO
ASF1A	NO	NO
ASF1B	NO	NO
ASGR1	NO	NO
ASGR2	NO	NO
ASH1L	NO	NO
ASH1L-AS1	NO	DN
ASH2L	NO	NO
ASIC1	NO	NO
ASL	NO	NO
ASNA1	NO	NO
ASNS	NO	NO
ASNSD1	NO	NO
ASPH	NO	NO
ASPHD1	NO	NO
ASPHD2	NO	DN
ASPM	NO	NO
ASPRV1	NO	UP
ASPSCR1	NO	NO
ASRGL1	NO	NO
ASS1	NO	NO
ASTE1	NO	DN
ASUN	NO	NO
ASXL1	NO	NO
ASXL2	NO	NO
ATAD1	NO	DN
ATAD2	NO	NO
ATAD2B	NO	NO
ATAD3A	NO	NO
ATAD3B	NO	NO
ATAD5	NO	NO
ATE1	NO	NO
ATF1	NO	NO
ATF2	NO	NO
ATF3	NO	NO
ATF4	NO	NO
ATF5	NO	DN
ATF6	UP	NO
ATF7	NO	NO
ATF7IP	NO	NO
ATF7IP2	NO	NO
ATG10	NO	NO
ATG12	NO	NO
ATG13	NO	NO
ATG14	NO	NO
ATG16L1	NO	DN
ATG16L2	DN	DN
ATG2A	NO	DN
ATG2B	NO	NO
ATG3	NO	NO
ATG4A	NO	NO
ATG4B	NO	NO
ATG4C	NO	NO
ATG4D	DN	DN
ATG5	NO	NO
ATG7	NO	NO
ATG9A	DN	DN
ATHL1	NO	NO
ATIC	NO	NO
ATL2	NO	NO
ATL3	NO	NO
ATM	NO	NO
ATMIN	NO	NO
ATN1	DN	NO
ATOX1	NO	NO
ATP10D	NO	NO
ATP11A	NO	DN
ATP11B	NO	NO
ATP11C	NO	NO
ATP13A1	NO	NO
ATP13A2	NO	NO
ATP13A3	NO	NO
ATP1A1	NO	NO
ATP1B1	NO	NO
ATP1B3	NO	NO
ATP2A1	NO	NO
ATP2A2	NO	NO
ATP2A3	NO	NO
ATP2B1	NO	NO
ATP2B3	NO	NO
ATP2B4	NO	NO
ATP2C1	NO	NO
ATP5A1	NO	NO
ATP5B	NO	NO
ATP5C1	NO	NO
ATP5D	NO	NO
ATP5E	NO	NO
ATP5EP2	NO	NO
ATP5F1	NO	NO
ATP5G1	NO	NO
ATP5G2	NO	NO
ATP5G3	NO	NO
ATP5H	NO	NO
ATP5I	NO	NO
ATP5J	NO	NO
ATP5J2	NO	NO
ATP5L	NO	NO
ATP5L2	UP	NO
ATP5O	NO	NO
ATP5S	NO	NO
ATP5SL	NO	NO
ATP6AP1	NO	NO
ATP6AP1L	UP	NO
ATP6AP2	NO	NO
ATP6V0A2	NO	NO
ATP6V0B	NO	NO
ATP6V0D1	NO	NO
ATP6V0E1	NO	NO
ATP6V0E2	NO	NO
ATP6V1A	NO	NO
ATP6V1B2	NO	NO
ATP6V1C1	NO	NO
ATP6V1C2	NO	NO
ATP6V1D	DN	NO
ATP6V1E1	NO	DN
ATP6V1E2	NO	NO
ATP6V1F	NO	NO
ATP6V1G1	NO	NO
ATP6V1H	NO	NO
ATP7A	NO	DN
ATP7B	NO	NO
ATP8A1	NO	NO
ATP8B2	NO	NO
ATP8B3	DN	DN
ATP8B4	NO	NO
ATP8B5P	NO	NO
ATP9A	NO	NO
ATP9B	NO	NO
ATPAF1	NO	NO
ATPAF2	NO	NO
ATPIF1	NO	NO
ATR	NO	DN
ATRAID	NO	NO
ATRIP	NO	NO
ATRN	NO	NO
ATRX	NO	NO
ATXN1	NO	NO
ATXN10	NO	NO
ATXN1L	NO	NO
ATXN2	NO	NO
ATXN2L	NO	NO
ATXN3	NO	NO
ATXN7	NO	NO
ATXN7L1	NO	NO
ATXN7L2	NO	DN
ATXN7L3	NO	NO
ATXN7L3B	NO	NO
AUH	NO	NO
AUNIP	NO	DN
AUP1	NO	NO
AURKA	NO	NO
AURKAIP1	NO	NO
AURKB	DN	DN
AVEN	NO	NO
AVIL	NO	UP
AVL9	NO	NO
AVPI1	NO	NO
AXIN1	NO	NO
AZI1	NO	NO
AZI2	NO	NO
AZIN1	NO	NO
AZU1	NO	NO
B2M	NO	NO
B3GALNT2	NO	NO
B3GALT6	DN	DN
B3GALTL	NO	NO
B3GAT3	NO	NO
B3GNT1	NO	NO
B3GNT2	NO	NO
B3GNT5	NO	NO
B3GNT8	DN	DN
B3GNTL1	NO	NO
B4GALNT3	NO	NO
B4GALT1	NO	NO
B4GALT2	NO	NO
B4GALT3	NO	NO
B4GALT4	NO	NO
B4GALT5	NO	NO
B4GALT7	NO	NO
B9D1	NO	NO
B9D2	NO	DN
BAAT	UP	UP
BABAM1	NO	NO
BACE2	NO	NO
BACH1	NO	NO
BAD	NO	NO
BAG1	NO	NO
BAG2	NO	NO
BAG3	NO	NO
BAG4	NO	NO
BAG5	NO	NO
BAHD1	NO	NO
BAI1	NO	NO
BAIAP2	NO	NO
BAIAP2-AS1	NO	DN
BAIAP2L1	NO	NO
BAK1	NO	NO
BAK1P1	NO	NO
BAMBI	NO	NO
BANF1	NO	NO
BANP	UP	NO
BAP1	NO	NO
BARD1	NO	NO
BARX1	NO	NO
BASP1	NO	NO
BATF	NO	NO
BATF3	NO	DN
BAX	NO	NO
BAZ1A	NO	NO
BAZ1B	NO	NO
BAZ2A	NO	NO
BAZ2B	NO	NO
BBC3	NO	NO
BBIP1	NO	NO
BBS10	NO	NO
BBS2	NO	NO
BBS4	NO	NO
BBS5	NO	DN
BBS7	NO	NO
BBS9	NO	NO
BBX	NO	NO
BCAP29	NO	NO
BCAP31	NO	NO
BCAR3	NO	NO
BCAS2	NO	NO
BCAT1	NO	NO
BCAT2	NO	NO
BCCIP	NO	NO
BCDIN3D	NO	NO
BCKDHB	NO	NO
BCKDK	NO	NO
BCL10	NO	NO
BCL11A	NO	NO
BCL2	NO	NO
BCL2A1	NO	NO
BCL2L1	NO	NO
BCL2L11	NO	NO
BCL2L12	NO	NO
BCL2L13	NO	NO
BCL2L2	DN	DN
BCL3	NO	UP
BCL6	NO	NO
BCL7A	NO	NO
BCL7B	NO	NO
BCL7C	NO	NO
BCL9	NO	DN
BCL9L	NO	NO
BCLAF1	NO	NO
BCOR	NO	NO
BCORL1	NO	NO
BCR	DN	DN
BCS1L	NO	NO
BCYRN1	NO	NO
BDH1	NO	NO
BDH2	NO	NO
BDP1	NO	NO
BECN1	NO	NO
BEGAIN	NO	NO
BEND3	NO	DN
BEND6	NO	NO
BET1	NO	NO
BET1L	NO	DN
BEX1	NO	NO
BFAR	NO	NO
BHLHB9	NO	NO
BHLHE40	NO	NO
BHLHE41	NO	NO
BICD1	NO	NO
BICD2	NO	NO
BID	NO	NO
BIK	NO	NO
BIN1	NO	NO
BIN2	NO	NO
BIN3	NO	DN
BIRC2	NO	NO
BIRC5	NO	NO
BIRC6	NO	NO
BLCAP	NO	NO
BLM	NO	NO
BLNK	NO	NO
BLOC1S1	NO	NO
BLOC1S2	NO	NO
BLOC1S3	NO	NO
BLOC1S4	DN	DN
BLOC1S5	NO	NO
BLOC1S6	NO	NO
BLVRA	NO	NO
BLVRB	NO	NO
BLZF1	DN	NO
BMF	UP	NO
BMI1	NO	NO
BMP1	NO	NO
BMP2K	NO	NO
BMP4	NO	NO
BMP8B	NO	DN
BMPR1A	NO	NO
BMPR2	NO	NO
BMS1	NO	NO
BNC2	NO	UP
BNIP1	NO	NO
BNIP2	NO	NO
BNIP3	NO	NO
BNIP3L	NO	NO
BOD1	NO	NO
BOD1L1	NO	UP
BOLA1	DN	NO
BOLA3	NO	NO
BORA	NO	NO
BPGM	NO	NO
BPHL	NO	NO
BPNT1	NO	NO
BPTF	NO	NO
BRAF	NO	NO
BRAP	NO	NO
BRAT1	NO	NO
BRCA1	NO	NO
BRCA2	NO	NO
BRCC3	NO	NO
BRD1	UP	NO
BRD3	NO	NO
BRD4	NO	NO
BRD7	NO	NO
BRD8	NO	NO
BRD9	NO	DN
BRE	NO	NO
BRF1	NO	NO
BRF2	DN	DN
BRI3	NO	NO
BRI3BP	NO	NO
BRIP1	NO	NO
BRIX1	NO	NO
BRK1	NO	NO
BRMS1	DN	DN
BRMS1L	NO	NO
BROX	NO	NO
BRPF1	NO	NO
BRPF3	NO	NO
BRWD1	NO	NO
BRWD1-IT1	NO	NO
BRWD3	NO	DN
BSDC1	NO	NO
BSG	NO	NO
BSPRY	NO	NO
BST1	NO	NO
BST2	NO	NO
BTAF1	NO	NO
BTBD1	NO	NO
BTBD10	NO	DN
BTBD2	NO	NO
BTBD6	NO	NO
BTBD7	NO	NO
BTBD9	NO	NO
BTD	NO	NO
BTF3	NO	NO
BTF3L4	NO	NO
BTG1	NO	NO
BTG2	NO	NO
BTK	NO	NO
BTN2A1	NO	NO
BTN3A2	NO	NO
BTRC	NO	NO
BUB1	NO	NO
BUB1B	NO	NO
BUB3	NO	NO
BUD13	NO	NO
BUD31	NO	NO
BX936347.1	NO	NO
BYSL	NO	NO
BZRAP1-AS1	NO	NO
BZW1	NO	NO
BZW2	NO	NO
C10orf11	NO	NO
C10orf118	NO	NO
C10orf12	NO	NO
C10orf128	NO	NO
C10orf2	NO	NO
C10orf25	NO	NO
C10orf32	NO	NO
C10orf54	NO	DN
C10orf76	DN	DN
C10orf88	NO	NO
C11orf1	NO	NO
C11orf21	DN	DN
C11orf24	NO	DN
C11orf30	NO	NO
C11orf31	NO	NO
C11orf45	NO	NO
C11orf48	NO	NO
C11orf49	NO	NO
C11orf54	UP	NO
C11orf57	NO	NO
C11orf58	NO	NO
C11orf68	NO	DN
C11orf71	NO	NO
C11orf73	NO	NO
C11orf74	NO	NO
C11orf82	NO	NO
C11orf83	NO	NO
C11orf84	NO	NO
C11orf95	DN	DN
C11orf96	NO	NO
C12orf10	NO	NO
C12orf23	NO	NO
C12orf29	NO	NO
C12orf4	NO	NO
C12orf43	DN	DN
C12orf44	NO	NO
C12orf45	DN	DN
C12orf49	NO	DN
C12orf5	NO	DN
C12orf57	NO	NO
C12orf65	NO	NO
C12orf66	NO	NO
C12orf73	DN	DN
C12orf75	NO	NO
C12orf76	NO	NO
C14orf1	NO	NO
C14orf119	NO	DN
C14orf142	NO	NO
C14orf159	NO	NO
C14orf166	NO	NO
C14orf2	NO	NO
C14orf80	DN	DN
C15orf39	DN	DN
C15orf40	NO	NO
C15orf41	NO	NO
C15orf57	NO	NO
C15orf61	NO	NO
C15orf62	NO	NO
C15orf65	DN	NO
C16orf13	NO	NO
C16orf52	UP	NO
C16orf54	NO	DN
C16orf58	NO	NO
C16orf59	DN	DN
C16orf62	NO	NO
C16orf70	NO	NO
C16orf72	NO	NO
C16orf74	DN	DN
C16orf80	NO	NO
C16orf87	NO	NO
C16orf91	NO	NO
C16orf93	NO	NO
C16orf95	NO	NO
C17orf53	NO	DN
C17orf58	DN	DN
C17orf59	DN	DN
C17orf62	DN	DN
C17orf67	DN	NO
C17orf70	DN	NO
C17orf75	DN	DN
C17orf80	NO	NO
C17orf85	NO	DN
C17orf89	NO	NO
C17orf96	NO	NO
C17orf97	NO	DN
C17orf99	NO	NO
C18orf21	NO	DN
C18orf25	NO	NO
C18orf54	NO	NO
C18orf56	NO	NO
C18orf8	NO	NO
C19orf10	NO	NO
C19orf12	NO	DN
C19orf18	NO	NO
C19orf24	NO	NO
C19orf25	DN	DN
C19orf38	NO	NO
C19orf40	NO	NO
C19orf43	NO	NO
C19orf44	NO	DN
C19orf47	DN	DN
C19orf48	DN	DN
C19orf52	DN	DN
C19orf53	NO	NO
C19orf54	NO	NO
C19orf55	DN	DN
C19orf57	NO	NO
C19orf59	NO	NO
C19orf60	NO	NO
C19orf66	DN	NO
C19orf68	NO	NO
C19orf70	NO	NO
C19orf73	DN	DN
C19orf77	NO	NO
C19orf81	DN	NO
C19orf82	NO	NO
C1D	NO	NO
C1GALT1	NO	NO
C1GALT1C1	DN	DN
C1orf106	NO	NO
C1orf109	NO	NO
C1orf112	DN	DN
C1orf122	NO	NO
C1orf123	NO	NO
C1orf131	NO	NO
C1orf132	NO	NO
C1orf134	DN	DN
C1orf159	NO	DN
C1orf162	NO	NO
C1orf174	NO	NO
C1orf198	NO	NO
C1orf21	NO	NO
C1orf213	NO	NO
C1orf216	NO	NO
C1orf228	NO	NO
C1orf233	NO	NO
C1orf27	NO	NO
C1orf35	NO	DN
C1orf43	NO	NO
C1orf50	NO	DN
C1orf52	NO	NO
C1orf53	NO	NO
C1orf56	NO	NO
C1orf61	NO	NO
C1orf63	NO	NO
C1orf74	NO	NO
C1orf85	NO	NO
C1orf86	NO	NO
C1QBP	NO	NO
C1QTNF6	NO	NO
C1RL	NO	DN
C1S	UP	UP
C20orf112	NO	NO
C20orf194	NO	NO
C20orf196	NO	NO
C20orf197	NO	NO
C20orf24	NO	NO
C20orf27	NO	NO
C20orf96	NO	NO
C21orf119	NO	NO
C21orf33	NO	NO
C21orf58	NO	DN
C21orf59	NO	NO
C21orf67	DN	NO
C21orf91	NO	NO
C22orf29	NO	DN
C22orf39	NO	NO
C2CD2	NO	NO
C2CD2L	NO	NO
C2CD3	NO	NO
C2CD5	NO	NO
C2orf27A	NO	DN
C2orf42	NO	NO
C2orf43	NO	NO
C2orf44	NO	NO
C2orf47	NO	NO
C2orf48	UP	NO
C2orf49	NO	NO
C2orf68	NO	NO
C2orf69	NO	NO
C2orf76	NO	NO
C2orf82	NO	UP
C3	NO	NO
C3orf17	NO	NO
C3orf18	NO	NO
C3orf33	NO	NO
C3orf35	NO	NO
C3orf38	NO	NO
C3orf58	NO	NO
C3orf62	NO	NO
C3orf80	NO	DN
C4orf21	NO	NO
C4orf27	NO	NO
C4orf29	NO	NO
C4orf3	NO	NO
C4orf32	NO	NO
C4orf33	NO	NO
C4orf36	NO	NO
C4orf46	NO	NO
C4orf48	NO	NO
C5	NO	NO
C5AR1	NO	NO
C5orf15	NO	NO
C5orf22	NO	NO
C5orf24	NO	NO
C5orf28	NO	NO
C5orf30	UP	NO
C5orf34	NO	NO
C5orf45	NO	NO
C5orf51	NO	NO
C5orf55	NO	NO
C5orf63	NO	NO
C6orf1	DN	DN
C6orf106	NO	NO
C6orf120	DN	DN
C6orf203	NO	NO
C6orf211	NO	NO
C6orf223	DN	DN
C6orf3	NO	NO
C6orf52	NO	UP
C6orf57	NO	DN
C6orf62	NO	NO
C6orf89	NO	NO
C7orf13	NO	NO
C7orf26	NO	NO
C7orf31	NO	NO
C7orf43	DN	DN
C7orf49	DN	DN
C7orf50	NO	NO
C7orf55	NO	NO
C7orf55-LUC7L2	NO	NO
C7orf60	NO	NO
C7orf61	UP	UP
C7orf73	NO	NO
C8orf33	DN	DN
C8orf37	NO	NO
C8orf44	UP	NO
C8orf46	UP	UP
C8orf58	NO	DN
C8orf59	NO	NO
C8orf76	NO	NO
C8orf82	NO	NO
C9orf114	NO	DN
C9orf116	NO	NO
C9orf142	NO	NO
C9orf156	NO	DN
C9orf16	NO	NO
C9orf3	NO	NO
C9orf37	NO	NO
C9orf40	NO	NO
C9orf41	NO	NO
C9orf64	NO	NO
C9orf69	DN	DN
C9orf72	NO	DN
C9orf78	NO	NO
C9orf85	NO	NO
C9orf89	NO	NO
C9orf9	NO	NO
C9orf91	DN	DN
CA11	NO	NO
CA5B	NO	NO
CA5BP1	NO	NO
CAAP1	NO	NO
CAB39	NO	NO
CAB39L	NO	NO
CABIN1	NO	NO
CABLES1	NO	NO
CABLES2	NO	NO
CACFD1	NO	NO
CACNA1C-AS2	NO	NO
CACNA2D3	NO	NO
CACNA2D4	NO	NO
CACNB3	DN	DN
CACNB4	NO	NO
CACTIN	NO	NO
CACUL1	NO	NO
CACYBP	NO	NO
CAD	NO	NO
CADM1	NO	NO
CAHM	NO	DN
CALCOCO2	NO	NO
CALHM2	DN	DN
CALM1	NO	NO
CALM2	NO	NO
CALM3	NO	NO
CALML4	NO	NO
CALR	NO	NO
CALU	NO	NO
CAMK1D	NO	NO
CAMK2D	NO	NO
CAMK2G	NO	NO
CAMK2N1	NO	NO
CAMK2N2	NO	NO
CAMKK1	NO	NO
CAMKK2	NO	NO
CAMKMT	NO	NO
CAMKV	DN	NO
CAMLG	NO	NO
CAMP	NO	NO
CAMSAP1	NO	NO
CAMSAP2	NO	NO
CAMTA1	NO	NO
CAMTA2	DN	DN
CAND1	NO	NO
CANT1	DN	DN
CANX	NO	NO
CAP1	NO	NO
CAPG	NO	NO
CAPN1	NO	NO
CAPN10	DN	NO
CAPN15	NO	NO
CAPN2	NO	NO
CAPN7	NO	NO
CAPNS1	NO	NO
CAPRIN1	NO	NO
CAPRIN2	NO	DN
CAPZA1	NO	NO
CAPZA2	NO	NO
CAPZB	NO	NO
CARD6	NO	NO
CARD8	NO	NO
CARD9	DN	DN
CARHSP1	NO	NO
CARM1	NO	NO
CARS	NO	NO
CARS2	NO	NO
CASC3	NO	NO
CASC4	NO	NO
CASC5	NO	NO
CASC7	NO	NO
CASD1	NO	NO
CASK	NO	NO
CASKIN1	NO	NO
CASP1	DN	NO
CASP10	NO	NO
CASP2	NO	NO
CASP3	NO	NO
CASP4	NO	NO
CASP6	NO	NO
CASP7	NO	NO
CASP8	NO	NO
CASP8AP2	NO	NO
CASP9	NO	DN
CAST	NO	NO
CASZ1	NO	NO
CAT	NO	NO
CATSPER2	NO	NO
CBFA2T2	NO	NO
CBFA2T3	NO	DN
CBFB	NO	NO
CBL	NO	NO
CBLB	NO	NO
CBLL1	NO	NO
CBR1	NO	NO
CBR4	NO	NO
CBS	NO	NO
CBWD1	NO	NO
CBWD2	NO	NO
CBWD5	NO	NO
CBWD6	NO	NO
CBX1	NO	NO
CBX2	NO	NO
CBX3	NO	NO
CBX4	NO	NO
CBX5	NO	NO
CBX6	NO	DN
CBX7	NO	NO
CBX8	NO	NO
CBY1	NO	DN
CC2D1A	NO	NO
CC2D1B	DN	DN
CCAR1	NO	NO
CCAR2	NO	NO
CCBL1	NO	NO
CCBL2	NO	NO
CCDC101	NO	NO
CCDC102A	NO	NO
CCDC102B	NO	NO
CCDC104	NO	NO
CCDC106	NO	NO
CCDC107	DN	DN
CCDC109B	NO	NO
CCDC11	UP	UP
CCDC112	NO	NO
CCDC115	NO	NO
CCDC117	NO	NO
CCDC12	NO	NO
CCDC124	NO	NO
CCDC125	NO	NO
CCDC126	NO	NO
CCDC127	NO	NO
CCDC130	NO	NO
CCDC132	NO	NO
CCDC136	NO	NO
CCDC137	NO	NO
CCDC138	NO	NO
CCDC14	NO	NO
CCDC142	NO	NO
CCDC144A	NO	NO
CCDC144B	NO	NO
CCDC146	NO	NO
CCDC15	NO	NO
CCDC150	NO	NO
CCDC159	NO	NO
CCDC162P	NO	NO
CCDC167	NO	NO
CCDC169	NO	NO
CCDC170	NO	UP
CCDC174	NO	NO
CCDC18	NO	NO
CCDC22	NO	DN
CCDC23	NO	NO
CCDC24	NO	NO
CCDC25	NO	NO
CCDC26	NO	NO
CCDC28A	NO	NO
CCDC28B	DN	NO
CCDC30	NO	UP
CCDC41	NO	NO
CCDC43	NO	DN
CCDC47	NO	NO
CCDC50	NO	NO
CCDC51	NO	NO
CCDC53	NO	NO
CCDC57	NO	NO
CCDC58	NO	NO
CCDC59	NO	NO
CCDC6	NO	NO
CCDC62	NO	UP
CCDC64	NO	DN
CCDC64B	UP	UP
CCDC66	NO	NO
CCDC69	NO	DN
CCDC71	DN	DN
CCDC71L	NO	DN
CCDC74A	NO	NO
CCDC77	UP	NO
CCDC82	NO	NO
CCDC84	NO	NO
CCDC85B	DN	DN
CCDC85C	NO	NO
CCDC86	NO	NO
CCDC88A	NO	NO
CCDC88B	NO	NO
CCDC88C	NO	NO
CCDC9	DN	DN
CCDC90B	NO	NO
CCDC91	NO	NO
CCDC92	NO	NO
CCDC93	NO	NO
CCDC94	DN	DN
CCDC97	DN	DN
CCL2	NO	NO
CCL23	NO	NO
CCL5	NO	NO
CCM2	NO	NO
CCNA1	NO	NO
CCNA2	NO	NO
CCNB1	NO	DN
CCNB1IP1	NO	NO
CCNB2	NO	NO
CCNC	NO	NO
CCND1	NO	NO
CCND2	NO	NO
CCND3	NO	DN
CCNDBP1	NO	NO
CCNE1	NO	NO
CCNE2	NO	NO
CCNF	NO	DN
CCNG1	NO	NO
CCNG2	NO	NO
CCNH	DN	DN
CCNI	NO	NO
CCNJ	NO	NO
CCNK	NO	NO
CCNL1	NO	NO
CCNL2	NO	NO
CCNO	NO	NO
CCNT1	NO	NO
CCNT2	NO	NO
CCNY	NO	NO
CCNYL1	NO	NO
CCP110	NO	NO
CCPG1	NO	DN
CCR1	NO	NO
CCS	NO	DN
CCSAP	NO	NO
CCSER2	NO	NO
CCT2	NO	NO
CCT3	NO	NO
CCT4	NO	NO
CCT5	NO	NO
CCT6A	NO	NO
CCT6B	NO	NO
CCT7	NO	NO
CCT8	NO	NO
CCZ1	NO	NO
CCZ1B	NO	NO
CD109	NO	NO
CD151	NO	NO
CD163L1	NO	NO
CD164	NO	NO
CD19	DN	NO
CD244	NO	DN
CD27-AS1	NO	NO
CD276	NO	NO
CD2AP	NO	NO
CD2BP2	DN	DN
CD300A	NO	NO
CD300C	NO	NO
CD300LF	NO	DN
CD302	NO	NO
CD320	NO	NO
CD33	NO	DN
CD36	NO	NO
CD37	NO	NO
CD38	NO	NO
CD3EAP	NO	NO
CD4	NO	NO
CD44	NO	NO
CD46	NO	NO
CD47	NO	NO
CD48	NO	NO
CD52	NO	NO
CD53	NO	NO
CD55	NO	NO
CD58	NO	DN
CD63	NO	NO
CD68	NO	NO
CD69	NO	NO
CD70	DN	DN
CD74	NO	NO
CD79A	NO	UP
CD81	NO	NO
CD82	NO	NO
CD83	NO	NO
CD84	NO	NO
CD9	NO	NO
CD93	NO	NO
CD97	NO	DN
CD99L2	NO	NO
CDA	NO	NO
CDADC1	NO	NO
CDAN1	DN	DN
CDC123	NO	NO
CDC14A	NO	UP
CDC16	NO	NO
CDC20	NO	DN
CDC23	NO	NO
CDC25A	NO	NO
CDC25B	DN	DN
CDC26	NO	NO
CDC27	NO	NO
CDC34	NO	NO
CDC37	NO	NO
CDC37L1	NO	NO
CDC40	NO	NO
CDC42	NO	NO
CDC42BPB	NO	NO
CDC42EP2	NO	DN
CDC42EP3	NO	NO
CDC42EP4	NO	NO
CDC42SE1	NO	NO
CDC42SE2	NO	NO
CDC45	DN	DN
CDC5L	NO	NO
CDC6	NO	NO
CDC7	NO	DN
CDC73	DN	DN
CDCA2	NO	NO
CDCA3	NO	DN
CDCA4	NO	DN
CDCA5	NO	NO
CDCA7	NO	DN
CDCA7L	NO	NO
CDCA8	NO	NO
CDH24	NO	NO
CDIP1	NO	NO
CDIPT	DN	DN
CDK1	NO	NO
CDK10	NO	DN
CDK11B	NO	NO
CDK12	NO	DN
CDK13	NO	NO
CDK14	NO	NO
CDK16	NO	NO
CDK17	NO	DN
CDK18	NO	NO
CDK19	NO	NO
CDK2	NO	NO
CDK20	NO	NO
CDK2AP1	NO	NO
CDK2AP2	NO	NO
CDK4	NO	NO
CDK5	NO	NO
CDK5R1	NO	NO
CDK5RAP1	NO	NO
CDK5RAP2	NO	NO
CDK5RAP3	NO	NO
CDK6	NO	NO
CDK7	NO	NO
CDK8	NO	NO
CDK9	DN	DN
CDKAL1	NO	NO
CDKL1	NO	NO
CDKL3	NO	NO
CDKN1A	NO	DN
CDKN1B	NO	NO
CDKN1C	NO	NO
CDKN2A	NO	NO
CDKN2AIP	NO	NO
CDKN2AIPNL	NO	NO
CDKN2B-AS1	NO	NO
CDKN2C	NO	NO
CDKN2D	NO	NO
CDKN3	NO	NO
CDON	NO	NO
CDR2	NO	NO
CDR2L	NO	NO
CDS2	NO	NO
CDT1	NO	NO
CDV3	NO	NO
CDYL	NO	NO
CDYL2	NO	NO
CEACAM19	NO	NO
CEACAM21	NO	NO
CEACAM4	NO	NO
CEBPB	NO	DN
CEBPE	NO	DN
CEBPG	NO	NO
CEBPZ	NO	NO
CECR1	NO	NO
CECR5	NO	NO
CECR6	NO	NO
CECR7	NO	DN
CELF1	NO	NO
CELF2	NO	NO
CELSR2	NO	NO
CENPA	NO	NO
CENPB	DN	DN
CENPBD1	NO	NO
CENPC	NO	DN
CENPE	NO	NO
CENPF	NO	NO
CENPH	NO	NO
CENPI	DN	DN
CENPJ	NO	NO
CENPK	DN	NO
CENPL	NO	NO
CENPM	NO	NO
CENPN	NO	NO
CENPO	NO	DN
CENPP	NO	NO
CENPQ	NO	NO
CENPT	NO	NO
CENPV	NO	NO
CENPW	NO	NO
CEP104	NO	NO
CEP120	NO	NO
CEP128	NO	NO
CEP135	NO	NO
CEP152	NO	NO
CEP164	NO	NO
CEP170	NO	NO
CEP19	NO	NO
CEP192	NO	NO
CEP250	NO	NO
CEP290	NO	NO
CEP350	NO	NO
CEP41	NO	NO
CEP44	NO	NO
CEP55	NO	NO
CEP57	NO	NO
CEP57L1	DN	NO
CEP63	NO	NO
CEP68	NO	NO
CEP70	NO	NO
CEP72	NO	DN
CEP76	NO	DN
CEP78	NO	NO
CEP85	NO	NO
CEP85L	NO	NO
CEP89	NO	NO
CEP95	NO	NO
CEP97	NO	NO
CEPT1	NO	NO
CERCAM	NO	NO
CERK	NO	NO
CERS1	NO	NO
CERS2	NO	DN
CERS4	NO	NO
CERS5	NO	NO
CERS6	NO	NO
CES1	NO	NO
CES2	NO	NO
CES3	NO	NO
CETN2	NO	NO
CETN3	NO	NO
CFD	NO	NO
CFDP1	NO	NO
CFL1	NO	NO
CFL2	NO	NO
CFLAR	NO	NO
CFP	NO	NO
CGGBP1	NO	NO
CGNL1	NO	NO
CGRRF1	NO	NO
CHAC1	NO	DN
CHAC2	NO	DN
CHAF1A	NO	NO
CHAF1B	NO	NO
CHAMP1	NO	NO
CHCHD1	NO	NO
CHCHD10	NO	NO
CHCHD2	NO	NO
CHCHD3	NO	NO
CHCHD4	NO	NO
CHCHD5	NO	NO
CHCHD6	NO	NO
CHCHD7	NO	NO
CHD1	NO	NO
CHD1L	NO	NO
CHD2	NO	NO
CHD3	NO	NO
CHD4	NO	NO
CHD6	NO	NO
CHD8	NO	NO
CHD9	NO	NO
CHEK1	NO	NO
CHEK2	NO	NO
CHERP	NO	NO
CHI3L1	NO	NO
CHIC2	NO	NO
CHID1	NO	NO
CHKA	NO	NO
CHM	NO	NO
CHML	NO	NO
CHMP1A	DN	DN
CHMP1B	NO	NO
CHMP2A	NO	NO
CHMP2B	NO	NO
CHMP3	NO	NO
CHMP4A	UP	NO
CHMP4B	NO	NO
CHMP5	NO	NO
CHMP6	DN	DN
CHMP7	DN	DN
CHN2	NO	NO
CHORDC1	DN	NO
CHP1	NO	NO
CHPF	NO	NO
CHPF2	DN	DN
CHPT1	NO	NO
CHRAC1	NO	NO
CHRNA10	UP	UP
CHRNA5	NO	DN
CHRNB1	NO	NO
CHST10	NO	NO
CHST11	NO	NO
CHST12	NO	DN
CHST13	NO	NO
CHST14	NO	NO
CHST2	NO	DN
CHST7	NO	NO
CHSY1	NO	NO
CHTF18	NO	NO
CHTF8	NO	NO
CHTOP	NO	DN
CHUK	NO	DN
CHURC1	NO	NO
CIAO1	DN	NO
CIAPIN1	NO	NO
CIB1	NO	NO
CIB2	NO	NO
CIC	NO	NO
CIDEB	NO	NO
CIDECP	NO	NO
CINP	NO	NO
CIR1	NO	NO
CIRBP	DN	NO
CIRH1A	NO	NO
CISD1	NO	NO
CISD2	NO	NO
CISD3	DN	NO
CISH	NO	NO
CIT	NO	NO
CITED1	NO	NO
CITED2	NO	NO
CITED4	NO	DN
CIZ1	NO	NO
CKAP2	NO	NO
CKAP2L	NO	NO
CKAP4	NO	NO
CKAP5	NO	NO
CKLF	NO	NO
CKS1B	NO	NO
CKS2	NO	NO
CLASP1	NO	NO
CLASP2	NO	NO
CLASRP	NO	NO
CLCC1	DN	NO
CLCF1	NO	DN
CLCN2	NO	DN
CLCN3	NO	NO
CLCN5	NO	NO
CLCN6	NO	DN
CLCN7	NO	DN
CLDN12	NO	NO
CLDN15	UP	UP
CLDN9	NO	NO
CLDND1	NO	NO
CLDND2	UP	NO
CLEC11A	NO	NO
CLEC12A	NO	NO
CLEC12B	NO	NO
CLEC16A	NO	DN
CLEC2A	NO	NO
CLEC2B	NO	NO
CLEC5A	NO	DN
CLECL1	DN	NO
CLGN	NO	NO
CLHC1	NO	NO
CLIC2	UP	NO
CLIC4	NO	NO
CLINT1	NO	NO
CLIP1	NO	NO
CLIP2	NO	NO
CLK1	NO	NO
CLK2	NO	DN
CLK3	NO	NO
CLK4	NO	NO
CLMN	NO	NO
CLN3	DN	DN
CLN5	NO	NO
CLN6	NO	NO
CLN8	NO	NO
CLNS1A	NO	NO
CLOCK	NO	NO
CLP1	NO	NO
CLPB	NO	NO
CLPP	NO	NO
CLPTM1	NO	NO
CLPTM1L	NO	NO
CLPX	NO	NO
CLSPN	NO	NO
CLSTN1	NO	NO
CLSTN3	NO	NO
CLTA	NO	NO
CLTB	NO	NO
CLTC	NO	NO
CLTCL1	NO	NO
CLU	NO	NO
CLUAP1	NO	DN
CLUH	NO	NO
CLYBL	NO	NO
CMAS	NO	NO
CMC1	NO	NO
CMC2	NO	NO
CMIP	NO	NO
CMPK1	NO	NO
CMPK2	NO	DN
CMSS1	NO	NO
CMTM3	NO	NO
CMTM4	NO	DN
CMTM6	NO	NO
CMTM7	NO	NO
CMTM8	DN	DN
CMTR1	NO	NO
CMTR2	NO	NO
CNBP	NO	NO
CNDP2	NO	NO
CNEP1R1	NO	NO
CNFN	NO	NO
CNIH1	NO	NO
CNIH2	NO	NO
CNIH3	NO	NO
CNIH4	NO	NO
CNKSR3	NO	NO
CNN2	NO	NO
CNNM2	NO	NO
CNNM3	DN	DN
CNNM4	NO	NO
CNOT1	NO	NO
CNOT10	NO	NO
CNOT11	NO	NO
CNOT2	NO	NO
CNOT3	NO	NO
CNOT4	NO	NO
CNOT6	NO	NO
CNOT6L	NO	NO
CNOT7	NO	NO
CNOT8	NO	NO
CNP	NO	NO
CNPPD1	NO	DN
CNPY2	NO	NO
[truncated: 9,312 more rows]

## Sheet: Fig. 9j
gene_symbol	REDu1.48DnJp.v.48DnJn	regu.adj.48DnJp.v.48DnJn	REDu1.48DpJp.v.48DpJn	regu.adj.48DpJp.v.48DpJn
AAGAB	-1.18552	shortened	0.580064	NO
AARS2	-1	NO	-6.91089	shortened
ABHD15	6.45943	lengthened	1.05247	NO
ABHD17A	2.20184	lengthened	1.24845	lengthened
ABHD18	-2.86892	shortened	0.520832	NO
ABI1	2.86932	lengthened	0.502094	NO
ACAT2	0.593309	lengthened	-0.0665817	NO
ACER3	-2.55497	shortened	-0.244703	NO
ACP1	-0.139677	NO	-0.674987	shortened
ACSL3	1.13088	lengthened	0.421464	NO
ACTN4	-0.654325	shortened	0.13521	NO
ACTR1A	-0.4917	NO	-2.11716	shortened
ACTR3	0.768314	lengthened	0.284972	NO
ACTR3B	-5.44009e-15	NO	-3.30986	shortened
ACTR8	1.09311	NO	2.28652	lengthened
ADAM10	2.93831	lengthened	1.44599	lengthened
ADAT1	-4.55897	shortened	-0.889817	NO
ADH5	-0.376043	NO	-1.63096	shortened
AFTPH	-1.78989	shortened	-0.213571	NO
AGFG1	3.16099	lengthened	3.05658	lengthened
AGGF1	-0.648351	NO	2.20037	lengthened
AGO1	4.59352	lengthened	6.49185	lengthened
AGPAT3	2.91482	lengthened	0.603604	NO
AGPAT5	1.51479	lengthened	1.28951	NO
AHDC1	-2.63048	shortened	-0.722466	NO
AIMP1	2.09711	lengthened	2.16141	lengthened
AK3	1.68806	lengthened	0.486422	NO
AKAP1	-0.727889	NO	-1.72698	shortened
AKIP1	-1.75899	shortened	-0.277681	NO
AKIRIN1	-1.80008	shortened	-0.61121	NO
AKIRIN2	1.48609	NO	1.94251	lengthened
AKR7A2	2.23539	lengthened	0.759475	NO
ALDH1B1	-0.106915	NO	2.10309	lengthened
AMFR	0.0489096	NO	1.5451	lengthened
AMMECR1	-1.44331	shortened	0.0181159	NO
ANKFY1	-1.66978	shortened	0.357552	NO
ANKHD1	-2.29022	shortened	-0.822002	NO
ANKRD13C	4.45943	lengthened	-0.309855	NO
ANKRD52	1.85244	lengthened	0.451461	NO
ANP32A	1.28287	lengthened	-0.00811265	NO
ANP32B	-0.859446	shortened	-0.342137	shortened
ANTXR2	-1.67058	shortened	1.42617	NO
AP1S3	-1.88452	NO	-4.06413	shortened
AP2A2	1.97211	lengthened	1.23013	NO
AP2B1	1.39322	lengthened	0.0927305	NO
AP3B1	-1.89872	NO	2.62936	lengthened
AP5M1	3.58496	lengthened	1.75489	NO
APBB2	3.30451	lengthened	0.455679	NO
APLP2	0.208869	NO	0.639832	lengthened
APOL6	-2.35537	shortened	-1.28757	shortened
APOOL	1.63495	lengthened	1.75503	lengthened
APP	0.975414	lengthened	-0.191484	NO
AQR	2.77071	lengthened	2.64314	lengthened
ARHGAP23	0.214125	NO	-2.44746	shortened
ARHGAP35	-2.11548	shortened	-2.95109	shortened
ARID1A	-0.660288	shortened	-0.50314	NO
ARID1B	-1.44378	shortened	-1.48352	shortened
ARID3A	-0.990439	shortened	-0.335608	NO
ARIH1	2.14121	lengthened	2.41783	lengthened
ARL11	-3.39232	NO	-3.26303	shortened
ARL14EP	-2.79586	shortened	0.762961	NO
ARL5A	-1.93289	shortened	-1.89224	shortened
ARL8A	-1.1481	shortened	-1.20969	shortened
ARL8B	0.819954	lengthened	1.36363	lengthened
ARMC8	0.536053	NO	-2.51096	shortened
ARPC1B	0.243794	NO	0.859623	lengthened
ARPC2	-0.574352	shortened	0.124549	NO
ARPP19	3.73522	lengthened	1.67328	lengthened
ASB1	2.60638	lengthened	1.68182	NO
ASF1A	1.55829	lengthened	0.0106472	NO
ASXL1	-0.0409718	NO	-2.76494	shortened
ASXL2	1.75489	NO	5.9542	lengthened
ATAD1	3.78136	lengthened	5.47371	lengthened
ATF2	0.292181	NO	2.35466	lengthened
ATF7	1.63743	lengthened	0.0924698	NO
ATG4B	0.915111	NO	-2.07861	shortened
ATG4C	-2	shortened	-0.803603	NO
ATM	-2.85798	shortened	-0.439074	NO
ATP5PF	-0.421318	shortened	-0.0476104	NO
ATP6V1D	-0.325095	NO	-1.96912	shortened
ATP6V1E1	-0.568089	NO	-3.06106	shortened
ATP6V1H	4.03607	lengthened	0.850424	NO
ATPAF1	4.24793	lengthened	-0.656046	NO
ATXN2	-2.99088	shortened	-0.567041	NO
AUH	-0.263034	NO	3.67243	lengthened
AVEN	0.0118254	NO	2.08377	lengthened
AZI2	2.24511	lengthened	1.20309	NO
BABAM2	3.52083	lengthened	-0.693897	NO
BARD1	-2.48673	shortened	-1.04836	NO
BATF3	1.81307	lengthened	1.14213	NO
BAZ1B	0.898225	lengthened	0.0537174	NO
BAZ2A	2.17145	lengthened	0.780647	NO
BBX	-2.73001	shortened	0.23816	NO
BCAT1	-1.59737	shortened	0.347207	NO
BCL2	2.46241	lengthened	1.56188	lengthened
BCL2L2-PABPN1	0.181033	NO	-0.966164	shortened
BHLHE40	0.158262	NO	3.09942	lengthened
BICRAL	-0.831684	NO	-2.12863	shortened
BLOC1S6	-1.75374	shortened	0.0181666	NO
BNIP2	2.73413	lengthened	2.40745	lengthened
BORCS8	-4.36257	shortened	-1.74108	NO
BRAP	6.24793	lengthened	4.83289	lengthened
BRAT1	2.01288	lengthened	0.885211	NO
BRCA1	0.647848	NO	-1.53362	shortened
BRD3	-0.326153	NO	-1.5656	shortened
BRK1	0.458025	NO	1.08648	lengthened
BRPF1	-1.27014	shortened	-0.889576	shortened
BTF3L4	1.80618	lengthened	-1.38338	shortened
BYSL	1.91979	lengthened	1.27184	lengthened
C11orf58	-0.477165	NO	-1.29269	shortened
C12orf29	2.02857	lengthened	-0.548388	NO
C12orf75	-0.125055	NO	-1.4361	shortened
C15orf39	4.02364	lengthened	-1.44294	NO
C17orf75	1.30855	NO	3.28951	lengthened
C18orf21	-0.734946	NO	-4.04775	shortened
C1GALT1	1.56139	lengthened	0.0824622	NO
C1orf21	1.16993	NO	1.98089	lengthened
C1orf52	0.273309	NO	1.61667	lengthened
C1orf74	-4.45943	shortened	-0.847997	NO
C2orf69	-0.103093	NO	-2.81323	shortened
C3orf80	2.26179	lengthened	0.215729	NO
C4orf3	0.974889	NO	1.67556	lengthened
C4orf46	2.90689	lengthened	1.50901	lengthened
C6orf62	0.795364	NO	-3.05765	shortened
C6orf89	1.23201	lengthened	1.3467	lengthened
C8orf33	0.860287	NO	-1.70398	shortened
C9orf78	-1.55902	shortened	-0.624088	shortened
CAB39L	-0.625604	NO	-1.54057	shortened
CABLES1	0.415037	NO	2.55605	lengthened
CABLES2	-1.51457	NO	-2.03814	shortened
CACYBP	0.504125	lengthened	1.0147	lengthened
CALCOCO2	0.200299	NO	-1.7899	shortened
CALM1	0.813069	lengthened	-0.829002	shortened
CALM3	-0.259318	NO	0.608421	lengthened
CALU	-0.221327	NO	-0.723991	shortened
CANX	1.00161	lengthened	0.0647457	NO
CAP1	-1.72937	shortened	0.483786	NO
CAPRIN1	1.9027	lengthened	1.64832	lengthened
CAPZA1	-0.257113	NO	0.56986	lengthened
CAPZB	0.0957595	NO	0.5405	lengthened
CARM1	-1.44429	shortened	0.387898	NO
CASK	3.90689	lengthened	-1.58496	NO
CBFA2T3	-5.15501	shortened	-2.87447	shortened
CBX2	0.1541	NO	1.42075	lengthened
CBX5	1.85005	lengthened	1.75145	lengthened
CBX8	2.27302	lengthened	3.98055	lengthened
CCAR1	0.0539776	NO	1.08489	lengthened
CCDC115	-1.63178	shortened	-0.59098	NO
CCDC174	3	lengthened	2.71359	lengthened
CCDC25	1.36067	lengthened	-0.484436	NO
CCDC59	1.15754	lengthened	0.0663425	NO
CCDC71	6.00998	lengthened	1.41761	NO
CCDC82	2.152	NO	3.22882	lengthened
CCDC90B	0.459432	NO	-1.39855	shortened
CCNA2	1.98232	lengthened	3.1476	lengthened
CCNB1	-0.303312	NO	-1.96469	shortened
CCND3	3.15392	lengthened	1.81758	lengthened
CCNG2	4.52982	lengthened	5.14684	lengthened
CCNL2	-1.21057	shortened	-1.11751	shortened
CCNY	1	NO	-1.48543	shortened
CCT4	-0.586504	shortened	-0.849004	shortened
CCT5	0.117494	NO	-0.65228	shortened
CD164	1.17976	lengthened	0.00377316	NO
CD2BP2	4.22882	lengthened	0.578043	NO
CD44	1.26983	lengthened	1.47101	lengthened
CD63	-0.436414	shortened	-0.13676	NO
CDAN1	2.81558	lengthened	3.39232	NO
CDC42	-0.609979	shortened	-0.839149	shortened
CDC73	3.23704	lengthened	4.80735	NO
CDCA7	2.41765	lengthened	-0.259759	NO
CDK1	0.773035	NO	1.51578	lengthened
CDK16	1.10864	lengthened	0.304986	NO
CDK5RAP2	3.31034	lengthened	-0.119299	NO
CDK6	1.20902	lengthened	0.879727	lengthened
CDK9	3.5025	lengthened	2.67807	lengthened
CDS2	2.10775	lengthened	-1.03064	NO
CDT1	2.06609	lengthened	1.691	lengthened
CEBPG	1.078	lengthened	2.09063	lengthened
CELF1	0.733354	NO	-2.13339	shortened
CELF2	-1.7627	shortened	-0.614089	shortened
CENPA	1.24425	lengthened	1.56746	lengthened
CENPI	2.48543	lengthened	3.05889	lengthened
CENPM	4.51785	lengthened	0.669319	NO
CENPO	4.36327	lengthened	0.641546	NO
CENPQ	-0.244419	NO	2.42146	lengthened
CEP104	0.254101	NO	3.42403	lengthened
CEP120	-3.46467	shortened	1.05889	NO
CEP350	0.0197362	NO	3.22687	lengthened
CEP43	0.329308	NO	-1.49841	shortened
CERS2	0.281389	NO	1.23002	lengthened
CES2	-3.23266	shortened	-0.461331	NO
CETN3	1.76074	lengthened	1.53842	lengthened
CFD	-2.45121	NO	-1.72825	shortened
CFL1	-0.270022	NO	-0.461934	shortened
CHST12	1.66558	lengthened	3.18081	lengthened
CHSY1	-0.631292	NO	-0.956441	shortened
CHTOP	2.50947	lengthened	1.15417	lengthened
CHURC1	0.699382	NO	1.22239	lengthened
CIAO1	1.66737	lengthened	1.16308	lengthened
CIAPIN1	1.65635	lengthened	-0.403356	NO
CISD1	-1.605	NO	-1.50084	shortened
CISD2	2.18878	lengthened	0.595016	NO
CKAP2L	1.74723	lengthened	2.06413	lengthened
CLASP1	2.88721	lengthened	0.970496	NO
CLCN3	-2.79201	NO	-3.79141	shortened
CLCN7	2.77761	lengthened	1.64945	lengthened
CLEC2B	1.02738	lengthened	1.07	lengthened
CLK3	-1.62381	shortened	-2.03821	shortened
CLN5	4.05889	lengthened	1.83289	NO
CLPB	1.94549	lengthened	-0.30189	NO
CLPX	-0.13978	NO	1.12789	lengthened
CLTB	-1.97329	shortened	-1.00968	NO
CLTC	0.64073	lengthened	0.538341	lengthened
CMIP	-2.02476	shortened	-1.4624	shortened
CNIH1	-0.451902	NO	-1.18047	shortened
CNOT1	1.67969	lengthened	1.83027	lengthened
COA8	0.440323	NO	-1.37551	shortened
COMMD10	2.08092	NO	2.19765	lengthened
COMMD2	1.42192	NO	1.7318	lengthened
COMMD5	0.854831	NO	1.89308	lengthened
COPB1	0.284453	NO	-0.966462	shortened
COPS2	1.44886	lengthened	0.154776	NO
COPS6	-1.24636	shortened	-0.686491	NO
CPSF2	2.72889	lengthened	-1.41052	NO
CPSF6	1.60134	lengthened	1.80887	lengthened
CPSF7	0.465683	NO	2.7425	lengthened
CPT2	-2.76275	shortened	0.277534	NO
CRBN	0.0264722	NO	-3.11548	shortened
CREB3L2	-0.879706	NO	-1.44803	shortened
CRLS1	-1.23085	shortened	-1.29802	shortened
CSDE1	0.641926	lengthened	0.941	lengthened
CSK	0.394015	NO	0.854396	lengthened
CSNK1A1	-1.90764	shortened	-1.77447	shortened
CSNK1G2	-1.12439	NO	-1.15695	shortened
CSTF1	3.8795	lengthened	0.509719	NO
CSTF2	2.51987	lengthened	2.26222	lengthened
CTDNEP1	1.312	lengthened	1.06517	lengthened
CTNNBIP1	2.20427	lengthened	0.799611	NO
CTSB	0.11485	NO	0.789262	lengthened
CUEDC1	-0.378512	NO	-3.33985	shortened
CUL4A	0.34349	NO	-0.78764	shortened
CUL5	-2.02359	shortened	-1.48543	NO
CWC25	0.943416	NO	2.45003	lengthened
CXXC5	-1.85982	shortened	-2.078	shortened
CYP4V2	5.70044	lengthened	-1.58496	NO
CYRIA	2.57046	lengthened	1.57116	NO
CZIB	-0.0995357	NO	1.62683	lengthened
DARS1	-1.20584	shortened	-0.273327	NO
DBNL	3.09592	lengthened	-2.25154	NO
DCAF10	2.69407	lengthened	0.652432	NO
DCAF5	-1.35669	NO	-2.70667	shortened
DCP1A	-1.80847	shortened	-0.0243197	NO
DCTD	0.0734298	NO	-1.35518	shortened
DCTN5	3.67557	lengthened	3.41449	lengthened
DCUN1D5	4.15014	lengthened	4.89188	lengthened
DDA1	3.57876	lengthened	3.26882	lengthened
DDOST	-0.213801	NO	-0.617637	shortened
DDX18	-0.827706	shortened	-1.61689	shortened
DDX21	-0.305557	NO	-0.948453	shortened
DDX42	0.683838	NO	1.41017	lengthened
DEGS1	2.10398	lengthened	1.36332	lengthened
DENND3	0.56824	NO	0.94208	lengthened
DENND4A	4.54432	lengthened	2.8312	lengthened
DERL1	1.14614	lengthened	-0.104323	NO
DERL2	3.79141	lengthened	1.32193	NO
DHFR	-2.24793	NO	-4.46467	shortened
DHX34	7.02237	lengthened	4	NO
DIS3	-0.679236	NO	-1.49257	shortened
DIS3L	-1.11127	shortened	-0.00864489	NO
DKC1	0.629858	lengthened	-0.113173	NO
DLAT	-1.62619	shortened	0.713591	NO
DLGAP4	1.27753	NO	2.01886	lengthened
DMAC2L	-4.90689	shortened	-0.918863	NO
DNAJA1	1.08023	lengthened	1.13139	lengthened
DNAJA2	4.18839	lengthened	1.57032	NO
DNAJA3	-1.32193	shortened	-1.80934	shortened
DNAJB1	-1.39232	shortened	0.0982441	NO
DNAJB9	3.848	lengthened	-1.90689	NO
DNAJC5	0.869283	NO	1.42543	lengthened
DNASE2	1.48349	lengthened	0.482587	NO
DNM1L	1.72106	lengthened	-0.389212	NO
DPH3	2.31584	lengthened	-0.13493	NO
DPH5	1.16146	NO	2.67557	lengthened
DR1	1.58016	lengthened	1.78264	lengthened
DRAM2	-0.0801703	NO	1.51702	lengthened
DRG2	0.810966	NO	-2.28379	shortened
DROSHA	1.61353	lengthened	0.000799056	NO
DSCC1	-3.14439	shortened	-0.408085	NO
DSTYK	-0.841302	NO	1.34534	lengthened
DTL	-0.586723	NO	1.27009	lengthened
DTWD1	4.29391	lengthened	5.3634	lengthened
DUS4L	2.71621	lengthened	-0.0995357	NO
DUSP4	1.16463	lengthened	4.4269	lengthened
DVL3	2.45121	lengthened	-0.987927	NO
DYM	0.484743	NO	1.66297	lengthened
DYNC1LI1	2.29177	lengthened	0.779553	NO
DYNLL2	3.87421	lengthened	1.96829	NO
DYRK3	-0.0740006	NO	4.21501	lengthened
ECHDC1	-0.219826	NO	0.639627	lengthened
EEF1A1	0.42711	NO	1.67396	lengthened
EEF1E1	-1.99178	shortened	-0.736966	NO
EEF2K	2.7625	lengthened	2.97728	lengthened
EFCAB11	-0.628031	NO	-2.88042	shortened
EFHD2	0.74057	lengthened	0.785744	lengthened
EID1	-1.51092	shortened	-0.195549	NO
EIF1	0.729761	lengthened	0.221166	NO
EIF2S1	0.660435	NO	-1.03997	shortened
EIF4A1	-0.155995	NO	-1.13386	shortened
EIF4A2	1.75436	lengthened	1.72852	lengthened
EIF4EBP2	0.596935	NO	1.10402	lengthened
EIF5	-1.38621	shortened	-1.7785	shortened
ELAVL1	-0.0784964	NO	0.771496	lengthened
ELF4	0.0740006	NO	1.29831	lengthened
ELL	-2.32577	shortened	-3.2854	shortened
ELOA	3.08306	lengthened	0.731511	NO
ELP2	1.94996	lengthened	0.954912	NO
ELP3	1.20608	lengthened	2.9959	lengthened
EMC1	0.353176	NO	-1.03747	shortened
EP400	0.612548	NO	1.69693	lengthened
EPG5	4.11548	lengthened	1.92283	NO
EPS15	2.89616	lengthened	-0.984614	NO
ERCC2	-1.51457	NO	-2.61143	shortened
ERCC6L	1.12286	NO	4.23133	lengthened
ERO1A	1.53952	lengthened	0.834434	NO
ERP44	2.53605	lengthened	1.61056	NO
ESCO2	-2.33092	shortened	-1.79355	NO
ETS2	1.97933	lengthened	3.3704	lengthened
EWSR1	0.848508	lengthened	0.337371	NO
EXOG	2.05889	NO	-2.91045	shortened
EXOSC2	3.40826	lengthened	0.980237	NO
EXOSC6	-3.1901	shortened	-1.43985	shortened
F11R	2.18238	lengthened	-0.203284	NO
FAAP24	-1.93752	shortened	0.563901	NO
FADS1	-1.47357	shortened	-0.350565	NO
FAM120B	0.858528	NO	2.65896	lengthened
FAM136A	1.00856	lengthened	-0.478124	NO
FAM204A	3.43296	lengthened	4.26967	lengthened
FAM214A	-0.277534	NO	-3.152	shortened
FAM217B	-1.38529	shortened	0.071866	NO
FAM89A	-2.23133	shortened	-2.34395	shortened
FAM98B	1.06736	NO	1.41031	lengthened
FANCI	0.324537	NO	1.29068	lengthened
FAR2	1	NO	4.06711	lengthened
FASTK	3.71549	lengthened	2.76184	lengthened
FASTKD2	2.52195	lengthened	2.45533	lengthened
FBXO22	3.4637	lengthened	2.2151	lengthened
FBXO25	3.92721	lengthened	0.239188	NO
FBXO28	3.7879	lengthened	0.469485	NO
FBXO42	3.53318	lengthened	1.37454	NO
FBXW11	-3.05745	shortened	-1.54134	NO
FBXW2	2.90806	lengthened	1.45865	lengthened
FDFT1	-0.616016	shortened	-0.46706	shortened
FEM1B	1.99234	lengthened	0.41547	NO
FERMT3	-1.10465	shortened	0.551614	NO
FKBP5	0.593104	lengthened	0.0972721	NO
FMR1	-2.79355	shortened	-0.125531	NO
FOSL2	-1.74314	shortened	-1.7022	shortened
FOXK2	3.88897	lengthened	3.5656	lengthened
FOXN3	-0.942285	NO	1.96148	lengthened
FOXP4	0.931141	lengthened	0.102362	NO
FTH1	-0.175572	NO	2.63263	lengthened
FUT4	1.67094	lengthened	-0.0111406	NO
G3BP1	1.00135	lengthened	-0.529867	NO
GART	1.12905	lengthened	0.082608	NO
GAS7	0.625806	NO	1.75412	lengthened
GATAD1	-0.915111	NO	-2.80735	shortened
GATAD2A	1.20945	lengthened	1.41985	lengthened
GATC	3.33121	lengthened	2.02857	lengthened
GCLM	2.7885	lengthened	2.10721	lengthened
GEMIN2	-3.58496	shortened	1.47393	NO
GEMIN6	2.98406	lengthened	5.09064	lengthened
GFOD1	1.20151	NO	-2.45256	shortened
GGPS1	-0.643638	NO	2.25036	lengthened
GHITM	1.09594	lengthened	0.251559	NO
GID4	0.0703893	NO	-2.67807	shortened
GIGYF2	2.44724	lengthened	2.29718	lengthened
GK	1.15131	NO	6	lengthened
GLOD4	-1.07197	shortened	-0.805892	NO
GM2A	1.43895	lengthened	0.450987	NO
GMEB1	4.9386	lengthened	1.26748	NO
GMNN	-1.75388	shortened	-1.32931	shortened
GNAI2	-0.328761	shortened	-0.0438866	NO
GNAI3	-0.620774	NO	1.33549	lengthened
GNG12	2.03703	lengthened	-0.91983	NO
GNL3L	-0.8829	shortened	0.720577	lengthened
GOPC	2.48019	lengthened	4.45943	lengthened
GPAT4	6.21917	lengthened	5.1177	lengthened
GPBP1L1	1.47805	lengthened	-0.763933	NO
GPN1	-1.66415	shortened	-0.247928	NO
GPN2	1.14684	NO	4.78386	lengthened
GRB10	1.64689	lengthened	1.54066	lengthened
GRB2	1.52047	lengthened	0.00194564	NO
GRPEL1	2.48831	lengthened	-1.57116	shortened
GSK3B	2.62217	lengthened	1.78678	lengthened
GSPT1	1.66393	lengthened	0.950845	lengthened
GSR	0.2357	NO	0.886044	lengthened
GTF2F2	1.07834	NO	2.45121	lengthened
GTF2H1	2.0468	lengthened	1.44482	lengthened
GTF2H3	-1.37156	shortened	0.14413	NO
GTF3C3	-2.00583	shortened	-0.328388	NO
GTPBP4	4.49635	lengthened	2.18843	lengthened
GZF1	-0.321928	NO	2.76553	lengthened
H6PD	-1.75489	shortened	-1.28107	shortened
HACD1	4.21573	lengthened	1.16398	NO
HADHB	0.0282521	NO	0.700253	lengthened
HAUS2	-2.3915	shortened	-0.519804	NO
HAUS5	2.666	lengthened	2.53703	NO
HCCS	1.07215	NO	2.36131	lengthened
HDAC2	1.21111	lengthened	0.0856204	NO
HELZ	0.207893	NO	-1.23137	shortened
HERC2	-1.25135	NO	-2.06228	shortened
HERC3	7.71425	lengthened	3.4517	lengthened
HILPDA	-1.34937	NO	-3.23447	shortened
HIRIP3	4.45121	lengthened	-0.164631	NO
HK1	4.47367	lengthened	5.7514	lengthened
HLCS	2.1375	NO	2.07878	lengthened
HMGCS1	1.06274	lengthened	0.589346	NO
HMGN2	0.721024	NO	2.1	lengthened
HMOX2	3.074	lengthened	0.651972	NO
HNRNPDL	0.739295	lengthened	1.37635	lengthened
HNRNPH3	0.690665	lengthened	-0.253492	NO
HNRNPK	0.24448	NO	0.748616	lengthened
HNRNPUL1	0.461659	lengthened	0.0685626	NO
HOMER1	-1.27302	NO	3.58496	lengthened
HOXA9	1.12712	lengthened	1.50962	lengthened
HS6ST1	3.0933	lengthened	3.49145	lengthened
HSBP1	-0.834901	shortened	0.0598922	NO
HSD17B11	2.20235	lengthened	0.931633	NO
HSPA14	-0.0552888	NO	1.00667	lengthened
HSPA4	1.52203	lengthened	1.73553	lengthened
HSPA9	0.655331	lengthened	0.782661	lengthened
HSPBP1	0.683	lengthened	0.435062	NO
HUWE1	1.36923	lengthened	0.541584	lengthened
IAH1	-2.41986	shortened	-0.485427	NO
ICAM1	5.44057	lengthened	4.08198	lengthened
ICMT	1.71588	lengthened	2.1437	lengthened
ID2	-1.02032	NO	-2.75687	shortened
IER5L	2.98935	lengthened	2.02203	NO
IFRD1	1.52279	lengthened	-0.128733	NO
IGFLR1	-1.28951	NO	-4.45943	shortened
IKZF1	1.80735	lengthened	1.77506	lengthened
IL17RA	2.42114	lengthened	2.34629	lengthened
ILF3	1.33962	lengthened	0.345425	NO
IMP4	1.01386	lengthened	1.63697	lengthened
INPP4A	-2.64386	shortened	-1.73697	NO
INSIG1	-0.731972	shortened	-1.07226	shortened
INSIG2	1.59561	NO	2.67397	lengthened
INSR	-0.954639	NO	-1.00579	shortened
IPO7	0.844321	lengthened	-0.151258	NO
IPO9	-2.26791	shortened	-0.328595	NO
IRAK2	-1.94753	NO	-3.70044	shortened
IREB2	-0.792248	NO	-0.831142	shortened
IRF1	-0.788496	NO	4.09954	lengthened
IRF2	3.48543	NO	-3.3339	shortened
IRS2	-1.2241	shortened	-1.84297	shortened
IRX3	-0.973552	shortened	-0.629198	NO
ISG20L2	-1.58893	shortened	-1.73541	shortened
ITGA4	-0.217947	NO	-2.36282	shortened
ITGB1	-2.54749	shortened	-0.088438	NO
ITPR1	-1.05445	NO	4.04439	lengthened
ITPRIP	1.38414	NO	2.88897	lengthened
IVNS1ABP	0.976559	lengthened	0.1541	NO
JPT2	1.47317	lengthened	2.31976	lengthened
KANK2	-3.89021	shortened	-1.11247	NO
KAT6A	-1.67676	shortened	-0.596499	NO
KCTD10	-0.741082	NO	1.55522	lengthened
KCTD20	-1.6513	shortened	0.139905	NO
KDELR2	1.54543	lengthened	0.616347	NO
KDM2A	0.544867	NO	-2.442	shortened
KDM4A	-1.8075	shortened	-1.49949	shortened
KDM5A	0.447459	NO	-5.5025	shortened
KDM5B	-0.0779361	NO	-1.27392	shortened
KDM7A	-2.61143	shortened	-1.78427	shortened
KDSR	1.79672	lengthened	2.87466	lengthened
KHSRP	-1.55456	shortened	-0.665614	shortened
KIAA0930	0.613664	NO	0.972953	lengthened
KIF14	-1.61298	NO	-1.51096	shortened
KIF1C	0.632268	NO	-1.74982	shortened
KIF2A	-0.204471	NO	0.890549	lengthened
KIF3B	-1.98694	shortened	-0.988565	NO
KLHL42	-1.22651	NO	-2.80735	shortened
KMT2A	-0.645604	NO	-1.11815	shortened
KPNA1	-1.72915	shortened	0.148863	NO
KPNA6	-1.4339	shortened	0.43352	NO
KPNB1	2.75231	lengthened	3.41795	lengthened
KRI1	-3.09239	shortened	-0.469485	NO
KRIT1	-1.05445	NO	-1.72464	shortened
LAIR1	3.56294	lengthened	6.46727	lengthened
LAMP1	0.842312	lengthened	0.358639	NO
LAMTOR3	-2.44418	shortened	-0.941106	NO
LARP1	2.04294	lengthened	-0.988408	shortened
LARP4	1.7385	lengthened	0.641231	NO
LARS1	0.712323	lengthened	0.0530664	NO
LCP2	1.18057	NO	1.79666	lengthened
LDB1	0.493379	NO	3.72287	lengthened
LEMD2	-0.0667043	NO	-1.52106	shortened
LENG9	5.75489	NO	3.80735	lengthened
LEPROT	-1	NO	2.09954	lengthened
LETM1	1.62316	lengthened	-0.540394	NO
LILRA2	1.70207	lengthened	2.1375	lengthened
LIN52	-3.85798	shortened	-4.25096	shortened
LMAN2	-0.563595	shortened	0.205208	NO
LPGAT1	1.42933	lengthened	2.10175	lengthened
LPIN1	-2.10196	shortened	-1.21592	NO
LRIG2	-7.32747e-15	NO	4.76939	lengthened
LRP3	2.15754	lengthened	3.26995	lengthened
LRRC58	1.1271	lengthened	0.560633	NO
LRRC59	1.13648	lengthened	1.60407	lengthened
LSM14A	0.930829	lengthened	0.16639	NO
LTB4R	1.25526	lengthened	0.653824	NO
LUC7L3	3.03373	lengthened	2.82791	lengthened
LUZP1	-0.230613	NO	-2.17616	shortened
LYL1	1.85575	lengthened	1.5652	lengthened
MACO1	1.74406	NO	2.02308	lengthened
MAFG	-1.17565	shortened	-1.32146	shortened
MAGOH	-0.598493	shortened	-0.0213509	NO
MAK16	-1.86507	shortened	0.222392	NO
MANF	-0.29076	NO	-2.68133	shortened
MAP3K2	1.12928	NO	-1.51603	shortened
MAP3K7	2.50834	lengthened	1.33427	lengthened
MAP4	1.56098	lengthened	2.21679	lengthened
MAP4K2	0.5025	NO	-1.82068	shortened
MAP4K4	1.15501	lengthened	0.741173	lengthened
MAPK6	-0.916672	shortened	0.774003	NO
MAPKAP1	1.66856	lengthened	1.48689	lengthened
MAPRE2	2.65874	lengthened	1.12877	NO
MARK2	-0.526069	NO	1.3309	lengthened
MAT2B	-1.19849	shortened	-0.553707	NO
MAU2	-0.622774	NO	1.32944	lengthened
MAVS	-2.75048	shortened	-1.1037	shortened
MBD3	2.87832	lengthened	5.64009	lengthened
MBNL3	1.99305	lengthened	2.05063	lengthened
MCM4	1.79495	lengthened	0.776466	lengthened
MCTP1	-0.862496	NO	-2.61471	shortened
ME2	1.55254	lengthened	1.15164	lengthened
MECP2	4.07366	lengthened	1.99796	lengthened
MED13	-0.662965	NO	-2.73614	shortened
MED14	0.916168	NO	2.95842	lengthened
MED29	0.684498	NO	-2.97085	shortened
MED9	3.62803	NO	4.72247	lengthened
MEF2D	1.81387	lengthened	3.73667	lengthened
METRNL	2.51457	lengthened	3.88753	lengthened
METTL13	1.50172	lengthened	-0.040642	NO
METTL16	-2.7866	shortened	-2.91886	NO
METTL2A	-0.209697	NO	1.55323	lengthened
MFHAS1	-1.76233	shortened	0.775998	NO
MFSD11	-0.374396	NO	4.39803	lengthened
MFSD14A	-2.4132	shortened	0.65995	NO
MGAT4A	-1.67112	shortened	2.58142	lengthened
MIEF1	1.1964	lengthened	0.545883	NO
MINDY2	-1.87709	NO	-1.85904	shortened
MIS18A	-0.961144	shortened	-0.197598	NO
MKI67	1.23154	lengthened	1.26515	lengthened
MKLN1	0.0759489	NO	-2.1375	shortened
MKNK2	-2.41846	shortened	-0.428297	NO
MMS22L	2.14839	lengthened	2.22239	lengthened
MND1	1.66342	lengthened	0.719987	NO
MOB4	-0.821633	shortened	-0.497811	NO
MON1B	-1.00516	shortened	-0.342459	NO
MPHOSPH9	2.974	lengthened	0.553936	NO
MPRIP	1.9116	lengthened	2.8925	lengthened
MPZL1	2.11122	lengthened	0.545661	NO
MRC2	-0.116154	NO	-2.85208	shortened
MRFAP1L1	1.90828	lengthened	1.36683	lengthened
MRM2	0.545434	NO	2.30634	lengthened
MRPL19	-0.620356	NO	-2.16993	shortened
MRPL30	1.88583	lengthened	0.825971	NO
MRPL32	-1.59946	NO	3.67243	lengthened
MRPL44	2.10848	lengthened	1.86382	lengthened
MRPL57	0.0351116	NO	0.809169	lengthened
MRPS10	0.266543	NO	-0.627219	shortened
MRPS35	1.23757	lengthened	1.67246	lengthened
MRPS36	0.277534	NO	-1.06506	shortened
MRRF	1.46949	NO	5.412	lengthened
MRTO4	-1.33514	shortened	0.0209583	NO
MS4A3	0.4975	NO	1.4963	lengthened
MSANTD3	3.82443	lengthened	0.843881	NO
MSL2	2.01209	lengthened	1.58651	lengthened
MSMO1	-1.78117	shortened	-0.986007	NO
MSRB1	2.83954	lengthened	-0.419084	NO
MTAP	0.874469	NO	2.57808	lengthened
MTF2	-3.13809	shortened	-2.66297	shortened
MTHFD2	1.75231	lengthened	1.99578	lengthened
MTMR6	-2.22347	shortened	-1.8419	shortened
MTPAP	3.3682	lengthened	3.33258	lengthened
MTREX	1.52334	lengthened	1.1391	NO
MXI1	-0.415037	NO	1.55254	lengthened
MYADM	-1.93303	shortened	-0.648509	NO
MYCBP	0.601932	NO	1.26843	lengthened
MYLIP	1.36257	NO	2.14147	lengthened
MYO1G	0.721141	NO	-1.80905	shortened
MZT1	-1.28794	shortened	-0.143529	NO
N4BP1	-0.743508	NO	2.67807	lengthened
NAA35	3.02975	lengthened	3.44683	lengthened
NAB1	-0.456858	NO	-2.48543	shortened
NAMPT	1.89845	lengthened	1.24476	NO
NAP1L1	0.571997	lengthened	2.01342	lengthened
NAPG	0.376969	NO	-4.31677	shortened
NARS1	1.67389	lengthened	1.94557	lengthened
NAV1	4.45568	lengthened	1.49025	lengthened
NBR1	-2.58496	shortened	-0.202599	NO
NCAPH2	-0.293047	NO	-1.87783	shortened
NCBP1	0.0483444	NO	1.35066	lengthened
NCL	0.352538	NO	1.41721	lengthened
NCOA1	-3.32193	NO	-3.12102	shortened
NCS1	2.69515	lengthened	0.861376	NO
NDUFA5	0.0527972	NO	0.540888	lengthened
NDUFAF4	2.80493	lengthened	1.92235	lengthened
NDUFS1	2.37266	lengthened	0.90491	NO
NEDD4L	3.24598	lengthened	2.7829	lengthened
NEK4	-0.407424	NO	2.57723	lengthened
NEPRO	0.416565	NO	1.60634	lengthened
NFATC2IP	2.53017	lengthened	1.62026	lengthened
NFATC3	0.0596095	NO	-0.817312	shortened
NFYC	1.29437	lengthened	-0.212185	NO
NHEJ1	0.716207	NO	-2.10692	shortened
NHSL1	1.58496	NO	2.27762	lengthened
NIFK	3.55394	lengthened	0.212545	NO
NIP7	-1.38702	shortened	-1.09686	NO
NIPA2	1.32956	lengthened	-0.160224	NO
NKRF	-0.933168	NO	-1.95348	shortened
NOC4L	4.05153	lengthened	2.62059	lengthened
NOL8	4.13955	lengthened	0.36257	NO
NOP14	-0.612718	NO	-0.964949	shortened
NSUN4	1.87937	lengthened	1.18709	NO
NT5C2	1.06216	lengthened	1.03309	lengthened
NUBPL	-2.04636	shortened	0.264341	NO
NUCB2	0.00792273	NO	0.776276	lengthened
NUCKS1	-0.793201	shortened	0.0855634	NO
NUDCD2	-1.52275	shortened	0.612235	NO
NUDT16	4.23947	lengthened	3.40599	lengthened
NUDT21	1.04741	lengthened	0.280322	NO
NUDT3	-0.865579	shortened	0.802028	lengthened
NUDT5	2.3022	lengthened	0.775757	NO
NUDT6	3.04439	NO	3.12286	lengthened
NUFIP2	1.40752	lengthened	-0.274725	NO
NUMBL	4.63495	lengthened	1.4975	NO
NUP155	1.46784	NO	1.66158	lengthened
NUP62	-0.527692	NO	-1.13596	shortened
NXF1	1.78805	NO	2.12928	lengthened
OARD1	3.50299	lengthened	3.57008	lengthened
OAZ1	0.570293	lengthened	0.546128	lengthened
ODR4	4.73697	lengthened	2.44057	lengthened
OGFOD3	-4.52356	shortened	-0.398549	NO
OGT	3.67557	lengthened	1.92746	lengthened
ONECUT2	0.379644	NO	1.36779	lengthened
OPN3	0.544079	NO	1.89243	lengthened
ORAI2	-1.64318	shortened	0.656562	NO
ORAI3	0.976541	NO	1.22398	lengthened
ORC4	-2.14439	NO	3.09778	lengthened
OTUD5	0.759818	NO	1.12382	lengthened
OTULIN	3.55695	lengthened	3.22437	lengthened
OXCT1	2.01937	lengthened	0.375039	NO
P4HA1	-1	NO	1.3806	lengthened
PA2G4	1.2402	lengthened	0.838918	lengthened
PAFAH1B1	-0.0253752	NO	-1.26771	shortened
PAGR1	1.60768	lengthened	-1.22761	shortened
PALM2AKAP2	-0.586997	NO	0.651572	lengthened
PARPBP	2.16861	lengthened	1.90186	lengthened
PCBP2	0.784301	lengthened	0.543571	lengthened
PCCB	0.832386	NO	1.3239	lengthened
PCGF5	2.75489	NO	5.16227	lengthened
PCID2	2.03223	lengthened	1.61457	lengthened
PCLAF	0.986605	lengthened	-0.350561	NO
PCM1	0.570923	NO	1.54122	lengthened
PCNP	0.791194	NO	0.80963	lengthened
PCNX1	4.76123	lengthened	1.93166	lengthened
PCYOX1	-2.21883	shortened	2.28225	lengthened
PDCD11	1.6357	lengthened	1.12533	NO
PDCD4	1.70171	lengthened	0.776211	NO
PDCL3	4.06515	lengthened	-0.72792	NO
PDE4D	3.39232	lengthened	1.68038	NO
PDF	5.7022	lengthened	3.06263	lengthened
PDK3	1.48211	lengthened	0.607683	NO
PEBP1	-0.707308	shortened	0.218926	NO
PEDS1	2.27684	lengthened	6.34046	lengthened
PEX13	-0.237039	NO	-2.29278	shortened
PEX19	-0.528379	NO	-3.37638	shortened
PEX26	3.1326	lengthened	2.31971	lengthened
PEX3	0.151524	NO	-1.27009	shortened
PEX7	0.281286	NO	2.6845	lengthened
PGAP6	-0.379881	NO	-1.52682	shortened
PGGT1B	4.30378	lengthened	2.93763	lengthened
PGRMC2	1.80159	lengthened	2.40407	lengthened
PHACTR4	-1.03103	shortened	-0.265871	NO
PHF12	-1.40939	shortened	0.292835	NO
PHF2	2.65605	lengthened	1.02153	NO
PHF21A	3.22882	lengthened	3.11548	lengthened
PHF23	-1.77035	shortened	-1.94342	NO
PHKA2	2.15754	lengthened	-0.353637	NO
PHOSPHO2-KLHL23	2.28749	lengthened	3.04629	lengthened
PHRF1	2.54011	lengthened	2.39232	NO
PIAS1	3.90689	lengthened	5.0798	lengthened
PIK3C3	3.51457	lengthened	2.5982	lengthened
PKNOX1	-0.113868	NO	3.72489	lengthened
PKP4	4.12553	lengthened	1.51457	NO
PLA2G12A	2.853	lengthened	-0.125531	NO
PLBD2	-1.20645	NO	2.9542	lengthened
PLCB2	3.00856	lengthened	3.49114	lengthened
PLCG2	0.449722	NO	1.77881	lengthened
PLIN2	-1.03441	NO	-3.29546	shortened
PLIN3	-1.27804	shortened	0.209923	NO
PLXNA1	1.76589	lengthened	-0.446064	NO
PLXND1	3.04439	lengthened	2.60739	lengthened
PMPCB	-0.10188	NO	1.64181	lengthened
PNISR	-1.88381	NO	-3.44931	shortened
POFUT1	0.660894	NO	2.17991	lengthened
POLH	-0.284453	NO	-1.42824	shortened
POLL	2.75489	NO	3.22239	lengthened
POLR1A	2.47345	lengthened	0.0740006	NO
POLR1B	1.9558	lengthened	2.30485	lengthened
POLR1G	4.33488	lengthened	0.364307	NO
POLR2K	2.15076	lengthened	1.89848	lengthened
POLR3C	1.67243	lengthened	-0.145263	NO
POLR3D	4.66534	lengthened	2.26459	lengthened
POLR3E	2.53368	lengthened	1.56508	lengthened
POMT2	3.19265	lengthened	-0.623031	NO
POP1	0.20852	NO	2.848	lengthened
POP4	2.19265	lengthened	-0.745186	NO
POU2F1	0.0206636	NO	0.909185	lengthened
PPIF	0.922106	lengthened	0.878532	lengthened
PPM1N	3.11548	lengthened	-0.428843	NO
PPP1R14B	0.410412	lengthened	0.0177104	NO
PPP2R2D	2.93313	lengthened	1.6384	NO
PPP2R5E	-3.29593	shortened	-2.08187	shortened
PPP3CA	-1.41637	shortened	-0.806133	shortened
PPP4R1	0.0500407	NO	1.18262	lengthened
PPP4R2	3.04051	lengthened	2.41133	lengthened
PPP4R3B	2.06155	lengthened	0.807355	NO
PPRC1	1.81174	lengthened	-0.131074	NO
PPTC7	-2.20489	shortened	-0.74536	NO
PRELID1	0.200805	NO	0.558837	lengthened
PRELID3B	1.0838	NO	1.80835	lengthened
PRKAR2A	-0.732378	shortened	-0.263728	NO
PRKCD	-0.472375	NO	-0.775311	shortened
PROCR	-1.68894	shortened	-1.38215	shortened
PRPF38A	1.84952	lengthened	1.83102	lengthened
PRPSAP2	-1.69167	shortened	1.48642	lengthened
PRR12	-1.87096	shortened	0.277688	NO
PRRC2B	2.09189	lengthened	0.824194	NO
PRXL2C	3.15785	lengthened	2.74756	lengthened
PSKH1	1.41504	NO	3.8381	lengthened
PSMD11	-2.08718	shortened	-1.7	shortened
PSMD12	1.98042	lengthened	1.20328	lengthened
PSME3IP1	1.88807	lengthened	0.526069	NO
PSME4	1.2219	lengthened	-0.448441	NO
PTBP1	0.517619	lengthened	0.402003	lengthened
PTGS1	1.77349	lengthened	1.90619	lengthened
PTP4A1	1.73342	lengthened	0.764011	lengthened
PTP4A2	-0.625871	shortened	0.100575	NO
PTPN1	2.29356	lengthened	0.507894	NO
PTPRN2	-1.26946	shortened	-0.459432	NO
PUM1	-0.484108	NO	-2.20186	shortened
PUM2	-0.281893	NO	-1.3763	shortened
PURA	-1.77493	NO	-3.45066	shortened
PVR	5.58135	lengthened	4.17215	lengthened
PWP2	-2.3587	shortened	2.5805	lengthened
PXK	1.10825	lengthened	0.534817	NO
QKI	-1.10447	NO	-1.61584	shortened
QRSL1	0.584963	NO	2.72094	lengthened
RAB11A	1.16456	lengthened	0.267005	NO
RAB11FIP4	2.45943	NO	5.82443	lengthened
RAB18	-1.64386	shortened	0.122857	NO
RAB1A	1.51151	lengthened	0.572026	lengthened
RAB21	2.35473	lengthened	6.96717	lengthened
RAB22A	2.59646	lengthened	2.78158	lengthened
RAB27A	0.883992	lengthened	0.958658	lengthened
RAB31	-1.12058	shortened	0.988161	lengthened
RAB35	0.330149	NO	-2.1773	shortened
RAB3GAP1	-1.61832	shortened	0.697437	NO
RAB44	1.92496	lengthened	-0.576501	NO
RAB7A	1.04138	lengthened	1.22483	lengthened
RAB9A	-0.220098	NO	1.32906	lengthened
RABGAP1	-3.32193	shortened	-4.66297	shortened
RAD1	2.51457	lengthened	0.847997	NO
RAD18	3.98751	lengthened	2.60766	lengthened
RALA	1.524	lengthened	0.91908	lengthened
RALGAPB	-0.36257	NO	-2.55738	shortened
RALGPS2	3.26946	lengthened	2.1375	NO
RAN	-0.555519	NO	-1.23214	shortened
RAP1GDS1	1.72068	lengthened	0.136618	NO
RARA	3.48088	lengthened	4.08709	lengthened
RB1CC1	0.311944	NO	1.80735	lengthened
RBBP4	1.67079	lengthened	1.47572	lengthened
RBBP5	1.71621	NO	4.36317	lengthened
RBM14	3.31637	lengthened	0.605841	NO
RBM17	3.36366	lengthened	1.18613	lengthened
RBM18	4.40826	lengthened	2.5025	lengthened
RBM25	2.78321	lengthened	0.315009	NO
RBM27	-5.04439	shortened	-3.55459	shortened
RBM28	2.35168	lengthened	-1.27139	NO
RBM33	4.32193	lengthened	3.99022	lengthened
RBM8A	0.845183	lengthened	1.50292	lengthened
RBPJ	-0.32883	NO	-0.806504	shortened
RCCD1	-2.68182	shortened	-2.84997	shortened
RCSD1	1.01444	NO	2.05579	lengthened
RECQL	3.16146	lengthened	1.86876	NO
REEP5	-2.28195	shortened	-3.12155	shortened
RER1	2.69999	lengthened	1.53419	lengthened
RFC1	1.99364	lengthened	0.407504	NO
RFK	-0.440573	NO	3.20314	lengthened
RFX2	-3	shortened	-1.26303	NO
RGS19	-1.02569	shortened	-1.95101	shortened
RHEB	1.37574	lengthened	1.097	lengthened
RHNO1	-3.05096	shortened	-0.999005	NO
RHOT1	-0.257798	NO	-2.34994	shortened
RIF1	4.47854	lengthened	2.29278	lengthened
RIOK1	-2.36632	shortened	-0.655352	NO
RIOK3	-0.623874	NO	1.21212	lengthened
RIOX2	1.75933	lengthened	1.0168	NO
RIT1	3.10852	lengthened	0.966197	NO
RNF114	2.24015	lengthened	1.01286	lengthened
RNF126	1.12101	lengthened	0.302214	NO
RNF138	0.859736	lengthened	0.211016	NO
RNF14	0.37707	NO	3.822	lengthened
RNF2	0.736966	NO	4.54689	lengthened
RNF213	3.1224	lengthened	1.30485	NO
RNF34	3.4864	lengthened	2.29123	lengthened
RNF44	-1.3832	NO	-3.80346	shortened
RNFT2	3.51096	lengthened	2.20163	NO
RPA3	-0.0889532	NO	-0.637874	shortened
RPAIN	1.40439	lengthened	1.87752	lengthened
RPAP3	2.21501	lengthened	3.62689	lengthened
RPE	-4.80192	shortened	-2.0329	shortened
RPL26L1	-1.10338	shortened	-1.53829	shortened
RPL7L1	-1.7336	shortened	0.400779	lengthened
RPN1	0.647635	lengthened	-0.0883982	NO
RPRD2	0.0101446	NO	-1.62654	shortened
RPS6KA2	-5.24793	shortened	2.24101	lengthened
RPS6KA3	-2.12487	shortened	0.107886	NO
RPS8	0.310017	lengthened	0.252532	NO
RRM2B	0.14274	NO	-2.74846	shortened
RRP15	5.848	lengthened	5.61883	lengthened
RRP7A	-1.60999	NO	-2.5502	shortened
RRP8	3.97499	lengthened	4.55459	lengthened
RSL1D1	2.87287	lengthened	1.05985	lengthened
RSL24D1	-0.382483	NO	-1.01458	shortened
RSPH3	0.9855	NO	-3.47032	shortened
RSRC1	4.2854	lengthened	1.20916	NO
RTN4	-0.253239	NO	0.38308	lengthened
RUNX3	-1.18259	shortened	0.800691	lengthened
S1PR4	3.71027	lengthened	3.33787	lengthened
SAFB2	-1.70998	shortened	0.591915	NO
SAMD4B	-1.68123	shortened	-0.746878	NO
SAP30BP	3.07039	lengthened	2.19265	NO
SAP30L	1.27809	NO	2.49756	lengthened
SAPCD2	-1.83444	shortened	-0.987381	shortened
SAR1B	3.27426	lengthened	2.848	lengthened
SATB1	-1.41884	shortened	-1.94284	shortened
SC5D	3.42033	lengthened	2.83794	lengthened
SCAF11	-1.62255	shortened	-1.09604	NO
SCD	0.859716	lengthened	0.80086	lengthened
SCG5	-0.719892	NO	3.75077	lengthened
SCO1	2.64193	lengthened	0.790638	NO
SCRN3	3.90207	lengthened	2.47854	lengthened
SDHAF3	-1.18147	NO	2.17764	lengthened
SEC23B	0.131965	NO	-2.2436	shortened
SEC62	-2.83289	shortened	2.11042	lengthened
SEC63	2.1296	lengthened	2.47861	lengthened
SELENOK	-1.34276	shortened	-0.34431	NO
SENP1	1.61143	NO	2.63743	lengthened
SENP2	4.12338	lengthened	5.18735	lengthened
SENP6	1.04933	NO	2.38702	lengthened
SERP1	-0.202312	NO	0.745976	lengthened
SERPINB1	0.817414	lengthened	1.1365	lengthened
SESN2	-2.98477	shortened	1.34498	lengthened
SET	0.321351	NO	0.896565	lengthened
SETD3	-0.631529	NO	-2.53925	shortened
SETD5	-0.990913	shortened	-0.49424	NO
SETDB2	2.07134	lengthened	2.03932	lengthened
SF3A3	1.02831	lengthened	0.323561	NO
SF3B1	1.13023	lengthened	1.80998	lengthened
SF3B3	1.25829	lengthened	0.906891	lengthened
SGPL1	3.24793	lengthened	0.142019	NO
SH3BP2	0.969436	NO	2.74912	lengthened
SIK2	1.31104	NO	3.43296	lengthened
SIKE1	1.40696	lengthened	0.211745	NO
SKA2	0.826464	NO	1.76506	lengthened
SKAP2	-0.16513	NO	1.60666	lengthened
SKI	0.592467	NO	1.67018	lengthened
SLBP	-2.83289	shortened	-1.66985	NO
SLC12A2	-1.02915	NO	-2.04064	shortened
SLC16A10	1.96835	lengthened	1.61143	NO
SLC22A16	2.7193	lengthened	1.69883	NO
SLC25A37	-0.831524	shortened	-0.924336	shortened
SLC25A38	-1.13862	NO	-1.60235	shortened
SLC25A40	1.8413	lengthened	2.1973	lengthened
SLC2A1	1.99305	lengthened	-0.158262	NO
SLC2A5	3.02791	lengthened	3.10535	lengthened
SLC35B1	1.54656	lengthened	0.569912	NO
SLC35B2	1.84698	lengthened	1.03909	NO
SLC35B4	0.0922799	NO	-1.04963	shortened
SLC35E1	-1.22239	NO	-1.68634	shortened
SLC35F5	2.40244	lengthened	1.34465	NO
SLC38A1	-1.59166	shortened	0.268884	NO
SLC44A2	-1.39301	NO	2.13124	lengthened
SLC66A2	-1.07814	shortened	1.26269	lengthened
SLC7A1	3.38044	lengthened	-0.0689075	NO
SLC7A11	-1.12743	shortened	-0.732673	shortened
SLC9A3R1	-1.11954	shortened	-0.0238623	NO
SLC9A8	5.28011	lengthened	1.67807	NO
SLF2	2.83007	lengthened	1.39301	NO
SLFN11	-2.0458	shortened	-1.20916	NO
SLTM	-0.398752	NO	-1.23783	shortened
SLU7	-2.30117	shortened	1.12131	NO
SLX9	3.8026	lengthened	1.06552	NO
SMAD2	3.63879	lengthened	5.60602	lengthened
SMAD4	1.13738	lengthened	0.550837	NO
SMAP2	4.3346	lengthened	2.22239	NO
SMARCA2	3.17291	lengthened	0.581268	NO
SMARCA5	-0.267616	NO	-0.947707	shortened
SMC1A	1.78596	lengthened	0.348797	NO
SMIM12	-2.32193	shortened	-0.334528	NO
SMIM13	2.96047	lengthened	1.45372	NO
SMIM15	3.68806	lengthened	0.480762	NO
SMIM29	0.890693	NO	0.997286	lengthened
SMIM7	3.25023	lengthened	1.16884	lengthened
SMU1	0.46828	NO	1.75899	lengthened
SMURF2	0.277534	NO	3.49185	lengthened
SNAP29	1.56069	lengthened	1.10482	NO
SNRNP27	-2.15437	shortened	-1.68777	shortened
SNTB1	-0.897291	NO	-1.06387	shortened
SNU13	1.07303	lengthened	0.873251	lengthened
SNX12	2.26008	lengthened	-0.0164423	NO
SNX5	0.619362	NO	-0.709682	shortened
SNX8	2.52364	lengthened	0.448053	NO
SOBP	0.611435	NO	-4.75489	shortened
SOCS7	-1.82207	shortened	-1.34222	shortened
SON	-1.48483	shortened	-1.38657	shortened
SOX4	-3.20163	shortened	-3.16993	shortened
SP1	1.23879	NO	1.27545	lengthened
SPC24	-0.53932	NO	-3.2437	shortened
SPCS3	0.365627	NO	1.11205	lengthened
SPINDOC	2.23506	lengthened	2.54258	lengthened
SPN	-1.30034	shortened	-0.331393	NO
SPOUT1	4.53842	lengthened	1.078	NO
SPPL3	6	lengthened	2.59805	lengthened
SPRING1	5.44592	lengthened	3.67807	lengthened
SPRYD7	2.35168	lengthened	-2.53336	shortened
SPTLC2	1.79784	lengthened	2.03068	lengthened
SPTSSA	1.82166	lengthened	1.73398	lengthened
SREBF2	0.956433	lengthened	-0.0273206	NO
SREK1	1.82305	lengthened	1.14845	NO
SRF	3.72415	lengthened	2.5179	lengthened
SRI	1.17771	lengthened	0.082518	NO
SRP68	0.826459	NO	2.00406	lengthened
SRP72	0.905727	lengthened	-0.238959	NO
SRSF2	0.172466	NO	-0.561562	shortened
SRSF3	0.878607	lengthened	0.468607	lengthened
SRSF5	2.66691	lengthened	1.82707	lengthened
SRSF6	2.11173	lengthened	1.26303	NO
SSR1	0.155278	NO	0.780883	lengthened
ST20-MTHFS	1.11066	lengthened	-0.159704	NO
ST8SIA4	-0.241008	NO	-2.7625	shortened
STAG2	-1.7325	shortened	-1.08068	shortened
STAU1	-0.135083	NO	-0.74514	shortened
STEEP1	-1.49046	shortened	-0.0379679	NO
STK11	1.5375	lengthened	1.92636	lengthened
STK17A	2.47032	lengthened	2.55849	lengthened
STK4	4.30274	lengthened	5.50883	lengthened
STOX2	-2.06711	NO	3.73697	lengthened
STX16	0.994346	lengthened	0.980246	lengthened
STX3	2.88679	lengthened	1.10104	NO
STX6	-0.666576	NO	-2.96193	shortened
SUB1	0.711038	lengthened	0.738341	lengthened
SUMO2	0.821787	lengthened	0.274304	NO
SUPT20H	2.13289	lengthened	0.669851	NO
SUPT7L	2.51858	lengthened	2.31925	lengthened
SWAP70	-1.13137	NO	-1.7217	shortened
SYF2	1.32716	lengthened	0.736596	NO
SYK	1.02772	lengthened	0.0550733	NO
SYNCRIP	-0.482772	NO	-0.592802	shortened
SYS1	-4.12928	shortened	-0.754888	NO
SZRD1	1.65998	lengthened	0.939879	NO
TAB2	0.488467	NO	1.52203	lengthened
TAB3	-0.089005	NO	-4	shortened
TAF12	-1.80305	shortened	-1.10701	NO
TAF3	4.25739	lengthened	-0.807355	NO
TASOR	1.893	lengthened	0.890519	NO
TBL1XR1	0.0611639	NO	-1.27237	shortened
TBRG1	2.03242	lengthened	1.68806	lengthened
TCF20	-3.38995	shortened	-0.423682	NO
TDG	0.495957	NO	1.85244	lengthened
TENT5A	-0.845059	shortened	-0.351701	NO
TERF2	0.455195	NO	2.77844	lengthened
TEX2	-2.18785	shortened	0.422092	NO
TEX30	0.542029	NO	-2.27033	shortened
TFCP2	-0.36995	NO	-1.28283	shortened
TFDP2	4.88536	lengthened	0.367509	NO
TGFB1	2.03336	lengthened	0.402098	NO
TGOLN2	-0.758902	shortened	-0.266314	NO
THAP5	2.33342	lengthened	0.450371	NO
THOC3	1.1157	lengthened	1.0029	NO
TIAL1	1.41236	lengthened	2.33486	lengthened
TIGAR	2.3505	lengthened	2.53916	lengthened
TIMM13	-1.25798	shortened	-0.410124	NO
TIMM17A	1.21161	lengthened	0.462396	NO
TIMM21	1.97437	lengthened	-0.669245	NO
TIMM29	2.17227	lengthened	-0.610958	NO
TIMM8A	0.963474	NO	1.78634	lengthened
TIMM9	-1.4441	shortened	-1.03465	NO
TLE3	-0.608024	NO	0.887106	lengthened
TLE5	1.05649	lengthened	0.576261	lengthened
TLK1	1.68741	lengthened	0.983192	NO
TM2D2	3.3505	lengthened	1.42968	NO
TM7SF3	-0.191478	NO	0.721353	lengthened
TMA16	1.28811	NO	-2.83289	shortened
TMA7	0.416452	NO	-0.526422	shortened
TMBIM6	-0.584224	shortened	-0.425117	shortened
TMC6	6.3301	lengthened	1.72745	lengthened
TMED10	0.497714	lengthened	-0.126351	NO
TMEM131L	3.71319	lengthened	5.13186	lengthened
TMEM163	1.68822	lengthened	0.48005	NO
TMEM185B	1.72583	lengthened	1.61406	lengthened
TMEM19	-4.23704	shortened	0.906891	NO
TMEM223	-2.61725	shortened	0.419775	NO
TMEM238	3.80735	lengthened	-1.3155	NO
TMEM245	0.161657	NO	1.4635	lengthened
TMEM248	1.54446	lengthened	0.413335	NO
TMEM263	-1.66297	NO	3.70044	lengthened
TMEM30A	1.1916	lengthened	1.14918	lengthened
TMEM33	-0.308606	NO	-1.43273	shortened
TMEM38B	0.543142	NO	1.56442	lengthened
TMEM41A	-1.74183	shortened	-2.01465	shortened
TMEM43	1.13955	NO	-1.91458	shortened
TMEM50A	-0.407671	NO	-0.787592	shortened
TMEM87A	-0.546156	NO	-2.0967	shortened
TMEM94	-0.0271623	NO	1.39464	lengthened
TMOD3	2.48829	lengthened	0.0114048	NO
TMPO	-0.530379	NO	-1.14426	shortened
TNFAIP8	-2.2141	shortened	-1.20091	shortened
TNFAIP8L1	-1.25096	NO	-3.31504	shortened
TNPO1	-0.848676	NO	0.936369	lengthened
TNPO3	-0.669077	shortened	-1.17786	shortened
TOMM20	-0.963195	shortened	-0.345832	NO
TOMM5	-0.464314	shortened	-0.129727	NO
TOMM70	0.898671	lengthened	0.383291	NO
TOR1A	-0.246044	NO	1.69188	lengthened
TP53BP1	3.92961	lengthened	1.0821	NO
TP53RK	-0.280108	NO	-4.39722	shortened
TPT1	0.168585	NO	0.432694	lengthened
TRA2A	-0.25845	NO	-1.27903	shortened
TRA2B	-0.765548	shortened	-0.00876718	NO
TRAM1	1.17231	lengthened	0.438519	NO
TRAM2	-2.33803	shortened	0.499102	NO
TRAPPC3	0.381764	NO	0.885115	lengthened
TRIM13	2.33282	lengthened	2.67807	lengthened
TRIM25	0.157809	NO	-2.03451	shortened
TRIM44	-0.805312	shortened	-1.44344	shortened
TRIM56	-0.683997	NO	1.43887	lengthened
TRIM65	0.69758	NO	-2.38003	shortened
TRIM8	-2.56082	shortened	-0.963215	NO
TRIP12	2.35461	lengthened	1.44815	lengthened
TRMT13	5.20294	lengthened	4	lengthened
TRMT1L	-2.4344	shortened	-0.409324	NO
TSHZ1	-1.02359	NO	-1.42954	shortened
TSPAN14	1.11291	lengthened	1.714	lengthened
TSR1	3.48439	lengthened	1.29913	lengthened
TSR2	1.9349	lengthened	1.94228	lengthened
TTC19	0.710903	NO	1.55302	lengthened
TTC21B	-0.333424	NO	-4.44478	shortened
TTC32	2.32193	NO	3.94486	lengthened
TTC4	2.73202	lengthened	1.38702	NO
UBAP1	-0.681824	NO	2.65831	lengthened
UBASH3B	1.53009	lengthened	0.771094	NO
UBE2D1	-0.152003	NO	2.12755	lengthened
UBE2D2	0.074053	NO	0.578543	lengthened
UBE2F	-3.34341	shortened	-0.224354	NO
UBE2H	2.33779	lengthened	-0.126177	NO
UBE2I	2.70067	lengthened	2.32643	lengthened
UBE2J1	1.44946	lengthened	-0.0874628	NO
UBE2J2	1.25119	lengthened	0.111943	NO
UBE2K	1.41978	lengthened	1.64423	lengthened
UBE2Q1	1.06992	lengthened	2.44723	lengthened
UBE2R2	1.39907	lengthened	0.32593	NO
UBE2T	1.12909	lengthened	1.02376	lengthened
UBL3	-2.53743	NO	3.80735	lengthened
UBL4A	2.86346	lengthened	0.756074	NO
UBOX5	4.61471	lengthened	1.67243	NO
UBR2	2.04891	lengthened	1.93348	lengthened
UBR7	1.30812	lengthened	0.755446	NO
UBTF	2.13409	lengthened	3.05664	lengthened
UBXN2A	3.21175	lengthened	1.40696	NO
UCHL5	0.27486	NO	1.97267	lengthened
UCK2	1.07925	lengthened	0.597192	NO
UGGT1	0.486559	NO	-1.3884	shortened
UQCRC2	0.566744	lengthened	0.557133	lengthened
URB1	1.87173	NO	1.84991	lengthened
USE1	5.03909	lengthened	2.38286	lengthened
USO1	-1.53152	NO	3.64858	lengthened
USP22	0.981172	lengthened	0.675428	lengthened
USP24	2.09127	lengthened	1.32862	NO
USP3	2.35866	lengthened	1.98947	lengthened
USP34	2.91039	lengthened	0.74464	NO
USP47	-3.47192	shortened	-3.07039	shortened
USP48	0.587612	NO	1.03593	lengthened
USP9X	0.87077	NO	1.44218	lengthened
USPL1	-6.12928	shortened	-1.48543	NO
UTP11	0.980367	lengthened	-0.003677	NO
VAMP2	-1.07573	shortened	-0.232446	NO
VAPA	-1.43064	shortened	-1.13697	shortened
VAPB	3.15501	lengthened	-0.162647	NO
VCP	-0.160422	NO	0.988027	lengthened
VDR	-2.57845	shortened	0.358454	NO
VEGFA	-0.753839	shortened	0.468654	NO
VHL	-1.2383	shortened	-0.246644	NO
VKORC1L1	2.80493	lengthened	1.53434	lengthened
VLDLR	1.42884	NO	2.01707	lengthened
VPS13D	3.75489	lengthened	3.8365	lengthened
VPS35	-1.72793	shortened	-1.84715	shortened
VPS36	2.61891	lengthened	0.152003	NO
VPS4B	1.74458	lengthened	0.891294	NO
VRK1	-0.403135	NO	-1.45244	shortened
VRK2	0.058144	NO	-2.57347	shortened
VSIR	2.53694	lengthened	0.288125	NO
WAC	-1.60163	shortened	0.817765	NO
WARS1	-0.0493203	NO	0.678072	lengthened
WASF2	-0.858219	shortened	-0.712492	shortened
WDFY2	2.74108	lengthened	1.36257	NO
WDR1	0.872575	lengthened	-0.260472	NO
WDR3	2.48262	lengthened	1.37988	lengthened
WDR33	0.539975	NO	4.06376	lengthened
WDR41	-0.844722	NO	-1.92338	shortened
WDR5	1.60948	lengthened	2.55897	lengthened
WDR55	1.55639	lengthened	-0.115477	NO
WDR76	1.34317	lengthened	-1.5639	NO
WDR91	0.938599	NO	3.10375	lengthened
WIPF2	-2.33985	shortened	-1.02772	NO
WIPI2	-0.840932	NO	0.838698	lengthened
WIZ	2.93134	lengthened	0.889817	NO
XPA	2.24345	lengthened	2.66297	lengthened
XPO5	-0.117494	NO	-0.867121	shortened
XPOT	0.728492	lengthened	0.64005	lengthened
YAF2	5.23649	lengthened	-1.08901	NO
YARS1	-1.58765	shortened	-0.707014	shortened
YARS2	3.66985	lengthened	2.12928	lengthened
YIPF2	-2.52655	shortened	-0.367732	NO
YIPF4	1.11193	NO	1.23774	lengthened
YIPF6	1.75404	NO	-3.03562	shortened
YKT6	-0.0410901	NO	1.01377	lengthened
YME1L1	-0.0588276	NO	1.28585	lengthened
YRDC	1.12832	lengthened	1.42884	lengthened
YTHDF2	-0.624867	NO	-1.07066	shortened
YWHAB	0.780989	lengthened	-0.0184256	NO
YY1	-1.65135	shortened	0.275852	NO
ZADH2	6.37255	lengthened	2.08901	lengthened
ZBTB4	0.337035	NO	-4.07682	shortened
ZBTB7A	0.38758	NO	-0.862512	shortened
ZC3H14	-1.79141	shortened	2.17998	lengthened
ZC3H8	2.5692	lengthened	3.27539	lengthened
ZC3HAV1	-1.08212	NO	-1.01017	shortened
ZDHHC2	1.92961	lengthened	1.35811	lengthened
ZFAND5	2.2115	lengthened	0.588574	NO
ZFP1	0.36257	NO	2.74846	lengthened
ZFP36L2	-0.251602	NO	-0.600804	shortened
ZFYVE27	0.331621	NO	6.60121	lengthened
ZHX1	0.671871	NO	2.10014	lengthened
ZMAT2	1.09325	NO	1.26303	lengthened
ZMYM2	3.16993	lengthened	2.80735	lengthened
ZMYND19	1.78136	lengthened	0.825097	NO
ZMYND8	-0.130762	NO	-1.75866	shortened
ZNF148	3.9386	lengthened	-0.625604	NO
ZNF180	0.844722	NO	3.2854	lengthened
ZNF195	3.41702	lengthened	2.46013	lengthened
ZNF207	4.33313	lengthened	6.38794	lengthened
ZNF24	1.73293	lengthened	0.429359	NO
ZNF266	3.72247	lengthened	0.509756	NO
ZNF275	-0.371153	NO	-2.6662	shortened
ZNF292	-4.02237	shortened	-0.643856	NO
ZNF330	0.682938	NO	1.58852	lengthened
ZNF398	4.7885	lengthened	2.86507	lengthened
ZNF410	4.10343	lengthened	-2.35107	NO
ZNF430	-3.72901	shortened	-1.72437	shortened
ZNF451	2.07346	lengthened	0.819428	NO
ZNF473	-2.58496	shortened	-2.33643	shortened
ZNF48	-2.6734	shortened	-1.70782	NO
ZNF609	1.89854	lengthened	1.57383	lengthened
ZNF703	3.96193	lengthened	2.05102	NO
ZNF74	2.49185	lengthened	0.415037	NO
ZNF766	0.321928	NO	3.41093	lengthened
ZNF770	-1.0222	shortened	-0.722466	NO
ZNF865	-1.72643	NO	2.848	lengthened
ZNF93	-5.11548	shortened	-1.48543	NO
ZNRF3	-3.70044	shortened	-0.321928	NO
ZPR1	3.4446	lengthened	-0.55605	NO
ZRANB1	-1.26303	NO	-2.64386	shortened
ZRANB3	-1.11548	NO	6.2854	lengthened
ZSCAN29	-1.50329	NO	1.51	lengthened
ZSCAN5A	-1.91191	shortened	1.91862	NO
ZZZ3	3.29218	lengthened	1.80575	lengthened

## Sheet: Fig. 9d and Suppl. Fig. 9c
U937/iFIP1-A1 Fig. 9d	DMSO		JTE6-607 10uM		DMSO	JTE6-607 10uM	DMSO vs. JTE-607
GFP intensity (x10^3)	Exp. 1	Exp. 2	Exp. 1	Exp. 2	STDEV	STDEV	p-value
<1	1.5	1.95	20.4	18.7	0.318198	1.20208	0.00242443
1-5	20.2	8.91	20.7	17.9	7.98324	1.9799	0.500297
5-10	51.2	39.3	31.2	36.8	8.41457	3.9598	0.229249
>10	27.1	49.4	27.7	26.5	15.7685	0.848528	0.423206
U937/iFIP1-B12 sFig. 9c	DMSO		JTE6-607 10uM		DMSO	JTE6-607 10uM	DMSO vs. JTE-607
GFP intensity (x10^3)	Exp. 1	Exp. 2	Exp. 1	Exp. 2	STDEV	STDEV	p-value
<1	0.56	0.49	32	26.5	0.0494975	3.88909	0.00904261
1-5	28.5	14.8	29.1	31.6	9.68736	1.76777	0.3379
5-10	52.5	46.9	29.1	31.3	3.9598	1.55563	0.0229828
>10	18.3	37.6	9.79	10.6	13.6472	0.572756	0.207408
	values are 2 biological replicates.

## Sheet: Fig. 9k
HNRNPD, relative Fold Change of read through vs. gene body	1	2	3	4
Dox	-	-	+	+
JTE-607	-	+	-	+
Batch 1 average	1.00086	2.68751	1.14811	4.56428
batch 2 average	1.01424	2.58799	1.13831	4.05141
batch 3 average	1.0013	1.79522	1.0159	2.97266
STDEV	0.00759977	0.488977	0.0736666	0.812402
camparisons	1 vs. 2	2 vs. 4		3 vs. 4
t.test, one tailed	0.00436702	0.0256682		0.00211036
20221006 batch 1 (D: Dox; J: JTE-607)	D-J-		D-J+		D+J-		D+J+
CT value	rp1	rp2	rp1	rp2	rp1	rp2	rp1	rp2
HNRNPD gene body	24.9186	26.9601	28.9243	28.8521	26.911	27.0484	28.9552	28.818
HNRNPD read through	29.518	29.6375	29.8056	30.4389	29.7014	29.1713	29.4611	29.1707
Fold Change (FC) (2^-ddCT, compared to D-J-, gene body as reference)	1.04229	0.959428	3.33187	2.04315	0.887137	1.40908	4.32228	4.80628
average FC	1.00086		2.68751		1.14811		4.56428
20221011 batch 2 (D: Dox; J: JTE-607)	D-J-		D-J+		D+J-		D+J+
CT value	rp1	rp2	rp1	rp2	rp1	rp2	rp1	rp2
HNRNPD gene body	27.3979	27.5431	28.7816	28.7204	27.721	27.6102	28.4837	28.5952
HNRNPD read through	30.3746	30.0335	30.4642	29.8197	30.1857	30.2437	29.1715	29.3381
Fold Change (FC) (2^-ddCT, compared to D-J-, gene body as reference)	0.844884	1.18359	2.07179	3.10419	1.20483	1.07179	4.12878	3.97404
average FC	1.01424		2.58799		1.13831		4.05141
20221019 batch 3 (D: Dox; J: JTE-607)	D-J-		D-J+		D+J-		D+J+
CT value	rp1	rp2	rp1	rp2	rp1	rp2	rp1	rp2
HNRNPD gene body	28.2783	28.2779	29.1102	28.8982	27.7277	27.3605	28.3645	29.016
HNRNPD read through	30.2278	30.08	30.2235	29.8525	29.5443	29.251	29.0952	28.9913
Fold Change (FC) (2^-ddCT, compared to D-J-, gene body as reference)	0.950202	1.05241	1.6964	1.89403	1.0419	0.98989	2.21175	3.73356
average FC	1.0013		1.79521		1.0159		2.97266
