# Supplementary material for: Elevated pre-mRNA 3′ end processing activity in cancer cells renders vulnerability to inhibition of cleavage and polyadenylation
Source: Nat Commun. 2023 Aug 1;14:4480. doi: 10.1038/s41467-023-39793-8 (PMC10394034; doi:10.1038/s41467-023-39793-8)
Supplement: Supplementary file 4 — Source Data [file 41467_2023_39793_MOESM4_ESM.zip › Source Data Files/Suppl Fig4.xlsx]

## Sheet: SFig. 4a
	REDu1.HeLa_JTE_1.v.HeLa_DMSO	REDu1.HeLa_JTE_10.v.HeLa_DMSO	REDu1.HepG2_JTE1.v.HepG2_DMSO	REDu1.HepG2_JTE10.v.HepG2_DMSO	REDu_NP
AARS1	-0.00429423	0.258503	0.0854737	-0.121515	0.0988725
ABCC1	0.374252	-0.142539	0.834535	1.26992	0.22479
ABCF2	0.49268	0.36221	0.817807	1.26518	0.694647
ABL2	-2.24271	-1.36427	-3.2559	-2.87829	0.41261
ACAD9	0.40439	0.956931	0.681599	0.91331	-0.0541869
ACAT2	0.101148	0.337445	0.0221281	0.308221	-0.154977
ACO1	-0.676148	-0.923802	-0.105735	0.0544478	0.502322
ACOT9	0.418719	0.537313	0.125025	1.5014	0.578083
ACP1	0.728537	0.501966	0.633722	0.47408	1.06353
ACTR1A	-0.344194	-0.322631	0.112159	-0.686443	0.940807
ACTR3	0.166464	0.201493	1.61617	1.75357	0.54175
ADH5	-0.0956879	-0.156956	-0.0466608	-0.222226	0.830279
ADI1	-0.143752	-0.28923	0.16273	0.0374747	0.148596
ADK	0.270841	0.42362	0.0996568	1.02137	0.830702
ADNP	-0.821455	0.229482	0.532156	0.582203	0.847447
ADO	0.261358	-0.840522	-0.461359	0.0847637	0.426105
ADSS2	0.0345795	-0.0725052	0.483016	0.447188	0.754258
AFG3L2	-0.149371	0.514618	0.471593	0.570963	-0.0442349
AGFG1	1.22239	2.50779	3.01073	3.82443	2.10549
AGO1	0.318024	0.453718	1.09806	1.1976	1.03277
AGPAT3	-0.376492	-0.0285692	1.62812	2.70935	1.81409
AGPAT5	-0.29956	-0.131245	-1.926	-0.266302	0.357648
AGPS	0.0988231	-0.057622	1.42809	1.19572	1.91879
AIMP1	0.969776	0.820021	0.665949	0.283359	0.0489678
AK3	0.201634	0.152851	0.681232	0.226894	1.01996
AKIP1	-0.165542	-0.0450605	0.615055	0.547616	1.97791
AKIRIN1	-0.10396	-0.237391	-0.422495	-0.677128	-1.09041
AKIRIN2	1.45219	1.7336	1.25593	1.00472	1.55467
ALDH16A1	-0.389042	1.09954	0.596361	0.322889	1.2078
ALDH1B1	-0.606807	-0.149509	0.886491	0.72398	0.567337
ALG3	0.549532	0.624876	0.680697	0.747396	0.361291
ALKBH1	-1.05658	-0.263034	1.12928	0.40439	0.397238
ANGEL2	0.0720478	-0.0661495	-0.643943	-1.14168	0.539033
ANKFY1	-1.2109	-0.628817	-0.486559	0.308122	0.635453
ANKH	-0.18714	-0.269169	0.181066	-0.122715	1.60139
ANKLE2	0.483102	0.921378	0.908778	1.35045	0.574989
ANKRD17	-0.220659	-1.66997	-1.03882	-0.392174	0.567579
ANP32A	0.516343	1.06719	1.51476	1.85081	0.670258
ANP32B	-0.245966	-0.315042	-0.888549	0.510619	0.906098
ANP32E	-0.9917	-0.708831	-0.447459	-0.213662	-0.330628
ANXA4	-0.263034	0	0.129834	-0.276737	0.202596
ANXA7	0.290167	0.257496	0.930322	0.327735	0.746582
AP1S2	-0.190854	0.241008	1.26933	1.26839	0.34715
AP2A2	1.01115	0.670417	1.82405	2.35972	2.12542
AP3M1	0.310246	0.0401571	2.67417	1.95936	0.342407
APLP2	0.629754	0.516372	0.695775	0.601304	1.86296
APPBP2	1.28696	1.19609	0.610809	1.19729	2.39067
APPL1	2.75489	2.64386	-0.825277	-1.25968	2.14538
APTX	0.566564	0.622219	-0.501097	-0.839776	1.78877
AQR	-0.0997731	0.438121	-0.485178	-1.23725	0.0591692
ARF1	0.292966	0.254785	0.268095	0.37178	0.00812403
ARF3	0.107829	0.0956957	-1.01321	-0.0734941	0.184038
ARF4	0.300355	0.726137	1.12	1.40545	1.45837
ARHGAP11A	0.277681	-0.408701	-0.950736	-0.4342	0.532003
ARL6IP5	-0.47002	-0.77185	0.440573	-0.543824	0.467048
ARMC10	0.17825	-0.173625	1.95771	1.72186	0.300531
ARNT	0.299376	-0.844077	0.246438	0.358122	0.399951
ARPC1A	-0.00408019	-0.333816	-0.000873038	-1.28078	0.150063
ARPC5L	0.401448	-0.234588	0.0992026	0.960409	0.43857
ARPIN-AP3S2	0.82318	1.54997	1.21932	1.13194	0.274524
ARPP19	1.38459	1.77219	1.75211	2.87203	1.37039
ASB1	0.49304	2.68252	2.81102	2.91682	2.6333
ASB3	-0.48707	-0.326165	-0.404005	0.339656	0.977219
ASXL1	-0.268196	0.649093	-0.145592	-1.05616	0.979893
ATAD2	-0.0182418	0.116918	0.17662	0.679363	0.495601
ATF7	0.258512	-0.334001	0.81598	0.543263	0.118708
ATG10	-1.41087	-0.971986	-0.222392	0.333424	-0.522609
ATG12	0.061253	0.606989	-0.182864	0.86153	0.724772
ATG13	0.670416	1.39854	1.67879	1.89714	1.37464
ATG3	-0.107606	-0.0754603	1.20645	1.39548	0.0152253
ATG4B	-0.782769	-0.177048	-0.104914	0.169277	1.62217
ATP5MJ	0.36606	0.449161	0.452379	0.695449	1.41731
ATP5PB	0.557514	0.417589	0.681163	0.103325	-0.00173868
ATP5PF	-0.0248279	-0.109076	-0.370714	-0.564913	0.660237
ATP6V1C1	0.809712	1.36457	2.19689	2.15443	-0.397449
ATPAF1	1.1854	1.62015	1.04933	1.09824	1.63955
ATRX	-0.446064	-0.105027	-0.275693	-1.03242	-0.551796
ATXN1L	-0.106422	-0.417085	-1.37164	-2.2171	-0.662571
AURKA	0.618841	1.11946	1.42649	1.50164	1.03271
AVL9	2.35364	2.47393	1.84022	2.12456	1.03308
AZIN1	0.695932	0.832003	0.685002	0.587874	0.344892
BABAM2	0.163499	-1.25154	1.04484	2.09289	1.04665
BAG5	1.2903	0.756443	1.6673	1.6999	0.761866
BCL2L13	0.0271377	0.462415	-0.371969	-0.568661	0.0865099
BFAR	-0.617384	-0.376376	-0.441227	-0.104525	0.917321
BIRC5	0.230333	0.51498	0.908064	0.517078	0.603642
BIRC6	-2.20789	-0.365133	-0.83516	-0.287282	0.81996
BLM	-0.570829	-1.14103	-0.448053	-0.654503	0.462705
BMI1	0.634351	0.506185	-0.747173	-0.306908	0.374663
BNIP2	0.362532	1.77367	2.067	2.80817	1.66348
BRAP	1.19599	2.04294	0.729846	2.42438	1.69627
BRAT1	0.962154	1.67117	2.06871	2.5373	0.116821
BRIX1	0.785424	1.08748	3.39232	3.55149	1.51677
BRK1	0.2625	0.486533	0.520012	0.157771	0.570854
BSG	0.288045	0.0134844	0.465156	0.502631	0.23475
BTF3L4	0.870971	0.980475	1.85798	2.22618	1.0629
BUD23	-0.393091	0.0259324	-0.196451	0.446288	0.257462
BZW1	-0.279859	0.117254	0.45103	1.39989	-0.0324093
C15orf39	0.34717	1.87869	2.01251	3.23879	1.73628
C16orf87	0.560262	-0.192645	0.951189	0.0253	1.19996
C1orf52	-0.982427	-1.41504	-1.36524	-2.16993	1.32474
C4orf3	0.134717	0.375244	0.847875	0.744794	0.247255
C6orf89	-0.339668	1.07179	1.4267	1.27297	2.26991
C8orf33	0.343803	0.803828	1.18608	0.843334	0.748715
CACYBP	0.438409	0.835088	0.646954	0.871864	0.763919
CALCOCO2	-0.258312	-1	-1.01693	-0.803349	0.398913
CALM1	-0.0984816	0.677465	1.01919	1.62444	1.63309
CALM2	0.208216	-0.0985625	0.414131	-0.342778	0.426812
CALM3	0.418729	0.667084	0.392876	0.755191	2.12136
CALU	0.70411	0.911804	1.59852	1.29713	1.09
CAMKK2	0.119593	0.13701	0.59474	0.124661	0.708156
CAND1	-0.0083033	-0.442165	-0.655328	-1.06782	0.740593
CAP1	0.124121	-0.148603	0.153194	0.122753	0.102983
CAPRIN1	0.274434	0.872197	1.10736	1.02925	-0.192223
CAPZA1	-0.585325	-0.595193	0.608833	0.480172	0.270868
CAPZA2	0.194596	-0.0885849	1.22002	0.677336	0.000999102
CAPZB	-0.557712	0.0186483	0.158909	0.844286	0.642664
CBX2	2.08664	2.41699	-0.681833	0.818934	0.949421
CBX3	0.129616	0.734536	0.571138	0.990923	1.15656
CBX4	0.44384	0.160413	-0.125132	0.0597753	0.217551
CBX5	0.839223	1.47596	2.47372	2.41162	2.44747
CCDC115	0.830075	0.263034	0.343172	-0.0813396	0.370215
CCDC25	0.0395853	0.636373	1.21972	1.38534	1.43214
CCDC47	-0.136502	0.295009	0.71238	1.71142	1.37382
CCDC90B	-0.304153	0.00829321	0.890169	0.223466	0.560628
CCNA2	0.46254	1.01839	1.03589	1.44998	0.726937
CCNB1	-0.00856201	0.199309	-0.201653	-0.433825	0.329305
CCNK	-0.305448	0.147557	-0.290983	1.1505	0.271377
CCNL2	0.236787	0.21818	-0.465216	-1.8231	0.19337
CCNY	-0.553126	-1.40711	0.772417	1.30541	0.178732
CCT4	-0.295871	-0.387245	-0.414324	-0.515442	0.189874
CCT5	-0.0229341	-0.0193637	0.106596	-0.0824329	0.725257
CCT6A	0.425368	0.820987	0.425291	0.607564	1.2904
CD164	1.42183	1.70016	0.684722	1.22885	2.20205
CD63	0.279569	0.145083	-0.0588284	-0.0641966	-0.178232
CDC27	0.133049	0.279076	0.446984	0.567775	1.5158
CDC42	-0.246418	-0.323645	-0.783079	-0.964673	-0.424349
CDC42SE1	0.360725	0.722375	1.14012	0.510962	-0.34376
CDCA2	0.370727	0.180694	-0.818129	-1.10843	1.37772
CDCA7	0.499466	0.377837	1.90033	2.48647	1.769
CDK1	-0.642328	-0.740879	-0.544068	-0.0539269	0.318012
CDK6	0.291034	0.284897	0.658637	0.40941	0.143739
CDS2	7.54952e-15	1.45943	1.65208	-0.673019	1.05909
CDT1	0.740218	1.99544	1.41473	2.71482	2.38252
CEBPB	0.706297	0.381064	0.739558	0.239576	0.696344
CEBPG	0.971742	1.75317	1.59393	2.42324	2.31521
CEBPZ	0.846883	-0.375509	-1.23877	-0.741512	-0.195089
CENPA	1.37851	0.893085	2.89153	2.62094	1.19318
CENPF	0.649567	0.508405	-0.00772388	-0.485361	0.952794
CENPO	0.678072	1.63472	1.98741	2.57946	1.0275
CEP57	1.30343	0.371607	1.17132	0.936774	-0.0498599
CEPT1	-0.773148	-0.706034	0.575502	1.31247	1.28492
CERS2	0.328002	0.402455	0.640461	-0.315238	1.02429
CFL1	0.274533	0.186416	-0.099459	0.245346	0.317848
CHAF1A	-0.0980777	0.195187	0.532558	2.3704	-0.190234
CHAF1B	1.04891	2.39855	1.67439	1.15706	0.737865
CHCHD1	1.18085	1.71045	1.72489	1.54633	1.789
CHCHD4	-0.531552	-0.143527	1.07039	1.47699	0.804023
CHD2	0.812541	-0.306103	0.636243	0.0508952	-0.00355153
CHD3	0.430953	0.113943	-0.596935	0.577767	-0.0930756
CHD4	0.347928	0.247452	0.0492265	0.732396	0.362906
CHD8	-0.0580056	-0.357322	0.192236	0.382761	-0.127986
CHMP1B	0.881356	1.14684	-1.53766	-1.30117	-0.508044
CHMP4B	0.307616	0.609724	0.176836	0.121977	0.622559
CHSY1	-0.693826	0.597563	1.02192	2.00909	0.777264
CHTOP	1.46651	2.49985	2.39413	3.58833	1.59801
CIAO1	0.0309877	1.04369	0.600828	1.2452	1.71246
CIAPIN1	0.283793	0.679905	0.403543	0.423228	0.640821
CKAP2	-0.353724	0.312539	1.16756	2.8848	2.25683
CLCN7	0.894217	1.08782	2.94306	3.16586	2.28601
CLK3	-0.912615	-0.871223	-2.50765	-2.95988	0.434169
CLK4	1.63005	-1.37851	-0.185867	-0.23599	0.120919
CLPB	0.823489	0.172898	0.628031	0.592698	2.12275
CLPTM1L	0.191855	0.090634	0.630612	0.33369	0.71627
CLPX	0.10497	-1.36678	-0.567009	-0.09901	1.56931
CLSTN1	0.171241	0.203015	0.6947	0.907889	0.981258
CMPK1	0.352397	0.678295	-0.31719	-0.137783	-0.132137
CNBP	0.178945	0.12664	0.396449	0.295139	0.286845
CNIH1	-0.22296	-0.239631	0.640866	0.55239	1.20915
CNOT1	0.284485	0.476616	1.1092	1.6308	0.90815
CNOT10	0.353266	-0.024297	0.49548	1.14192	0.719795
CNOT6	0.260311	0.612048	0.199039	0.467926	-0.409771
COA3	0.1622	0.217549	-0.0166848	-0.592737	0.892067
COA4	0.163217	0.140526	0.318468	1.11279	0.490423
COA7	-0.208099	0.0306063	0.623916	0.267772	-0.263024
COA8	-0.226741	0.55915	0.369523	1.30368	1.00986
COPS2	0.785794	1.14269	1.02012	0.870825	1.00467
COPS3	-0.17366	0.468552	1.17758	1.73835	0.0441816
COPS6	0.0145103	0.229388	-0.297734	-0.368164	-0.132607
COPZ1	2.09198	0.887332	0.940918	1.24868	2.03243
COQ3	0.665581	-0.147951	-0.775171	-0.509553	0.101352
CORO1C	0.164048	0.0713711	1.19674	0.839874	0.0400175
CPD	0.158433	0.159178	0.574694	0.482362	0.669298
CPNE3	0.241615	0.221214	0.485551	0.303378	-0.429485
CPSF2	0.625709	-0.0271361	-0.18656	0.415037	-0.374938
CPSF6	0.932886	2.2415	2.22812	3.24921	1.89723
CPSF7	0.69245	0.480286	1.3464	1.29839	0.260865
CRK	1.05584	-0.36813	0.363779	1.0578	1.46932
CRKL	0.863129	0.30558	0.489925	-0.713895	0.075211
CRLS1	0.231554	0.147409	-1.1132	-1.04381	0.549824
CRTAP	0.190281	0.224945	0.674377	-1.41949	-0.107714
CSDE1	0.552031	0.944795	1.25054	1.2086	0.83703
CSE1L	0.150741	0.254498	0.173882	-0.465256	0.737049
CSK	0.292059	0.121109	0.287288	-0.356893	-0.902777
CSNK1A1	0.11047	-0.606871	-0.942008	-1.94346	-0.231868
CSTF1	-0.699358	-1.14558	2.04956	2.20037	-0.0125413
CSTF2	0.628879	1.6502	1.46455	2.50014	2.74763
CTDNEP1	-0.0176926	0.632291	0.929898	0.732094	1.26948
CTDSPL2	-0.321928	0.334778	0.209336	0.663167	1.14739
CTNNA1	-0.173075	0.0313785	0.250863	0.768904	0.262105
CTNNBIP1	-0.0500407	1.90689	1.81511	2.16657	0.825059
CTPS1	0.00775761	0.224607	1.88232	1.14332	1.21376
CTSB	0.157011	0.0803853	0.541161	0.415595	1.67034
CUL1	-0.288612	-0.350448	0.141153	0.195016	0.176164
CUL3	-0.371223	-0.97738	-0.361909	-1.01701	0.897625
CUL4A	0.394009	0.263885	1.5657	1.56291	0.49769
CWC15	-0.393928	0.269509	-0.149559	1.13289	1.42497
CWC25	-0.200299	0.0822148	-0.367292	0.77537	1.16318
CYB5B	-0.233074	-0.328311	-0.614564	-0.336555	0.717459
CYLD	1.54986	2.80735	1.68053	2.20274	1.74643
CYRIB	0.0126354	-0.415147	0.797542	2.72159	3.31794
DARS1	-0.193536	-0.115176	-0.329676	0.515992	-0.0459636
DAZAP1	0.233983	0.371794	0.894551	0.951966	1.36421
DBNL	-0.390884	-1.0094	0.730503	-1.66439	-0.918692
DCAF13	1.01241	0.7445	-0.327158	1.15893	1.18179
DCAF6	-0.472488	-0.101232	-0.753839	-0.267342	-0.115596
DCAF8	1.83633	2.57415	1.95208	1.20162	0.499495
DCTN2	0.624764	0.773882	0.248604	0.796166	-0.190197
DCTN5	0.282087	1.41524	0.847897	1.76273	1.14253
DCTN6	0.351763	1.66297	0.0597421	-1.10196	-0.503743
DDRGK1	-0.893442	-0.788722	0.0867049	0.207093	0.684315
DDX18	0.337865	-0.229026	-0.146108	-0.459255	0.722201
DDX21	-0.0603296	0.251039	-0.12413	0.217912	-0.0293687
DDX46	0.633745	-0.121351	-0.0878896	-0.139216	0.544028
DDX5	1.6282	2.00594	2.60583	2.39373	1.68861
DDX52	0.620855	2.80584	1.41065	2.12199	2.55192
DENR	-0.725008	-0.584135	-0.594124	-1.24641	0.357512
DERL1	0.533176	0.964147	0.728454	1.02106	0.797112
DERL2	0.231418	0.938864	0.956721	0.390344	2.2906
DESI1	0.732325	1.0182	1.02147	-0.254324	0.160554
DHCR7	0.371007	1.07555	-0.218734	-0.21752	0.990251
DHODH	0.726318	2.33985	2.94331	1.92388	0.729177
DHX36	0.261492	1.29897	0.41088	1.09311	1.85408
DIS3	0.0570811	-1.41348	-1.44724	-1.13049	-0.0206357
DKC1	0.0716742	0.380387	0.330043	0.703291	0.375185
DLAT	1.62495	0.665444	1.23545	1.57826	0.148068
DLD	0.199445	0.53428	1.08865	0.944781	0.815549
DLGAP4	-0.103369	1.06711	1.28482	2.12658	1.11868
DNAJA1	0.178177	1.2543	1.70721	2.24061	1.23418
DNAJA2	-0.304488	1.27041	1.25909	1.65507	2.27935
DNAJA3	-1.0431	-1.46176	-2.10411	-1.68581	0.00234043
DNAJB1	0.0877346	-0.332439	-0.765737	-0.675577	1.44692
DNAJB11	0.471692	0.893065	1.23593	1.10817	-0.87997
DNAJC10	0.604819	0.239676	0.10216	0.285931	0.572795
DNAJC19	0.249359	1.76494	0.386058	0.0554131	-0.293919
DNAJC5	0.555697	0.219024	-0.445507	-0.47483	0.0805289
DNASE2	-0.167302	0.0911845	-0.177718	-0.476028	0.310303
DNM1L	0.931404	0.973082	2.12904	1.61697	0.402952
DNM2	0.291403	0.584963	0.133831	0.362251	0.736774
DNPEP	0.928917	1.24793	-0.148658	-0.452624	0.387054
DPH3	0.871928	1.92479	1.86993	1.64693	2.16852
DPM1	0.644936	1.14018	1.3594	2.13367	0.472197
DPY19L4	0.505564	-0.471072	2.0614	2.47275	2.15836
DPYSL2	0.821513	-0.478047	-0.212814	-0.202852	0.818187
DR1	0.791285	0.387607	-0.0441863	0.122722	0.135797
DROSHA	0.34433	0.173511	0.238614	0.482917	0.423892
DSTN	0.145238	0.274279	0.41341	0.686649	0.104722
DTL	-0.138928	-0.258023	0.370681	-0.0609906	1.24277
DUT	-0.0430687	-0.554331	0.745792	-0.37071	-0.1887
DVL3	0.609431	1.28138	1.72181	1.95964	1.32263
DYM	1.8985	1.41308	2.70885	2.29952	2.33166
DYNC1LI1	0.337268	1.66205	0.715202	1.4548	1.72642
EAPP	1.17414	0.920123	0.891701	0.427048	0.64822
EBNA1BP2	0.240106	0.115786	0.0497966	-0.782032	0.640625
ECHDC1	-0.0292155	0.0650624	0.325076	0.677992	1.13306
EEF1E1	-0.761261	-1.06096	-0.58918	-1.365	0.382751
EEF2K	1.3066	3.19243	2.15252	2.80327	1.23885
EFHD2	-0.0280563	1.08859	1.10994	1.2175	0.161657
EFR3A	-0.223534	-1.01317	-0.160001	-0.325879	1.30571
EFTUD2	0.511566	0.312054	0.822544	0.118355	0.808485
EID2B	-0.447459	-1.73697	-1.6199	-1.23847	0.196429
EIF1	0.0728557	0.474198	0.993981	1.61219	0.990909
EIF1AD	0.530515	1.89308	0.517485	1.85322	1.57817
EIF1B	-1.4881	-0.633872	-0.129161	-0.446563	-0.218605
EIF2AK1	-0.352591	-1.3877	-0.19055	0.0914661	0.158936
EIF2B3	-0.183371	0.22092	-0.514573	-4.66294e-15	0.519427
EIF2S1	0.166924	0.591299	0.725473	1.32669	1.50873
EIF2S2	0.803469	0.966038	1.89879	1.79353	2.28003
EIF2S3	0.0160335	0.232687	-0.0230559	0.122632	0.703774
EIF3A	-0.257749	-1.26069	-0.770264	-0.297771	0.567337
EIF3J	-0.192967	-0.223167	0.42519	0.635128	0.196693
EIF4A2	0.376619	1.46963	0.966365	1.31514	1.13661
EIF4E	-0.211193	-0.0885205	0.475333	0.456221	0.00683201
EIF4EBP2	0.0892673	-0.492516	1.40664	1.07026	0.65319
ELOA	-0.176379	0.645132	-0.196203	0.159278	1.57653
ELOC	-0.322581	-0.521039	-1.51658	-2.45802	0.791968
ELP2	1.52546	2.8351	2.81684	2.68735	2.27169
ELP3	0.234838	0.808304	1.42628	2.26989	1.89303
EMC1	-0.142543	-0.982078	-0.567798	-0.334001	0.747441
EMC7	-0.157568	-0.036812	-0.599218	-0.439222	0.132686
EMC8	-0.1397	-1.00144	-1.05279	-1.24594	0.162883
EMP2	0.696851	-0.343275	-0.229998	0.730475	0.102008
ENTR1	0.424306	1.23524	0.882578	2.76434	0.138605
ENY2	0.00459083	-0.508676	0.1257	-0.113578	1.16622
EP400	-0.148644	0.269396	1.13186	1.23456	0.256086
ERCC1	0.073529	1.66442	1.61826	1.42368	0.81078
ERCC2	0.777608	2.36257	0.337035	0.103093	-0.162999
ERLEC1	0.510058	1.07003	0.656831	-0.350978	-0.544094
ERO1A	0.407649	0.891747	2.16244	3.00813	1.12287
ESD	-0.116793	-0.181871	-0.0194273	-0.0136319	-0.174465
ETF1	-0.155765	-0.161062	0.00460081	0.39174	0.686562
EXOC2	-0.253636	0.00242674	2.05866	0.832446	1.56187
EXOSC1	-0.22328	-0.628262	-0.716207	-0.569021	-0.75291
EXOSC9	0.356148	0.570504	1.75759	1.29585	0.595543
EZR	0.523676	0.574519	0.648535	1.30472	1.08839
F11R	-0.147557	-0.928917	3.00237	1.71164	1.36761
FAM136A	-0.391555	0.0349051	0.952526	0.98294	0.469387
FAM199X	1.11476	1.47058	1.48478	1.4348	1.52267
FAM204A	0.280108	-0.121109	1.88799	1.88452	-0.482553
FAM210A	0.451874	-0.584963	-0.459432	-0.36257	0.777013
FAM210B	-1.08365	-1.20811	-0.0223027	0.0109335	0.388578
FAM98B	0.879325	0.915049	-0.114098	0.522559	-0.370573
FASN	0.0353339	0.218028	-0.35371	0.101222	0.0945232
FBXO28	-0.161463	0.149576	0.689551	1.75917	0.548152
FBXO9	0.0696484	0.494961	0.654109	0.671421	0.522756
FBXW11	1.21143	-2.1105	-0.702852	-1.41221	0.251607
FBXW2	-0.205714	1.3342	0.768674	2.31865	1.55438
FDFT1	-0.11734	-0.366128	-0.280481	-0.372264	0.419294
FDX1	-1.30256	-0.434937	-0.409546	-1.01577	0.139611
FECH	-0.358454	1.00928	0.0535155	-0.893428	0.0852474
FEM1B	-0.700163	-0.536361	-0.491659	-0.678072	0.385824
FGFR1OP2	-0.206451	0.115477	0.16135	-0.276858	0.38753
FLNB	0.884399	1.04742	2.1629	2.18357	1.8373
FMR1	-0.307429	-0.418227	-0.0947956	-0.130624	0.168033
FOXK2	0.471265	1.50213	2.87234	3.59595	2.10073
FTH1	0.876232	0.622585	0.284022	-0.118947	1.59974
FUCA2	0.88371	1.34507	1.40385	0.947359	2.01626
FUNDC1	0.627624	-0.428843	-0.0708956	0.444582	0.412641
FXR1	-0.903553	-0.500026	0.944393	0.337164	0.777445
G3BP1	0.395287	0.60261	1.67391	1.46589	0.137335
GALNT1	0.938195	-0.152003	-0.230183	0.229929	0.672523
GAPVD1	-0.49488	-0.470946	0.93714	-0.023059	0.495327
GATAD2A	0.463548	1.20348	1.38308	1.73565	1.74872
GBE1	0.454123	0.432457	0.676376	0.505592	0.334823
GCLC	-0.309548	-0.435917	-0.0112138	0.180637	0.214948
GCSH	0.0155969	-0.338585	-0.331206	0.273934	-0.541781
GDE1	-0.309821	-0.208834	-0.00264986	0.313	0.164455
GEMIN5	-1.14553	-1.25245	-0.738253	-1.68749	0.288314
GET4	-0.152003	1.16993	0.427833	0.644151	1.79058
GFER	1.31918	1.4277	2.10823	2.27148	2.86559
GFM1	0.250413	-0.112451	0.504362	0.117126	0.77845
GGA2	-0.22025	0.0744937	0.59767	1.66418	0.68585
GHITM	0.250474	0.20395	-0.0883418	0.15438	0.306373
GID8	0.476438	0.615563	0.425505	0.343774	0.111169
GIGYF2	0.652077	0.974005	0.0365597	-0.0335833	0.49471
GLG1	0.273934	0.944918	-0.167919	-0.0919112	0.297273
GLRX5	0.00405266	-0.340805	-0.310477	-0.429261	0.398701
GLUD1	0.0818464	-0.140609	0.212862	0.288632	0.804001
GLUL	0.219599	1.23005	0.509188	1.03152	0.685781
GMCL1	-0.523495	0.581687	0.624619	0.344722	0.953046
GMEB1	-1.32193	-0.847997	-1.26748	0.311944	1.08081
GMNN	0.0113351	-0.0971436	0.226011	-0.0716945	0.325808
GMPS	0.0265418	1.09311	1.90111	1.06099	2.34814
GNAI3	0.470667	0.351259	0.342446	0.813297	-0.075682
GNB1	-0.135567	0.255748	0.830152	0.78003	0.625992
GNL3L	-0.0660262	0.469514	0.211972	0.0614888	1.27408
GNPNAT1	-0.144423	0.0889509	-0.196582	-0.386298	1.42337
GOLGB1	-0.16601	0.237989	1.25219	1.19514	1.35546
GOLT1B	1.3018	1.47005	0.901397	2.27279	1.26417
GORASP2	-0.48786	-1.1964	0.604331	0.106031	-0.0262455
GPAT4	0.846211	3.08008	4.6808	5.26616	3.14962
GPBP1	-0.90498	0.0341258	0.698197	0.930858	1.47464
GPCPD1	-0.777608	-0.847997	0.0662732	-2.01594	0.0114167
GPI	0.663076	0.916943	1.48062	1.49562	1.10717
GPN2	0.529482	2.20499	1.53237	2.86372	2.67658
GPT2	0.138703	0.943546	1.06556	1.31685	1.45463
GRB2	0.407337	0.451277	0.578902	0.899386	0.0210509
GRPEL1	0.0489562	0.781269	1.0321	1.07049	0.249725
GRSF1	-0.62632	-0.92742	-0.666122	-0.839904	0.786944
GSK3B	-0.0566662	0.650535	3.18438	3.60659	1.94612
GSPT1	1.17492	1.55474	1.5097	1.50176	2.89448
GTF2F1	-0.199672	0.877143	0.644335	1.31937	2.69596
GTF3C1	0.145027	0.88779	1.16465	1.31445	0.293047
GTF3C3	0.686716	1.14756	-0.0344867	0.175151	-0.162545
GTPBP1	-0.403913	-0.422162	0.170039	1.0552	-0.0738987
GTPBP4	-0.834941	-0.911562	0.121092	-0.431786	-0.180965
H3-3B	-0.0153654	0.161613	0.0406181	0.354812	0.521286
HACD3	-0.831059	-0.623745	0.352444	0.784299	0.377988
HADH	-0.680147	-0.385186	-0.756908	-0.250398	0.775408
HADHA	0.724278	0.106248	-0.0798482	-0.411245	0.668498
HADHB	0.626087	1.02966	0.517575	0.760407	0.920099
HAUS2	0.366847	0.143136	0.578536	1.99035	0.557226
HDAC2	-0.51663	-0.375656	1.36653	1.37247	0.0278633
HEATR1	-0.0727073	0.00073918	0.619529	0.539602	0.19118
HERC2	-0.74512	-0.0344722	-0.0462937	-0.205183	0.997766
HEXA	-0.259379	-0.422271	0.910448	0.528857	0.670551
HIBCH	-0.206666	-0.343718	0.265569	0.420325	0.0047301
HIGD1A	0.34039	0.386223	-0.197182	0.190182	0.222801
HIKESHI	0.0801703	-0.326767	0.712198	0.626783	0.681288
HLCS	2.98299	3.45943	2.13348	3.47299	2.45916
HMG20A	-0.438703	-1.26134	-1.1827	-0.378869	-0.32485
HMGB1	0.319296	0.575817	1.22814	1.17029	0.615598
HMGB3	0.603902	1.33938	1.17053	1.52202	2.05343
HMGCS1	-0.0400866	0.931651	0.645625	0.982904	0.572689
HMGN4	0.082746	0.649093	1.67188	3.54417	1.15627
HMOX2	1.02906	0.546271	0.526346	0.691502	0.857538
HNRNPA0	-0.0100396	-0.463717	-0.618127	-0.70321	1.06097
HNRNPC	-0.02408	-0.467491	-0.652252	-0.863897	0.112217
HNRNPD	-0.0739188	0.314454	0.24405	0.69478	1.10863
HNRNPDL	0.904748	0.915815	1.98422	3.15467	2.24823
HNRNPH3	0.33412	0.22162	0.120655	-0.411303	1.74639
HNRNPK	0.390929	0.368615	0.501995	0.0191597	-0.0817597
HNRNPU	-0.0660556	-0.0873583	0.479432	0.276335	0.632929
HNRNPUL1	-0.115835	-0.600228	-0.824898	-0.744879	0.206592
HSBP1	0.278339	0.0680573	0.466394	0.104831	0.796541
HSD17B4	0.600689	0.450371	1.82341	1.01716	1.15331
HSPA14	0.694216	0.840254	1.20598	0.986353	0.222077
HSPA4	0.712133	1.30201	2.49249	3.01636	2.50737
HSPA9	0.285285	0.653436	-0.264947	0.26403	1.06283
HSPBP1	0.343438	0.389953	1.06396	1.08633	2.95907
HTRA2	0.722325	0.249572	1.196	0.32577	0.91062
ICE2	-0.321928	0.204141	2.23447	0.63743	-0.0513818
ICMT	0.610805	1.15409	1.64511	2.08816	1.1473
IDE	0.332283	0.406372	0.221355	0.0772638	0.154135
IER3IP1	0.23066	-0.273929	-0.320077	0.0801553	0.69608
IFRD1	0.138682	0.66073	0.5243	1.15285	0.758696
ILF3	0.484331	1.1922	0.869907	0.628034	1.41723
IMP4	0.632949	1.44291	1.24431	1.64238	2.29358
INCENP	0.123695	-0.406116	-0.154006	-1.67095	1.03217
ING1	1.33498	0.799761	0.423183	0.116219	-0.0698004
INPPL1	-0.0471014	0.297582	0.215166	-0.0772723	0.206499
INTS7	0.440573	0.588003	1.76346	0.113211	0.600903
IPO5	1.00761	1.22061	0.00528783	1.608	1.69516
IPO7	0.164347	0.158189	0.916087	1.12278	0.931847
IPO9	-0.264021	0.341181	0.846857	0.832836	0.119152
IQCB1	-2.05153	-1.10535	-0.391359	-1.3641	-0.369751
IQSEC1	0.217747	0.702032	0.678308	1.09347	1.55485
IREB2	1.09221	0.713822	1.94016	2.22658	1.65628
ISCU	0.736017	0.802424	0.128475	0.917746	0.969716
ISG20L2	0.379221	0.287581	-0.316082	0.702166	-0.667016
ISY1	0.819846	0.680194	1.3199	1.01302	0.00212709
ITFG1	0.00635765	-0.33366	0.576825	0.425418	1.82351
ITGB1	-0.153594	0.0429086	0.458728	0.207356	-0.115227
ITM2B	0.258012	0.652808	-0.0261363	0.199543	0.219158
IVNS1ABP	0.229827	0.974528	1.3282	1.80189	0.664992
JPT1	-0.0446334	0.280532	1.20417	1.51901	1.86056
JPT2	1.01749	1.58162	1.95073	1.53729	0.389843
KBTBD6	0.358454	0.389947	0.335347	0.717158	-0.523677
KDELR1	-0.0779774	0.456873	0.650393	0.263491	0.807388
KDELR2	0.601712	0.673275	1.68335	1.63007	1.21817
KDM2B	-0.911869	-0.641221	-1.32255	-1.38831	1.3786
KDM3B	-2.01707	-1.9906	0.564084	-0.97787	0.828936
KDM4A	-0.531444	-1.55347	-1.57854	-3.0048	0.110124
KDM5B	-0.551947	-1.38989	-0.378093	0.335603	0.479063
KIAA0930	-0.287733	-0.472914	0.125858	0.552321	0.15899
KIF2A	0.95273	0.82028	1.06024	1.64359	0.782623
KLF6	-1.26303	-1.36257	-0.347293	0.535524	-0.267171
KLHL36	1.54628	1.63374	1.3972	0.275792	1.99136
KMT2C	0.22764	-1.13993	-1.98633	-2.51987	0.461014
KMT2D	0.342431	0.82957	1.33346	2.11445	1.36803
KPNA1	0.582671	0.380934	1.31868	1.48699	1.16387
KPNA4	0.484218	0.403081	1.53862	1.34797	-0.409159
KPNA6	-0.168073	-0.155542	0.30985	0.841107	0.0453504
KPNB1	1.02232	2.29584	2.51442	3.03668	1.49771
KRR1	-0.298658	1.73521	-0.284955	1.21871	1.99164
LAMC1	0.920041	0.54633	0.0391229	0.42553	2.66458
LARP4B	0.464668	0.363245	1.137	-0.260079	0.25708
LARS1	-0.553081	-0.385092	1.9445	1.47162	0.45771
LDAH	1.29278	0.321928	0.340984	-0.850125	-0.576239
LDHA	0.466025	0.418778	0.862312	0.816042	0.485424
LEMD2	-0.343207	-0.387023	-0.655691	-0.813923	0.878887
LETM1	0.577834	0.344383	1.00023	0.854405	1.17837
LIMK2	-0.551015	-1.69188	0.0744305	0.212561	1.40395
LIN7C	-0.00446145	-0.519586	-0.500767	-0.915111	-0.572743
LMAN2	0.14919	-0.24529	-0.0779203	-0.155665	0.563101
LNPK	0.253757	-0.578299	0.648932	-0.278976	-1.19636
LPGAT1	-0.110261	-0.616929	0.621663	0.446857	1.02937
LRCH3	-1.05153	-1.2138	0.623802	1.138	1.46597
LRP11	0.647623	0.341021	0.424856	0.718587	1.11449
LRP5	-0.974909	-0.0470588	-0.144608	-0.611847	0.634165
LRPPRC	0.322521	0.334626	0.371491	0.326698	-0.159148
LRRC58	0.105154	0.61186	0.896599	1.07487	-0.322533
LRRC59	0.00790169	0.239599	1.23568	1.34899	0.716128
LTA4H	0.0730537	0.39466	0.848124	0.585543	0.162317
LUC7L3	0.0360357	-0.138506	0.458008	0.276185	1.29756
LUZP1	0.49829	0.616935	-1.4229	-2.47443	0.309391
LYN	0.441033	0.784987	-0.0230836	-0.215729	0.481776
MACF1	0.749127	0.625726	0.400328	1.03917	0.430699
MACO1	0.459432	0.338416	-0.635547	-0.649353	0.949706
MAD2L1	1.27403	0.878786	1.73801	1.37061	-0.567736
MAGOH	0.356032	0.49683	0.167932	0.630283	0.290014
MAP4	1.28823	1.63072	1.83018	1.81437	2.42736
MAP4K4	-0.57289	-0.549806	0.677265	1.26136	0.476972
MAPK1IP1L	-0.355558	-0.712444	-0.794028	-0.800969	0.134318
MAPK8	-1.02857	-2.4975	-2.0566	-1.42588	-1.30621
MAPKAPK3	0.0049323	-0.22065	0.397574	0.723321	1.14262
MARCHF5	0.44191	0.0874628	1.46809	2.0926	1.38392
MARCHF6	0.715465	1.10103	2.22197	2.14756	1.79515
MARCKSL1	0.91983	0.974277	0.207416	0.766234	0.229633
MARK3	-0.165505	-0.0671142	-0.100803	-0.128172	0.649855
MBD2	0.0150712	0.446975	0.573107	0.712114	0.389214
MCFD2	0.515763	0.786026	0.506685	1.00699	1.51251
MCM4	-0.323141	-0.846177	-0.560772	-0.473412	-0.87024
MDH2	-0.690672	1.20387	1.25565	2.42201	2.16534
ME2	0.162271	0.415037	0.736966	-0.319735	0.123612
MEAF6	0.252792	-0.495585	-0.122292	-1.3159	0.29631
MED10	-0.00363979	0.20348	-0.245961	-0.524452	0.693964
MED14	-0.447698	-0.146841	-1.46119	-1.03474	0.167238
MED28	0.527273	0.752124	-0.184687	-0.217163	0.414864
MED29	1.08746	1.77552	0.617384	0.925506	2.4255
MEF2D	1.22778	1.43013	-0.459432	0.447459	-0.569483
METRNL	0.207885	0.578278	-0.63743	0.603578	0.81512
METTL13	0.451527	0.123201	-0.130693	0.949298	0.460187
METTL9	0.779703	0.774903	0.918839	0.669286	1.56272
MFAP1	-0.557995	0.321928	-0.373573	-0.174264	-0.362053
MFAP3	0	0.536053	1.05247	0.212932	-0.161229
MGST3	1.19794	-0.765535	0.0177156	1.03814	0.445858
MIA3	0.312565	0.647023	0.517058	0.284306	1.10688
MIB1	0.746243	3.0902	1.27635	0.55849	1.11991
MID1IP1	0.409824	0.114008	-0.0919225	0.278915	0.274449
MIEF1	0.141661	-0.158827	0.744055	0.66898	1.51738
MIER1	0.396214	0.253625	1.07207	1.00142	0.0872361
MINDY3	-1.29639	0.691534	-0.112681	0.422651	0.469723
MKI67	0.325524	1.06368	1.19212	1.11642	0.598574
MKLN1	1.43534	1.93569	2.91459	3.46061	1.61651
MMUT	1.17306	-0.180572	1.0761	1.1159	0.238705
MOB1A	-0.999768	-0.875321	0.729634	0.674497	0.593554
MOV10	1.65944	3.63106	1.78939	2.87241	2.51698
MPHOSPH6	-0.471675	0.485427	0.816495	0.937971	-0.399011
MPRIP	1.21561	2.23858	2.3799	2.19028	2.91151
MPZL1	0.963372	0.988858	1.04995	0.890798	0.443037
MRFAP1	0.167565	0.602436	0.74135	1.55342	1.93343
MRM2	0.254454	0.131597	1.06434	2.08319	-0.115801
MRPL14	0.530762	-0.18552	-0.784787	-0.417542	0.121385
MRPL17	0.246147	0.155109	-1.52565	-1.11823	0.462724
MRPL19	0.174755	0.0426146	1.31501	0.635604	-0.366612
MRPL20	0.227475	-0.180324	-0.739568	-0.0714984	-0.485204
MRPL3	-0.197362	-0.192689	-0.305653	-0.182632	0.374642
MRPL30	-0.101195	-0.293408	-0.61179	-0.598122	0.111061
MRPL42	0.0465076	-0.530859	-0.383329	-0.584963	0.907347
MRPL44	0.154729	1.15887	0.552231	1.99577	0.314966
MRPL47	-0.453527	-0.847606	-1.21683	-1.13334	0.108994
MRPL52	-0.145066	1.3745	1.66684	0.98219	0.877317
MRPL57	0.245508	0.119073	0.506344	0.38946	1.24373
MRPS10	0.0975165	0.0637591	0.318165	-0.149514	0.854861
MRPS14	0.0242475	0.171434	0.0891159	-1.00121	0.248343
MRPS16	0.164357	-0.276798	-0.207891	-0.391398	0.516445
MRPS17	0.268116	0.406602	0.314021	-0.0344698	0.15158
MRPS18A	0.191332	0.294426	0.952952	-0.200036	0.149478
MRPS23	0.462267	0.316801	0.0707209	0.292127	0.224028
MRPS25	0.407604	1.66989	1.49179	0.602635	-0.138589
MRPS28	-0.00506944	-0.0394209	-0.282513	-1.46447	0.0328572
MRPS6	-0.32952	-0.430883	0.832102	0.5964	0.250658
MRPS7	0.724437	0.441059	-0.247912	-0.493403	1.03543
MRTO4	0.495746	1.36002	2.04119	1.48291	0.727684
MSL2	-0.753689	-0.34415	-0.424666	0.934547	0.227584
MSMO1	-0.55819	-0.332105	-0.59138	0.100022	0.485229
MSRB1	3.57061	4.20645	2.0327	2.1023	1.06234
MTAP	-0.304369	0.289941	0.458365	0.0209596	1.04386
MTF2	0.669139	0.730539	2.06597	3.03666	0.769562
MTHFD2	1.04016	1.0199	1.53809	1.72887	0.604785
MTMR2	-0.80621	-0.18974	-0.3905	-0.291745	0.531856
MTREX	1.01123	0.772578	1	1.14439	0.256451
MYADM	-0.197204	-1.80735	0.166194	-0.506764	0.6906
MYCBP	-0.413566	-0.4935	0.554266	-0.0283717	0.266488
MYH9	0.0290022	0.256806	0.323012	0.00913439	0.557182
MYL12A	-0.469884	-0.0555466	0.479666	1.26068	0.308107
MYL12B	0.444769	0.235709	-0.596482	-0.216644	0.0506358
NAA15	0.266302	0.332575	0.659346	0.902243	0.283011
NAA25	0.63743	0.848934	0.649093	1.4934	0.153693
NAA35	1.8642	2.37789	2.62598	3.704	1.94216
NAA50	1.02644	1.98211	2.33217	3.75903	2.04341
NADK2	0.144227	-0.185204	-0.118085	0.231892	-0.395553
NAMPT	0.498315	1.52539	1.91998	2.40808	1.06576
NARS2	-1.43296	-0.500074	2.64386	1.10329	0.850854
NAXE	0.0971801	0.272221	0.113675	0.250364	0.0202741
NBR1	0.496255	0.737779	1.20232	0.664016	0.442853
NCBP1	0.182416	0.182416	0.654471	-0.250626	-0.284377
NCBP2	0.469766	0.676299	0.45393	0.485946	0.947
NCBP3	0.457974	0.296982	0.440014	0.483083	-0.624814
NCLN	1.44537	0.905824	1.21743	0.392054	0.929924
NCOA6	0.254177	0.122265	-0.255595	-0.204011	0.26168
NCOR1	0.307723	0.16051	0.0262267	-0.387485	0.645748
NDC1	0.51454	0.325404	0.492727	-0.13694	1.61078
NDFIP1	0.177901	0.510227	-0.44926	-0.636112	1.2066
NDUFA2	0.114822	0.247163	0.372642	0.627945	0.405195
NDUFA5	0.295438	-0.0152749	0.337736	-0.419541	1.07389
NDUFS1	0.363313	1.06994	1.33789	1.81063	1.02695
NENF	0.375049	0.577217	0.693232	0.891642	0.271236
NEPRO	1.40564	2.75899	1.22865	1.92888	1.79656
NF1	0.237039	-0.151309	-0.132894	-0.938599	-0.0222808
NFATC2IP	1.17319	1.13409	2.01756	1.85406	2.01326
NFE2L1	-0.0113861	1.2266	0.357663	0.3856	0.0983323
NFYB	0.857981	1.01326	-0.675565	-1.15159	1.05419
NIFK	0.72495	0.14488	-0.140381	-0.371209	0.50949
NIPA2	0.836812	1.83999	0.794058	-0.211236	0.512843
NIPSNAP2	-0.784732	-0.182165	0.0167206	0.0658525	1.01519
NKAP	1.63667	2.23228	2.73474	2.867	2.7771
NKIRAS2	-0.400043	-0.425293	-0.617778	-0.115743	-0.395774
NLN	1.20117	1.11619	1.01933	1.33271	0.538289
NME4	-0.17532	-0.535209	-0.0463224	-0.288866	0.144341
NMT1	0.537643	0.961447	0.850822	0.145191	1.82507
NNT	-0.245186	-0.589685	-0.79418	-0.0527953	0.393139
NOB1	-0.182221	0.709038	1.00861	1.63607	0.244875
NOC4L	-0.314817	-0.496567	0.76988	1.16099	1.22829
NOM1	-0.076269	-0.0782252	-0.111326	0.278262	0.0599911
NONO	0.296141	0.20256	1.25329	1.29356	1.75438
NOP14	-0.138478	-0.447474	-0.501674	-0.712782	0.0284485
NOP9	0.69096	0.0250943	0.495282	0.722306	0.36405
NRF1	0.237039	1.31796	1.37346	1.05889	0.68971
NSD2	0.156093	0.11806	-0.1384	0.108686	0.180391
NSDHL	0.515022	1.14472	-0.386355	-0.0402075	0.920416
NT5C2	0.425233	0.746803	0.384116	0.369986	0.636242
NTPCR	-0.0581811	0.0515303	-0.136062	0.0159415	-0.0581722
NUCKS1	0.387568	0.73463	0.884847	0.828155	0.780266
NUDT21	0.92777	1.08124	0.168044	0.8692	1.80911
NUDT5	1.04726	1.35622	2.74352	3.02224	1.27052
NUP107	0.257824	-0.377983	1.22962	1.48471	1.90965
NUP153	-0.188896	-0.723015	0.203186	0.12175	-0.209744
NUP155	-0.0267094	1.02924	1.30743	1.88393	1.17633
NUP160	0.0305228	-0.211896	-0.224354	-0.366128	0.386501
NUP62	-0.068409	-0.0733914	-0.0336021	-0.0576431	-0.0691879
NUSAP1	0.388609	0.997708	0.460833	-0.186463	0.820877
NUTF2	1.42629	1.70857	2.31035	2.57951	3.70635
NXF1	-0.256591	0.097081	0.791254	0.754129	0.337859
NXT1	0.220212	-0.645845	0.504678	-0.220345	0.484833
OARD1	0.703607	-0.313467	0.911709	0.541341	-0.387364
OAZ1	0.153326	0.408132	0.498678	0.982037	0.545317
OAZ2	-0.567605	-0.239146	0.871674	0.79456	0.500277
OGFOD1	0.0943516	-0.124949	0.329905	0.502113	-0.336123
OGFOD3	-0.00868224	0.485427	0.418209	0.022485	-0.305352
OPA1	1.27563	-1.21551	1.42321	0.938278	0.814348
OPN3	-0.256381	0.480604	-0.17899	1.44086	0.61435
ORAI1	0.0638465	0.106915	-1.13245	-0.318888	-0.310911
ORC2	0.796821	0.625709	1.13637	2.04307	1.00252
OSBPL2	1.14602	-0.582045	0.0458948	0.367823	0.957597
OSBPL3	1.28074	1.98208	1.06773	1.6083	1.91678
OSBPL9	-0.871349	-0.522959	1.2987	1.20202	0.183939
OSER1	0.206273	0.273387	-0.0398564	-0.550639	0.767368
OSGIN2	0.670336	0.35772	-0.658963	0.321928	0.926517
OTUB1	-0.315703	-0.102957	0.625071	-0.120099	0.35213
OTUD5	0.459153	0.827892	0.644947	0.0737218	1.07883
OXA1L	0.613703	1.07822	-0.31554	-0.476595	0.483769
PA2G4	1.10559	1.1272	2.34875	2.71588	2.14625
PACS2	1.26595	0.419903	1.00205	1.28951	1.75061
PAFAH1B1	0.546718	0.137097	0.418482	1.08612	2.07444
PAICS	0.531693	0.933337	0.347713	0.684935	1.05878
PAIP2	0.436889	0.956453	0.80485	1.04677	1.02455
PAK2	-0.0253889	-0.0044715	0.95049	1.22651	0.990087
PALM2AKAP2	0.377622	-0.1521	-1.14018	-1.56112	-0.507355
PANK2	1.04483	0.721024	0.285167	0.233882	0.0101674
PANX1	-0.234055	0.652288	0.178053	-0.140083	0.262875
PARP1	0.171451	-0.167687	0.0429361	-0.736966	0.432704
PBRM1	-1.50024	-1.03721	0.226667	1.01207	0.910695
PBXIP1	-1.21501	-0.698998	-1.0163	0.083694	0.317914
PCBP2	0.0661593	0.070934	0.0108896	-0.093488	0.623531
PCCB	0.150752	0.433877	1.22423	1.46056	1.40504
PCGF2	0.479888	1.47765	1.38391	0.848538	2.36613
PCID2	0.597415	0.754667	1.1692	0.743903	0.684487
PCMT1	0.472859	0.22526	-0.146586	-0.345536	0.593533
PCMTD2	-0.298081	-1.61358	0.222392	-0.414335	0.161159
PCNX1	2.47978	2.56224	2.75097	2.83872	2.07272
PDCD11	0.707348	0.891212	1.3484	1.23166	1.448
PDCD2	0.487699	0.573659	0.113001	0.833097	-0.291432
PDCD4	0.238037	0.841859	1.62036	2.02975	-0.392364
PDCL	0.209396	1.00822	-0.288589	-1.63516	-0.829334
PDHA1	0.0524218	0.13116	0.448419	-0.110631	0.564855
PDHB	0.236262	0.916314	0.197005	0.369555	0.468797
PDIA4	0.0929828	0.485543	0.364207	0.317813	0.212944
PDIA6	-0.246628	-0.170363	-0.275171	0.102379	0.287699
PDK3	2.28177	0.701033	1.47114	1.12286	0.664398
PDS5A	-0.187582	0.183185	0.916377	0.943802	0.781863
PDXK	1.10982	1.19549	1.25191	0.85608	2.32407
PEA15	0.502149	0.945815	-0.519472	0.23827	0.543897
PEDS1	1.82062	3.45787	1.62518	2.60068	2.56546
PEX19	0.100137	-0.408665	-0.924348	-0.993755	-0.878868
PEX2	0.280461	1.26849	1.34937	2.93218	-0.288911
PFAS	0.0197841	0.36637	0.745787	0.815575	0.745361
PGRMC2	0.773108	1.02011	1.22446	1.61498	1.17976
PHACTR4	-0.376023	-0.508169	-0.164229	0.0501049	0.0702609
PHB	0.222207	0.161842	0.302142	0.0368271	1.53536
PHF2	-0.603877	-1.3744	-0.377317	0.419477	0.353039
PHF23	0.108439	0.374124	0.4644	-0.56336	0.701197
PHF3	-0.62203	-0.360402	-0.586364	-0.723867	0.758528
PHKB	-0.571157	-0.133399	0.260587	1.0978	0.0846586
PHRF1	1.24879	0.0767718	0.424399	0.879578	0.400569
PHYH	-0.908078	-0.695145	-0.454775	0.155278	-0.126529
PI4KB	-0.176957	-0.344609	1.34129	0.246966	0.242362
PICALM	-0.203501	-0.35316	-0.310061	-1.11879	0.0139059
PIGK	0.283248	0.116335	0.273907	-0.279523	0.92321
PIGX	-0.662965	-0.53555	0.370556	0.8384	0.315816
PINK1	0.10188	0.15341	0.215729	-0.245112	1.02225
PIP4K2A	-0.616414	0.989278	0.534326	1.32272	1.79668
PKP4	-0.407436	-0.13269	0.247247	0.54364	-0.358665
PLEKHA3	0.0265472	0.853711	0.0063535	-0.487794	0.620359
PLEKHB2	1.04509	0.854203	1.29277	0.980174	1.4935
PLIN2	1.12776	0.651105	0.758203	0.701504	0.440632
PLXNA1	0.797848	1.21432	1.59042	1.31621	0.973054
PNN	1.47595	1.36991	0.30187	0.333061	2.99115
PNPT1	-0.124875	-0.719771	-0.0264722	-0.970228	-0.223785
POC1A	-0.175735	0.201041	1.02306	0.822014	1.87381
POFUT1	-0.242466	0.0303361	-0.317468	1.42207	0.852944
POLDIP2	0.338232	0.797504	1.45427	0.249572	0.642457
POLH	-1.02076	0.0285692	1.73252	1.14374	-0.167415
POLR1A	0.422368	0.652981	2.7271	2.87149	1.89371
POLR1D	0.259246	0.866144	-0.409327	0.202246	1.412
POLR2C	-0.396341	-0.420834	-0.224105	-0.163534	-0.149781
POLR2D	0.00864974	0.286076	0.3432	0.311096	1.06673
POLR2K	1.01571	1.79811	2.67872	2.69706	2.45235
POLR3D	0.00267413	1.01005	-2.09418	0.137504	-0.911181
POLR3E	0.102321	1.05925	1.62424	2.71324	0.604123
POLR3K	-0.136292	0.33447	0.145298	0.638338	-0.779434
POMT2	0.306962	1.01023	1.30931	1.77018	2.42293
POT1	0.965784	3.1964	1.03242	0.343954	-0.193193
PPIA	0.63433	0.950128	1.58989	1.60665	1.05574
PPIF	-0.429978	-0.023801	0.885161	0.688536	1.08336
PPP1CB	0.28419	0.649656	1.34446	0.938057	0.429567
PPP1CC	-0.442143	-0.559853	0.320066	0.497671	0.943761
PPP1R14B	-0.165834	0.486054	1.07056	0.496163	0.283753
PPP1R7	1.66288	2.36343	2.3568	2.25619	1.52652
PPP2R2A	1.2435	1.9092	1.51173	1.8163	1.33773
PPP4R1	0.440573	0.344357	0.334302	0.431733	0.243481
PPP4R3A	0.438968	0.33418	0.144167	0.751885	0.0858232
PPP6C	0.429078	0.507369	0.487675	0.58504	0.710265
PPP6R2	0.0703893	0.807355	2.41156	1.02391	1.86785
PRDX1	-0.235015	-0.343909	-0.0565151	-0.354038	0.483456
PRDX6	-0.073708	0.323418	0.257015	0.234317	0.476819
PRELID1	0.0587706	0.149939	-0.13872	0.0187593	0.633022
PRELID3B	0.130679	1.26698	0.581061	1.30714	1.41453
PREP	0.100448	0.455061	-0.20188	0.14912	0.373542
PROSER1	0.21737	0.359555	-0.267969	0.224512	1.62638
PRPF38A	1.66251	2.57959	3.33397	3.97489	2.77949
PRPS1	0.216706	0.779448	0.529253	1.27677	1.18083
PRRC2B	0.655874	1.33417	1.6352	1.63732	1.27413
PSAP	0.0228248	0.10518	0.0721441	0.584409	0.227089
PSEN1	-0.197939	1.18057	0.51	-0.986194	-0.41082
PSIP1	-0.156119	-0.594485	-0.423643	-0.804376	-0.67857
PSMA2	0.102571	-0.163101	-0.0313642	-0.321199	0.58792
PSMB2	0.178932	0.0702778	0.287941	0.206433	0.268846
PSMD11	0.216235	0.258252	-0.194186	0.314511	-0.938691
PSMD12	1.17431	1.94863	3.82693	4.64057	2.45377
PSMD8	0.303499	0.0705645	-0.0766863	0.444987	0.736855
PSME3	0.506463	0.623788	0.790935	0.597057	0.982423
PSME3IP1	0.746041	1	1.01687	1.16605	-0.0651729
PSME4	0.210122	0.499383	1.96068	1.90598	1.91016
PTBP1	0.239824	0.241488	0.45698	0.223003	0.364298
PTGES3	-0.1169	-0.111623	-0.415761	-0.338446	0.413903
PTP4A1	0.457634	1.17846	2.17359	2.89288	0.512407
PTPMT1	0.229994	0.0807897	0.42997	0.365156	0.521016
PTPRA	1.152	1.48543	0.167824	1.28682	1.00884
PUM1	-0.0496135	0.0546347	-0.141576	-0.501841	0.121034
PUM2	-0.754888	-0.243926	0.6128	1.62128	0.00612506
PUS3	0.161825	-0.133144	-0.346866	-0.754382	-0.712804
PWP2	0.211402	-0.29956	-0.212611	0.567041	0.770469
PWWP3A	-0.370947	-0.213464	0.28391	0.351096	1.65834
QKI	0.145189	-0.16023	0.405141	0.168373	-0.0876365
QPRT	1.58656	0.964621	0.520315	0.474103	0.173317
QRSL1	0.530515	0.0458037	-0.778442	-0.798125	0.516604
QSOX2	0.0411321	0.467032	0.5694	1.32855	0.315033
RAB10	1.17557	1.78701	2.12902	2.63387	1.93211
RAB11A	0.710221	0.622629	0.0306336	0.421682	0.824775
RAB11B	-0.137815	-0.627307	0.0986843	-0.127731	0.879789
RAB18	-0.347863	0.235142	-0.164325	0.35911	0.216932
RAB22A	0.602665	2.97289	2.4241	2.6227	2.53644
RAB29	-0.362801	-0.512822	-0.675086	-0.00993824	-0.0961655
RAB2A	0.356685	0.479998	0.480775	0.963664	0.847143
RAB35	0.725062	1.51525	0.484787	1.42445	1.38883
RAB3D	1.4634	-0.137504	0.809788	-0.0972592	-1.23071
RAB3GAP1	-0.434146	-0.341037	-1.46869	-3.24531	0.424703
RAB4A	1.68638	0.757231	0.811938	0.314826	0.600516
RAB7A	0.139858	0.350692	0.907634	0.651526	0.770091
RAB8A	0.136827	-0.0566215	-0.571255	-1.47992	-0.824308
RAB9A	0.0681181	-0.224808	0.269187	-0.29042	0.523522
RAD1	0.937325	2.18848	2.56986	2.50326	1.71371
RAD18	0.906891	2.00205	2.5025	1.70664	1.50234
RAD23B	0.0872786	0.487332	0.129184	-0.815564	1.21448
RAD50	-0.0981411	-1.04679	-1.21327	1.0973	1.47693
RALGAPB	1.20037	0.959358	0.902583	1.58146	0.138764
RAN	-0.37221	-0.583289	-0.704424	-1.09884	1.7883
RANBP3	0.537583	1.31774	1.05593	1.55243	1.68063
RANBP9	-0.392317	0.106915	-0.211246	0.629933	0.378449
RAP1A	0.0654882	0.909627	1.22158	2.81305	2.70523
RAP1B	0.398851	0.696579	-0.146455	0.429596	-0.0950367
RAP1GDS1	0.39927	1.0719	0.635243	1.09978	1.38723
RARA	0.758286	1.46014	0.802714	1.57981	1.94725
RARS1	-0.153813	-0.876211	-0.207825	0.020309	-0.669371
RBM12B	-1.45066	-1.03747	0.450661	-0.0814844	-1.02671
RBM17	1.24901	2.75221	3.08484	3.96206	2.30677
RBM18	-0.536599	-0.777608	-0.131163	-0.109136	1.60133
RBM28	-0.722626	0.0720549	-1.72247	-1	0.0714148
RBM3	0.725037	1.37031	1.55278	1.91232	2.07772
RBM33	0.23695	2.42423	1.5976	2.24301	0.947613
RBM34	0.0336084	-0.17898	-0.0581709	-0.542181	0.0923981
RBM39	-0.46788	0.36816	0.606302	0.136817	-0.0397289
RBM8A	1.34573	1.62025	2.34972	2.43989	2.85773
RBPJ	-0.511406	0.715547	1.26761	1.73576	0.0573392
RCC1	1.22282	2.27684	-0.941405	-0.790336	0.229949
RCCD1	-0.15426	0.304094	-0.231375	-0.871225	0.128438
RDH10	0.309544	0.875055	0.881749	0.665736	0.649287
REEP5	0.626589	1.16024	2.34496	2.23196	1.27917
REPS1	0.318875	0.475338	-0.101945	-0.937858	0.123759
RER1	0.197021	-0.256407	1.0359	1.4353	0.321392
RETREG2	0.405122	0.397116	-0.506121	0.0440438	0.0916937
RFC5	0.214482	1.26927	0.492924	0.699309	-0.151726
RFK	0.883134	0.89028	1.18063	0.774209	0.519099
RHNO1	0.343335	-0.205672	-1.34506	-1.81225	0.736091
RHOF	1.21656	1.71587	1.87454	1.64757	1.35991
RHOT1	-0.461179	-0.33787	-2.57724	-1.96553	0.398318
RHOT2	-0.468542	-0.747055	-0.519437	-0.369525	-0.275595
RIOK2	1.05212	0.384449	-0.31366	0.904496	3.35287
RIOX2	0.830075	-0.169925	0.289063	1.13154	-0.659669
RITA1	-0.0894495	-0.257629	-0.808729	-0.955264	-0.738537
RLIM	-0.661625	-1.34735	-0.786826	-0.731063	0.123841
RMND5A	0.347293	1.17403	1.41841	1.88824	0.827565
RNASEH2A	0.267812	0.372591	0.515304	-0.0407598	0.441638
RNASEH2C	0.699559	-0.245385	0.983556	0.317705	-0.114638
RNF103-CHMP3	0.357678	0.249396	0.357977	0.337457	-0.00869916
RNF114	0.746952	2.51764	2.0559	2.94824	2.43397
RNF115	-0.105921	0.190497	1.83377	1.48759	0.725787
RNF138	-0.727954	1.18854	-0.169925	0.111361	1.38039
RNF213	0.505235	-0.654636	-0.239297	0.380464	-0.410189
RNF24	1	-0.196397	-1.76835	-3.00782	0.222355
RNF40	1.081	0.694182	1.75853	1.27311	-0.196981
RPA3	-0.317752	-0.327597	-2.35988	-1.37712	-0.174922
RPL13	0.123729	0.0329901	-0.164179	-0.221702	0.935885
RPL14	-0.43106	-0.491411	-0.404782	-0.104355	0.0105474
RPL17-C18orf32	0.666492	0.135978	0.43221	-0.87486	0.394702
RPL22	-0.362024	-0.675468	-0.18912	-0.722794	0.659593
RPL23	-0.186645	0.0875257	0.477292	1.06708	-0.0435603
RPL23A	-0.522092	0.726342	1.12553	-0.123172	0.538903
RPL26L1	-0.104337	-0.611005	0.174088	-0.215674	0.309539
RPSA	-0.0841591	-0.724701	-0.297107	-0.389625	0.150749
RPUSD3	1.13303	-0.968827	0.804298	1.07782	-0.192692
RPUSD4	-0.0553521	0.911977	0.202398	0.105092	0.602372
RRAGA	-0.226915	1.39301	0.464203	0.535081	0.0403406
RRM2B	0.570463	-0.982078	-0.415037	-0.720141	0.698123
RSRC2	0.103824	1.24998	0.675623	0.650662	0.851907
RSU1	-0.15916	-0.481985	-0.639316	-0.154242	0.0116438
RTF1	0.361557	1.16241	0.977384	1.32201	0.608016
RTN3	0.303494	0.202677	0.347139	-0.0525133	-0.0641593
RYBP	-1.07366	1.74964	1.20581	1.24007	0.22731
S100PBP	1.4101	1.35666	1.95759	1.39982	0.858444
SAFB2	-0.895345	0.314109	0.0387471	0.355453	0.463899
SAMD4B	0.13524	0.209241	-0.391579	-0.60588	-0.35711
SAP18	-0.0932645	-0.209099	-0.325751	-0.492005	0.496398
SAP30BP	1.12991	2.82823	2.75543	2.84829	1.98966
SAP30L	0.493694	1.99793	1.38041	1.47442	2.87102
SAR1B	1.41849	2.62118	1.5003	2.58748	1.81776
SARS1	-0.42827	0.00527253	0.500209	-0.049731	0.0210124
SART3	-0.59059	-0.242836	-0.877496	0.174137	0.496352
SBF1	-0.345125	0.807501	1.06992	1.22455	1.77002
SBNO1	0.665877	2.0322	2.46027	2.55116	0.971613
SC5D	0.293623	2.47408	2.71401	3.1865	1.82183
SCAMP2	0.220831	-0.0731398	0.8341	0.43573	1.22179
SCARB2	0.285951	0.224384	0.657724	0.417187	1.14456
SCCPDH	0.135967	0.214168	-0.157253	-0.538909	0.527665
SCD	0.351027	0.766652	0.368523	0.674567	1.96547
SEC11A	0.0292858	0.187143	0.579538	0.95102	1.1233
SEC22B	0.913499	0.251326	0.27194	-0.604071	0.0953206
SEC23B	-0.308492	-0.146364	0.225456	0.939086	0.179982
SEC23IP	-0.378217	-0.126281	-0.346176	1	1.04183
SEC61G	1.18154	1.31932	1.47219	1.82791	0.309967
SEC63	0.841444	1.16891	1.88711	1.6625	0.436708
SELENOK	0.259928	-0.284345	0.894773	-0.0146799	0.23433
SENP2	1.45566	2.64175	3.71573	3.82672	2.36109
SEPHS1	0.00249731	-0.530094	-0.162686	0.212429	1.69456
SEPTIN2	0.901775	1.46894	1.44706	1.71203	1.4105
SERBP1	0.508401	0.961789	1.06008	1.49952	0.092596
SERP1	0.423853	0.785391	0.93757	1.25531	0.811011
SERPINB1	0.576255	0.418424	1.03086	1.01304	0.115145
SET	1.05107	1.12292	1.23529	1.23539	1.10715
SETD3	-1.74059	-2.63194	-1.42015	-1.75207	0.785421
SETX	-0.119582	-0.78566	-0.991039	0.00134768	1.06397
SEZ6L2	0.0638465	0.08092	1.89308	0.636309	1.18535
SF3A3	0.133907	0.343033	1.718	1.83964	0.869163
SF3B1	0.494169	0.707319	0.359628	0.399576	1.53672
SF3B3	0.180983	0.381269	0.627522	0.563423	0.540255
SFT2D1	0.312079	-0.330641	-0.119241	-0.908022	1.01992
SH3BP2	0.321928	0.197939	-1.0094	1.44746	2.15842
SH3GLB1	0.853711	1.48264	2.49484	2.30456	2.38499
SHMT2	0.202803	0.107683	-0.0292154	0.0363281	-0.18721
SHQ1	0.0114956	0.192331	-0.0926245	-0.0958751	0.27352
SIAH1	-0.631849	-1.40592	0.176992	0.173872	0.653057
SIK2	0.426414	2.1575	-0.931327	0.55237	1.1882
SIN3A	-0.607813	-0.73309	-1.02962	-0.482712	1.00225
SIRT5	-1.61471	-0.544321	0.861064	1.52986	-0.645071
SKA2	-0.190302	-0.0292751	0.393706	0.545322	1.09803
SLAIN2	-0.807355	-0.0748352	0.133267	0.68012	1.34389
SLBP	-0.153271	-0.367623	-1.9823	-4.45372	0.834008
SLC16A1	-0.0175347	0.011711	0.539479	0.267111	0.164231
SLC19A1	0.556165	-0.157312	-0.265138	-0.325941	-0.875354
SLC25A13	-0.448066	-0.346495	0.376116	0.525091	1.29211
SLC25A17	-1.03747	-0.770829	-1.17877	-0.604071	0.907197
SLC25A23	-0.0630098	0.23017	0.0563515	0.260689	-0.941479
SLC25A32	0.546649	0.93038	0.67118	0.950288	0.250133
SLC25A36	1.15874	0.82307	1.04942	1.26879	0.139857
SLC25A37	-0.00894301	0.476909	1.02532	2.70099	0.888244
SLC25A38	0.556393	0.930936	1.08377	2.13688	-0.283153
SLC25A46	-0.50696	1.35484	-1	2.14393	1.10091
SLC2A1	0.117984	0.765008	0.680686	0.987296	0.168621
SLC35A1	-0.93587	-0.783867	0.87859	-0.770913	0.705599
SLC35B1	0.401928	0.203131	0.416992	0.0236845	-0.0240727
SLC35B4	0.889464	1.55849	3.53135	5.34118	0.58354
SLC35C2	0.60329	0.0459847	-0.0463674	-0.0870609	0.604587
SLC35E1	0.567864	0.216571	0.126426	-0.0784827	0.106569
SLC44A2	0.304855	0.567889	-0.0138058	-0.269461	0.544833
SLC66A2	-0.169925	0.111829	0.582736	0.617559	0.509385
SLCO4A1	0.0820358	0.787115	0.432354	0.896045	0.947356
SLK	-0.0982696	1.47478	1.80914	1.61031	1.68819
SLTM	0.344687	0.273388	0.347298	-0.530266	0.97539
SLU7	-0.0510742	-1.25543	0.308352	-0.235146	1.3779
SMAD2	-0.134301	-0.271683	-0.356362	0.754175	0.0694662
SMAD3	1.43661	0.656828	0.551976	-1.04818	1.1727
SMAD4	1.01721	1.13286	1.08625	1.48854	0.68986
SMARCA4	0.244723	0.595713	0.475343	1.08928	0.677044
SMARCA5	-0.343031	-0.214274	0.724485	1.11153	0.701534
SMARCAD1	0.159394	-0.169692	-0.00158887	-0.645569	1.06343
SMARCC1	0.548153	0.617285	0.341915	0.294182	0.324198
SMARCC2	0.546027	-0.0908916	0.0100537	0.55849	0.190505
SMARCD1	0.285103	-0.0288327	0.237942	-0.0892334	0.00685999
SMARCE1	-0.23716	-0.0322462	0.429354	1.89991	1.95129
SMC1A	0.602665	0.931287	4.32032	4.16464	1.20045
SMC2	-0.0679041	-0.450237	-0.830788	-0.198904	-0.199661
SMC4	0.356075	-0.0427883	1.06521	0.824149	1.52424
SMCHD1	-0.153351	0.691443	1.70402	1.08351	0.980676
SMIM7	-0.0989503	-0.222392	0.117273	-0.731206	0.861449
SMNDC1	-0.182484	0.514573	2.21205	2.63227	1.20318
SMU1	0.631529	2.13632	1.61153	1.83427	1.29013
SNAP29	0.126912	0.36257	0.954816	1.17295	2.37875
SNIP1	0.421957	0.113657	-0.475303	0.497295	-0.0299889
SNRNP48	-0.50193	-0.869058	-0.91427	-1.11953	0.228402
SNRPD3	0.468827	-0.0137694	-0.342087	0.0768653	0.224315
SNU13	0.658747	0.772577	0.624555	0.713061	1.36198
SNX2	0.287531	0.910833	0.854982	0.462279	0.0833691
SNX3	-0.890059	-0.708619	0.652641	1.15073	-0.501154
SOAT1	1.18107	2.07239	1.49889	2.21261	1.53115
SOD1	0.277603	0.516226	0.140868	0.316831	0.352586
SON	-0.364747	-0.794099	-1.01577	-0.692794	0.0381065
SOX4	0.0671142	-0.0291463	-0.720477	-0.492128	0.0803361
SPAG9	-0.142133	1.43101	0.857271	0.701477	1.27434
SPC24	-0.333486	-0.221106	0.0584364	-0.302857	0.119321
SPCS3	0.0978237	0.762189	1.56075	1.92104	1.31406
SPPL2A	0.904317	2.3114	-0.876852	1.59549	-1.04907
SPPL2B	1.04476	0.432315	0.88529	0.943068	1.68655
SPRING1	1.47937	2.81531	3.40047	4.15699	1.8644
SPRYD7	1.18556	0.924712	-0.440727	-1.09242	0.873851
SPTSSA	0.0797199	0.615461	1.34592	1.19981	0.392278
SRA1	-1.03993	-0.883807	0.506267	-2.17805	-0.128807
SRD5A1	-0.0332724	0.0940812	-0.153545	1.33539	0.342684
SREK1	0.326696	0.483396	0.650227	1.63848	0.260656
SRP14	0.345022	0.427202	-0.165854	0.23017	0.633965
SRP68	0.426265	0.578731	1.06836	1.28631	0.275201
SRSF1	0.536956	0.694952	1.19254	0.613661	0.746118
SRSF11	-0.164139	0.621596	2.10335	2.37556	1.46397
SRSF2	0.230339	0.549948	1.22214	0.920316	1.31952
SRSF3	0.113091	0.176387	0.323443	0.216804	-0.538461
SRSF5	1.3264	2.60962	2.27715	3.66048	2.93905
SRSF8	1.07916	1.55897	1.27206	1.88298	2.04796
SSBP3	0.229915	0.508414	-0.480455	-0.393187	1.51872
SSBP4	0.1072	0.409763	0.455679	0.263034	1.0914
SSR1	0.696247	1.48795	1.3273	1.021	1.64411
SSR3	0.269016	-0.0372715	-0.192665	0.172147	-0.0430739
ST13	-0.212738	0.0379124	0.245797	0.000888633	-0.216029
STARD3NL	-0.712019	-0.312939	-0.396178	0.428843	0.0863829
STAU1	0.409436	0.350817	0.155487	0.291367	0.518957
STK11	-0.584963	-3.32193	1.28021	0.709932	1.05242
STK24	0.517167	0.39537	0.619236	0.873111	-0.429537
STK25	0.0760201	-0.540882	-0.81814	-0.609606	0.8198
STT3A	-0.117349	-0.540297	-0.558029	-0.639874	0.75837
STT3B	0.3574	-0.182077	1.20888	0.710691	1.49276
STX16	0.264638	0.563483	0.856648	2.04715	0.244259
STX6	-1.48543	-1.37828	-0.0887679	-0.981853	0.376144
SUB1	1.01034	1.00317	2.39684	1.83287	2.73105
SUMO3	0.033281	-0.0662145	-0.165265	0.0188431	-0.014231
SUPT20H	1.16993	1.51785	2.98535	2.59119	0.398989
SUPT6H	0.275419	0.295045	1.85683	1.89537	1.88775
SURF4	0.286006	0.493917	0.683576	0.880331	0.586443
SYAP1	-0.105956	0.407459	1.84259	2.0422	1.36191
SYF2	-0.103147	-0.204061	-0.274514	1.32627	1.44751
SYNCRIP	-0.575083	-0.796649	-0.867147	-2.00106	0.26346
SYNJ2BP-COX16	0.608435	1.12984	2.93124	3.5126	0.280504
SYPL1	-1.15104	-0.791413	-0.805705	-0.299481	1.02481
SYS1	0.175572	0.678072	0.654503	1.52587	0.342541
SZRD1	0.8579	1.70159	1.14457	1.52589	-0.157292
TAB2	0.755682	0.431944	1.23574	1.52416	-1.13858
TAF1C	0.569112	0.0915809	1.06332	1.78629	0.349164
TARBP1	1.23245	1.62149	1.40439	0.551947	0.743546
TARS1	0.0709135	0.238034	1.22707	1.42565	0.913107
TATDN2	0.760921	0.595654	-0.167628	-0.159967	0.13402
TATDN3	-0.875034	-0.791112	1.152	-0.0703893	0.831876
TAX1BP1	0.482507	0.823571	0.259189	0.244344	-0.0676085
TBC1D15	-1.28506	-3.31079	-0.476438	0.105709	1.7527
TBC1D5	-0.719892	-0.103221	-0.139851	0.149801	0.313214
TBC1D9B	1.11548	0.394279	2.47237	0.654485	0.350854
TBCC	-0.28393	0.440128	-0.407983	0.255599	0.802813
TBL1XR1	0.160988	1.12997	2.35349	2.57478	1.62002
TBL2	-0.563429	0.576695	-0.0137218	0.023831	-0.239962
TDP1	0.707218	0.444184	1.37489	1.12805	0.582371
TFAM	0.282264	0.684045	1.22214	-0.112942	1.36871
TFCP2	-0.1656	-0.109411	-0.138962	-1.38163	0.0836154
TGFBR1	1.59807	0.638362	0.17748	-0.521932	0.98593
TGIF2-RAB5IF	0.272686	0.252064	-0.00415633	0.43729	0.196126
TGS1	0.748604	0.44109	0.564204	1.48092	0.730224
THAP5	0.952439	0.854688	0.272297	0.0995357	0.304582
THEM4	0.521894	0.463141	-0.169042	0.698641	1.49737
THOC5	0.234718	0.485164	0.998469	0.686084	0.498154
THUMPD3	-0.895113	0.09901	1.83289	1.79141	-0.490243
TIA1	0.807355	0.358959	1.79894	0.688487	0.40516
TIMM13	0.201222	0.085492	-0.196812	-0.809138	-0.276335
TIMM17A	0.0627407	0.665873	0.678596	0.405044	0.888743
TIMM29	0.184425	0.292181	-0.905213	-0.065095	2.59988
TIMM50	0.0993557	0.0013752	-1.19904	-0.319712	0.428848
TIMM9	-0.104589	-0.526546	-0.873088	-0.345017	0.853247
TIMP2	0.476625	0.349882	0.764924	0.945122	0.808657
TIPRL	0.80227	1.38384	0.923184	0.725918	1.5067
TLE3	0.185865	0.958118	1.66558	2.64421	2.20935
TLE5	1.1447	1.73887	1.70237	1.89131	2.04323
TLK1	1.11806	1.20091	0.968898	0.863777	0.39047
TM9SF2	-0.0981234	-0.427815	0.119757	0.6184	0.719967
TM9SF3	-0.368772	-0.539162	-0.159036	-0.973056	-0.0746553
TM9SF4	0.224787	1.06559	0.338326	0.995884	1.74605
TMCO1	-0.0449807	0.0707804	-0.440588	-0.180121	0.209049
TMED10	0.465999	0.779275	0.682594	0.986198	1.07455
TMED9	0.160248	0.326694	0.0390401	0.124411	-0.0099632
TMEM101	-0.155278	0.248721	0.27264	0.250004	0.604834
TMEM106C	-0.0490453	-0.460624	0.22683	0.539599	0.240389
TMEM107	0.192645	-0.514573	-1.87447	0.584963	1.20417
TMEM109	-0.220314	-0.11575	-0.511377	-0.651907	0.0719278
TMEM126B	0.150944	0.338047	1.61032	1.26859	-0.175344
TMEM14A	0.214505	0.596237	0.537644	1.07631	0.923497
TMEM165	-0.361476	0.10218	0.0931094	-0.00231016	0.133135
TMEM167A	0.301142	0.797737	0.927418	1.16837	-0.297593
TMEM179B	-0.177933	-1.11731	-0.782989	0.989914	1.10574
TMEM18	0.713034	1.04361	1.87316	2.07656	0.496046
TMEM185B	1.25154	1.54314	2.73697	1.58496	1.5569
TMEM19	1.94111	1.33342	0.040642	-0.5025	-0.355616
TMEM199	-0.0387263	-0.46165	-0.176162	-0.420585	0.541019
TMEM263	0.533824	0.614835	-0.306171	0.253993	0.427375
TMEM267	-0.0318933	-0.360364	-3.67243	-3.93289	1.46173
TMEM33	0.0128183	0.591724	0.982839	0.725891	0.217914
TMEM50B	0.678072	-0.485427	-0.193628	-0.709987	0.0504477
TMEM59	0.588016	0.210995	-0.511048	-0.371643	0.550008
TMEM65	0.589792	0.734245	0.849557	1.17347	0.417056
TMEM9	0.169293	0.536469	-0.488101	-0.381996	0.137424
TMOD3	0.130683	-0.704981	0.726006	1.05358	-1.11568
TMPO	0.222115	-0.138185	-0.600596	-0.570795	0.526793
TMX1	0.198772	-0.0696295	1.56188	1.94251	-0.552878
TMX4	0.375938	-0.884737	-0.0645065	-0.696608	0.862616
TNFAIP8	-0.912895	-0.240046	-2.02187	-2.96683	0.489379
TNKS2	0.492919	0.0399165	-0.61187	-0.520815	-0.000582964
TNPO1	0.775133	1.24941	1.14937	1.65652	1.19567
TOMM20	-0.478307	-0.556907	-0.57356	-0.358192	0.880505
TOMM22	0.168687	0.18577	-1.5194	-1.1745	0.291784
TOMM34	0.369979	0.414034	0.380531	0.082038	0.804482
TOMM5	-0.253873	-0.477468	-0.679606	-0.562254	0.907179
TOMM70	0.0363374	0.531185	0.717746	1.0601	0.136638
TOR1AIP1	1.01526	0.95738	-0.471777	0.354637	0.67981
TOR1AIP2	-0.146549	0.0927941	0.979703	0.701119	-0.133744
TOX4	0.481405	1.46859	1.86202	2.51512	0.878547
TP53RK	-0.649674	-0.121841	-0.164428	-0.551838	0.434375
TPMT	0.318176	0.963163	0.675904	0.217406	0.669597
TPP1	1.72959	2.54011	0.183243	0.536486	0.326946
TPP2	-0.51973	1.30043	0.526069	0.965874	0.453828
TPT1	0.00625438	0.127824	0.182864	0.326011	0.637861
TRA2A	-0.0420439	-0.169771	0.0853342	-0.167601	0.413608
TRA2B	-0.00254219	0.300257	-0.222392	-0.31259	0.409973
TRAF7	0.952521	1.17918	0.876524	1.42434	1.2583
TRAK1	-0.0544478	0.85561	-0.016569	0.922291	1.67053
TRAM1	0.256947	0.43974	1.06878	1.52645	0.902679
TRAPPC10	-0.234465	-1.41504	0.186696	1.73008	-0.460873
TRAPPC3	0.496721	0.983747	0.873806	1.02195	2.63171
TRIP12	0.849329	1.10091	2.24647	2.2769	1.64257
TRMT1L	-0.5175	0.66205	1.71621	-0.0207586	0.313469
TSN	-0.353462	-0.733892	-0.557728	-0.809496	-0.11862
TSR1	-0.158572	0.60224	1.62603	-0.0882204	0.188502
TTC37	-0.243271	-0.214125	-0.894205	1.67284	-0.2988
TTC39C	-0.0182412	-0.180572	-0.359379	0.19521	0.181334
TTC4	-0.313685	0.658499	1.74543	2.38752	1.49634
TTC7A	-2.20482	-1	0.365227	-0.399407	-0.263476
TTF2	-1.1684	-2.15546	-2.66879	-2.19265	0.034611
TUBA4A	0.260433	0.779153	0.33232	1.59219	-0.03534
TUBGCP4	-0.123483	0.675565	-0.344034	0.342844	1.1087
TUSC2	0.637682	0.808393	0.250635	0.67132	0.606079
TXNDC9	-0.797244	-2.12763	-1.27041	-0.895348	0.465227
TXNL1	-0.385243	0.432759	0.510646	0.307313	0.661168
TXNL4A	0.375378	0.0052319	-0.0946984	-0.338575	-0.213047
TYMS	0.0447791	-0.34536	0.0372737	-0.125251	0.173568
TYW3	1.49615	2.8605	1.37884	1.7806	2.50505
U2SURP	0.412118	0.413011	0.54897	0.746126	0.52201
UBA3	0.466568	0.517848	1.33456	-0.0369752	0.257609
UBA5	-0.217051	-0.438051	0.398019	0.412961	-0.119865
UBE2B	-0.230974	-0.806876	-0.980257	-0.466819	0.360726
UBE2D2	0.20784	0.427297	0.128036	0.252725	0.947658
UBE2D3	0.56997	0.757466	0.950957	0.443907	0.930211
UBE2G1	0.256861	-0.29733	0.041262	-0.413851	1.00854
UBE2H	0.819241	1.16812	0.640044	0.585854	1.30904
UBE2J1	-0.293425	0.0224025	0.59736	1.81885	0.732867
UBE2J2	0.596031	0.513283	-0.911773	-0.485708	1.26395
UBE2K	0.704104	1.0364	2.55462	3.02445	2.45789
UBE2L3	0.268584	0.289894	1.30329	0.925403	1.758
UBE2N	0.225567	0.126777	0.435346	0.583214	1.16419
UBE2T	-0.470927	-0.422906	0.0520947	0.32627	0.417281
UBE2V1	-0.140145	-0.243834	-0.566547	-0.0954231	0.632275
UBE3A	0.505014	0.352543	-0.108032	-0.849262	0.488572
UBE3C	0.38558	0.544506	0.0586137	1.10827	-0.0330579
UBE4B	-0.552078	-0.133088	1.3018	0.50564	0.426529
UBFD1	0.526748	1.48775	1.42631	1.50747	1.34357
UBL4A	0.673047	0.936126	1.91667	3.30507	0.945939
UBOX5	0.852443	3.2854	2.05283	3.31747	0.328961
UBP1	2.16496	2.87113	1.80243	2.10439	0.695352
UBR5	-0.213862	0.400705	0.192156	1.42598	0.623551
UCHL5	0.249645	-0.195717	-0.575564	-0.149697	0.371771
UCK2	0.431516	1.11444	1.62926	1.15279	0.413551
UGDH	-0.246213	-0.07688	0.412468	0.637911	0.451952
UGGT1	-0.152003	-0.709099	-0.335306	-0.816958	0.192593
UQCC1	-0.504589	-0.397335	0.147557	0.0586688	1.27069
UQCRC2	-0.32261	-0.366201	-0.70247	-0.388107	0.489394
URI1	-0.859221	-0.0744272	0.58791	0.0155409	0.636329
USO1	-0.171996	-1.38844	-0.905227	-1.29139	0.432243
USP13	0.305826	0.720029	1.09132	1.97453	1.21191
USP14	-0.0373716	0.24569	-0.156145	0.0981526	0.109868
USP19	-1.44179	-1.45542	-0.925999	-0.374066	0.612172
USP22	0.165188	0.235932	1.34736	1.45779	0.947479
USP34	0.439184	0.725877	1.42586	1	-0.327362
USP48	0.049753	0.587997	0.906257	0.501552	-0.0545823
USP7	0.351568	0.0527231	-0.0427047	-0.561841	0.278992
UTP11	-0.0180789	0.0436117	-0.0462744	0.399096	0.777278
UTP3	0.386702	0.545829	-0.100131	-0.461855	0.519903
UTP6	0.149659	0.0706709	-0.864906	-0.348522	-0.347711
VAV2	0.52641	0.551917	1.56555	1.04576	0.526478
VBP1	0.666326	0.583053	0.873493	0.953576	-0.135711
VCP	-0.0556764	0.0192488	-0.0181025	0.273551	0.854714
VDAC2	-0.0567486	-0.0894208	-0.121739	-0.183303	0.714277
VEGFA	-0.951995	-1.11042	-0.21685	-0.204961	0.308977
VMA21	0.771959	0.834022	0.297414	0.569644	0.925186
VPS13A	0.534336	0.963474	1.79008	1.42202	1.70939
VPS13D	1.83007	2.92961	2.17319	2.95609	1.76146
VPS26A	-0.438624	0.317794	2.62831	2.0225	1.00362
VPS26B	-0.0186157	0.97416	0.084131	-0.986614	0.238471
VPS29	0.26034	-0.0916305	0.80316	0.561128	0.777404
VPS33A	0.280086	0.214625	0.459462	0.46474	0.827863
VPS35	0.520101	0.516608	1.54018	0.496586	0.978299
VPS36	1.04963	-0.666576	0.614507	1.88753	1.41137
VPS39	0.511778	1.77712	3.51632	2.05153	2.13747
VPS54	0.955606	2.91754	1.30009	1.45372	-0.138572
VRK1	-0.332181	-1.21372	-0.691948	-1.37851	0.586356
VTA1	0.167842	0.682506	0.106013	0.526529	0.66257
WAC	1.06684	2.04624	1.57214	1.3316	1.1755
WAPL	0.362556	0.760494	0.328728	0.974948	1.46922
WARS1	0.156013	0.46885	0.0828637	-0.424779	0.739548
WBP11	-0.0987157	0.636181	0.484604	0.650562	0.552212
WBP2	-1.47559	-0.839403	0.42918	0.651705	0.00883717
WDR1	0.504731	0.0654223	1.29889	1.20507	0.290403
WDR13	-0.333084	0.0280144	-0.415812	0.0849553	0.41065
WDR36	0.396875	1.10939	0.53732	0.577678	0.575507
WDR41	-0.024453	0.292181	2.21345	2.06535	-0.800306
WDR43	0.350243	1.25871	0.700623	0.97637	2.02328
WDR5	0.521485	1.5939	2.06958	2.03419	2.50679
WDR73	0.477486	2.5181	3.19195	5.15543	0.736376
WDR77	0.284748	0.281672	-0.191188	-0.386837	0.0893817
WIPI2	1.40797	1.01691	0.137504	0.0664204	0.192199
XPA	-0.425091	0.734387	4.08746	2.005	-0.824594
XPO1	1.04735	1.73919	2.25478	3.06527	1.37941
XPO5	-0.308711	0.304075	0.436104	0.749763	0.229117
XPOT	0.729741	0.647751	0.550992	0.455579	1.71098
XRCC5	-0.191793	-0.276871	0.0203209	-0.0508104	0.741373
YARS1	0.0507858	-0.257336	-1.51641	-2.19457	0.634658
YKT6	0.501772	0.590715	0.705916	0.901065	2.58032
YME1L1	-0.643856	0.431432	-0.0206389	0.055648	0.836285
YRDC	0.15243	-0.575952	0.835916	1.69084	0.715005
YWHAQ	-1.05579	0.260476	0.0948339	0.0906134	0.935506
YY1	0.794219	1.0901	2.09459	2.24867	0.634827
ZBTB24	0.575603	0.146371	-0.321928	-0.63743	0.680491
ZC3H11A	-0.0989711	-0.114536	0.92218	0.998352	-0.164405
ZC3H13	0.63743	0.63743	0.63919	1.43562	1.61805
ZC3H14	-0.19856	-0.57902	0.0472991	0.304628	1.01513
ZDHHC5	-0.0660892	-0.374211	-0.113144	1.30351	1.02812
ZDHHC7	0.243926	0.723814	1.50781	1.96946	-0.129907
ZMAT2	-0.179578	-0.193289	0.0937821	0.402266	-0.1916
ZMPSTE24	0.0780025	-0.459611	-0.578638	-0.743755	0.476187
ZMYM1	-0.265894	0.824871	0.883847	1.86987	0.53654
ZMYM2	-0.0767886	-1.74452	-1.34075	-0.783949	0.674325
ZMYM4	1.4574	1.13592	0.932805	1.38755	0.590783
ZMYND19	0.203284	0.549734	-0.189105	0.437705	0.468255
ZNF146	-1.70782	0.746426	0.552708	0.462106	-0.358441
ZNF207	-0.398489	-0.447007	-1.11165	-0.993463	0.447325
ZNF24	0.731637	2.6605	1.61375	2.84356	2.0074
ZNF282	0.610812	0.100402	-0.0306676	1.1251	0.238623
ZNF326	0.398549	-0.0835086	-0.1283	-0.406615	0.34245
ZNF330	0.0692627	-0.251539	-0.348179	0.255237	0.340429
ZNF395	-0.204358	-0.276709	-0.278859	0.686717	-0.0470903
ZNF48	0.847997	1.71049	1.13424	-1.0111	1.61779
ZNF592	1.54314	2.1918	0.908549	0.743198	-0.307459
ZNF830	1.04241	0.97292	0.663257	1.58788	0.228751
ZNRF1	1.65467	2.04342	1.87867	1.76134	2.4977
ZPR1	0.535455	0.510803	2.46487	2.4206	-0.434606
ZRANB1	1.53987	2.16993	1.96261	1.48415	0.042402
ZSWIM7	0.236312	-0.329541	1.24121	0.764634	0.34253

## Sheet: SFig. 4b
	REDi1.HeLa_JTE_1.v.HeLa_DMSO	REDi1.HeLa_JTE_10.v.HeLa_DMSO	REDi1.HepG2_JTE1.v.HepG2_DMSO	REDi1.HepG2_JTE10.v.HepG2_DMSO	REDi_NP
ABCB8	0.880701	-0.0489096	0.728698	0.989226	-1.51344
AGAP3	0.362976	0.673905	0.359743	0.0290267	0.886085
AHNAK	0.725347	0.626536	1.10752	0.921201	0.0117568
AK2	0.41345	0.413354	1.35967	1.11247	1.53981
AKAP8L	0.239349	0.62673	-0.212994	0.358038	0.979366
ALDH4A1	0.321928	1.02237	0.778916	0.874245	1.48407
AMBRA1	-0.17557	-0.190822	0.0146766	-0.268208	0.202585
ANAPC7	-0.242741	0.363748	0.57199	1.02656	1.45966
ANKLE2	0.682171	1.98384	1.34287	2.12782	0.859824
ANKRD10	-0.00159209	0.41141	0.651749	1.92838	2.25313
ANKS6	0.412187	0.446953	1.38143	1.79647	0.962534
ANO10	0.197182	0.505171	0.85561	-0.0703893	-0.375862
AP1S2	1.20645	-0.334118	0.745743	0.929547	1.89292
AP2B1	0.00654879	0.851736	0.980891	1.80192	2.85634
ARIH2	1.88452	2.3991	2.56981	3.48901	1.28167
ARPIN-AP3S2	-0.199188	1.71989	1.63348	1.20094	-0.444777
ASAH1	0.389292	0.424208	0.200589	0.101262	1.44019
ASPH	-0.0281039	0.20313	0.607086	0.831957	-0.281322
ASXL1	0.341037	0.52745	1.14852	1.35309	-0.10564
ATF7IP2	2.20645	3.16993	0.177996	0.800495	-1.01376
ATP2A2	1.5495	2.35546	2.75608	2.98869	2.10909
ATRX	0.303392	1.32893	0.859822	1.77649	-0.558156
BCAP29	1.48161	1.51141	1.24126	1.20451	2.03309
BCCIP	1.41892	2.46728	1.1177	0.302563	1.73173
BCL2L13	0.328838	0.692283	2.68692	0.615764	1.58928
BMP1	0.0740006	-0.242528	2.65124	0.723587	0.850549
BRD4	0.625585	0.977656	0.598773	0.306278	-0.442027
BRF1	0.677817	0.724052	0.893801	0.71256	1.79794
C16orf72	-0.13453	0.664651	1.02682	2.78379	0.82004
CAPRIN1	1.40546	1.28417	1.60173	2.34127	0.219598
CCNL2	0.16711	1.28432	1.38312	1.80729	0.499208
CDCA4	-0.275534	0.581448	0.643608	-0.927548	-0.459639
CHID1	-0.247856	-0.21439	-0.360019	-0.100517	0.377761
CIRBP	0.0980082	1.74187	1.14084	0.580753	0.212141
CLN6	0.707819	0.350497	0.633254	0.0900681	-0.615381
CNIH4	1.32814	1.41165	1.28419	1.51358	1.33849
CNOT7	-0.0553403	-0.0409729	-0.0273616	0.446398	-0.0833523
COQ4	0.386616	0.520471	1.2884	0.738295	0.712254
CREBZF	0.0174874	0.860762	-0.774217	-0.37071	-0.710976
CSTF3	0.943767	2.20322	2.12462	2.19876	3.52754
CYHR1	0.765535	1.10657	3.3612	2.42771	2.05344
DCAF7	-0.0570892	-0.322233	-0.0768215	0.0790065	-0.0935391
DDHD2	-0.137504	-0.378512	-0.103836	-0.68012	-0.623689
DEF8	0.726536	0.39486	0.391367	-0.187766	0.613934
DENND1A	0.68332	0.180572	0.413335	0.0505796	-0.113402
DGKZ	0.805529	0.174446	1.26539	1.53015	1.94774
DNAJB6	0.589015	0.765825	1.4679	2.17757	-0.126957
DNMT3B	-0.159478	-0.381871	-0.812979	-0.470215	0.0818816
DPP9	0.214951	0.729798	0.561164	0.227121	3.46608
EIF2A	0.297492	1.07668	1.15316	1.48157	2.92189
EIF2B3	-0.324424	0.846195	2.09954	0.263034	1.15956
EIF2B5	-0.364914	0.807959	0.727319	-0.0274692	1.75905
EIF4E2	0.95335	1.49064	1.50973	1.86487	1.09047
ELP6	0.37447	0.54207	0.102447	1.10245	0.744544
ENSA	0.343143	0.573346	0.890172	1.51957	1.0336
ERCC1	0.85247	1.20241	0.569366	0.0941667	0.792109
FAM104B	1.4141	1.83392	0.625133	0.970308	4.24166
FGFR1OP2	0.823122	0.764229	1.28038	1.17614	0.943818
FNDC3B	-0.485427	1.06711	0.776914	0.158163	-0.385168
FTSJ1	0.645119	0.825994	1.42578	1.42166	1.30425
FUBP1	1.26483	2.53501	2.12664	2.53636	1.04681
GABPB1	1.84354	3.0359	3.00083	4.0166	1.76619
GAMT	-0.0264722	1.93289	0.130472	-0.195805	-0.621777
GART	0.558969	0.391897	1.1586	1.18464	2.04576
GCDH	0.52408	-0.429684	0.0852893	1.1447	0.741186
GLRX3	-0.166761	0.0168967	0.111448	-0.686508	-1.2147
GRAMD1A	0.103751	0.32535	-0.263148	0.0115754	0.417524
GRK6	0.226965	-0.884066	-0.259087	-0.184676	-0.944279
GYS1	0.347761	-0.465404	-0.342828	-0.361757	-0.665417
HACD1	-0.0368203	0.190979	1.80057	0.126547	0.95912
HAUS4	-1.43047	-0.510195	1.62853	1.04687	1.07876
HDAC8	0.371969	0.989274	0.199625	0.655535	0.239214
HDLBP	1.10783	1.86093	2.93603	3.58237	3.32403
HP1BP3	0.471621	0.734655	1.36114	2.37872	1.12171
HPS1	-1.30881	-0.211946	0.355481	0.209574	-0.683227
HS1BP3	0.451563	0.521953	-0.0761881	-0.841689	0.296555
HSPA9	0.440477	1.02544	0.341037	0.756074	2.26366
IFNAR2	0.933363	1.07087	0.764716	0.160652	-0.238831
ILF3	0.560426	0.854962	0.453974	0.605142	0.700931
INTS10	1.23266	0.952105	1.04035	2.10852	3.0587
IP6K2	0.418313	0.260721	-0.296524	0.892254	-0.602643
IQGAP1	0.592069	0.549203	0.830557	1.11397	-0.389668
ITGB3BP	0.134997	0.570868	0.570316	-0.199869	1.44327
ITSN2	1.11548	2.3594	1.07833	0.274931	-0.678012
JDP2	1.13484	2.01937	1.26303	1.09761	-0.583859
KAT8	1.24031	1.30238	1.29992	0.267528	2.53609
KHDC4	0.549737	0.697587	0.512788	0.886703	-0.895053
KLC1	0.819811	0.721224	1.07221	1.24656	0.448756
LCOR	-0.420359	-0.157952	-0.0286618	-0.754943	-0.277297
LIAS	0.0695409	1.53051	1.80735	3.58496	0.548483
LMNA	0.517452	0.87533	0.629344	0.522194	0.987154
LRCH4	-0.980725	-0.628497	-0.36571	-1.02106	-0.230846
LRP10	0.510962	1.37638	1.30721	1.62658	1.74464
LUC7L	0.848574	0.0949484	-0.186785	-0.899904	1.41466
LUC7L2	0.537316	0.876344	1.64993	2.22684	1.84889
MAP3K20	0.565678	0.481367	2.42146	1.94753	0.301846
MAPKAP1	0.338233	0.682959	0.102359	-0.445598	-2.33774
MATR3	-0.20952	-0.964021	0.311566	0.159046	1.47639
MBD1	-0.565668	0.784494	0.366916	0.0824622	0.693921
MED25	0.159775	-0.778119	1.41379	-0.0723508	1.08383
MED8	0.732342	1.31272	2.0504	1.77255	0.801251
MKNK1	1.17466	0.516444	2.14684	-0.771731	1.28478
MKRN1	0.172811	0.84494	0.492793	1.5834	1.33641
MMP24OS	-0.347099	-0.211614	2.47881	2	1.40926
MRPL12	-0.786746	-0.791031	-1.30939	-1.60347	-2.23926
MRPL30	0.343689	1.08927	1.39261	0.110112	0.140177
MRPL35	0.741726	1.3353	1.33512	1.52081	2.11938
MRPS11	0.956816	0.789565	0.493694	0.389947	0.911323
MSL1	1.18029	1.36972	1.43364	2.87968	1.05121
MTA3	-2.56294	0.652077	3.04654	3.06841	0.301743
MTG1	1.61471	-1.58496	-1.06753	-0.145898	-1.38162
MTHFD1L	0.413076	0.375551	0.893503	0.731995	1.56242
MZT1	-0.110464	0.421724	0.441033	-0.0694784	1.3136
NADSYN1	0.811928	0.311854	0.367732	-1.98221	0.478054
NAF1	0.498514	0.470092	1.68966	1.05223	0.820994
NAP1L1	-0.424904	-0.12597	0.363755	0.477213	-0.869359
NDST1	0.50498	-0.174976	0.496302	1.11637	1.41074
NECTIN2	0.847997	2.23266	1.04719	1.60997	1.5518
NFX1	-0.88016	-0.453718	-0.901537	-2.39232	-0.0967125
NIN	1.22352	-1.71955	1.48834	0.807355	3.15615
NISCH	1.44151	3.68182	2.5502	3.5325	2.82283
NOC2L	0.365698	-0.234162	0.447447	0.434093	1.07297
NPM1	0.163221	0.333202	0.0604228	0.353693	0.0985927
NSD3	0.388719	0.438624	1.27496	1.83278	0.38769
NUB1	0.273303	0.811197	1.7044	1.6903	1.46909
NUDCD3	0.595093	0.409439	0.286864	0.264595	-0.135124
NUP98	0.664133	1.10154	1.43831	0.952189	-0.605853
PABIR2	0.806754	1.32546	0.68281	-1.11864	2.42602
PAPOLA	2.00964	2.00231	1.97626	2.05351	2.17988
PCMT1	0.5208	0.776894	1.00034	1.34056	1.48204
PDCD2	0.927381	0.689076	-0.248232	0.627982	1.30733
PDLIM7	-0.452959	-1.01152	0.518499	-0.930774	0.890208
PDS5A	0.215597	0.877744	1.54706	0.989636	2.9299
PHF10	0.828086	1.64147	1.64611	3.08938	2.21983
PHF19	0.0521411	0.704838	0.0785053	-0.219367	1.07142
PHF20	0.0116013	0.826046	1.01305	1.64504	-0.00408602
PLPP5	1.0126	0.616671	0.346082	-0.0233211	0.932305
PNKD	-0.190684	0.0836284	-0.332498	-0.439139	-0.0662298
POLR1D	0.753384	1.19662	1.0893	1.50787	1.3605
PPA2	0.446392	0.60404	0.451805	1.22389	1.00122
PPM1B	0.552541	0.671377	0.654198	0.542837	0.10896
PPP1R7	-0.332735	-0.393664	0.152572	0.605126	1.39885
PPP6R3	1.6034	2.5514	2.76667	3.61591	0.442942
PREP	0.332621	0.744567	-0.449147	-0.000703582	0.576173
PRKAR2A	-0.219471	-0.400248	-0.128253	0.128773	0.291638
PRKRIP1	-0.181871	0.876729	1.78134	2.46055	2.68089
PRMT2	1.00554	1.12546	1.65837	1.40032	3.15679
PRPF40A	0.299422	0.153992	1.04793	-0.395672	2.27368
PSMF1	0.215398	0.21433	0.414193	0.754589	0.555646
PSPC1	0.798366	1.152	0.204929	0.0853119	0.0320387
PTBP3	1.2704	3.05889	3.06632	2.56314	1.36159
PTDSS2	1.33622	1.4975	1.29305	1.45983	0.554583
PTPN9	-1.18442	-0.801096	0.510886	0.998781	0.77551
RAB14	0.916944	0.206451	-0.718229	-0.8324	-0.492524
RABGAP1L	-1.30039	1.74108	-0.432247	1.13822	1.13884
RAD51C	0.455051	0.569528	1.80378	1.9837	3.16008
RARS2	1.57079	1.53743	1.10893	1.04449	0.247068
RBBP4	0.780625	0.02172	0.00956749	-0.0177446	-0.303337
RBCK1	-0.0410422	0.0895613	0.377944	0.358602	1.05772
RBM19	0.834419	1.01804	1.08934	0.694568	-0.504279
RBMX	1.20501	1.8697	1.84471	1.94164	1.0284
RHOF	0.710296	1.67078	0.749526	2.18814	1.58617
RMDN1	0.292782	-0.0127111	0.475807	-0.408336	1.35514
RPL23A	0.646213	0.715892	0.330973	0.336954	0.355692
RPL7L1	-0.0681957	0.271467	0.0920246	0.466965	0.220505
RPRD1A	0.027745	1.52356	2.45362	2.15878	1.77931
SEC31A	0.0614005	0.378883	0.541977	0.986842	-0.167591
SETDB2-PHF11	0.459432	-1.24101	-0.642541	-2.04491	-1.37981
SF1	0.877778	1.24838	0.691598	-0.164193	1.24137
SFT2D1	0.0598899	0.793375	0.355309	0.891148	-0.0202388
SIKE1	0.157449	0.780672	0.836501	1.3505	2.15212
SLC25A37	1.72541	2.26059	1.64981	2.24531	0.794575
SLC38A10	-0.198298	0.155855	0.41469	0.518719	1.61157
SNX1	0.839823	1.47428	1.93026	2.07395	1.60448
SON	1.41015	1.66213	-0.0481888	0.525939	1.35575
SRPK1	0.702752	1.14526	1.0052	1.4423	2.06598
SSH2	0.54575	1.51522	0.810181	0.418723	1.50619
SSU72	0.191779	-0.696961	0.565104	0.594917	2.62433
STOM	0.0462075	-0.112981	0.762702	-0.174006	0.960943
STX3	0.939564	1.22366	1.46693	2.12534	-0.0289724
SYNCRIP	0.880011	1.14659	2.18496	2.45112	1.35462
TAOK2	1.07244	2.38667	2.22803	3.2936	2.48078
TCAIM	-0.975926	-1.218	1.09274	2.27603	1.61746
TCEA2	0.959567	2.1134	2.36864	2.0813	1.79979
TCF3	1.34886	2.46808	1.93179	1.74909	2.82062
TFDP1	-0.178617	0.283147	1.13285	0.732623	2.59112
THEM4	0.784929	1.01568	0.253085	0.309213	1.65202
THOC2	-0.669851	-0.931702	0.603423	1.2266	1.21618
THRA	0.222392	-0.340028	-1.59439	-2.2738	0.98018
TMED4	0.021332	-0.369843	-0.0458037	-0.116379	0.555289
TMPO	0.501176	0.764677	0.745506	1.50089	0.410046
TOR1AIP2	0.284669	0.774584	1.01038	1.67422	0.419411
TPTEP2-CSNK1E	0.613808	0.892177	0.539936	1.36107	2.17893
TROAP	0.157645	0.316817	1.41717	-0.0458875	1.84605
TSEN15	-0.518938	-0.00623195	-0.34952	-0.743363	-0.478821
TTC17	0.667603	1.62803	1.2697	2.03666	-0.0645527
USP19	0.313507	0.244013	0.165678	1.52943	1.2625
USP48	0.490326	2.72489	3.43706	3.38702	0.388464
VPS26C	1.06477	1.51457	-0.332371	-0.158423	1.79289
VRK3	-1.39314	-0.0640722	-0.152455	0.0620005	-0.0185608
WDR75	1.98813	0.873394	0.257265	-0.0415791	-2.05676
XPO5	-0.834191	-0.401232	-0.288878	-0.948361	-1.73012
ZDHHC3	0.325606	1.89917	-0.00335901	-0.0652748	0.797105
ZFP64	-0.592996	-1.04507	-1.04963	-1.51096	-0.908245
ZNF330	0.0172612	0.210373	0.731912	0.0931636	1.92536
ZNF655	0.208587	0.378512	-0.120785	-0.900719	0.561926
ZXDC	2.39482	1.02914	1.90079	1.2387	0.749529

## Sheet: SFig. 4c
gene_symbol	log2	regu.adj.HepG2_JTE10.v.HepG2_DMSO	Type_by_PAS_number
A1BG	-2.77899	DN	SPA
A1CF	-0.217129	NO	>=2PAS
A2M	-0.370223	DN	other
A2M-AS1	-1.99049	NO	other
A4GALT	-1.85299	NO	other
AAAS	-0.276534	NO	SPA
AACS	-0.395626	NO	other
AADAT	0.225012	NO	other
AAED1	-0.622036	DN	other
AAGAB	-0.524936	DN	other
AAK1	-0.741561	DN	other
AAMDC	-0.506015	DN	other
AAMP	-0.0516192	NO	SPA
AAR2	0.0660405	NO	SPA
AARS	-1.21139	DN	other
AARS2	-2.03832	DN	>=2PAS
AARSD1	-1.51938	DN	other
AASDH	-0.100628	NO	other
AASDHPPT	-0.0987471	NO	>=2PAS
AASS	-0.531063	NO	>=2PAS
AATF	-0.117684	NO	SPA
AATK	-1.66277	DN	other
AATK-AS1	-2.53106	NO	other
AB019441.29	-0.168123	NO	other
ABAT	-0.366228	NO	>=2PAS
ABC7-42389800N19.1	-0.771013	DN	other
ABC7-43041300I9.1	0.5564	NO	other
ABCA1	-0.294223	NO	>=2PAS
ABCA10	1.12101	UP	other
ABCA11P	1.0539	UP	other
ABCA2	-1.78672	DN	SPA
ABCA3	-1.20091	DN	SPA
ABCA4	-0.820569	NO	SPA
ABCA5	-0.665448	DN	other
ABCA7	-1.17346	DN	other
ABCA9	2.27629	NO	other
ABCB1	-0.419147	NO	>=2PAS
ABCB10	0.300008	UP	>=2PAS
ABCB4	-0.645805	DN	other
ABCB6	0.131902	NO	SPA
ABCB7	-0.609695	DN	>=2PAS
ABCB8	-0.549441	NO	>=2PAS
ABCB9	-0.929929	DN	other
ABCC1	-0.223089	NO	other
ABCC10	-1.1053	DN	SPA
ABCC11	0.234472	NO	other
ABCC2	-0.892244	DN	other
ABCC3	-0.989401	DN	>=2PAS
ABCC4	-0.423003	NO	other
ABCC5	-0.0971079	NO	other
ABCC6	-0.976613	DN	other
ABCC6P1	-0.429925	DN	other
ABCC6P2	-0.745657	DN	other
ABCD1	-0.882353	DN	other
ABCD3	0.283613	UP	>=2PAS
ABCD4	-0.575457	NO	other
ABCE1	-0.243669	NO	>=2PAS
ABCF1	-0.862026	DN	other
ABCF2	-0.678232	DN	>=2PAS
ABCF3	-0.69796	DN	>=2PAS
ABCG2	-0.9461	NO	>=2PAS
ABCG5	-1.19759	DN	other
ABCG8	-1.42609	DN	>=2PAS
ABHD10	-0.329977	NO	other
ABHD11	-1.58119	DN	>=2PAS
ABHD12	-0.444659	DN	other
ABHD13	-0.230889	NO	>=2PAS
ABHD14A	-0.0602893	NO	SPA
ABHD14B	-0.34794	NO	other
ABHD15	-2.61938	DN	>=2PAS
ABHD17A	-0.332586	NO	>=2PAS
ABHD17AP3	-0.772071	NO	other
ABHD17B	-0.0362979	NO	other
ABHD17C	-0.212137	NO	other
ABHD2	-0.40578	NO	>=2PAS
ABHD3	0.0115891	NO	other
ABHD4	-1.10222	DN	other
ABHD5	-0.291875	NO	other
ABHD6	-0.183649	NO	SPA
ABHD8	-0.901431	DN	SPA
ABI1	-0.0271438	NO	>=2PAS
ABI2	0.120798	NO	other
ABL1	-0.208078	NO	other
ABL2	0.0248294	NO	>=2PAS
ABLIM1	-0.196614	NO	other
ABR	-0.333022	NO	SPA
ABRACL	0.157579	NO	SPA
ABT1	-1.7878	DN	other
ABTB1	-2.46966	DN	SPA
ABTB2	-0.445914	NO	other
AC000068.10	-3.70099	DN	other
AC000068.5	-1.07855	NO	other
AC000068.9	-2.19403	DN	other
AC000089.3	-0.178047	NO	other
AC002044.4	-0.440676	NO	other
AC002056.3	2.46894	NO	other
AC002075.4	-0.429464	NO	other
AC002116.7	-0.0716309	NO	other
AC002117.1	-3.53106	DN	other
AC002310.12	-1.37906	DN	other
AC002310.7	-2.01649	DN	other
AC002398.11	1.92837	UP	other
AC002451.1	0.69133	NO	other
AC002454.1	-1.02952	DN	other
AC002467.7	-3.11603	DN	other
AC002519.8	0.468937	NO	other
AC003005.2	1.34341	NO	other
AC003051.1	0.468937	NO	other
AC003075.4	0.468937	NO	other
AC003102.3	3.83817	UP	other
AC003104.1	-2.85299	DN	other
AC003665.1	-1.39613	DN	other
AC004000.1	-0.7094	NO	other
AC004012.1	2.46894	UP	other
AC004019.13	1.93842	UP	other
AC004057.1	-0.284596	NO	other
AC004069.2	0.375828	NO	other
AC004074.3	0.648261	UP	other
AC004156.3	-2.01649	DN	other
AC004158.2	3.01326	UP	other
AC004221.2	-0.183139	NO	other
AC004257.3	2.22501	UP	other
AC004381.6	0.094379	NO	other
AC004410.3	2.46894	NO	other
AC004449.6	3.10121	UP	other
AC004453.8	-0.217799	NO	other
AC004463.6	-1.20566	DN	other
AC004466.1	0.246545	NO	other
AC004528.4	2.46894	NO	other
AC004549.6	0.69133	NO	other
AC004775.5	1.92837	UP	other
AC004797.1	0.37164	UP	other
AC004840.9	-1.56854	DN	other
AC004854.4	-0.0836036	NO	other
AC004878.7	-0.0716309	NO	other
AC004893.11	1.23832	UP	other
AC004938.5	4.11279	UP	other
AC004951.6	-0.274723	NO	other
AC004967.7	-1.70099	NO	other
AC004980.7	-0.247669	NO	other
AC005003.1	-1.04126	DN	other
AC005037.3	-2.26803	NO	other
AC005076.5	-0.794097	NO	other
AC005077.12	-1.24833	DN	other
AC005077.14	0.169377	NO	other
AC005154.6	-1.11921	DN	other
AC005154.7	-1.66857	NO	other
AC005189.6	-0.753455	NO	other
AC005224.2	1.76172	UP	other
AC005253.2	2.79087	UP	other
AC005255.3	-2.11603	NO	other
AC005256.1	-0.0456357	NO	other
AC005262.4	-0.852991	NO	other
AC005306.3	1.9019	UP	other
AC005329.7	-0.231502	NO	other
AC005336.5	3.16938	UP	other
AC005339.2	-2.2315	DN	other
AC005355.2	-5.70099	DN	other
AC005356.1	-3.43795	DN	other
AC005546.2	-0.0518947	NO	other
AC005592.2	-1.4486	NO	other
AC005682.5	-0.379059	NO	other
AC005682.7	4.59822	UP	other
AC005682.8	0.195919	NO	other
AC005702.1	3.46894	UP	other
AC005740.3	-0.183139	NO	other
AC005754.8	-0.893633	NO	other
AC005775.2	-3.03356	DN	other
AC005776.1	0.69133	NO	other
AC005785.2	-1.11603	NO	other
AC005789.11	2.27629	UP	other
AC005795.1	-0.285306	NO	other
AC005884.1	0.138789	NO	other
AC005943.4	-0.744658	NO	other
AC005943.5	3.54423	UP	other
AC006023.8	0.00950582	NO	other
AC006028.11	0.883975	NO	other
AC006042.8	-0.361138	NO	other
AC006116.12	2.27629	NO	other
AC006262.5	0.276292	NO	other
AC006273.4	-1.06158	NO	other
AC006273.7	-1.18314	DN	other
AC006277.2	-2.53106	NO	other
AC006486.1	-0.116025	NO	other
AC006509.7	0.0690068	NO	other
AC006538.1	3.7384	UP	other
AC006978.6	0.627807	UP	other
AC007036.4	-0.152551	NO	other
AC007038.7	-0.379059	NO	other
AC007099.1	-1.39456	DN	other
AC007193.8	-2.64654	DN	other
AC007228.9	0.147009	NO	other
AC007238.1	-0.397796	NO	other
AC007246.3	0.0113659	NO	other
AC007255.8	-1.4486	NO	other
AC007256.5	0.883975	UP	other
AC007277.3	2.01643	UP	other
AC007292.1	3.9925	UP	other
AC007292.3	1.58441	UP	other
AC007292.4	0.928369	NO	other
AC007292.6	-0.531063	NO	other
AC007318.5	0.315314	UP	other
AC007319.1	-1.13067	DN	other
AC007365.3	3.0539	UP	other
AC007382.1	1.43769	UP	other
AC007383.3	1.0539	NO	other
AC007386.3	1.0539	NO	other
AC007405.6	-0.0456357	NO	other
AC007551.3	0.69133	NO	other
AC007566.10	1.92837	UP	other
AC007620.3	0.883975	NO	other
AC007690.1	-1.11603	NO	other
AC007773.2	1.12101	UP	other
AC007966.1	3.01326	UP	other
AC007969.5	-0.232196	NO	other
AC008065.1	-0.405532	NO	other
AC008132.12	0.179431	NO	other
AC008155.1	-0.0796832	NO	other
AC008174.3	1.2059	UP	other
AC008264.4	3.37583	UP	other
AC008269.2	2.9925	UP	other
AC008278.2	-1.70099	NO	other
AC008592.3	0.938423	UP	other
AC008752.1	0.246545	NO	other
AC008850.3	-0.192894	NO	other
AC008982.2	-0.47231	NO	other
AC009005.2	-1.62836	DN	other
AC009061.1	-1.16493	DN	other
AC009120.3	-1.33842	DN	other
AC009120.6	-1.83657	DN	other
AC009133.12	-1.4486	NO	other
AC009133.14	-3.53106	DN	other
AC009245.3	-0.494939	DN	other
AC009299.3	-0.549678	NO	other
AC009302.2	-0.574784	NO	other
AC009403.2	-0.349065	NO	other
AC009404.2	0.352309	UP	other
AC009495.4	3.0738	UP	other
AC009948.5	0.116636	NO	other
AC009948.7	-1.6306	NO	other
AC009961.3	0.11844	NO	other
AC009963.5	0.468937	NO	other
AC010150.1	-0.61249	NO	other
AC010336.1	2.46894	NO	other
AC010468.1	-0.454683	NO	other
AC010536.1	-2.14997	DN	other
AC010642.1	-2.99049	DN	other
AC010733.5	0.735403	UP	other
AC010761.8	-3.33842	DN	other
AC010883.5	1.2059	NO	other
AC010982.1	2.6136	UP	other
AC011322.1	-0.116025	NO	other
AC011498.1	-2.85299	DN	other
AC011499.1	0.0538999	NO	other
AC011747.4	-0.231502	NO	other
AC011747.7	0.850808	UP	other
AC011753.5	2.46894	NO	other
AC011899.9	-2.85299	DN	other
AC012065.7	0.681931	UP	other
AC012066.1	-0.0615773	NO	other
AC012123.1	-0.346638	NO	other
AC012146.7	-0.214205	NO	other
AC012358.8	2.16938	UP	other
AC012360.4	-1.37906	NO	other
AC012368.1	-2.33842	NO	other
AC012370.2	-0.479988	NO	other
AC012487.2	-2.01649	DN	other
AC012668.2	1.34341	NO	other
AC013394.2	-0.14466	NO	other
AC013717.3	-0.531063	NO	other
AC015849.13	-0.457062	NO	other
AC015989.1	-0.168492	NO	other
AC016292.3	0.606441	NO	other
AC016586.1	2.21617	UP	other
AC016629.8	-2.01106	DN	other
AC016700.5	-2.61853	DN	other
AC016708.2	-0.526385	DN	other
AC016712.2	0.362022	NO	other
AC016734.1	-1.6779	DN	other
AC016734.2	-0.346638	NO	other
AC016739.2	-0.0557246	NO	other
AC016747.3	-2.32808	DN	other
AC016831.7	-1.84792	DN	other
AC016912.3	-2.49042	DN	other
AC016995.3	1.46894	NO	other
AC017104.6	2.46894	NO	other
AC018442.1	1.63886	NO	other
AC018462.2	3.46894	UP	other
AC018738.2	-0.868098	NO	other
AC018755.1	-1.01649	NO	other
AC018755.16	-1.60145	DN	other
AC018804.6	0.69133	NO	other
AC018865.11	2.63886	UP	other
AC019172.2	2.46894	NO	other
AC019181.2	-0.18867	NO	other
AC019181.3	-0.680073	DN	other
AC019221.4	-1.00055	NO	other
AC020571.3	-1.20913	NO	other
AC020594.5	1.67057	UP	other
AC020601.1	2.16938	UP	other
AC020910.2	0.831508	NO	other
AC021218.2	-2.18273	DN	other
AC021860.1	3.0539	UP	other
AC022007.5	-2.53106	NO	other
AC022182.2	-0.140273	NO	other
AC022210.2	0.0969687	NO	other
AC022431.1	0.191403	NO	other
AC022498.1	-1.60145	DN	other
AC022532.1	2.63886	UP	other
AC022816.2	-0.448805	NO	other
AC022819.3	0.227929	NO	other
AC023115.1	-4.11603	DN	other
AC023137.2	3.79087	UP	other
AC023490.1	-1.03356	NO	other
AC024560.2	1.58441	NO	other
AC024560.3	0.0211844	NO	other
AC024896.1	-0.77899	NO	other
AC025171.1	-1.20913	NO	other
AC025335.1	-0.116025	NO	other
AC025918.2	0.136362	NO	other
AC026150.5	0.749045	UP	other
AC026202.3	-2.17492	DN	other
AC026271.5	-0.213322	NO	other
AC026740.1	0.468937	UP	other
AC027307.3	2.40497	UP	other
AC027612.1	0.205903	NO	other
AC027612.6	0.0057511	NO	other
AC027763.2	-0.767503	NO	other
AC034220.3	-2.26803	NO	other
AC046143.3	0.883975	NO	other
AC048346.1	-0.268028	NO	other
AC051649.6	1.79087	UP	other
AC053503.4	1.2059	UP	other
AC062017.1	-1.6306	NO	other
AC062029.1	-1.19403	NO	other
AC067959.1	0.638862	NO	other
AC068039.4	1.63428	UP	other
AC068137.13	-0.380503	NO	other
AC068282.3	-0.89719	NO	other
AC068522.4	-0.284902	NO	other
AC068657.2	-0.9461	NO	other
AC068831.10	0.316934	NO	other
AC069154.4	2.37583	UP	other
AC069277.2	-2.33842	NO	other
AC069278.4	1.69133	UP	other
AC069513.4	-0.209134	NO	other
AC072062.1	1.02353	UP	other
AC073043.1	1.27629	NO	other
AC073052.1	-0.319558	NO	other
AC073063.10	0.69133	NO	other
AC073072.7	-1.53106	NO	other
AC073133.2	2.79087	UP	other
AC073135.7	0.276292	NO	other
AC073236.3	0.638862	NO	other
AC073257.2	1.0539	NO	other
AC073283.4	-0.984781	DN	other
AC073283.7	3.0539	UP	other
AC073410.1	0.468937	NO	other
AC073551.1	0.606441	NO	other
AC073869.1	-0.493588	NO	other
AC074117.10	-1.05363	DN	other
AC074117.13	2.0539	UP	other
AC074138.3	0.121014	NO	other
AC074183.4	0.425869	NO	other
AC074212.5	-2.2315	DN	other
AC074212.6	-2.43795	DN	other
AC074286.1	0.205903	NO	other
AC074338.4	0.147009	NO	other
AC074367.1	-1.66857	NO	other
AC074389.9	-2.47702	DN	other
AC078819.1	0.147009	NO	other
AC078852.2	-3.33842	DN	other
AC078883.3	-2.33842	DN	other
AC078899.1	-1.53106	NO	other
AC079150.2	-0.919055	DN	other
AC079210.1	2.87807	UP	other
AC079250.1	-0.165778	NO	other
AC079305.10	-1.33842	NO	other
AC079354.5	-1.01649	NO	other
AC079466.1	0.106367	NO	other
AC079602.1	-0.858678	DN	other
AC079779.4	2.34726	UP	other
AC079779.6	2.27629	NO	other
AC079781.8	1.63886	NO	other
AC079807.4	0.928369	NO	other
AC079922.2	0.0275658	NO	other
AC079922.3	-2.48526	DN	other
AC083799.1	-0.236777	NO	other
AC083843.1	-2.15555	DN	other
AC083873.4	-1.75345	NO	other
AC083899.3	-0.290054	NO	other
AC083900.1	-0.683066	NO	other
AC084018.1	-0.191407	NO	other
AC084117.3	0.121014	NO	other
AC084149.2	1.97144	UP	other
AC084219.4	-3.70099	DN	other
AC084368.1	0.276292	NO	other
AC090286.2	0.670571	UP	other
AC090587.2	-1.31632	DN	other
AC090616.2	-0.753455	NO	other
AC090673.1	-0.130525	NO	other
AC091133.1	1.41004	UP	other
AC091167.3	0.246545	NO	other
AC091492.2	0.432412	NO	other
AC091633.2	0.0875831	NO	other
AC091729.9	-1.8847	DN	other
AC092106.2	0.343407	NO	other
AC092155.1	2.63886	UP	other
AC092159.2	0.316934	NO	other
AC092168.2	0.999452	UP	other
AC092295.7	0.0436316	NO	other
AC092299.6	0.790866	NO	other
AC092299.8	-0.576866	NO	other
AC092620.2	0.461848	UP	other
AC092620.3	2.46894	NO	other
AC092798.1	-1.07163	NO	other
AC092933.3	0.0538999	NO	other
AC093106.7	0.10281	NO	other
AC093157.1	-2.18314	DN	other
AC093159.1	2.0539	UP	other
AC093323.3	-0.736114	DN	other
AC093375.1	0.716865	NO	other
AC093382.1	1.08365	UP	other
AC093388.3	-1.0241	DN	other
AC093391.2	-0.27649	NO	other
AC093415.2	-0.787402	NO	other
AC093609.1	1.63886	NO	other
AC093616.4	-0.113505	NO	other
AC093642.5	-0.295651	NO	other
AC093668.2	0.992499	NO	other
AC093673.5	-1.30965	DN	other
AC093698.2	-0.159094	NO	other
AC093818.1	-1.20913	NO	other
AC093838.4	-0.0870859	NO	other
AC093899.3	2.27629	NO	other
AC096664.1	-0.241556	NO	other
AC096670.3	2.27629	NO	other
AC096772.6	-0.258044	NO	other
AC097500.2	-0.440865	NO	other
AC097658.1	-0.405532	NO	other
AC097662.2	-1.11603	NO	other
AC097721.2	-0.776175	NO	other
AC098614.2	-0.338417	NO	other
AC098617.1	-0.439432	NO	other
AC098820.3	0.731972	NO	other
AC099344.2	1.46894	UP	other
AC099684.1	-1.07163	NO	other
AC099850.1	0.205903	NO	other
AC100830.4	-3.85299	DN	other
AC103801.1	0.0117305	NO	other
AC104135.2	-4.2315	DN	other
AC104135.3	0.227929	NO	other
AC104306.1	0.205903	NO	other
AC104389.28	-1.37906	NO	other
AC104451.2	-0.531063	NO	other
AC104532.4	2.36202	UP	other
AC104651.1	-0.0164894	NO	other
AC104653.1	2.53933	UP	other
AC104667.3	-1.42415	NO	other
AC104809.4	-2.41859	DN	other
AC104820.2	4.92837	UP	other
AC104841.1	-0.68976	NO	other
AC105342.1	-0.531063	NO	other
AC105760.2	-0.737513	NO	other
AC105760.3	0.988312	UP	other
AC106753.1	-1.4436	DN	other
AC106827.2	2.27629	NO	other
AC106875.1	-1.26396	DN	other
AC106876.2	-1.25353	DN	other
AC106900.6	2.27629	NO	other
AC107983.4	-0.253327	NO	other
AC108463.2	-0.0804012	NO	other
AC108488.4	-0.531063	NO	other
AC109829.1	0.790866	NO	other
AC110619.2	2.27629	NO	other
AC113189.5	-1.06158	NO	other
AC114730.3	-1.27688	DN	other
AC114730.5	-1.99049	NO	other
AC114776.1	0.262487	NO	other
AC114803.3	-5.43795	DN	other
AC115617.2	-1.05189	NO	other
AC115618.1	-3.11603	NO	other
AC117395.1	0.883975	UP	other
AC118344.1	-0.409072	NO	other
AC123768.4	-3.33842	DN	other
AC124890.1	-0.219861	NO	other
AC125232.1	-0.163087	NO	other
AC127496.1	0.606441	NO	other
AC127904.2	-0.152983	NO	other
AC129492.6	-2.53106	NO	other
AC131571.2	0.103653	NO	other
AC132192.1	-2.40553	DN	other
AC132872.1	1.98351	UP	other
AC132872.2	4.58441	UP	other
AC133965.1	-0.620793	NO	other
AC135048.1	2.63886	UP	other
AC135178.1	-2.16849	DN	other
AC137932.1	-0.653919	NO	other
AC137932.5	-2.47448	DN	other
AC137934.1	-0.379059	NO	other
AC138031.1	0.5564	NO	other
AC138035.1	0.147009	NO	other
AC138035.2	-0.550962	NO	other
AC138123.2	0.156993	NO	other
AC138517.4	-1.03356	NO	other
AC138655.1	2.0539	UP	other
AC138783.12	-0.830623	NO	other
AC138951.1	-1.9461	NO	other
AC139099.3	-0.709155	DN	other
AC139100.2	-0.485975	NO	other
AC139452.2	0.227929	NO	other
AC140061.5	2.46894	NO	other
AC140481.1	-0.723708	NO	other
AC141586.5	-0.55562	NO	other
AC141928.1	0.638862	NO	other
AC142528.1	-0.677904	NO	other
AC144449.1	-0.668566	NO	other
AC144530.1	-0.0896409	NO	other
AC156455.1	-2.45706	DN	other
AC159540.1	0.133868	NO	other
AC159540.14	-0.144039	NO	other
ACAA1	-0.387639	DN	SPA
ACAA2	-0.0522284	NO	other
ACACA	-0.249881	NO	other
ACACB	-0.404206	NO	>=2PAS
ACAD10	-1.12199	DN	other
ACAD11	2.63886	UP	>=2PAS
ACAD8	-0.0643994	NO	other
ACAD9	-1.35763	DN	>=2PAS
ACADM	0.10565	NO	other
ACADS	-0.822786	DN	SPA
ACADSB	0.154703	NO	other
ACADVL	-0.699548	DN	SPA
ACAP1	-0.869864	DN	SPA
ACAP2	-0.375327	NO	other
ACAP3	-0.659237	DN	>=2PAS
ACAT1	0.0500984	NO	other
ACAT2	-0.387725	DN	>=2PAS
ACBD3	-0.222735	NO	other
ACBD4	-2.4591	DN	other
ACBD5	0.448376	UP	other
ACBD6	-1.31117	DN	other
ACBD7	-0.132513	NO	SPA
ACD	-2.0755	DN	SPA
ACE2	-1.09294	NO	other
ACER3	-0.414167	NO	>=2PAS
ACIN1	-0.420391	DN	other
ACKR2	-0.900296	DN	>=2PAS
ACLY	-0.0720883	NO	other
ACN9	-0.0339064	NO	other
ACO1	-0.664672	DN	>=2PAS
ACO2	-0.506738	DN	other
ACOT1	0.0280599	NO	other
ACOT11	-0.794097	NO	other
ACOT13	-0.505919	DN	SPA
ACOT2	-0.438199	DN	other
ACOT7	-0.13735	NO	other
ACOT8	-0.58626	DN	other
ACOT9	-0.499552	DN	>=2PAS
ACOX1	0.107534	NO	other
ACOX2	-0.318654	NO	other
ACOX3	-1.53489	DN	>=2PAS
ACP1	-0.148767	NO	>=2PAS
ACP2	-1.62388	DN	other
ACP5	-0.116025	NO	SPA
ACP6	-0.833125	DN	SPA
ACPL2	-0.0335629	NO	other
ACR	2.27629	NO	other
ACRC	2.89412	UP	other
ACSBG1	2.46894	NO	other
ACSF2	-0.798934	DN	other
ACSF3	-1.61899	DN	other
ACSL1	-0.0982795	NO	other
ACSL3	-0.212062	NO	>=2PAS
ACSL4	-0.477636	DN	other
ACSL5	-0.270365	NO	>=2PAS
ACSL6	-0.00313101	NO	SPA
ACSM1	0.299012	NO	other
ACSM2A	0.702735	UP	other
ACSM2B	-0.436529	NO	>=2PAS
ACSM3	-0.432799	NO	other
ACSM5	0.490206	UP	SPA
ACSS1	-0.452137	DN	SPA
ACSS2	-0.281468	NO	other
ACSS3	-0.572113	DN	other
ACTA1	-1.07163	NO	SPA
ACTA2	0.65922	UP	other
ACTB	-0.34505	DN	SPA
ACTG1	-0.423431	DN	SPA
ACTL6A	-0.22084	NO	other
ACTL8	0.0253308	NO	SPA
ACTN1	-0.660615	DN	>=2PAS
ACTN2	2.27629	NO	other
ACTN3	-0.0456357	NO	other
ACTN4	-0.24352	NO	>=2PAS
ACTR10	-0.0687534	NO	other
ACTR1A	-0.912531	DN	other
ACTR1B	-0.736611	DN	other
ACTR2	0.132672	NO	>=2PAS
ACTR3	-0.165845	NO	>=2PAS
ACTR3B	-0.10883	NO	>=2PAS
ACTR3C	-0.277306	NO	other
ACTR5	-0.544421	NO	>=2PAS
ACTR6	-0.20644	NO	other
ACTR8	-1.45436	DN	>=2PAS
ACTRT3	-4.11603	DN	other
ACVR1	0.164784	NO	other
ACVR1B	-0.0805604	NO	other
ACVR1C	0.816861	UP	other
ACVR2A	0.0773589	NO	>=2PAS
ACVR2B	-0.496489	NO	>=2PAS
ACY3	-1.03356	NO	SPA
ACYP1	-0.189143	NO	other
ACYP2	-0.588206	NO	other
AD000090.2	-1.7826	DN	other
AD000092.3	-0.151358	NO	other
AD000684.2	-3.85299	DN	other
ADA	-0.619119	NO	other
ADAL	-0.631646	DN	>=2PAS
ADAM10	-0.412242	NO	>=2PAS
ADAM11	-1.33842	DN	other
ADAM15	-0.166751	NO	SPA
ADAM17	-0.557148	DN	>=2PAS
ADAM19	2.0539	UP	other
ADAM1A	2.13059	UP	other
ADAM20	1.5564	UP	other
ADAM22	-0.864963	DN	>=2PAS
ADAM32	0.816861	UP	other
ADAM8	2.44469	UP	SPA
ADAM9	0.141622	NO	other
ADAMTS13	-1.0075	NO	SPA
ADAMTS2	0.169377	NO	other
ADAMTS4	-1.98478	DN	SPA
ADAMTS6	0.0538999	NO	other
ADAMTSL2	-0.72571	NO	SPA
ADAMTSL4	-1.3414	DN	other
ADAMTSL5	-1.20913	DN	SPA
ADAP1	-1.33362	DN	>=2PAS
ADAP2	-0.916353	NO	SPA
ADAR	-0.14716	NO	other
ADARB1	-0.639587	DN	other
ADAT1	-1.06158	DN	>=2PAS
ADAT2	-1.014	DN	>=2PAS
ADC	0.468937	NO	other
ADCK1	-0.820569	DN	other
ADCK2	-1.35124	DN	SPA
ADCK3	-0.137066	NO	other
ADCK4	-1.35209	DN	other
ADCK5	-1.97585	DN	SPA
ADCY1	0.246545	NO	other
ADCY10P1	3.08365	UP	other
ADCY6	-0.258044	NO	other
ADCY7	-1.51	DN	other
ADCY9	-0.212823	NO	other
ADD1	0.0767434	NO	other
ADD3	-0.143746	NO	>=2PAS
ADH4	-0.180753	NO	>=2PAS
ADH5	-0.26722	NO	other
ADH5P4	-0.852991	NO	other
ADH6	-0.139322	NO	other
ADHFE1	-0.183139	NO	other
ADI1	-0.152006	NO	>=2PAS
ADIPOR1	0.162891	NO	other
ADIPOR2	-0.219461	NO	other
ADK	0.0120522	NO	other
ADM	-1.55747	DN	SPA
ADM2	-0.388322	NO	SPA
ADM5	3.1072	UP	SPA
ADNP	-0.165552	NO	>=2PAS
ADNP2	0.209766	NO	>=2PAS
ADO	-0.515295	NO	>=2PAS
ADORA2A-AS1	2.27629	NO	other
ADORA2B	-0.668566	NO	>=2PAS
ADPGK	-0.363518	NO	other
ADPRH	2.27629	NO	other
ADPRHL1	4.5564	UP	other
ADPRHL2	-0.400783	NO	other
ADPRM	-0.485259	NO	other
ADRA2C	-1.21221	DN	SPA
ADRBK1	-0.298764	NO	other
ADRBK2	-0.37934	NO	other
ADRM1	-0.332697	NO	SPA
ADSL	-0.688559	DN	other
ADSS	-0.317194	NO	other
ADSSL1	-0.890959	DN	other
AEBP2	-0.246002	NO	other
AEN	-0.161408	NO	SPA
AES	-0.0485907	NO	other
AF001548.5	4.46894	UP	other
AF038458.4	-1.53106	NO	other
AF064858.8	3.9925	UP	other
AF127936.7	0.26432	UP	other
AF129075.5	3.46894	UP	other
AF129408.17	-1.66857	NO	other
AF213884.2	-2.75345	DN	other
AF277315.13	-0.323232	NO	other
AFAP1	-0.62891	NO	>=2PAS
AFAP1L1	-3.33842	DN	other
AFF1	-0.263211	NO	other
AFF4	-0.124587	NO	other
AFG3L1P	-0.319558	NO	other
AFG3L2	-0.249078	NO	>=2PAS
AFG3L2P1	-0.0456357	NO	other
AFM	0.0819143	NO	other
AFMID	-0.244879	NO	other
AFP	-0.128685	NO	SPA
AFTPH	-0.0779227	NO	>=2PAS
AGA	-0.268028	NO	other
AGAP1	0.011525	NO	>=2PAS
AGAP1-IT1	-2.22294	DN	other
AGAP10	-0.451628	NO	other
AGAP2	-1.26803	NO	other
AGAP2-AS1	-0.990494	NO	other
AGAP3	-0.895073	DN	other
AGAP4	-0.128625	NO	other
AGAP6	0.185631	NO	SPA
AGAP7	-0.148205	NO	other
AGAP8	0.227929	NO	other
AGAP9	-0.35049	NO	other
AGBL2	-0.820569	NO	other
AGBL3	1.87493	UP	other
AGBL5	-0.288818	NO	other
AGER	1.1914	UP	other
AGFG1	0.0451771	NO	>=2PAS
AGFG2	-2.88749	DN	>=2PAS
AGGF1	0.173893	NO	>=2PAS
AGGF1P1	-1.43795	NO	other
AGK	-0.38881	NO	other
AGL	-0.049848	NO	other
AGMAT	-0.9251	DN	>=2PAS
AGO1	-0.366963	NO	>=2PAS
AGO2	-0.622693	DN	>=2PAS
AGO3	-0.0384885	NO	other
AGO4	-0.629061	DN	other
AGPAT1	-0.282295	NO	other
AGPAT2	-1.37352	DN	SPA
AGPAT3	0.0177109	NO	>=2PAS
AGPAT5	-0.583143	DN	other
AGPAT6	-0.719004	DN	other
AGPAT9	-0.322197	NO	other
AGPS	0.102368	NO	other
AGR2	-0.379059	NO	other
AGRN	1.79087	NO	SPA
AGT	0.0441434	NO	>=2PAS
AGTPBP1	-0.24112	NO	other
AGTR1	1.88397	UP	other
AGTRAP	-0.880494	DN	SPA
AGXT	-0.812124	DN	other
AHCTF1	-0.10033	NO	other
AHCTF1P1	0.0585613	NO	other
AHCY	-0.00347457	NO	other
AHCYL1	-0.267902	NO	>=2PAS
AHCYL2	-0.833091	DN	other
AHDC1	0.225824	NO	>=2PAS
AHI1	-0.0944597	NO	other
AHNAK	-0.624852	DN	other
AHNAK2	-0.183139	NO	other
AHR	-0.0912087	NO	>=2PAS
AHRR	3.5564	UP	other
AHSA1	-0.230093	NO	SPA
AHSA2	-1.69212	DN	other
AHSG	-0.572196	DN	SPA
AIDA	0.079073	NO	>=2PAS
AIF1	-0.144039	NO	other
AIF1L	-0.464418	DN	>=2PAS
AIFM1	0.0971352	NO	SPA
AIFM2	-0.857723	DN	>=2PAS
AIFM3	-1.91809	DN	SPA
AIG1	-0.597918	DN	other
AIM1	-0.66246	DN	other
AIM1L	-3.03356	DN	other
AIMP1	-0.0844395	NO	>=2PAS
AIMP1P1	0.205903	NO	other
AIMP1P2	2.46894	NO	other
AIMP2	-1.16718	DN	other
AIP	-0.345034	NO	SPA
AJ006998.2	-0.635399	DN	other
AJUBA	-0.916464	DN	>=2PAS
AK1	0.963702	UP	>=2PAS
AK2	-0.884443	DN	other
AK3	-0.0452691	NO	>=2PAS
AK4	0.119188	NO	other
AK4P3	-0.64654	NO	other
AK7	-0.81117	NO	other
AK9	-0.576506	NO	other
AKAP1	-0.36793	NO	>=2PAS
AKAP10	-0.238976	NO	other
AKAP11	-0.514422	NO	>=2PAS
AKAP12	-1.30581	DN	>=2PAS
AKAP13	-0.535907	DN	other
AKAP14	2.0539	UP	other
AKAP17A	-0.286192	NO	other
AKAP3	2.63886	UP	other
AKAP5	0.579969	UP	SPA
AKAP6	-1.75345	DN	other
AKAP7	-0.327267	NO	other
AKAP8	-0.701955	DN	>=2PAS
AKAP8L	0.194257	NO	other
AKAP9	-0.44892	DN	other
AKIP1	-0.880715	DN	>=2PAS
AKIRIN1	-0.196302	NO	>=2PAS
AKIRIN2	0.022658	NO	>=2PAS
AKNA	-1.36114	DN	other
AKR1A1	-0.707006	DN	SPA
AKR1B1	-0.251452	NO	SPA
AKR1B10	-0.0901022	NO	SPA
AKR1C1	-0.622759	DN	SPA
AKR1C2	-0.643157	DN	SPA
AKR1C3	-0.956284	DN	SPA
AKR1C4	0.316934	NO	other
AKR1D1	0.0103983	NO	>=2PAS
AKR7A2	-0.636919	DN	>=2PAS
AKR7A3	-1.26803	NO	other
AKR7L	0.71356	UP	SPA
AKT1	0.05334	NO	other
AKT1S1	-0.119506	NO	other
AKT2	-0.929891	DN	other
AKT3	0.69133	NO	other
AKTIP	-0.840845	DN	>=2PAS
AL009178.1	0.468937	NO	other
AL021068.1	0.69133	NO	other
AL022341.3	-2.70099	NO	other
AL022393.7	3.92837	UP	other
AL022476.2	1.27629	NO	other
AL031663.2	-0.296597	NO	other
AL079342.1	-1.70099	NO	other
AL118506.1	4.49131	UP	other
AL133245.2	-0.246854	NO	other
AL139099.1	-2.7327	DN	other
AL160471.6	2.27629	NO	other
AL161668.5	-2.45706	DN	other
AL161891.1	2.27629	NO	other
AL161915.1	0.744572	UP	other
AL163953.2	0.316934	NO	other
AL353354.1	-0.431527	NO	other
AL353671.3	0.468937	NO	other
AL353791.1	-0.9461	NO	other
AL353803.1	-0.700988	NO	other
AL353898.2	-0.967162	NO	other
AL356475.1	-0.241556	NO	other
AL357673.1	-0.58551	NO	other
AL359091.2	-2.77899	DN	other
AL390877.1	-1.75345	DN	other
AL512652.1	-1.58169	DN	other
AL589743.1	-0.501382	DN	other
AL590452.1	-0.0546245	NO	other
AL590489.1	-2.20913	DN	other
AL590762.6	-1.66857	NO	other
AL591069.1	-0.109236	NO	other
AL591479.1	-0.253529	NO	other
AL627171.1	-0.152551	NO	other
AL627309.1	-0.531063	NO	other
AL645728.1	-2.70099	NO	other
AL672183.2	-0.384221	NO	other
AL773604.8	-1.16849	NO	other
AL953854.2	-0.579972	NO	other
ALAD	0.15711	NO	>=2PAS
ALAS1	-0.305295	NO	SPA
ALB	-0.246125	NO	SPA
ALCAM	-0.330099	NO	other
ALDH16A1	-0.757016	DN	>=2PAS
ALDH18A1	0.0787551	NO	other
ALDH1A1	0.171501	NO	>=2PAS
ALDH1A2	0.861255	NO	other
ALDH1B1	-0.580299	DN	>=2PAS
ALDH1L1	0.190578	NO	SPA
ALDH1L1-AS2	2.0539	NO	other
ALDH1L2	-0.706912	NO	other
ALDH2	-0.151891	NO	other
ALDH3A1	-1.30867	NO	SPA
ALDH3A2	-0.45306	DN	>=2PAS
ALDH3B1	-0.60541	NO	SPA
ALDH4A1	-0.221056	NO	SPA
ALDH5A1	-0.276689	NO	>=2PAS
ALDH6A1	-0.0419869	NO	>=2PAS
ALDH7A1	-0.0803765	NO	other
ALDH8A1	1.86125	UP	other
ALDH9A1	-0.220642	NO	>=2PAS
ALDOA	-0.384806	DN	SPA
ALDOB	-0.000547848	NO	other
ALDOC	-0.58385	DN	SPA
ALG1	-0.823181	DN	>=2PAS
ALG10	-2.3055	DN	SPA
ALG10B	-2.25689	DN	other
ALG11	-0.585102	NO	>=2PAS
ALG12	-0.933716	DN	SPA
ALG13	-0.255428	NO	other
ALG14	-0.185601	NO	>=2PAS
ALG2	-0.319854	NO	other
ALG3	-0.941556	DN	>=2PAS
ALG5	-0.512097	DN	SPA
ALG6	-0.9019	DN	other
ALG8	-0.577049	DN	other
ALG9	-0.513141	NO	other
ALG9-IT1	-0.0164894	NO	other
ALKBH1	0.468937	UP	>=2PAS
ALKBH2	-1.06195	DN	SPA
ALKBH3	-0.304204	NO	SPA
ALKBH4	-0.369382	NO	>=2PAS
ALKBH5	-0.291421	NO	other
ALKBH6	-0.543035	NO	SPA
ALKBH7	-0.36145	NO	SPA
ALKBH8	0.307186	UP	other
ALLC	3.67057	UP	other
ALMS1	-0.641723	DN	>=2PAS
ALMS1-IT1	-1.40553	DN	other
ALOX12P2	-0.190026	NO	other
ALOX5AP	0.0969687	NO	SPA
ALPK1	-0.630598	NO	other
ALPK2	-0.118464	NO	other
ALPK3	4.16938	UP	other
ALPL	1.27629	NO	other
ALS2	0.163753	NO	other
ALS2CR12	4.27629	UP	other
ALYREF	-0.471602	DN	SPA
AMACR	1.72269	UP	>=2PAS
AMBP	-0.198701	NO	SPA
AMBRA1	-0.326623	NO	other
AMD1	-0.131977	NO	>=2PAS
AMDHD1	-0.925342	DN	other
AMDHD2	-2.46966	DN	other
AMER1	-0.548603	NO	SPA
AMFR	0.141815	NO	other
AMH	5.29337	UP	SPA
AMHR2	-1.53106	DN	SPA
AMICA1	-0.667565	NO	other
AMIGO1	-0.745187	NO	SPA
AMMECR1	0.225591	NO	>=2PAS
AMMECR1L	-0.0836036	NO	>=2PAS
AMN	-0.816707	DN	>=2PAS
AMN1	-0.449762	NO	other
AMOT	1.39494	UP	other
AMOTL1	-0.0164894	NO	other
AMOTL2	-0.232009	NO	>=2PAS
AMPD2	-0.673082	DN	SPA
AMPD3	-0.531063	NO	SPA
AMT	-0.68662	DN	SPA
AMY1A	1.0539	NO	other
AMY1B	1.0539	NO	other
AMY2B	2.69436	UP	SPA
AMZ2	-0.170447	NO	other
AMZ2P1	-0.160795	NO	other
ANAPC1	-0.052863	NO	>=2PAS
ANAPC10	0.382898	UP	other
ANAPC11	-0.425519	DN	>=2PAS
ANAPC13	-0.188869	NO	SPA
ANAPC15	-0.270411	NO	other
ANAPC16	-0.279575	NO	>=2PAS
ANAPC2	-0.531063	NO	SPA
ANAPC4	-0.48131	NO	other
ANAPC5	-0.189633	NO	other
ANAPC7	-0.837508	DN	>=2PAS
ANG	-0.677031	DN	SPA
ANGEL1	-0.570233	NO	other
ANGEL2	0.0180992	NO	>=2PAS
ANGPTL1	0.0164252	NO	other
ANGPTL2	1.02533	UP	other
ANGPTL3	-1.43795	NO	other
ANGPTL4	-2.16725	DN	other
ANGPTL6	-0.485259	NO	SPA
ANK1	0.121014	NO	other
ANK2	-0.173511	NO	other
ANKAR	0.624216	UP	other
ANKDD1B	2.79087	UP	other
ANKEF1	0.38206	UP	>=2PAS
ANKFY1	-0.262681	NO	>=2PAS
ANKH	0.210727	NO	>=2PAS
ANKHD1	-0.584786	DN	>=2PAS
ANKHD1-EIF4EBP3	2.0539	UP	other
ANKIB1	-0.948851	DN	>=2PAS
ANKLE1	0.501359	UP	SPA
ANKLE2	-0.523081	DN	>=2PAS
ANKMY1	-0.94873	DN	other
ANKMY2	-0.23467	NO	other
ANKRA2	-0.090953	NO	other
ANKRD1	-1.45744	DN	other
ANKRD10	-0.590975	DN	other
ANKRD10-IT1	0.606441	NO	other
ANKRD11	0.0533762	NO	other
ANKRD12	-0.0833634	NO	other
ANKRD13A	-0.465668	DN	SPA
ANKRD13B	-0.0909737	NO	SPA
ANKRD13C	0.468937	UP	>=2PAS
ANKRD13D	-1.29111	DN	other
ANKRD16	-1.40143	DN	>=2PAS
ANKRD17	0.062547	NO	other
ANKRD18A	0.00994689	NO	other
ANKRD18B	0.428295	NO	other
ANKRD18CP	2.33143	UP	other
ANKRD20A1	0.968508	UP	other
ANKRD20A11P	1.46894	NO	other
ANKRD20A14P	1.12101	UP	other
ANKRD20A2	0.633324	UP	other
ANKRD20A3	0.877022	UP	other
ANKRD20A4	0.812892	UP	other
ANKRD20A5P	0.100443	NO	other
ANKRD20A7P	1.58441	UP	other
ANKRD20A8P	0.205903	NO	other
ANKRD20A9P	2.27629	NO	other
ANKRD26	0.0486714	NO	other
ANKRD26P1	2.16938	UP	other
ANKRD27	-0.603279	DN	other
ANKRD28	0.328666	UP	other
ANKRD31	0.468937	NO	other
ANKRD32	-0.0927553	NO	other
ANKRD34A	0.638862	NO	other
ANKRD36	-0.367843	NO	other
ANKRD36B	-0.324494	NO	other
ANKRD36C	-0.552084	DN	other
ANKRD37	-1.67154	DN	other
ANKRD39	-1.67493	DN	>=2PAS
ANKRD40	-0.151121	NO	>=2PAS
ANKRD42	-0.156667	NO	other
ANKRD45	-0.116025	NO	other
ANKRD46	-0.0259534	NO	other
ANKRD49	-0.191974	NO	>=2PAS
ANKRD50	0.103653	NO	>=2PAS
ANKRD52	-0.937688	DN	>=2PAS
ANKRD54	-0.428635	NO	other
ANKRD55	1.27629	NO	other
ANKRD65	-0.932937	DN	SPA
ANKRD9	-1.69882	DN	>=2PAS
ANKS1A	-0.23023	NO	other
ANKS3	-0.62539	NO	other
ANKS4B	-0.66508	DN	>=2PAS
ANKS6	0.0538999	NO	other
ANKZF1	-1.78377	DN	SPA
ANLN	-0.214951	NO	other
ANO10	-0.865131	DN	other
ANO3	0.343407	NO	other
ANO6	-0.190646	NO	other
ANO7	-1.85804	DN	>=2PAS
ANO7P1	-3.33842	DN	other
ANO8	-0.958484	DN	SPA
ANO9	-0.951638	DN	SPA
ANP32A	0.677803	UP	>=2PAS
ANP32B	-0.142491	NO	>=2PAS
ANP32BP1	-1.53106	NO	other
ANP32E	-0.0825564	NO	>=2PAS
ANPEP	-0.173937	NO	other
ANTXR1	-0.401002	NO	other
ANTXR2	-0.362557	NO	SPA
ANXA1	-0.0164894	NO	SPA
ANXA11	-0.523859	DN	other
ANXA2	0.0193031	NO	SPA
ANXA2R	-1.24727	DN	SPA
ANXA3	0.362022	NO	other
ANXA4	-0.073282	NO	>=2PAS
ANXA5	0.0422607	NO	SPA
ANXA6	-0.766498	DN	SPA
ANXA7	-0.62344	DN	>=2PAS
ANXA9	-0.469247	NO	other
AOC2	2.32493	UP	other
AOC3	0.336076	UP	SPA
AOC4P	-1.70099	NO	other
AOX1	-0.2203	NO	other
AOX3P	2.79087	UP	other
AP000240.9	-0.000547848	NO	other
AP000253.1	1.0539	UP	other
AP000254.8	3.11919	UP	other
AP000304.1	0.69133	NO	other
AP000330.8	0.148505	NO	other
AP000344.3	1.58441	NO	other
AP000347.2	-0.0985376	NO	other
AP000350.5	-0.268028	NO	other
AP000351.13	-1.75345	NO	other
AP000354.2	0.468937	NO	other
AP000355.2	-0.209134	NO	other
AP000356.2	1.96719	UP	other
AP000357.4	-2.05044	DN	other
AP000487.5	-2.4486	DN	other
AP000525.9	-0.173095	NO	other
AP000568.2	0.194762	NO	other
AP000569.9	-0.723708	NO	other
AP000580.1	1.01146	UP	other
AP000692.10	-1.11603	NO	other
AP000692.9	-1.18314	NO	other
AP000695.4	0.790866	NO	other
AP000704.5	1.23447	NO	other
AP000769.1	-0.379059	NO	other
AP000936.1	-0.77899	NO	other
AP001007.1	-1.16927	DN	other
AP001059.5	-2.26337	DN	other
AP001062.7	1.71916	UP	other
AP001065.15	-0.656593	NO	other
AP001258.4	-0.0102304	NO	other
AP001347.6	-1.2315	NO	other
AP001372.2	-0.852991	NO	other
AP001412.1	0.147009	NO	other
AP001429.1	-2.40553	DN	other
AP001432.14	-0.753455	NO	other
AP001437.1	0.954364	NO	other
AP001462.6	-1.26803	DN	other
AP001469.9	-0.0785504	NO	other
AP001619.2	-1.75345	NO	other
AP001627.1	-5.05462	DN	other
AP001628.6	-0.9461	NO	other
AP001631.1	-0.343436	NO	other
AP001816.1	-1.24156	DN	other
AP001992.1	0.562047	NO	other
AP002884.2	0.468937	NO	other
AP003068.18	-1.43795	NO	other
AP003068.23	-0.893633	NO	other
AP003733.1	-1.0075	NO	other
AP006222.2	-1.11603	NO	other
AP006621.5	-0.0400762	NO	other
AP1AR	-0.456649	NO	other
AP1B1	-0.370455	NO	other
AP1G1	-0.0955899	NO	>=2PAS
AP1G2	-1.0934	DN	SPA
AP1M1	-0.634731	DN	SPA
AP1M2	-0.522008	DN	other
AP1S1	-0.244609	NO	SPA
AP1S2	-0.431164	NO	>=2PAS
AP1S3	0.0551649	NO	>=2PAS
AP2A1	-0.0945202	NO	other
AP2A2	-0.273508	NO	>=2PAS
AP2B1	-0.383274	NO	>=2PAS
AP2M1	-0.239931	NO	SPA
AP2S1	-0.434483	DN	SPA
AP3B1	0.00719818	NO	other
AP3D1	-0.350221	NO	other
AP3M1	-0.817944	DN	>=2PAS
AP3M2	-0.952526	DN	other
AP3S1	-0.0307889	NO	>=2PAS
AP3S2	0.116898	NO	other
AP4B1	-0.951638	DN	SPA
AP4E1	0.557666	UP	other
AP4M1	-2.09905	DN	>=2PAS
AP4S1	-0.234288	NO	>=2PAS
AP5B1	-1.14112	NO	>=2PAS
AP5M1	-0.379753	NO	>=2PAS
AP5S1	-1.48215	DN	SPA
AP5Z1	-1.22249	DN	other
APAF1	0.07662	NO	other
APBA2	1.46894	NO	other
APBA3	-1.27581	DN	other
APBB2	-0.828927	DN	other
APC	0.0278107	NO	other
APEH	-1.06834	DN	SPA
APEX1	-0.451683	NO	other
APEX2	-1.69862	DN	>=2PAS
APH1A	-0.584074	DN	SPA
APH1B	-0.852991	NO	other
API5	0.138088	NO	other
API5P2	-3.2315	DN	other
APIP	0.171552	NO	>=2PAS
APITD1	-0.113582	NO	other
APLF	-0.680206	NO	other
APLP1	2.1319	UP	other
APLP2	-0.195369	NO	>=2PAS
APMAP	-0.229056	NO	other
APOA1	-0.492869	DN	SPA
APOA1BP	-0.970844	DN	other
APOA2	-0.417214	DN	SPA
APOA4	-0.466932	NO	SPA
APOA5	-1.75283	DN	>=2PAS
APOB	-0.615303	DN	other
APOBEC3B	0.0410759	NO	other
APOBEC3C	-0.738858	DN	>=2PAS
APOBEC3D	1.22382	UP	SPA
APOBEC3F	-1.98626	DN	>=2PAS
APOBEC3G	-1.28595	NO	SPA
APOC1	-0.47285	DN	SPA
APOC1P1	-0.784349	DN	other
APOC3	-0.616738	DN	SPA
APOE	-0.643557	DN	SPA
APOF	-1.23888	DN	SPA
APOH	-0.146959	NO	SPA
APOL1	-0.964199	DN	>=2PAS
APOL2	-1.5103	DN	>=2PAS
APOL3	-0.704394	NO	SPA
APOL4	2.46894	NO	other
APOL6	-0.32857	NO	>=2PAS
APOLD1	-0.690541	NO	other
APOM	-0.54351	DN	other
APOO	-0.4436	NO	SPA
APOOL	-0.297572	NO	>=2PAS
APOPT1	-0.397693	NO	other
APP	0.0477477	NO	>=2PAS
APPBP2	0.433931	UP	>=2PAS
APPL1	-0.534907	DN	>=2PAS
APPL2	-0.852991	DN	SPA
APRT	-0.578005	DN	SPA
APTX	-0.744675	DN	>=2PAS
AQP11	-0.918086	DN	other
AQP3	-0.0285622	NO	other
AQP4	0.638862	NO	other
AQP7	-1.66857	NO	SPA
AQP7P1	-0.794097	NO	other
AQP7P3	-2.26803	NO	other
AQP8	0.587411	UP	SPA
AQR	-0.0452624	NO	>=2PAS
ARAF	-0.989312	DN	SPA
ARAP1	-0.874335	DN	other
ARAP2	1.27629	NO	other
ARCN1	0.267508	UP	>=2PAS
AREG	-0.889856	DN	other
AREGB	-0.889856	DN	other
AREL1	-0.160185	NO	other
ARF1	0.0662405	NO	>=2PAS
ARF3	-0.640915	DN	>=2PAS
ARF4	-0.0997692	NO	>=2PAS
ARF5	-0.753455	NO	SPA
ARF6	-0.762519	DN	other
ARFGAP1	-0.881429	DN	SPA
ARFGAP2	-0.684118	DN	SPA
ARFGAP3	-0.738633	DN	>=2PAS
ARFGEF1	-0.416351	NO	>=2PAS
ARFGEF2	-0.400369	NO	>=2PAS
ARFIP1	-0.746162	DN	other
ARFIP2	-0.972252	DN	>=2PAS
ARFRP1	-3.59136	DN	>=2PAS
ARG1	-0.683066	NO	other
ARG2	-0.290421	NO	>=2PAS
ARGLU1	0.32235	UP	other
ARHGAP1	-0.325992	NO	other
ARHGAP10	-0.13347	NO	other
ARHGAP11A	-0.327024	NO	>=2PAS
ARHGAP11B	-0.15457	NO	other
ARHGAP12	-0.0981507	NO	other
ARHGAP17	-0.457062	NO	other
ARHGAP18	-0.652402	DN	>=2PAS
ARHGAP19	-0.430835	NO	SPA
ARHGAP21	-0.407479	NO	other
ARHGAP23	-0.116025	NO	other
ARHGAP24	0.69133	NO	other
ARHGAP26	-0.372073	NO	other
ARHGAP27	-0.593124	NO	other
ARHGAP29	-0.503909	DN	>=2PAS
ARHGAP30	1.34341	UP	other
ARHGAP32	-0.522239	NO	>=2PAS
ARHGAP33	-0.72054	NO	SPA
ARHGAP35	-0.388651	NO	>=2PAS
ARHGAP39	-2.14773	DN	>=2PAS
ARHGAP4	-0.683066	NO	SPA
ARHGAP40	-0.0929415	NO	other
ARHGAP44	-0.465771	NO	other
ARHGAP5	-0.158776	NO	>=2PAS
ARHGAP5-AS1	-2.11603	DN	other
ARHGAP9	0.316934	NO	other
ARHGDIA	-1.03799	DN	SPA
ARHGDIB	-0.531063	NO	SPA
ARHGEF1	-0.674021	DN	other
ARHGEF10	-0.000547848	NO	other
ARHGEF10L	-0.508073	DN	other
ARHGEF11	-0.389401	NO	other
ARHGEF12	-0.10398	NO	other
ARHGEF16	-1.53571	DN	SPA
ARHGEF17	-0.533889	DN	other
ARHGEF18	-0.783169	DN	other
ARHGEF19	-1.13724	DN	SPA
ARHGEF2	-0.474331	NO	other
ARHGEF25	-0.572285	NO	SPA
ARHGEF26	-0.587646	NO	SPA
ARHGEF28	-0.348567	NO	other
ARHGEF3	-0.184544	NO	other
ARHGEF33	0.883975	NO	other
ARHGEF37	-0.147734	NO	other
ARHGEF39	-3.19003	DN	SPA
ARHGEF40	-1.0722	DN	other
ARHGEF5	-0.424147	NO	SPA
ARHGEF7	0.141802	NO	other
ARHGEF9	0.0969687	NO	other
ARID1A	0.207247	NO	>=2PAS
ARID1B	-0.00690865	NO	>=2PAS
ARID2	0.0574368	NO	>=2PAS
ARID3A	0.0764265	NO	>=2PAS
ARID3B	-0.23493	NO	SPA
ARID4A	-0.0896978	NO	other
ARID4B	-0.0833107	NO	other
ARID5A	-1.19879	DN	SPA
ARID5B	-0.244225	NO	other
ARIH1	0.197095	NO	other
ARIH2	0.223057	NO	>=2PAS
ARIH2OS	-2.40553	DN	other
ARL1	-0.401376	NO	>=2PAS
ARL11	-1.70691	DN	SPA
ARL13B	-0.200323	NO	other
ARL14EP	-0.354048	NO	>=2PAS
ARL15	-0.153993	NO	other
ARL16	-2.00055	DN	SPA
ARL17A	-0.994463	DN	other
ARL17B	-0.460241	NO	other
ARL2	-0.298488	NO	SPA
ARL2BP	-0.27513	NO	>=2PAS
ARL3	0.410117	UP	>=2PAS
ARL4A	0.284132	UP	>=2PAS
ARL4D	-1.2739	DN	>=2PAS
ARL5A	-0.413613	DN	>=2PAS
ARL5B	-0.0388481	NO	other
ARL6	-1.14404	NO	>=2PAS
ARL6IP1	0.241785	NO	other
ARL6IP5	0.00711904	NO	>=2PAS
ARL6IP6	-0.460673	NO	other
ARL8A	-0.62836	NO	>=2PAS
ARL8B	-0.289357	NO	>=2PAS
ARMC1	-0.336685	NO	>=2PAS
ARMC10	-0.527179	NO	>=2PAS
ARMC10P1	-2.11603	NO	other
ARMC2	0.54694	NO	other
ARMC5	-0.261302	NO	SPA
ARMC6	-1.33687	DN	SPA
ARMC7	-0.0725234	NO	other
ARMC8	0.193625	NO	>=2PAS
ARMC9	-0.560209	NO	other
ARMCX3	-0.723279	DN	>=2PAS
ARMCX5	-0.804924	DN	SPA
ARMCX6	-0.520493	NO	other
ARNT	-1.1093	DN	>=2PAS
ARNTL	-0.531063	NO	SPA
ARNTL2	-0.492588	NO	>=2PAS
ARPC1A	0.100083	NO	other
ARPC1B	-0.416258	NO	>=2PAS
ARPC2	-0.0956679	NO	>=2PAS
ARPC3	-0.00828282	NO	SPA
ARPC4	-0.862709	DN	SPA
ARPC5	-0.184354	NO	other
ARPC5L	0.161037	NO	>=2PAS
ARPP19	-0.254739	NO	>=2PAS
ARRB1	-1.96116	DN	>=2PAS
ARRB2	-0.493884	DN	SPA
ARRDC1	-1.90479	DN	other
ARRDC2	-0.382964	NO	SPA
ARRDC3	-0.437403	NO	other
ARRDC4	0.106367	NO	SPA
ARSA	-0.950288	DN	other
ARSB	-0.29053	NO	>=2PAS
ARSD	-0.621937	DN	>=2PAS
ARSE	-0.716664	DN	other
ARSEP1	-0.0456357	NO	other
ARSG	-1.23254	DN	>=2PAS
ARSI	-1.74052	DN	SPA
ARSK	-0.322954	NO	other
ART4	0.162834	NO	other
ART5	0.169377	NO	SPA
ARTN	0.0538999	NO	other
ARV1	0.386001	UP	SPA
ARVCF	-0.784043	DN	other
ASAH1	-0.197946	NO	other
ASAH2	-0.4486	NO	other
ASAH2B	-0.926201	DN	SPA
ASAH2C	-1.75345	NO	other
ASAP1	-0.0664068	NO	>=2PAS
ASAP2	-0.274723	NO	other
ASAP3	-0.557058	NO	other
ASB1	-0.484099	DN	>=2PAS
ASB13	0.641162	UP	other
ASB16-AS1	-1.59433	DN	other
ASB2	-2.37906	DN	other
ASB4	-0.962779	DN	>=2PAS
ASB6	-0.746791	NO	>=2PAS
ASB7	0.0538999	NO	other
ASB8	0.103587	NO	>=2PAS
ASB9	-0.620498	NO	SPA
ASCC1	-1.22911	DN	>=2PAS
ASCC2	-0.197682	NO	other
ASCC3	-0.44775	NO	other
ASF1A	-0.0332732	NO	>=2PAS
ASF1B	0.0263536	NO	SPA
ASGR1	-0.552479	DN	other
ASGR2	-0.549471	DN	SPA
ASH1L	0.0981981	NO	other
ASH1L-AS1	-2.8084	DN	other
ASH2L	-0.0702905	NO	other
ASIC1	-0.806697	NO	SPA
ASIP	-1.85299	DN	other
ASL	-1.07965	DN	>=2PAS
ASMTL	-0.901012	DN	other
ASMTL-AS1	-2.11603	NO	other
ASNA1	-0.835542	DN	other
ASNS	-0.0465644	NO	SPA
ASNSD1	0.119975	NO	other
ASPDH	-0.531063	NO	SPA
ASPH	-0.271716	NO	>=2PAS
ASPHD1	-1.35888	DN	SPA
ASPM	-0.0806985	NO	>=2PAS
ASPRV1	2.4189	UP	SPA
ASPSCR1	-1.65308	DN	other
ASRGL1	-0.245493	NO	other
ASS1	-0.283023	NO	other
ASTE1	0.289116	UP	SPA
ASTN2	-1.31656	DN	other
ASUN	-0.674369	DN	other
ASXL1	-0.664547	DN	>=2PAS
ASXL2	0.0124203	NO	>=2PAS
ATAD1	-0.0675727	NO	>=2PAS
ATAD2	-0.0508609	NO	>=2PAS
ATAD2B	-0.193496	NO	other
ATAD3A	-0.671044	DN	SPA
ATAD3B	0.099481	NO	other
ATAD3C	0.245333	NO	SPA
ATAD5	-0.0444203	NO	other
ATAT1	-0.332517	NO	other
ATE1	-0.287316	NO	other
ATF1	-0.188858	NO	>=2PAS
ATF2	-0.322745	NO	other
ATF3	-0.939868	DN	other
ATF4	-0.348799	DN	SPA
ATF4P1	3.74196	UP	other
ATF4P2	3.74196	UP	other
ATF4P3	-0.781041	NO	other
ATF5	-0.372479	NO	SPA
ATF6	0.287541	UP	>=2PAS
ATF6B	-0.820569	NO	other
ATF7	-0.338417	NO	>=2PAS
ATF7IP	0.0328383	NO	other
ATF7IP2	-0.383419	NO	other
ATG10	-0.700988	DN	>=2PAS
ATG12	-0.340999	NO	>=2PAS
ATG13	-0.66123	DN	>=2PAS
ATG14	-0.183858	NO	other
ATG16L1	-0.151358	NO	SPA
ATG16L2	-2.32713	DN	other
ATG2A	-1.34985	DN	SPA
ATG2B	-0.522345	NO	>=2PAS
ATG3	-0.025225	NO	>=2PAS
ATG4A	0.245162	NO	>=2PAS
ATG4B	-0.547145	DN	>=2PAS
ATG4C	0.294908	UP	>=2PAS
ATG4D	-0.889811	DN	SPA
ATG5	-0.389707	NO	other
ATG7	0.13435	NO	other
ATG9A	-0.937476	DN	SPA
ATHL1	-1.96887	DN	other
ATIC	-0.63888	DN	SPA
ATL1	0.412354	NO	other
ATL2	0.0126662	NO	other
ATL3	-0.338417	NO	other
ATM	-0.117902	NO	other
ATMIN	-0.381395	NO	>=2PAS
ATN1	-1.62061	DN	other
ATOX1	-0.208413	NO	SPA
ATP10A	0.299012	NO	other
ATP10D	-1.19849	NO	other
ATP11A	-0.406983	NO	>=2PAS
ATP11B	-0.317659	NO	>=2PAS
ATP11C	-0.300873	NO	>=2PAS
ATP13A1	-0.0520908	NO	SPA
ATP13A2	-0.298822	NO	SPA
ATP13A3	0.387043	UP	other
ATP1A1	-0.173898	NO	SPA
ATP1A1OS	-0.116025	NO	other
ATP1B1	-0.344464	NO	>=2PAS
ATP1B3	-0.0533532	NO	>=2PAS
ATP2A1	0.899177	UP	other
ATP2A2	-0.103599	NO	other
ATP2B1	-0.151574	NO	>=2PAS
ATP2B2	-0.531063	NO	SPA
ATP2B4	-0.211182	NO	other
ATP2C1	-0.309559	NO	>=2PAS
ATP4A	-1.99049	NO	other
ATP5A1	0.124454	NO	other
ATP5B	-0.052996	NO	other
ATP5C1	0.111607	NO	other
ATP5D	-0.318789	NO	other
ATP5E	0.0395767	NO	other
ATP5EP2	-0.0471063	NO	other
ATP5F1	-0.114856	NO	other
ATP5G1	-0.754224	DN	other
ATP5G2	-0.346272	NO	other
ATP5G3	0.0235244	NO	other
ATP5H	0.18491	NO	other
ATP5I	-0.459449	DN	other
ATP5J	0.0154229	NO	other
ATP5J2	-0.383825	DN	other
ATP5L	-0.0431448	NO	other
ATP5L2	-0.549759	NO	other
ATP5O	-0.12429	NO	other
ATP5S	-0.848403	DN	other
ATP5SL	-0.568358	DN	other
ATP6AP1	-0.345338	NO	SPA
ATP6AP1L	0.311396	UP	>=2PAS
ATP6AP2	-0.145054	NO	other
ATP6V0A1	-0.744852	DN	SPA
ATP6V0A2	-0.0115845	NO	>=2PAS
ATP6V0B	-0.202637	NO	SPA
ATP6V0D1	0.0823004	NO	SPA
ATP6V0E1	-0.112349	NO	SPA
ATP6V0E2	-0.602561	DN	SPA
ATP6V0E2-AS1	-3.37906	DN	other
ATP6V1A	0.101895	NO	other
ATP6V1B1	1.92837	UP	SPA
ATP6V1B2	-0.288328	NO	other
ATP6V1C1	-0.130009	NO	>=2PAS
ATP6V1C2	1.63886	NO	other
ATP6V1D	-0.742117	DN	>=2PAS
ATP6V1E1	-0.235579	NO	other
ATP6V1E2	-0.483757	NO	other
ATP6V1F	-0.63116	DN	SPA
ATP6V1G1	0.0156143	NO	SPA
ATP6V1H	0.179117	NO	>=2PAS
ATP7A	-0.870913	DN	>=2PAS
ATP7B	-0.81702	DN	other
ATP8A1	0.00499034	NO	other
ATP8B1	0.0232497	NO	other
ATP8B2	-0.228928	NO	>=2PAS
ATP8B3	-2.2285	DN	other
ATP8B5P	0.360685	UP	other
ATP9A	-0.581486	DN	other
ATP9B	-0.671761	DN	>=2PAS
ATPAF1	0.180033	NO	>=2PAS
ATPAF2	-0.598878	NO	>=2PAS
ATPIF1	-0.530763	DN	other
ATR	0.0385869	NO	>=2PAS
ATRAID	-0.765479	DN	SPA
ATRIP	-0.241556	NO	SPA
ATRN	-0.0333378	NO	other
ATRX	-0.460731	DN	>=2PAS
ATXN1	-0.411801	NO	other
ATXN10	-0.215083	NO	other
ATXN1L	0.235291	NO	other
ATXN2	-0.243581	NO	other
ATXN2L	-0.0315312	NO	other
ATXN3	-0.630926	DN	>=2PAS
ATXN7	0.175354	NO	>=2PAS
ATXN7L1	-0.622074	DN	other
ATXN7L2	-0.964022	NO	SPA
ATXN7L3	-0.842445	DN	SPA
ATXN7L3B	-0.29729	NO	SPA
AUH	-0.482153	NO	>=2PAS
AUNIP	-1.28427	DN	other
AUP1	-0.450539	DN	SPA
AURKA	-0.214988	NO	>=2PAS
AURKAIP1	-0.480831	DN	SPA
AURKB	-1.42936	DN	SPA
AURKC	1.38648	UP	SPA
AVEN	-0.374337	NO	>=2PAS
AVIL	3.50236	UP	SPA
AVL9	-0.542581	DN	>=2PAS
AVPI1	-0.867236	DN	SPA
AXDND1	0.790866	NO	other
AXIN1	-0.427969	NO	other
AXIN2	-0.042176	NO	>=2PAS
AXL	-1.4403	DN	other
AZGP1	-0.366332	NO	other
AZGP1P1	-1.01649	NO	other
AZI1	-1.7769	DN	other
AZI2	-0.449483	NO	>=2PAS
AZIN1	0.0180678	NO	>=2PAS
B2M	-0.0572966	NO	SPA
B3GALNT2	-0.467776	NO	other
B3GALT6	-2.34873	DN	>=2PAS
B3GALTL	-0.271094	NO	other
B3GAT3	-0.510955	NO	other
B3GNT1	-0.774311	DN	other
B3GNT2	0.0225983	NO	other
B3GNT3	-1.9461	DN	>=2PAS
B3GNT4	-2.85299	DN	other
B3GNT8	-3.70099	DN	other
B3GNT9	-2.78482	DN	other
B3GNTL1	-0.727128	DN	other
B4GALNT1	-1.47195	DN	>=2PAS
B4GALNT3	-1.70099	NO	other
B4GALNT4	-0.582409	DN	other
B4GALT1	-0.146493	NO	other
B4GALT2	-0.691527	DN	other
B4GALT3	-0.729719	DN	SPA
B4GALT4	-0.141587	NO	>=2PAS
B4GALT5	0.243929	NO	>=2PAS
B4GALT6	0.54694	NO	other
B4GALT7	-1.82698	DN	>=2PAS
B9D1	-1.02987	DN	other
B9D2	-2.48639	DN	other
BAAT	2.92837	UP	>=2PAS
BABAM1	-0.435766	DN	SPA
BACE1	0.746011	UP	>=2PAS
BACE2	-0.424147	NO	other
BACH1	0.139736	NO	other
BACH1-IT1	0.606441	NO	other
BACH1-IT2	1.27629	NO	other
BAD	-1.09915	DN	SPA
BAG1	-0.398995	NO	other
BAG2	-0.376539	NO	>=2PAS
BAG3	0.401499	UP	other
BAG4	-0.355722	NO	other
BAG5	-0.0840022	NO	other
BAG6	-0.618839	DN	other
BAHD1	0.0474737	NO	SPA
BAIAP2	-0.825282	DN	other
BAIAP2-AS1	-1.43377	DN	other
BAIAP2L1	-0.788376	DN	>=2PAS
BAIAP2L2	-0.942452	DN	other
BAIAP3	-0.676913	NO	SPA
BAK1	-0.699007	DN	SPA
BAK1P1	-0.915726	NO	other
BAMBI	0.91172	UP	>=2PAS
BANF1	-0.128383	NO	SPA
BANK1	2.0539	UP	other
BANP	-0.347247	NO	>=2PAS
BAP1	-0.72293	DN	SPA
BARD1	0.550448	UP	>=2PAS
BASP1	-0.290054	NO	>=2PAS
BATF	-1.4486	NO	SPA
BATF2	-1.79955	DN	SPA
BAX	-1.31736	DN	other
BAZ1A	-0.0969527	NO	other
BAZ1B	-0.195665	NO	other
BAZ2A	-0.475689	DN	>=2PAS
BAZ2B	0.12238	NO	>=2PAS
BBC3	0.064593	NO	SPA
BBIP1	-0.669036	DN	>=2PAS
BBS1	0.223825	NO	other
BBS10	-0.574784	NO	>=2PAS
BBS12	-2.72371	DN	other
BBS2	0.0465951	NO	other
BBS4	-1.075	DN	>=2PAS
BBS5	0.143666	NO	>=2PAS
BBS7	-0.94808	DN	>=2PAS
BBS9	-1.22072	DN	other
BBX	-0.436356	DN	>=2PAS
BCAM	-0.31401	NO	SPA
BCAP29	-0.596915	DN	other
BCAP31	-0.36555	NO	>=2PAS
BCAR1	-0.970611	DN	other
BCAR3	0.508466	UP	other
BCAR4	1.46894	NO	other
BCAS1	-0.98452	DN	>=2PAS
BCAS2	-0.467915	NO	>=2PAS
BCAS3	-0.774039	DN	other
BCAS4	-1.179	DN	SPA
BCAT1	0.169473	NO	>=2PAS
BCAT2	-0.0456357	NO	SPA
BCCIP	-0.11237	NO	other
BCDIN3D	-2.21912	DN	SPA
BCKDHB	0.366576	UP	other
BCKDK	-0.921319	DN	other
BCL10	-0.00151318	NO	other
BCL11B	-0.0456357	NO	other
BCL2	0.812892	UP	SPA
BCL2A1	-0.427969	NO	SPA
BCL2L1	-0.389713	DN	other
BCL2L11	-0.0720945	NO	other
BCL2L12	-0.515162	DN	SPA
BCL2L13	-0.910378	DN	other
BCL2L15	-1.53106	NO	other
BCL2L2	-1.33973	DN	other
BCL3	-0.477951	NO	SPA
BCL6	-0.398307	NO	other
BCL7A	-0.151884	NO	other
BCL7B	0.113549	NO	SPA
BCL7C	-0.43779	NO	other
BCL9	-0.510001	NO	other
BCL9L	-0.764951	DN	>=2PAS
BCLAF1	-0.345959	NO	other
BCO2	1.21617	UP	other
BCOR	-0.0293134	NO	other
BCORL1	-0.404685	NO	>=2PAS
BCR	-0.60449	DN	other
BCRP3	2.27629	NO	other
BCS1L	-0.766441	DN	SPA
BCYRN1	0.147105	NO	other
BDH1	-0.166762	NO	>=2PAS
BDH2	-0.452734	NO	>=2PAS
BDP1	-0.167269	NO	other
BEAN1	-0.772071	NO	other
BECN1	-0.248302	NO	SPA
BEND3	0.0670154	NO	other
BEND6	1.16938	UP	other
BEND7	-0.612921	DN	other
BEST4	-1.25296	DN	>=2PAS
BET1	-0.627278	DN	other
BET1L	-1.12761	DN	>=2PAS
BEX1	-0.550691	DN	SPA
BEX2	-3.33842	DN	other
BEX4	-2.11603	NO	other
BFAR	-0.248601	NO	>=2PAS
BFSP1	3.5564	UP	SPA
BGN	-0.683066	NO	other
BHLHB9	0.362022	NO	SPA
BHLHE40	-1.14112	DN	other
BHLHE40-AS1	2.63886	UP	other
BHMT	-0.601452	NO	other
BHMT2	-0.418295	NO	>=2PAS
BICC1	1.63886	NO	other
BICD1	0.6098	UP	other
BICD2	-0.185288	NO	other
BID	0.180182	NO	>=2PAS
BIK	-0.330365	NO	SPA
BIN1	-0.0164894	NO	other
BIN3	-0.714129	DN	SPA
BIRC2	-0.585839	DN	other
BIRC3	-0.372945	NO	other
BIRC5	-0.412642	DN	>=2PAS
BIRC6	-0.183492	NO	other
BIRC7	-2.36018	DN	SPA
BIVM	0.0663478	NO	>=2PAS
BLCAP	-0.286482	NO	other
BLM	0.13863	NO	>=2PAS
BLMH	-0.122469	NO	SPA
BLOC1S1	-0.666047	DN	SPA
BLOC1S2	0.0985245	NO	other
BLOC1S3	-0.780582	DN	SPA
BLOC1S4	-1.35839	DN	SPA
BLOC1S5	-0.298938	NO	>=2PAS
BLOC1S6	0.0750308	NO	>=2PAS
BLVRA	-0.762041	DN	>=2PAS
BLVRB	-0.138037	NO	SPA
BLZF1	-0.298402	NO	other
BMF	-0.233158	NO	SPA
BMI1	-0.08073	NO	>=2PAS
BMP1	-0.262574	NO	other
BMP2K	-0.277057	NO	other
BMP4	-0.530506	DN	other
BMP6	-0.656593	NO	SPA
BMP8B	-0.531063	NO	other
BMPR1A	-0.185361	NO	>=2PAS
BMPR1B	4.42313	UP	other
BMPR2	-0.166211	NO	other
BMS1	-0.218906	NO	SPA
BMS1P1	-0.458913	NO	other
BMS1P10	-0.248129	NO	other
BMS1P15	-0.531063	NO	other
BMS1P16	-0.978522	NO	other
BMS1P2	-0.835917	NO	other
BMS1P4	-3.85299	DN	other
BMS1P5	-0.374093	NO	other
BMS1P6	-0.637978	NO	other
BMS1P8	0.606441	NO	other
BNIP1	-0.154295	NO	SPA
BNIP2	0.106367	NO	>=2PAS
BNIP3	-0.617467	DN	>=2PAS
BNIP3L	-0.018157	NO	>=2PAS
BNIP3P1	-0.360087	NO	other
BNIPL	4.41647	UP	other
BOD1	-0.17636	NO	other
BOD1L1	-0.0964366	NO	other
BOK	-1.3345	DN	SPA
BOK-AS1	1.73197	UP	other
BOLA1	-1.17261	DN	SPA
BOLA2B	-0.876414	DN	other
BOLA3	0.0684265	NO	SPA
BOLA3-AS1	-2.1676	DN	other
BOP1	-1.33942	DN	other
BORA	-0.41487	NO	>=2PAS
BPGM	-0.322476	NO	SPA
BPHL	-0.0686436	NO	>=2PAS
BPIFB2	-0.999441	DN	other
BPIFB6	4.0539	UP	other
BPNT1	-0.107563	NO	>=2PAS
BPTF	-0.222086	NO	other
BRAF	-0.704255	DN	other
BRAP	-0.00818011	NO	>=2PAS
BRAT1	-0.428795	NO	>=2PAS
BRCA1	-0.272883	NO	>=2PAS
BRCA2	-0.185598	NO	>=2PAS
BRCC3	-0.10129	NO	>=2PAS
BRD1	0.108143	NO	other
BRD2	0.0490177	NO	other
BRD3	-0.413259	DN	>=2PAS
BRD4	-0.573471	DN	>=2PAS
BRD7	-0.371546	DN	>=2PAS
BRD7P2	-0.362275	NO	other
BRD7P4	0.299012	NO	other
BRD8	-0.537184	DN	other
BRD9	-1.01108	DN	other
BRE	-0.385601	NO	other
BRF1	-0.581103	NO	other
BRF2	-0.410768	NO	>=2PAS
BRI3	-0.124943	NO	other
BRI3BP	0.225001	NO	>=2PAS
BRICD5	-0.82551	NO	SPA
BRIP1	-0.0133151	NO	other
BRIX1	0.0350233	NO	>=2PAS
BRK1	-0.258346	NO	>=2PAS
BRMS1	-0.837433	DN	SPA
BRMS1L	0.0321582	NO	>=2PAS
BROX	0.155921	NO	other
BRPF1	-0.108273	NO	>=2PAS
BRPF3	-0.259761	NO	other
BRSK2	-1.01649	NO	other
BRWD1	-0.0668655	NO	>=2PAS
BRWD1-AS1	0.69133	NO	other
BRWD1-IT1	-0.226208	NO	other
BRWD3	-0.772071	DN	>=2PAS
BSDC1	0.0214785	NO	>=2PAS
BSG	-0.323343	NO	>=2PAS
BSN	-0.658818	NO	SPA
BST1	4.51333	UP	other
BST2	-0.603545	DN	SPA
BTAF1	-0.271648	NO	>=2PAS
BTBD1	-0.785992	DN	>=2PAS
BTBD10	-0.36586	NO	other
BTBD11	-1.46787	DN	other
BTBD16	0.377221	UP	SPA
BTBD19	-2.37128	DN	>=2PAS
BTBD2	-0.289449	NO	SPA
BTBD3	-0.186728	NO	other
BTBD7	0.0276761	NO	>=2PAS
BTBD9	-0.893633	DN	other
BTD	-0.84995	DN	other
BTF3	0.00319081	NO	SPA
BTF3L4	-0.228802	NO	>=2PAS
BTF3P6	-0.753455	NO	other
BTG1	-0.0403154	NO	>=2PAS
BTG2	-0.505527	NO	SPA
BTG3	-0.712071	DN	SPA
BTN2A1	-0.531063	NO	other
BTN2A2	-1.51457	DN	other
BTN2A3P	0.150408	NO	other
BTN3A1	-1.03	DN	SPA
BTN3A2	-0.868913	DN	SPA
BTN3A3	-1.51812	DN	SPA
BTNL9	-0.794097	NO	other
BTRC	-0.642571	DN	>=2PAS
BUB1	-0.274237	NO	>=2PAS
BUB1B	-0.0485415	NO	other
BUB3	-0.218854	NO	other
BUD13	0.0771073	NO	SPA
BUD31	-0.163496	NO	SPA
BX255923.3	4.46894	UP	other
BX322557.10	-1.34063	DN	other
BYSL	-0.312482	NO	>=2PAS
BZRAP1	1.27629	NO	other
BZRAP1-AS1	2.63886	UP	other
BZW1	0.155029	NO	>=2PAS
BZW1P1	-0.691527	NO	other
BZW1P2	-0.341238	NO	other
BZW2	-0.278795	NO	>=2PAS
C10orf10	-0.614441	DN	other
C10orf11	0.0454384	NO	other
C10orf111	3.71686	UP	other
C10orf118	-0.00955797	NO	other
C10orf12	-0.233569	NO	other
C10orf129	-1.7941	NO	other
C10orf2	-0.174919	NO	other
C10orf32	-0.870877	DN	other
C10orf35	0.182633	NO	other
C10orf54	-1.07163	NO	other
C10orf76	-1.31706	DN	other
C10orf82	-0.0949634	NO	other
C10orf88	-0.111524	NO	>=2PAS
C10orf91	-0.194028	NO	other
C10orf95	-1.11603	NO	other
C11orf1	-0.174442	NO	SPA
C11orf24	-1.16254	DN	other
C11orf30	-0.42088	NO	other
C11orf31	-0.434038	NO	other
C11orf35	-1.42415	DN	other
C11orf48	-1.29259	DN	other
C11orf49	-0.427969	NO	other
C11orf54	0.450675	UP	>=2PAS
C11orf57	-0.412146	NO	other
C11orf58	-0.312209	NO	>=2PAS
C11orf65	-0.742567	NO	other
C11orf68	-1.76572	DN	SPA
C11orf71	-1.96964	DN	other
C11orf73	-0.0496238	NO	other
C11orf74	-0.213925	NO	other
C11orf80	0.147009	NO	other
C11orf82	0.562914	UP	other
C11orf83	-1.27594	DN	other
C11orf84	-0.255955	NO	other
C11orf86	-2.53106	NO	other
C11orf95	-0.527368	NO	other
C11orf96	1.53933	UP	other
C12orf10	-0.662882	DN	other
C12orf23	-0.427927	NO	other
C12orf29	0.536682	UP	>=2PAS
C12orf4	0.196412	NO	>=2PAS
C12orf43	-2.21756	DN	>=2PAS
C12orf44	-0.572988	DN	other
C12orf45	-0.959056	DN	other
C12orf49	-1.0612	DN	other
C12orf5	0.409484	UP	other
C12orf50	1.46894	NO	other
C12orf54	-0.0456357	NO	other
C12orf57	-0.214759	NO	SPA
C12orf60	-0.909574	NO	other
C12orf61	-3.33842	DN	other
C12orf65	-0.0822543	NO	other
C12orf66	-0.663513	NO	other
C12orf73	-1.17306	DN	>=2PAS
C12orf75	-0.227513	NO	>=2PAS
C12orf76	-0.603012	NO	SPA
C13orf45	4.37583	UP	other
C14orf1	0.109734	NO	other
C14orf119	-0.718114	DN	>=2PAS
C14orf132	-3.85299	DN	other
C14orf142	0.505097	UP	other
C14orf159	-0.58638	DN	other
C14orf166	-0.364105	NO	other
C14orf178	1.27629	NO	other
C14orf182	0.822574	UP	other
C14orf2	-0.19038	NO	other
C14orf28	-0.515295	NO	>=2PAS
C14orf37	2.0539	UP	other
C14orf79	-1.06158	NO	other
C14orf80	-4.14773	DN	other
C14orf93	-0.957813	DN	>=2PAS
C15orf38	-0.921853	NO	other
C15orf39	-1.18109	DN	>=2PAS
C15orf40	-0.554146	NO	other
C15orf41	0.0730088	NO	other
C15orf52	-3.33842	DN	other
C15orf57	-0.558335	NO	other
C15orf61	-0.136595	NO	SPA
C15orf62	3.54423	UP	SPA
C16orf13	-0.916524	DN	other
C16orf45	2.24655	UP	other
C16orf46	1.1352	UP	other
C16orf52	0.581171	UP	other
C16orf58	-0.890312	DN	other
C16orf59	-1.36114	DN	other
C16orf62	-0.909574	NO	other
C16orf70	-0.431138	NO	other
C16orf72	0.552521	UP	other
C16orf80	0.0817053	NO	other
C16orf86	0.716865	UP	SPA
C16orf87	0.483341	UP	>=2PAS
C16orf89	-0.830623	NO	SPA
C16orf91	0.403049	UP	SPA
C16orf93	-2.54992	DN	other
C16orf95	2.00499	UP	SPA
C16orf98	-0.209134	NO	other
C17orf100	-1.66857	NO	SPA
C17orf103	0.468937	NO	other
C17orf104	-2.01649	DN	other
C17orf51	-0.257686	NO	other
C17orf53	-0.691527	NO	other
C17orf58	-0.887919	DN	other
C17orf59	-2.87787	DN	other
C17orf62	-1.99945	DN	other
C17orf67	-1.42415	DN	other
C17orf70	-2.29085	DN	other
C17orf75	-0.834455	DN	>=2PAS
C17orf80	0.127286	NO	>=2PAS
C17orf85	-0.696371	DN	other
C17orf89	-1.16997	DN	other
C17orf96	-0.36281	NO	other
C17orf97	-4.33842	DN	other
C17orf99	-0.834455	NO	SPA
C18orf21	-0.867838	DN	>=2PAS
C18orf25	0.11089	NO	>=2PAS
C18orf54	-0.0254225	NO	>=2PAS
C18orf56	-0.243454	NO	other
C18orf8	-0.327267	NO	other
C19orf10	-0.452196	DN	other
C19orf12	-0.531063	DN	other
C19orf18	1.68974	UP	SPA
C19orf24	-0.992698	DN	other
C19orf25	-1.87899	DN	>=2PAS
C19orf26	-0.868932	DN	other
C19orf33	-1.01649	NO	SPA
C19orf38	4.37583	UP	other
C19orf40	-0.914391	DN	other
C19orf43	-0.2439	NO	other
C19orf44	-1.74924	DN	other
C19orf47	-0.9019	DN	SPA
C19orf48	-1.06582	DN	SPA
C19orf52	-0.774334	DN	other
C19orf53	-0.985328	DN	SPA
C19orf54	-0.828044	DN	SPA
C19orf55	-2.18057	DN	other
C19orf57	-2.58996	DN	other
C19orf60	-1.33842	DN	other
C19orf66	-1.1701	DN	other
C19orf67	-1.87899	DN	other
C19orf68	-0.386673	NO	other
C19orf69	-0.601452	NO	other
C19orf70	-0.712419	DN	other
C19orf73	-2.37906	DN	other
C19orf77	-0.372336	NO	other
C19orf80	-2.33685	DN	other
C19orf82	-1.2315	DN	other
C1D	-0.145144	NO	SPA
C1DP1	-0.0836036	NO	other
C1GALT1	-0.5472	DN	>=2PAS
C1GALT1C1	-0.472567	NO	>=2PAS
C1QBP	0.261026	NO	other
C1QTNF1	0.510758	NO	SPA
C1QTNF1-AS1	-1.72515	DN	other
C1QTNF2	3.37583	UP	other
C1QTNF3	-0.824794	NO	other
C1QTNF6	-0.438944	NO	other
C1QTNF9B-AS1	0.234472	NO	other
C1R	0.184099	NO	>=2PAS
C1RL	-0.975847	DN	>=2PAS
C1RL-AS1	-1.72371	DN	other
C1S	-0.144354	NO	SPA
C1orf105	0.533068	NO	SPA
C1orf106	-0.639798	DN	other
C1orf109	-0.352725	NO	SPA
C1orf112	-1.10597	DN	other
C1orf115	-0.248036	NO	SPA
C1orf116	-1.82384	DN	SPA
C1orf122	-1.22217	DN	SPA
C1orf123	-0.691718	DN	other
C1orf131	0.119702	NO	other
C1orf132	0.663953	UP	other
C1orf159	-1.87684	DN	other
C1orf162	2.0539	UP	SPA
C1orf168	0.358379	UP	other
C1orf170	-4.99049	DN	other
C1orf172	-0.968218	DN	other
C1orf173	4.79087	UP	other
C1orf174	0.0992429	NO	SPA
C1orf186	-0.417172	NO	other
C1orf198	-0.105558	NO	other
[truncated: 15,218 more rows]
