# Supplementary material for: Elevated pre-mRNA 3′ end processing activity in cancer cells renders vulnerability to inhibition of cleavage and polyadenylation
Source: Nat Commun. 2023 Aug 1;14:4480. doi: 10.1038/s41467-023-39793-8 (PMC10394034; doi:10.1038/s41467-023-39793-8)
Supplement: Supplementary file 4 — Source Data [file 41467_2023_39793_MOESM4_ESM.zip › Source Data Files/Fig5.xlsx]

## Sheet: Fig5. bc
gene_symbol	REDu1.HeLa_1_9h	regu.adj.HeLa_1_9h	REDu1.HeLa_10_9h	regu.adj.HeLa_10_9h	REDu1.HepG2_1_7h	regu.adj.HepG2_1_7h	REDu1.HepG2_10_7h	regu.adj.HepG2_10_7h
AARS2	0.371969	NO	1.97555	lengthened	0.951535	NO	0.55605	NO
ABCB10	1.7866	NO	0.817623	NO	-1.43296	NO	-1.74108	shortened
ABCB7	0.704784	NO	0.6762	NO	1.19444	lengthened	0.192645	NO
ABCD3	-0.181607	NO	0.247236	NO	0.324015	NO	0.786072	lengthened
ABCF2	0.384477	NO	0.337415	NO	0.871596	NO	1.2571	lengthened
ABHD11	-0.504259	NO	-1.02509	NO	-1.04439	NO	-1.55325	shortened
ABHD17A	0.109573	NO	0.718006	NO	0.550174	NO	1.40075	lengthened
ABHD2	0.800076	NO	0.863679	NO	0.442786	lengthened	0.378505	NO
ABL2	1.03642	lengthened	1.60695	lengthened	2.53434	lengthened	2.59542	lengthened
ACAD9	0.486012	NO	0.763028	NO	0.659099	NO	0.889797	lengthened
ACADSB	-1.70044	NO	-0.308122	NO	1.08859	lengthened	1.04326	lengthened
ACAP3	0.106737	NO	0.997946	NO	1.49255	lengthened	2.4441	lengthened
ACAT2	0.0548036	NO	0.383916	NO	0.0242936	NO	0.309022	lengthened
ACBD3	0.0687128	NO	-0.584963	NO	-0.434998	NO	-1.38709	shortened
ACO1	-0.691698	shortened	-0.849903	shortened	-0.108514	NO	-0.0475848	NO
ACOT9	0.332575	NO	0.5559	NO	0.0425742	NO	1.32121	lengthened
ACOX1	0.109236	NO	0.321928	NO	1.70023	lengthened	2.54284	lengthened
ACP1	0.58469	lengthened	0.340901	NO	0.610964	lengthened	0.474326	lengthened
ACSL3	0.273214	NO	0.349449	lengthened	0.0560324	NO	0.173916	NO
ACSL5	-2.04731	NO	-1.31861	NO	2.11473	lengthened	2.45093	lengthened
ACTN1	0.127392	NO	0.100442	NO	-0.0541626	NO	0.352268	lengthened
ACTN4	0.121948	NO	0.0798503	NO	0.0659946	NO	0.448367	lengthened
ACTR3	-0.182372	NO	0.196842	NO	-0.382025	NO	-0.611304	shortened
ACTR3B	0.455679	NO	0.72846	NO	0.327422	NO	-0.854239	shortened
ACTR8	0.775484	NO	1.47292	NO	1.667	lengthened	1.6869	lengthened
ACVR2A	-1.41504	NO	0.584963	NO	1.58324	lengthened	1.10354	lengthened
ADAM10	1.69854	lengthened	2.89566	lengthened	3.4516	lengthened	3.14886	lengthened
ADAM22	4.11548	lengthened	2.57491	NO	1.31539	NO	2.08092	lengthened
ADAT2	0.257125	NO	-0.565088	NO	2.33601	lengthened	4.29192	lengthened
ADCY9	-0.192645	NO	-0.0614005	NO	0.248944	NO	3.18604	lengthened
ADI1	-0.563901	NO	-0.0982373	NO	-0.0691458	NO	-0.427678	shortened
ADK	0.156053	NO	0.337466	NO	-0.0505638	NO	0.899776	lengthened
ADNP	-0.471679	NO	-0.289935	NO	0.265852	NO	0.892559	lengthened
ADORA2B	0.543142	NO	1.39232	lengthened	0.643856	NO	0.909802	lengthened
AEBP2	-0.0793578	NO	-1.04122	NO	0.0811368	NO	-1.93797	shortened
AFF4	0.370306	NO	1.31526	lengthened	0.785343	NO	0.793805	NO
AFG3L2	-0.187571	NO	0.433015	NO	0.517655	lengthened	0.552779	lengthened
AGAP1	0.453173	NO	2.4299	lengthened	1.65301	lengthened	2.05397	lengthened
AGFG1	1.62601	lengthened	2.26202	lengthened	1.93068	lengthened	2.33565	lengthened
AGFG2	0.152003	NO	-1	NO	-0.874778	shortened	-0.695808	NO
AGO1	1.4712	lengthened	0.463778	NO	0.306631	NO	1.30678	lengthened
AGO2	0.500911	NO	0.72209	NO	1.38376	lengthened	1.40172	lengthened
AGPAT3	-0.133267	NO	0.371969	NO	1.59073	lengthened	2.69848	lengthened
AHCYL1	0.154053	NO	0.228362	NO	0.0449941	NO	0.478106	lengthened
AHDC1	0.133267	NO	-1.00934	NO	-2.54097	shortened	-3.03678	shortened
AIF1L	-0.109684	NO	0.774839	NO	1.09436	lengthened	0.397489	lengthened
AIFM2	0.992045	lengthened	1.64013	lengthened	1.35099	lengthened	1.09501	lengthened
AIMP1	-0.402465	NO	0.693543	NO	1.7367	lengthened	2.87545	lengthened
AJUBA	-0.716995	NO	-1.58473	shortened	-2.07643	shortened	-3.2162	shortened
AK1	0.477768	NO	1.03675	lengthened	1.2642	lengthened	1.6118	lengthened
AKAP1	-0.0511066	NO	-0.897911	shortened	0.0634545	NO	0.323485	lengthened
AKAP11	-0.216133	NO	-0.0317089	NO	3.078	lengthened	2.26748	lengthened
AKAP12	0.538472	NO	1.17513	lengthened	0.762269	lengthened	0.732116	lengthened
AKAP8	0.0290625	NO	1.73791	lengthened	0.926838	lengthened	1.39611	lengthened
AKIP1	0.0763034	NO	0.16761	NO	0.526595	NO	0.640952	lengthened
AKIRIN1	-0.118531	NO	-0.258708	NO	-0.410001	shortened	-0.643862	shortened
AKIRIN2	1.37937	lengthened	1.4315	lengthened	1.29909	lengthened	1.11344	lengthened
AKR7A2	-0.264686	NO	-0.0403321	NO	0.808646	lengthened	0.402788	NO
ALAD	0.76651	NO	0.678072	NO	1.12262	lengthened	2.02707	lengthened
ALDH16A1	-0.234992	NO	0.927163	lengthened	0.568831	lengthened	0.289947	NO
ALDH1B1	-0.563901	shortened	-0.142019	NO	0.828073	lengthened	0.734314	lengthened
ALDH3A2	0.389849	NO	-0.136062	NO	0.966985	lengthened	0.888811	lengthened
ALDH5A1	-0.21585	NO	-0.353764	NO	0.375189	lengthened	0.142266	NO
ALDH6A1	1.17437	NO	-0.263034	NO	0.120678	NO	0.983676	lengthened
ALDH9A1	0.548387	lengthened	0.313921	NO	-0.120308	NO	-0.207214	NO
ALG3	0.437405	NO	0.473262	NO	0.613322	lengthened	0.686941	lengthened
ALMS1	0.922404	NO	1.14688	NO	0.57622	NO	2.641	lengthened
AMACR	1.07039	NO	0.584963	NO	3.22239	lengthened	4.68182	lengthened
AMD1	0.184776	NO	0.291526	NO	-0.125822	NO	0.282363	lengthened
AMOTL2	-0.0573455	NO	-0.458184	NO	0.739968	NO	1.03141	lengthened
ANAPC11	0.512419	NO	0.232356	NO	-0.544143	shortened	-0.164217	NO
ANAPC16	-0.219776	NO	-0.102494	NO	-0.0662293	NO	0.479604	lengthened
ANKIB1	0.223494	NO	-0.212738	NO	-1.02746	shortened	0.673884	NO
ANKLE2	0.414664	NO	0.890764	lengthened	0.882226	lengthened	1.39078	lengthened
ANKRD40	0.105795	NO	0.282672	NO	1.21387	lengthened	2.30525	lengthened
ANKRD9	0.317651	NO	0.852022	NO	2.38495	lengthened	2.62701	lengthened
ANP32A	0.524484	lengthened	1.09403	lengthened	1.50785	lengthened	1.81264	lengthened
ANXA7	0.201207	NO	0.107756	NO	0.941363	lengthened	0.204021	NO
AP1S2	0.0589428	NO	0.335738	NO	1.54444	lengthened	1.02986	NO
AP1S3	-0.21046	NO	0.118027	NO	-0.19874	NO	-0.379687	shortened
AP2A2	1.18001	NO	1.17103	NO	1.87124	lengthened	2.50335	lengthened
AP3M1	0.44621	NO	-0.0801703	NO	2.85626	lengthened	2.02697	lengthened
AP3S1	0.533904	NO	0.412818	NO	0.847997	lengthened	0.776622	lengthened
AP5B1	1.79392	NO	3.32193	lengthened	2.91839	lengthened	4.43296	lengthened
AP5M1	0.884371	NO	2.04989	lengthened	1.32688	lengthened	2.39303	lengthened
APEX2	0.355659	NO	2.06756	lengthened	1.09111	NO	2.62629	lengthened
APOBEC3C	-0.499665	NO	-0.344568	NO	0.417735	lengthened	-0.167313	NO
APOL2	1.98102	lengthened	3.43526	lengthened	1.96644	lengthened	3.60208	lengthened
APP	0.339707	NO	0.407333	lengthened	0.472973	lengthened	0.314616	NO
APPBP2	1.38862	lengthened	1.29932	lengthened	0.672957	lengthened	1.30251	lengthened
APTX	0.178487	NO	0.42558	NO	-0.565306	shortened	-0.970693	shortened
AQR	0.302143	NO	0.771181	NO	1.95247	lengthened	2.06419	lengthened
ARF1	0.325216	lengthened	0.316384	lengthened	0.243227	NO	0.378817	lengthened
ARF4	0.197035	NO	0.644339	lengthened	1.09089	lengthened	1.38283	lengthened
ARF6	0.408408	NO	0.44302	NO	0.775403	lengthened	1.28161	lengthened
ARFGAP3	-1.38949	shortened	-1.08272	NO	-0.270991	NO	0.457169	NO
ARFGEF2	-0.40439	NO	0.0776951	NO	2.41362	lengthened	1.51839	lengthened
ARFIP2	2.34227	lengthened	2.9574	lengthened	5.00741	lengthened	4.77057	lengthened
ARFRP1	0.957064	lengthened	-0.148731	NO	-0.0676794	NO	0.0384741	NO
ARHGAP11A	-0.758035	shortened	-0.320023	NO	-0.113033	NO	0.990527	lengthened
ARHGAP32	-0.607886	NO	-1.28129	NO	-1.36565	shortened	-1.78305	shortened
ARHGAP35	-0.383455	NO	-1.10353	shortened	-0.428454	NO	-0.806288	shortened
ARHGAP5	1.12977	NO	1.78626	lengthened	2.53007	lengthened	3.4263	lengthened
ARHGEF28	1.95936	NO	0.152003	NO	1.68822	lengthened	1.82623	lengthened
ARHGEF40	-2.58496	shortened	0.337035	NO	-0.331448	NO	-0.922964	NO
ARID1A	0.0719295	NO	0.219347	NO	0.190488	NO	0.709276	lengthened
ARID1B	0.611339	lengthened	0.12215	NO	-0.276453	NO	-0.0449947	NO
ARID2	0.111031	NO	0.213767	NO	0.749474	lengthened	0.468939	NO
ARID3A	-0.676823	NO	-0.527247	NO	0.135709	NO	0.270794	lengthened
ARIH1	0.664095	NO	0.108016	NO	1.45126	lengthened	1.29233	lengthened
ARIH2	0.541573	NO	0.229197	NO	1.6484	lengthened	1.83553	lengthened
ARL1	0.55924	NO	0.122619	NO	-0.250481	NO	-0.602785	shortened
ARL14EP	0.624528	NO	0.343551	NO	1.09185	lengthened	1.05817	lengthened
ARL3	2.19706	lengthened	2.77004	lengthened	3.71774	lengthened	3.64584	lengthened
ARL4D	0.0144996	NO	2.55351e-15	NO	-0.882652	shortened	-2.38707	shortened
ARL5A	0.787293	lengthened	0.809884	lengthened	0.776365	lengthened	0.477507	lengthened
ARL8B	0.188134	NO	0.668301	NO	1.02863	lengthened	0.716275	lengthened
ARMC1	-0.234223	NO	0.0259846	NO	-0.793086	shortened	-0.394952	shortened
ARMC10	0.143951	NO	-0.242431	NO	2.0766	lengthened	1.94251	lengthened
ARMCX3	1.06905	lengthened	0.427507	NO	0.477216	NO	0.738202	lengthened
ARPC2	0.367868	lengthened	0.1072	NO	0.356962	lengthened	0.562662	lengthened
ARPC5L	0.442237	NO	-0.108161	NO	0.13813	NO	0.901091	lengthened
ARPIN	-0.040642	NO	1.73697	NO	-2.71425	shortened	-1.61471	NO
ARPIN-AP3S2	0.747801	NO	1.43005	lengthened	1.17995	lengthened	1.06642	lengthened
ARPP19	1.36449	lengthened	1.91469	lengthened	1.80612	lengthened	2.78243	lengthened
ARRB1	0.748938	NO	3.45943	lengthened	5.27845	lengthened	3.64055	lengthened
ARSG	-0.678072	NO	0.321928	NO	1.65535	lengthened	2.27984	lengthened
ASAP1	0.898717	lengthened	0.970997	lengthened	0.531251	NO	0.354608	NO
ASB1	0.567685	NO	2.89193	lengthened	2.6962	lengthened	2.9996	lengthened
ASCC1	0.595594	NO	1.7341	lengthened	1.90565	lengthened	2.05215	lengthened
ASF1A	0.929395	NO	0.771854	NO	-1.07126	shortened	-0.673499	NO
ASPH	-0.397957	NO	-0.532949	shortened	-0.71492	shortened	-0.805285	shortened
ASPM	0.232342	NO	0.917831	lengthened	0.474187	NO	1.08536	lengthened
ASXL1	-0.12755	NO	0.611707	NO	-0.187763	NO	-1.05629	shortened
ATAD1	-0.879933	shortened	-0.164387	NO	2.30803	lengthened	1.95506	lengthened
ATAD2	0.0524265	NO	0.117587	NO	0.233818	NO	0.714789	lengthened
ATF6	-0.424054	NO	-0.620452	NO	-1.30721	shortened	-1.1883	shortened
ATG12	-0.100763	NO	-0.272882	NO	-1.0898	shortened	-0.646853	NO
ATG13	0.878694	lengthened	1.44285	lengthened	1.63997	lengthened	1.81626	lengthened
ATG3	0.014755	NO	-0.00335333	NO	1.26428	NO	1.32017	lengthened
ATG4B	-0.249941	NO	0.40307	NO	0.0768892	NO	0.602966	lengthened
ATMIN	0.111031	NO	1.30743	lengthened	1.14184	lengthened	1.47002	lengthened
ATP11C	0.649403	NO	1.41052	NO	2.26303	lengthened	1.32623	NO
ATP1B1	-0.0815486	NO	0.0123826	NO	-0.218437	NO	-0.351237	shortened
ATP1B3	0.184433	NO	0.192328	NO	0.115248	NO	0.28901	lengthened
ATP2B1	0.0899723	NO	0.532158	NO	0.834852	lengthened	0.859273	lengthened
ATP5MJ	0.304951	lengthened	0.338652	lengthened	0.464134	lengthened	0.68267	lengthened
ATP5PF	-0.0794473	NO	-0.139503	NO	-0.362775	shortened	-0.57606	shortened
ATP6V0A2	0.33111	NO	1.32665	NO	2.92729	lengthened	4.07861	lengthened
ATP6V1A	0.641272	NO	0.0403946	NO	1.13952	lengthened	0.370297	NO
ATP6V1C1	0.669328	NO	1.13793	lengthened	2.16866	lengthened	2.18954	lengthened
ATP8B2	1.08342	NO	1.43741	NO	1.12499	lengthened	1.91232	lengthened
ATPAF1	1.05208	lengthened	1.40023	lengthened	1.10416	lengthened	1.07845	lengthened
ATPSCKMT	-0.215902	NO	-0.799989	NO	0.285402	NO	2.70044	lengthened
ATR	-0.4267	NO	-0.40439	NO	0.280108	NO	1.46632	lengthened
ATRX	-0.410031	NO	-0.115633	NO	-0.374055	NO	-1.10696	shortened
ATXN1L	-0.145198	NO	-0.667425	NO	-1.30117	shortened	-2.02046	shortened
ATXN3	0.595694	NO	1.7627	lengthened	2.54879	lengthened	3.01666	lengthened
AURKA	0.519981	lengthened	1.14049	lengthened	1.45263	lengthened	1.54189	lengthened
AVL9	2.40742	lengthened	2.58496	lengthened	1.83359	lengthened	2.13605	lengthened
AZI2	0.374589	NO	-0.37005	NO	1.43789	lengthened	1.26933	lengthened
AZIN1	0.020745	NO	-0.912674	shortened	-1.26437	shortened	-0.876899	shortened
B3GALT6	0.442707	NO	0.491731	NO	1.00992	lengthened	0.0712414	NO
B4GALNT1	2.23879	lengthened	2.50672	lengthened	2.28703	lengthened	1.93339	lengthened
BACE1	0.94817	lengthened	1.28686	lengthened	1.69153	lengthened	2.49586	lengthened
BAG2	0.617942	lengthened	0.830807	lengthened	-0.332801	NO	-0.438558	NO
BAIAP2L1	0.93587	lengthened	1.2219	lengthened	0.556437	lengthened	0.323163	NO
BAMBI	0.652077	NO	0.665882	NO	0.835613	NO	1.88452	lengthened
BARD1	0.120237	NO	1.03308	lengthened	0.749389	NO	1.32193	lengthened
BASP1	0.284048	lengthened	0.214153	NO	0.747019	NO	0.506011	NO
BAZ2A	0.327466	NO	1.18519	lengthened	0.387199	NO	1.10028	lengthened
BAZ2B	-1.26748	NO	0.089005	NO	3.60433	lengthened	3.24425	lengthened
BCAT1	-0.380298	NO	0.261976	NO	0.0428795	NO	-0.342747	shortened
BCL6	-1.26303	NO	-1.36257	NO	0.0349705	NO	-0.560393	shortened
BCL9L	-0.0966671	NO	-0.201378	NO	0.587988	lengthened	1.31766	lengthened
BCLAF3	0.722466	NO	-3.10862e-15	NO	2.32193	lengthened	0.192645	NO
BDH1	-0.225067	NO	2.77556e-16	NO	1.47401	lengthened	1.27829	lengthened
BDH2	2.31748	lengthened	2.18503	NO	1.02857	NO	2.64268	lengthened
BFAR	-0.562172	NO	-0.086108	NO	0.18124	NO	0.585631	lengthened
BICD2	-0.573741	NO	-0.703238	shortened	-0.61134	NO	0.192433	NO
BICRAL	-1.60942	NO	0.215013	NO	-1.18308	shortened	-1.26534	shortened
BID	-0.174597	NO	0.0230836	NO	0.858937	lengthened	0.840136	lengthened
BIRC5	0.194279	NO	0.512395	lengthened	0.869803	lengthened	0.604816	lengthened
BIVM	0.751902	NO	1.3782	lengthened	-0.230736	NO	0.161514	NO
BLM	-0.446594	NO	-0.915336	shortened	-0.56519	NO	-0.803828	NO
BLOC1S5	-0.450661	NO	-1.66802	NO	0.603831	NO	1.05025	lengthened
BLOC1S6	-0.192119	NO	-0.161607	NO	0.386635	NO	0.574348	lengthened
BLVRA	1.90353	lengthened	2.83094	lengthened	3.02493	lengthened	3.98383	lengthened
BMI1	0.644981	NO	0.472882	NO	-0.685489	shortened	-0.378512	NO
BMPR1A	1.57758	NO	0.86507	NO	-1.55648	shortened	-0.956085	shortened
BMPR2	0.490326	NO	-0.161751	NO	-2.00718	shortened	-1.37005	shortened
BNIP2	0.598509	NO	2.34635	lengthened	2.37689	lengthened	3.16193	lengthened
BNIP3	-0.675117	NO	-0.691605	NO	0.594326	lengthened	0.659396	lengthened
BRAP	0.979241	NO	1.90823	lengthened	0.661759	NO	2.24546	lengthened
BRAT1	1.15697	lengthened	1.68993	lengthened	2.15683	lengthened	2.4823	lengthened
BRCA2	0.517607	NO	-0.510962	NO	-0.862943	shortened	-0.0963936	NO
BRD4	-0.0831003	NO	-0.691474	shortened	-0.172075	NO	-0.561513	shortened
BRD7	1.31253	NO	2.12928	lengthened	2.25941	lengthened	2.06745	lengthened
BRF2	-0.492091	NO	-0.0473057	NO	1.33626	lengthened	1.53905	lengthened
BRIX1	0.788805	lengthened	1.02438	lengthened	3.51403	lengthened	3.70365	lengthened
BRK1	0.192918	NO	0.398593	NO	0.544948	lengthened	0.144054	NO
BRMS1L	0.263034	NO	-0.473931	NO	0.392317	NO	2.34792	lengthened
BRPF1	-0.0374747	NO	-0.686002	NO	-0.512768	NO	-0.997746	shortened
BRWD1	1.58496	NO	0.304855	NO	1.8365	lengthened	2.43182	lengthened
BRWD3	-0.365604	NO	0.00444591	NO	1.33442	lengthened	1.79909	lengthened
BSG	0.275587	NO	0.0594356	NO	0.387095	NO	0.466366	lengthened
BTBD1	0.460071	NO	1.75097	NO	3.8371	lengthened	3.35168	lengthened
BTBD7	0.676675	NO	-0.277228	NO	0.14439	NO	0.883725	lengthened
BTF3L4	0.803874	lengthened	0.979464	lengthened	1.95241	lengthened	2.41616	lengthened
BTG1	0.132673	NO	-0.109257	NO	-0.496383	shortened	0.151589	NO
BTRC	0.236596	NO	1.27612	lengthened	2.20663	lengthened	3.62424	lengthened
BUB1	0.0880355	NO	-0.233107	NO	0.228108	NO	-1.24212	shortened
BUD23	-0.338329	shortened	0.0677806	NO	-0.232415	NO	0.43577	lengthened
BYSL	-0.209275	NO	0.839368	NO	0.712138	lengthened	1.01974	lengthened
BZW1	0.0170297	NO	-0.00355463	NO	0.36172	NO	1.1185	lengthened
C11orf24	-0.71117	NO	-1.12751	shortened	-1.64169	shortened	-2.03229	shortened
C11orf58	0.219022	NO	0.389947	NO	0.62293	NO	1.04891	lengthened
C12orf29	-0.372486	NO	0.023659	NO	2.42502	lengthened	0.592576	NO
C12orf73	0.138453	NO	-0.15081	NO	0.217002	NO	1.39835	lengthened
C14orf119	-0.408758	NO	-1.11623	shortened	-0.864742	shortened	-1.354	shortened
C14orf93	-0.144147	NO	1.77493	lengthened	0.726938	NO	0.692276	NO
C15orf39	0.347923	NO	1.88866	lengthened	2.0398	lengthened	3.38954	lengthened
C16orf72	0.0326807	NO	0.28085	NO	0.391737	NO	0.731018	lengthened
C17orf58	0.112475	NO	0.0510742	NO	1.30759	lengthened	0.60098	NO
C17orf75	1.35889	NO	1.23389	NO	0.611639	NO	1.93675	lengthened
C18orf21	-1.66091	NO	-1.53051	NO	-0.739462	NO	-1.7268	shortened
C18orf25	0.62293	NO	2.33015	lengthened	1.58917	lengthened	2.71323	lengthened
C18orf54	0.29956	NO	-0.263034	NO	0.590396	NO	2.43296	lengthened
C19orf25	-0.197131	NO	0.962525	lengthened	0.507468	lengthened	0.483322	lengthened
C1GALT1C1	1.74284	lengthened	0.633218	NO	-0.163499	NO	-1	NO
C1orf52	-0.870717	NO	-1.45989	shortened	-1.25536	shortened	-2.19492	shortened
C1R	-0.184425	NO	1.1375	NO	1.12553	NO	1.55437	lengthened
C1RL	0.584963	NO	0.169925	NO	0.825971	NO	1.3114	lengthened
C21orf91	0.370022	NO	-0.0894092	NO	0.749639	NO	2.64272	lengthened
C22orf39	1.12169	lengthened	1.57991	lengthened	0.927755	lengthened	-0.116997	NO
C2orf49	0.018859	NO	1.72489	NO	0.722466	NO	3.45943	lengthened
C2orf68	1.05772	NO	2.14581	lengthened	0.926803	lengthened	1.88919	lengthened
C2orf74	-0.734174	NO	-1.1565	NO	-1.46778	shortened	-1.49701	shortened
C3orf38	0.13691	NO	0.838719	NO	-0.471621	NO	-1.91633	shortened
C4orf3	0.233888	NO	0.630477	NO	0.907666	lengthened	0.797506	lengthened
C5orf51	1.40852	lengthened	1.46147	lengthened	3.18155	lengthened	2.75946	lengthened
C6orf62	-0.0298194	NO	-0.00889879	NO	-0.184369	NO	-0.393775	shortened
C8orf33	0.370483	NO	0.772349	lengthened	1.03193	lengthened	0.807049	lengthened
C9orf40	0.497699	NO	0.752437	NO	0.559048	NO	-1.53486	shortened
CABLES1	0.445806	NO	0.539285	NO	1.49981	lengthened	1.72788	lengthened
CABLES2	-0.476965	NO	-0.433897	NO	-1.42071	shortened	0.0650276	NO
CACUL1	0.0918219	NO	0.160135	NO	0.0346856	NO	0.326993	lengthened
CACYBP	0.380456	lengthened	0.783173	lengthened	0.602504	lengthened	0.781557	lengthened
CALCOCO2	-0.246172	NO	-1.32058	shortened	-1.01684	shortened	-0.866322	shortened
CALM3	0.386822	lengthened	0.69541	lengthened	0.401379	lengthened	0.773006	lengthened
CALML4	0.93587	NO	0.60921	NO	2.59309	lengthened	0.227806	NO
CALU	0.0293589	NO	-0.36777	shortened	-0.153108	NO	-0.113204	NO
CAMK2D	1.01535	NO	0.517848	NO	1.2096	lengthened	0.831756	NO
CAMSAP1	1.18139	lengthened	1.75602	lengthened	1.55706	lengthened	1.30735	lengthened
CAND1	0.00204783	NO	-0.430691	NO	-0.668609	shortened	-1.06322	shortened
CANX	0.218353	NO	0.51706	lengthened	0.816873	lengthened	0.677979	lengthened
CAPN7	0.352039	NO	0.210567	NO	0.46361	NO	0.972113	lengthened
CAPRIN1	0.308439	NO	0.918193	lengthened	1.08932	lengthened	0.996182	lengthened
CAPZA1	-0.672613	shortened	-0.504536	shortened	0.551221	lengthened	0.490117	lengthened
CAPZA2	0.116829	NO	0.0490848	NO	1.31694	lengthened	0.770318	lengthened
CARHSP1	0.959778	lengthened	0.86842	lengthened	1.6519	lengthened	1.01036	lengthened
CASP2	0.115896	NO	0.213368	NO	0.0940203	NO	0.548677	lengthened
CASP9	1.80735	NO	2.96347	lengthened	2.15855	lengthened	2.10395	lengthened
CAVIN1	-0.132368	NO	-0.114478	NO	0.323888	lengthened	0.0667259	NO
CBFB	-0.271596	NO	0.103316	NO	0.579804	lengthened	0.803365	lengthened
CBR4	0.920273	NO	1.67516	lengthened	1.72284	lengthened	1.41127	lengthened
CBX3	0.181835	NO	0.744066	lengthened	0.596292	lengthened	0.955636	lengthened
CBX5	0.842744	lengthened	1.54576	lengthened	2.42579	lengthened	2.38392	lengthened
CBX6	0.123067	NO	0.135548	NO	0.483503	NO	-0.684267	shortened
CC2D1B	0.567151	NO	0.823122	NO	2.80735	lengthened	2.85982	lengthened
CCAR1	-0.542976	NO	-0.639153	NO	0.529327	lengthened	0.0524523	NO
CCDC125	0.425629	NO	1.10459	NO	1.20353	lengthened	-0.130584	NO
CCDC142	0.240274	NO	0.237039	NO	0.673633	lengthened	0.848861	lengthened
CCDC174	-0.0443941	NO	0.878985	NO	1.20361	lengthened	2.10977	lengthened
CCDC25	0.0250794	NO	0.603664	NO	1.24837	lengthened	1.42418	lengthened
CCDC43	0.0308813	NO	-0.249652	NO	-1.30647	shortened	-1.55605	shortened
CCDC47	-0.197962	NO	0.212132	NO	0.643065	lengthened	1.60737	lengthened
CCDC59	-0.142502	NO	-0.311431	NO	-0.0626463	NO	0.891468	lengthened
CCDC6	0.206145	NO	1.93525	lengthened	3.43357	lengthened	2.41121	lengthened
CCDC82	-0.906891	NO	0.621488	NO	1.99223	lengthened	1.59395	lengthened
CCDC90B	-0.3456	NO	-0.171512	NO	0.676608	lengthened	0.0940093	NO
CCNA2	0.457363	lengthened	1.00113	lengthened	1.10207	lengthened	1.54365	lengthened
CCNB1	-0.17112	NO	0.0347053	NO	-0.244652	NO	-0.466331	shortened
CCNG2	2.70044	NO	4.2854	lengthened	1.45943	NO	4.62449	lengthened
CCNK	-0.398665	NO	-0.165119	NO	-0.128777	NO	1.06081	lengthened
CCNL2	0.344325	NO	0.291555	NO	-0.529098	shortened	-1.87199	shortened
CCNY	-0.58893	NO	-0.254356	NO	0.254115	NO	0.505612	lengthened
CCSER2	0.775156	NO	3.50696	lengthened	1.69938	lengthened	2.04731	lengthened
CCT4	-0.108424	NO	-0.337357	shortened	-0.471129	shortened	-0.609954	shortened
CCT6A	0.408673	lengthened	0.805667	lengthened	0.398009	lengthened	0.585134	lengthened
CD109	0.360874	NO	1.64816	lengthened	-0.129283	NO	0.678072	NO
CD164	1.42895	lengthened	1.68527	lengthened	0.676157	lengthened	1.21645	lengthened
CD2AP	-0.694452	NO	-0.19397	NO	0.970092	lengthened	0.228855	NO
CD2BP2	1.78613	lengthened	1.96474	lengthened	2.00541	lengthened	2.00503	lengthened
CD55	0.198287	NO	0.390859	lengthened	-0.231392	NO	0.016841	NO
CD59	-0.253237	NO	-0.158829	NO	-0.299459	NO	-0.499698	shortened
CD63	0.320551	lengthened	-0.0239411	NO	-0.191405	NO	-0.210885	NO
CD68	0.815575	NO	0.415037	NO	-0.175243	NO	1	lengthened
CDC42	-0.222569	NO	-0.35706	shortened	-0.784664	shortened	-0.981025	shortened
CDC42EP2	0.415037	NO	4.22239	lengthened	1.96829	lengthened	1.52083	NO
CDC42SE1	0.404637	NO	0.754526	lengthened	1.39766	NO	0.697216	NO
CDC73	0.774685	NO	0.979443	lengthened	1.76836	lengthened	0.103093	NO
CDCA2	0.416119	NO	0.222828	NO	-0.75524	shortened	-0.954403	shortened
CDCA7	0.670982	NO	0.696952	NO	2.0827	lengthened	2.50046	lengthened
CDCA8	0.662803	NO	1.59084	lengthened	1.42787	lengthened	0.899335	lengthened
CDH2	0.238971	NO	0.68041	lengthened	0.476592	NO	0.325414	NO
CDIP1	0.338389	NO	1.10323	lengthened	0.733088	lengthened	1.66459	lengthened
CDK1	-0.519919	shortened	-0.544917	shortened	-0.661954	shortened	-0.223952	NO
CDK16	0.319127	NO	0.249563	NO	1.02045	lengthened	0.986847	lengthened
CDK6	0.247936	NO	0.215427	NO	0.511831	lengthened	0.593096	lengthened
CDK9	-0.492217	NO	-1.31512	shortened	-0.815621	shortened	-1.87649	shortened
CDKN2A	0.432208	lengthened	0.305306	lengthened	0.537657	NO	0.615336	NO
CDON	0.040642	NO	0.040642	NO	2.49185	lengthened	4.45533	lengthened
CDS1	0.543142	NO	-0.807355	NO	1.27462	lengthened	0.54527	NO
CDS2	0.491853	NO	0.906891	NO	2.20055	lengthened	2.12911	lengthened
CDT1	0.797532	lengthened	2.07006	lengthened	1.38185	lengthened	2.68903	lengthened
CEBPB	0.789593	lengthened	0.609763	lengthened	0.70142	lengthened	0.161527	NO
CEBPD	-0.0589749	NO	0.0802891	NO	-0.752112	shortened	-0.201973	NO
CEBPG	1.0856	lengthened	1.67575	lengthened	1.58492	lengthened	2.40031	lengthened
CENPA	1.02456	NO	0.662965	NO	2.83448	lengthened	2.7543	lengthened
CENPBD1P	-0.443052	NO	-0.0280144	NO	0.467264	NO	1.04854	lengthened
CENPC	-0.289507	NO	-0.289507	NO	2.94486	lengthened	2.1375	NO
CENPE	0.307119	NO	0.0722401	NO	-1.88309	shortened	-0.619638	NO
CENPL	2.04891	NO	0.334867	NO	2.72489	lengthened	3.005	lengthened
CENPM	2.21613	lengthened	2.85302	lengthened	2.05459	lengthened	1.62606	lengthened
CENPO	0.867309	NO	0.781042	NO	1.91578	lengthened	2.74009	lengthened
CEP120	-0.0489096	NO	1.24442	lengthened	1.12478	lengthened	0.152003	NO
CEP41	-0.125431	NO	-1.25096	shortened	-0.0344972	NO	-0.268043	NO
CEP43	-0.736966	NO	-0.698998	NO	2.60439	lengthened	1.49213	lengthened
CEP57	1.37462	lengthened	0.169067	NO	1.21972	lengthened	1.13185	lengthened
CEP57L1	0.652077	NO	0.31104	NO	2.80735	lengthened	3.80735	lengthened
CEP68	-1.66297	NO	-0.592576	NO	-2.26303	shortened	-0.359896	NO
CERS2	0.305777	NO	0.713774	lengthened	0.71453	lengthened	-0.674379	shortened
CERS6	0.134206	NO	1.48385	lengthened	1.54709	lengthened	3.00529	lengthened
CETN3	2.96413	lengthened	3.3281	lengthened	1.91754	lengthened	2.02975	lengthened
CFL2	0.523579	NO	0.347756	NO	0.614576	lengthened	1.17457	lengthened
CGGBP1	0.81795	NO	2.04911	lengthened	1.80915	lengthened	3.45963	lengthened
CHAF1A	0.0249379	NO	0.375888	NO	0.42902	NO	2.04387	lengthened
CHAF1B	1.05951	NO	2.38631	lengthened	1.74959	lengthened	1.07152	lengthened
CHCHD1	1.26944	lengthened	1.82295	lengthened	1.79768	lengthened	1.71434	lengthened
CHCHD4	-0.333286	NO	0.0134455	NO	1.07846	lengthened	1.40856	lengthened
CHCHD7	0.518563	lengthened	0.836649	lengthened	0.7116	lengthened	0.957524	lengthened
CHD1	-0.799178	NO	-1.41958	shortened	-1.26651	shortened	0.186658	NO
CHD4	0.365347	NO	0.302789	NO	0.0395937	NO	0.769797	lengthened
CHD7	-0.507484	NO	-0.898623	NO	-0.297075	NO	-0.73711	shortened
CHDH	0.039801	NO	-0.12755	NO	0.467885	lengthened	0.292952	NO
CHKA	-0.0174137	NO	0.360176	NO	0.199765	NO	1.27344	lengthened
CHMP1A	0.799181	NO	0.370968	NO	0.695321	lengthened	0.381836	NO
CHMP1B	0.329622	NO	1.1452	NO	1.23812	lengthened	1.04572	lengthened
CHMP2B	0.449244	NO	0.643656	NO	0.958258	lengthened	-0.241839	NO
CHMP4B	0.278645	NO	0.590822	lengthened	0.214147	NO	0.145516	NO
CHMP7	1.78588	NO	1.85958	NO	3.66865	lengthened	3.55644	lengthened
CHORDC1	0.282824	NO	0.213496	NO	3.23382	lengthened	3.853	lengthened
CHPF2	1.52183	lengthened	2.00692	lengthened	2.17057	lengthened	2.0016	lengthened
CHST7	0.748968	NO	2.73891	lengthened	1.1945	NO	1.43351	NO
CHSY1	-0.538631	NO	0.602445	NO	1.00459	NO	1.73815	lengthened
CHTOP	1.34763	lengthened	2.45389	lengthened	2.30748	lengthened	3.52909	lengthened
CHURC1	-0.288256	NO	0.37707	NO	0.860696	lengthened	0.689067	lengthened
CIAO1	0.479118	NO	1.11591	lengthened	0.437459	lengthened	0.754534	lengthened
CIAPIN1	0.346183	NO	0.665402	lengthened	0.446048	NO	0.481799	lengthened
CIBAR1	-0.0883951	NO	0.406625	NO	2.96347	lengthened	2.89308	lengthened
CISD1	-0.241562	NO	0.131356	NO	0.857789	lengthened	0.470879	NO
CISD2	0.316687	NO	0.574236	lengthened	1.15318	lengthened	1.5139	lengthened
CKAP2	-0.309427	NO	0.217231	NO	1.12974	lengthened	2.91824	lengthened
CKAP2L	-1.51979	NO	-1.37938	NO	-0.807355	NO	2.39232	lengthened
CKAP4	0.0981202	NO	0.200399	NO	-0.0723642	NO	0.565029	lengthened
CLCC1	0.148392	NO	0.796128	NO	1.63213	lengthened	1.80444	lengthened
CLCN3	0.425438	NO	-0.284938	NO	-0.566471	NO	-1.76242	shortened
CLCN7	1.07881	lengthened	1.20912	lengthened	3.04035	lengthened	3.26046	lengthened
CLGN	-0.718107	NO	0.0480054	NO	0.289507	NO	1.84388	lengthened
CLHC1	0.563429	NO	2.66297	NO	0.315502	NO	1.95207	lengthened
CLK3	-0.660176	NO	-0.812674	NO	-2.18507	shortened	-2.74347	shortened
CLN5	1.15604	NO	0.794096	NO	1.28109	lengthened	2.03395	lengthened
CLN8	1.75489	NO	1.848	NO	1.67641	lengthened	2.61244	lengthened
CLPX	-0.762128	NO	-0.0330215	NO	0.923819	lengthened	0.739806	lengthened
CLSTN1	0.27636	NO	0.329193	NO	0.662469	lengthened	0.923	lengthened
CLTC	-0.220107	NO	-0.1393	NO	0.411742	lengthened	0.474209	lengthened
CMPK1	0.212332	NO	0.612683	lengthened	-0.286776	NO	-0.160167	NO
CNBP	0.226731	NO	0.214631	NO	0.417413	lengthened	0.339578	lengthened
CNKSR3	1.55254	NO	1.28951	NO	3.07366	lengthened	2.04331	lengthened
CNN3	0.500777	NO	0.627466	NO	0.470817	lengthened	1.26866	lengthened
CNNM3	1.1256	lengthened	0.893691	NO	0.652095	lengthened	0.403934	NO
CNOT1	0.209238	NO	0.44706	lengthened	1.10508	lengthened	1.64552	lengthened
CNOT10	0.157914	NO	-0.0273401	NO	0.318252	NO	1.10414	lengthened
CNOT2	0.213404	NO	1.11301	lengthened	-0.310836	NO	-0.427627	NO
CNOT6L	0.219507	NO	0.926222	NO	0.85877	lengthened	0.714621	lengthened
CNOT8	0.815946	NO	2.10516	lengthened	1.74058	lengthened	2.73393	lengthened
CNST	0.123989	NO	0.108934	NO	1.35252	NO	1.81173	lengthened
COA3	0.378512	NO	0.363255	NO	-0.160346	NO	-0.608688	shortened
COA4	0.108953	NO	0.141709	NO	0.285799	NO	1.1593	lengthened
COA8	-0.0736525	NO	0.527655	NO	0.262322	NO	1.38013	lengthened
COBL	1.7625	NO	1.75489	NO	1.01839	lengthened	1.86467	lengthened
COG7	0.429684	NO	-0.530515	NO	0.428726	NO	1.23686	lengthened
COL16A1	-0.110287	NO	-0.125258	NO	-1.91754	shortened	-0.280108	NO
COL18A1	-0.22095	NO	1.44264	lengthened	0.9349	lengthened	0.775356	lengthened
COMMD10	2.23001	NO	3.26087	lengthened	1.14388	lengthened	0.374512	NO
COMMD2	0.437064	NO	1.67807	lengthened	2.09081	lengthened	1.68995	lengthened
COMMD5	0.48663	NO	0.839227	lengthened	0.835479	lengthened	-0.0344884	NO
COMMD8	0.0617041	NO	-0.330942	NO	-0.950535	NO	-2.01487	shortened
COPS2	0.702799	lengthened	1.0089	lengthened	1.00179	lengthened	0.813448	lengthened
COPS3	-0.0673206	NO	0.453037	NO	1.01304	lengthened	1.62586	lengthened
COPS7B	0.26614	NO	-0.11774	NO	-0.771863	shortened	-0.338604	NO
COPZ1	0.808417	lengthened	0.770599	lengthened	1.01059	lengthened	1.33789	lengthened
CORO1C	0.211519	NO	0.127975	NO	1.21221	lengthened	0.812873	lengthened
CORT	-0.421464	NO	-0.824428	NO	2.46815	lengthened	2.11631	lengthened
COX10	0.584963	NO	0.263034	NO	1.34792	NO	1.90046	lengthened
COX18	-0.62293	NO	0.757799	NO	0.98398	lengthened	1.22406	lengthened
COX19	-1.52535	NO	-1.75933	NO	1.19491	lengthened	1.29445	lengthened
COX20	-0.244203	NO	-0.468684	NO	1.42753	lengthened	1.33271	lengthened
CPD	0.2296	NO	0.240469	NO	0.611084	lengthened	0.472967	lengthened
CPSF2	-0.436407	NO	0.0180061	NO	1.44746	lengthened	0.937663	lengthened
CPSF6	0.931939	lengthened	2.25598	lengthened	2.22375	lengthened	3.18066	lengthened
CPSF7	0.721574	lengthened	0.586126	lengthened	1.35952	lengthened	1.24116	lengthened
CRCP	0.530515	NO	0.169925	NO	-0.388979	NO	0.680394	lengthened
CREBL2	0.691474	NO	1.74675	lengthened	1.0677	lengthened	2.6293	lengthened
CRIM1	0.533965	NO	0.988302	lengthened	-0.530919	NO	-0.573088	shortened
CRKL	0.602859	NO	0.35504	NO	0.390269	NO	-0.781837	shortened
CRLS1	0.100035	NO	0.138529	NO	-1.06206	shortened	-0.957317	shortened
CRNKL1	-0.96782	NO	0.280108	NO	0.0681464	NO	0.937002	lengthened
CRTAP	0.25812	NO	0.220715	NO	0.412939	NO	-1.41649	shortened
CRTC1	1.52007	NO	2.24521	lengthened	2.33733	lengthened	5.03437	lengthened
CSDE1	0.213551	NO	0.241062	NO	0.117643	NO	0.450182	lengthened
CSE1L	0.241016	NO	0.291922	NO	-0.0659759	NO	-0.366928	shortened
CSK	0.417164	NO	0.343954	NO	0.0396931	NO	-0.52379	shortened
CSKMT	1.32193	NO	2.82443	lengthened	1	NO	3.74723	lengthened
CSNK1A1	0.103451	NO	-0.669138	shortened	-0.981883	shortened	-1.98997	shortened
CSNK1G3	0.81651	NO	1.64832	lengthened	1.05703	NO	1.54024	lengthened
CSTF1	0.511889	NO	1.75859	lengthened	1.79086	lengthened	1.90769	lengthened
CSTF2	0.613787	lengthened	1.61479	lengthened	1.45956	lengthened	2.48299	lengthened
CSTF2T	0.739764	NO	1.64612	lengthened	2.01594	lengthened	1.64155	NO
CTDNEP1	-0.0362278	NO	0.611353	lengthened	0.953869	lengthened	0.76895	lengthened
CTDSP2	2.35448	lengthened	1.45272	lengthened	1.41261	lengthened	2.7278	lengthened
CTDSPL	0.590676	NO	0.754888	NO	0.629341	lengthened	0.773394	lengthened
CTDSPL2	-0.240106	NO	0.376864	NO	0.220054	NO	0.682648	lengthened
CTNNA1	-0.202957	NO	0.0298281	NO	0.285785	NO	0.774186	lengthened
CTNNBIP1	0.0324215	NO	1.39232	NO	1.83132	lengthened	2.19356	lengthened
CTNND1	0.285912	NO	-0.33461	NO	1.17323	lengthened	0.889361	lengthened
CTPS1	0.0336358	NO	0.243233	NO	1.71393	lengthened	1.09271	lengthened
CTPS2	-0.0677983	NO	0.40864	NO	2.6713	lengthened	2.15163	lengthened
CTSB	0.0600135	NO	0.0852112	NO	0.478118	lengthened	0.366416	lengthened
CTU1	-0.395301	NO	0.0689474	NO	1.38606	NO	3.26053	lengthened
CUL3	0.274033	NO	0.156119	NO	-0.802001	shortened	-0.616578	NO
CXXC5	-0.478858	shortened	-0.342449	NO	-0.0756981	NO	-0.500635	shortened
CYB561	0.252241	NO	0.349882	NO	0.19592	NO	2.3505	lengthened
CYB5R3	0.221419	NO	0.244722	NO	-0.292738	shortened	-0.0679372	NO
CYCS	-0.195421	NO	0.616217	lengthened	1.47325	lengthened	0.920891	lengthened
CYFIP2	1.00975	NO	0.908879	NO	1.30879	lengthened	1.90676	lengthened
CYHR1	0.776494	NO	2.20827	lengthened	-0.310827	NO	1.06436	lengthened
CYP20A1	-0.0123837	NO	-0.172164	NO	-0.375042	NO	-0.547023	shortened
CYTH2	1.24462	NO	2.82065	lengthened	3.4417	lengthened	3.3637	lengthened
DAB2	1.17686	lengthened	1.14505	lengthened	1.5025	lengthened	1.12928	NO
DARS1	-0.154501	NO	-0.100149	NO	-0.34937	shortened	0.487642	lengthened
DAZAP1	0.19902	NO	0.301926	lengthened	0.863691	lengthened	0.973004	lengthened
DBN1	0.500978	NO	-0.23243	NO	-1.93759	shortened	-1.28775	shortened
DBNL	-0.397371	NO	-0.898985	NO	0.779535	NO	-2.05923	shortened
DBR1	-1.02554	NO	-2.20611	NO	-0.621488	NO	-1.84388	shortened
DBT	-1.39195	NO	0.353232	NO	1.08489	NO	3.18763	lengthened
DCAF11	2.07241	lengthened	1.49114	NO	1.64935	lengthened	1.85994	lengthened
DCBLD2	-1.80735	shortened	-1.95547	shortened	-1.05474	shortened	-0.835616	shortened
DCP1A	0.612046	NO	-0.152724	NO	0.173399	NO	-0.832117	shortened
DCTD	-0.153445	NO	0.318176	NO	0.418391	NO	1.39166	lengthened
DCTN4	1.26192	lengthened	1.95899	lengthened	1.76402	lengthened	3.39912	lengthened
DCTN5	0.721219	NO	1.13886	lengthened	0.919854	lengthened	1.37231	lengthened
DCUN1D2	-1.22239	NO	-0.176878	NO	-1	NO	-2.97797	shortened
DDA1	1.42055	lengthened	2.50829	lengthened	2.36493	lengthened	3.66687	lengthened
DDHD1	1.41504	lengthened	2.02801	lengthened	1.8953	lengthened	1.90938	lengthened
DDX27	0.186688	NO	0.209809	NO	0.816743	lengthened	1.19083	lengthened
DDX5	1.55534	lengthened	1.9909	lengthened	2.62858	lengthened	2.42286	lengthened
DDX51	-0.25187	NO	0.49128	NO	1.71831	lengthened	1.1823	lengthened
DECR2	0.552541	NO	2.63743	NO	-1.94323	shortened	-0.292968	NO
DEDD	0.205319	NO	0.00737953	NO	1.18118	lengthened	2.13787	lengthened
DEGS1	0.0201665	NO	1.74784	lengthened	0.733421	NO	0.172669	NO
DELE1	1.80603	lengthened	3.22862	lengthened	1.07632	lengthened	1.42378	lengthened
DENND4A	1.05801	NO	1.61406	NO	1.88726	lengthened	1.28803	lengthened
DENR	-0.644808	NO	-0.578032	NO	-0.465565	NO	-1.16132	shortened
DEPDC1	-0.030481	NO	0.393609	NO	0.616213	NO	0.795919	lengthened
DERL1	0.118231	NO	0.153605	NO	1.27287	lengthened	1.4643	lengthened
DERL2	0.325875	NO	1.26236	lengthened	0.882004	lengthened	0.459778	NO
DESI1	0.621252	lengthened	0.964689	lengthened	1.02069	lengthened	-0.232932	NO
DFFA	0.101145	NO	0.321268	NO	-0.400774	NO	-0.91354	shortened
DGAT1	-1.70426	NO	0.00998409	NO	1.3697	lengthened	0.753939	NO
DGAT2	0.236957	NO	0.291054	NO	0.406804	lengthened	0.45548	lengthened
DHODH	0.974005	NO	2.58496	lengthened	2.78825	lengthened	1.99771	lengthened
DHX36	0.353191	NO	1.3487	lengthened	0.586383	NO	1.16341	lengthened
DIABLO	-0.227749	NO	2.40547	lengthened	0.820847	lengthened	1.89375	lengthened
DIAPH2	-0.315502	NO	-0.189971	NO	1.28951	NO	2.3599	lengthened
DIP2B	0.840548	NO	0.112981	NO	-0.519461	shortened	-0.629096	shortened
DIS3	0.179484	NO	0.710189	lengthened	0.779822	lengthened	1.29836	lengthened
DIS3L	0.21544	NO	-0.115477	NO	0.0136663	NO	0.574426	lengthened
DKC1	0.0384351	NO	0.369013	lengthened	0.2929	NO	0.673164	lengthened
DLAT	1.13841	lengthened	1.12823	lengthened	0.780885	lengthened	0.738735	lengthened
DLD	0.246551	NO	0.534522	lengthened	1.06317	lengthened	0.935755	lengthened
DLG3	-0.584963	NO	-0.319618	NO	0.992127	NO	1.57452	lengthened
DLGAP4	-0.110851	NO	1.22521	lengthened	1.31946	lengthened	2.09043	lengthened
DLGAP5	-0.78248	NO	-0.0157673	NO	-1.68901	shortened	-2.44924	shortened
DNAJA1	0.444188	lengthened	1.05412	lengthened	0.764646	lengthened	1.0388	lengthened
DNAJA3	-0.769918	shortened	-1.28902	shortened	-2.17869	shortened	-1.88367	shortened
DNAJB1	0.0642408	NO	-0.414256	NO	-0.684625	shortened	-0.646429	shortened
DNAJB11	0.467711	NO	0.794785	lengthened	1.03957	lengthened	1.17571	lengthened
DNAJB12	0.834476	NO	0.457011	NO	0.780034	lengthened	0.952066	lengthened
DNAJB4	0.182604	NO	-0.711379	NO	-0.0281969	NO	-1.77133	shortened
DNAJC15	-0.104842	NO	-0.356935	NO	-0.676688	shortened	-0.847748	shortened
DNAJC16	1.73697	NO	2.3744	NO	0.263034	NO	3.39232	lengthened
DNAJC25	-0.206451	NO	1.27594	NO	2.00643	lengthened	2.32604	lengthened
DNAJC30	1.02385	NO	2.23958	NO	3.08957	lengthened	3.08957	lengthened
DNAJC5	0.193337	NO	0.0979876	NO	0.616059	lengthened	1.2286	lengthened
DNASE2	0.699695	lengthened	0.553474	NO	0.49667	NO	0.691486	lengthened
DNM2	0.353693	NO	0.591674	lengthened	0.050481	NO	0.315179	lengthened
DNMT3A	-0.47886	NO	-0.280938	NO	-0.0489199	NO	-0.624126	shortened
DNPEP	0.862938	NO	1.2706	lengthened	-0.179986	NO	-0.526137	NO
DOK4	0.515105	NO	0.348	NO	0.0584086	NO	-0.456685	shortened
DONSON	0.120241	NO	-0.639509	shortened	-0.851035	shortened	-0.758689	shortened
DOT1L	-0.405147	NO	0.251056	NO	0.637039	lengthened	0.60846	lengthened
DPF2	1.42767	NO	1.50051	lengthened	2.08062	lengthened	2.00726	lengthened
DPH3	0.973528	NO	1.97797	lengthened	2.00451	lengthened	1.81299	lengthened
DPH5	0.316474	NO	0.383298	NO	0.991489	lengthened	1.44506	lengthened
DPM2	1.36751	NO	3.46343	lengthened	2.03879	lengthened	2.55639	lengthened
DPP8	0.930819	lengthened	1.5191	lengthened	1.63765	lengthened	1.85335	lengthened
DPY19L4	0.521051	NO	-0.379414	NO	2.17054	lengthened	2.30759	lengthened
DR1	0.666321	lengthened	0.559084	NO	-0.300233	NO	-0.0635132	NO
DRG2	0.0211942	NO	-0.0416009	NO	1.00196	lengthened	1.1153	lengthened
DROSHA	0.332958	NO	0.0987124	NO	0.269063	NO	0.481428	lengthened
DSC2	0.234465	NO	0.312468	NO	0.0151153	NO	0.951311	lengthened
DSG2	-0.0517686	NO	-0.219051	NO	0.441572	NO	1.37881	lengthened
DSN1	0.35186	NO	0.533905	NO	0.367599	NO	0.405258	lengthened
DST	-0.0968615	NO	-0.0874628	NO	1.48938	lengthened	0.398549	NO
DSTN	0.0861161	NO	0.223091	NO	0.382498	lengthened	0.66061	lengthened
DSTYK	0.294038	NO	0.293878	NO	1.15283	lengthened	0.983043	lengthened
DTD2	-0.171112	NO	-0.727505	NO	0.977809	lengthened	1.212	lengthened
DTWD1	0.979187	lengthened	2.0471	lengthened	2.58224	lengthened	4.31801	lengthened
DUS4L-BCAP29	0.225067	NO	-0.0524674	NO	2.47805	lengthened	3.23649	lengthened
DUSP1	-0.75025	NO	0.192645	NO	1.05914	lengthened	1.74869	lengthened
DUSP3	0.941535	lengthened	2.12968	lengthened	1.05139	lengthened	1.20393	lengthened
DUSP8	-0.347923	NO	1.974	NO	1.95722	lengthened	1.89308	lengthened
DUT	-0.22148	NO	-0.550455	NO	0.773494	lengthened	-0.151742	NO
DVL1	-0.0299458	NO	1.03773	lengthened	0.802272	lengthened	0.434301	lengthened
DVL3	0.798449	lengthened	1.30986	lengthened	1.66728	lengthened	1.94244	lengthened
DYM	1.65605	lengthened	1.46133	lengthened	2.75406	lengthened	2.38181	lengthened
DYNC1LI1	0.135922	NO	1.41785	lengthened	0.685173	NO	1.54113	lengthened
DYNC1LI2	0.436599	lengthened	0.0704139	NO	0.296153	lengthened	0.295431	lengthened
DYNLT3	0.740613	NO	0.407886	NO	2.04707	lengthened	0.883807	NO
DZIP1	2.05889	NO	1.55639	NO	1.42403	NO	1.57087	lengthened
DZIP3	-0.29956	NO	-0.217098	NO	3.15506	lengthened	3.56244	lengthened
E2F1	0.839544	lengthened	1.27804	lengthened	0.722831	lengthened	0.39425	lengthened
EAPP	1.12478	NO	0.815977	NO	0.898038	lengthened	0.480826	NO
EARS2	0.272593	NO	-0.297681	NO	0.517803	NO	0.703018	lengthened
ECHDC1	0.0911318	NO	0.102957	NO	0.265998	NO	0.619551	lengthened
EED	2.54852	lengthened	3.152	lengthened	2.31692	lengthened	2.91329	lengthened
EEF1A1	0.799806	lengthened	0.548247	NO	1.1861	lengthened	1.04202	lengthened
EEF1AKMT2	-1.19265	NO	-1.30812	NO	-0.0846972	NO	-1.31916	shortened
EEF1E1	-0.840126	shortened	-1.25276	shortened	-0.527757	shortened	-1.63146	shortened
EEF2K	0.998756	NO	2.89178	lengthened	2.19873	lengthened	2.85227	lengthened
EFCAB14	0.222529	NO	1.20075	lengthened	0.530921	NO	1.00822	lengthened
EFHD2	0.559869	NO	0.860453	lengthened	0.936037	lengthened	0.529314	lengthened
EFR3A	-0.392701	NO	-0.990471	shortened	-0.220904	NO	-0.355931	NO
EFTUD2	0.339833	NO	0.254262	NO	0.769074	lengthened	0.137775	NO
EGLN1	-0.700697	NO	0.637369	NO	1.2138	lengthened	0.948509	lengthened
EHMT1	0.0439498	NO	0.18247	NO	-0.0575206	NO	0.756941	lengthened
EI24	-0.125621	NO	-0.0584715	NO	0.0800175	NO	0.275142	lengthened
EIF1	0.232276	NO	0.748983	lengthened	0.968629	lengthened	1.63855	lengthened
EIF1AD	0.706269	NO	2	lengthened	0.584963	NO	2.02759	lengthened
EIF1AX	0.870797	lengthened	1.42753	lengthened	1.10479	lengthened	1.64833	lengthened
EIF2A	-0.397335	NO	-0.559427	NO	0.9714	lengthened	0.884523	lengthened
EIF2AK2	1.08625	lengthened	0.620586	NO	1.64083	lengthened	1.93218	lengthened
EIF2S1	0.00906609	NO	0.467072	lengthened	0.755789	lengthened	1.34181	lengthened
EIF2S2	0.829559	lengthened	0.998439	lengthened	1.95416	lengthened	1.84765	lengthened
EIF3F	1.97446	NO	2.31431	lengthened	0.990722	NO	1.83448	lengthened
EIF4A1	0.118925	NO	-0.0293649	NO	0.133656	NO	0.281453	lengthened
EIF4A2	0.340928	NO	1.40363	lengthened	0.943483	lengthened	1.25169	lengthened
EIF4E	-0.236565	NO	0.00737673	NO	0.46725	lengthened	0.453287	lengthened
EIF4E2	0.199746	NO	0.837999	NO	1.73697	lengthened	1.63466	lengthened
EIF5	0.243627	NO	0.124716	NO	-0.590228	shortened	0.697816	lengthened
EIF5A2	-0.530515	NO	-0.402965	NO	2.90689	lengthened	3.51457	lengthened
ELAVL1	0.124457	NO	0.243516	NO	0.253204	NO	1.00162	lengthened
ELL	-0.528379	NO	-1.14393	NO	-1.7326	shortened	-4.20181	shortened
ELOC	-0.0581281	NO	-0.472731	NO	-1.44385	shortened	-2.4901	shortened
ELOVL6	-0.430242	NO	-1.09385	shortened	-0.971087	shortened	-1.4828	shortened
ELP1	0.391395	NO	-0.224869	NO	-1.02053	shortened	-1.28165	shortened
ELP2	1.50854	lengthened	2.67793	lengthened	2.71948	lengthened	2.55893	lengthened
ELP3	0.16066	NO	0.79531	NO	1.43869	lengthened	2.35876	lengthened
EMC7	-0.154702	NO	-0.002144	NO	-0.594878	shortened	-0.41634	NO
EMC8	-0.211287	NO	-1.04086	shortened	-1.09855	shortened	-1.31511	shortened
EMP2	-0.158058	NO	-0.54596	shortened	0.601809	lengthened	-0.395408	NO
EMSY	1.47644	NO	3.45372	lengthened	-0.576029	NO	-1.9386	shortened
ENAH	1.31594	lengthened	1.71432	lengthened	3.8059	lengthened	4.26069	lengthened
ENGASE	1.01928	NO	2.8011	lengthened	0.841371	NO	1.3043	lengthened
ENPP1	-0.00666373	NO	-0.838719	NO	1.38422	lengthened	2.004	lengthened
ENTPD4	1.20252	lengthened	1.81173	lengthened	1.13172	lengthened	0.502017	NO
ENTPD7	-1.09954	NO	-2.6231	shortened	0.410592	NO	0.165259	NO
ENTR1	0.156766	NO	1.06174	lengthened	0.904422	lengthened	2.63941	lengthened
ENY2	1.85357	lengthened	2.70733	lengthened	2.28321	lengthened	2.64376	lengthened
EP300	-1.68121	shortened	-1.03542	NO	-0.784091	shortened	-0.275124	NO
EP400	-0.181096	NO	0.468813	NO	1.23645	lengthened	1.31836	lengthened
EPB41L1	0.0458831	NO	0.520748	NO	0.583985	lengthened	0.241619	NO
EPC2	-1.73697	NO	0.222392	NO	0.942387	NO	1.23475	lengthened
EPCAM	0.0995357	NO	2.32193	NO	0.330391	lengthened	0.527123	lengthened
EPHA2	-0.668379	NO	0.0161197	NO	-1.23192	shortened	-0.418397	NO
EPS8L2	-0.513409	NO	-1.58147	NO	0.656705	lengthened	0.400653	NO
ERCC1	-0.0796345	NO	1.59351	lengthened	1.74484	lengthened	1.44382	lengthened
ERCC2	-1.19348	NO	0.469485	NO	1.81091	lengthened	0.308212	NO
ERCC8	-1.10692	NO	-0.807355	NO	1.00505	NO	2.41314	lengthened
ERGIC2	0.90718	lengthened	0.704871	lengthened	0.341146	NO	-0.485004	NO
ERLEC1	0.445635	NO	1.00309	NO	0.727347	lengthened	-0.343533	NO
ERP44	0.929814	NO	1.95149	lengthened	1.51309	lengthened	2.15757	lengthened
ESS2	1.59258	lengthened	3.25283	lengthened	2.71004	lengthened	4.06429	lengthened
ESYT2	1.12553	lengthened	0.216133	NO	0.845143	lengthened	1.27234	lengthened
ETF1	-0.125135	NO	-0.182862	NO	0.0141137	NO	0.411857	lengthened
EWSR1	0.611665	NO	0.989614	lengthened	0.8672	lengthened	1.36176	lengthened
EXOC2	0.075551	NO	0.116193	NO	2.01861	lengthened	0.678072	NO
EXOC5	0.0483734	NO	-0.426965	NO	-0.328054	NO	-1.46941	shortened
EXOSC6	0.6332	lengthened	1.49487	lengthened	2.50952	lengthened	3.04206	lengthened
EXOSC9	0.407603	NO	0.585971	lengthened	1.77771	lengthened	1.46672	lengthened
F11R	0.449971	NO	-0.381429	NO	2.94409	lengthened	1.72538	lengthened
FAAP24	0.149984	NO	0.628031	NO	-1.14414	shortened	-0.77259	NO
FAM102A	0.772683	NO	-0.724742	NO	-0.107531	NO	-0.982717	shortened
FAM104A	0.2899	NO	1.28555	lengthened	1.31085	lengthened	1.8957	lengthened
FAM118A	-1.90689	NO	-1.32193	NO	2.55639	lengthened	3.47478	lengthened
FAM120AOS	1.67516	NO	3.70044	lengthened	0.820451	NO	1.74245	lengthened
FAM120B	0.467779	NO	-0.312787	NO	1.5502	lengthened	2.03562	lengthened
FAM133B	-0.0186157	NO	0.459432	NO	2.46056	lengthened	2.25474	lengthened
FAM136A	-0.397808	NO	-0.138615	NO	0.723703	lengthened	0.910028	lengthened
FAM168A	1.36257	NO	0.152003	NO	1.95842	NO	2.29546	lengthened
FAM169A	-0.777608	NO	2.61471	NO	0.152003	NO	1.85798	lengthened
FAM177A1	1.3112	NO	1.5119	NO	0.956886	lengthened	1.08972	lengthened
FAM199X	0.977482	lengthened	1.39771	lengthened	1.4934	lengthened	1.43498	lengthened
FAM204A	1.03444	NO	0.662702	NO	0.842115	lengthened	0.270141	NO
FAM210A	0.751148	NO	1.5239	lengthened	2.33312	lengthened	2.93719	lengthened
FAM241A	2.22781	lengthened	3.41684	lengthened	2.55849	lengthened	4.26303	lengthened
FAM53B	-1.27347	NO	-2.09429	shortened	-0.401232	NO	0.634057	NO
FAM76A	-1.38082	NO	0.263034	NO	2.24045	lengthened	2.43756	lengthened
FAM76B	1.2578	NO	2.32193	lengthened	0.820392	NO	1.68203	lengthened
FAM98B	0.918787	lengthened	1.06003	lengthened	-0.202493	NO	0.746243	NO
FAN1	-0.843881	NO	0.432959	NO	0.945772	NO	1.99854	lengthened
FANCE	0.463453	NO	0.458652	NO	1.56038	NO	1.61279	lengthened
FANCF	-1.36923	NO	-0.0473057	NO	3.15274	lengthened	2.31402	lengthened
FANCI	1.02823	lengthened	1.07932	lengthened	1.93731	lengthened	1.96955	lengthened
FARP1	-0.253675	NO	-0.192645	NO	0.986365	lengthened	0.520235	lengthened
FASN	0.0106876	NO	0.168871	NO	-0.314016	shortened	0.173473	NO
FASTKD2	-0.0497187	NO	0.349471	NO	1.66173	lengthened	1.26555	lengthened
FBH1	0.497355	NO	0.928291	lengthened	0.670906	lengthened	0.852106	lengthened
FBXL20	-0.0550414	NO	1.848	lengthened	0.610053	NO	0.588574	NO
FBXO21	0.6746	NO	0.957772	lengthened	0.259945	NO	0.814474	lengthened
FBXO22	0.0592774	NO	2.39046	lengthened	2.57365	lengthened	3.14764	lengthened
FBXO25	1.90689	NO	1.26303	NO	2.01348	lengthened	2.21824	lengthened
FBXO28	-0.0200459	NO	-0.0168435	NO	0.692719	NO	2.01886	lengthened
FBXO31	-0.282587	NO	1.31922	NO	0.845481	lengthened	0.0957411	NO
FBXO33	-1.26303	NO	-0.0790716	NO	1.2208	lengthened	1.28819	lengthened
FBXO38	1.10338	NO	2.18959	lengthened	-0.381616	NO	1.64223	lengthened
FBXO42	0.584963	NO	0.40439	NO	1.40505	lengthened	0.996442	NO
FBXO44	-0.0365259	NO	1.11548	NO	1.12488	lengthened	0.553897	lengthened
FBXO45	0.205145	NO	-0.0534213	NO	-0.684138	shortened	-0.907971	shortened
FBXO9	-0.0630098	NO	0.436456	NO	0.793107	lengthened	0.572514	lengthened
FBXW11	1.06479	NO	-2.03435	NO	-0.819428	NO	-1.35869	shortened
FBXW2	-0.515354	NO	-0.171839	NO	0.802629	lengthened	1.19837	lengthened
FBXW7	1.16816	lengthened	0.0275001	NO	-0.954835	shortened	-0.175183	NO
FCHSD1	0.730539	NO	1.3155	NO	4.30933	lengthened	4.33039	lengthened
FDFT1	-0.144748	NO	-0.413382	NO	-0.237828	NO	-0.354155	shortened
FEM1B	-0.696002	NO	-0.591915	NO	-0.464791	NO	-0.824255	shortened
FER	1.74863	NO	0.881266	NO	1.55332	lengthened	1.52838	lengthened
FERMT1	1.45828	lengthened	1.29084	NO	-0.595146	NO	-0.283793	NO
FERMT2	1.26354	lengthened	1.75708	lengthened	1.76828	lengthened	1.65572	lengthened
FIGNL1	1.11842	NO	1.77905	lengthened	0.581186	NO	-0.0193653	NO
FITM2	-0.477206	NO	0.11774	NO	2.06885	lengthened	1.34438	lengthened
FKBP14	-0.389428	NO	0.268615	NO	0.731923	lengthened	0.680742	lengthened
FKBP5	-0.189105	NO	-0.2828	NO	0.340392	NO	1.13876	lengthened
FKBP9	1.05004	NO	-2.06544	shortened	0.360845	NO	0.28102	NO
FKTN	-0.519569	NO	-1.29771	shortened	0.925077	NO	0.284729	NO
FLNB	0.920544	lengthened	1.2293	lengthened	2.13336	lengthened	2.12274	lengthened
FLVCR1	-0.473356	NO	-0.434403	NO	0.618244	NO	0.962198	lengthened
FN3KRP	0.179706	NO	0.194206	NO	-0.0738071	NO	1.10067	lengthened
FNDC3A	0.176272	NO	-0.225826	NO	-0.261492	NO	-1.01375	shortened
FOSL2	-1.16581	shortened	-1.31893	shortened	-0.840684	shortened	-0.389412	NO
FOXK2	0.410849	NO	1.60123	lengthened	2.88845	lengthened	3.62916	lengthened
FOXO1	2.72247	lengthened	1.50524	NO	-0.323149	NO	-0.20721	NO
FOXP1	0.497864	NO	0.667461	lengthened	0.462511	lengthened	0.213786	NO
FOXP4	0.245298	NO	1.98268	lengthened	1.20696	lengthened	2.05036	lengthened
FOXQ1	0.683609	NO	0.715231	NO	0.424027	NO	0.605167	lengthened
FOXRED2	-0.00921853	NO	0.169925	NO	-0.329312	shortened	-0.41834	shortened
FRA10AC1	2.32193	lengthened	3.3468	lengthened	2.39232	lengthened	1.09245	NO
FTH1	0.750436	lengthened	0.504799	lengthened	0.239141	NO	-0.0441173	NO
FUCA2	0.767155	lengthened	1.18288	lengthened	1.37556	lengthened	0.906592	lengthened
FUT11	-0.154328	NO	0.0120302	NO	0.467825	NO	0.613204	lengthened
FXR1	-0.881329	shortened	-0.629138	NO	1.01751	lengthened	0.343687	NO
FZD3	2	NO	2	lengthened	0.133387	NO	0.655808	NO
FZD6	-0.185032	NO	-0.112475	NO	0.949374	NO	2.94937	lengthened
FZR1	0.0666948	NO	1.26107	NO	2.44015	lengthened	3.99804	lengthened
G3BP1	0.413426	NO	0.662267	lengthened	1.68231	lengthened	1.45819	lengthened
G3BP2	0.341278	NO	1.51242	lengthened	1.0232	lengthened	1.31382	lengthened
GAB1	0.822002	NO	0.626542	NO	1.10398	lengthened	1.75981	lengthened
GALM	-0.350658	NO	0.462343	NO	-0.122445	NO	0.311715	lengthened
GALNT10	-0.198657	NO	-0.224759	NO	0.556666	NO	1.136	lengthened
GALNT11	-0.201634	NO	-0.459432	NO	0.484578	NO	1.58892	lengthened
GALNT2	0.431316	lengthened	0.623641	lengthened	0.432837	NO	0.510248	NO
GAN	-0.31034	NO	-0.0308434	NO	-1.25619	shortened	-0.583656	NO
GART	-0.0604107	NO	-0.119161	NO	0.569591	lengthened	0.403591	NO
GAS8	1.44563	NO	1.18413	NO	1.01282	lengthened	1.63937	lengthened
GATA2	-0.472633	NO	-0.461816	NO	-0.620356	NO	-1.08364	shortened
GATAD2A	0.58501	NO	1.41681	lengthened	1.34187	lengthened	1.65351	lengthened
GATAD2B	-0.859691	shortened	-1.47688	shortened	-1.31057	shortened	-1.58913	shortened
GATC	0.326946	NO	0.8148	NO	2.33091	lengthened	1.60988	lengthened
GCA	0.473931	NO	-0.040642	NO	2.1997	lengthened	0.511999	NO
GCLM	0.0719942	NO	0.385178	NO	1.06336	lengthened	0.500933	NO
GDAP2	0.470079	NO	0.0550414	NO	2.33442	lengthened	2.68031	lengthened
GDE1	-0.325895	NO	-0.312468	NO	0.0450975	NO	0.340605	lengthened
GEMIN2	0.212823	NO	0.903138	NO	-1.23607	shortened	-0.925999	NO
GEMIN6	3.07961	lengthened	4.73072	lengthened	1.69988	lengthened	2.65786	lengthened
GET4	0.00898878	NO	1.3042	lengthened	0.327997	NO	0.553698	lengthened
GFER	1.16245	lengthened	1.44686	lengthened	2.19253	lengthened	2.21532	lengthened
GFM1	0.263225	NO	-0.0236126	NO	0.500589	lengthened	0.109102	NO
GFM2	1.41343	NO	1.88945	lengthened	2.04975	lengthened	1.05737	NO
GFPT1	0.637175	NO	1.50865	lengthened	0.957068	lengthened	0.830212	lengthened
GGA2	-0.339547	NO	0.179441	NO	0.563829	lengthened	1.60391	lengthened
GGH	0.260007	NO	0.264137	NO	-0.288884	NO	-1.47761	shortened
GGNBP2	0.569292	NO	0.930878	lengthened	0.682784	lengthened	0.0482023	NO
GGPS1	0.327805	NO	1.08307	NO	0.247035	NO	0.992945	lengthened
GID4	-0.266787	NO	-1.52263	NO	-1.4489	NO	-2.78944	shortened
GID8	0.57209	lengthened	0.589155	lengthened	0.451181	lengthened	0.3921	lengthened
GINS2	0.709747	lengthened	0.629952	NO	0.659261	lengthened	0.340509	NO
GK	-1	NO	2.32193	NO	3.3856	lengthened	3.94163	lengthened
GLG1	0.308989	NO	0.892477	lengthened	-0.201605	NO	-0.0627367	NO
GLOD4	-0.315683	NO	-0.720216	NO	-0.0151684	NO	0.582536	lengthened
GLRX5	-0.00232089	NO	-0.28447	NO	-0.361635	shortened	-0.45277	shortened
GLUL	0.377805	NO	1.2497	NO	0.599066	lengthened	1.10252	lengthened
GLYCTK	2.09311	NO	1.34792	NO	0.429284	NO	-2.08274	shortened
GMCL1	-0.290718	NO	0.292055	NO	0.0331692	NO	0.607754	lengthened
GMEB1	1.78427	lengthened	0.199309	NO	0.0822211	NO	1.65896	NO
GMPPB	-0.229868	NO	0.172504	NO	-0.182544	NO	-1.78458	shortened
GNA13	0.383547	NO	-0.295967	NO	1.12286	lengthened	1.36253	lengthened
GNAI1	0.702748	NO	0.67366	NO	1.078	NO	3.09592	lengthened
GNAI2	0.00357572	NO	-0.0271635	NO	0.358527	lengthened	0.0394683	NO
GNAQ	0.377423	NO	0.576611	NO	1.16412	lengthened	0.895303	NO
GNAS	0.411048	lengthened	0.311141	lengthened	0.105644	NO	0.332619	lengthened
GNAZ	-0.367371	NO	-0.393843	NO	-0.0477967	NO	1.70162	lengthened
GNB1	-0.139504	NO	0.287125	NO	0.815256	lengthened	0.783431	lengthened
GNL3L	0.266429	NO	0.00709206	NO	-0.702611	shortened	-0.688707	shortened
GOLGA1	0.821499	NO	1.42331	NO	2.13607	lengthened	1.16542	lengthened
GOLGA8B	0.0202852	NO	0.11382	NO	0.795055	lengthened	0.200798	NO
GOLGB1	-0.091763	NO	0.315661	NO	1.31763	lengthened	1.20531	lengthened
GOLPH3L	0.0102683	NO	-0.283793	NO	2.40939	lengthened	1.71425	NO
GOLT1B	1.1915	lengthened	1.28666	lengthened	0.884523	NO	2.29956	lengthened
GOPC	0.909151	lengthened	2.08837	lengthened	3.97371	lengthened	5.01736	lengthened
GOT1	0.260335	NO	0.269788	NO	0.696647	lengthened	0.560785	lengthened
GPAT4	1.1208	lengthened	3.08428	lengthened	3.68971	lengthened	4.51623	lengthened
GPATCH1	-0.347923	NO	1.45943	NO	0.541659	NO	1.28072	lengthened
GPBP1	-0.596202	NO	0.0149238	NO	0.679039	lengthened	0.96134	lengthened
GPBP1L1	0.169994	NO	0.204666	NO	0.380116	lengthened	0.733408	lengthened
GPI	0.608229	lengthened	0.895501	lengthened	1.47194	lengthened	1.51017	lengthened
GPN2	0.408507	NO	2.22978	lengthened	1.58719	lengthened	2.75881	lengthened
GPR157	0.409876	NO	-0.315502	NO	0.208155	NO	0.892434	lengthened
GPT2	0.0777242	NO	0.969291	lengthened	1.05458	lengthened	1.29957	lengthened
GRB10	0.705692	NO	0.882724	lengthened	1.62709	lengthened	2.18878	lengthened
GRB2	0.450425	NO	0.467789	lengthened	0.534605	lengthened	0.860787	lengthened
GRPEL1	0.418738	NO	1.32023	lengthened	0.819428	lengthened	0.755712	lengthened
GRSF1	-0.607182	shortened	-0.882422	shortened	-0.619319	shortened	-0.830747	shortened
GSE1	0.402418	NO	0.053732	NO	1.01751	lengthened	1.91145	lengthened
GSK3B	0.0468938	NO	0.868996	lengthened	3.2158	lengthened	3.66585	lengthened
GSKIP	0.0766372	NO	-1.69881	shortened	-0.358024	NO	-1.18872	shortened
GSPT1	1.15653	lengthened	1.53399	lengthened	1.54297	lengthened	1.51808	lengthened
GSR	-0.102362	NO	-0.071625	NO	0.0957048	NO	0.461889	lengthened
GTF2A1	1.074	NO	2.66297	lengthened	1.83537	lengthened	2.36441	lengthened
GTF2F1	0.103214	NO	1.3527	lengthened	0.744441	lengthened	1.41093	lengthened
GTF2F2	0.45539	NO	0.389314	NO	0.642493	NO	1.6665	lengthened
GTF2H1	-1.08818	NO	-0.459432	NO	-1.30662	NO	-2.07215	shortened
GTF3C1	0.18965	NO	0.944679	lengthened	1.2161	lengthened	1.41119	lengthened
GTF3C3	0.530281	NO	1.24323	lengthened	0.0499966	NO	0.247411	NO
GTF3C4	0.49636	NO	1.44213	lengthened	1.0973	lengthened	2.04617	lengthened
GTPBP4	0.796568	lengthened	1.25089	lengthened	1.62929	lengthened	1.81604	lengthened
GTPBP8	0.221214	NO	-0.885829	NO	-1.04425	shortened	-0.499414	NO
GTSE1	0.519984	NO	0.440131	NO	0.630511	lengthened	0.554415	lengthened
GXYLT1	1.32962	lengthened	3.2188	lengthened	3.34176	lengthened	3.06745	lengthened
H3-3B	-0.0350291	NO	0.160727	NO	0.0334389	NO	0.329125	lengthened
H3C10	-1.64386	NO	-2.03814	NO	-3.73387	shortened	-3.57213	shortened
H6PD	1.39593	NO	0.0740006	NO	-0.264758	NO	0.773134	lengthened
HADHA	0.725628	NO	0.262236	NO	-0.116629	NO	-0.382656	shortened
HADHB	0.55769	NO	0.849283	NO	0.371266	lengthened	0.642914	lengthened
HASPIN	0.68634	NO	0.126912	NO	1.05247	NO	2.41504	lengthened
HAUS2	-0.133644	NO	-0.472994	NO	-1.04821	shortened	0.405992	NO
HAUS5	1.33307	lengthened	1.94342	lengthened	3.02237	lengthened	4.02237	lengthened
HAUS6	0.283793	NO	0.399817	NO	-0.825667	shortened	-0.538214	NO
HCCS	0.486965	lengthened	1.17018	lengthened	0.711073	lengthened	1.22856	lengthened
HDAC4	0.493332	NO	0.789725	NO	1.28652	lengthened	0.859822	NO
HDAC5	1.62678	lengthened	2.80959	lengthened	3.06362	lengthened	2.76476	lengthened
HDDC3	0.807355	NO	1	NO	2.08525	lengthened	1.10533	lengthened
HEATR1	-0.0995491	NO	0.0311125	NO	0.613296	lengthened	0.491049	lengthened
HELZ	-0.230954	NO	1.06963	NO	0.751035	lengthened	0.928215	lengthened
HERC4	0.699446	NO	0.308677	NO	0.278833	NO	3.09834	lengthened
HERPUD2	0.511639	NO	-0.076683	NO	0.710032	lengthened	0.816053	lengthened
HEXIM1	0.49285	NO	0.73067	lengthened	1.06029	lengthened	0.925842	lengthened
HGSNAT	-0.32389	NO	0.380245	NO	2.83683	lengthened	2.37977	lengthened
HIBCH	-0.240003	NO	-0.364972	NO	0.321902	NO	0.485678	lengthened
HIC2	0.397531	NO	0.510061	NO	-0.310092	shortened	-0.785229	shortened
HIF1A	0.256975	NO	0.472459	NO	0.900921	lengthened	0.579823	lengthened
HIPK3	-0.986907	NO	-0.001458	NO	0.651935	NO	1.76163	lengthened
HLCS	2.75404	lengthened	2.38702	NO	3.04439	lengthened	2.36923	lengthened
HMG20A	-0.42862	NO	-1.30576	shortened	-1.24696	shortened	-0.373872	NO
HMGB1	0.390105	lengthened	0.650721	lengthened	1.26532	lengthened	1.13112	lengthened
HMGB2	0.295393	NO	0.842637	NO	2.16276	lengthened	2.59282	lengthened
HMGB3	0.565604	lengthened	1.29123	lengthened	1.14762	lengthened	1.39027	lengthened
HMGCR	-0.867079	shortened	-0.483326	NO	-0.17953	NO	-0.779935	shortened
HMGN4	0.0220938	NO	0.580388	NO	1.65553	lengthened	3.53299	lengthened
HMOX2	0.857182	lengthened	0.549126	NO	0.417465	NO	0.440323	NO
HNRNPC	-0.0690566	NO	-0.552877	shortened	-0.588574	shortened	-0.914786	shortened
HNRNPD	0.518862	lengthened	0.272905	lengthened	0.608678	lengthened	0.171028	NO
HNRNPDL	0.917635	lengthened	1.08627	lengthened	2.50715	lengthened	3.32821	lengthened
HNRNPH3	0.351355	NO	0.219411	NO	0.110156	NO	-0.432142	shortened
HNRNPU	-0.0382775	NO	-0.0440896	NO	0.465497	lengthened	0.24683	NO
HNRNPUL1	0.0593293	NO	-0.116147	NO	0.330851	lengthened	0.146858	NO
HNRNPUL2	0.789106	lengthened	0.907301	lengthened	1.56265	lengthened	1.12547	lengthened
HOMER1	-0.42574	NO	0.0178916	NO	0.311123	NO	0.777608	lengthened
HOMEZ	0.639519	NO	-0.0260623	NO	1.28951	lengthened	1.02509	NO
HOOK3	-0.982442	shortened	-0.434312	NO	-0.392205	NO	-0.109434	NO
HSBP1	0.327947	lengthened	0.116368	NO	0.453098	lengthened	0.119981	NO
HSD17B12	1.34337	lengthened	1.43621	lengthened	1.36121	lengthened	1.17488	lengthened
HSD17B4	0.678072	NO	0.291049	NO	1.79644	lengthened	1.04863	lengthened
HSPA14	0.590341	NO	0.706334	NO	1.27822	lengthened	0.816264	NO
HSPA4	0.769878	lengthened	1.23979	lengthened	2.52285	lengthened	3.04771	lengthened
HSPA4L	0.0418202	NO	-0.420523	NO	-3.12309	shortened	-1.54981	shortened
HSPA9	0.303845	NO	0.59141	lengthened	-0.234134	NO	0.305218	NO
HSPBP1	0.343865	NO	0.543728	lengthened	1.10675	lengthened	1.12034	lengthened
HSPE1	0.294723	lengthened	0.123138	NO	0.411674	lengthened	0.317371	lengthened
HTRA2	0.00685367	NO	0.320725	NO	0.817886	lengthened	0.289741	NO
HTT	0.149966	NO	0.681256	NO	0.794972	lengthened	0.86266	lengthened
IAH1	-0.054296	NO	0.618129	NO	-0.989346	shortened	-0.927945	shortened
IBA57	1.58496	NO	3.32193	lengthened	0.893085	NO	1.03941	NO
ICE1	0.0912276	NO	-0.187933	NO	-1.31127	NO	-1.27259	shortened
ICE2	0	NO	0.311944	NO	2.26303	lengthened	0.629817	NO
ICMT	0.522211	NO	1.0856	lengthened	1.68538	lengthened	2.06604	lengthened
ID3	-0.461138	shortened	-0.0193266	NO	-0.919135	NO	-1.08941	shortened
IER5L	0.893314	lengthened	1.08737	lengthened	-1.16099	NO	0.0363096	NO
IFIT3	-0.425022	NO	-1.31882	NO	-1.93546	shortened	-1.21883	NO
IFIT5	0.691878	NO	-1.04731	NO	0.68966	NO	2.85244	lengthened
IFRD1	0.193454	NO	0.713844	NO	0.463738	NO	1.17494	lengthened
IFT22	0.213758	NO	1.36876	NO	2.14055	lengthened	2.47935	lengthened
IFT74	-2	NO	-1.32193	NO	-3.07039	shortened	-1.58496	NO
IFT80	0.383329	NO	-0.742202	NO	0.801817	NO	2.01238	lengthened
IGF2BP1	-0.52953	shortened	-0.503151	shortened	0.317556	lengthened	-0.291286	shortened
IGF2BP2	-0.483694	NO	0.646074	NO	0.15708	NO	0.353409	lengthened
IGFLR1	2.27302	NO	2.78759	lengthened	0.134046	NO	0.0137516	NO
IKBKB	0.684498	NO	1.24709	NO	1.30331	lengthened	1.43485	lengthened
IL11	1.09662	lengthened	1.39936	lengthened	2.81558	lengthened	1.73466	lengthened
IL13RA1	-0.178228	NO	0.355618	NO	0.40228	NO	0.859125	lengthened
IL17RA	0.745427	NO	0.745427	NO	2.8618	lengthened	3.28379	lengthened
IL32	-0.207145	NO	0.345858	NO	-0.458258	shortened	-0.0438922	NO
ILF3	0.403324	NO	1.17897	lengthened	0.916789	lengthened	0.67249	lengthened
IMP4	0.662472	lengthened	1.47057	lengthened	1.30928	lengthened	1.67381	lengthened
INAFM1	0.27486	NO	-0.710493	NO	1.01616	lengthened	1.24433	lengthened
INCENP	0.0697189	NO	-0.414286	NO	-0.185826	NO	-1.5484	shortened
INIP	0.404518	NO	0.658735	NO	0.252061	NO	1.88538	lengthened
INSIG2	-0.736966	NO	-1.22239	NO	0.856875	lengthened	0.740356	lengthened
INSR	1	NO	0.0995357	NO	1.18439	lengthened	1.15231	lengthened
INTS3	0.794681	NO	0.917538	NO	-0.120294	NO	-2.38333	shortened
INTS4	-1.20163	NO	0.0713846	NO	-3.15016	shortened	-3.36613	shortened
INTS6	-1.152	NO	0.169925	NO	0.508341	NO	1.90689	lengthened
INTS7	0.585667	NO	0.930283	lengthened	2.09296	lengthened	0.0989254	NO
IPO13	0.443234	NO	1.34079	lengthened	0.643555	NO	1.22795	lengthened
IPO5	0.744277	lengthened	1.09563	lengthened	0.179988	NO	0.602978	lengthened
IPO7	-0.00949789	NO	0.0498836	NO	0.427345	lengthened	0.298552	NO
IQCB1	-2.29768	shortened	-1.52838	NO	-0.0330101	NO	-1.17439	shortened
IQGAP1	0.595524	lengthened	0.476544	lengthened	0.781895	lengthened	0.639847	lengthened
IQSEC1	-0.0297473	NO	0.380717	NO	0.646635	lengthened	1.07366	lengthened
IRAK2	-2.46186	shortened	-2.21032	shortened	-1.0973	NO	0.189226	NO
IRAK4	-0.735787	NO	-1.14405	NO	-0.125531	NO	2.22239	lengthened
IREB2	-0.0585778	NO	-0.0810385	NO	0.350177	lengthened	0.101416	NO
IRF1	-0.803944	NO	-0.22373	NO	1.39394	lengthened	2.47213	lengthened
IRF2BP2	-0.0210616	NO	-0.356621	NO	-0.793277	shortened	-0.577643	shortened
IRF9	-1.88398	NO	-0.463401	NO	2.68904	lengthened	2.74826	lengthened
IRX3	-0.283867	NO	0.672835	NO	0.0469379	NO	-0.721077	shortened
ISCA1	0.625152	NO	-0.191103	NO	0.342992	NO	1.25116	lengthened
ISCU	0.707041	NO	0.811471	lengthened	0.0645199	NO	0.870864	lengthened
ISG20	0.247928	NO	0.321928	NO	0.442707	NO	1.14958	lengthened
ISG20L2	0.381901	NO	0.267901	NO	-0.25584	NO	0.743331	lengthened
ITFG1	-0.233549	NO	-0.475282	NO	0.566084	lengthened	0.463639	lengthened
ITGA6	-0.68896	NO	-0.650365	NO	-0.408619	NO	-0.6355	shortened
ITGB5	0.190118	NO	-0.0697319	NO	0.305084	lengthened	0.219222	NO
ITM2B	0.0812034	NO	0.515728	lengthened	-0.0299355	NO	0.213428	NO
ITPR2	1.23447	NO	1.27357	NO	0.904491	lengthened	0.590176	NO
ITPRID2	-0.283156	NO	0.125281	NO	1.81435	lengthened	1.98223	lengthened
ITPRIPL2	-0.485947	NO	-0.550447	NO	1.35954	lengthened	0.757909	NO
IVNS1ABP	0.137754	NO	0.900379	lengthened	1.28308	lengthened	1.83375	lengthened
JADE1	0.265541	NO	-0.337441	NO	-0.41824	NO	-0.883402	shortened
JARID2	-0.0284467	NO	0.2478	NO	0.387111	NO	1.0509	lengthened
JMJD4	0.727703	NO	-0.795859	NO	-1.80532	shortened	-2.84235	shortened
JOSD1	1.74068	lengthened	1.54332	lengthened	0.617385	NO	0.549683	NO
JPT1	0.00250311	NO	0.322732	lengthened	1.13504	lengthened	1.46311	lengthened
JPT2	0.945945	lengthened	1.44009	lengthened	1.92452	lengthened	1.49108	lengthened
KANK2	0.173028	NO	0.274244	NO	0.822002	NO	1.37517	lengthened
KAT14	-0.544321	NO	-0.108524	NO	-1.00491	shortened	-0.732003	NO
KAT6B	-0.681824	NO	-0.459432	NO	-1.78136	shortened	-0.14439	NO
KAT7	1.15534	lengthened	1.10204	lengthened	3.11569	lengthened	3.64725	lengthened
KATNA1	0.613208	NO	0.418358	NO	0.0692627	NO	1.19502	lengthened
KATNAL1	2.60768	lengthened	1.92961	NO	1.00626	NO	1.37126	NO
KATNBL1	1.26303	NO	2.37851	lengthened	1.64014	lengthened	1.70918	lengthened
KBTBD6	0.382264	NO	0.398031	NO	0.354094	NO	0.69734	lengthened
KCTD10	0.735371	NO	0.638074	NO	0.777793	lengthened	-0.0505796	NO
KDELR2	0.560426	lengthened	0.780507	lengthened	1.7096	lengthened	1.63205	lengthened
KDM3B	-2.21842	shortened	-2.16665	shortened	0.604538	NO	-1.03027	NO
KDM7A	0.263034	NO	-1.5025	NO	-1.60486	shortened	-1.04509	shortened
KDSR	-0.628031	NO	-1.10288	shortened	-1.58749	shortened	-0.692803	shortened
KHNYN	1.55639	NO	0.888969	NO	1.9621	lengthened	3.53887	lengthened
KIAA0586	1.16993	NO	2.65535	NO	2.36923	lengthened	2.6718	lengthened
KIAA0753	-0.31774	NO	-0.415037	NO	-0.909397	NO	-1.47644	shortened
KIAA0930	-0.161406	NO	-0.239018	NO	0.240675	NO	0.671298	lengthened
KIAA1143	1.07729	lengthened	2.55286	lengthened	1.77649	lengthened	1.70792	lengthened
KIAA1586	-0.392656	NO	1.34792	NO	3.35168	lengthened	2.09181	lengthened
KIF13A	0.12058	NO	1.40104	lengthened	1.10593	lengthened	1.26866	lengthened
KIF14	0.800841	lengthened	0.232365	NO	0.0704271	NO	0.166567	NO
KIF1C	1.39972	lengthened	2.09535	lengthened	2.48601	lengthened	2.4589	lengthened
KIF2A	-0.0473057	NO	-0.239354	NO	0.0154919	NO	0.849634	lengthened
KIF3C	-0.415037	NO	0.584963	NO	-0.563901	NO	-1.90046	shortened
KIF5B	-0.341891	NO	-0.156264	NO	-0.0443791	NO	0.575417	lengthened
KIFBP	0.927792	NO	1.72556	NO	1.20115	lengthened	3.05513	lengthened
KLF5	0.505395	lengthened	0.391788	NO	0.224373	NO	-0.370643	NO
KLHDC10	-0.402063	NO	0.0239276	NO	0.290463	NO	0.573011	lengthened
KLHDC2	1.55863	lengthened	0.622019	NO	1.14005	lengthened	1.28447	lengthened
KLHL26	0.632181	NO	1.23477	lengthened	1.46966	lengthened	2.06322	lengthened
KLHL28	-0.33787	NO	-0.724893	NO	0.425091	NO	1.31818	lengthened
KLHL36	1.59864	NO	1.92057	lengthened	0.852338	lengthened	0.0179932	NO
KLHL42	1.47631	lengthened	3.09369	lengthened	2.11435	lengthened	3.07342	lengthened
KLHL5	-0.803264	NO	-1.25472	shortened	1.23438	lengthened	1.58482	lengthened
KLHL7	-1.85316	shortened	-1.28951	NO	0.595016	NO	0.777608	NO
KMT2A	0.493595	NO	1.06004	lengthened	0.242414	NO	0.19619	NO
KMT2C	0.289814	NO	-0.990294	NO	-2.02385	shortened	-2.47788	shortened
KNTC1	1.22948	NO	0.917538	NO	3.21254	lengthened	4.03501	lengthened
KPNA1	0.538605	NO	0.495497	NO	0.9985	lengthened	1.30981	lengthened
KPNA2	0.188352	NO	0.582583	NO	1.05472	lengthened	1.35323	lengthened
KPNA4	0.391853	NO	0.622633	NO	1.57067	lengthened	1.3785	lengthened
KPNA6	-0.208742	NO	-0.364735	shortened	-0.322599	NO	0.0683694	NO
KPNB1	0.590712	lengthened	0.337759	lengthened	1.81991	lengthened	2.02379	lengthened
KRAS	-0.233708	NO	-0.103093	NO	0.704544	NO	1.85429	lengthened
KRIT1	0.548142	NO	0.218835	NO	0.356311	NO	0.978573	lengthened
KYAT1	-0.539875	NO	-0.00737953	NO	-0.237156	NO	-1.64155	shortened
LACTB2	0.396422	NO	0.273565	NO	2.20294	lengthened	4.07895	lengthened
LAMA5	-0.203958	NO	-0.246546	NO	-0.353003	shortened	-0.00392434	NO
LAMP1	0.101502	NO	0.44742	lengthened	0.393523	lengthened	0.850724	lengthened
LANCL2	0.446922	NO	1.40236	lengthened	0.454252	NO	0.360332	NO
LARP4	-1.26043	shortened	-1.39866	shortened	-0.448245	NO	-0.65103	NO
LARS1	-0.585556	NO	-0.399535	NO	1.4411	lengthened	0.981413	lengthened
LCOR	0.927068	NO	-0.149747	NO	-0.100585	NO	-0.416948	shortened
LDAH	0.0699626	NO	0.115477	NO	-0.739043	NO	-1.23555	shortened
LDB1	1.83551	NO	3.43045	lengthened	1.57827	NO	2.13081	lengthened
LEMD2	-0.28103	NO	-0.414286	NO	-0.653465	shortened	-0.78139	shortened
LEMD3	-0.782839	NO	-0.90837	NO	0.188177	NO	1.72632	lengthened
LEPROT	0.173065	NO	0.794337	NO	0.821999	lengthened	1.0148	lengthened
LETM1	0.508424	NO	0.196451	NO	1.0091	lengthened	0.829897	lengthened
LGALS8	1.12691	NO	1.89743	NO	1.93268	lengthened	3.02282	lengthened
LGALSL	1.53898	NO	2.31302	lengthened	1.87127	lengthened	2.26982	lengthened
LGR4	0.359896	NO	-0.0931094	NO	-0.605991	NO	-1.49673	shortened
LIG3	0.436167	NO	0.236049	NO	1.83971	lengthened	-0.0176857	NO
LIMA1	0.39363	lengthened	-0.0632341	NO	-0.169041	NO	-0.0403389	NO
LIN7C	-0.337891	NO	-0.995896	shortened	-0.439639	NO	-1.33554	shortened
LIN9	0.531581	NO	0.30833	NO	-0.921997	NO	-2.55695	shortened
LITAF	-0.301298	NO	-1.05866	shortened	-1.31441	shortened	-1.5261	shortened
LLPH	0.118157	NO	-0.226346	NO	-0.434476	NO	-1.09199	shortened
LMBRD1	-0.273088	NO	-0.13291	NO	1.19426	lengthened	-0.0908468	NO
LMBRD2	0.106915	NO	0.282002	NO	1.96758	NO	2.45568	lengthened
LMF1	0.155278	NO	-0.404149	NO	2.16993	lengthened	2.51785	lengthened
LMO4	0.143315	NO	0.129687	NO	0.0896372	NO	0.630949	lengthened
LOX	-0.904076	NO	-0.296393	NO	0.987176	lengthened	1.36	lengthened
LPGAT1	-0.102811	NO	0.340796	NO	0.574085	NO	1.0195	lengthened
LPIN1	2.24031	lengthened	1.71425	NO	0.108896	NO	-0.308122	NO
LRCH3	-0.756973	NO	-0.525228	NO	0.647599	NO	1.25856	lengthened
LRIF1	-0.210567	NO	-0.769838	NO	-0.729352	NO	-1.05526	shortened
LRIG2	1.72643	NO	0.485427	NO	2.05658	NO	2.45251	lengthened
LRP11	0.615875	NO	0.23366	NO	0.484243	NO	0.750362	lengthened
LRP5	-0.455622	NO	0.589466	NO	-0.282806	NO	-0.913607	shortened
LRP6	-0.601451	NO	2.22055	lengthened	0.591194	NO	1.29105	lengthened
LRP8	0.691047	lengthened	0.762156	lengthened	0.496852	NO	0.796774	lengthened
LRPPRC	-0.256471	NO	-0.253894	NO	-0.200122	NO	-0.305904	shortened
LRRC1	1	NO	2.46949	lengthened	0.511387	NO	0.222695	NO
LRRC57	1.58496	NO	2.40439	lengthened	1.00251	NO	1.09702	NO
LRRC58	0.045468	NO	0.590132	lengthened	0.83518	lengthened	1.03081	lengthened
LRRC59	-0.0951771	NO	0.319149	lengthened	1.22487	lengthened	1.39888	lengthened
LSM5	0.167629	NO	0.457708	NO	0.793873	lengthened	0.0570768	NO
LSM6	0.370277	NO	0.0661189	NO	-1.17403	shortened	0.445626	NO
LTA4H	0.0774809	NO	0.254722	NO	0.853337	lengthened	0.446402	NO
LTB4R	-0.784271	NO	1	NO	2.75819	lengthened	3.98654	lengthened
LUC7L	-0.685489	NO	-0.859137	NO	-1.66654	shortened	-3.26879	shortened
LUC7L2	-0.590452	shortened	-0.766064	shortened	-0.214299	NO	-0.574868	shortened
LYSMD4	-0.0703893	NO	0.415037	NO	1.58496	NO	3.58496	lengthened
LZTS2	0.726435	NO	1.20448	NO	-1.34289	shortened	0.192645	NO
MACF1	0.67329	lengthened	0.538627	NO	0.370536	NO	1.06429	lengthened
MAFG	0.372271	NO	-0.0667588	NO	-0.851877	shortened	-0.583166	shortened
MAGI3	0.0145483	NO	0.601564	NO	1.93382	lengthened	1.67323	lengthened
MAGOH	0.343285	lengthened	0.47948	lengthened	0.088387	NO	0.423633	lengthened
MAIP1	0.33963	NO	0.349546	NO	1.65255	lengthened	1.37446	lengthened
MAK16	-0.647328	NO	-0.215612	NO	-1.66607	shortened	-2.02002	shortened
MAP2K6	1.00891	NO	1.16046	NO	3.91629	lengthened	3.23947	lengthened
MAP3K2	0.983384	NO	1.64733	lengthened	1.5492	lengthened	1.73589	lengthened
MAP3K3	-0.285746	NO	-0.10812	NO	0.471927	lengthened	0.472212	lengthened
MAP3K7	0.634233	NO	1.01541	lengthened	2.41821	lengthened	3.69349	lengthened
MAP4	1.28696	lengthened	1.4361	lengthened	1.88404	lengthened	1.79621	lengthened
MAP4K2	1.27872	NO	2.98063	lengthened	0.71097	NO	1.46459	lengthened
MAP4K4	-0.278072	NO	-0.271884	NO	-0.721882	shortened	-0.678457	shortened
MAP4K5	0.588574	NO	-0.169271	NO	0.741187	lengthened	1.07431	lengthened
MAPK1IP1L	-0.354434	NO	-0.706755	shortened	-0.738694	shortened	-0.780455	shortened
MAPK6	-0.0875551	NO	-0.79943	shortened	-0.42951	shortened	-0.394374	shortened
MAPK8	-1.24027	NO	-2.74723	shortened	-1.90756	shortened	-1.24243	shortened
MAPRE1	-0.0898766	NO	2.20881	lengthened	0.963573	lengthened	1.55717	lengthened
MAPRE2	1.13295	lengthened	1.7633	lengthened	0.96184	lengthened	0.795591	lengthened
MARCHF5	0.577309	NO	0.152003	NO	1.03438	lengthened	0.335117	NO
MARCHF6	0.231236	NO	0.139969	NO	0.431284	lengthened	0.326849	lengthened
MARCHF7	0.512648	NO	-0.199334	NO	-0.0985462	NO	-0.943215	shortened
MARCKSL1	0.872049	NO	0.91427	NO	0.0640706	NO	0.684945	lengthened
MARS2	-0.85997	NO	0.540568	NO	-0.707819	NO	-1.51517	shortened
MAVS	-0.50788	NO	-0.504456	NO	-0.90338	shortened	-1.26722	shortened
MBD2	-0.000650009	NO	0.268837	NO	0.661852	NO	0.654918	lengthened
MBNL3	0.935045	NO	1.96907	lengthened	1.90157	lengthened	3.01699	lengthened
MCFD2	0.461872	NO	0.71627	lengthened	0.50096	lengthened	0.980873	lengthened
MCM4	-0.32013	shortened	-0.830705	shortened	-0.561487	shortened	-0.441895	shortened
MCM8	0.05866	NO	0.160027	NO	3.13346	lengthened	3.04926	lengthened
MCUR1	0.267772	NO	0.405276	NO	1.42884	lengthened	1.62891	lengthened
MDM2	0.974098	NO	1.31753	NO	2.34528	lengthened	3.37267	lengthened
MDM4	0.467793	NO	0.577976	NO	-0.231267	NO	-0.860389	shortened
MEAF6	0.371557	NO	-0.435502	NO	-0.0800453	NO	-1.23618	shortened
MECR	-0.240667	NO	-0.606989	NO	-1.12553	shortened	-0.518407	NO
MED14	0.71568	NO	1.32246	lengthened	2.26652	lengthened	2.08161	lengthened
MED18	0.730423	NO	1.52838	NO	1.50615	lengthened	3.60558	lengthened
MED26	-0.295456	NO	0.448204	NO	1.43604	lengthened	0.0790282	NO
MED29	1.02748	NO	0.917538	NO	0.770721	NO	1.08388	lengthened
MEF2A	0.204159	NO	3.15961	lengthened	2.27718	lengthened	4.88079	lengthened
MEF2D	0.30189	NO	1.37851	NO	2.11548	NO	3.43741	lengthened
MEGF9	0.197939	NO	-0.0861566	NO	-2.39232	shortened	-1.34792	NO
METRNL	0.360108	NO	0.824674	lengthened	-1.09592	NO	0.628441	NO
METTL1	-0.797013	shortened	-1.36613	shortened	-0.310151	NO	-1.03633	NO
METTL13	0.1289	NO	-0.0324731	NO	0.0394534	NO	1.10285	lengthened
METTL14	0.4975	NO	1.28011	NO	0.707819	NO	1.10637	lengthened
METTL2A	0.649218	NO	1.98639	lengthened	1.4904	lengthened	2.49652	lengthened
METTL7A	1.15315	NO	0.792405	NO	0.104689	NO	0.748502	lengthened
METTL9	0.919762	lengthened	0.825654	lengthened	0.895669	lengthened	0.623756	lengthened
MFF	2.73389	lengthened	3.97459	lengthened	3.18359	lengthened	4.07951	lengthened
MFHAS1	-0.130565	NO	0.147386	NO	-0.289102	shortened	0.159595	NO
MFSD11	1.07744	NO	0.0891259	NO	1.86831	lengthened	1.66347	lengthened
MFSD12	0.411542	NO	1.77224	lengthened	2.08537	lengthened	1.29593	NO
MFSD4B	2.36257	NO	1.06711	NO	-1.38748	NO	-2.1375	shortened
MFSD9	1.77552	NO	2.40296	lengthened	1.86397	lengthened	2.6343	lengthened
MGAT2	1.52982	NO	1.93981	lengthened	-0.359081	NO	0.526748	NO
MGME1	-0.161487	NO	2.32193	lengthened	0.460515	NO	0.767315	lengthened
MICALL1	0.435907	NO	1.7318	lengthened	2.38606	lengthened	3.06304	lengthened
MIDN	0.388775	lengthened	0.249667	NO	0.030681	NO	0.159428	NO
MIEF1	0.682627	lengthened	0.316365	NO	0.571649	lengthened	1.08847	lengthened
MIER1	0.551678	NO	0.681392	NO	1.1988	lengthened	0.82619	lengthened
MKI67	1.12721	lengthened	1.70144	lengthened	1.98659	lengthened	2.23903	lengthened
MKRN2	0.282442	NO	-0.768184	NO	-0.748613	NO	-1.08426	shortened
MLEC	0.216955	NO	0.262551	NO	-0.351422	shortened	-0.177876	NO
MLX	1.26078	lengthened	1.3872	lengthened	2.85442	lengthened	4.39232	lengthened
MMP24OS	0.0575788	NO	-0.469485	NO	1.45372	NO	1.85906	lengthened
MMS22L	0.902916	NO	0.148392	NO	1.05889	NO	3.18442	lengthened
MMUT	0.634593	NO	-1.30401	NO	0.315541	NO	0.803197	lengthened
MOB1A	0.67013	NO	1.06005	lengthened	2.26192	lengthened	2.80782	lengthened
MOB4	-0.109338	NO	-0.10423	NO	0.0998881	NO	-0.644269	shortened
MOCOS	0.959926	lengthened	0.938964	lengthened	1.33606	lengthened	2.31764	lengthened
MORC2	0.652717	NO	1.01261	NO	-0.0818392	NO	-1.4761	shortened
MORC3	-1.83007	NO	-1.97446	NO	0.0995357	NO	1.54852	lengthened
MORF4L1	0.476652	lengthened	0.528935	lengthened	-0.0315667	NO	0.683465	lengthened
MOSMO	1.47478	NO	1.75489	lengthened	0.511942	lengthened	0.554994	lengthened
MPI	0.0820785	NO	-0.38813	NO	-0.0501023	NO	1.15153	lengthened
MPPE1	0.405639	NO	1	NO	0.745899	NO	1.77565	lengthened
MPRIP	1.14254	lengthened	2.29238	lengthened	2.38151	lengthened	2.15074	lengthened
MPV17L	0.0101113	NO	0.700783	NO	0.504184	lengthened	0.283692	NO
MPZL1	0.942622	lengthened	1	lengthened	1.0148	lengthened	0.914101	lengthened
MR1	-0.152003	NO	0.847997	NO	0.699767	NO	-2.6939	shortened
MRE11	1.46181	lengthened	1.38034	lengthened	2.00497	lengthened	2.01437	lengthened
MRM2	0.15056	NO	-0.0142139	NO	1.06635	lengthened	2.02383	lengthened
MRPL14	0.550268	NO	0.108597	NO	-0.621391	shortened	-0.462815	NO
MRPL19	0.100611	NO	0.0412859	NO	1.36962	lengthened	0.706702	lengthened
MRPL20	0.13163	NO	-0.265403	NO	-0.538644	shortened	0.147024	NO
MRPL32	0.52935	NO	0.39316	NO	0.547488	NO	1.82051	lengthened
MRPL34	0.788723	lengthened	1.97133	lengthened	0.215025	NO	1.2643	lengthened
MRPL42	0.317272	NO	1.58857	lengthened	2.05891	lengthened	2.69267	lengthened
MRPL44	0.153152	NO	1.25589	lengthened	0.571054	lengthened	1.92142	lengthened
MRPL47	-0.695687	shortened	-0.892545	shortened	-1.5158	shortened	-1.32583	shortened
MRPL52	0.337528	NO	1.13269	lengthened	2.2205	lengthened	1.63704	lengthened
MRPL57	0.222044	NO	0.0874956	NO	0.480531	lengthened	0.396767	lengthened
MRPS11	1.72077	lengthened	2.97113	lengthened	1.19152	lengthened	0.801481	lengthened
MRPS16	0.198969	NO	-0.172133	NO	-0.168667	NO	-0.394854	shortened
MRPS18A	0.224368	NO	0.401098	NO	0.904251	lengthened	-0.208686	NO
MRPS18C	0.0225424	NO	0.12469	NO	-0.357333	NO	-0.790987	shortened
MRPS25	0.429865	NO	1.82439	lengthened	1.36024	lengthened	0.699048	lengthened
MRPS28	0.0291774	NO	0.0150772	NO	-0.329071	NO	-1.48352	shortened
MRPS36	-0.351484	NO	0.0212788	NO	0.608407	NO	0.652259	lengthened
MRPS6	-0.299964	NO	-0.484161	NO	0.681732	lengthened	0.518059	lengthened
MRPS7	0.568879	lengthened	0.340176	NO	-0.170643	NO	-0.432384	shortened
MRTO4	0.0203867	NO	-0.320276	NO	-0.328387	shortened	-0.308631	NO
MSANTD3	-0.0458261	NO	1.15274	lengthened	-0.581141	NO	0.577838	NO
MSMO1	-0.51928	NO	-0.155656	NO	-0.60649	shortened	0.0569348	NO
MSX1	-0.100809	NO	0.213826	NO	0.121141	NO	0.894633	lengthened
MTA2	0.161739	NO	0.361914	NO	1.0036	lengthened	1.00022	lengthened
MTAP	0.866249	lengthened	1.74024	lengthened	1.67852	lengthened	2.04809	lengthened
MTARC2	0.777608	NO	-0.111031	NO	1.52725	lengthened	1.52725	lengthened
MTF1	-0.914767	shortened	-0.599462	NO	0.0389357	NO	0.492769	NO
MTG1	-0.00118399	NO	-0.613114	NO	0.213452	NO	0.869498	lengthened
MTHFD2	0.289193	NO	0.551446	lengthened	0.735525	lengthened	1.11089	lengthened
MTHFSD	-0.0811368	NO	-0.125531	NO	-2.85798	shortened	-0.620942	NO
MTIF2	0.848144	NO	0.843624	NO	1.04306	lengthened	0.751171	NO
MTMR12	0.491999	NO	2.06657	lengthened	0.343518	NO	1.58411	lengthened
MTMR2	-0.855893	shortened	-0.12287	NO	-0.337507	NO	-0.210206	NO
MTMR6	0.16039	NO	-1.48336	shortened	-1.83203	shortened	-1.71025	shortened
MTMR9	0.769587	NO	0.797191	NO	0.232785	NO	1.2608	lengthened
MTPAP	0.193291	NO	1.07508	NO	1.72991	lengthened	1.36234	lengthened
MTR	1.82312	NO	1.69188	NO	-1.70895	shortened	-0.836501	NO
MTREX	1.01005	lengthened	0.902628	NO	0.745427	NO	0.937199	NO
MTRF1	-0.137504	NO	0.736966	NO	0.639039	NO	2.0288	lengthened
MTURN	0.555389	NO	0.302409	NO	1.65654	lengthened	0.483899	NO
MTX2	0.356144	NO	0.282143	NO	1.02915	lengthened	2.16146	lengthened
MXD4	1.13868	lengthened	1.82022	lengthened	2.17217	lengthened	2.53871	lengthened
MYADM	-0.126406	NO	-1.25649	shortened	-0.0117279	NO	-0.654305	shortened
MYC	1.84918	lengthened	2.14313	lengthened	1.07265	NO	1.09548	NO
MYCBP2	0.321928	NO	0.370164	NO	0.165809	NO	0.735041	lengthened
MYH9	0.0488394	NO	0.255283	NO	0.340081	lengthened	0.0204386	NO
MYNN	1.90357	NO	1.07973	NO	1.73697	NO	2.974	lengthened
MYO19	-0.796522	shortened	-0.254954	NO	-0.368773	NO	-0.313477	NO
MYO1B	-0.070183	NO	0.461851	NO	1.02844	lengthened	1.02291	lengthened
MYO1C	-0.218208	NO	0.444577	NO	0.456958	lengthened	0.0635159	NO
MYO1E	-0.632078	NO	-0.101498	NO	0.830239	lengthened	0.339692	NO
MYO9A	0.687471	NO	-1.15843	NO	-0.66639	NO	-1.4947	shortened
MYO9B	0.252238	NO	1.25384	lengthened	1.10401	lengthened	1.41366	lengthened
MYORG	-0.854661	NO	-1.1635	NO	1.00696	lengthened	1.66987	lengthened
MZT1	0.0199657	NO	-0.323804	NO	-0.364997	NO	-0.783009	shortened
N4BP1	0.802011	NO	1.5297	lengthened	1.36217	lengthened	1.9574	lengthened
NAA15	0.502829	NO	0.492681	NO	0.756143	lengthened	0.433259	NO
NAA30	1.97241	NO	0.039801	NO	-0.683786	NO	-1.90298	shortened
NAA35	1.88246	lengthened	2.43285	lengthened	2.64835	lengthened	3.83168	lengthened
NAA50	1.02198	lengthened	1.95874	lengthened	2.24129	lengthened	3.66205	lengthened
NABP2	0.36685	NO	0.171557	NO	0.299811	NO	0.463336	lengthened
NACC2	1.55925	lengthened	2.75287	lengthened	1.78147	lengthened	3.58222	lengthened
NAGA	-0.72316	NO	-1.89308	NO	-0.632268	NO	-1.88602	shortened
NAMPT	0.512058	NO	1.49084	lengthened	1.82039	lengthened	2.42827	lengthened
NAP1L1	0.485993	lengthened	0.829902	lengthened	0.856968	lengthened	1.06941	lengthened
NAPG	0.263034	NO	-0.0306968	NO	1.39931	lengthened	1.49577	lengthened
NARF	2.00998	lengthened	2.84303	lengthened	2.76923	lengthened	2.84869	lengthened
NARS1	-0.220863	NO	0.769901	lengthened	0.910451	lengthened	0.536454	lengthened
NARS2	0.160936	NO	0.893085	NO	1.49055	lengthened	1.37638	lengthened
NASP	1.33561	lengthened	1.23864	lengthened	1.70361	lengthened	1.17825	lengthened
NAT8L	0.785202	NO	0.536667	NO	1.94845	lengthened	2.10806	lengthened
NBN	-0.0275598	NO	-0.231598	NO	-0.32117	NO	-0.724065	shortened
NBR1	0.501081	lengthened	0.665941	lengthened	1.22747	lengthened	0.721155	lengthened
NCAPH	0.425022	NO	2.36048	lengthened	1.52982	NO	2.31133	lengthened
NCBP1	0.413644	NO	0.222528	NO	1.39517	lengthened	0.655278	NO
NDC1	0.50573	lengthened	0.431509	NO	0.431848	NO	-0.0638715	NO
NDE1	1.05889	lengthened	0.45799	NO	0.354587	NO	-0.338476	NO
NDOR1	0.842361	NO	1.11742	NO	3.10425	lengthened	0.918031	lengthened
NDUFA2	0.063224	NO	0.172663	NO	0.346312	lengthened	0.304367	lengthened
NDUFA5	0.22479	NO	-0.0262554	NO	0.326741	NO	-0.379168	shortened
NDUFS1	0.469588	NO	0.950999	lengthened	1.84012	lengthened	1.58777	lengthened
NDUFV3	0.0697589	NO	0.853255	NO	0.778003	lengthened	-0.0976698	NO
NEDD1	1.31183	NO	1.91514	lengthened	-0.141356	NO	0.0903744	NO
NEDD4L	0.886911	NO	2.37513	lengthened	1.49267	lengthened	2.09403	lengthened
NEK4	-0.240869	NO	-3.4972e-15	NO	-1.83699	shortened	-0.782839	NO
NENF	0.23421	NO	0.479322	NO	0.730662	lengthened	0.948909	lengthened
NEPRO	1.44752	lengthened	2.66475	lengthened	1.26549	lengthened	1.84899	lengthened
NET1	0.440573	NO	2.78161	lengthened	-0.680727	NO	-0.209877	NO
NETO2	-0.345921	NO	-0.248662	NO	-0.977021	shortened	-0.736452	NO
NF2	0.270339	NO	1.18798	lengthened	0.709838	lengthened	1.6872	lengthened
NFATC2IP	-0.161624	NO	-0.190943	NO	0.36099	NO	0.424124	lengthened
NFE2L1	0.218156	NO	0.0488994	NO	1.06734	lengthened	-0.0241511	NO
NFIA	0.77074	lengthened	0.634239	lengthened	0.281423	NO	0.226879	NO
NFIX	0.170142	NO	0.379668	NO	0.610696	lengthened	0.420775	NO
NFKBIE	-0.212994	NO	1.87447	NO	1.33393	lengthened	1.16195	NO
NFXL1	-0.541894	NO	0.792007	NO	-2.84388	shortened	-0.08092	NO
NFYA	-0.639801	NO	-0.40652	NO	1.73583	lengthened	0.975838	lengthened
NFYB	-0.807355	NO	-0.291327	NO	1.81077	lengthened	1.55353	lengthened
NFYC	0.312991	NO	0.772175	lengthened	-0.308992	NO	0.0247306	NO
NGLY1	-0.0671142	NO	1.17284	NO	1.50937	lengthened	2.11262	lengthened
NHEJ1	0.073529	NO	-0.605203	NO	0.301002	NO	1.00183	lengthened
NHSL1	0.552541	NO	0.415037	NO	1.18729	lengthened	1.89523	lengthened
NINL	-0.807355	NO	0.0565835	NO	-0.281512	NO	0.844088	lengthened
NIP7	0.163006	NO	0.636493	NO	2.06774	lengthened	3.0133	lengthened
NIPA2	-0.249423	NO	0.708777	NO	-0.0446016	NO	1.19384	lengthened
NIT2	0.918447	lengthened	0.862341	lengthened	0.410944	NO	1.10435	lengthened
NKAP	1.55868	lengthened	2.14081	lengthened	2.88721	lengthened	2.91329	lengthened
NKIRAS2	-0.399064	NO	-0.438964	NO	-0.657779	shortened	-0.119144	NO
NLE1	0.939534	lengthened	0.884861	NO	0.976153	lengthened	-0.213508	NO
NLN	0.952877	lengthened	1.14137	lengthened	1.68535	lengthened	1.64123	lengthened
NME4	-0.0627313	NO	-0.405443	NO	-0.0496027	NO	-0.286661	shortened
NME6	-0.520252	NO	-0.820358	NO	-0.582835	NO	-1.60231	shortened
NMT1	0.50181	lengthened	1.02982	lengthened	0.789261	lengthened	0.0887204	NO
NMT2	-0.970308	NO	1.18242	NO	-0.0866811	NO	-0.87981	shortened
NOCT	0.246956	NO	0.476438	NO	2.50524	lengthened	1.31526	NO
NOL11	0.161147	NO	0.302669	NO	0.104527	NO	0.784039	lengthened
NOL3	-0.0429859	NO	-0.0416332	NO	0.544129	NO	-1.5518	shortened
NOL4L	-0.313158	NO	-0.550197	NO	0.121736	NO	1.28189	lengthened
NOL6	-0.0229368	NO	0.0443941	NO	-1.04731	shortened	-0.534947	NO
NOL8	-1.11459	shortened	-0.891376	NO	1.22385	lengthened	1.33501	lengthened
NOP14	-0.102438	NO	-0.505736	shortened	-0.506641	shortened	-0.643403	shortened
NOP9	0.577122	NO	0.0197904	NO	0.457653	lengthened	0.675468	lengthened
NOPCHAP1	1.5225	lengthened	2.44233	lengthened	2.51057	lengthened	3.81259	lengthened
NPAS2	0.916455	NO	0.887106	NO	0.0823026	NO	0.877327	lengthened
NPHP3	0.0191088	NO	0.925999	NO	-1.45568	NO	1.55003	lengthened
NPLOC4	0.482283	NO	1.54549	lengthened	1.61235	lengthened	1.68983	lengthened
NQO1	0.242225	NO	0.321869	lengthened	0.198873	NO	0.333208	lengthened
NR1D1	0.94847	NO	-1.11864	NO	1.73151	lengthened	1.01355	NO
NR2F1	0.304042	NO	0.528694	lengthened	-0.461616	NO	-0.347794	NO
NRCAM	2.16993	NO	0.584963	NO	1.13493	lengthened	0.0669112	NO
NREP	0.469485	NO	-0.33787	NO	1.31734	lengthened	0.652077	NO
NRF1	-0.244983	NO	1.15591	NO	1.1822	lengthened	0.92785	lengthened
NSFL1C	0.90879	NO	0.341037	NO	0.892616	lengthened	0.471762	NO
NSMCE4A	0.314697	NO	0.443376	NO	1.38152	lengthened	1.11001	lengthened
NSUN3	0.575502	NO	1.6199	NO	1.61738	lengthened	3.60904	lengthened
NT5C2	0.471306	NO	0.921092	lengthened	0.569253	lengthened	0.594455	lengthened
NT5C3A	0.0872028	NO	0.0161197	NO	-0.218276	NO	0.890474	lengthened
NT5DC1	-0.0317089	NO	0.539448	NO	1.18923	lengthened	0.173878	NO
NUBP1	-0.820676	NO	0.483083	NO	0.91828	lengthened	1.53061	lengthened
NUCKS1	-0.145373	NO	-0.0270312	NO	0.144874	NO	-0.279832	shortened
NUDT16	1.13654	NO	2.75803	lengthened	2.35708	lengthened	3.43916	lengthened
NUDT21	1.24632	lengthened	1.75433	lengthened	1.45742	lengthened	1.65242	lengthened
NUDT5	1.02163	lengthened	1.41469	lengthened	2.69406	lengthened	2.92157	lengthened
NUFIP2	0.643443	lengthened	0.961741	lengthened	1.85401	lengthened	2.12673	lengthened
NUMB	1.20859	NO	1.29834	NO	2.7268	lengthened	3.77292	lengthened
NUP155	0.140536	NO	1.03315	lengthened	1.36734	lengthened	1.9691	lengthened
NUP214	0.412687	NO	0.847997	lengthened	0.540477	NO	0.37424	NO
NUP98	1.01379	NO	0.717689	NO	1.33342	lengthened	1.79737	lengthened
NUS1	0.784987	NO	2.12964	lengthened	1.02857	NO	1.6893	lengthened
NUSAP1	0.247085	NO	1.04485	lengthened	0.484845	NO	-0.306785	NO
NXF1	-0.0969488	NO	0.216939	NO	0.78906	lengthened	0.802711	lengthened
OAZ1	0.162446	NO	0.372417	lengthened	0.486151	lengthened	0.954585	lengthened
OAZ2	-0.551487	shortened	-0.322677	NO	0.804047	lengthened	0.8087	lengthened
ODR4	0.528379	NO	2.08523	lengthened	2.26303	lengthened	2.39232	lengthened
OGDH	0.529442	lengthened	0.420969	lengthened	0.826156	lengthened	0.771734	lengthened
OGFOD1	0.441803	NO	0.274328	NO	0.326584	NO	0.600053	lengthened
OGFOD2	0.60598	NO	1.2704	NO	0.76284	lengthened	0.987395	lengthened
OGFOD3	0.358379	NO	0.699277	NO	0.527161	lengthened	0.0113367	NO
OGT	1.06077	lengthened	1.12387	NO	3.09909	lengthened	3.84444	lengthened
OPA1	0.677822	NO	0.750111	NO	0.4855	NO	0.977453	lengthened
OPN3	-0.121336	NO	0.563969	lengthened	-0.161312	NO	1.3342	lengthened
ORAI2	0.559273	NO	0.626745	NO	1.40988	NO	2.80219	lengthened
ORC1	0.321812	NO	-1.31188	shortened	-0.105144	NO	0.174014	NO
ORC2	0.734738	NO	0.628043	NO	1.14793	lengthened	2.17088	lengthened
OSBP	-0.559596	NO	0.836024	NO	2.5025	lengthened	0.0936948	NO
OSBPL11	2.15128	lengthened	2.20148	lengthened	2.02857	lengthened	2.69153	lengthened
OSBPL3	2.55254	lengthened	2.58496	lengthened	0.849583	NO	-0.122266	NO
OSER1	0.311397	NO	0.350237	NO	-0.10793	NO	-0.587098	shortened
OTUB1	-0.208733	NO	0.0783861	NO	0.603463	lengthened	-0.176307	NO
OTUD5	0.410732	NO	0.797893	lengthened	0.759823	lengthened	0.16207	NO
OTUD7B	1.93501	lengthened	2.45943	lengthened	2.03242	lengthened	3.25952	lengthened
OXR1	-1.08544	NO	-0.490904	NO	0.916228	lengthened	1.18849	lengthened
PA2G4	1.11186	lengthened	1.13636	lengthened	2.33103	lengthened	2.69619	lengthened
PAAF1	-1.09761	NO	-0.95109	NO	1.32303	lengthened	0.505512	NO
PAFAH1B1	0.52894	NO	0.218865	NO	0.536929	lengthened	1.1484	lengthened
PAICS	0.512964	lengthened	0.884244	lengthened	0.28803	NO	0.634091	lengthened
PAIP2	0.224825	NO	0.812568	NO	0.740286	lengthened	1.06017	lengthened
PAK2	-0.0496078	NO	-0.0940019	NO	0.902541	lengthened	1.16046	lengthened
PALM2AKAP2	0.499161	NO	-0.111481	NO	-0.791112	NO	-1.36369	shortened
PALS1	1.01599	NO	1.25154	lengthened	0.558072	NO	1.60247	lengthened
PAM	-0.0329758	NO	0.252351	NO	1.71926	lengthened	0.275164	NO
PAPOLG	0.886343	NO	1.40718	NO	3.72841	lengthened	3.65368	lengthened
PAPSS1	0.575683	NO	0.860394	lengthened	0.375051	NO	0.235728	NO
PARP1	0.151513	NO	-0.132638	NO	0.0707482	NO	-0.747922	shortened
PARP14	0.259759	NO	1.14374	NO	0.851137	NO	1.9386	lengthened
PATL1	0.862496	NO	1.52763	NO	1.27541	lengthened	1.48859	lengthened
PAWR	0.0900381	NO	-0.0968121	NO	-0.236349	NO	0.917528	lengthened
PAXBP1	2.11103	NO	0.786596	NO	0.295739	NO	1.85655	lengthened
PBRM1	-0.929611	NO	-1.44137	shortened	0.243352	NO	-0.356186	NO
PCBP2	0.0427973	NO	0.120437	NO	0.37075	lengthened	0.186236	NO
PCCB	0.066936	NO	0.392604	NO	1.33273	lengthened	1.52306	lengthened
PCF11	0.364862	NO	1.42203	lengthened	0.139707	NO	0.418944	NO
PCGF2	0.425866	NO	1.40757	lengthened	1.35928	lengthened	0.788518	lengthened
PCGF5	0.375928	NO	1.91359	NO	1.20294	lengthened	0.871552	lengthened
PCID2	0.512812	NO	0.690539	NO	1.12132	lengthened	0.847317	lengthened
PCM1	0.539026	NO	2.1669	lengthened	3.15217	lengthened	3.35436	lengthened
PCNX1	4.45121	lengthened	4.28129	lengthened	1.48314	lengthened	1.43691	lengthened
PCNX4	1.39993	NO	1.54749	NO	2.20827	lengthened	2.06921	lengthened
PCYT2	2.30652	lengthened	2.26012	lengthened	3.28112	lengthened	2.70278	lengthened
PDCD2	0.3957	NO	0.445433	NO	0.144972	NO	0.789339	lengthened
PDCD4	-0.487404	NO	-0.905626	shortened	-0.0652562	NO	0.249068	NO
PDCL3	-0.640004	NO	-0.0774788	NO	0.736064	NO	2.224	lengthened
PDE3B	0.383497	NO	-0.0728366	NO	1.44985	lengthened	1.18932	lengthened
PDF	-0.0245812	NO	1.46627	lengthened	0.715999	lengthened	0.184637	NO
PDHB	0.190954	NO	0.24808	NO	0.340532	NO	0.569005	lengthened
PDIA4	0.211165	NO	0.471606	lengthened	0.381645	lengthened	0.313707	lengthened
PDK3	2.88921	lengthened	1.19658	NO	1.56825	lengthened	1.00468	lengthened
PDPK1	-0.317728	NO	0.068163	NO	0.300162	NO	0.710491	lengthened
PDPR	-0.107851	NO	0.0275914	NO	0.312295	NO	0.368858	lengthened
PDS5A	-0.130757	NO	0.195799	NO	0.847979	lengthened	0.881938	lengthened
PDXK	0.793661	lengthened	1.41625	lengthened	0.98315	lengthened	0.421414	lengthened
PDZD8	-0.439107	NO	-1.09497	shortened	0.129563	NO	-0.21369	NO
PEDS1	0.0655883	NO	-0.742783	NO	0.635928	lengthened	0.640597	lengthened
PERP	0.36397	NO	0.988884	lengthened	0.544562	NO	0.26752	NO
PET117	0.0295443	NO	0.0259952	NO	-1.778	shortened	-2.00369	shortened
PEX10	0.361366	NO	0.607683	NO	1.71267	lengthened	1.21791	lengthened
PEX11A	-0.151066	NO	0.626542	NO	0.836899	NO	1.07039	lengthened
PEX13	1.33679	NO	1.9465	lengthened	0.40961	NO	0.647523	NO
PEX19	-0.0397292	NO	-0.545877	NO	-1.03062	shortened	-1.10821	shortened
PEX2	0.304501	NO	1.18442	NO	1.55522	NO	3.09954	lengthened
PEX3	1.20903	NO	1.30062	lengthened	1.80464	lengthened	1.67726	lengthened
PFAS	-1.04104	shortened	-1.00458	shortened	-1.28764	shortened	-1.63777	shortened
PGAM5	0.046787	NO	-0.205394	NO	0.171586	NO	0.974368	lengthened
PGD	0.620254	lengthened	0.0430733	NO	-0.268532	NO	-0.33677	NO
PGGT1B	1.23447	NO	0.53932	NO	1.5119	lengthened	1.47506	lengthened
PGK1	-0.116082	NO	-0.296245	NO	-0.272201	NO	-0.327447	shortened
PGM2	-0.613702	NO	0.325082	NO	-1.60338	shortened	-3.19596	shortened
PGP	0.784794	lengthened	0.648497	NO	0.484235	NO	-2.26412	shortened
PGS1	0.432265	NO	0.379058	NO	-0.436099	NO	-2.1307	shortened
PHACTR2	1.07366	NO	1.85864	NO	0.443234	NO	2.20485	lengthened
PHAF1	1.40237	NO	1.34395	NO	0.312058	NO	-0.84549	shortened
PHB	0.176861	NO	0.127233	NO	0.303151	lengthened	0.0355848	NO
PHF12	0.378628	NO	-0.108425	NO	-0.579881	NO	-0.968238	shortened
PHF21A	-0.0299156	NO	2.81734	lengthened	2.45317	lengthened	2.4715	lengthened
PHF23	0.023601	NO	0.339884	NO	0.252126	NO	-0.637997	shortened
PHKA2	0.289507	NO	-0.176878	NO	0.608644	lengthened	0.756871	lengthened
PHLDA1	-0.163241	NO	0.512971	NO	1.79413	lengthened	2.91977	lengthened
PHOSPHO2-KLHL23	-0.519455	NO	-0.332114	NO	-0.267024	NO	-0.424568	shortened
PHRF1	0.641235	NO	2.12603	lengthened	1.12365	lengthened	1.2252	lengthened
PIAS1	-0.152003	NO	-0.263034	NO	-0.884808	shortened	-2.26704	shortened
PIAS2	0.485427	NO	2.58496	NO	0.148351	NO	1.39572	lengthened
PIGN	1.92961	NO	1.25678	NO	2.94753	lengthened	2.42474	lengthened
PIGV	-0.0280144	NO	-0.667425	NO	2.23202	lengthened	0.431553	NO
PIK3R1	0.964376	NO	0.940129	NO	0.745427	lengthened	0.135033	NO
PILRB	-0.0163683	NO	-0.483113	NO	1.02544	lengthened	0.130677	NO
PINX1	0.140178	NO	-0.81876	NO	-1.19068	shortened	-1.63294	shortened
PIP4K2A	1.09954	lengthened	0.821235	NO	0.979527	lengthened	0.715529	lengthened
PISD	0.415037	NO	1.06711	NO	0.276762	NO	3.34792	lengthened
PITPNA	0.205904	NO	0.933532	lengthened	1.27357	lengthened	1.83195	lengthened
PITX1	0.0575383	NO	-0.674281	shortened	-0.537908	shortened	-0.9883	shortened
PLAC8	0.556517	NO	1.05755	lengthened	0.312519	NO	0.967518	NO
PLAG1	2.38143	NO	2.72247	lengthened	0.825971	NO	0.222392	NO
PLAGL2	-0.344383	NO	1.20611	NO	1.04629	lengthened	2.29703	lengthened
PLBD2	-1.54749	NO	-2.41785	shortened	-0.263034	NO	-1.3114	NO
PLEKHG2	-1.35811	NO	1.33703	NO	1.9251	lengthened	2.58169	lengthened
PLK2	0.031338	NO	0.558967	NO	1.08489	NO	2.45317	lengthened
PLOD2	0.293713	NO	0.10202	NO	0.555389	lengthened	0.981608	lengthened
PLPP1	-0.340307	NO	0.38353	NO	-1.59151	NO	-1.94145	shortened
PLRG1	0.708358	lengthened	1.16712	lengthened	1.73431	lengthened	2.63057	lengthened
PLSCR1	-0.184425	NO	1.09311	NO	0.437064	NO	3	lengthened
PLXNA1	0.804744	NO	1.25081	lengthened	1.52427	lengthened	1.39371	lengthened
PMAIP1	0.376492	NO	-1.24757	shortened	-1.88452	NO	-1.03653	NO
PMPCB	-0.536401	NO	-0.065095	NO	-0.311839	NO	-1.15886	shortened
PNN	-0.00919894	NO	-0.395274	NO	-0.551277	shortened	-1.37728	shortened
PNPLA4	-0.720477	NO	1.50947	NO	1.75252	lengthened	0.803143	NO
PNPLA8	-0.536726	NO	-0.26791	NO	1.64504	lengthened	0.662965	NO
PNPO	-0.23554	NO	-0.472124	NO	-0.477549	shortened	-1.04633	shortened
PNPT1	0.515403	NO	-0.048672	NO	1.65151	lengthened	0.203751	NO
POC1A	-0.0832491	NO	0.410086	NO	1.0721	lengthened	0.815754	lengthened
POC1B-GALNT4	-0.26748	NO	2.65535	NO	-1.46542	shortened	-0.756568	NO
POFUT1	-0.156363	NO	0.0425047	NO	-0.319857	NO	1.2856	lengthened
POLK	2.42146	NO	3.12928	lengthened	0.736966	NO	-0.937264	NO
POLR1A	-0.229498	NO	0.18913	NO	2.27539	lengthened	2.42824	lengthened
POLR1B	-0.819005	shortened	-0.959939	shortened	-0.0920522	NO	-0.908808	shortened
POLR1D	0.348025	NO	0.942137	lengthened	-0.484678	NO	0.115526	NO
POLR1E	-1.01095	NO	-1.40248	NO	-1.06044	NO	-1.4517	shortened
POLR1G	1.12069	lengthened	1.53327	lengthened	1.0891	lengthened	1.99044	lengthened
POLR3A	0.524214	NO	0.672016	lengthened	-0.174024	NO	-0.410721	shortened
POLR3B	0.394631	NO	1.56044	lengthened	0.617436	NO	0.472488	NO
POLR3D	1.42846	NO	2.61935	lengthened	0.822133	NO	2.32362	lengthened
POLR3E	-0.0159415	NO	0.989911	NO	1.57309	lengthened	2.4883	lengthened
POLR3H	1.1022	lengthened	1.05198	lengthened	1.18854	lengthened	-0.174029	NO
POMP	0.209103	NO	0.113744	NO	-0.139362	NO	0.310997	lengthened
POP4	1.41221	NO	3.29947	lengthened	0.859137	NO	1.5966	lengthened
POT1	0.782902	NO	2.96347	lengthened	1.38857	NO	0.500074	NO
PPCDC	-1.07215	NO	0.963474	NO	1.12	NO	3.76272	lengthened
PPIC	0.113087	NO	0.0428164	NO	-0.597563	NO	-1.37049	shortened
PPIF	-0.407981	shortened	-0.0541307	NO	0.936727	lengthened	0.754503	lengthened
PPIL2	-0.295866	NO	-0.139403	NO	0.925095	NO	1.89267	lengthened
PPM1B	1.5584	NO	1.51887	NO	-0.948581	shortened	-0.777952	NO
PPM1F	1.28951	NO	3.28951	lengthened	1.60768	lengthened	1.91456	lengthened
PPM1K	1.05247	NO	0.315502	NO	0.888969	NO	1.12433	lengthened
PPP1CB	0.262313	NO	-0.0368368	NO	0.398777	lengthened	-0.206101	NO
PPP1CC	-0.419817	NO	-0.453204	shortened	0.309573	lengthened	0.484841	lengthened
PPP1R13B	-2.0906	NO	-1.35364	NO	-0.804449	NO	-1.9542	shortened
PPP1R14B	-0.0821293	NO	0.482646	lengthened	0.979385	lengthened	0.539039	lengthened
PPP1R15B	0.0853409	NO	1.32771	lengthened	1.15898	NO	0.58852	NO
PPP1R2	-0.0650192	NO	0.0487375	NO	0.764775	lengthened	0.763874	lengthened
PPP1R7	1.74085	lengthened	2.5482	lengthened	2.2206	lengthened	2.25187	lengthened
PPP2R2A	-0.644037	shortened	-0.228039	NO	-0.568169	NO	-0.53773	NO
PPP2R2D	0.511512	NO	1.58179	lengthened	2.1841	lengthened	3.36518	lengthened
PPP2R5E	0.737006	lengthened	0.697172	lengthened	1.25625	lengthened	1.30181	lengthened
PPP4R2	1.02526	lengthened	1.97546	lengthened	3.26168	lengthened	4.14565	lengthened
PPP4R3B	0.465029	NO	0.756993	NO	2.187	lengthened	1.82704	lengthened
PPRC1	1.42656	lengthened	1.42412	lengthened	-0.0665676	NO	0.671978	lengthened
PPTC7	-0.926637	NO	-0.769096	NO	-0.178821	NO	0.917729	lengthened
PQBP1	2.10908	lengthened	3.06282	lengthened	2.30475	lengthened	2.79253	lengthened
PRDX6	-0.0916394	NO	0.331577	lengthened	0.265429	lengthened	0.246864	NO
PRELID2	1.38333	NO	0.383329	NO	2.89123	lengthened	0.450661	NO
PRELID3B	0.123021	NO	1.15121	lengthened	0.7176	NO	1.28293	lengthened
PREPL	0.856225	lengthened	0.65143	NO	0.409185	NO	0.956267	lengthened
PRKAR2A	-0.178047	NO	-0.47265	shortened	-0.124179	NO	0.173832	NO
PRKD3	2.23704	lengthened	1.33015	NO	1.91839	lengthened	1.44034	NO
PRKRA	0.179225	NO	-0.584963	NO	-1.0549	shortened	-1.15388	shortened
PRKRIP1	0.672425	NO	3.58389	lengthened	2.40509	lengthened	2.85088	lengthened
PRORP	0.71604	NO	-0.134672	NO	0.767048	lengthened	0.702957	lengthened
PROSER2	1.25987	NO	2.11548	NO	-0.125937	NO	1.24005	lengthened
PRPF38A	1.09038	lengthened	1.20846	lengthened	2.65824	lengthened	3.59815	lengthened
PRPF40A	0.37082	NO	0.21183	NO	-0.90634	shortened	-2.52576	shortened
PRPS1	0.135593	NO	0.662173	NO	0.628882	NO	1.26565	lengthened
PRR11	-0.0237624	NO	-0.142901	NO	0.0900904	NO	0.494997	lengthened
PRRC2B	0.665712	lengthened	1.51876	lengthened	1.79745	lengthened	1.71783	lengthened
PRXL2A	1.48435	lengthened	-0.304855	NO	-0.500302	shortened	-0.0954318	NO
PRXL2C	1.11858	NO	2.76172	lengthened	2.39444	lengthened	2.83054	lengthened
PSAP	0.0271748	NO	0.172937	NO	0.0263551	NO	0.58667	lengthened
PSMC2	0.955271	lengthened	1.14647	lengthened	1.45916	lengthened	1.48767	lengthened
PSMD11	-0.651925	shortened	-0.904316	shortened	-1.2581	shortened	-0.733824	shortened
PSMD12	1.34248	lengthened	1.99665	lengthened	3.75729	lengthened	4.78362	lengthened
PSMD7	0.493426	lengthened	0.627577	lengthened	0.561162	lengthened	0.304634	NO
PSMD8	0.200536	NO	0.0151523	NO	-0.0593361	NO	0.442859	lengthened
PSME3	0.463158	lengthened	0.605769	lengthened	0.787881	lengthened	0.592501	lengthened
PSME3IP1	0.682027	NO	0.88788	lengthened	1.18934	lengthened	1.35782	lengthened
PSMG4	0.50087	NO	0.277849	NO	0.633609	lengthened	0.943651	lengthened
PTBP1	0.231677	NO	0.246272	NO	0.478311	lengthened	0.21681	NO
PTGES3	-0.130675	NO	-0.112809	NO	-0.412144	shortened	-0.327037	shortened
PTP4A1	0.454653	lengthened	1.17421	lengthened	2.1651	lengthened	2.91394	lengthened
PTP4A2	0.0739328	NO	0.0461405	NO	0.503701	lengthened	0.419264	lengthened
PTPDC1	3.40939	lengthened	1.54432	NO	0.400538	NO	0.425629	NO
PTPMT1	0.112429	NO	-0.0456357	NO	0.457985	lengthened	0.406959	lengthened
PTPN11	0.836501	NO	0.921537	NO	0.319618	NO	1.37851	lengthened
PTPN14	-0.157069	NO	0.0122902	NO	0.239611	NO	0.694361	lengthened
PTPN18	1.37615	NO	3.27408	lengthened	2.02407	lengthened	1.64694	lengthened
PTPN21	-0.669851	NO	-0.807355	NO	-3	shortened	-3.11548	shortened
PTPN4	0.678072	NO	-0.862496	NO	1.75607	lengthened	1.28187	NO
PTPRA	1.14782	NO	1.73054	lengthened	0.22805	NO	1.2385	lengthened
PTS	1.27295	lengthened	0.373603	NO	0.205447	NO	-0.0365259	NO
PUM1	-0.0405	NO	0.107573	NO	-0.114853	NO	-0.502063	shortened
PURB	0.777608	NO	1.95198	lengthened	1.31034	lengthened	2.23317	lengthened
PUS3	0.354715	NO	0.0782945	NO	-0.175734	NO	-0.956609	shortened
PUS7	-0.0491661	NO	1.28602	lengthened	3.19967	lengthened	2.74024	lengthened
PUS7L	0.294128	NO	1.11982	lengthened	-1.06918	NO	0.219253	NO
PVR	1.52736	lengthened	2.03511	lengthened	-0.14409	NO	0.394612	NO
PYCR3	2.1964	lengthened	2.95936	lengthened	3.63178	lengthened	1.95936	NO
QDPR	-0.410602	NO	-0.646887	shortened	0.0761438	NO	-0.104662	NO
QKI	0.323971	NO	-0.185228	NO	0.339801	lengthened	0.202419	NO
QPRT	1.32347	NO	0.688183	NO	0.535566	lengthened	0.489442	lengthened
QRICH1	-0.145233	NO	-1.07037	shortened	-0.827762	shortened	-0.778312	shortened
QSOX2	0.0626342	NO	0.581265	NO	0.734308	lengthened	1.51359	lengthened
RAB10	0.322139	NO	0.489742	NO	-0.554416	shortened	-0.184403	NO
RAB11A	0.698285	lengthened	0.617655	NO	0.0217923	NO	0.417614	lengthened
RAB14	0.161393	NO	0.110846	NO	0.128971	NO	0.439649	lengthened
RAB1A	0.858949	lengthened	0.980269	lengthened	0.80162	lengthened	0.759215	lengthened
RAB21	-0.341062	NO	0.479117	NO	0.542254	NO	0.780351	lengthened
RAB22A	0.879919	NO	2.93393	lengthened	2.32178	lengthened	2.67375	lengthened
RAB23	-0.542156	NO	0.0446945	NO	1.33313	lengthened	1.09212	lengthened
RAB27A	0.982565	NO	2.12163	lengthened	1.83872	lengthened	1.67516	lengthened
RAB2A	0.245169	NO	0.50364	NO	0.493854	NO	1.03207	lengthened
RAB35	0.655315	NO	1.79682	lengthened	0.495841	NO	1.27549	lengthened
RAB3GAP1	-1.57109	shortened	-1.95943	shortened	-0.631616	NO	-2.01691	shortened
RAB3IP	0.571157	NO	-1.61471	NO	-1.0485	shortened	-0.864621	NO
RAB40B	-1.52905	NO	-1.38466	NO	0.0570401	NO	-1.75489	shortened
RAB4A	1.6777	lengthened	0.782949	NO	0.819071	lengthened	0.219383	NO
RAB7A	0.180432	NO	0.33941	NO	0.883711	lengthened	0.646258	lengthened
RAB8A	0.0828762	NO	-0.123575	NO	-0.531866	shortened	-1.41251	shortened
RABGGTB	-0.708056	NO	-0.256032	NO	-0.773013	shortened	-0.70938	shortened
RABIF	-0.254523	NO	0.430092	NO	1.92606	lengthened	3.49329	lengthened
RABL3	1.12553	NO	0.347923	NO	1.94555	lengthened	1.33258	NO
RAD1	0.710189	lengthened	1.23668	lengthened	1.6169	lengthened	1.67791	lengthened
RAD18	0.677356	NO	2.09793	lengthened	2.15687	lengthened	2.06145	lengthened
RAD23B	0.102527	NO	0.289735	NO	-0.100426	NO	-0.590865	shortened
RAD50	0.847997	NO	2	lengthened	2.86823	lengthened	2.7972	lengthened
RAD51	-0.182358	NO	-0.340787	NO	1.5078	lengthened	0.626998	NO
RALA	0.405489	NO	1.35295	lengthened	1.95652	lengthened	2.87945	lengthened
RALBP1	1.06413	NO	1.18653	NO	1.07093	NO	1.85033	lengthened
RALGAPB	0.619985	NO	1.18973	lengthened	0.138197	NO	-0.275938	NO
RALGPS2	2.62449	lengthened	3.09398	lengthened	2.32102	lengthened	2.9488	lengthened
RAN	-0.14617	NO	-0.64131	shortened	-0.751453	shortened	-1.0083	shortened
RANBP1	0.0666194	NO	0.648221	lengthened	0.384718	lengthened	0.711441	lengthened
RANBP3	0.748461	NO	1.46467	lengthened	1.04749	lengthened	1.50933	lengthened
RAP1GDS1	0.352286	NO	0.871017	lengthened	0.466082	NO	0.885234	lengthened
RAP2C	-0.777387	NO	-0.0475701	NO	0.326175	NO	1.14371	lengthened
RARA	0.751573	NO	1.51787	lengthened	0.751104	NO	1.80775	lengthened
RARS1	-0.408726	NO	-0.814078	shortened	-0.216133	NO	-0.153674	NO
RBBP4	0.795926	lengthened	1.91524	lengthened	1.78072	lengthened	2.38229	lengthened
RBBP5	0.989193	NO	2.05638	lengthened	1.81198	lengthened	1.91828	lengthened
RBFOX2	0.418277	NO	0.604627	lengthened	0.452555	NO	0.89821	lengthened
RBM12	0.78799	lengthened	0.904013	lengthened	0.255042	NO	-0.548845	shortened
RBM12B	-1.38559	shortened	-0.796908	NO	0.893578	NO	0.692193	NO
RBM14	-0.886837	NO	0.747813	NO	0.514472	NO	1.30647	lengthened
RBM17	1.27668	lengthened	2.26868	lengthened	2.7792	lengthened	2.80686	lengthened
RBM18	-0.428094	NO	-0.830075	NO	1.40419	NO	1.84681	lengthened
RBM28	1.58949	lengthened	1.62191	lengthened	4.05528	lengthened	4.19348	lengthened
RBM3	0.759732	lengthened	1.44736	lengthened	1.51816	lengthened	1.90189	lengthened
RBM33	0.274622	NO	2.37454	lengthened	1.62567	lengthened	2.25844	lengthened
RBM48	1.922	lengthened	0.921997	NO	2.61667	NO	2.70413	lengthened
RBM7	1.66742	NO	1.38732	NO	1.47281	lengthened	1.69632	lengthened
RBM8A	1.2216	lengthened	1.62764	lengthened	1.97066	lengthened	2.25502	lengthened
RBMS1	-0.511614	NO	-0.262689	NO	-0.431929	shortened	0.418026	lengthened
RCAN3	2	NO	0.169925	NO	1.47357	lengthened	0.902545	NO
RCCD1	-0.210049	NO	0.260743	NO	-0.2535	NO	-0.869858	shortened
RCHY1	1.01373	NO	0.776612	NO	1.003	NO	1.43741	lengthened
RCL1	0.41699	NO	1.9349	lengthened	0.356144	NO	0.0810366	NO
RCOR3	-0.583581	NO	-0.265952	NO	-1.58802	shortened	-1.3437	shortened
RDH10	0.259884	NO	0.92279	lengthened	0.939906	lengthened	0.739232	NO
REEP3	0.138597	NO	0.910957	lengthened	1.45556	lengthened	1.94987	lengthened
REEP5	0.642323	lengthened	1.09634	lengthened	2.2409	lengthened	2.16433	lengthened
REPS1	0.248527	NO	0.545556	NO	-0.10745	NO	-1.01377	shortened
RER1	0.63414	lengthened	1.19384	lengthened	3.44505	lengthened	3.25207	lengthened
RETREG2	-0.233509	NO	-0.561463	NO	-0.396207	NO	-0.748841	shortened
RETSAT	-0.0214933	NO	-0.345084	NO	0.86409	lengthened	0.720778	lengthened
RFC2	0.803214	lengthened	0.401867	NO	1.06179	lengthened	1.33226	lengthened
RFC5	0.223089	NO	1.21393	lengthened	0.570392	NO	0.789585	lengthened
RFK	0.805377	lengthened	0.801521	lengthened	1.34924	lengthened	0.894318	lengthened
RFLNB	0.0756924	NO	0.180572	NO	0.25971	NO	1.38583	lengthened
RGL1	1.152	NO	0.599462	NO	-1.67396	shortened	-3.226	shortened
RGP1	0.473931	NO	2.28311	lengthened	0.417489	NO	0.417489	NO
RGS19	1.07882	NO	0.908515	NO	-0.812373	NO	-2.05445	shortened
RHEB	-0.11236	NO	0.573277	NO	1.20688	lengthened	1.05121	lengthened
RHNO1	0.328501	NO	0.0869081	NO	-0.711657	shortened	-1.46654	shortened
RHOA	-0.0153873	NO	0.0846	NO	0.32903	lengthened	0.300922	lengthened
RHOB	-0.491426	NO	0.0710382	NO	0.461404	lengthened	1.08455	lengthened
RHOBTB2	1.20729	lengthened	1.66023	lengthened	0.758182	NO	0.251539	NO
RHOT2	-0.472434	NO	-0.807459	shortened	-0.490404	shortened	-0.367744	shortened
RHOU	0.321928	NO	0.285402	NO	-0.200025	NO	1.82536	lengthened
RIC1	-1.12784	NO	-0.739883	NO	-0.911066	NO	-2.10532	shortened
RIOK1	-0.397885	NO	-0.388935	NO	-0.573051	NO	-1.06567	shortened
RIOX2	0.736966	NO	0.0297473	NO	0.29956	NO	1.14178	lengthened
RIT1	0.544805	NO	2.28061	lengthened	0.815702	NO	0.985763	lengthened
RITA1	-0.153263	NO	-0.224667	NO	-0.852443	shortened	-0.974126	shortened
RLIM	-0.545462	NO	-1.27026	shortened	-0.871485	shortened	-0.795382	shortened
RMND5A	0.101177	NO	0.554768	NO	1.55716	lengthened	2.19682	lengthened
RMND5B	1.76009	NO	4.35336	lengthened	1.3265	NO	3.19386	lengthened
RNASEH2A	0.333265	NO	0.333238	NO	0.488916	lengthened	-5.66214e-15	NO
RNASEH2C	0.539637	NO	-0.346774	NO	0.962749	lengthened	0.40352	NO
RNF103-CHMP3	0.818387	NO	0.294337	NO	0.433177	lengthened	0.195054	NO
RNF114	0.760224	lengthened	2.45565	lengthened	2.02238	lengthened	3.0284	lengthened
RNF115	-0.183052	NO	0.226648	NO	1.80554	lengthened	1.43509	lengthened
RNF126	0.271146	lengthened	0.375739	lengthened	0.440119	lengthened	0.627097	lengthened
RNF138	-0.213319	NO	1.07511	lengthened	-0.0688389	NO	0.153913	NO
RNF141	-0.22089	NO	-0.424315	NO	0.832617	NO	1.24783	lengthened
RNF149	0.339149	NO	1.56848	lengthened	1.07651	lengthened	1.57222	lengthened
RNF168	-0.309855	NO	0.143735	NO	-1.12034	shortened	-0.681178	NO
RNF2	-0.270752	NO	0.933607	NO	1.37292	lengthened	0.620356	NO
RNF214	0.389107	NO	0.738508	NO	1.10224	lengthened	2.65329	lengthened
RNF216	0.662614	NO	1.93043	lengthened	1.08985	lengthened	1.226	lengthened
RNF34	-0.69411	NO	-0.572579	NO	0.212806	NO	0.471254	lengthened
RNF40	0.757067	NO	0.796752	NO	1.82838	lengthened	1.46749	lengthened
RNF41	1.09311	NO	1.32312	NO	0.34609	NO	1.78732	lengthened
RNF44	-0.736473	NO	-1.20974	shortened	-1.91741	shortened	-2.24809	shortened
RNFT2	1.5652	NO	1.86776	lengthened	1.94166	lengthened	1.51017	lengthened
RNGTT	0.687197	NO	1.39841	lengthened	2.25329	lengthened	0.756297	NO
ROCK1	0.974887	NO	1.54399	lengthened	0.931982	NO	-0.179266	NO
ROCK2	-0.234251	NO	-0.801841	shortened	0.586634	lengthened	1.07775	lengthened
RPA3	-0.158198	NO	-0.0887324	NO	-0.78197	shortened	-0.0688345	NO
RPAIN	-0.206368	NO	1.45775	lengthened	0.284149	NO	0.374891	NO
RPAP2	0.703607	NO	0.788496	NO	2.32802	lengthened	3.15867	lengthened
RPAP3	0.614678	NO	1.43878	lengthened	2.19254	lengthened	2.75988	lengthened
RPL13	-0.121054	NO	-0.295575	shortened	-0.149807	NO	-0.266962	shortened
RPL14	-0.359919	NO	-0.461772	shortened	-0.398741	shortened	-0.0425697	NO
RPL17	0.226509	NO	0.459432	NO	1.55254	NO	1.72247	lengthened
RPL17-C18orf32	1.04071	NO	0.573583	NO	0.477283	NO	-0.78104	shortened
RPL22	-0.262726	NO	-0.586426	shortened	-0.201964	NO	-0.714201	shortened
RPL23	0.137047	NO	0.251818	NO	0.102797	NO	0.365473	lengthened
RPL7	1.74787	lengthened	2.34792	lengthened	0.480626	NO	-1.22239	NO
RPN1	0.451172	NO	0.90707	lengthened	0.0262315	NO	0.307667	NO
RPN2	0.298418	NO	0.272294	NO	-0.364389	shortened	-0.318342	shortened
RPS10-NUDT3	0.478203	NO	0.899666	NO	-0.257308	NO	-0.727628	shortened
RPS19	2.0128	lengthened	2.23036	lengthened	1.95093	lengthened	1.83759	lengthened
RPS6KA3	-0.373007	NO	-0.428872	NO	0.0861376	NO	0.736834	lengthened
RPS6KC1	-0.608232	NO	0.128733	NO	1.80998	lengthened	1.33904	lengthened
RPS8	0.0894342	NO	0.133721	NO	0.175751	NO	0.299465	lengthened
RRAGA	0.0744879	NO	1.19971	lengthened	0.462544	NO	0.42042	NO
RRAGC	-0.142374	NO	-0.0176234	NO	0.520568	NO	0.920823	lengthened
RRP15	0.785443	lengthened	1.65688	lengthened	3.04073	lengthened	2.33266	lengthened
RRP36	0.781238	lengthened	0.384219	NO	-0.00679653	NO	0.258754	NO
RRP7A	0.626574	lengthened	-0.24332	NO	0.758896	lengthened	-1.22318	shortened
RRP8	2.06463	lengthened	3.96422	lengthened	2.51827	lengthened	2.99649	lengthened
RSBN1	-2.70044	NO	-0.167945	NO	0.4285	NO	1.78398	lengthened
RSBN1L	-0.902703	NO	-0.265273	NO	1.03642	NO	1.73603	lengthened
RSL24D1	-0.379039	NO	-0.185771	NO	0.781713	lengthened	0.885917	lengthened
RSPH3	1.05128	NO	1.18253	NO	1.87133	lengthened	1.64636	lengthened
RSPRY1	-0.0830557	NO	-0.291049	NO	0.63497	lengthened	0.943483	lengthened
RSRC2	0.308826	NO	1.38791	lengthened	0.695783	lengthened	0.680168	lengthened
RTCA	0.141892	NO	0.35374	NO	1.98152	lengthened	2.00912	lengthened
RTF1	0.351576	NO	0.969293	lengthened	0.897259	lengthened	1.27127	lengthened
RTL10	1.59561	lengthened	2.83399	lengthened	1.47625	lengthened	3.23545	lengthened
RTN3	-0.0330799	NO	0.118701	NO	1.11368	lengthened	1.34391	lengthened
RTN4	0.153177	NO	0.0274812	NO	0.129248	NO	0.340753	lengthened
RUNDC1	-0.843535	shortened	-1.95752	shortened	-1.60747	shortened	-3.47373	shortened
RWDD4	-0.138621	NO	1.19711	NO	2.18621	lengthened	3.21175	lengthened
SAMD4B	0.184696	NO	0.0259371	NO	-0.519576	shortened	-1.08102	shortened
SAP18	-0.0143778	NO	-0.115652	NO	-0.336286	shortened	-0.533959	shortened
SAP30BP	0.182815	NO	1.95333	lengthened	0.811848	lengthened	0.735967	lengthened
SAP30L	0.581192	NO	2.04962	lengthened	1.3721	lengthened	1.49329	lengthened
SAR1A	0.427141	NO	0.241206	NO	1.47643	lengthened	1.93369	lengthened
SAR1B	1.50474	lengthened	2.7007	lengthened	1.52825	lengthened	2.61341	lengthened
SART3	0.225603	NO	-0.962631	shortened	-1.01654	shortened	-1.24812	shortened
SAV1	-1.15505	NO	-0.218475	NO	0.0768867	NO	1.24617	lengthened
SAYSD1	0.263034	NO	0.169925	NO	1.78427	lengthened	0.699382	NO
SBNO1	0.858908	NO	1.45681	lengthened	1.87192	lengthened	1.59195	lengthened
SC5D	-0.0901069	NO	2.39003	lengthened	2.68568	lengthened	3.19777	lengthened
SCAF11	0.0553956	NO	0.460987	lengthened	0.108019	NO	0.536746	lengthened
SCAMP2	0.0395284	NO	-0.327546	NO	0.911855	lengthened	0.505822	lengthened
SCARB2	0.225312	NO	0.297596	NO	0.657444	lengthened	0.484906	NO
SCCPDH	0.195663	NO	0.331645	NO	-0.169622	NO	-0.554099	shortened
SCD	0.403875	lengthened	0.806846	lengthened	0.372911	lengthened	0.655329	lengthened
SCFD2	0.354632	NO	0.387661	NO	-0.760076	shortened	-0.235719	NO
SCLT1	1.60559	NO	5.27302	lengthened	1.48543	NO	1.93289	lengthened
SCO1	0.91364	lengthened	1.68344	lengthened	1.4376	lengthened	1.77099	lengthened
SDC1	0.352789	NO	0.295293	NO	0.450831	lengthened	0.0476781	NO
SDC2	-0.28903	NO	0.629357	NO	0.446781	NO	0.67332	lengthened
SDHAF4	2.60768	NO	2.41504	NO	-2.42884	shortened	-1.22239	NO
SDHC	0.181048	NO	-0.464668	NO	1.17305	lengthened	0.308029	NO
SDHD	-1.66941	NO	-1.54559	NO	1.22239	NO	1.58496	lengthened
SEC11A	0.0393294	NO	0.180153	NO	0.606586	lengthened	0.957216	lengthened
SEC11C	1.0155	NO	0.473931	NO	0.555983	lengthened	0.925954	lengthened
SEC22B	0.824488	lengthened	0.0911332	NO	0.284123	NO	-0.533181	shortened
SEC23B	0.128637	NO	0.0641303	NO	-0.319125	NO	-0.865941	shortened
SEC23IP	1.10109	NO	0.323335	NO	1.62175	lengthened	1.88277	lengthened
SEC24A	1.67639	lengthened	2.38624	lengthened	3.28216	lengthened	2.70461	lengthened
SENP1	0.367732	NO	-0.736966	NO	-1.55695	NO	-2.48339	shortened
SENP2	1.55634	lengthened	2.90991	lengthened	3.65116	lengthened	3.7888	lengthened
SEPHS1	0.511453	NO	0.144141	NO	1.27919	lengthened	1.01057	lengthened
SERP1	0.458585	NO	0.755693	lengthened	0.893713	lengthened	1.19884	lengthened
SERPINB1	0.452512	NO	0.332931	NO	1.13524	lengthened	1.11616	lengthened
SERPINE1	1.40064	lengthened	1.8049	lengthened	2.37786	lengthened	2.60925	lengthened
SERTAD2	-0.176823	NO	-0.804941	NO	-0.435929	shortened	-0.321254	NO
SESN2	0.887345	lengthened	0.542571	NO	-0.056165	NO	-0.0163842	NO
SESTD1	0.443771	NO	0.00846158	NO	1.35408	lengthened	1.48065	lengthened
SET	0.975567	lengthened	1.07573	lengthened	1.27296	lengthened	1.26808	lengthened
SETD3	-1.56855	shortened	-2.3515	shortened	-1.41723	shortened	-1.77461	shortened
SETD5	0.031814	NO	0.0976159	NO	-0.0143511	NO	0.492973	lengthened
SETD6	1.22352	NO	0.700181	NO	1.49753	lengthened	1.86812	lengthened
SETX	-0.0991028	NO	-0.685364	NO	-0.864193	shortened	-0.253319	NO
SEZ6L2	0.0799553	NO	0.0459546	NO	2.03581	lengthened	0.80503	NO
SF3A1	0.0925773	NO	0.24903	NO	0.531941	lengthened	0.789793	lengthened
SF3A3	0.0834083	NO	0.28951	NO	1.73453	lengthened	1.91943	lengthened
SF3B3	0.224246	NO	0.496646	NO	0.505347	lengthened	0.512585	lengthened
SFT2D1	0.233856	NO	-0.392214	NO	-0.0879303	NO	-0.904369	shortened
SFXN1	0.119469	NO	0.385031	NO	1.43245	lengthened	2.24795	lengthened
SGK3	-0.415037	NO	2.46632	NO	0.661017	NO	1.10542	lengthened
SGPL1	0.596788	NO	1.06954	lengthened	2.3057	lengthened	2.95005	lengthened
SGTB	0.554374	NO	0.688467	NO	1.63394	NO	2.29834	lengthened
SH3BGRL2	-0.552541	NO	0.184425	NO	2.96153	lengthened	2.60702	lengthened
SH3BP2	1.06413	NO	1.91974	lengthened	-1.09106	shortened	1.36851	lengthened
SH3GLB1	0.661504	NO	0.511899	NO	2.10529	lengthened	2.67726	lengthened
SH3PXD2A	0.024039	NO	0.649112	NO	-0.116897	NO	1.24308	lengthened
SH3RF1	0.704707	NO	1.19265	NO	1.63856	lengthened	0.482864	NO
SH3RF2	-0.208587	NO	1.05445	NO	1.92953	lengthened	3.19409	lengthened
SHB	0.131245	NO	0.736966	NO	1.42879	lengthened	1.51295	lengthened
SHCBP1	0.138167	NO	-0.399355	NO	-0.91007	shortened	-0.203533	NO
SHMT1	0.630752	NO	1.37676	lengthened	0.893085	lengthened	0.888032	lengthened
SIK2	0.741159	NO	2.20456	lengthened	-0.767166	NO	0.434468	NO
SIK3	0.485898	NO	1.50886	NO	1.09311	NO	1.8657	lengthened
SIN3A	-0.300793	NO	-0.666133	NO	-0.992103	shortened	-0.415291	NO
SIPA1L1	-0.915809	shortened	-1.66955	shortened	-1.56625	shortened	-1.15666	shortened
SIRT5	-1.67688	NO	-0.50696	NO	0.798989	NO	1.62571	lengthened
SIX1	-0.551099	NO	-0.721024	NO	0.86755	NO	2.34054	lengthened
SKAP2	1.95936	NO	1.04182	NO	-1.05035	shortened	-0.282926	NO
SKIL	1.23816	lengthened	1.62831	lengthened	1.8207	NO	1.71659	NO
SKP1	-0.13821	NO	-0.32528	shortened	-0.525283	shortened	-0.701067	shortened
SLBP	-0.156119	NO	-0.327805	NO	-1.58496	NO	-4.1177	shortened
SLC12A2	-0.294132	NO	-0.148008	NO	-0.374794	NO	-1.11416	shortened
SLC19A1	1.12423	lengthened	0.9061	NO	0.348392	NO	0.3853	NO
SLC1A4	0.216366	NO	0.17984	NO	0.791683	lengthened	1.15745	lengthened
SLC25A15	-1.16993	NO	-1.08586	NO	0.0983094	NO	0.928304	lengthened
SLC25A16	1.97728	NO	-0.192645	NO	2.37656	lengthened	1.70316	lengthened
SLC25A17	0.622633	NO	1.81855	lengthened	1.33509	lengthened	2.06563	lengthened
SLC25A32	0.52889	lengthened	0.847432	lengthened	0.592511	NO	0.924937	lengthened
SLC25A33	-0.451563	NO	-0.152003	NO	1.43216	lengthened	1.45764	lengthened
SLC25A37	0.421489	NO	0.066608	NO	0.735003	lengthened	0.825399	lengthened
SLC25A38	0.541086	NO	0.700786	NO	1.11867	lengthened	2.16149	lengthened
SLC25A4	-0.146078	NO	1.43296	NO	-1.12481	shortened	-0.572055	NO
SLC25A46	0.528881	NO	1.65378	lengthened	0.991011	NO	2.5166	lengthened
SLC26A2	0.416295	NO	0.170299	NO	0.649093	lengthened	0.570868	NO
SLC27A4	1.7795	lengthened	3.05961	lengthened	2.75607	lengthened	2.4235	lengthened
SLC2A1	0.213787	NO	0.856578	lengthened	0.707181	lengthened	0.98715	lengthened
SLC2A3	0.976432	NO	2.5025	lengthened	1.55891	lengthened	2.09744	lengthened
SLC30A1	0.3203	NO	0.65567	NO	0.57302	NO	1.53567	lengthened
SLC30A7	1.31247	NO	1.71301	lengthened	2.26303	lengthened	3.30256	lengthened
SLC31A1	0.877612	NO	-0.489759	NO	0.434184	lengthened	0.438258	lengthened
SLC35B4	0.406209	NO	0.786444	lengthened	2.40529	lengthened	3.27416	lengthened
SLC35C1	0.569677	NO	0.843559	lengthened	0.797956	NO	0.464532	NO
SLC35E2B	0.304855	NO	0.0418202	NO	3.70995	lengthened	2.50893	lengthened
SLC35E3	-0.24857	NO	-0.985268	NO	0.658231	lengthened	0.684015	lengthened
SLC35F5	-0.937785	NO	-0.755581	NO	-0.726725	NO	-0.837369	shortened
SLC37A3	-0.812914	NO	-1.12029	NO	-0.856875	NO	1.75193	lengthened
SLC38A1	0.341901	lengthened	0.051625	NO	-0.693922	shortened	-0.130223	NO
SLC41A2	0.356144	NO	1.41504	NO	2.52607	lengthened	4.16993	lengthened
SLC46A1	1.90538	lengthened	3.8768	lengthened	2.11243	lengthened	2.57231	lengthened
SLC47A1	-0.363507	NO	0.4285	NO	0.347244	lengthened	0.681615	lengthened
SLC48A1	1.03898	NO	1.35036	lengthened	0.799897	NO	1.84976	lengthened
SLC49A4	-0.71843	NO	-0.766666	NO	-2.21501	shortened	-1.17548	NO
SLC66A2	-0.276155	NO	0.13516	NO	0.573883	lengthened	0.518465	lengthened
SLC6A6	0.265345	NO	2.42884	NO	2.85964	lengthened	3.10643	lengthened
SLC6A8	-0.382616	NO	-0.39079	NO	-0.120201	NO	-0.872982	shortened
SLC7A1	-0.118334	NO	-0.286889	NO	-0.382324	NO	-0.767604	shortened
SLC7A11	0.072729	NO	0.0949247	NO	-0.122431	NO	0.515279	lengthened
SLC7A6	0.299775	NO	2.11151	lengthened	1.4293	lengthened	1.55483	lengthened
SLC9A3R1	0.635138	NO	-0.152201	NO	-0.635335	shortened	-0.302447	NO
SLCO4A1	0.11786	NO	-0.315061	NO	0.00290814	NO	-0.490379	shortened
SLF2	2.22741	lengthened	0.656254	NO	2.38895	lengthened	3.06416	lengthened
SLK	0.388975	NO	1.61515	lengthened	2.84549	lengthened	2.20134	lengthened
SLU7	0.168482	NO	-1.0968	shortened	0.333737	NO	-0.0562388	NO
SLX9	2.4869	lengthened	3.22826	lengthened	3.3994	lengthened	4.1984	lengthened
SMAD2	-0.222392	NO	-0.459432	NO	-0.250434	NO	0.81862	lengthened
SMAD3	1.34887	lengthened	0.519009	NO	0.575364	lengthened	-0.965051	shortened
SMAD4	1.12635	lengthened	1.0376	lengthened	1.23356	lengthened	1.564	lengthened
SMAD6	0.0312172	NO	0.2441	NO	0.138197	NO	1.70454	lengthened
SMAP1	-0.280108	NO	0.760534	NO	2.7063	lengthened	2.66946	lengthened
SMARCA1	0.348023	NO	0.24374	NO	0.662204	lengthened	0.698316	lengthened
SMARCA4	0.148688	NO	0.518928	lengthened	0.494919	lengthened	1.13296	lengthened
SMARCA5	-0.402479	NO	-0.305291	NO	0.619294	lengthened	1.07693	lengthened
SMARCC1	0.545356	lengthened	0.701493	lengthened	0.386272	lengthened	0.210591	NO
SMARCE1	-0.141264	NO	0.0213105	NO	0.335095	NO	1.85243	lengthened
SMC6	0.252981	NO	0.62293	NO	-0.0429299	NO	0.990456	lengthened
SMCHD1	0.0565509	NO	0.80081	NO	1.64624	lengthened	1.16748	lengthened
SMDT1	2.00699	lengthened	2.16993	lengthened	1.38789	lengthened	0.812736	lengthened
SMIM10L1	0.911429	NO	0.121562	NO	-0.310704	NO	0.95207	lengthened
SMIM12	0.447534	NO	0.258765	NO	-0.514943	NO	-1.4082	shortened
SMIM14	0.728096	NO	0.571157	NO	-0.587331	shortened	0.0612405	NO
SMIM15	0.552687	NO	1.32295	lengthened	1.36601	lengthened	3.2874	lengthened
SMIM7	0.00828661	NO	-0.235571	NO	0.0284091	NO	-0.722902	shortened
SMOC1	0.74732	lengthened	1.1254	lengthened	2.78774	lengthened	1.92247	lengthened
SMU1	0.739861	NO	1.72756	lengthened	1.4902	lengthened	1.0971	lengthened
SMURF1	0.59323	NO	1.71233	lengthened	-0.1105	NO	1.00422	NO
SMURF2	0.523972	NO	1.27753	NO	1.81284	lengthened	1.60204	lengthened
SMYD4	-0.522902	NO	0.0671142	NO	2.59745	lengthened	2.52083	lengthened
SNAP23	1.03441	lengthened	0.807152	NO	0.651595	NO	0.144878	NO
SNAP29	0.188983	NO	0.451837	NO	0.897475	lengthened	1.02297	lengthened
SNAP47	0.112903	NO	1.56026	lengthened	1.07743	NO	3.35315	lengthened
SNAPC1	-0.385891	NO	0.788138	NO	1.77345	lengthened	1.48315	lengthened
SNRNP200	1.62476	lengthened	1.88177	lengthened	2.50685	lengthened	2.89984	lengthened
SNRNP27	0.0725125	NO	-0.310816	NO	-0.786038	shortened	-0.065205	NO
SNRNP40	0.242075	NO	0.204092	NO	0.0493586	NO	0.769398	lengthened
SNRPD3	0.707801	lengthened	0.838472	lengthened	0.941046	lengthened	1.00551	lengthened
SNU13	0.633622	lengthened	0.760154	lengthened	0.639366	lengthened	0.708499	lengthened
SNX13	1.3155	NO	0.789433	NO	1.72247	lengthened	2.43296	lengthened
SNX2	0.374947	NO	0.884658	lengthened	0.855581	lengthened	0.592674	NO
SNX25	-0.678072	NO	-0.180572	NO	1.44078	lengthened	1.08448	lengthened
SNX29	0.941106	NO	1.67807	NO	-1.55325	shortened	-1.94753	shortened
SNX3	-0.970328	NO	-0.950413	NO	0.597599	NO	0.966057	lengthened
SNX33	0.947533	NO	0.240314	NO	1.10854	lengthened	1.46821	lengthened
SNX5	-0.098805	NO	0.381395	NO	0.820854	lengthened	0.580265	lengthened
SNX8	0.364166	NO	1.28456	lengthened	2.38117	lengthened	2.48088	lengthened
SNX9	0.302563	NO	1.42809	NO	2.30556	lengthened	0.877987	NO
SOAT1	1.29803	lengthened	2.09923	lengthened	1.54847	lengthened	2.22928	lengthened
SOCS6	0.10323	NO	0.209247	NO	1.291	lengthened	1.46757	lengthened
SOCS7	0.415037	NO	0.0462556	NO	-0.520874	shortened	-0.294732	NO
SOD1	0.246795	NO	0.462875	lengthened	0.167407	NO	0.362041	lengthened
SON	-0.550197	NO	-0.964412	shortened	-1.01232	shortened	-0.724811	shortened
SOS1	-0.106915	NO	0.63743	NO	1.45026	lengthened	0.787759	NO
SOX13	-0.137566	NO	-0.270847	NO	-1.47568	shortened	-0.417543	NO
SP1	0.3093	NO	0.922521	NO	1.75489	lengthened	2.61353	lengthened
SP2	-0.646845	NO	-1.14755	NO	-1.23512	shortened	-0.885196	NO
SP3	0.208587	NO	-0.142958	NO	0.769342	lengthened	1.02703	lengthened
SP4	0.252981	NO	-0.343954	NO	-0.0789513	NO	-1.91908	shortened
SPAG9	-0.0492953	NO	1.47611	lengthened	0.956812	NO	0.555647	NO
SPATA33	0.847997	NO	0.562595	NO	1.54954	lengthened	0.177694	NO
SPATA5L1	-0.881032	NO	-0.15116	NO	1.60266	lengthened	1.29866	lengthened
SPCS1	-0.633839	NO	0.0865916	NO	0.048363	NO	0.814241	lengthened
SPECC1L	0.160465	NO	1.03847	NO	1.01087	lengthened	0.325814	NO
SPINDOC	1.2682	NO	1.80735	lengthened	2.87718	lengthened	3.00956	lengthened
SPOPL	1.79837	NO	1.36952	NO	3.02438	lengthened	3.42626	lengthened
SPOUT1	0.82567	NO	1.92542	lengthened	1.19434	lengthened	1.80907	lengthened
SPPL2A	1.37517	lengthened	2.2059	lengthened	1.12553	NO	1.77259	lengthened
SPPL2B	1.0149	NO	0.572169	NO	0.938557	lengthened	0.867528	lengthened
SPPL3	0.827596	NO	2.55605	lengthened	3.46312	lengthened	3.91041	lengthened
SPRING1	1.47079	lengthened	2.79989	lengthened	3.4322	lengthened	4.13821	lengthened
SPRYD3	0.729023	NO	0.830417	NO	0.648325	NO	1.77118	lengthened
SPRYD4	-0.987321	NO	-1.46597	NO	-0.959214	shortened	-2.16023	shortened
SPRYD7	1.17717	NO	0.911228	NO	-0.396214	NO	-1.09733	shortened
SPTBN2	0.0705495	NO	1.29824	lengthened	2.19265	lengthened	3.6231	lengthened
SPTLC3	2.02487	NO	1.68199	NO	3.31417	lengthened	5.58649	lengthened
SPTSSA	0.136862	NO	0.619782	NO	1.35572	lengthened	1.21645	lengthened
SPTY2D1	-1.28011	NO	-1.11548	NO	-2.83537	shortened	-1.94228	NO
SRD5A1	1.03428	lengthened	1.28951	lengthened	0.586862	NO	0.611891	NO
SREBF1	1.69188	lengthened	1.77493	lengthened	0.567815	NO	1.23078	NO
SREBF2	0.583097	NO	1.12078	lengthened	1.23765	lengthened	0.625647	lengthened
SREK1	1.39449	NO	2.63624	lengthened	3.21447	lengthened	3.66895	lengthened
SREK1IP1	0.862496	NO	1.3854	NO	1.73512	lengthened	2.17538	lengthened
SRP68	0.373397	NO	0.557248	lengthened	0.986187	lengthened	1.268	lengthened
SRP72	0.519317	NO	0.451257	NO	0.647782	lengthened	0.604222	lengthened
SRSF1	0.458908	lengthened	0.617288	lengthened	1.18946	lengthened	0.583011	lengthened
SRSF2	0.276248	lengthened	0.526115	lengthened	1.24236	lengthened	0.949321	lengthened
SRSF3	-0.721113	shortened	-0.836709	shortened	-1.28832	shortened	-1.51816	shortened
SRSF5	1.3016	lengthened	2.58765	lengthened	2.2583	lengthened	3.62766	lengthened
SRSF7	-0.295721	NO	-0.904434	shortened	-1.07564	shortened	-1.16037	shortened
SSR1	0.572396	lengthened	1.336	lengthened	1.32467	lengthened	1.05083	lengthened
SSX2IP	-1.11207	NO	-0.331546	NO	0.261767	NO	2.0598	lengthened
ST3GAL2	0.728493	lengthened	1.76288	lengthened	2.08614	lengthened	2.66379	lengthened
ST7	0.159871	NO	0.693897	NO	2.074	lengthened	1.68966	lengthened
STAG1	1.14234	NO	1.44294	lengthened	0.810966	NO	0.452512	NO
STAG2	-0.103732	NO	0.0541878	NO	0.55307	lengthened	0.35673	NO
STAM2	-1.36257	NO	0.415037	NO	1.18653	NO	2.16297	lengthened
STARD4	1.04064	NO	1.3769	NO	1.5805	lengthened	1.38702	NO
STAT1	0.0425147	NO	0.528022	NO	0.564204	lengthened	1.12977	lengthened
STAT3	0.501198	NO	0.452818	NO	1.19607	lengthened	1.23428	lengthened
STAT5B	-0.461279	NO	0.467377	NO	1.34555	lengthened	1.87767	lengthened
STAT6	-0.0757248	NO	-0.683816	shortened	-0.354291	NO	-0.707163	shortened
STAU1	0.31857	NO	0.229874	NO	0.137283	NO	0.28306	lengthened
STBD1	1.12268	NO	1.29956	NO	2.50338	lengthened	1.63904	lengthened
STC2	0.669956	NO	2.68491	lengthened	2.5693	lengthened	4.09092	lengthened
STIM2	-0.782053	NO	-0.829412	NO	-3.40991	shortened	-1.22512	shortened
STIMATE	1.21053	lengthened	1.83202	lengthened	0.569547	NO	0.437064	NO
STK17B	0.925999	NO	2.24793	lengthened	1.20043e-14	NO	-0.321928	NO
STK24	0.538577	NO	0.367657	NO	0.491303	lengthened	0.88216	lengthened
STK25	0.17512	NO	-0.603068	NO	-0.822436	shortened	-0.583393	shortened
STK38L	1.65702	lengthened	1.77987	lengthened	2.28425	lengthened	2.08795	lengthened
STRN	0.60684	NO	3.07187	lengthened	2.19965	lengthened	3.41673	lengthened
STRN3	-0.987509	NO	-1.73697	shortened	-0.145188	NO	0.0613493	NO
STS	0.938599	NO	0.879706	NO	1.90689	lengthened	1.75489	NO
STT3A	-0.0174906	NO	-0.454532	NO	-0.478542	shortened	-0.656409	shortened
STX12	-1.1736	NO	-2.79355	shortened	-2.32279	shortened	-2.31887	shortened
STX16	0.066333	NO	0.105891	NO	0.347778	NO	1.20787	lengthened
STX18	0.666931	NO	0.702947	NO	1.24422	lengthened	0.856986	lengthened
STX2	1.36257	NO	0.125531	NO	1.43596	lengthened	2.11827	lengthened
STX6	-1.40872	shortened	-1.3329	shortened	-0.246521	NO	-0.910093	NO
STX7	0.00444591	NO	0.836501	NO	1.34555	lengthened	1.68693	lengthened
STXBP4	0.0317089	NO	0.23816	NO	3.90397	lengthened	4.55913	lengthened
STYX	0.866964	NO	0.0861566	NO	0.742001	lengthened	0.777684	lengthened
SUB1	0.769312	lengthened	1.13881	lengthened	1.92996	lengthened	1.35129	lengthened
SUDS3	-0.925999	NO	1.50696	NO	2.87301	lengthened	3.35364	lengthened
SUMO1	0.140355	NO	-0.343911	NO	-0.456756	shortened	-1.08568	shortened
SUMO2	0.147557	NO	0.559634	lengthened	0.225141	NO	0.924293	lengthened
SUPT20H	1.1989	NO	1.4213	NO	2.80598	lengthened	2.72929	lengthened
SUPT4H1	0.433958	lengthened	0.690795	lengthened	0.630158	lengthened	1.05585	lengthened
SUPT7L	0.768409	NO	1.45728	NO	2.13081	lengthened	1.8672	lengthened
SURF4	0.282307	NO	0.421082	lengthened	0.687296	lengthened	0.919899	lengthened
SVBP	-0.33235	NO	-0.376744	NO	-0.267128	NO	-0.999344	shortened
SWAP70	1.48853	lengthened	0.320485	NO	2.00817	lengthened	1.04439	NO
SYAP1	0.214259	NO	0.504032	lengthened	0.308718	NO	0.350618	NO
SYF2	0.959867	NO	0.799907	NO	1.20516	lengthened	0.919149	lengthened
SYNCRIP	-0.537787	shortened	-0.757234	shortened	-0.805813	shortened	-1.99534	shortened
SYNJ2BP-COX16	0.618928	lengthened	1.0854	lengthened	2.99617	lengthened	3.57517	lengthened
SYPL1	-0.846956	shortened	-0.159649	NO	-0.290755	NO	-0.681331	NO
SYS1	0.293532	NO	0.692862	NO	0.547052	lengthened	1.40621	lengthened
SYT7	2.56294	NO	3.43741	lengthened	-0.473931	NO	1.90046	NO
SZRD1	0.879801	lengthened	1.67991	lengthened	1.32238	lengthened	1.7633	lengthened
SZT2	0.832749	NO	0.479808	NO	2.15313	lengthened	2.96726	lengthened
TAB2	0.640803	NO	0.474394	NO	1.21034	lengthened	1.51841	lengthened
TACC2	0.967579	NO	-0.0919225	NO	1.6021	lengthened	3.26538	lengthened
TADA2B	-1.8625	NO	-1.76005	NO	-1.774	shortened	-1.81444	shortened
TAF1C	0.572609	NO	0.0919042	NO	1.17506	lengthened	1.75596	lengthened
TAF4	2.15422	lengthened	2.66491	lengthened	0.060121	NO	0.574694	NO
TAGLN	-1.3468	NO	-0.115477	NO	0.51854	lengthened	0.0353959	NO
TAOK1	0.196841	NO	0.574894	lengthened	0.189478	NO	-0.493888	NO
TASOR	1.24885	lengthened	1.92059	lengthened	1.88634	NO	1.29927	NO
TATDN2	0.796859	lengthened	0.644572	lengthened	-0.226711	NO	-0.184949	NO
TAX1BP1	0.48292	NO	0.984403	lengthened	0.364327	NO	0.34445	NO
TAX1BP3	0.652251	NO	0.969362	lengthened	0.918843	NO	0.927945	NO
TBC1D1	-0.366696	NO	-0.735478	NO	0.216037	NO	0.988827	lengthened
TBC1D15	-1.29228	NO	-2.15458	shortened	-0.298002	NO	0.0793857	NO
TBC1D16	1.07682	lengthened	1.73064	lengthened	1.42698	lengthened	1.41909	lengthened
TBC1D22A	0.136236	NO	1.22239	lengthened	0.92505	lengthened	0.427674	lengthened
TBC1D23	0.395229	NO	0.387452	NO	1.2411	NO	1.31523	lengthened
TBC1D4	-0.256973	NO	0.878542	NO	0.825191	lengthened	0.726413	lengthened
TBC1D9B	0.398028	NO	0.72456	lengthened	0.690435	lengthened	0.805597	lengthened
TBCEL	-0.263034	NO	-2.26303	NO	-0.555215	NO	-2.09954	shortened
TBL1X	0.428817	lengthened	0.390127	NO	-0.153312	NO	0.211697	NO
TBL1XR1	0.404516	NO	0.350542	NO	0.513879	NO	0.889817	lengthened
TBPL1	-0.08092	NO	1.3681	NO	1.52372	lengthened	1.89308	lengthened
TBRG1	1.95386	lengthened	1.69958	lengthened	1.08962	lengthened	1.19402	lengthened
TBX2	0.710493	NO	0.415037	NO	1.6256	lengthened	0.787696	NO
TBX3	0.410662	NO	0.272377	NO	0.357552	NO	0.397446	lengthened
TCF20	0.373273	NO	0.817578	lengthened	-0.0392732	NO	0.497773	NO
TCIRG1	1.79586	lengthened	2.69707	lengthened	1.44575	lengthened	1.06891	lengthened
TCTN3	-0.278802	NO	-0.965235	NO	-0.495493	NO	-1.02184	shortened
TDG	0.90837	NO	1.39008	lengthened	1.06895	NO	0.591944	NO
TDP1	0.554392	NO	0.376563	NO	1.28951	lengthened	1.11172	lengthened
TEAD3	0.435303	NO	0.24184	NO	-0.707204	shortened	-0.735219	shortened
TECPR2	1.31236	lengthened	1.46874	lengthened	1.87588	lengthened	3.38533	lengthened
TEFM	0.923038	NO	0.988191	NO	0.630544	NO	1.34395	lengthened
TELO2	2.0155	NO	2.60046	lengthened	1.07185	NO	0.395485	NO
TENT2	1.63649	NO	1.82597	NO	2.00205	lengthened	3.35435	lengthened
TENT4B	0.481199	NO	0.162331	NO	0.179474	NO	0.492417	lengthened
TERF1	-2.01064	shortened	-1.61471	NO	-0.260987	NO	-0.693585	NO
TEX2	0.580846	NO	0.00257854	NO	-1.30667	shortened	-0.724329	shortened
TFCP2	-0.166291	NO	-0.186461	NO	-0.00495252	NO	-1.21805	shortened
TFDP1	-0.927346	shortened	-0.665076	NO	-0.0497299	NO	0.0459862	NO
TFDP2	0.868138	NO	2.24101	lengthened	1.00626	lengthened	1.62662	lengthened
TGFB1	0.624663	NO	0.21439	NO	0.760065	NO	1.61508	lengthened
TGFBR1	1.64143	lengthened	0.700011	NO	-0.0245856	NO	-0.462343	NO
TGFBR3	0.199309	NO	0.197939	NO	-0.0213687	NO	0.32581	lengthened
TGIF1	-0.584963	NO	-1.1964	NO	2.24101	lengthened	1.87555	lengthened
TGIF2-RAB5IF	0.25157	NO	0.274061	NO	0.00788365	NO	0.41962	lengthened
THAP1	-0.852443	NO	0.0544478	NO	-1.76053	NO	-2.67807	shortened
THOC5	0.332575	NO	0.567041	NO	0.947635	lengthened	0.687792	lengthened
THOC7	0.918162	NO	0.456858	NO	1.07068	lengthened	1.53389	lengthened
TIA1	0.771894	NO	-0.196397	NO	2.53346	lengthened	1.91313	lengthened
TIAL1	0.892837	lengthened	1.199	lengthened	2.67837	lengthened	2.74462	lengthened
TIGAR	-0.625883	NO	-1.36757	NO	0.134586	NO	-1.78295	shortened
TIMM10B	1.1375	lengthened	1.71723	lengthened	1.36204	lengthened	0.940312	NO
TIMM17A	0.143075	NO	0.649633	lengthened	0.616804	lengthened	0.318272	NO
TIMM22	0.975817	NO	2.92211	lengthened	0.115477	NO	0.696324	NO
TIMM29	0.751041	NO	1.54354	NO	-1.20115	shortened	-0.15171	NO
TIMM50	-0.000432009	NO	-0.140507	NO	-1.06617	shortened	-0.424297	NO
TIMM8A	-0.450661	NO	-1.6845	shortened	-0.514573	NO	-1.22907	NO
TIMM9	-0.232173	NO	-0.706269	NO	-1.02254	shortened	-0.408813	NO
TIMP2	0.550684	lengthened	0.352232	NO	0.787483	lengthened	1.01221	lengthened
TIPARP	0.450661	NO	1.79355	lengthened	-2.32193	NO	1.72247	NO
TIPIN	0.943618	NO	1.61918	lengthened	0.801979	NO	1.19545	lengthened
TK2	-0.0848889	NO	0.140178	NO	1.5115	NO	2.25873	lengthened
TLCD4	0.437947	NO	1.2697	NO	0.7458	lengthened	0.859167	lengthened
TLE5	1.08805	lengthened	1.66767	lengthened	1.71978	lengthened	1.91637	lengthened
TLK1	1.32729	NO	1.38292	NO	1.0682	lengthened	0.834392	lengthened
TLN2	1.6009	NO	1	NO	1.66051	NO	1.80735	lengthened
TM4SF1	-0.347672	NO	0.298154	NO	1.12817	lengthened	1.28525	lengthened
TM9SF2	-0.173479	NO	-0.360855	NO	0.244249	NO	0.65751	lengthened
TM9SF3	-0.343794	NO	-0.576494	shortened	-0.170533	NO	-0.990797	shortened
TM9SF4	0.224291	NO	1.36773	lengthened	0.322832	NO	1.02071	lengthened
TMA16	0.976387	lengthened	1.05153	lengthened	0.32019	NO	1.04645	lengthened
TMBIM6	0.268325	lengthened	0.530684	lengthened	0.636152	lengthened	0.85805	lengthened
TMCC1	-0.160296	NO	0.910093	NO	0.489034	NO	1.12875	lengthened
TMED10	0.508495	lengthened	0.806339	lengthened	0.676882	lengthened	1.00641	lengthened
TMED4	0.976696	NO	2.2828	lengthened	1.38438	lengthened	0.765535	lengthened
TMED5	0.933122	lengthened	1.18416	lengthened	0.835594	lengthened	0.552319	lengthened
TMED7	0.500141	NO	0.495024	NO	0.877152	lengthened	0.738727	lengthened
TMED9	0.13671	NO	0.281106	lengthened	0.038503	NO	0.084955	NO
TMEM106B	-1.04903	shortened	-0.208695	NO	0.364748	NO	0.402816	NO
TMEM106C	-0.0376139	NO	-0.377011	NO	0.345066	NO	0.642152	lengthened
TMEM120B	1.02133	lengthened	1.848	lengthened	3.01716	lengthened	4.65197	lengthened
TMEM126B	0.0639007	NO	0.300294	NO	1.63534	lengthened	0.992495	lengthened
TMEM135	2.00899	NO	1.64893	NO	2.55093	lengthened	2.67885	lengthened
TMEM144	-0.485427	NO	-0.222392	NO	-1.14439	NO	-1.32549	shortened
TMEM14A	0.185913	NO	0.424784	NO	0.588686	lengthened	1.0847	lengthened
TMEM167A	0.689598	lengthened	0.752907	lengthened	0.903416	lengthened	0.661727	lengthened
TMEM170A	-2.92139	shortened	-0.916944	NO	0.234344	NO	1.17936	lengthened
TMEM179B	-0.259893	NO	-0.85707	NO	-0.871121	NO	0.875352	lengthened
TMEM18	0.677213	NO	1.1054	NO	1.7956	lengthened	1.96912	lengthened
TMEM181	-0.0605434	NO	0.778726	lengthened	-0.106675	NO	0.0162139	NO
TMEM184A	1.02203	NO	0.884523	NO	1.61328	lengthened	1.54189	lengthened
TMEM19	0.42119	NO	0.0365259	NO	0.726435	NO	1.38673	lengthened
TMEM192	0.528566	NO	0.964376	NO	1.59941	lengthened	0.341828	NO
TMEM199	-0.181644	NO	0.372916	NO	-0.630129	NO	1.26149	lengthened
TMEM223	0.0827831	NO	0.0566856	NO	-0.554874	shortened	-0.106562	NO
TMEM237	0.954196	NO	2.0863	lengthened	4.48873	lengthened	4.67228	lengthened
TMEM242	0.345225	NO	0.523562	NO	1.81052	NO	2.34395	lengthened
TMEM245	-0.297273	NO	-0.20579	NO	0.432508	NO	0.895588	lengthened
TMEM268	-0.899018	NO	-0.966833	NO	1.40489	lengthened	1.83081	lengthened
TMEM30A	0.740735	lengthened	1.16137	lengthened	1.49403	lengthened	1.29069	lengthened
TMEM33	0.0186764	NO	0.410019	NO	1.25944	lengthened	1.39659	lengthened
TMEM38B	-0.359908	NO	-0.890606	shortened	0.013379	NO	-0.750771	shortened
TMEM39A	2.74169	lengthened	2.70499	lengthened	-0.0690915	NO	1.06447	lengthened
TMEM51	0.591136	NO	0.503903	NO	0.350676	NO	0.784614	lengthened
TMEM59	0.551715	lengthened	0.146523	NO	-0.369088	NO	-0.277067	NO
TMEM64	-0.0273505	NO	1.15329	lengthened	0.348527	NO	0.389947	NO
TMEM65	0.456549	NO	0.654129	NO	0.944615	NO	1.18226	lengthened
TMEM70	0.357552	NO	0.356694	NO	1.52205	lengthened	0.610305	NO
TMEM87B	1.01792	NO	1.29546	NO	2.10292	lengthened	2.57953	lengthened
TMOD3	0.178846	NO	1.12408	lengthened	0.701179	lengthened	0.933418	lengthened
TMTC3	-0.099334	NO	0.53117	NO	1.14461	lengthened	0.257443	NO
TMX3	0.111562	NO	0.382502	NO	2.03258	lengthened	1.65424	lengthened
TNFAIP1	0.374066	NO	1.46319	lengthened	1.19445	lengthened	0.957885	lengthened
TNFAIP8	-0.984668	NO	-0.192645	NO	-1.79647	shortened	-2.922	shortened
TNFAIP8L1	1.26303	NO	3.26303	NO	-0.593085	shortened	0.31079	NO
TNRC6A	0.406513	NO	0.356758	NO	0.442579	lengthened	0.823435	lengthened
TNRC6B	0.744287	NO	0.245137	NO	-0.0422465	NO	0.799049	lengthened
TNRC6C	0.456514	NO	0.793549	NO	0.799482	lengthened	1.4977	lengthened
TOB2	0.714246	NO	0.104536	NO	0.141125	NO	0.914964	lengthened
TOLLIP	-0.473385	NO	0.0289791	NO	1.01378	lengthened	1.41347	lengthened
TOM1L2	1.82938	NO	2.63346	NO	1.13053	NO	1.31609	lengthened
TOMM20	-0.492336	shortened	-0.559254	shortened	-0.568483	shortened	-0.356676	shortened
TOMM5	-0.200799	NO	-0.404842	shortened	-0.657549	shortened	-0.572629	shortened
TOMM70	-0.0816476	NO	0.380713	lengthened	0.572323	lengthened	0.722664	lengthened
TOR1A	0.531859	NO	1.29976	lengthened	2.13657	lengthened	0.994552	lengthened
TOX4	0.531751	NO	1.51069	lengthened	1.79856	lengthened	2.45686	lengthened
TP53RK	-0.548893	NO	-0.20451	NO	-0.369695	NO	-0.685891	shortened
TPM3	0.528002	lengthened	0.108581	NO	0.324984	NO	0.410555	NO
TPM4	0.202018	NO	0.108584	NO	0.216984	NO	0.52163	lengthened
TPP1	1.85429	lengthened	2.00222	lengthened	0.228256	NO	0.517933	NO
TPST2	-0.14439	NO	0.367509	NO	1.03868	NO	2.47721	lengthened
TPT1	-0.0464761	NO	0.110318	NO	0.182126	NO	0.321087	lengthened
TPTEP2-CSNK1E	0.497405	NO	-0.0440034	NO	0.217029	NO	0.860404	lengthened
TPX2	-0.0171312	NO	0.110267	NO	0.800336	lengthened	-0.437651	shortened
TRA2B	-0.0701357	NO	-0.299341	NO	-0.187363	NO	-0.403313	shortened
TRAF4	-0.930717	NO	-2.11217	shortened	-1.66306	shortened	-3.0239	shortened
TRAF7	0.913449	lengthened	1.10389	lengthened	0.839677	lengthened	1.42198	lengthened
TRAK1	-0.0701708	NO	0.894205	NO	-0.0647335	NO	0.871958	lengthened
TRAM2	0.338308	NO	0.285489	NO	0.0674549	NO	0.604771	lengthened
TRAPPC10	-0.337035	NO	-1.14439	NO	0.144883	NO	1.66202	lengthened
TRAPPC3	0.631738	NO	0.981452	lengthened	0.772777	lengthened	0.95697	lengthened
TRAPPC8	2.12553	NO	1.39232	NO	0.958232	NO	1.96134	lengthened
TRIM13	-0.654109	NO	-0.694751	NO	0.926208	lengthened	1.56051	lengthened
TRIM14	1.66907	lengthened	1.59275	NO	0.317175	NO	-0.36344	NO
TRIM23	1.58496	NO	1.96347	NO	1.75845	lengthened	3.09614	lengthened
TRIM33	0.166996	NO	0.516591	lengthened	0.401644	lengthened	0.367678	lengthened
TRIM44	-0.106734	NO	-0.122331	NO	-0.0904995	NO	-0.493562	shortened
TRIM56	0.777912	NO	0.888923	NO	1.09125	lengthened	1.71049	lengthened
TRIM8	-0.521206	NO	0.149486	NO	-0.186219	NO	-1.4254	shortened
TRIO	0.100397	NO	0.835024	lengthened	-0.829447	NO	-0.949718	shortened
TRIP11	1.54749	NO	1.15517	NO	1.41504	lengthened	0.936497	NO
TRIP12	0.917891	lengthened	0.979303	lengthened	2.22998	lengthened	2.25344	lengthened
TRIP13	0.61071	lengthened	0.941799	lengthened	1.54814	lengthened	1.52967	lengthened
TRIQK	1.52607	NO	-2.25154	NO	-1.59935	shortened	-2.46877	shortened
TRMT10C	-0.151049	NO	-0.278303	NO	-0.992495	shortened	-1.03028	shortened
TRMT5	-0.36257	NO	1.70156	NO	1.05033	NO	2.0398	lengthened
TRMT61A	0.540079	NO	1.73425	lengthened	2.27857	lengthened	1.35012	NO
TRNP1	0.0848889	NO	0.678072	NO	-0.524873	shortened	-1.23709	shortened
TSC1	0.659798	NO	0.877744	NO	1.54818	lengthened	2.27867	lengthened
TSC22D2	0.938599	NO	1.05889	NO	3.39993	lengthened	3.65182	lengthened
TSN	-0.247229	NO	-0.64513	shortened	-0.548202	shortened	-0.842088	shortened
TSPAN14	0.267157	NO	-0.176077	NO	0.349218	NO	1.21949	lengthened
TSPAN6	0.0284231	NO	-0.229958	NO	-0.261246	NO	-0.385061	shortened
TSR1	0.420617	NO	1.37697	lengthened	2.54749	lengthened	2.79675	lengthened
TSR2	-0.489805	NO	0.0712198	NO	0.109347	NO	1.34295	lengthened
TTC19	0.774728	NO	0.956521	lengthened	0.685418	lengthened	1.13798	lengthened
TTC21B	0.514573	NO	2.32193	NO	1.30812	lengthened	1.42857	lengthened
TTC33	0.605721	NO	1.52083	NO	1.39201	NO	1.7425	lengthened
TTC4	-0.240073	NO	0.873184	NO	1.82091	lengthened	2.58915	lengthened
TTC9C	-0.505235	NO	0.491853	NO	1.27447	lengthened	1.00141	lengthened
TTK	1.56988	lengthened	1.8606	lengthened	0.463536	NO	-0.530672	NO
TTPAL	-0.141356	NO	-0.705257	NO	0.748938	NO	1.9241	lengthened
TUBGCP6	-0.723291	NO	2.92057	lengthened	0.352822	NO	0.548742	NO
TULP3	-1.61005	shortened	-1.51403	NO	0.397134	NO	1.3369	lengthened
TUSC2	0.437212	NO	0.675838	NO	0.382946	NO	0.696711	lengthened
TWSG1	-0.00714561	NO	0.215506	NO	2.65896	lengthened	1.70627	lengthened
TXN2	-0.256023	NO	0.0489096	NO	0.60305	lengthened	0.233336	NO
TXNDC9	-0.528379	NO	-0.609993	NO	-1.2245	shortened	-0.855083	shortened
TXNIP	0.384901	NO	0.522092	NO	-0.30648	NO	0.717566	lengthened
TXNL1	-0.302381	NO	0.329018	NO	0.574694	lengthened	0.35287	NO
TXNL4A	0.397825	NO	-0.0362898	NO	-0.0707413	NO	-0.36959	shortened
TYSND1	1.69499	lengthened	3.49719	lengthened	2.29732	lengthened	2.51319	lengthened
TYW3	1.3961	lengthened	2.63066	lengthened	1.34499	lengthened	1.68436	lengthened
TYW5	0.958712	NO	1.43336	NO	2.21352	lengthened	3.2059	lengthened
U2SURP	0.442282	NO	0.475229	NO	0.580097	lengthened	0.705554	lengthened
[truncated: 206 more rows]

## Sheet: Fig. 5e_1
gene_symbol	L2FC	APA
ABCD3	0.592948	LE
ABCF2	-0.368896	LE
ABHD17A	-0.0232505	LE
ABL2	0.334165	LE
ACAD9	-1.0483	LE
ACAP3	-0.349901	LE
ACAT2	-0.0783892	LE
ACOT9	-0.190216	LE
ACOX1	0.41687	LE
ACSL3	0.0972737	LE
ACSL5	0.038971	LE
ACTN4	0.0658158	LE
ACTR8	-1.14502	LE
ADAM22	-0.555628	LE
ADAT2	-0.704669	LE
ADCY9	0.0965128	LE
ADNP	0.143784	LE
ADORA2B	-0.359231	LE
AFF4	0.184748	LE
AFG3L2	0.0602574	LE
AGAP1	0.32086	LE
AGFG1	0.354513	LE
AGO1	-0.0576278	LE
AGO2	-0.313358	LE
AGPAT3	0.327046	LE
AHCYL1	0.0414335	LE
AIMP1	0.224896	LE
AK1	1.27304	LE
AKAP1	-0.058594	LE
AKAP8	-0.392619	LE
AKIP1	-0.57138	LE
ALAD	0.466445	LE
ALDH6A1	0.267349	LE
ALG3	-0.632221	LE
ALMS1	-0.332388	LE
AMACR	2.03203	LE
AMOTL2	0.0773265	LE
ANKLE2	-0.213745	LE
ANKRD40	0.158215	LE
ANKRD9	-1.38948	LE
ANP32A	0.987138	LE
AP2A2	0.0358276	LE
AP5B1	-0.831781	LE
AP5M1	-0.0704178	LE
APEX2	-1.38928	LE
APOL2	-1.20097	LE
APPBP2	0.743266	LE
AQR	0.264073	LE
ARF1	0.375576	LE
ARF4	0.209566	LE
ARF6	-0.453184	LE
ARHGAP5	0.150559	LE
ARHGEF28	-0.039232	LE
ARID1A	0.516582	LE
ARID3A	0.385762	LE
ARIH2	0.532392	LE
ARMCX3	-0.413944	LE
ARPC2	0.213668	LE
ARPC5L	0.470372	LE
ARPP19	0.0545965	LE
ARSG	-0.923204	LE
ASB1	-0.174764	LE
ASCC1	-0.91977	LE
ASPM	0.228637	LE
ATAD2	0.258475	LE
ATG13	-0.351894	LE
ATG3	0.284111	LE
ATG4B	-0.23781	LE
ATMIN	-0.0720593	LE
ATP1B3	0.255982	LE
ATP2B1	0.157762	LE
ATP6V0A2	0.297751	LE
ATP6V1C1	0.179326	LE
ATP8B2	0.0804071	LE
ATR	0.347922	LE
ATXN3	-0.321591	LE
AURKA	0.0943476	LE
AVL9	-0.233246	LE
BACE1	1.05535	LE
BAMBI	1.22106	LE
BARD1	0.859783	LE
BAZ2A	-0.166353	LE
BCL9L	-0.455615	LE
BDH2	-0.143399	LE
BFAR	0.060734	LE
BLOC1S5	0.0103977	LE
BLOC1S6	0.384366	LE
BLVRA	-0.452705	LE
BNIP2	0.415703	LE
BNIP3	-0.308131	LE
BRAP	0.301155	LE
BRAT1	-0.119459	LE
BRF2	-0.101433	LE
BRIX1	0.344359	LE
BRMS1L	0.341494	LE
BRWD1	0.24247	LE
BRWD3	-0.462735	LE
BSG	-0.0140077	LE
BTBD7	0.337012	LE
BTF3L4	0.080534	LE
BTRC	-0.333235	LE
BYSL	-0.00314627	LE
BZW1	0.464364	LE
C11orf58	-0.00287352	LE
C12orf73	-0.863721	LE
C15orf39	-0.871753	LE
C16orf72	0.861856	LE
C17orf75	-0.525119	LE
C18orf25	0.420225	LE
C18orf54	0.283913	LE
C1R	0.493434	LE
C1RL	-0.666512	LE
C21orf91	0.532112	LE
C2orf49	-0.0393971	LE
C2orf68	-0.52941	LE
CABLES1	0.0685023	LE
CACUL1	0.185533	LE
CACYBP	0.084288	LE
CALM3	0.104117	LE
CAPN7	0.134704	LE
CASP2	0.401396	LE
CBFB	0.331427	LE
CBX3	0.0402378	LE
CC2D1B	-1.66919	LE
CCDC142	-1.10416	LE
CCDC174	0.0269195	LE
CCDC25	0.400648	LE
CCDC47	0.224782	LE
CCNA2	0.0514435	LE
CCNG2	1.2377	LE
CCNY	0.378784	LE
CCSER2	-0.0802025	LE
CCT6A	0.303702	LE
CD164	0.329773	LE
CDCA7	0.208213	LE
CDIP1	-0.243357	LE
CDK6	0.456464	LE
CDON	0.0102196	LE
CDT1	-0.461336	LE
CEBPG	-0.140889	LE
CENPL	0.0444816	LE
CENPO	-0.272684	LE
CEP57L1	-0.604447	LE
CERS6	0.45265	LE
CETN3	-0.207101	LE
CFL2	-0.154716	LE
CGGBP1	-0.699253	LE
CHAF1A	-0.217801	LE
CHCHD4	0.115384	LE
CHCHD7	-0.203367	LE
CHD4	-0.0328968	LE
CHKA	0.120353	LE
CHORDC1	-0.313499	LE
CHST7	0.32484	LE
CHSY1	-0.203645	LE
CHTOP	-0.822661	LE
CIAO1	-0.843281	LE
CIAPIN1	-0.0760195	LE
CISD2	0.238995	LE
CKAP2	-0.0483564	LE
CLCC1	-0.99264	LE
CLCN7	0.493904	LE
CLGN	0.668705	LE
CLHC1	0.0399783	LE
CLN5	0.302694	LE
CLN8	0.11931	LE
CLSTN1	-0.117282	LE
CLTC	0.25599	LE
CNN3	0.399603	LE
CNOT1	-0.0133373	LE
CNOT10	0.386266	LE
CNOT8	-0.178841	LE
CNST	0.478713	LE
COA4	-1.44892	LE
COBL	0.375166	LE
COG7	0.261164	LE
COPS3	0.381982	LE
COPZ1	0.395769	LE
COX10	-0.107958	LE
COX18	0.0225801	LE
COX19	-0.105302	LE
CPSF6	0.151925	LE
CREBL2	-0.282077	LE
CRNKL1	-0.414372	LE
CRTC1	-1.54705	LE
CSDE1	0.489371	LE
CSNK1G3	0.34526	LE
CSTF1	-0.0527981	LE
CSTF2	-0.581112	LE
CTDSP2	0.159959	LE
CTDSPL	0.243936	LE
CTDSPL2	0.00356523	LE
CTNNA1	0.294028	LE
CTNNBIP1	-0.0048046	LE
CTU1	-1.33066	LE
CYB561	-0.632359	LE
CYFIP2	0.483712	LE
DAZAP1	-0.0673049	LE
DBT	0.895995	LE
DCAF11	-0.582089	LE
DCTD	-0.327684	LE
DCTN4	-0.295429	LE
DCTN5	-0.530211	LE
DDA1	-0.700341	LE
DDHD1	-0.00449636	LE
DDX27	-0.426335	LE
DEDD	-0.638167	LE
DEPDC1	0.315997	LE
DERL1	0.573321	LE
DGAT2	-0.402997	LE
DHX36	0.349484	LE
DIABLO	-1.17592	LE
DIAPH2	-0.411344	LE
DIS3	0.893064	LE
DIS3L	0.189102	LE
DKC1	-0.0224097	LE
DLG3	-0.09878	LE
DLGAP4	-0.898828	LE
DNAJA1	0.15256	LE
DNAJB11	0.204183	LE
DNAJB12	-0.946957	LE
DNAJC16	-0.546316	LE
DNAJC25	0.45916	LE
DNAJC30	-1.7962	LE
DNAJC5	-0.607424	LE
DNASE2	-0.0797977	LE
DNM2	-0.3922	LE
DPH5	-0.068404	LE
DPM2	-1.18366	LE
DPP8	0.667132	LE
DPY19L4	-0.471542	LE
DRG2	-0.452406	LE
DROSHA	-0.0561065	LE
DSC2	-0.25884	LE
DSG2	0.0358322	LE
DSN1	-0.0275498	LE
DSTN	0.351732	LE
DTD2	-0.384212	LE
DTWD1	-0.257947	LE
DUSP1	-1.05385	LE
DUSP3	-0.362095	LE
DVL3	-0.275457	LE
DYNC1LI1	-0.567339	LE
DZIP1	-0.288841	LE
DZIP3	0.182512	LE
EARS2	-0.505759	LE
ECHDC1	0.209887	LE
EED	0.351312	LE
EEF2K	-1.20945	LE
EFCAB14	0.152582	LE
EI24	0.351393	LE
EIF1	-0.272745	LE
EIF1AD	0.101192	LE
EIF1AX	0.272481	LE
EIF2AK2	0.358314	LE
EIF2S1	0.392412	LE
EIF3F	0.226227	LE
EIF4A1	-0.282911	LE
EIF4A2	0.35309	LE
EIF5A2	0.33585	LE
ELAVL1	0.354954	LE
ELP3	-0.519373	LE
ENAH	0.17512	LE
ENGASE	-1.19542	LE
ENPP1	0.234233	LE
ENY2	0.339155	LE
EP400	-0.212194	LE
EPC2	0.28656	LE
EPCAM	0.381466	LE
ERCC8	-0.0663093	LE
ERP44	0.633722	LE
ESYT2	0.0781488	LE
ETF1	0.118701	LE
EWSR1	-0.124334	LE
EXOSC6	-2.12585	LE
FAM104A	-0.273923	LE
FAM118A	-0.898289	LE
FAM120AOS	-1.19165	LE
FAM120B	-0.0381271	LE
FAM136A	0.0858026	LE
FAM168A	-0.356377	LE
FAM169A	0.336199	LE
FAM177A1	0.114144	LE
FAM210A	0.290193	LE
FAM76A	0.0413073	LE
FAM76B	0.43706	LE
FAN1	-0.0112139	LE
FANCE	-0.029082	LE
FANCI	-0.0562889	LE
FBXO21	0.110328	LE
FBXO22	-1.2951	LE
FBXO25	-0.160382	LE
FBXO28	0.555351	LE
FBXO33	0.274133	LE
FBXW2	0.1771	LE
FCHSD1	-2.5025	LE
FKBP5	0.51779	LE
FLVCR1	0.282934	LE
FOXK2	-0.388214	LE
FOXP4	-0.163207	LE
FOXQ1	-0.859894	LE
FUT11	0.311115	LE
FZD6	0.0894746	LE
FZR1	-0.162713	LE
G3BP2	0.22242	LE
GAB1	0.651667	LE
GALNT10	-0.0244256	LE
GALNT11	0.29951	LE
GALNT2	0.16784	LE
GAS8	-0.276362	LE
GATAD2A	0.775548	LE
GDAP2	-1.02009	LE
GDE1	0.416076	LE
GEMIN6	-0.625407	LE
GET4	-3.02908	LE
GFER	-0.707779	LE
GGA2	-0.722724	LE
GGPS1	0.299182	LE
GK	-1.13463	LE
GLUL	0.065394	LE
GMCL1	0.106408	LE
GNA13	0.185136	LE
GNAI1	-0.177333	LE
GNAS	0.379833	LE
GOLT1B	-0.0234575	LE
GOPC	0.169907	LE
GPATCH1	0.278919	LE
GPBP1	0.109577	LE
GPBP1L1	0.0753366	LE
GPI	-0.167196	LE
GPN2	0.484542	LE
GPR157	0.662919	LE
GPT2	-0.181293	LE
GRB10	-0.256492	LE
GRB2	-0.101222	LE
GSE1	0.0323325	LE
GSK3B	0.757543	LE
GSR	0.393133	LE
GTF2A1	-0.342301	LE
GTF2F1	-0.971101	LE
GTF2F2	-0.220866	LE
GTF3C1	0.458607	LE
GTF3C3	-0.102966	LE
GTF3C4	0.236418	LE
GTPBP4	0.453141	LE
HADHB	0.519244	LE
HAUS5	-0.977705	LE
HCCS	0.414708	LE
HELZ	0.450309	LE
HERC4	-0.0604818	LE
HERPUD2	0.0616664	LE
HIBCH	0.237393	LE
HIPK3	-0.131372	LE
HMGB2	-0.433272	LE
HMGB3	0.489905	LE
HMGN4	-1.01819	LE
HNRNPDL	0.613308	LE
HOMER1	0.105974	LE
HSPA4	0.207076	LE
HSPBP1	-0.450486	LE
HTT	-0.0723495	LE
IBA57	-0.386221	LE
ICMT	0.00976161	LE
IFIT5	-0.221727	LE
IFRD1	0.0224259	LE
IFT80	0.188738	LE
IGF2BP2	-0.448756	LE
IKBKB	-1.15283	LE
IL13RA1	0.152928	LE
IL17RA	-0.0699999	LE
IMP4	-0.437401	LE
INIP	0.779879	LE
INTS6	-0.171851	LE
IPO13	-0.105031	LE
IPO5	0.20941	LE
IQSEC1	-0.262575	LE
IRF1	-0.631513	LE
IRF9	0.869903	LE
ISCA1	-0.100032	LE
ISCU	0.888929	LE
ISG20	-0.640179	LE
IVNS1ABP	0.0387102	LE
JARID2	-0.117133	LE
KANK2	0.103514	LE
KAT7	-0.259529	LE
KATNA1	-0.177731	LE
KATNBL1	-0.188645	LE
KBTBD6	0.506806	LE
KHNYN	-0.973151	LE
KIAA0586	0.181464	LE
KIAA0930	0.0652086	LE
KIF13A	0.146005	LE
KIF2A	-0.00567062	LE
KLHDC10	0.227941	LE
KLHDC2	-1.11711	LE
KLHL26	-0.848815	LE
KLHL28	0.704272	LE
KLHL42	0.236223	LE
KLHL5	-0.298168	LE
KNTC1	-0.488144	LE
KPNA1	0.000390882	LE
KPNA2	0.300474	LE
KPNB1	0.0723995	LE
KRAS	0.314053	LE
KRIT1	-0.448937	LE
LACTB2	0.0502326	LE
LAMP1	-0.083804	LE
LDB1	-2.26612	LE
LEMD3	0.553685	LE
LEPROT	0.331039	LE
LGALS8	-0.0382543	LE
LGALSL	-0.339011	LE
LMBRD2	1.56254	LE
LMF1	-0.0189102	LE
LMO4	0.418849	LE
LOX	-0.200238	LE
LPGAT1	0.374762	LE
LRCH3	0.00884745	LE
LRIG2	0.214844	LE
LRP11	0.54516	LE
LRP6	0.242533	LE
LRP8	-0.328916	LE
LRRC57	-0.983567	LE
LRRC58	0.103634	LE
LRRC59	0.0592726	LE
LTB4R	0.922997	LE
LYSMD4	-2.2592	LE
MACF1	-0.0129689	LE
MAGOH	0.0562271	LE
MAP3K2	-0.0380271	LE
MAP3K3	0.303312	LE
MAP3K7	0.396542	LE
MAP4K2	-0.146626	LE
MAP4K5	0.338629	LE
MAPRE1	-0.598859	LE
MARCKSL1	0.205068	LE
MBNL3	-0.0243852	LE
MCFD2	0.520756	LE
MCUR1	-0.0742536	LE
MDM2	-0.331824	LE
MED18	0.198346	LE
MED29	-0.234695	LE
MEF2A	0.163421	LE
MEF2D	0.714143	LE
METTL13	0.347381	LE
METTL14	0.394944	LE
METTL2A	0.494241	LE
METTL7A	0.144129	LE
MFF	-0.245949	LE
MFSD9	-1.23355	LE
MGME1	0.404159	LE
MICALL1	-1.22173	LE
MIEF1	0.489544	LE
MKI67	-0.107982	LE
MLX	-1.19936	LE
MMS22L	0.314795	LE
MOB1A	0.497747	LE
MOCOS	-0.00308679	LE
MORC3	0.12754	LE
MPPE1	-0.187294	LE
MRPL32	0.531273	LE
MRPL34	0.124005	LE
MRPL42	-0.795907	LE
MRPL44	0.299169	LE
MRPS36	0.219506	LE
MSX1	0.677223	LE
MTAP	0.0123531	LE
MTG1	-1.48225	LE
MTHFD2	0.0839908	LE
MTMR12	0.0634637	LE
MTMR9	0.0924462	LE
MTRF1	-0.00368013	LE
MTX2	0.612108	LE
MXD4	-0.0897576	LE
MYC	0.222863	LE
MYCBP2	-0.0536951	LE
MYNN	-0.318589	LE
MYO9B	-0.56444	LE
N4BP1	0.663098	LE
NAA35	-0.284175	LE
NAA50	-0.0263709	LE
NABP2	-0.184075	LE
NACC2	-0.131835	LE
NAMPT	0.137685	LE
NAP1L1	0.452912	LE
NAPG	-0.481247	LE
NARF	0.130458	LE
NAT8L	-0.897801	LE
NCAPH	0.0729922	LE
NEDD4L	0.708805	LE
NENF	0.0343307	LE
NF2	0.327845	LE
NFATC2IP	0.0853106	LE
NGLY1	-0.388951	LE
NHSL1	-0.377598	LE
NIP7	-0.202975	LE
NIT2	-0.55483	LE
NKAP	-0.129202	LE
NOL11	0.332705	LE
NOL8	0.0221559	LE
NOP9	-1.39719	LE
NPAS2	-0.108211	LE
NPLOC4	-0.385596	LE
NQO1	0.344675	LE
NSUN3	-1.28702	LE
NT5C2	0.426017	LE
NUBP1	-0.0823962	LE
NUDT16	-0.86289	LE
NUDT21	0.440065	LE
NUDT5	-0.115788	LE
NUFIP2	0.644122	LE
NUMB	-0.385149	LE
NUP155	0.214965	LE
NUP98	-0.728687	LE
NUS1	0.464668	LE
NXF1	0.465757	LE
OAZ1	0.357383	LE
OAZ2	-0.281396	LE
OGFOD1	0.0823133	LE
OGT	-0.394397	LE
OPA1	-0.250841	LE
ORAI2	0.0211294	LE
ORC2	-0.408233	LE
OSBPL11	-0.0944649	LE
OTUD7B	0.0226916	LE
OXR1	0.473418	LE
PA2G4	0.34132	LE
PAFAH1B1	-0.0672708	LE
PAICS	0.238288	LE
PAIP2	0.168219	LE
PAK2	-0.299862	LE
PARP14	-0.310165	LE
PATL1	-0.0177962	LE
PAXBP1	0.21976	LE
PCCB	-0.0382205	LE
PCF11	1.87803	LE
PCM1	-0.0521843	LE
PDCD2	-0.226254	LE
PDCL3	0.508883	LE
PDHB	-0.686144	LE
PDPK1	-0.562564	LE
PDPR	0.0757604	LE
PDS5A	-0.0692918	LE
PEX11A	0.0508511	LE
PEX13	0.287638	LE
PEX2	-0.660901	LE
PGAM5	0.0241468	LE
PHACTR2	-0.00645909	LE
PHF21A	-0.454666	LE
PHKA2	-0.450753	LE
PHLDA1	-0.729035	LE
PHRF1	-0.420134	LE
PIAS2	-0.0895803	LE
PISD	-0.270859	LE
PITPNA	-0.00387144	LE
PLAC8	-0.392805	LE
PLAGL2	0.415703	LE
PLEKHG2	-2.67663	LE
PLK2	0.962697	LE
PLOD2	-0.285187	LE
PLRG1	0.294081	LE
PLSCR1	-0.0228769	LE
POLR1A	-0.427296	LE
POLR3D	-0.653528	LE
POLR3E	-0.210196	LE
POP4	-0.686547	LE
PPCDC	-1.34627	LE
PPIL2	-0.132601	LE
PPM1F	-0.301994	LE
PPM1K	-0.394241	LE
PPP1CC	0.0702338	LE
PPP1R7	0.160255	LE
PPP2R2D	0.21815	LE
PPP2R5E	0.397843	LE
PPP4R2	-0.623225	LE
PQBP1	-0.497434	LE
PREPL	-0.296933	LE
PRKRIP1	-0.227879	LE
PRPF38A	-0.241659	LE
PRPS1	0.0479557	LE
PRR11	0.136197	LE
PSAP	-0.0583245	LE
PSMC2	0.509355	LE
PSMD12	0.116644	LE
PSMG4	0.0495749	LE
PTP4A1	-0.319158	LE
PTPN11	0.203533	LE
PTPN14	-0.0802316	LE
PTPRA	-0.205258	LE
PURB	0.125768	LE
QSOX2	0.0257268	LE
RAB11A	0.116179	LE
RAB14	0.232955	LE
RAB21	0.123671	LE
RAB22A	0.477635	LE
RAB2A	0.127014	LE
RAB35	-0.184658	LE
RABIF	-0.578797	LE
RAD1	-0.164963	LE
RALA	0.471713	LE
RALBP1	0.283559	LE
RALGPS2	-1.20267	LE
RANBP1	0.0627904	LE
RANBP3	-0.0828339	LE
RAP1GDS1	0.175121	LE
RAP2C	0.439471	LE
RARA	0.122227	LE
RBBP4	0.858531	LE
RBBP5	0.141864	LE
RBFOX2	0.460117	LE
RBM14	-0.295125	LE
RBM17	0.332933	LE
RBM18	0.368784	LE
RBM28	-0.128715	LE
RBM3	-0.0243174	LE
RBM33	0.252889	LE
RBM48	-0.997021	LE
RBM7	1.34626	LE
RBM8A	0.0275888	LE
RCHY1	0.411734	LE
REEP3	0.0273204	LE
RFC2	0.173466	LE
RFC5	-1.50544	LE
RGP1	0.0963041	LE
RHOB	-0.695007	LE
RIT1	0.00390735	LE
RMND5A	0.670794	LE
RMND5B	-2.3978	LE
RNF114	-0.156681	LE
RNF126	-0.271224	LE
RNF141	0.0523921	LE
RNF149	0.0890006	LE
RNF214	-0.724406	LE
RNF216	-0.0384062	LE
RNF34	-0.205066	LE
RNF41	-1.70794	LE
ROCK2	-0.0724036	LE
RPAP2	1.47327	LE
RPAP3	-0.355556	LE
RPL17	0.662796	LE
RPL23	0.0871014	LE
RPN1	0.397017	LE
RPS6KA3	0.28588	LE
RPS8	0.053934	LE
RRAGC	0.0790339	LE
RRP8	0.0520809	LE
RSBN1	0.325574	LE
RSBN1L	0.281949	LE
RSL24D1	0.219052	LE
RSPRY1	0.459868	LE
RTCA	0.146442	LE
RTF1	0.282193	LE
RTN3	-0.0389444	LE
RTN4	0.098496	LE
RWDD4	0.412639	LE
SAP30L	0.491243	LE
SAR1A	-0.345377	LE
SAR1B	0.441586	LE
SAV1	-0.114812	LE
SC5D	-0.908438	LE
SCAF11	0.186358	LE
SCD	0.700319	LE
SCLT1	-0.141874	LE
SCO1	-0.420159	LE
SDC2	0.493285	LE
SDHD	0.724166	LE
SEC11A	0.183692	LE
SEC11C	0.609218	LE
SEC23IP	-0.113094	LE
SENP2	0.116508	LE
SERP1	-0.422152	LE
SERPINE1	-0.9959	LE
SESTD1	0.833953	LE
SETD6	-1.23694	LE
SF3A1	0.0885645	LE
SF3A3	0.421096	LE
SF3B3	-0.256902	LE
SFXN1	-0.0907249	LE
SGK3	0.158121	LE
SGPL1	-0.225933	LE
SGTB	-0.378377	LE
SH3GLB1	-0.373407	LE
SH3RF2	0.000665342	LE
SHB	-0.0395237	LE
SIK3	-0.204787	LE
SIRT5	-0.550294	LE
SIX1	0.180049	LE
SLC1A4	-0.234341	LE
SLC25A15	-0.383191	LE
SLC25A17	-0.471087	LE
SLC25A32	0.201735	LE
SLC25A33	0.727113	LE
SLC25A37	-0.13902	LE
SLC25A38	0.152756	LE
SLC25A46	-0.266815	LE
SLC2A1	-0.143066	LE
SLC2A3	-0.752342	LE
SLC30A1	0.73751	LE
SLC30A7	0.185251	LE
SLC31A1	0.125201	LE
SLC35B4	0.545035	LE
SLC35E3	-0.185183	LE
SLC41A2	-1.50713	LE
SLC46A1	-1.26711	LE
SLC47A1	-0.0574977	LE
SLC48A1	-0.699049	LE
SLC6A6	-0.653678	LE
SLC7A6	-0.431554	LE
SMAD4	0.609778	LE
SMAD6	-0.367805	LE
SMARCA1	-0.363369	LE
SMARCA4	-0.0636154	LE
SMARCA5	0.270577	LE
SMARCE1	0.72803	LE
SMIM15	-1.05512	LE
SNAP29	0.0170598	LE
SNAP47	-0.777315	LE
SNRNP200	0.081917	LE
SNRNP40	0.375337	LE
SNRPD3	-0.516124	LE
SNX13	0.378314	LE
SNX3	0.370449	LE
SNX33	-1.67372	LE
SNX8	-0.610018	LE
SOAT1	0.377536	LE
SOCS6	0.0646903	LE
SOD1	0.254592	LE
SP1	0.432318	LE
SP3	0.527989	LE
SPCS1	0.160144	LE
SPOPL	-0.22688	LE
SPPL2A	-0.312801	LE
SPPL3	0.905465	LE
SPRYD3	-1.96828	LE
SPTBN2	-1.72423	LE
SPTLC3	-0.122191	LE
SRD5A1	-0.158302	LE
SREBF1	0.341633	LE
SREK1	0.0691104	LE
SREK1IP1	0.76413	LE
SRP68	-0.370876	LE
SRSF5	-0.0839709	LE
SSX2IP	0.263175	LE
ST3GAL2	-2.28676	LE
STAM2	0.0982889	LE
STAT1	-0.379621	LE
STAT3	0.193983	LE
STAT5B	-0.0704331	LE
STAU1	-0.0783348	LE
STC2	-0.696891	LE
STK24	-0.318503	LE
STRN	-0.369611	LE
STX16	-0.0808973	LE
STX2	-0.0237877	LE
STX7	0.0976271	LE
STXBP4	-0.0479822	LE
STYX	-0.20329	LE
SUDS3	-0.267689	LE
SUMO2	0.402508	LE
SUPT4H1	-0.133581	LE
SURF4	0.229327	LE
SYAP1	0.149348	LE
SYS1	-0.937594	LE
SZRD1	0.0231723	LE
SZT2	-1.22173	LE
TAB2	0.226141	LE
TACC2	-0.2418	LE
TAF1C	-0.876369	LE
TAF4	0.21278	LE
TAX1BP3	-0.155202	LE
TBC1D1	0.163704	LE
TBC1D23	0.325403	LE
TBC1D9B	-0.581535	LE
TBL1XR1	0.255423	LE
TBPL1	0.645355	LE
TBRG1	-0.105793	LE
TBX3	-0.0350264	LE
TECPR2	0.0668716	LE
TEFM	-0.486555	LE
TFDP2	-0.300598	LE
TGFB1	-0.311126	LE
THOC7	0.294111	LE
TIAL1	-0.462025	LE
TIMM22	-1.12536	LE
TIMP2	-0.177476	LE
TIPIN	-0.0373025	LE
TK2	-0.386949	LE
TLN2	0.175677	LE
TM4SF1	-0.401742	LE
TM9SF2	0.46605	LE
TM9SF4	0.12877	LE
TMA16	-0.254553	LE
TMBIM6	0.100824	LE
TMCC1	1.08837	LE
TMED10	0.288548	LE
TMED9	-0.167259	LE
TMEM106C	-0.0929253	LE
TMEM120B	-0.864092	LE
TMEM135	-0.680537	LE
TMEM14A	0.162116	LE
TMEM170A	0.169663	LE
TMEM18	-0.504432	LE
TMEM19	-0.378069	LE
TMEM237	0.719678	LE
TMEM242	0.128372	LE
TMEM245	0.781225	LE
TMEM33	0.371863	LE
TMEM51	-0.0738284	LE
TMEM65	-1.01587	LE
TMEM87B	0.0464943	LE
TMOD3	-0.530097	LE
TNRC6A	0.265516	LE
TNRC6C	0.49944	LE
TOB2	0.130929	LE
TOLLIP	-0.136511	LE
TOM1L2	-0.486322	LE
TOX4	-0.928236	LE
TPM4	-0.00175737	LE
TPP1	-0.28239	LE
TPST2	-0.420631	LE
TPT1	0.120018	LE
TRAF7	0.363784	LE
TRAM2	0.0722977	LE
TRAPPC10	0.114022	LE
TRAPPC3	-0.0593814	LE
TRAPPC8	0.0183673	LE
TRIM13	0.512477	LE
TRIM23	0.308788	LE
TRIM56	-0.768386	LE
TRIP12	0.14994	LE
TRMT5	0.920717	LE
TSC1	0.376174	LE
TSC22D2	0.510733	LE
TSPAN14	0.232877	LE
TSR1	-0.576026	LE
TSR2	-0.195292	LE
TTC19	-0.177895	LE
TTC21B	0.501903	LE
TTC33	-0.540257	LE
TTC4	2.75097	LE
TTPAL	-0.844322	LE
TULP3	-0.40423	LE
TUSC2	0.297307	LE
TYSND1	-0.712713	LE
TYW3	0.179131	LE
TYW5	0.169063	LE
U2SURP	0.183069	LE
UBA2	0.325034	LE
UBAP1	-0.0294837	LE
UBE2A	-0.0945039	LE
UBE2D1	0.237083	LE
UBE2D2	0.117545	LE
UBE2J1	-0.0623488	LE
UBE2K	0.282277	LE
UBE2N	0.364955	LE
UBE3C	0.154324	LE
UBFD1	0.57326	LE
UBL4A	-0.28011	LE
UBLCP1	0.459845	LE
UBOX5	-0.425658	LE
UBR2	0.106744	LE
UBR5	-0.151481	LE
UBR7	0.100201	LE
UBTF	-0.183413	LE
UGCG	0.496087	LE
UGDH	0.220253	LE
URM1	-0.434765	LE
USP22	0.00641034	LE
USP3	0.0732675	LE
USP37	0.174325	LE
USP7	0.0834522	LE
USP9X	0.291382	LE
VANGL1	0.580971	LE
VMA21	0.298259	LE
VPS13D	0.00997077	LE
VPS33A	-0.014285	LE
VTA1	0.196634	LE
WBP11	0.195975	LE
WBP2	-0.127162	LE
WDR26	-0.122704	LE
WDR36	0.29828	LE
WDR43	0.224194	LE
WDR5	-0.0303169	LE
WDR73	-1.33043	LE
WDR91	-1.02908	LE
WIPF2	0.120519	LE
WWC1	0.182706	LE
WWTR1	-0.121259	LE
XPO5	-0.666536	LE
XXYLT1	0.140431	LE
YAF2	0.221055	LE
YIPF4	0.101271	LE
YIPF5	0.259839	LE
YKT6	0.23629	LE
YRDC	0.209787	LE
YTHDC2	0.355547	LE
YWHAB	0.308684	LE
ZBTB2	0.684614	LE
ZBTB7A	0.459987	LE
ZC3H8	0.410757	LE
ZC3HAV1	0.158409	LE
ZDHHC17	-0.0866771	LE
ZDHHC5	-0.0311707	LE
ZDHHC7	0.220095	LE
ZFP1	0.518406	LE
ZFP69B	-1.7677	LE
ZFPM1	0.593058	LE
ZMAT2	-0.594142	LE
ZMIZ1	-0.356552	LE
ZMIZ2	-1.43867	LE
ZMYM1	-0.356028	LE
ZMYND11	0.0936532	LE
ZNF121	0.264626	LE
ZNF134	-0.244095	LE
ZNF207	-0.310395	LE
ZNF234	-0.382463	LE
ZNF24	0.438873	LE
ZNF264	0.233952	LE
ZNF436	0.884068	LE
ZNF468	0.535703	LE
ZNF512B	-0.692167	LE
ZNF514	-1.33908	LE
ZNF526	-1.68416	LE
ZNF564	-0.859157	LE
ZNF592	-0.276947	LE
ZNF616	-0.940991	LE
ZNF644	0.23041	LE
ZNF669	-1.2899	LE
ZNF791	-0.295337	LE
ZNF830	0.222575	LE
ZNRF3	0.554948	LE
ZZZ3	0.463703	LE
ABCB10	0.609344	SH
ABHD11	-1.27185	SH
ACBD3	0.0866007	SH
ACTR3	0.143491	SH
ADI1	0.15733	SH
AHDC1	0.535159	SH
AJUBA	-0.607129	SH
AKIRIN1	0.113034	SH
AP1S3	0.3645	SH
APTX	-0.43534	SH
ARHGAP32	-0.212903	SH
ARHGAP35	-0.0793151	SH
ARL1	-0.0920403	SH
ARL4D	-0.964569	SH
ASPH	0.0376196	SH
ASXL1	-0.355212	SH
ATP1B1	-0.0351285	SH
ATRX	-0.151396	SH
ATXN1L	0.544626	SH
BLM	0.447965	SH
BRD4	-0.264136	SH
BRPF1	0.201063	SH
C11orf24	-0.853201	SH
C14orf119	-0.408779	SH
C18orf21	-0.558503	SH
C1orf52	-0.0334604	SH
C3orf38	0.414219	SH
C6orf62	-0.230306	SH
CAND1	0.738314	SH
CCDC43	-0.50384	SH
CCNB1	-0.619047	SH
CCNL2	-0.0895382	SH
CCT4	0.356884	SH
CD59	-0.367373	SH
CDC42	0.465871	SH
CDCA2	0.440323	SH
CDK9	-0.554302	SH
CEP41	0.418062	SH
CHD7	0.153171	SH
CLCN3	0.257727	SH
CLK3	0.01173	SH
COA3	-1.3531	SH
COMMD8	-0.156274	SH
CRIM1	-0.220167	SH
CSE1L	0.249073	SH
CSNK1A1	-0.00384168	SH
CXXC5	-0.274455	SH
CYP20A1	-0.103254	SH
DBR1	0.501366	SH
DCUN1D2	0.224789	SH
DENR	-0.11525	SH
DFFA	-1.31517	SH
DIP2B	0.0353151	SH
DLGAP5	-0.628966	SH
DNAJB4	0.371797	SH
DNAJC15	0.118502	SH
DNMT3A	-0.57913	SH
EEF1E1	0.212716	SH
EFR3A	-0.0423552	SH
ELL	-1.74966	SH
ELOVL6	-0.453875	SH
EMC8	-0.0913797	SH
EXOC5	-0.0275724	SH
FAM102A	-0.0128863	SH
FBXO45	0.121827	SH
FBXW11	0.534387	SH
FDFT1	-0.0662017	SH
FEM1B	0.564322	SH
FNDC3A	-0.0606308	SH
FOXRED2	-0.670321	SH
GATA2	0.0701884	SH
GATAD2B	0.147357	SH
GGH	0.452367	SH
GID4	-0.427631	SH
GLRX5	0.284231	SH
GRSF1	0.202468	SH
GSKIP	0.483118	SH
GTF2H1	0.487091	SH
HADHA	0.234537	SH
HIC2	0.129759	SH
HMGCR	0.271879	SH
HNRNPC	0.152228	SH
ID3	-0.460458	SH
INCENP	-0.62559	SH
INTS3	-0.707154	SH
INTS4	-0.517928	SH
IQCB1	0.841515	SH
ITGA6	0.43035	SH
JMJD4	-2.65328	SH
KIAA0753	-0.163721	SH
KIF3C	-0.520251	SH
KMT2C	0.162365	SH
LARP4	0.322013	SH
LCOR	0.43187	SH
LEMD2	-0.00927077	SH
LGR4	0.434431	SH
LIN7C	-0.13213	SH
LIN9	0.31593	SH
LITAF	0.168288	SH
LLPH	0.29975	SH
LRIF1	0.401244	SH
LRP5	0.163263	SH
LRPPRC	0.135721	SH
LUC7L	-0.457472	SH
MAK16	0.152248	SH
MAPK1IP1L	-0.0487266	SH
MARS2	-0.221727	SH
MAVS	-1.14294	SH
MDM4	-0.100507	SH
MEAF6	-0.180181	SH
METTL1	-2.85794	SH
MKRN2	-0.301494	SH
MORC2	0.0897728	SH
MRPS16	-0.658648	SH
MRPS18C	-0.717705	SH
MRPS28	0.633883	SH
MRPS7	-0.615923	SH
MYADM	-0.806225	SH
MYO9A	-0.192776	SH
MZT1	0.35604	SH
NAA30	-0.0271546	SH
NAGA	-0.892022	SH
NBN	-0.026033	SH
NME4	-0.290868	SH
NME6	-1.85971	SH
NMT2	-0.225956	SH
NOP14	-0.0315739	SH
OSER1	0.19331	SH
PET117	-1.36408	SH
PEX19	-0.941458	SH
PFAS	-0.822244	SH
PGK1	-0.0776928	SH
PGM2	-0.6623	SH
PGS1	0.082607	SH
PHF12	0.466812	SH
PIAS1	0.311265	SH
PINX1	-0.149491	SH
PITX1	-0.415996	SH
PLBD2	-1.0373	SH
PMPCB	-0.00673829	SH
PNN	0.474565	SH
PNPO	0.56584	SH
POLR1B	0.153947	SH
POLR1E	-0.369157	SH
POLR3A	0.0881411	SH
PPIC	-0.172117	SH
PPP1R13B	-1.18325	SH
PRKRA	0.074361	SH
PRPF40A	0.036397	SH
PTPN21	-0.350051	SH
PUM1	-0.0730928	SH
PUS3	0.216082	SH
RAB3GAP1	-0.248089	SH
RAB8A	-0.3386	SH
RAD23B	-0.0377285	SH
RAN	0.326457	SH
RCCD1	-1.5862	SH
REPS1	-0.217593	SH
RGL1	-0.720716	SH
RGS19	-0.620997	SH
RHNO1	-0.649852	SH
RIOK1	-0.0817716	SH
RNF44	-0.35958	SH
RPL13	-0.00291787	SH
RPL22	0.368077	SH
RUNDC1	-1.23106	SH
SAMD4B	-0.71452	SH
SAP18	0.222512	SH
SART3	0.169406	SH
SCCPDH	-0.503069	SH
SEC23B	-0.259591	SH
SENP1	0.543545	SH
SETD3	0.115555	SH
SFT2D1	0.0971457	SH
SKP1	0.155508	SH
SLBP	0.456557	SH
SLC12A2	0.163321	SH
SLC35F5	-0.791953	SH
SLC6A8	-0.568655	SH
SLC7A1	-0.0769181	SH
SMIM12	-0.508864	SH
SNX29	-0.108763	SH
SP4	0.490991	SH
SPRYD4	-1.49782	SH
SPRYD7	-0.152018	SH
SRSF3	0.45087	SH
SRSF7	0.359353	SH
STAT6	-0.842872	SH
STT3A	0.00104597	SH
SUMO1	0.391141	SH
SYNCRIP	0.174992	SH
TADA2B	0.107474	SH
TBCEL	-0.700091	SH
TCTN3	-0.0718789	SH
TEAD3	-0.723589	SH
TFCP2	-0.537966	SH
THAP1	-0.260898	SH
TIMM8A	-1.86051	SH
TM9SF3	-0.0263758	SH
TMEM144	-0.303876	SH
TNFAIP8	-0.221727	SH
TP53RK	-0.0425243	SH
TRA2B	0.232627	SH
TRAF4	-0.126987	SH
TRIM44	0.106327	SH
TRIM8	-0.384549	SH
TRIO	0.00145781	SH
TRIQK	0.484327	SH
TRMT10C	-0.154689	SH
TRNP1	-0.598454	SH
TSN	0.308397	SH
TSPAN6	0.0891422	SH
TXNL4A	-0.152334	SH
UBE2F	-0.273547	SH
UBTD2	0.412435	SH
UGGT1	-0.0272887	SH
USO1	0.0338396	SH
USP13	-0.354769	SH
UTP14C	0.591918	SH
UTP15	0.541736	SH
VASN	-0.0450447	SH
VCPIP1	0.0510663	SH
VEGFA	-0.126879	SH
VEZF1	0.925756	SH
VRK1	0.60315	SH
WAC	0.0876303	SH
WDR77	-0.905663	SH
WFS1	-0.165247	SH
WWP1	-0.0694563	SH
XIAP	0.106862	SH
XRCC2	-0.783763	SH
XRCC5	-0.186801	SH
ZBTB21	0.682695	SH
ZFYVE16	-0.165931	SH
ZMPSTE24	0.135825	SH
ZNF142	-0.695181	SH
ZNF195	-0.207264	SH
ZNF277	0.047693	SH
ZNF473	-0.188096	SH
ZNF639	0.0949453	SH
ZNF805	0.247758	SH
ZRANB1	-0.0772241	SH
ZSCAN29	0.0338448	SH

## Sheet: Fig. 5e_2
gene_symbol	RS.delta.JTEvDMSO	APA
ABCD3	0.699615	LE
ABL2	1.51804	LE
ACAD9	0.666691	LE
ACAP3	2.28116	LE
ACAT2	0.711041	LE
ACOT9	1.13596	LE
ACSL3	1.2384	LE
ACSL5	0.894405	LE
ACTN4	3.29308	LE
ACTR8	0.943245	LE
ADAM22	2.17383	LE
ADAT2	1.20483	LE
ADNP	1.0191	LE
ADORA2B	1.29478	LE
AFF4	0.910181	LE
AFG3L2	1.18735	LE
AGAP1	1.76947	LE
AGFG1	1.0544	LE
AGPAT3	3.56571	LE
AHCYL1	1.12998	LE
AIMP1	0.96574	LE
AK1	1.87072	LE
AKAP1	0.902711	LE
AKAP8	1.55947	LE
AKIP1	0.881519	LE
ALAD	1.28437	LE
ALDH6A1	1.6858	LE
ALG3	2.18777	LE
ALMS1	1.79976	LE
ANKRD40	1.52874	LE
ANKRD9	1.69008	LE
ANP32A	1.5147	LE
AP2A2	2.01975	LE
AP5B1	1.71075	LE
AP5M1	0.872872	LE
APEX2	1.45861	LE
APOL2	1.79918	LE
APPBP2	1.33851	LE
AQR	1.67476	LE
ARF1	0.608142	LE
ARF4	0.914419	LE
ARF6	0.93834	LE
ARHGAP5	1.49686	LE
ARHGEF28	2.32193	LE
ARID1A	2.17411	LE
ARID3A	1.75517	LE
ARPC5L	0.572392	LE
ARPP19	1.14214	LE
ASB1	1.01642	LE
ASCC1	1.70594	LE
ASPM	1.99262	LE
ATAD2	1.21714	LE
ATG13	1.73361	LE
ATG3	1.14374	LE
ATG4B	2.10296	LE
ATMIN	1.32856	LE
ATP1B3	1.61074	LE
ATP2B1	1.02841	LE
ATP6V1C1	1.13811	LE
ATP8B2	1.34104	LE
ATXN3	0.642739	LE
AURKA	0.997247	LE
AVL9	0.885187	LE
BACE1	1.2668	LE
BAMBI	2.13592	LE
BARD1	1.78311	LE
BAZ2A	1.3696	LE
BCL9L	4.63625	LE
BFAR	2.66051	LE
BLVRA	2.17656	LE
BNIP3	0.569968	LE
BRAP	1.47295	LE
BRAT1	2.4081	LE
BRF2	0.0547658	LE
BRWD3	1.00792	LE
BSG	2.42413	LE
BTBD7	1.78994	LE
BTF3L4	1.80686	LE
BTRC	1.32194	LE
BYSL	0.9481	LE
C11orf58	0.808401	LE
C12orf73	0.0882519	LE
C15orf39	1.65897	LE
C16orf72	1.28219	LE
C17orf75	2.55133	LE
C18orf25	1.42084	LE
C18orf54	2.44007	LE
C1R	-0.684498	LE
C2orf49	0.957648	LE
CABLES1	3.57185	LE
CACUL1	1.8902	LE
CACYBP	1.16479	LE
CALM3	1.52231	LE
CASP2	0.832686	LE
CBFB	1.38328	LE
CBX3	1.55119	LE
CC2D1B	3.87201	LE
CCDC25	0.789297	LE
CCNA2	1.22365	LE
CCNG2	-1.70966	LE
CCNY	1.09269	LE
CCSER2	1.71305	LE
CD164	0.578262	LE
CDCA7	1.68321	LE
CDIP1	1.57412	LE
CDK6	2.46014	LE
CDON	1.33435	LE
CDT1	1.57483	LE
CEBPG	0.534249	LE
CENPL	0.701381	LE
CERS6	1.06181	LE
CFL2	1.58695	LE
CGGBP1	1.4746	LE
CHCHD4	1.83382	LE
CHKA	2.69235	LE
CHORDC1	0.922896	LE
CHST7	0.497375	LE
CHSY1	0.982863	LE
CHTOP	1.94658	LE
CIAO1	1.59063	LE
CIAPIN1	1.16055	LE
CISD2	1.86429	LE
CKAP2	1.75168	LE
CLGN	1.55522	LE
CLHC1	1.35884	LE
CLN5	0.973575	LE
CLN8	1.17871	LE
CLSTN1	1.67844	LE
CLTC	1.64895	LE
CNN3	0.859751	LE
CNOT1	1.79471	LE
CNOT10	0.972583	LE
CNOT8	1.35621	LE
CNST	1.29112	LE
COA4	1.16522	LE
COBL	2.75975	LE
COG7	1.01741	LE
COPS3	1.46997	LE
CPSF6	0.781555	LE
CREBL2	1.61872	LE
CRNKL1	1.43154	LE
CRTC1	2.53967	LE
CSNK1G3	1.07671	LE
CSTF1	2.0083	LE
CSTF2	1.55296	LE
CTDSPL2	1.54852	LE
CTNNA1	0.535159	LE
CTNNBIP1	1.47566	LE
CTU1	1.64682	LE
CYFIP2	1.68433	LE
DBT	1.54689	LE
DCTD	0.953177	LE
DCTN4	1.41074	LE
DDA1	1.90862	LE
DDHD1	0.96035	LE
DDX27	1.40332	LE
DEPDC1	1.96034	LE
DERL1	1.60961	LE
DGAT2	2.7956	LE
DHX36	1.06003	LE
DIABLO	0.601836	LE
DIAPH2	2.66719	LE
DIS3	1.47796	LE
DIS3L	0.915214	LE
DKC1	2.14324	LE
DLG3	0.600024	LE
DLGAP4	1.43061	LE
DNAJA1	0.872042	LE
DNAJB11	-0.158698	LE
DNAJB12	2.26532	LE
DNAJC16	1.45491	LE
DNAJC30	0.0916428	LE
DNAJC5	1.32605	LE
DPH5	1.57435	LE
DPM2	0.340749	LE
DPP8	1.54055	LE
DPY19L4	1.47975	LE
DROSHA	1.73422	LE
DSC2	0.332575	LE
DSG2	1.60769	LE
DSN1	2.3121	LE
DSTN	1.53204	LE
DTWD1	1.49499	LE
DUSP1	0.671871	LE
DUSP3	2.92314	LE
DYNC1LI1	1.40466	LE
DZIP1	0.909962	LE
DZIP3	1.38654	LE
ECHDC1	0.427603	LE
EED	1.12299	LE
EEF2K	1.23516	LE
EI24	1.7475	LE
EIF1	1.27589	LE
EIF1AD	1.8935	LE
EIF1AX	2.05805	LE
EIF2AK2	1.37166	LE
EIF2S1	1.15094	LE
EIF3F	2.87016	LE
EIF4A2	1.33036	LE
EIF5A2	1.33201	LE
ELAVL1	1.42065	LE
ELP3	1.56023	LE
ENAH	3.05821	LE
ENGASE	2.65527	LE
ENPP1	1.80649	LE
ENY2	4.24793	LE
EPC2	1.84086	LE
EPCAM	1.33532	LE
ERCC8	1.59238	LE
ERP44	1.15017	LE
ESYT2	2.40234	LE
ETF1	1.95436	LE
EWSR1	1.98358	LE
EXOSC6	0.106802	LE
FAM104A	1.40858	LE
FAM118A	0.625531	LE
FAM120AOS	0.746182	LE
FAM120B	1.76963	LE
FAM168A	1.60976	LE
FAM169A	1.13187	LE
FAM177A1	3.80941	LE
FAM210A	0.982734	LE
FAM76A	2.0378	LE
FAM76B	1.93141	LE
FAN1	2.48082	LE
FANCI	2.10761	LE
FBXO21	0.953446	LE
FBXO22	0.788477	LE
FBXO28	3.39738	LE
FBXO33	0.827308	LE
FBXW2	0.961108	LE
FKBP5	1.16418	LE
FLVCR1	1.85545	LE
FOXK2	1.3159	LE
FOXP4	3.71243	LE
FOXQ1	0.685982	LE
FZD6	1.1361	LE
G3BP2	1.84069	LE
GAB1	1.10437	LE
GALNT10	2.03973	LE
GALNT11	0.141973	LE
GALNT2	1.39029	LE
GAS8	1.68144	LE
GATAD2A	3.11544	LE
GDAP2	1.37875	LE
GDE1	1.72172	LE
GEMIN6	0.676054	LE
GGA2	1.4958	LE
GGPS1	1.80408	LE
GK	1.82431	LE
GLUL	3.0761	LE
GMCL1	1.11484	LE
GNA13	1.02845	LE
GNAI1	0.775832	LE
GNAS	0.875331	LE
GOLT1B	1.82062	LE
GPBP1	1.38666	LE
GPN2	0.890328	LE
GPR157	1.81419	LE
GPT2	2.48306	LE
GRB10	1.47379	LE
GRB2	1.20509	LE
GSE1	1.12911	LE
GSK3B	2.03894	LE
GSR	0.796413	LE
GTF2A1	1.85088	LE
GTF2F2	2.01053	LE
GTF3C1	2.74468	LE
GTF3C3	0.861507	LE
GTF3C4	2.72796	LE
HADHB	1.2284	LE
HCCS	0.564744	LE
HELZ	1.69312	LE
HERC4	1.11753	LE
HERPUD2	1.37655	LE
HIBCH	1.51558	LE
HIPK3	1.62844	LE
HMGN4	0.0459862	LE
HNRNPDL	2.61918	LE
HOMER1	1.76656	LE
HSPA4	1.9723	LE
IBA57	1.11211	LE
ICMT	3.07581	LE
IFIT5	1.261	LE
IGF2BP2	1.42561	LE
IKBKB	1.84064	LE
IL13RA1	1.70198	LE
IL17RA	2.51684	LE
IMP4	1.43095	LE
INIP	2.16832	LE
INTS6	3.55157	LE
IPO5	1.62042	LE
IQSEC1	1.24437	LE
IRF1	2.22819	LE
ISCA1	0.559751	LE
ISCU	1.13095	LE
ISG20	1.45148	LE
IVNS1ABP	0.879154	LE
JARID2	2.50138	LE
KANK2	0.684112	LE
KAT7	0.855447	LE
KATNBL1	1.61405	LE
KBTBD6	0.721836	LE
KHNYN	1.35917	LE
KIAA0586	0.919169	LE
KIAA0930	2.74282	LE
KIF13A	0.925528	LE
KLHDC10	0.989084	LE
KLHDC2	0.828745	LE
KLHL26	1.84753	LE
KLHL28	2.21512	LE
KLHL42	5.5731	LE
KLHL5	0.608839	LE
KNTC1	1.11666	LE
KPNA1	2.22974	LE
KPNA2	1.26003	LE
KPNB1	1.84889	LE
KRAS	1.86463	LE
KRIT1	0.959673	LE
LACTB2	1.51147	LE
LAMP1	1.11562	LE
LDB1	1.76016	LE
LEMD3	1.56447	LE
LGALS8	2.55045	LE
LGALSL	4.09976	LE
LMBRD2	2.3053	LE
LMF1	2.52327	LE
LMO4	2.99203	LE
LOX	0.332575	LE
LPGAT1	2.83847	LE
LRCH3	1.66355	LE
LRIG2	3.76081	LE
LRP11	0.778052	LE
LRP6	1.93189	LE
LRRC57	-0.271128	LE
LRRC58	1.6561	LE
LTB4R	4.73883	LE
LYSMD4	0.306752	LE
MACF1	2.19461	LE
MAGOH	1.82325	LE
MAP3K2	1.29489	LE
MAP3K3	2.27058	LE
MAP3K7	1.15808	LE
MAPRE1	1.3917	LE
MARCKSL1	0.615821	LE
MBNL3	1.88808	LE
MCFD2	1.12063	LE
MCUR1	1.51138	LE
MDM2	2.01897	LE
MED18	0.402586	LE
MED29	1.9504	LE
MEF2A	1.45256	LE
MEF2D	2.69979	LE
METTL13	0.614928	LE
METTL14	1.33587	LE
METTL2A	1.88945	LE
METTL7A	0.975278	LE
MFF	1.31395	LE
MFSD9	2.10478	LE
MGME1	2.12632	LE
MICALL1	1.46359	LE
MKI67	2.58257	LE
MLX	1.27955	LE
MMS22L	1.09346	LE
MOB1A	1.39907	LE
MPPE1	1.47887	LE
MRPL32	1.30521	LE
MRPL42	1.45153	LE
MRPL44	1.36625	LE
MRPS36	1.99829	LE
MSX1	1.53805	LE
MTG1	-0.050911	LE
MTHFD2	1.07517	LE
MTMR12	1.62359	LE
MTRF1	1.21281	LE
MXD4	2.06394	LE
MYC	1.04093	LE
MYCBP2	2.13737	LE
N4BP1	1.60765	LE
NAA35	1.68333	LE
NAA50	1.4416	LE
NACC2	1.64324	LE
NAMPT	1.1007	LE
NAP1L1	0.992334	LE
NAPG	1.81848	LE
NARF	5.10178	LE
NAT8L	3.28646	LE
NCAPH	0.911483	LE
NEDD4L	1.51522	LE
NENF	1.61365	LE
NF2	1.76398	LE
NFATC2IP	2.17329	LE
NGLY1	1.32992	LE
NHSL1	1.16164	LE
NIP7	0.319234	LE
NIT2	0.482382	LE
NOL11	0.878275	LE
NPAS2	1.69624	LE
NQO1	2.69524	LE
NSUN3	1.27687	LE
NT5C2	1.09313	LE
NUBP1	0.949333	LE
NUDT16	1.66425	LE
NUDT5	1.26051	LE
NUFIP2	2.52826	LE
NUS1	1.20623	LE
OAZ1	1.229	LE
OAZ2	1.2661	LE
OGFOD1	2.06345	LE
OPA1	1.69771	LE
ORAI2	0.824955	LE
ORC2	1.73983	LE
OSBPL11	1.69235	LE
OXR1	0.753853	LE
PAIP2	0.514215	LE
PAK2	0.989329	LE
PARP14	1.62041	LE
PATL1	1.10756	LE
PAXBP1	1.65123	LE
PCCB	1.21059	LE
PCF11	2.16476	LE
PCM1	1.05889	LE
PDCD2	2.37428	LE
PDCL3	1.88861	LE
PDHB	1.32783	LE
PDPR	0.824071	LE
PDS5A	1.90043	LE
PEX13	1.10819	LE
PEX2	1.63957	LE
PGAM5	1.30415	LE
PHF21A	2.25531	LE
PHKA2	1.19881	LE
PHLDA1	2.81732	LE
PHRF1	0.858029	LE
PIAS2	0.963391	LE
PISD	1.74697	LE
PLAC8	-0.133202	LE
PLK2	1.59561	LE
PLRG1	0.855139	LE
PLSCR1	1.75603	LE
POLR1A	4.90606	LE
POLR3D	0.596884	LE
POLR3E	1.00631	LE
POP4	3.43585	LE
PPCDC	0.397974	LE
PPIL2	2.38407	LE
PPM1F	1.60099	LE
PPM1K	1.5377	LE
PPP1CC	1.07998	LE
PPP1R7	2.49365	LE
PPP2R2D	1.08961	LE
PPP2R5E	1.57396	LE
PPP4R2	1.10585	LE
PQBP1	1.75256	LE
PREPL	1.21337	LE
PRKRIP1	1.6564	LE
PRPF38A	1.5658	LE
PRPS1	0.843309	LE
PSAP	1.106	LE
PSMC2	0.415617	LE
PSMD12	2.86489	LE
PSMG4	1.75586	LE
PTP4A1	2.41044	LE
PTPN11	0.746044	LE
PTPRA	2.4964	LE
PURB	3.05878	LE
RAB11A	1.20717	LE
RAB14	1.25239	LE
RAB21	1.91585	LE
RAB22A	1.04041	LE
RAB2A	1.57181	LE
RAB35	1.76437	LE
RABIF	1.18982	LE
RAD1	1.57626	LE
RALA	1.362	LE
RALBP1	1.34292	LE
RALGPS2	2.26476	LE
RAP1GDS1	0.5591	LE
RAP2C	1.1101	LE
RBBP4	1.16233	LE
RBFOX2	1.7772	LE
RBM17	1.14003	LE
RBM18	3.87591	LE
RBM28	1.90187	LE
RBM3	1.77043	LE
RBM33	0.890164	LE
RBM48	1.86522	LE
RCHY1	1.31393	LE
REEP3	3.00736	LE
RFC2	0.378731	LE
RFC5	0.615366	LE
RGP1	0.4229	LE
RIT1	1.6427	LE
RMND5A	2.35784	LE
RMND5B	2.73668	LE
RNF126	2.57038	LE
RNF149	1.35383	LE
RNF214	0.965208	LE
RNF216	2.67373	LE
RNF34	1.71086	LE
RNF41	1.56916	LE
ROCK2	0.860639	LE
RPAP2	1.3338	LE
RPAP3	1.35227	LE
RPL23	1.01412	LE
RPN1	1.42813	LE
RPS6KA3	1.32359	LE
RPS8	0.571734	LE
RRAGC	2.071	LE
RRP8	0.00674385	LE
RSBN1L	1.45009	LE
RSL24D1	1.98464	LE
RSPRY1	1.60758	LE
RTCA	0.989765	LE
RTF1	2.67915	LE
RTN3	1.03305	LE
RTN4	0.750768	LE
RWDD4	2.06693	LE
SAP30L	3.85571	LE
SAR1B	1.70936	LE
SAV1	1.19587	LE
SC5D	1.06917	LE
SCAF11	1.18741	LE
SCD	2.29308	LE
SCLT1	1.24142	LE
SCO1	0.564198	LE
SDC2	1.68205	LE
SEC11A	1.70197	LE
SEC11C	1.56966	LE
SEC23IP	1.54908	LE
SENP2	2.4335	LE
SERP1	1.3638	LE
SERPINE1	0.518968	LE
SESTD1	2.628	LE
SETD6	1.52101	LE
SF3A1	2.28623	LE
SF3A3	1.58275	LE
SFXN1	2.03553	LE
SGK3	2.16763	LE
SGPL1	1.22711	LE
SGTB	0.0510002	LE
SH3GLB1	2.40443	LE
SH3RF2	5.0797	LE
SIK3	1.45779	LE
SIX1	0.803161	LE
SLC1A4	3.57573	LE
SLC25A17	0.976554	LE
SLC25A32	0.885711	LE
SLC25A37	3.9094	LE
SLC25A38	1.31093	LE
SLC25A46	1.65278	LE
SLC2A1	1.23608	LE
SLC2A3	1.87371	LE
SLC30A1	1.90012	LE
SLC30A7	0.911368	LE
SLC31A1	1.88352	LE
SLC35B4	2.14524	LE
SLC41A2	2.51507	LE
SLC46A1	3.48601	LE
SLC6A6	1.42689	LE
SLC7A6	2.09709	LE
SMAD4	1.24529	LE
SMAD6	0.841797	LE
SMARCA1	1.29933	LE
SMARCA4	1.64855	LE
SMARCE1	1.51228	LE
SMIM15	0.712204	LE
SNAP29	2.35033	LE
SNAP47	1.64628	LE
SNRNP200	1.878	LE
SNRNP40	1.34494	LE
SNX13	1.13191	LE
SNX3	0.89033	LE
SNX33	1.52085	LE
SNX8	1.75252	LE
SOAT1	1.99674	LE
SOCS6	1.10566	LE
SOD1	0.330817	LE
SP1	3.3621	LE
SP3	1.18168	LE
SPCS1	0.117476	LE
SPPL2A	1.1629	LE
SPRYD3	1.59805	LE
SPTBN2	0.497222	LE
SPTLC3	1.39021	LE
SREBF1	2.19685	LE
SREK1	1.99777	LE
SREK1IP1	1.6901	LE
SRP68	1.44433	LE
SRSF5	1.43984	LE
SSX2IP	2.38797	LE
ST3GAL2	0.672168	LE
STAM2	0.867929	LE
STAT1	0.896541	LE
STAT3	1.76244	LE
STAT5B	2.13005	LE
STAU1	0.522837	LE
STC2	0.864667	LE
STK24	1.48227	LE
STX2	1.40085	LE
STX7	3.36032	LE
STXBP4	0.922747	LE
SUDS3	2.16726	LE
SUPT4H1	0.933462	LE
SURF4	1.6406	LE
SZRD1	1.75558	LE
TAB2	1.84904	LE
TACC2	2.15292	LE
TAF1C	2.2069	LE
TAF4	1.15506	LE
TAX1BP3	-0.027924	LE
TBC1D1	0.93146	LE
TBC1D23	1.21408	LE
TBL1XR1	1.15589	LE
TBPL1	1.45851	LE
TBX3	1.18582	LE
TECPR2	1.13442	LE
TEFM	0.633239	LE
TGFB1	0.0549145	LE
THOC7	1.64913	LE
TIAL1	1.11498	LE
TIMM22	0.974483	LE
TIMP2	1.37154	LE
TIPIN	0.52241	LE
TLN2	3.22166	LE
TM4SF1	0.698091	LE
TM9SF2	1.29274	LE
TM9SF4	0.782229	LE
TMBIM6	1.27839	LE
TMCC1	1.18155	LE
TMED10	1.6941	LE
TMEM106C	1.7824	LE
TMEM120B	3.23292	LE
TMEM135	2.6908	LE
TMEM18	1.22682	LE
TMEM19	0.662965	LE
TMEM242	2.02907	LE
TMEM33	2.08962	LE
TMEM51	1.37988	LE
TMEM87B	0.947491	LE
TMOD3	4.77593	LE
TNRC6A	1.97725	LE
TNRC6C	1.41117	LE
TOB2	0.899245	LE
TOLLIP	0.78373	LE
TOM1L2	0.436477	LE
TOX4	1.78699	LE
TPM4	1.39457	LE
TPT1	0.417723	LE
TRAF7	2.20799	LE
TRAM2	1.67408	LE
TRAPPC3	1.64899	LE
TRAPPC8	0.670342	LE
TRIM23	1.58846	LE
TRIP12	1.68488	LE
TRMT5	1.65535	LE
TSC1	1.27674	LE
TSC22D2	3.77105	LE
TSPAN14	3.50228	LE
TSR1	2.44665	LE
TSR2	1.72161	LE
TTC19	1.34352	LE
TTC21B	3.46863	LE
TTC33	0.661449	LE
TTC4	0.643662	LE
TTPAL	1.94094	LE
TULP3	1.28736	LE
TYSND1	2.06317	LE
TYW3	1.42004	LE
TYW5	1.90163	LE
U2SURP	1.25084	LE
UBA2	0.608719	LE
UBAP1	1.43339	LE
UBE2A	2.01465	LE
UBE2D1	-0.624848	LE
UBE2D2	1.6922	LE
UBE2J1	1.14965	LE
UBE2K	1.6164	LE
UBE2N	0.960675	LE
UBE3C	1.62824	LE
UBFD1	0.868333	LE
UBL4A	1.60991	LE
UBLCP1	2.36423	LE
UBOX5	1.1503	LE
UBR2	1.54044	LE
UBR5	1.19148	LE
UBR7	1.59165	LE
UBTF	3.04637	LE
UGCG	0.866099	LE
UGDH	1.50818	LE
USP22	0.956351	LE
USP37	1.80048	LE
USP7	1.36196	LE
USP9X	3.07908	LE
VANGL1	1.92292	LE
VMA21	1.11585	LE
VPS13D	2.0183	LE
VTA1	4.67593	LE
WBP11	1.27901	LE
WDR26	1.61712	LE
WDR36	2.48958	LE
WDR43	1.67826	LE
WDR5	2.73004	LE
WDR73	1.1092	LE
WDR91	2.04298	LE
WWC1	1.74842	LE
WWTR1	1.228	LE
XXYLT1	1.29426	LE
YAF2	2.32833	LE
YIPF4	0.815297	LE
YIPF5	1.80132	LE
YKT6	1.82512	LE
YTHDC2	1.08561	LE
ZBTB2	2.08981	LE
ZC3H8	1.1655	LE
ZC3HAV1	1.98566	LE
ZDHHC17	0.337855	LE
ZDHHC5	1.24675	LE
ZDHHC7	0.588519	LE
ZFP1	0.875606	LE
ZFPM1	3.54101	LE
ZMAT2	1.04256	LE
ZMIZ1	1.82132	LE
ZMIZ2	2.65215	LE
ZMYM1	1.39204	LE
ZMYND11	1.17135	LE
ZNF121	1.4229	LE
ZNF207	1.35223	LE
ZNF234	1.4239	LE
ZNF24	1.35469	LE
ZNF264	0.1223	LE
ZNF436	0.321397	LE
ZNF526	0.691481	LE
ZNF592	2.01372	LE
ZNF644	0.977553	LE
ZNF669	1.36637	LE
ZNF791	1.05229	LE
ZNF830	0.192965	LE
ZNRF3	3.13226	LE
ZZZ3	0.788384	LE
ABCB10	1.24848	SH
ACBD3	0.954636	SH
ACTR3	1.79423	SH
ADI1	1.32768	SH
AHDC1	1.99069	SH
AKIRIN1	1.31037	SH
AP1S3	2.49267	SH
APTX	1.05186	SH
ARHGAP32	1.75484	SH
ARHGAP35	3.4763	SH
ARL1	0.9254	SH
ARL4D	2.15458	SH
ASPH	1.9202	SH
ASXL1	1.16613	SH
ATP1B1	1.05377	SH
ATRX	2.68233	SH
BLM	1.68338	SH
C11orf24	1.80494	SH
C14orf119	1.5072	SH
C18orf21	0.757141	SH
C1orf52	2.62081	SH
C3orf38	2.45462	SH
CAND1	1.89058	SH
CCDC43	1.67514	SH
CCNB1	2.81307	SH
CCNL2	2.60801	SH
CCT4	1.44123	SH
CDC42	0.996003	SH
CDCA2	0.501814	SH
CEP41	1.82898	SH
CHD7	0.877073	SH
CLCN3	1.18901	SH
CLK3	1.13448	SH
COA3	0.452611	SH
COMMD8	1.45943	SH
CRIM1	1.32712	SH
CSE1L	0.846748	SH
CSNK1A1	2.36969	SH
CYP20A1	1.45925	SH
DBR1	1.36202	SH
DFFA	0.773501	SH
DIP2B	1.30952	SH
DLGAP5	1.2049	SH
DNAJC15	1.30592	SH
DNMT3A	1.69111	SH
EFR3A	0.961883	SH
ELL	2.90819	SH
ELOVL6	1.72002	SH
EMC8	2.15129	SH
EXOC5	1.50235	SH
FBXO45	2.27077	SH
FBXW11	0.948396	SH
FDFT1	1.52228	SH
FEM1B	0.80778	SH
FNDC3A	1.20999	SH
FOXRED2	1.10809	SH
GATA2	2.25196	SH
GATAD2B	1.51268	SH
GGH	0.993866	SH
GID4	3.41894	SH
GLRX5	0.93136	SH
GRSF1	1.62354	SH
GSKIP	2.7754	SH
GTF2H1	2.15587	SH
HADHA	1.6896	SH
HIC2	1.51205	SH
ID3	1.19716	SH
INCENP	0.811016	SH
INTS4	1.68044	SH
IQCB1	1.01469	SH
ITGA6	1.84798	SH
JMJD4	0.867802	SH
KIAA0753	1.19744	SH
KIF3C	2.52761	SH
KMT2C	1.10686	SH
LARP4	1.70421	SH
LEMD2	2.67012	SH
LIN7C	0.408827	SH
LIN9	1.00269	SH
LITAF	1.57299	SH
LLPH	0.0475284	SH
LRIF1	1.46038	SH
LRP5	1.69056	SH
LRPPRC	1.40112	SH
MAK16	2.69066	SH
MAPK1IP1L	2.14977	SH
MAVS	0.427687	SH
MDM4	3.42555	SH
MEAF6	0.582537	SH
MKRN2	0.7568	SH
MORC2	1.41453	SH
MRPS18C	0.615976	SH
MRPS28	0.862479	SH
MRPS7	1.30776	SH
MYO9A	2.0626	SH
NAA30	1.46867	SH
NAGA	0.0689767	SH
NBN	0.814696	SH
NMT2	1.62814	SH
OSER1	1.21227	SH
PFAS	1.05484	SH
PGK1	1.40365	SH
PGM2	1.17664	SH
PIAS1	1.02865	SH
PITX1	-0.130867	SH
PLBD2	0.628605	SH
PMPCB	1.6045	SH
PNN	1.29339	SH
POLR1B	1.65521	SH
POLR1E	0.514374	SH
POLR3A	1.48651	SH
PPP1R13B	2.33887	SH
PRKRA	2.21308	SH
PRPF40A	1.32095	SH
PTPN21	1.75434	SH
PUM1	2.11066	SH
PUS3	1.45794	SH
RAB3GAP1	1.69506	SH
RAD23B	1.512	SH
RAN	1.86859	SH
REPS1	1.33376	SH
RGL1	2.30658	SH
RGS19	1.96272	SH
RIOK1	1.54971	SH
RNF44	2.21893	SH
RPL13	2.51469	SH
RUNDC1	1.33342	SH
SAMD4B	2.12723	SH
SAP18	2.56994	SH
SART3	1.45196	SH
SCCPDH	1.38366	SH
SEC23B	1.79024	SH
SENP1	2.00233	SH
SETD3	1.18175	SH
SFT2D1	2.54831	SH
SKP1	0.54278	SH
SLBP	0.93579	SH
SLC12A2	2.07862	SH
SLC6A8	2.38823	SH
SLC7A1	2.16471	SH
SMIM12	-0.944756	SH
SNX29	0.896967	SH
SP4	0.328986	SH
SPRYD4	0.307333	SH
SRSF3	0.996619	SH
SRSF7	1.10122	SH
STAT6	2.40868	SH
SUMO1	0.688954	SH
TADA2B	0.161692	SH
TBCEL	0.918391	SH
TCTN3	1.71097	SH
TEAD3	1.61118	SH
TFCP2	0.866616	SH
THAP1	-0.185215	SH
TIMM8A	0.910305	SH
TM9SF3	1.50651	SH
TMEM144	2.04845	SH
TNFAIP8	3.13799	SH
TP53RK	1.32732	SH
TRA2B	0.725986	SH
TRAF4	1.26369	SH
TRIM44	0.673676	SH
TRIM8	1.45241	SH
TRIO	0.55968	SH
TRIQK	1.16979	SH
TRMT10C	0.893806	SH
TRNP1	2.11331	SH
TSN	1.30568	SH
TSPAN6	1.41938	SH
TXNL4A	1.16185	SH
UBTD2	1.73562	SH
UGGT1	2.26908	SH
USO1	1.2573	SH
USP13	2.20936	SH
UTP14C	0.720287	SH
UTP15	0.834076	SH
VASN	2.19536	SH
VCPIP1	3.54356	SH
VEGFA	1.90296	SH
VEZF1	1.05649	SH
WAC	1.58423	SH
WFS1	1.44139	SH
WWP1	2.30612	SH
XIAP	1.46922	SH
XRCC2	1.07332	SH
XRCC5	1.89261	SH
ZBTB21	2.81197	SH
ZFYVE16	1.41424	SH
ZMPSTE24	1.92253	SH
ZNF195	4.82822	SH
ZNF277	1.31256	SH
ZNF805	0.450001	SH
ZRANB1	1.42821	SH
ZSCAN29	2.29305	SH

## Sheet: Fig. 5gh
gene_symbol	REDi1.HeLa_1_9h	regu.adj.HeLa_1_9h	REDi1.HeLa_10_9h	regu.adj.HeLa_10_9h	REDi1.HepG2_1_7h	regu.adj.HepG2_1_7h	REDi1.HepG2_10_7h	regu.adj.HepG2_10_7h
AADAT	1.12953	NO	0.408151	NO	1.68499	NO	2.58896	lengthened
ABCA7	1.52582	lengthened	1.23107	NO	0.626783	NO	0.939622	NO
ABCB8	1.51331	lengthened	0.770856	NO	0.663603	NO	0.392007	NO
ABCC1	1.24633	lengthened	-0.445351	NO	-0.182544	NO	0.660627	lengthened
ABCC2	4.58496	NO	1.80735	NO	0.217365	NO	0.578139	lengthened
ABCC3	1.70695	NO	-0.667131	NO	0.866869	lengthened	1.0942	lengthened
ABCC5	0.203027	NO	0.692509	NO	1.5566	lengthened	1.14032	lengthened
ABCD1	-0.0106697	NO	0.172488	NO	2.24031	lengthened	2.52982	lengthened
ABCD3	0.340491	NO	1.36634	NO	2.67963	lengthened	2.5075	lengthened
ABHD12	-0.423612	NO	0.424809	NO	0.678979	lengthened	1.04319	lengthened
ABI2	0.205029	NO	1.37297	lengthened	1.83709	lengthened	2.179	lengthened
ABRAXAS2	0.123735	NO	-0.966554	NO	0.813231	lengthened	0.585602	NO
ABTB2	1.47961	NO	-0.997744	NO	0.358703	NO	-0.818175	shortened
ACACA	-1.07812	NO	-1.51371	shortened	0.061323	NO	0.162836	NO
ACAP2	0.741082	NO	-0.0144996	NO	0.232834	NO	1.53817	lengthened
ACBD6	-1.82065	NO	-1.30058	NO	-0.850622	NO	-1.44151	shortened
ACOT7	1.4517	NO	0.102362	NO	0.870004	NO	1.18616	lengthened
ACSL4	2.22917	NO	-0.956132	NO	0.993537	lengthened	1.18171	lengthened
ACTR3B	1.79764	NO	0.891967	NO	-0.916413	NO	-1.3489	shortened
ADAM9	0.893085	NO	0.118644	NO	-0.0430687	NO	1.70526	lengthened
ADARB1	1.02245	NO	2.13726	lengthened	0.333424	NO	2.30451	lengthened
ADNP	1.00397	lengthened	-0.763605	shortened	-0.475306	shortened	0.127605	NO
ADPGK	-0.155683	NO	-0.0484681	NO	0.121231	NO	0.639668	lengthened
AFF1	2.74846	NO	1.43296	NO	0.710493	NO	1.03242	lengthened
AGAP3	0.410399	NO	0.713979	lengthened	0.372291	NO	0.131778	NO
AGBL5	0.728698	NO	-0.303907	NO	0.293535	NO	0.964899	lengthened
AGK	0.308122	NO	1.09954	NO	-0.839801	NO	-1.36003	shortened
AGL	1.91714	NO	-1.07173	NO	1.1763	lengthened	0.928504	lengthened
AHDC1	-0.0155969	NO	-0.895303	NO	0.731804	NO	1.57311	lengthened
AHI1	-1.04439	NO	-3.1964	NO	2.46047	lengthened	1.7625	lengthened
AIG1	1.66802	NO	0.915111	NO	0.677791	NO	1.83046	lengthened
AIMP2	-0.0375256	NO	-0.322096	NO	-0.152331	NO	-0.585589	shortened
AK2	0.305313	lengthened	0.360848	lengthened	1.28181	lengthened	1.16823	lengthened
AK3	0.47541	NO	-0.459432	NO	0.293241	NO	0.418811	lengthened
AK4	0.971986	NO	-0.0320612	NO	0.741779	lengthened	1.31539	lengthened
AKAP9	0.832055	NO	2.92892	NO	-4.05658	shortened	-3.24101	shortened
AKIRIN2	0.378512	NO	0.038068	NO	0.972412	lengthened	2.44838	lengthened
ALG10B	2.53197	lengthened	2.16016	lengthened	3.09899	lengthened	5.45744	lengthened
ALG11	-1.02647	NO	1.43296	NO	3.12553	lengthened	1.54057	NO
ALG13	0.261239	NO	1.26218	NO	1.29683	NO	1.46234	lengthened
ALG9	1.42802	NO	0.909585	NO	0.811422	NO	1.086	lengthened
AMDHD2	1.23049	lengthened	0.425555	NO	0.904399	lengthened	-0.22526	NO
ANAPC1	0.758992	NO	1	NO	3.69116	lengthened	3.94642	lengthened
ANAPC15	1.58084	NO	2.36077	lengthened	0.241389	NO	1.16092	NO
ANAPC16	1.0108	NO	1.71941	lengthened	-0.10666	NO	-0.308332	NO
ANAPC7	-0.0336281	NO	0.4221	NO	0.625938	NO	0.954233	lengthened
ANKEF1	0.29956	NO	3.20163	lengthened	3.43074	lengthened	4.48252	lengthened
ANKLE2	0.527293	NO	1.67792	lengthened	0.73416	lengthened	1.46216	lengthened
ANKMY1	0.289507	NO	1.28951	NO	-2.60511	shortened	-0.422906	NO
ANKRD10	-0.0921628	NO	0.180057	NO	0.668407	lengthened	1.69087	lengthened
ANKRD11	0.395409	NO	0.646441	NO	0.577545	NO	0.933883	lengthened
ANKRD13D	1.09592	NO	0.604071	NO	-0.145198	NO	-3.02621	shortened
ANKRD16	2.48543	NO	2.61471	NO	-0.0364234	NO	4.53343	lengthened
ANKRD17	-0.0181473	NO	-1.26082	NO	-0.130755	NO	0.571311	lengthened
ANKRD28	0.764456	NO	1.3594	NO	1.96438	lengthened	3.28353	lengthened
ANKS1A	2.4619	NO	-0.464886	NO	0.731197	NO	2.14138	lengthened
ANKS6	0.474597	NO	0.555215	NO	1.14232	NO	1.40836	lengthened
ANXA4	-0.716207	NO	-0.321928	NO	0.442777	lengthened	1.19748	lengthened
AOPEP	1.2639	lengthened	1.73697	lengthened	0.625743	NO	1.52692	lengthened
AP1S2	0.695489	NO	-0.297255	NO	0.890057	NO	1.32044	lengthened
AP2A2	2.249	NO	-0.458585	NO	-1.0215	shortened	-1.13862	shortened
AP3M2	0.63743	NO	1.78427	NO	-1.25698	NO	-2.60986	shortened
AP4M1	-1.34792	NO	-2.69632	shortened	-1.65862	NO	-2.75816	shortened
APPBP2	0.424854	NO	-0.150901	NO	1.07653	lengthened	1.23388	lengthened
ARHGAP17	0.509014	NO	0.415037	NO	0.499102	NO	1.63277	lengthened
ARHGAP39	2.26679	NO	2.12928	NO	-0.169925	NO	-2.73697	shortened
ARHGEF18	-0.437191	NO	-0.869621	NO	-0.664463	NO	-1.12525	shortened
ARID2	-0.46756	NO	-0.385592	NO	1.45817	lengthened	0.159778	NO
ARID5B	1	NO	0.204519	NO	-1.81642	shortened	-0.894875	NO
ARL6IP6	0.768674	NO	0.372253	NO	0.425806	NO	0.673187	lengthened
ARMH3	0.652709	NO	0.878985	NO	2.37638	lengthened	2.03427	lengthened
ARPC5	0.633386	NO	-0.0749413	NO	-0.788003	shortened	0.12043	NO
ARPIN-AP3S2	0.244901	NO	0.914753	NO	-0.172126	NO	-0.636794	shortened
ARRDC1	-0.29956	NO	-1.77761	NO	-0.458913	NO	-1.81936	shortened
ASNSD1	2.21083	lengthened	0.218698	NO	0.851317	NO	1.27818	lengthened
ASPH	-0.175754	NO	-0.0816944	NO	0.282036	NO	0.424618	lengthened
ASS1	0.586488	NO	0.272003	NO	1.00184	lengthened	1.44884	lengthened
ASXL1	-0.0295758	NO	0.524865	NO	0.716447	lengthened	0.630734	lengthened
ATAD1	1.4463	NO	0.745044	NO	1.18422	lengthened	0.937293	lengthened
ATF2	-0.900464	NO	-0.900464	NO	0.494907	NO	1.10207	lengthened
ATG4C	-1.63743	NO	-2.37926	NO	3.75489	lengthened	1.32193	NO
ATL2	0.286621	NO	-0.902933	NO	0.445658	NO	0.433029	lengthened
ATP13A3	2.87494	lengthened	0.0322066	NO	0.493272	NO	0.748165	lengthened
ATP2A2	1.66936	lengthened	2.38949	lengthened	2.62574	lengthened	2.94546	lengthened
ATP6V1D	0.509719	NO	0.290216	NO	-0.706485	shortened	-0.035504	NO
ATRX	-0.776225	NO	-2.11064	shortened	-0.366957	NO	-0.515221	NO
ATXN1L	1.0072	NO	1.07039	NO	0.681824	NO	1.3604	lengthened
ATXN2L	0.511028	NO	-0.39304	NO	0.664088	lengthened	2.09418	lengthened
B3GAT3	2.43211	NO	0.988504	NO	-1.75824	shortened	-0.0164881	NO
B3GNTL1	1.03953	NO	1.94642	NO	3.06728	lengthened	3.6617	lengthened
B4GALT5	1.81032	lengthened	0.806201	NO	0.727953	lengthened	0.864991	lengthened
B9D2	0.290547	NO	0.692349	NO	-3.06864	shortened	-3.62936	shortened
BACE1	2.25711	NO	1.10237	NO	1.83173	lengthened	1.35129	lengthened
BAG2	0.270604	NO	0.279044	NO	0.0183693	NO	0.88792	lengthened
BAIAP2	2.50396	lengthened	2.61913	lengthened	1.334	NO	0.206451	NO
BANP	-0.310957	NO	-0.00934887	NO	1.59242	lengthened	0.95818	lengthened
BARD1	-1.10904	NO	-2.31366	NO	0.439176	NO	0.956468	lengthened
BAX	0.838637	NO	0.364054	NO	-0.331061	NO	-1.44328	shortened
BCAP29	1.42764	lengthened	1.42318	lengthened	1.21032	NO	1.3505	NO
BCCIP	0.350769	NO	0.852377	lengthened	1.04735	lengthened	0.674059	lengthened
BCL10	1.02554	NO	-0.574694	NO	2.35384	lengthened	1.34233	NO
BCL2L13	0.35181	NO	0.512136	NO	2.88683	lengthened	0.412902	NO
BCOR	0.247196	NO	0.579178	NO	1.04806	lengthened	1.64974	lengthened
BFAR	0.174137	NO	0.593399	NO	0.676763	lengthened	1.18699	lengthened
BMP1	1.80411e-16	NO	-0.399977	NO	2.26303	lengthened	0.353637	NO
BOD1L1	-0.928167	NO	0.0384741	NO	-2.59163	shortened	-1.45294	NO
BORCS8-MEF2B	2.02975	NO	3.80735	lengthened	2.43172	NO	0.0331669	NO
BPTF	1.23611	lengthened	0.55141	NO	0.0654025	NO	0.163363	NO
BRAP	0.10806	NO	0.574236	NO	-2.86129	shortened	-0.262656	NO
BRD1	3.2114	lengthened	0.732149	NO	-0.120816	NO	0.869416	NO
BRD4	0.789351	lengthened	1.62007	lengthened	0.780661	lengthened	0.752389	lengthened
BRIX1	0.16242	NO	-0.31671	NO	1.27563	lengthened	2.69349	lengthened
BUB1	2.0156	NO	0.510708	NO	-0.699835	NO	-1.08876	shortened
BUB3	1.34132	lengthened	0.761685	NO	0.389731	NO	0.706145	lengthened
C11orf24	1.30283	lengthened	0.972669	lengthened	-0.219599	NO	-0.35485	NO
C11orf58	0.632189	NO	-0.0793176	NO	-0.95719	shortened	-0.586784	NO
C16orf72	-0.374558	NO	0.38383	NO	0.801516	lengthened	2.36224	lengthened
C1orf112	0.35911	NO	-0.918138	NO	0.0465426	NO	-1.15277	shortened
C1orf159	0.908695	NO	0.799761	NO	0.278859	NO	-2.50567	shortened
C1orf43	0.408895	NO	0.850164	lengthened	1.55545	lengthened	1.03849	lengthened
C1RL	4.02237	lengthened	2.22882	NO	1.9936	NO	0.519671	NO
C22orf39	0.786221	NO	0.72168	NO	2.88465	lengthened	2.25359	lengthened
C2orf74	-2.82059	NO	-1.06054	NO	-0.413812	NO	1.19408	lengthened
CABIN1	0.0191088	NO	-0.628031	NO	-0.511927	shortened	-0.605036	shortened
CALM2	0.523221	lengthened	-0.145507	NO	-0.0547042	NO	0.546947	lengthened
CAMK2G	0.324472	NO	3.57876	lengthened	-0.0582202	NO	0.0584034	NO
CAMKMT	2.57374	NO	-0.656878	NO	-1.10188	shortened	0.336809	NO
CAMLG	-0.438215	NO	0.75249	NO	1.39366	lengthened	2.71882	lengthened
CAPN15	0.62293	NO	1.83299	lengthened	1.60753	lengthened	2.8692	lengthened
CASP3	0.982298	NO	-0.97904	NO	0.501834	NO	1.00069	lengthened
CASP8	0.351628	NO	0.98536	NO	-0.45174	NO	0.846811	lengthened
CASP9	0.321928	NO	-1.09954	NO	0.669478	NO	1.94742	lengthened
CBL	0.635589	NO	3.24521	NO	0.867951	NO	2.04003	lengthened
CBR4	-0.424987	NO	0.546444	NO	-0.850581	shortened	-0.539775	NO
CBWD1	0.485427	NO	-0.628744	NO	-1.13637	shortened	0.596367	NO
CCDC138	1.78036	lengthened	2.34299	lengthened	2.82136	lengthened	2.90202	lengthened
CCDC18	3.64386	NO	-0.241008	NO	1.15948	NO	1.81873	lengthened
CCDC82	0.270089	NO	0.819428	NO	1.34019	NO	3.64929	lengthened
CCDC93	0.86618	NO	0.728984	NO	0.268766	NO	0.867153	lengthened
CCND3	0.578486	NO	0.723773	NO	-1.17764	shortened	-1.36923	shortened
CCT4	0.616235	lengthened	0.95018	lengthened	1.42218	lengthened	1.46059	lengthened
CD164	0.271853	NO	0.63372	NO	0.79146	lengthened	1.65738	lengthened
CD2AP	0.606905	NO	2.04289	NO	0.337635	NO	1.01818	lengthened
CD320	0.962976	NO	-0.999085	NO	-0.695488	shortened	-1.26593	shortened
CD46	0.373327	NO	0.0483587	NO	0.185416	NO	1.04396	lengthened
CD58	-0.924899	NO	-1.73421	NO	2.078	lengthened	-0.890289	NO
CDC16	1.9072	lengthened	1.0256	NO	-0.169718	NO	-0.276716	NO
CDC23	1.12653	lengthened	2.02224	lengthened	3.38561	lengthened	3.62114	lengthened
CDC42BPA	1.48845	NO	0.152851	NO	-1	shortened	0.152003	NO
CDC42EP1	1.36479	NO	0.242964	NO	-0.874449	shortened	-1.54329	shortened
CDCA8	-0.535364	NO	-1.12433	NO	0.487501	NO	0.860809	lengthened
CDK5RAP3	-0.668537	NO	-2.37515	shortened	-1.22897	NO	-1.7029	NO
CDKAL1	1.87732	NO	-0.189661	NO	-0.0448551	NO	-0.520065	shortened
CDKN2AIPNL	0.336945	NO	0.464324	NO	0.212994	NO	1.94996	lengthened
CDR2	0.624961	NO	-0.345292	NO	2.075	lengthened	2.87311	lengthened
CELF1	-0.0205717	NO	-0.106758	NO	-0.240345	NO	-0.550692	shortened
CENATAC	1.0932	NO	0.193363	NO	-1.58099	shortened	-1.70486	shortened
CENPK	-0.0324215	NO	0.792007	NO	1.30453	lengthened	1.65652	lengthened
CEP104	0.377115	NO	0.538866	NO	-0.983572	NO	-1.6058	shortened
CEP250	0.0811257	NO	-0.539026	NO	1.65657	lengthened	1.51218	lengthened
CEP43	0.718129	NO	0.34657	NO	-0.574574	shortened	0.356455	NO
CEP57	0.819955	NO	0.470891	NO	-0.0263582	NO	1.02768	lengthened
CEP57L1	0.593612	NO	1.95207	NO	3.44455	lengthened	3.2381	lengthened
CEP68	0.292782	NO	1.95109	lengthened	-0.0437276	NO	0.345775	NO
CERT1	0.514573	NO	0.652077	NO	1.86394	lengthened	2.86394	lengthened
CFAP36	0.768608	NO	0.995378	NO	-0.157852	NO	3.70323	lengthened
CFLAR	0.136067	NO	1.02492	NO	1.98836	lengthened	2.49634	lengthened
CHAF1A	-0.210111	NO	0.282701	NO	-0.885749	shortened	-2.00811	shortened
CHAMP1	0.648237	NO	0.88375	NO	1.18015	lengthened	0.495862	NO
CHCHD3	-1.43161	shortened	-0.822604	NO	1.66189	lengthened	1.78163	lengthened
CHD1L	-0.919399	NO	-1.39418	shortened	0.184222	NO	-0.0670497	NO
CHD8	-1.70643	NO	-2.05324	NO	-1.37029	shortened	-0.501058	NO
CHD9	0.233806	NO	-0.828136	NO	0.887318	lengthened	0.178487	NO
CHEK2	-0.0614005	NO	0.283248	NO	0.723006	NO	1.31744	lengthened
CHMP4A	-1.00982	NO	-1.01512	NO	-0.340097	NO	-1.1533	shortened
CHRNA5	-0.366782	NO	0.0291463	NO	1.08504	NO	1.43296	lengthened
CHUK	0.448901	NO	0.571583	NO	0.428334	NO	1.1062	lengthened
CIRBP	0.436086	NO	1.98679	lengthened	1.14961	lengthened	0.633335	lengthened
CISD1	-0.387667	NO	-0.0910633	NO	-0.0857299	NO	-0.851608	shortened
CLASP1	-0.237864	NO	-0.915936	NO	0.836703	lengthened	0.950114	lengthened
CMBL	0.664522	lengthened	1.47196	lengthened	0.436674	NO	2.69219	lengthened
CMC2	0.392794	NO	-0.0703893	NO	0.728595	NO	1.28014	lengthened
CMTM7	0.880418	NO	-0.566347	NO	-0.620759	shortened	-1.06177	shortened
CNIH4	1.22422	lengthened	1.43802	lengthened	1.10036	lengthened	1.20285	lengthened
CNOT2	0.821609	NO	-1.5008	NO	0.892687	lengthened	1.07555	lengthened
CNOT3	1.56294	NO	2.1479	NO	0.755344	NO	3.10977	lengthened
CNOT6L	3.84036	lengthened	4.00886	lengthened	2.18251	lengthened	1.61923	lengthened
CNOT7	0.0374656	NO	0.0543362	NO	0.203829	NO	0.589862	lengthened
CNPY2	0.713739	lengthened	0.968101	lengthened	0.974908	lengthened	1.56643	lengthened
COA4	1.00682	NO	-1.02899	NO	-0.967466	shortened	-0.787208	shortened
COG3	-1.79355	NO	-0.552541	NO	0.00473792	NO	1.62987	lengthened
COG8	0.900464	NO	3.22239	lengthened	2.66227	lengthened	5.46962	lengthened
COQ4	0.356652	NO	0.571371	NO	1.18308	lengthened	0.651977	lengthened
COTL1	-0.0256226	NO	-0.497253	NO	1.26281	NO	2.17574	lengthened
COX11	0.0318531	NO	-0.170075	NO	0.421333	NO	-0.821498	shortened
CPEB4	0.381307	NO	-0.603263	NO	0.140178	NO	0.993947	lengthened
CPSF2	2.49992	lengthened	0.516814	NO	0.527003	NO	0.391502	NO
CPSF6	1.92629	lengthened	0.705755	NO	0.0141328	NO	0.724618	lengthened
CPSF7	0.525513	NO	0.307746	NO	0.2452	NO	0.831687	lengthened
CRACD	-0.192645	NO	0.169925	NO	0.736966	NO	5.05889	lengthened
CRAT	0.452512	NO	0.690672	NO	1.76795	lengthened	0.832532	NO
CREBZF	0.321775	NO	1.41484	lengthened	-0.665897	NO	0.024086	NO
CROCC	0.0281969	NO	1.47999	NO	-1.81729	shortened	-0.394279	NO
CSE1L	0.694558	NO	0.371612	NO	0.123509	NO	0.513342	lengthened
CSNK2A1	-0.110727	NO	1.62906	lengthened	3.01975	lengthened	3.58737	lengthened
CSNK2A2	0.999299	lengthened	1.46009	lengthened	0.941652	lengthened	1.87434	lengthened
CST3	0.35945	NO	1.01476	NO	1.08334	lengthened	1.29679	lengthened
CSTF3	0.982575	lengthened	2.05012	lengthened	1.98511	lengthened	2.15478	lengthened
CTDSPL2	0.0752063	NO	-0.203137	NO	0.273803	NO	1.58496	lengthened
CTSC	0.624443	lengthened	1.03779	lengthened	1.0584	lengthened	1.42589	lengthened
CTTN	0.846732	NO	1.31002	lengthened	1.20301	lengthened	1.32345	lengthened
CUL4A	0.419431	NO	0.962577	lengthened	0.668409	lengthened	0.666564	lengthened
CUX1	0.401774	NO	-0.0198996	NO	-1.25399	shortened	-0.643358	shortened
CXADR	0.228965	NO	0.0561152	NO	0.94573	lengthened	1.16697	lengthened
CYHR1	1.28293	NO	2.31615	lengthened	3.2236	lengthened	3.1109	lengthened
D2HGDH	2.30812	NO	0.72316	NO	-1.76553	shortened	-1.40324	NO
DAGLB	0.343623	NO	-0.921997	NO	-1.43639	shortened	-1.35444	shortened
DAP3	-0.161375	NO	0.213115	NO	0.337172	NO	0.604524	lengthened
DBF4	1.11189	NO	0.261243	NO	1.56497	lengthened	1.47799	lengthened
DCAF17	0.251539	NO	2.36257	NO	1.01596	NO	4.14963	lengthened
DCP2	1.14958	NO	2.18133	lengthened	1.39176	lengthened	1.23133	lengthened
DCUN1D3	-0.415037	NO	2.49185	NO	-0.563699	NO	1.08671	lengthened
DCUN1D4	2.04857	lengthened	0.880301	NO	1.12865	lengthened	0.957616	lengthened
DCUN1D5	-0.376387	NO	-0.347307	NO	0.54899	NO	2.35249	lengthened
DDAH1	1.21958	NO	-0.945604	NO	0.317924	NO	0.687032	lengthened
DDIT3	-0.137504	NO	-0.652077	NO	-1.08632	shortened	-1.73614	shortened
DDX31	-1.10138	NO	3.70948	lengthened	1.81836	lengthened	1.47449	lengthened
DDX50	-0.292105	NO	-1.96442	shortened	-0.171551	NO	-0.626714	NO
DDX52	0.500823	NO	0.658779	NO	0.914944	lengthened	1.20664	lengthened
DDX55	0.177114	NO	-0.169024	NO	-0.292573	NO	-1.06088	shortened
DEGS1	0.895303	NO	-0.561116	NO	0.717617	NO	1.20868	lengthened
DENND5B	0.0201104	NO	-0.26093	NO	-0.39097	NO	3.59838	lengthened
DGCR8	0.208587	NO	-0.431157	NO	-0.78795	NO	-0.883355	shortened
DGKZ	1.02054	lengthened	0.380373	NO	1.32242	lengthened	1.66811	lengthened
DHX30	-0.851658	NO	-1.19129	shortened	-0.185541	NO	0.178356	NO
DHX34	-2.18352	shortened	-1.38983	NO	-0.0329146	NO	-0.884523	NO
DIAPH2	0.938727	NO	-0.103093	NO	2.19238	lengthened	2.52862	lengthened
DIAPH3	4.43945	lengthened	1.53998	NO	0.557427	NO	0.299014	NO
DIDO1	0.518873	NO	-0.430501	NO	-0.863181	shortened	0.681962	lengthened
DIS3L2	0.295456	NO	1.58496	NO	3.13955	lengthened	3.06281	lengthened
DISP1	1.25831	NO	-1.19438	NO	2.56253	lengthened	1.87447	NO
DMXL2	0.0801703	NO	-1.85626	NO	-2.21501	shortened	-1.18948	NO
DNAJB4	-0.6102	NO	-2.13695	NO	-3.39788	shortened	-2.56986	shortened
DNAJB6	0.64172	lengthened	0.795275	lengthened	1.43367	lengthened	2.11437	lengthened
DNAJC12	0.231947	NO	0.506621	NO	1.67807	NO	2.16993	lengthened
DNAJC2	1.67486	lengthened	-0.459458	NO	-0.140604	NO	0.32046	NO
DNAJC21	0.260726	NO	-0.19097	NO	-0.92994	shortened	-1.09911	shortened
DNAJC4	-0.954196	NO	-1.36923	NO	0.914565	NO	2.67619	lengthened
DNAL4	0.352302	NO	0.0892673	NO	2.7047	NO	4.13245	lengthened
DOCK4	-0.13493	NO	-1.55943	NO	0.671234	lengthened	0.164862	NO
DOCK6	1	NO	1.39119	NO	-1.38658	shortened	-1.81697	shortened
DOCK7	0.74066	NO	1.15855	NO	1.3726	lengthened	1.07674	lengthened
DPP9	0.30053	NO	0.629959	NO	0.654441	lengthened	0.317917	NO
DPY30	0.814444	NO	0.680823	NO	1.17328	lengthened	0.933515	NO
DST	0.374396	NO	-0.947533	NO	-1.47846	shortened	-0.308122	NO
DUS2	-0.506333	NO	-0.619373	NO	2.10881	lengthened	1.01651	NO
DUS4L-BCAP29	-0.858872	NO	0.190684	NO	2.56036	lengthened	1.98026	NO
E2F6	1.04069	NO	1.29123	NO	0.321768	NO	0.996126	lengthened
EARS2	0.220842	NO	0.574074	NO	-0.720864	NO	-0.941018	shortened
EFCAB11	-2.32193	NO	-3.73697	NO	-1.28475	shortened	-1.27424	shortened
EFCAB14	0.597165	NO	0.0948491	NO	0.321693	NO	1.23977	lengthened
EFCAB2	-2.16549	shortened	-0.105148	NO	-1.1822	NO	-0.990219	NO
EGFR	0.996031	NO	-1.54325	shortened	-0.426533	NO	-0.419284	NO
EGLN1	0.753	NO	-0.985709	NO	0.202393	NO	0.738308	lengthened
EHBP1	1.35602	NO	2.68589	lengthened	0.0160592	NO	0.274418	NO
EIF2A	0.453173	NO	1.33055	lengthened	0.950852	NO	1.44746	lengthened
EIF2AK2	-1.74275	NO	-1.1867	NO	0.18717	NO	2.08973	lengthened
EIF2AK3	1.09163	NO	0.654225	NO	0.821599	NO	1.01728	lengthened
EIF4E2	0.898983	lengthened	1.2841	lengthened	1.58304	lengthened	1.84705	lengthened
EIF4EBP2	1.72553	NO	-0.2716	NO	0.749787	lengthened	0.749378	lengthened
ELK4	-0.0146468	NO	1.0193	NO	0.78566	NO	2.34613	lengthened
ELOB	0.254137	NO	0.681799	lengthened	2.15995	lengthened	2.37117	lengthened
ELOVL5	0.0287693	NO	0.587085	NO	0.535229	NO	1.78543	lengthened
ELP4	-1.01687	NO	-1.92376	NO	-2.02744	shortened	-0.52922	NO
EMSY	2.22677	NO	-2.27895	shortened	0.656592	NO	0.26755	NO
ENTPD4	2.38827	NO	0.819428	NO	-1.50456	shortened	-1.82577	shortened
EPB41L5	1.11103	NO	3.58496	NO	2.16993	lengthened	2.83688	lengthened
EPDR1	0.871267	NO	0.397335	NO	0.269122	NO	1.29751	lengthened
EPS15L1	1.52561	lengthened	1.30204	lengthened	-0.193127	NO	0.520477	NO
EPS8	1.05445	NO	-1.65605	NO	-0.262829	NO	0.563972	lengthened
ERBB2	-1.85106	NO	-2.36807	shortened	0.0998316	NO	-0.430408	NO
ERCC1	0.955877	NO	2.04281	lengthened	0.9095	NO	0.475693	NO
ERCC2	0.687324	NO	0.548126	NO	1.19299	lengthened	0.474049	NO
ERCC3	2.88452	NO	0.0183785	NO	-0.885736	shortened	-0.655508	shortened
ERCC6	1	NO	0.192645	NO	-2.76755	shortened	-1.2854	NO
ERCC8	1.28951	NO	2.55459	NO	1.31675	lengthened	1.25543	lengthened
EXOC6	-1.03171	NO	-0.768674	NO	-1.30238	NO	-1.87036	shortened
EYA3	1.7813	NO	1.60455	NO	0.775546	NO	0.716407	lengthened
EZH1	1.10893	NO	2.37197	NO	1.03242	NO	1.97728	lengthened
FAAP20	0.70776	NO	1.02606	NO	0.585781	NO	1.02583	lengthened
FAF2	-0.0669452	NO	-1.50555	NO	0.602875	NO	1.64771	lengthened
FAM104B	0.501907	NO	1.39499	lengthened	0.659925	NO	1.46479	lengthened
FAM114A1	1.27481	NO	1.26894	NO	2.27648	lengthened	0.689413	NO
FAM118A	0.0995357	NO	2.6845	NO	-1.2712	shortened	-0.982539	NO
FAM120C	1.58496	NO	0.605524	NO	1.35663	lengthened	1.926	lengthened
FAM13A	4.54057	lengthened	1.22862	NO	0.273746	NO	0.345726	NO
FAM13B	1.72122	NO	0.711239	NO	-0.987029	shortened	-1.12682	shortened
FAM177A1	1.50893	lengthened	1.74339	lengthened	0.053578	NO	-0.22056	NO
FAM193B	3.0534	lengthened	1.04496	NO	0.0732174	NO	-0.236106	NO
FAM3C	2.1611	NO	-0.187627	NO	-0.462066	NO	-1.42455	shortened
FAM83D	0.937913	NO	0.0823026	NO	0.667259	lengthened	0.506238	lengthened
FANCC	1.06761	NO	0.949959	NO	0.536868	NO	-1.12854	shortened
FANCL	3.62936	lengthened	2.91886	lengthened	-0.458048	NO	-1.08568	shortened
FASTKD1	0.502861	NO	-1.74723	NO	-0.00505436	NO	-1.19401	shortened
FAT1	2.11189	NO	0.505235	NO	0.0513109	NO	0.53836	lengthened
FBXL20	0.870232	NO	0.0956522	NO	0.289024	NO	-1.17829	shortened
FBXO10	0.499926	NO	-1.45943	NO	1.57616	lengthened	1.77212	lengthened
FBXO21	1.19931	NO	1.30307	NO	-0.608232	NO	-0.946244	shortened
FBXO3	0.117984	NO	1.36432	NO	3.5656	lengthened	2.26303	NO
FBXO43	-1.41504	NO	-1	NO	1.8324	NO	2.64636	lengthened
FBXW8	2.66588	NO	0.0365259	NO	2.32193	lengthened	2.73027	lengthened
FCHSD2	2.36923	NO	0.70044	NO	0.391088	NO	1.01031	lengthened
FDX2	-0.314109	NO	-2.0126	NO	-1.88137	shortened	-2.87732	shortened
FERMT2	0.100801	NO	0.302819	NO	-1.50851	shortened	0.173193	NO
FGFR1	0.522294	NO	0.26255	NO	0.591275	lengthened	0.0260852	NO
FGFR1OP2	0.70986	NO	0.65375	NO	1.59335	lengthened	1.28154	lengthened
FHL3	1.57749	NO	-1.19631	NO	-1.96253	shortened	-3.86711	shortened
FIP1L1	1.02906	NO	1.68226	NO	0.450036	NO	0.970407	lengthened
FKBP10	-0.362692	NO	-0.0753186	NO	0.212893	NO	0.528695	lengthened
FLAD1	0.288624	NO	1.965	lengthened	2.24627	lengthened	2.58703	lengthened
FLCN	1.28674	NO	1.72224	NO	2.52316	lengthened	2.72669	lengthened
FMNL2	0.805445	NO	0.26748	NO	-0.124963	NO	-0.59078	shortened
FNBP1	0.640962	NO	1.1559	lengthened	0.821606	lengthened	0.723845	lengthened
FNDC3B	0.771059	NO	-1.09425	NO	0.130569	NO	0.989442	lengthened
FNTA	0.881983	NO	-0.631201	NO	0.567065	lengthened	0.694643	lengthened
FOSL1	0.0555949	NO	-0.462502	NO	-0.703178	NO	-2.21187	shortened
FOSL2	3.80735	lengthened	0.63743	NO	0.516292	NO	1.09018	NO
FOXJ3	3.00785	lengthened	0.596458	NO	1.10235	lengthened	1.50695	lengthened
FOXO3	2.21849	NO	0.338983	NO	0.725919	lengthened	0.998384	lengthened
FTSJ1	0.881971	lengthened	0.873552	lengthened	1.40464	lengthened	1.41108	lengthened
FUBP1	1.49301	lengthened	2.66779	lengthened	2.05233	lengthened	2.58489	lengthened
FUCA2	1.87581	NO	-0.629995	NO	-0.639328	shortened	0.105712	NO
FUS	0.563825	NO	-0.307831	NO	0.339407	lengthened	0.323552	lengthened
G2E3	-0.612977	NO	-1.09378	NO	0.755908	lengthened	1.14885	lengthened
GABPB1	1.88806	lengthened	3.15771	lengthened	3.1074	lengthened	4.1074	lengthened
GALK2	0.129042	NO	0.609416	NO	1.23153	lengthened	1.31414	lengthened
GALNT2	2.39874	lengthened	0.376376	NO	0.517759	NO	0.906102	lengthened
GALT	0.0880913	NO	0.374396	NO	-1.49841	shortened	-1.55837	shortened
GAN	2.1968	NO	0.876485	NO	1.14164	lengthened	0.25962	NO
GANC	0.70044	NO	0.70044	NO	0.941106	NO	4.58496	lengthened
GART	0.636771	NO	0.715736	NO	1.23473	lengthened	1.5796	lengthened
GATAD1	-0.264085	NO	0.0150112	NO	-0.4378	shortened	-0.381967	shortened
GATAD2A	1.0717	NO	0.359504	NO	1.22113	lengthened	1.20396	lengthened
GATB	-0.670345	NO	-0.260867	NO	3.0624	lengthened	0.837457	NO
GCDH	0.439071	NO	-0.597629	NO	0.112619	NO	1.20797	lengthened
GCLC	-0.215791	NO	-0.58925	NO	0.649377	lengthened	0.738763	lengthened
GCNT2	2.76696	NO	-0.0493277	NO	0.0449821	NO	0.820874	lengthened
GEN1	-0.78136	NO	-2.04439	NO	-0.844755	NO	-1.62581	shortened
GFOD2	0.336003	NO	-0.365604	NO	1.47932	lengthened	1.49944	lengthened
GINS1	1.69004	NO	0.419154	NO	-0.638675	shortened	-0.581324	shortened
GIT2	0.368867	NO	0.345216	NO	0.866846	NO	1.71631	lengthened
GK	0.584963	NO	-6.66134e-16	NO	2.05525	lengthened	2.44649	lengthened
GLRX3	0.0236226	NO	0.113009	NO	0.209015	NO	-0.594259	shortened
GLS	0.717945	NO	0.36219	NO	0.849972	lengthened	1.35463	lengthened
GMPS	2.72929	lengthened	1.76038	NO	0.499926	NO	0.0889933	NO
GNAQ	0.576192	NO	-0.850622	NO	-1.28355	shortened	-0.570316	NO
GNPTG	1.48543	NO	2.43296	NO	1.4928	NO	1.63482	lengthened
GOLM2	1.50171	NO	0.335349	NO	0.183158	NO	0.895671	lengthened
GOLPH3	0.662746	NO	1.07133	NO	-0.540714	shortened	-0.320803	NO
GOLPH3L	2.09464	NO	-0.759261	NO	2.79951	lengthened	3.85104	lengthened
GON7	-0.807355	NO	-0.485427	NO	1.86507	NO	3.25873	lengthened
GPALPP1	0.18474	NO	0.378512	NO	0.468802	NO	0.728726	lengthened
GPAT3	1.4361	NO	-0.424498	NO	1.17932	NO	1.80735	lengthened
GPATCH2L	0.988514	NO	1.11845	NO	2.40674	lengthened	2.95194	lengthened
GPBP1	0.815244	NO	-0.137789	NO	0.450691	NO	0.756112	lengthened
GPBP1L1	2.82738	lengthened	0.0920677	NO	0.751005	lengthened	0.553556	lengthened
GPR107	1.29833	lengthened	1.4661	lengthened	1.19133	NO	-0.93565	NO
GPR137	-0.510962	NO	-1.14839	NO	0.44831	NO	2.06246	lengthened
GPR157	1.60266	NO	-0.105795	NO	1.3716	lengthened	2.20375	lengthened
GPRC5C	0.459432	NO	-1.25634	NO	0.802332	lengthened	0.31071	NO
GPSM2	2.95936	NO	4.54432	lengthened	2.19931	NO	1.60768	NO
GRAMD2B	0.428458	NO	-3.1092	NO	-0.372952	NO	-1.47069	shortened
GREB1	1.41504	NO	1.41504	NO	0.232873	NO	1.33627	lengthened
GSDME	1.57314	NO	2.0277	NO	2.08566	lengthened	0.735075	NO
GSTM4	1.55079	NO	1.71919	NO	0.0302907	NO	1.01587	lengthened
GTF2IRD1	1.21778	lengthened	-0.389701	NO	-0.0472037	NO	0.402068	NO
GTF3A	1.22026	NO	0.0323381	NO	0.225894	NO	0.60368	lengthened
GYS1	0.166085	NO	-0.900698	NO	-0.159719	NO	-0.593066	shortened
H2AZ2	0.547564	lengthened	0.685278	lengthened	0.358564	lengthened	0.619157	lengthened
H2BC4	3.03242	lengthened	2.76072	lengthened	3.17477	lengthened	5.52925	lengthened
H2BC5	-0.966053	NO	-0.584963	NO	-1.8877	shortened	-1.56442	shortened
HACD1	-0.193772	NO	0.0671142	NO	1.82002	lengthened	0.103982	NO
HAGH	3.33039	lengthened	0.947061	NO	-0.404555	NO	-0.0784	NO
HAT1	2.70582	lengthened	0.615619	NO	0.0655987	NO	0.839913	NO
HAUS2	0.430676	NO	0.993432	lengthened	1.20458	lengthened	1.6618	lengthened
HAUS6	0.290779	NO	1.02774	NO	0.423486	NO	1.32671	lengthened
HAX1	0.297369	NO	-0.765629	NO	-0.663407	NO	-1.70957	shortened
HDAC8	-0.261221	NO	0.0495201	NO	1.54564	lengthened	0.820646	NO
HDLBP	1.05962	lengthened	1.78129	lengthened	2.94317	lengthened	3.57458	lengthened
HEATR5A	0.689824	NO	0.715359	NO	1.3116	lengthened	2.22239	lengthened
HELLS	-0.44242	NO	-1.30124	shortened	-1.25454	shortened	-1.55429	shortened
HELQ	-0.584963	NO	-1.0614	NO	1.65489	lengthened	2.36068	lengthened
HELZ	0.125531	NO	0.589368	NO	0.269552	NO	1.01358	lengthened
HIBADH	3.17708	lengthened	0.642256	NO	0.0986476	NO	2.2343	lengthened
HINFP	2.01249	NO	3.5639	lengthened	-0.757314	NO	-0.232513	NO
HIP1	-0.521953	NO	-1.38187	shortened	0.0351418	NO	0.780965	NO
HIP1R	0.179324	NO	0.234465	NO	-1.74311	NO	-2.67698	shortened
HIPK3	0.45284	NO	-1.23522	NO	-0.903281	shortened	0.572057	NO
HNMT	-0.199401	NO	0.572679	NO	1.41938	lengthened	1.45028	lengthened
HNRNPA1	0.148126	NO	0.632899	lengthened	0.388103	lengthened	0.462408	lengthened
HNRNPA1L2	0.222392	NO	0.5025	NO	1.19265	NO	2.80735	lengthened
HNRNPA3	0.466646	NO	0.671043	NO	0.517357	lengthened	0.443008	NO
HOMER1	1.71926	NO	0.946229	NO	0.532901	NO	0.717893	lengthened
HOMEZ	-0.785772	NO	-0.868863	NO	-1.00872	shortened	-0.547292	NO
HPS3	1.64689	NO	2.88136	NO	1.93134	NO	4.02521	lengthened
HSPA9	0.553702	NO	0.365015	NO	0.205809	NO	0.795163	lengthened
HSPH1	0.391198	NO	0.400259	NO	-0.192916	NO	-0.565978	shortened
HTT	-0.417668	NO	-0.859871	NO	0.822126	lengthened	0.969803	lengthened
IFIH1	-0.748461	NO	-0.807355	NO	1.23574	NO	2.04048	lengthened
IFNAR1	0.0199198	NO	0.914367	NO	2.05837	lengthened	2.72195	lengthened
IFNAR2	0.846649	NO	0.922521	NO	0.681045	lengthened	0.20015	NO
IFRD1	-3.00456	shortened	-2.13841	NO	-0.440431	NO	-0.818201	NO
IGF2BP2	2.84586	lengthened	-0.383565	NO	-0.0499276	NO	-0.266612	NO
IGF2BP3	3.93432	lengthened	-0.334572	NO	-0.06126	NO	-0.561543	shortened
IGF2R	-1.20359	NO	-1.51809	NO	0.317463	NO	0.70968	lengthened
IGHMBP2	1.13551	NO	-1.32037	NO	3.98055	lengthened	2.89482	lengthened
IGSF1	-0.263034	NO	1.33787	NO	0.654041	lengthened	0.728977	lengthened
IKBIP	-0.439524	NO	-0.82893	NO	-0.284745	NO	-2.30995	shortened
IKZF4	-0.237039	NO	-1.23704	NO	2.55639	lengthened	1.64046	lengthened
IL6R	0.392936	NO	0.522997	NO	-0.390495	NO	-1.90571	shortened
ILKAP	0.315271	NO	0.241614	NO	2.51517	lengthened	1.84555	lengthened
INCENP	1.57141	lengthened	-0.893813	NO	0.620066	NO	2.49706	lengthened
INF2	0.251351	NO	0.503574	NO	1.52823	lengthened	1.28608	lengthened
INPP5E	-1.56224	NO	-0.906891	NO	1.61471	NO	3.80735	lengthened
INTS10	1.17567	lengthened	0.951285	lengthened	0.93478	NO	2.08333	lengthened
INTS11	0.94745	lengthened	1.04963	NO	0.940117	NO	1.19119	lengthened
INTS4	1.6022	lengthened	1.6495	lengthened	1.83007	NO	2.76081	NO
INTS6	-0.118441	NO	-1.10755	NO	0.136598	NO	-1.27918	shortened
INTS7	1.51602	lengthened	-0.3626	NO	-1.11931	shortened	-1.19287	shortened
INTS9	1.03317	NO	-1.15325	NO	1.55325	lengthened	1.51241	lengthened
INVS	2.01792	NO	0.201634	NO	-0.511545	NO	-0.935435	shortened
IP6K2	0.283793	NO	0.13179	NO	-0.288946	NO	0.921186	lengthened
IPMK	-0.247928	NO	-2.41143	NO	1.15464	lengthened	0.026414	NO
IQCB1	1.26748	NO	0.704544	NO	-0.143574	NO	0.849991	lengthened
IQGAP1	0.424964	NO	0.420445	NO	0.630188	NO	1.0157	lengthened
IRAK2	-0.145851	NO	1.40808	NO	3	lengthened	1.88779	lengthened
IRF2	0.661759	NO	1.49803	NO	-0.478047	NO	-1.87036	shortened
ITGA1	-0.228106	NO	-0.00898878	NO	1.78813	NO	3.81987	lengthened
ITGAE	0.997025	NO	0.0599202	NO	-0.772717	shortened	0.0937131	NO
ITPKA	-3.33067e-16	NO	-0.563429	NO	-0.751893	shortened	-1.24516	shortened
ITPRID2	0.414682	NO	1.27214	lengthened	0.0327392	NO	0.674416	NO
ITSN2	1.29155	NO	2.41709	NO	1.05029	lengthened	0.487196	NO
IVD	0.914668	NO	1.76095	NO	1.37488	lengthened	0.852359	NO
JAK1	-0.683224	NO	-1.12745	NO	0.219062	NO	1.29471	lengthened
JARID2	2.70769	lengthened	0.971903	NO	-0.00922463	NO	0.366652	NO
JMJD1C	3.19348	lengthened	0.989946	NO	0.560199	NO	0.478984	NO
JMJD6	1.27318	lengthened	2.95785	lengthened	2.61839	lengthened	3.31309	lengthened
KAT8	0.887482	NO	1.02703	NO	1.31403	lengthened	0.232903	NO
KAZALD1	0.353637	NO	2.40599	lengthened	1.44898	lengthened	1.08125	lengthened
KCMF1	1.13592	NO	-0.7903	NO	0.329156	NO	0.791309	lengthened
KCTD1	0.253475	NO	-0.0923791	NO	0.766363	NO	2.24709	lengthened
KCTD20	-0.290691	NO	-0.733925	NO	1.15283	lengthened	-0.450372	NO
KDM3A	0.901125	NO	1.67112	NO	1.21085	lengthened	1.28325	lengthened
KDM5B	1.72669	NO	-0.870983	NO	0.957396	lengthened	0.678753	NO
KEAP1	2.91448	NO	1.50311	NO	-0.429275	NO	-0.980712	shortened
KHDC4	0.610212	NO	0.733453	lengthened	0.542119	lengthened	0.964674	lengthened
KIAA0100	-0.392032	NO	-1.38961	shortened	0.235152	NO	-0.105344	NO
KIAA0319L	2.96162	lengthened	2.28036	lengthened	0.18826	NO	0.659601	NO
KIAA0895	2.152	NO	1.22239	NO	2.13124	NO	3.32193	lengthened
KIAA1958	0.105249	NO	0.763438	NO	0.625006	lengthened	0.704116	lengthened
KIF13A	0.791121	NO	-0.85138	NO	-0.0765074	NO	-0.613658	shortened
KIF2C	-0.890943	NO	-2.06897	shortened	-0.0388192	NO	-0.209291	NO
KLC1	0.780159	lengthened	0.682022	NO	0.995539	lengthened	1.21009	lengthened
KLC4	-1.2854	NO	-3.45251	shortened	0.0080558	NO	-0.633155	NO
KLHL18	0.842459	NO	3.20945	lengthened	0.23148	NO	0.832702	NO
KLHL8	-0.858956	NO	-2.65691	shortened	-0.217964	NO	0.0524778	NO
KMT2C	-0.847997	NO	-1.77761	NO	-0.121231	NO	1.58416	lengthened
KMT2E	3.86942	lengthened	0.949586	NO	0.729896	NO	0.644248	NO
KPNA5	1.0166	NO	-0.646363	NO	1.47651	lengthened	1.22687	lengthened
KRT8	0.714158	NO	0.844184	lengthened	0.859758	lengthened	0.78189	lengthened
LACTB	0.650198	NO	1.61865	lengthened	0.665707	NO	1.11967	lengthened
LAMP2	0.625725	NO	1.24878	NO	1.45796	lengthened	1.62176	lengthened
LARP4B	1.96963	NO	0.468149	NO	-0.00573447	NO	0.558778	lengthened
LCAT	1	NO	-1.22239	NO	2.48719	lengthened	1.77637	lengthened
LCOR	-0.692846	NO	-0.23465	NO	-0.0639874	NO	-0.713025	shortened
LCORL	-1.78799	NO	-0.62293	NO	-1.10072	NO	-2.1281	shortened
LDLRAP1	1.03425	NO	2.11127	lengthened	-0.611062	NO	0.497763	NO
LGR4	3.65079	lengthened	4.10171	lengthened	0.489001	NO	0.824987	lengthened
LIMD1	1.44898	NO	1.11018	NO	0.874706	NO	2.44105	lengthened
LIMK2	1.59192	NO	0.646363	NO	-0.262819	NO	-0.70711	shortened
LIMS1	2.18057	lengthened	-0.870365	NO	-0.599781	NO	0.671612	lengthened
LIN37	0.847997	NO	-0.736966	NO	-0.157541	NO	-2.82051	shortened
LLGL2	-0.59424	NO	-2.1334	NO	0.507448	lengthened	0.136432	NO
LMBR1	-1.28379	NO	-1.44478	NO	-1.87876	shortened	-0.692346	NO
LMF1	-2.08746	NO	-4.14886	shortened	4.90689	lengthened	3.90689	lengthened
LMNA	0.555566	lengthened	0.90253	lengthened	0.746001	lengthened	0.567059	lengthened
LMTK3	0.621488	NO	-0.893085	NO	-0.371085	NO	-2.2578	shortened
LPGAT1	-0.873589	NO	-2.27258	NO	-0.27519	NO	0.678833	lengthened
LPP	-0.346325	NO	-0.0907655	NO	0.38405	NO	0.647574	lengthened
LRCH3	0.721859	NO	-0.905482	NO	-0.657024	shortened	-0.283178	NO
LRP10	0.812329	NO	0.987416	NO	1.74887	lengthened	1.30044	lengthened
LRP11	-0.0524674	NO	0.333424	NO	0.535343	lengthened	1.34727	lengthened
LRPPRC	0.0828485	NO	-0.346344	NO	-0.377513	shortened	-0.169742	NO
LRRC37B	0.415037	NO	-0.415037	NO	1.00899	NO	3.39232	lengthened
LRRFIP1	0.665016	NO	0.709562	NO	0.615336	NO	1.65836	lengthened
LRRFIP2	0.67713	NO	1.0115	NO	2.84528	lengthened	0.796647	NO
LSM14A	0.795111	NO	-0.292087	NO	0.268926	NO	0.655979	lengthened
LUC7L2	0.97244	lengthened	1.46758	lengthened	1.75969	lengthened	2.66193	lengthened
LURAP1L	0.777608	NO	-1.98244	NO	-1.89832	shortened	0.125531	NO
LUZP1	1.46698	NO	0.245979	NO	0.866912	NO	1.07928	lengthened
LYN	-0.600069	NO	-0.50696	NO	-1.99167	NO	-2.21723	shortened
LZTR1	2.35785	NO	0.579757	NO	-1.81312	shortened	-1.45277	shortened
MAD1L1	-0.16711	NO	-0.571763	NO	-0.337596	NO	-0.725786	shortened
MAGI3	0.584963	NO	-0.686842	NO	1.77212	lengthened	1.90378	lengthened
MALSU1	-1.05803	NO	-2.05373	NO	-0.605282	NO	-0.735735	shortened
MAML1	1.27651	NO	-0.411069	NO	0.0102491	NO	-0.639716	shortened
MAN1A1	-2	NO	-2	NO	-1.0638	shortened	-1.18868	shortened
MAN1A2	0.244734	NO	1.25899	NO	2.0048	lengthened	1.77703	lengthened
MAP2K1	-0.158698	NO	-2.29956	NO	0.267432	NO	1.41277	lengthened
MAP2K4	0.892391	NO	-0.310701	NO	0.136161	NO	0.625144	lengthened
MAP3K2	0.869251	NO	0.417639	NO	-0.894476	shortened	-0.767097	shortened
MAPK14	2.07257	lengthened	-0.152578	NO	0.766445	lengthened	0.599538	lengthened
MAPK8	1.1193	NO	-1.14749	NO	-2.8635	shortened	-2.7888	shortened
MAPKAPK5	2.7943	lengthened	2.94847	lengthened	2.08864	lengthened	2.63247	lengthened
MAPKBP1	0.303369	NO	0.212561	NO	-1.49993	NO	-1.76553	shortened
MARCHF5	2.11548	NO	-1.18124	NO	0.904752	lengthened	0.480265	NO
MATR3	-0.27916	NO	-0.961918	shortened	0.408435	lengthened	0.228871	NO
MBNL2	-1.03666	NO	-2.46116	shortened	0.589153	lengthened	0.405	NO
MBNL3	-0.281182	NO	1.05889	NO	0.243451	NO	1.15779	lengthened
MBTD1	0.569021	NO	-0.319618	NO	0.585813	NO	1.60541	lengthened
MBTPS2	1.25115	NO	0.256565	NO	-0.562936	NO	-1.72048	shortened
MCCC1	0.214739	NO	-1.0614	NO	2.81134	lengthened	1.67141	lengthened
MCCC2	0.782995	NO	0.593071	NO	0.886371	NO	1.09031	lengthened
MCEE	-0.174029	NO	-2.68182	NO	-1.73039	shortened	-0.807355	NO
MCF2L	1.10561	lengthened	1.37691	lengthened	0.174225	NO	0.219313	NO
MCM3AP	0.326368	NO	0.817567	NO	2.44768	lengthened	3.89049	lengthened
MCU	1.30939	NO	0.300401	NO	0.645504	NO	1.23491	lengthened
ME2	2.36092	NO	-0.81727	NO	-0.824544	NO	-1.46169	shortened
MECP2	0.45104	NO	1.0638	lengthened	1.06657	lengthened	0.721071	NO
MECR	1.08317	lengthened	1.34836	lengthened	0.491062	NO	-0.0824876	NO
MED13	0.643494	NO	1.63887	NO	0.332857	NO	0.766409	lengthened
MED15	0.89408	NO	0.128625	NO	-1.12813	shortened	-1.243	shortened
MED31	-0.416509	NO	-0.517886	NO	-0.641057	NO	-1.54364	shortened
MED8	0.714508	lengthened	1.37621	lengthened	2.1096	lengthened	1.84651	lengthened
MEGF9	1.80666	NO	-0.182203	NO	0.456858	NO	1.38286	lengthened
MELK	1.6062	NO	-0.149378	NO	-1.32946	shortened	-0.796672	NO
METTL15	-0.878058	NO	-0.453173	NO	1.50551	lengthened	0.536208	NO
METTL23	-0.41571	NO	-2.35252	shortened	-0.124891	NO	-1.43388	shortened
METTL3	-0.577767	NO	-1.1078	NO	0.591459	NO	0.644936	lengthened
MFSD9	0.200913	NO	2.46395	NO	1.7725	lengthened	1.7577	lengthened
MGME1	0.527397	NO	1.13348	NO	0.245645	NO	0.793258	lengthened
MGST2	0.538168	NO	-0.536599	NO	1.88633	lengthened	3.10882	lengthened
MIA3	-0.578268	NO	-1.9193	shortened	-0.153468	NO	-0.312014	NO
MICAL3	0.847997	NO	-0.0931094	NO	0.175695	NO	1.10842	lengthened
MICALL2	-0.0430687	NO	-1.22948	NO	2.18929	lengthened	0.650721	NO
MICU2	-0.415037	NO	-0.0931094	NO	0.0846927	NO	1.21468	lengthened
MIDEAS	1.15155	NO	0.507083	NO	-1.9807	shortened	-1.06609	NO
MIS18BP1	-0.166434	NO	-0.620152	NO	0.242857	NO	1.41143	lengthened
MKRN1	0.178487	NO	1.39027	lengthened	0.949746	NO	1.03443	lengthened
MLKL	1.48953	NO	-0.59368	NO	-0.910876	shortened	-0.869468	shortened
MLXIPL	-0.906891	NO	-3.49185	NO	-0.572527	shortened	-1.31193	shortened
MMACHC	1.53077	NO	1.87447	NO	-2.08874	shortened	-1.17509	NO
MMD	1.35364	NO	1.25892	NO	0.995011	lengthened	1.08319	lengthened
MMP24-AS1-EDEM2	0.761551	NO	-0.607683	NO	-2.32532	shortened	-2.57484	shortened
MMP24OS	-0.298155	NO	0.102997	NO	2.32429	lengthened	1.70665	lengthened
MNAT1	1.27684	NO	-0.975547	NO	1.99685	lengthened	1.78422	lengthened
MORC3	-1.09622	NO	1.38565	NO	0.469914	NO	1.66256	lengthened
MOSMO	0.3264	NO	-0.447659	NO	0.398252	lengthened	1.0071	lengthened
MRPL12	-0.669323	NO	-0.612172	NO	-1.05286	shortened	-1.33411	shortened
MRPL30	0.712044	NO	1.14288	NO	1.0086	lengthened	-0.12716	NO
MRPL35	0.56342	NO	1.22737	lengthened	1.33196	lengthened	1.46049	lengthened
MRPL37	2.23589	NO	4.05326	lengthened	1.99916	lengthened	2.70874	lengthened
MRPL39	0.198226	NO	0.464506	NO	-1.44746	NO	-2.15942	shortened
MRRF	1.14636	NO	0.807051	NO	0.559084	NO	1.2916	lengthened
MSANTD2	-1.848	NO	-2.0614	NO	1.10177	NO	1.20611	lengthened
MSI2	0.602853	NO	0.635003	NO	-0.602229	shortened	-0.200779	NO
MSL1	0.923042	lengthened	1.46315	lengthened	1.62295	lengthened	2.78917	lengthened
MSL3	0.485326	NO	1.12338	NO	2.822	lengthened	2.39232	NO
MTA3	-1.24101	NO	0.681824	NO	3.00698	lengthened	3.03875	lengthened
MTARC1	0.760517	NO	0.746919	NO	1.30875	NO	1.50057	lengthened
MTCL1	2.20744	lengthened	1.7924	lengthened	-1.49185	NO	-1.35364	NO
MTDH	0.163789	NO	0.122375	NO	0.523814	lengthened	0.573204	lengthened
MTF2	-0.250987	NO	0.131163	NO	-0.948533	shortened	-0.489101	NO
MTG1	0.739451	NO	-0.978476	NO	-0.516033	shortened	0.184257	NO
MTG2	0.164542	NO	1.26634	lengthened	1.85038	NO	2.31522	lengthened
MTHFD1L	0.456699	NO	0.268345	NO	0.740649	lengthened	0.584111	lengthened
MTHFD2L	-0.0420232	NO	1.34197	NO	3.28396	lengthened	4.14845	lengthened
MTMR1	0.272459	NO	-0.70566	NO	-0.166868	NO	-1.317	shortened
MTMR10	-1.2115	NO	-0.874469	NO	-0.240655	NO	-1.15993	shortened
MTPAP	0.86755	NO	0.815082	NO	2.97944	lengthened	4.80541	lengthened
MTRES1	1.85791	lengthened	1.94753	lengthened	1.73517	lengthened	1.47644	lengthened
MTRF1	0.836501	NO	0.736966	NO	1.99644	lengthened	1.31194	NO
MVP	-0.887106	NO	-4.94983	shortened	-0.702851	NO	-1.12099	shortened
MYL6B	-0.858956	NO	-2.21462	shortened	0.12469	NO	-0.363591	NO
MYLIP	0.857335	NO	-0.218931	NO	-0.584963	NO	1.28341	lengthened
MYO18A	1.43296	NO	0.263034	NO	0.497015	NO	2.45121	lengthened
MYO19	0.380219	NO	1.03892	lengthened	0.622068	lengthened	1.01506	lengthened
MZF1	1.00856	NO	0.419154	NO	-1.02308	NO	-3.74024	shortened
NAAA	0.801397	NO	1.99153	lengthened	1.44017	lengthened	1.11125	lengthened
NADK	1.87058	NO	-0.0433274	NO	-1.22544	NO	-2.03821	shortened
NADSYN1	1.10518	NO	0.832367	NO	-0.0356239	NO	-1.5502	shortened
NAF1	0.382393	NO	0.502054	NO	1.56492	lengthened	0.996422	lengthened
NAP1L1	0.294735	NO	0.586709	lengthened	0.696155	lengthened	0.708979	lengthened
NARS2	0.220551	NO	1.02791	NO	0.511937	NO	1.15412	lengthened
NBPF9	-0.35547	NO	-0.192252	NO	0.671119	NO	2.35364	lengthened
NCAPH	1.1603	NO	0.871267	NO	-0.0498103	NO	2.39232	lengthened
NCKAP5L	0.489516	NO	-0.400461	NO	-0.663188	NO	-1.88849	shortened
NCOA5	0.121037	NO	2.03134	NO	0.39414	NO	2.29616	lengthened
NDC80	0.107362	NO	0.617978	NO	0.0789008	NO	2.28682	lengthened
NDE1	0.174546	NO	1.03216	lengthened	0.281332	NO	0.457392	lengthened
NDUFA7	-0.160936	NO	0.645818	NO	-0.326906	NO	-1.40405	shortened
NDUFAF2	1.24364	NO	-1.63284	NO	1.09163	lengthened	0.761559	NO
NDUFAF7	-1.67894	shortened	-2.27657	shortened	-1.66887	shortened	-1.37707	shortened
NECTIN2	1.21299	NO	1.78295	lengthened	1.08981	lengthened	1.4618	lengthened
NEDD4	-1.26679	NO	-3.30986	shortened	-1.10549	NO	-2.35147	NO
NEIL3	1.90689	NO	-1.36257	NO	-2.33258	shortened	-2.60266	shortened
NEMF	0.130185	NO	0.441133	NO	-0.864644	shortened	-0.41035	NO
NEURL2	0.678072	NO	0.192645	NO	-2.50224	shortened	-2.97499	shortened
NFAT5	-0.245112	NO	0.274262	NO	0.358527	NO	0.900146	lengthened
NFIA	1.43501	NO	0.0313263	NO	0.34717	lengthened	0.751129	lengthened
NFIC	-0.0136059	NO	-0.282981	NO	0.759642	lengthened	1.08391	lengthened
NFIX	0.0877847	NO	-0.400409	NO	0.459678	NO	0.804426	lengthened
NFKBIB	-0.663976	NO	-0.502355	NO	0.0704748	NO	0.708459	lengthened
NFS1	1.4236	NO	1.25565	NO	1.11042	lengthened	1.72403	lengthened
NFX1	0.340983	NO	0.945591	lengthened	-0.110478	NO	-1.02571	shortened
NFYA	-0.396759	NO	-0.5157	NO	-1.48215	shortened	-0.931828	NO
NHLRC3	-1.32193	NO	-1.09954	NO	-1.32834	shortened	-1.07595	shortened
NIN	1.07755	NO	-0.29622	NO	1.83834	lengthened	0.565612	NO
NIPBL	2.52793	lengthened	-0.225313	NO	-0.446281	NO	0.111984	NO
NISCH	1.36257	NO	3.73697	lengthened	2.41628	lengthened	3.57665	lengthened
NLRC5	-0.601024	NO	0.637246	NO	2.12102	lengthened	3.09592	lengthened
NME7	2.95803	lengthened	-0.375867	NO	-0.102167	NO	-0.259976	NO
NOL10	2.1177	lengthened	0.376492	NO	-0.636315	shortened	-0.323875	NO
NOL4L	0.285754	NO	0.236845	NO	-1.24715	shortened	-1.22621	shortened
NPAS2	-0.164631	NO	-0.293914	NO	0.310196	NO	0.857354	lengthened
NPLOC4	1.06923	NO	-0.162595	NO	0.0293699	NO	0.932375	lengthened
NPM1	0.168645	NO	0.311832	lengthened	0.0627995	NO	0.343179	lengthened
NPRL3	1.17861	NO	0.66866	NO	1.46792	lengthened	-0.499373	NO
NR1D2	0.950672	NO	-0.457412	NO	0.603196	NO	2.02975	lengthened
NR2C1	0.0698794	NO	-0.0475367	NO	1.50027	lengthened	0.772104	NO
NR4A1	0.249978	NO	1.54543	NO	-3.36632	shortened	-2.37638	NO
NR6A1	0.0544478	NO	-1.152	NO	0.50659	lengthened	0.808609	lengthened
NRF1	-0.27684	NO	-0.992387	NO	-0.167554	NO	-0.801244	shortened
NRIP1	-1.47644	NO	-4.12553	shortened	0.0699161	NO	0.686693	lengthened
NSD3	0.266646	NO	0.5715	NO	1.37851	lengthened	1.73585	lengthened
NSL1	2.13245	NO	3.72247	lengthened	3.41108	lengthened	4.50221	lengthened
NT5C2	1.56343	lengthened	-0.0703893	NO	0.739745	lengthened	0.580231	lengthened
NUAK1	0.438401	NO	-0.535759	NO	0.628031	NO	1.4245	lengthened
NUB1	0.348048	NO	0.754119	NO	1.62992	lengthened	1.59813	lengthened
NUDCD1	0.835613	NO	0.835613	NO	-1.37322	shortened	-1.06711	NO
NUFIP2	0.500708	NO	0.700017	NO	0.128733	NO	1.00123	lengthened
NUMB	-0.329308	NO	-0.493694	NO	0.848129	lengthened	1.37915	lengthened
NUP155	0.499401	NO	-0.81504	NO	-0.142444	NO	0.899071	lengthened
NUP160	1.39038	NO	-0.516811	NO	-1.1635	shortened	-0.816633	NO
NUP210	1.03627	NO	0.26135	NO	0.347356	NO	1.08479	lengthened
NUP54	-0.233708	NO	-1.2521	NO	-0.915709	shortened	-0.219575	NO
NUP98	1.26046	lengthened	1.37062	lengthened	1.98577	lengthened	1.79884	lengthened
NUS1	1.43296	NO	1.0214	NO	0.815316	NO	2.11359	lengthened
NXN	1.02106	NO	0.13493	NO	0.352197	NO	0.656004	lengthened
OAS3	-0.390641	NO	0.708895	NO	0.911516	lengthened	2.06338	lengthened
OFD1	-2.18728	NO	-0.50564	NO	-0.56742	NO	-2.25192	shortened
OGDH	-1.4327	shortened	-1.41481	shortened	-0.266387	NO	0.416333	NO
OGG1	0.717413	NO	1.12286	NO	0.854962	lengthened	0.198275	NO
OPA3	-1.23704	NO	-0.288569	NO	-0.8324	NO	-2.42432	shortened
OSMR	2.20353	lengthened	0.843131	NO	0.140178	NO	1.10708	lengthened
OSTM1	2.37851	NO	0.441033	NO	-1.17098	NO	-1.38111	shortened
OTUD7B	-1.35091	NO	-1.07285	NO	0.207912	NO	0.961512	lengthened
OXNAD1	0.816288	NO	1.16993	NO	5.46205	lengthened	5.27302	lengthened
P3H1	1.02691	NO	1.28844	NO	1.69184	lengthened	0.851137	lengthened
PACC1	-0.326228	NO	-2.58496	NO	1.26995	lengthened	-0.778036	NO
PAN3	2.64163	NO	-0.269022	NO	0.23167	NO	1.21956	lengthened
PANK1	2.16993	NO	1.76939	NO	0.450987	NO	1.39565	lengthened
PANK2	0.974243	NO	2.89543	lengthened	0.337175	NO	1.39022	NO
PAPOLA	1.9458	lengthened	1.87465	lengthened	1.97692	lengthened	2.05771	lengthened
PARD3	0.223011	NO	1.62838	lengthened	1.37424	lengthened	1.46183	lengthened
PARP2	2.86337	NO	0.502705	NO	-1.58348	shortened	-1.3583	shortened
PARP4	-1.77698	NO	-2.38466	NO	1.61212	lengthened	-0.103369	NO
PATZ1	-0.42303	NO	-0.68018	NO	0.0993981	NO	0.653344	lengthened
PAXBP1	0.872125	NO	1.46877	NO	0.523562	NO	1.63787	lengthened
PAXIP1	0.0762356	NO	0.632629	NO	0.611041	NO	1.0895	lengthened
PCF11	0.0648173	NO	0.714661	NO	2.4738	lengthened	4.02623	lengthened
PCGF3	0.742612	NO	1.11696	NO	1.58572	lengthened	1.49613	lengthened
PCM1	-0.596876	NO	-0.838537	NO	0.932277	lengthened	1.11006	lengthened
PCMT1	0.302544	NO	0.563002	lengthened	1.10589	lengthened	1.47707	lengthened
PCNX1	0.0744937	NO	1.6406	NO	0.810181	NO	0.954805	lengthened
PCNX4	-0.660911	NO	0.335184	NO	0.383993	NO	1.12753	lengthened
PDCD11	-0.651364	NO	-0.304059	NO	-0.801068	NO	-1.41094	shortened
PDCD2	0.776382	lengthened	0.441684	NO	0.230653	NO	0.341003	NO
PDE6D	1.41504	NO	-0.847997	NO	0.293408	NO	1.3155	lengthened
PDE8A	0.765535	NO	-0.371969	NO	0.457169	NO	0.918386	lengthened
PDK2	-0.38341	NO	-0.106488	NO	-0.222581	NO	-1.16284	shortened
PDLIM3	0.713067	NO	1.08066	NO	2.06301	NO	2.47805	lengthened
PDLIM5	0.587753	NO	0.534336	NO	0.469557	lengthened	0.437369	lengthened
PDLIM7	-0.234398	NO	-0.93927	shortened	0.130629	NO	-1.08763	shortened
PDSS2	0.900464	NO	0.810522	NO	1.23401	lengthened	0.75743	lengthened
PELI1	-0.237039	NO	-1.77138	NO	0.220875	NO	1.22951	lengthened
PERP	-0.178573	NO	-0.883713	NO	1.05754	lengthened	1.49006	lengthened
PEX13	0.988565	NO	1.18948	NO	1.13622	lengthened	1.68985	lengthened
PFDN1	-0.0411052	NO	1.2836	NO	-0.314378	NO	-0.771579	shortened
PFKFB2	1.3089	NO	4.84604	lengthened	0.873367	NO	2.90425	lengthened
PGAM1	0.411467	NO	-0.560715	NO	0.172181	NO	1.26448	lengthened
PGAP2	1.87553	NO	1.50113	NO	1.72447	lengthened	1.94605	lengthened
PHF10	0.964859	lengthened	1.72264	lengthened	1.83187	lengthened	3.22532	lengthened
PHF19	-0.0651741	NO	0.508643	lengthened	0.195231	NO	-0.0449821	NO
PHF20	-0.105209	NO	0.661094	NO	0.969615	lengthened	1.71367	lengthened
PHF3	-0.0939761	NO	-0.535981	NO	0.60073	NO	2.70834	lengthened
PHLPP1	3.33067e-16	NO	1.37851	NO	1.21738	lengthened	1.10283	lengthened
PHTF1	1.06893	NO	0.675923	NO	4.72247	lengthened	0.562595	NO
PIBF1	1.3599	NO	1.28951	NO	0.120076	NO	2.95491	lengthened
PIGL	-2.24031	shortened	-2.36375	shortened	-0.814598	NO	-1.56767	shortened
PIGN	1.58496	NO	-0.540568	NO	-0.464368	NO	-1.15248	shortened
PIK3R4	0.321928	NO	-1.25807	NO	-1.25154	NO	-2.06888	shortened
PIKFYVE	0.730539	NO	0.323407	NO	0.0215658	NO	0.429806	lengthened
PIP4K2B	0.0214067	NO	0.545008	NO	0.312026	NO	1.41972	lengthened
PISD	0.406817	NO	-0.755034	NO	-2.19169	shortened	-1.66591	shortened
PITPNC1	-0.654225	NO	-2.65761	NO	-2.18161	shortened	-1.13721	NO
PITPNM2	1.29639	NO	0.277534	NO	-0.60441	shortened	-1.20442	shortened
PKN2	-0.840801	NO	-2.94342	shortened	-0.440442	NO	-0.210323	NO
PKN3	0.359996	NO	-0.415037	NO	-0.11407	NO	-1.11951	shortened
PLD3	-0.811657	NO	-1.4568	NO	0.880091	lengthened	1.20214	lengthened
PLEKHA2	0.203696	NO	-2.03976	shortened	-0.87245	NO	0.377164	NO
PLEKHA8	-0.0537951	NO	0.108934	NO	1.2456	NO	1.63353	lengthened
PLK3	-0.0703893	NO	0.415037	NO	-1.67125	shortened	-0.863282	NO
PLPP5	0.726982	NO	0.574978	NO	0.824361	lengthened	0.647484	NO
PMPCB	1.36394	NO	0.497206	NO	-0.832055	NO	-1.96829	shortened
PMS1	1.70598	lengthened	0.884523	NO	0.801929	lengthened	0.912735	lengthened
PNISR	0.282738	NO	0.974677	NO	0.789049	lengthened	1.43318	lengthened
PNKD	-0.0883676	NO	0.192737	NO	-0.358177	shortened	-0.403934	shortened
POC5	1.04182	NO	0.0418202	NO	1.80735	NO	4.02975	lengthened
PODXL2	0.137504	NO	-0.447459	NO	-1.9386	shortened	0.263034	NO
POLA2	-0.796218	NO	-2.46108	shortened	-2	shortened	-1.86876	shortened
POLE	0.0948592	NO	0.0491119	NO	-0.595213	NO	-1.04155	shortened
POLG	-0.0482464	NO	0.348747	NO	-0.89002	NO	-1.32893	shortened
POLG2	1.34186	NO	1.84276	NO	0.372605	NO	1.33044	lengthened
POLH	0.50696	NO	0.840861	NO	1.17536	lengthened	3.8656	lengthened
POLK	0.254573	NO	0.489038	NO	0.600904	NO	1.38296	lengthened
POLL	-0.671119	NO	-0.327165	NO	-1.83792	shortened	-2.47615	shortened
POLR1D	0.596548	NO	0.686424	lengthened	1.1951	lengthened	1.28697	lengthened
POLR3E	2.44207	lengthened	1.16711	NO	-0.736124	shortened	-0.395546	NO
POMT1	0.215729	NO	-1.58787	NO	-0.567779	NO	-1.85889	shortened
PPA2	0.280446	NO	0.767112	NO	1.69929	lengthened	2.02592	lengthened
PPARD	1.90467	lengthened	2.61023	lengthened	1.11244	NO	1.21891	NO
PPARG	-0.278976	NO	-1.06248	NO	0.369456	NO	1.52494	lengthened
PPHLN1	1.75638	lengthened	2.57004	lengthened	1.12779	lengthened	1.87638	lengthened
PPP1R12A	-0.0329146	NO	-0.703607	NO	-0.711935	NO	0.937878	lengthened
PPP1R7	0.11942	NO	0.0533371	NO	0.454719	NO	0.848524	lengthened
PPP2R1B	0.464251	NO	1.81298	NO	1.06404	lengthened	1.75807	lengthened
PPP2R3C	1.23704	NO	-1.39232	NO	-0.855006	shortened	0.284568	NO
PPP2R5C	0.461228	NO	1.0957	lengthened	1.36352	lengthened	1.31431	lengthened
PPP2R5E	0.592561	lengthened	0.734275	lengthened	0.592606	lengthened	1.02392	lengthened
PPP3CA	0.589484	NO	-1.12188	NO	-0.455649	NO	0.659127	lengthened
PPP3CB	0.723334	NO	0.92139	NO	1.4247	lengthened	1.19642	lengthened
PPP6R2	0.0584167	NO	0.540568	NO	0.925932	lengthened	0.917269	lengthened
PPP6R3	1.78772	lengthened	2.71251	lengthened	2.77905	lengthened	3.6938	lengthened
PPRC1	1.45238	lengthened	0.0525378	NO	-0.177032	NO	0.0703893	NO
PRC1	-0.330767	NO	-0.54807	NO	-0.975494	shortened	-0.999924	shortened
PRDM2	-0.754888	NO	0.514573	NO	1.27058	NO	2.82597	lengthened
PRIM2	2.47234	NO	1.64702	NO	1.09395	lengthened	1.00969	lengthened
PRKACB	1.15993	NO	0.697301	NO	0.397964	NO	1.48543	lengthened
PRKAR1A	0.279538	NO	0.101491	NO	1.13305	lengthened	1.60567	lengthened
PRKAR1B	-0.35547	NO	-0.177813	NO	-1.57421	shortened	-0.939322	NO
PRKD3	-0.974374	NO	-0.954196	NO	-4.15256	shortened	-3.48412	shortened
PRKDC	1.70975	lengthened	0.56517	NO	0.291956	NO	0.700861	lengthened
PRKRA	0.713287	NO	1.04947	NO	-1.58431	shortened	-1.56294	shortened
PRKRIP1	-0.425125	NO	0.0599039	NO	1.39368	lengthened	2.0035	lengthened
PRMT2	0.705064	NO	0.804378	lengthened	1.59609	lengthened	1.35907	lengthened
PRPF18	-0.257388	NO	-0.198494	NO	-0.613532	NO	-2.15256	shortened
PRPF4B	0.400756	NO	1.55408	lengthened	1.49597	lengthened	2.68318	lengthened
PRPS2	1.27849	NO	-0.261764	NO	-0.40184	NO	-1.95153	shortened
PRR12	0.525133	NO	2.61107	lengthened	-0.495047	NO	0.906891	NO
PSIP1	0.13153	NO	1.42626	NO	1.87944	lengthened	1.0331	NO
PSMD12	0.881546	lengthened	0.00299833	NO	-0.367262	NO	0.1963	NO
PSMF1	0.0116659	NO	-0.0513826	NO	0.505773	lengthened	0.789602	lengthened
PTBP2	0.278301	NO	-1.96963	NO	-0.715045	NO	-1.33258	shortened
PTDSS2	1.26613	NO	1.59952	NO	1.43484	lengthened	1.49195	lengthened
PTEN	-0.305208	NO	-0.484859	shortened	0.29612	NO	0.0490014	NO
PTK2	3.03589	lengthened	-0.406291	NO	0.0480987	NO	0.497995	NO
PTMS	0.185062	NO	0.127717	NO	0.552099	lengthened	0.588783	lengthened
PTPN12	2.70854	NO	2.48794	NO	1.40439	lengthened	-0.490528	NO
PTPN2	1.41944	lengthened	2.4036	lengthened	1.42304	lengthened	1.90337	lengthened
PTPRM	0.449478	NO	-1.31655	NO	1.01265	lengthened	0.708099	NO
PUDP	2.29635	lengthened	1.36257	NO	-0.260848	NO	0.251515	NO
PUS10	-1.32193	NO	-1.32193	NO	-1.34792	NO	-2.73335	shortened
PWWP2A	-0.940499	NO	-0.347923	NO	0.976716	NO	1.59523	lengthened
PWWP3A	-0.136193	NO	0.0962991	NO	0.300008	NO	-0.987909	shortened
PXN	-0.244536	NO	-0.520235	NO	0.983247	lengthened	0.527043	NO
PYGB	2.05207	lengthened	0.440402	NO	0.2665	NO	0.422597	NO
PYGL	0.316184	NO	1.23507	lengthened	1.0019	NO	0.103262	NO
PYM1	-1.642	NO	-0.427264	NO	1.21542	lengthened	0.843131	NO
R3HCC1L	2.39993	NO	3.82443	lengthened	0.620119	NO	0.87502	NO
RAB11FIP3	-0.219313	NO	0.415037	NO	-0.125133	NO	-0.935566	shortened
RAB40C	3.17333	lengthened	-0.634023	NO	1.8652	lengthened	0.291069	NO
RAB8B	0.710493	NO	0.212994	NO	0.554031	NO	2.38292	lengthened
RABGAP1	2.04205	NO	-0.00570075	NO	-0.411079	NO	-0.892824	shortened
RABL6	0.889168	lengthened	0.237756	NO	0.646163	NO	0.439282	NO
RACGAP1	2.10692	NO	0.469485	NO	1.39776	lengthened	0.84944	NO
RAD51	-0.257496	NO	-0.478047	NO	-0.076882	NO	3.02004	lengthened
RAD51C	0.438307	NO	0.465664	NO	1.74096	lengthened	1.97995	lengthened
RAF1	0.575347	NO	-0.39935	NO	0.623624	NO	1.56325	lengthened
RALGAPA1	0.0951572	NO	-0.584963	NO	0.415037	NO	0.627867	lengthened
RANBP10	1.3523	NO	0.557416	NO	0.967605	lengthened	1.99241	lengthened
RAP1B	0.186328	NO	0.094144	NO	-0.00450139	NO	0.756618	lengthened
RARS2	1.38143	lengthened	0.985962	NO	0.53063	NO	0.731843	lengthened
RASGRF2	0.321928	NO	1.66297	NO	0.750263	lengthened	1.32115	lengthened
RASSF1	0.588931	NO	0.993915	NO	0.122905	NO	0.758419	lengthened
RAVER2	0.168398	NO	0.040642	NO	0.21135	NO	-1.77609	shortened
RBBP4	0.879758	lengthened	0.320188	NO	0.565517	lengthened	0.77266	lengthened
RBBP6	1.01965	lengthened	1.6889	lengthened	0.886126	lengthened	3.052	lengthened
RBCK1	-0.0421871	NO	-0.0340296	NO	0.355419	lengthened	0.360484	lengthened
RBL2	-1.95936	NO	-1.09954	NO	-0.886549	shortened	0.0425972	NO
RBM12	0.261584	NO	0.501898	NO	0.0921079	NO	0.74271	lengthened
RBM19	0.880111	NO	0.923084	NO	1.07934	lengthened	0.710816	lengthened
RBM26	-0.438884	NO	-1.75083	shortened	-0.147068	NO	-0.0542339	NO
RBM33	1.45568	lengthened	1.78136	lengthened	1.7318	lengthened	2.89139	lengthened
RBM39	0.918804	NO	-0.0405541	NO	0.568708	lengthened	0.784564	lengthened
RBM4B	1.68658	NO	2.24952	lengthened	-0.857675	NO	-1.02469	NO
RBM5	0.494891	NO	-1.29866	NO	-1.35509	shortened	-0.324912	NO
RBM6	0.496234	NO	-0.928695	NO	-0.19813	NO	-0.526383	shortened
RBMX	1.18322	lengthened	1.89448	lengthened	1.8639	lengthened	1.96325	lengthened
RBPMS	0.548733	NO	-0.419329	NO	0.48855	lengthened	0.567244	lengthened
RC3H2	0.900464	NO	0.629162	NO	0.666263	NO	0.788867	lengthened
RCC1	0.534806	NO	-0.945187	NO	-1.3476	shortened	-1.17242	shortened
RCL1	0.334639	NO	-1.74045	NO	-0.584165	NO	-1.32207	shortened
RCOR1	1.43613	NO	-1.0219	NO	-0.157867	NO	0.629327	lengthened
RCOR3	1.95122	lengthened	0.672064	NO	0.223144	NO	0.334019	NO
RFC3	1.24884	NO	1.1547	NO	2.11042	lengthened	2.32736	lengthened
RFC5	-0.563279	NO	-1.59252	NO	-1.07163	shortened	-1.3698	shortened
RFX7	1.27126	NO	1.09506	NO	2.53804	lengthened	2.43417	lengthened
RGL3	-0.271546	NO	-0.67653	NO	-1.89975	shortened	-0.825971	NO
RHBDD2	0.556657	NO	1.12697	NO	1.43919	lengthened	1.44752	lengthened
RHBDD3	-0.0122914	NO	-0.289311	NO	0.995763	NO	1.2883	lengthened
RHOF	0.693566	lengthened	1.64687	lengthened	0.827471	NO	1.27204	lengthened
RILPL1	0.924813	NO	0.754888	NO	1.09011	lengthened	0.592769	NO
RIPK1	-1.21681	NO	-1.80177	NO	0.637664	NO	1.20608	lengthened
RMDN3	-0.106617	NO	-0.0615294	NO	0.700382	NO	0.924222	lengthened
RMND1	-0.470179	NO	-1.67327	NO	0.6517	NO	0.804152	lengthened
RNF111	-0.430634	NO	-0.31034	NO	3.43953	lengthened	0.451406	NO
RNF115	0.0521249	NO	0.258003	NO	0.753497	NO	1.04854	lengthened
RNF168	0.933203	NO	1.67094	NO	0.42089	NO	1.09625	lengthened
RNF169	-0.00937649	NO	1.96648	NO	0.1816	NO	-1.31344	shortened
RNF19A	1.83872	NO	0.387023	NO	0.11308	NO	1.309	lengthened
RNF40	-0.293029	NO	-0.752461	NO	-0.403835	NO	-1.14503	shortened
RNFT1	-0.333424	NO	1.63005	NO	-4.14749	shortened	-0.246438	NO
RNMT	0.866118	NO	1.76755	NO	2.76513	lengthened	4.46447	lengthened
RO60	0.962292	NO	1.26106	lengthened	2.83589	lengthened	2.78836	lengthened
ROBO1	0.733309	NO	-1.54297	shortened	0.345195	lengthened	0.662074	lengthened
RPAIN	0.247267	NO	-1.18728	NO	-0.483225	NO	-1.14904	shortened
RPAP3	0.619806	NO	1.30491	lengthened	1.57772	lengthened	1.27628	lengthened
RPL23A	0.704962	lengthened	0.70776	lengthened	0.28469	NO	0.318838	NO
RPL34	0.16438	NO	-0.241869	NO	0.910729	lengthened	0.769023	lengthened
RPL7	-0.985365	NO	-0.684498	NO	0.254814	NO	1.96203	lengthened
RPL7L1	-0.0367738	NO	0.293728	NO	0.033532	NO	0.555206	lengthened
RPP30	0.772365	lengthened	1.67106	lengthened	1.32211	lengthened	2.53153	lengthened
RPS10-NUDT3	-0.568661	NO	-2.51006	shortened	-1.7803	shortened	-2.36108	shortened
RPS20	1.58757	lengthened	2.82253	lengthened	1.802	lengthened	2.84119	lengthened
RPS6KB1	-0.384356	NO	0.0633621	NO	-0.234612	NO	-0.499544	shortened
RPSA	0.253801	NO	0.115526	NO	0.155161	NO	0.839658	lengthened
RPTOR	0.192645	NO	-0.779341	NO	-0.435645	NO	-0.666476	shortened
RPUSD2	1.43372	NO	0.539975	NO	2.55437	lengthened	1.72887	lengthened
RPUSD3	0.186092	NO	0.524893	NO	1.18231	lengthened	0.602197	NO
RRAS2	1.02076	NO	0.76184	NO	-0.30189	NO	-1.45066	shortened
RREB1	1.09292	NO	3.1304	lengthened	-0.412418	NO	0.23897	NO
RSF1	2.52502	NO	-0.278777	NO	0.701707	NO	1.41761	lengthened
RSPH3	1.87291	NO	1.76755	NO	0.956048	NO	1.55286	lengthened
RSU1	-0.928377	NO	-2.7749	NO	-0.449847	NO	0.796922	lengthened
RUVBL1	-2.54082	shortened	-1.76721	NO	-1.2174	NO	-1.04016	NO
S100PBP	0.656046	NO	0.408836	NO	0.62792	NO	1.06973	lengthened
SAFB	0.418404	NO	-0.468448	NO	1.85817	lengthened	2.23476	lengthened
SAFB2	0.291519	NO	0.295501	NO	1.06228	NO	1.38577	lengthened
SAP30BP	1.38582	NO	-0.327041	NO	-1.17327	shortened	-1.04452	shortened
SCAF11	1.30009	lengthened	0.281331	NO	0.9564	lengthened	1.29863	lengthened
SCAF8	0.917706	NO	-0.443892	NO	-0.506372	NO	-1.05579	shortened
SCAI	1.22179	NO	1.11864	NO	0.773148	NO	1.73405	lengthened
SCFD1	1.32903	NO	0.878058	NO	0.545822	NO	0.990948	lengthened
SCML1	-0.950444	NO	-0.771605	NO	-0.134199	NO	1.05041	lengthened
SEC14L1	0.0512892	NO	0.023031	NO	1.04284	lengthened	1.66455	lengthened
SEC22C	1.32123	lengthened	1.84528	lengthened	2.04328	lengthened	1.63346	lengthened
SEC23IP	0.968085	NO	1.00177	NO	2.02524	lengthened	3.13702	lengthened
SEC31A	0.122022	NO	0.334361	NO	0.48559	lengthened	0.752296	lengthened
SECISBP2	1.47805	NO	-0.136663	NO	0.731536	NO	1.7512	lengthened
SEMA3F	0.736966	NO	1.19775	NO	1.78492	lengthened	0.288	NO
SENP5	2.26767	lengthened	0.980724	NO	-0.176126	NO	0.339861	NO
SENP6	0.243536	NO	-0.99116	NO	0.682053	NO	0.980067	lengthened
SEPTIN6	-0.0447495	NO	1.13968	lengthened	2.55057	lengthened	2.95818	lengthened
SERINC3	-0.344759	NO	-0.231326	NO	0.0132251	NO	-1.11621	shortened
SESTD1	2.75489	NO	1.39232	NO	0.414544	NO	0.972156	lengthened
SETD1B	-0.039309	NO	0.0038589	NO	0.523744	NO	0.667662	lengthened
SETD2	1.07996	NO	0.334001	NO	-0.230407	NO	0.586877	lengthened
SETDB2-PHF11	0.934905	NO	-0.672425	NO	-0.629943	NO	-1.71388	shortened
SETMAR	-0.708537	NO	-2.96655	NO	0.971087	NO	3.30812	lengthened
SF1	0.925853	lengthened	1.22146	lengthened	0.758065	lengthened	-0.067797	NO
SFXN5	0.763933	NO	0.708024	NO	0.850575	NO	1.14002	lengthened
SH2B3	-1.53343	NO	-2.65208	NO	2.21299	lengthened	0.125531	NO
SH3BP4	0.708396	NO	-0.15585	NO	0.111837	NO	0.72804	lengthened
SH3PXD2A	1.05184	NO	0.35171	NO	-0.584652	shortened	-0.246196	NO
SHLD2	1.86065	lengthened	1.13314	NO	-0.160781	NO	0.558656	NO
SHPRH	0.944858	NO	0.516015	NO	-1.26849	NO	-2.63649	shortened
SINHCAF	2.39003	lengthened	0.743508	NO	0.37214	NO	0.335734	NO
SIRT1	2.3468	NO	-0.0317089	NO	1.13805	lengthened	0.440573	NO
SIRT5	0.618321	NO	-1.48543	NO	0.782136	lengthened	0.030634	NO
SIX4	1.80856	NO	1.3643	NO	0.513601	NO	2.25939	lengthened
SKIL	-1.33542	NO	-1.00509	NO	1.01633	NO	1.41867	lengthened
SLC12A4	0.137504	NO	0.584963	NO	-1.95442	shortened	-2.86049	shortened
SLC16A10	-0.63743	NO	-0.0848889	NO	2.38082	lengthened	0.787719	NO
SLC19A2	0	NO	-1.20645	NO	-0.787006	NO	1.07549	lengthened
SLC22A23	1.97199	NO	1.34395	NO	0.822002	lengthened	1.01997	lengthened
SLC22A5	-0.412126	NO	-0.932185	NO	0.355684	NO	1.83053	lengthened
SLC25A10	-0.857759	NO	-0.450626	NO	-0.617239	NO	-1.60372	shortened
SLC25A28	-0.180095	NO	-0.581687	NO	-0.293559	NO	1.17806	lengthened
SLC25A46	0.116097	NO	-0.654093	NO	0.16665	NO	2.5274	lengthened
SLC26A11	-0.0740006	NO	-2.62149	NO	-0.551015	NO	-1.86412	shortened
SLC2A11	0.169925	NO	-1.54057	NO	0.272593	NO	-1.43296	shortened
SLC2A13	2.96347	NO	0.111031	NO	-0.809316	NO	-2.79355	shortened
SLC30A5	-0.150021	NO	0.104789	NO	0.821667	NO	1.60305	lengthened
SLC30A7	2.16993	NO	-1.19265	NO	-1.57061	shortened	-0.676773	NO
SLC30A9	-0.810805	NO	-0.997959	NO	-0.094847	NO	0.701045	lengthened
SLC37A3	0.287518	NO	0.0600248	NO	1.76903	lengthened	1.23086	NO
SLC38A1	0.0153525	NO	0.0362973	NO	0.809109	lengthened	1.15391	lengthened
SLC38A10	-0.0605415	NO	0.314586	NO	0.419943	NO	0.563385	lengthened
SLC38A6	0.665882	NO	1.68594	lengthened	0.323587	NO	1.07335	lengthened
SLC38A9	-0.815575	NO	-0.758992	NO	-1.52745	shortened	-0.703607	NO
SLC39A10	1.86953	NO	0.23012	NO	2.36257	lengthened	2.15843	lengthened
SLC44A1	-1.03616	NO	0.304639	NO	0.718835	NO	0.78183	lengthened
SLC9A8	3	NO	2.44057	NO	1.17924	NO	1.16973	lengthened
SLC9B2	0.845388	NO	1.56961	NO	2.69647	lengthened	2.3339	lengthened
SLMAP	1.52725	NO	1.58496	NO	0.355432	NO	1.36235	lengthened
SLTM	0.32023	NO	0.766533	NO	0.406356	NO	1.58423	lengthened
SMAD4	0.67084	NO	0.773996	NO	0.468583	NO	0.907439	lengthened
SMARCAD1	0.715724	NO	0.329308	NO	-0.263198	NO	1.07234	lengthened
SMG7	3.48271	NO	-0.467045	NO	-1.83231	shortened	-1.98664	shortened
SMURF2	-0.448249	NO	-0.920661	NO	-0.0103059	NO	0.887995	lengthened
SNAPC5	0.973502	NO	2.08453	lengthened	0.828848	NO	0.782129	NO
SNRNP200	0.195991	NO	0.0366375	NO	0.352373	NO	0.829329	lengthened
SNUPN	-0.208108	NO	0.326228	NO	0.10806	NO	-2.14136	shortened
SNX1	0.987988	NO	1.84713	lengthened	1.92333	lengthened	2.12663	lengthened
SNX27	1.38997	lengthened	0.933744	NO	0.971207	NO	0.429164	NO
SNX29	-2.71425	NO	-0.807355	NO	-3.40439	shortened	-1.09311	NO
SNX3	2.25965	lengthened	0.261014	NO	0.0186569	NO	0.342847	NO
SNX5	-0.444264	NO	0.0656287	NO	0.990502	lengthened	1.96844	lengthened
SNX6	0.417106	NO	0.568698	lengthened	0.0247912	NO	0.653411	lengthened
SOCS5	0.929611	NO	-0.375244	NO	0.804615	NO	1.29249	lengthened
SOCS7	0.896437	NO	0.676311	NO	0.75698	lengthened	0.981558	lengthened
SOGA1	1.29834	NO	0.438519	NO	1.15098	lengthened	2.06841	lengthened
SON	0.507513	NO	0.474929	NO	0.0410027	NO	0.631207	lengthened
SORBS2	1.34395	NO	1.46949	NO	0.669851	NO	1.6454	lengthened
SP100	1.33127	NO	2.7885	lengthened	3.60204	lengthened	3.50834	lengthened
SPAG9	0.658492	NO	1.88982	NO	0.847474	lengthened	1.97667	lengthened
SPAST	-0.97728	NO	-0.24257	NO	0.4039	NO	0.802844	lengthened
SPATS2	2.00078	lengthened	-0.406479	NO	0.317307	NO	0.666882	NO
SPATS2L	1.11532	NO	-0.450214	NO	0.267213	NO	0.276242	lengthened
SPHK2	1.55833	NO	0.345483	NO	-1.54512	shortened	-2.0223	shortened
SPINDOC	0.701637	NO	1.29977	lengthened	3.64336	lengthened	3.5514	lengthened
SPPL2A	-1.14975	NO	-0.75743	NO	0.31638	NO	-1.75381	shortened
SPPL3	0.0524674	NO	1.34104	NO	1.40377	lengthened	1.01407	lengthened
SPRED2	0.49502	NO	0.671898	NO	2.8365	lengthened	0.983343	NO
SPTBN1	0.949379	lengthened	1.1913	lengthened	1.71763	lengthened	1.98167	lengthened
SPTSSA	1.96934	NO	1.17261	NO	0.324001	NO	0.490058	lengthened
SRCAP	1.09686	NO	0.0671142	NO	-0.0214797	NO	4.21501	lengthened
SRGAP2	0.480588	NO	0.232661	NO	-0.66101	shortened	-0.403966	NO
SRP19	-0.263034	NO	-1.21694	NO	1.03937	NO	1.97797	lengthened
SRPK1	0.486594	NO	0.878486	lengthened	0.558148	NO	1.05991	lengthened
SRSF11	-0.029171	NO	-0.0309743	NO	0.178407	NO	0.381619	lengthened
SS18L1	2.45686	NO	1.62678	NO	0.670692	NO	1.40123	lengthened
SSH1	0.100521	NO	1.05609	NO	1.1694	lengthened	0.826693	NO
SSH2	0.399573	NO	1.25239	lengthened	0.817136	NO	0.435215	NO
SSU72	0.236734	NO	-0.591166	NO	0.554912	lengthened	0.618615	lengthened
ST3GAL2	1.23577	NO	-0.236767	NO	-0.503687	NO	-1.12236	shortened
ST7L	2.06839	lengthened	2.1901	lengthened	1.33736	lengthened	1.80517	lengthened
STAM	1.15754	lengthened	0.76184	NO	-0.678277	shortened	-0.226484	NO
STAT1	0.071429	NO	0.109312	NO	0.980388	lengthened	1.17793	lengthened
STAT5B	0.126729	NO	-0.0656034	NO	0.0886941	NO	1.12507	lengthened
STAU2	0.473541	NO	-0.361456	NO	1.3356	lengthened	0.424292	NO
STIL	1.8521	NO	0.167457	NO	0.0913617	NO	1.37707	lengthened
STIMATE-MUSTN1	2.25154	NO	2.64386	NO	1.21042	NO	1.82185	lengthened
STMP1	0.51252	NO	-0.438401	NO	1.96479	lengthened	0.886667	lengthened
STRN3	1.47981	NO	0.12	NO	0.222621	NO	0.348855	lengthened
STX12	-1.09954	NO	-1.31194	NO	0.225782	NO	1.35798	lengthened
STX3	0.911191	NO	1.4064	NO	1.152	NO	2.13551	lengthened
STX5	0.68054	NO	-1.18982	NO	-1.14985	shortened	-1.8645	shortened
SUFU	-0.421827	NO	-0.449307	NO	1.89347	lengthened	0.85536	NO
SULF2	-0.600069	NO	-2.46158	NO	2.19265	NO	3.39232	lengthened
SUMF2	0.721996	NO	-0.00684185	NO	0.413431	NO	1.16769	lengthened
SUN1	1.15923	NO	0.798004	NO	0.397263	NO	1.93373	lengthened
SUPT20H	0.600593	NO	1.635	NO	0.926109	NO	3.80172	lengthened
SYDE1	0.679722	NO	2.07965	lengthened	1.74416	NO	1	NO
SYNCRIP	0.777589	lengthened	0.995012	lengthened	1.97971	lengthened	1.89208	lengthened
SYNJ2	1.0434	lengthened	1.26361	lengthened	0.866318	NO	0.914109	lengthened
TAB1	1.13765	NO	2.18705	lengthened	1.13155	NO	3.25703	lengthened
TAF15	1.00157	lengthened	-0.650566	NO	0.342915	NO	0.583198	lengthened
TAF4	1.16824	NO	1.49447	NO	1.36773	NO	1.77712	lengthened
TAF5L	-0.578704	NO	0.578713	NO	0.791413	NO	1.90689	lengthened
TAF6L	0.584963	NO	-1.27302	NO	-0.0848889	NO	-1.90689	shortened
TAOK2	1.0595	lengthened	2.49691	lengthened	2.29536	lengthened	3.35707	lengthened
TARBP1	3.32193	lengthened	1.04731	NO	0.708459	NO	0.83399	lengthened
TASOR	0.901537	NO	0.724893	NO	1.80915	lengthened	2.57188	lengthened
TBC1D20	0.242933	NO	0.786653	NO	1.50306	lengthened	0.676965	lengthened
TBC1D31	-0.125531	NO	1.61143	NO	1.45943	NO	4.1375	lengthened
TBC1D8	-0.944858	NO	-1.65208	NO	-1.49745	shortened	-1.22896	NO
TBCA	0.366475	NO	0.129984	NO	-0.00723742	NO	0.757733	lengthened
TBRG1	0.293731	NO	-0.341628	NO	-0.548764	shortened	0.0199728	NO
TCAIM	-0.904938	NO	-1.00447	NO	1.05559	NO	2.30308	lengthened
TCEA2	0.928015	lengthened	1.86119	lengthened	2.368	lengthened	1.95492	lengthened
TCERG1	-0.16572	NO	-0.670791	NO	-0.608267	shortened	0.108453	NO
TCF12	0.16779	NO	1.89364	NO	0.930737	NO	1.85005	lengthened
TCF25	0.140716	NO	-0.653174	NO	-0.319343	NO	-0.989713	shortened
TCF3	1.33428	lengthened	2.4536	lengthened	1.892	lengthened	1.69266	lengthened
TCF7L2	0.621488	NO	-0.507795	NO	0.235197	NO	0.725624	lengthened
TEAD1	1.46816	lengthened	0.381949	NO	0.148718	NO	-0.0826443	NO
TENT2	1.5025	NO	0.155481	NO	-0.974837	shortened	0.215044	NO
TENT4A	0.570241	NO	0.235929	NO	0.403356	NO	1.13041	lengthened
TERF2	0.0544478	NO	-0.182203	NO	1.25948	lengthened	1.90018	lengthened
TEX264	0.771972	NO	0.489038	NO	-0.00804628	NO	1.57562	lengthened
TFDP1	0.204213	NO	0.395396	lengthened	0.825364	lengthened	0.641546	lengthened
TFPI	0.15078	NO	1.36705	lengthened	0.911574	lengthened	1.28536	lengthened
TFR2	0.751465	NO	1.82773	NO	1.16553	lengthened	1.138	lengthened
TGFBR1	-1.09236	NO	-1.28331	NO	-2.60187	shortened	-2.08233	shortened
TGFBRAP1	-0.0565835	NO	-0.111031	NO	-1.59812	shortened	-2.33563	shortened
TGM2	0.36669	NO	0.744399	NO	2.85798	lengthened	1.60341	lengthened
TGS1	-0.620586	NO	-0.017702	NO	0.350497	NO	1.17991	lengthened
THG1L	-0.298393	NO	-0.0941222	NO	-2.25836	shortened	-1.48215	NO
THOC2	-0.264694	NO	-0.742504	NO	0.15316	NO	0.774565	lengthened
THOC5	-0.286846	NO	-1.65867	shortened	-0.670996	shortened	-0.772488	shortened
THRA	0.0322895	NO	-0.43454	NO	-1.57453	shortened	-2.21316	shortened
THUMPD2	0.597902	NO	0.182864	NO	0.846211	lengthened	0.498263	NO
TIA1	0.27005	NO	0.79973	NO	0.24679	NO	2.06756	lengthened
TIMELESS	0.805622	NO	-0.626483	NO	0.434396	NO	1.54814	lengthened
TIMMDC1	-0.314931	NO	-0.0343481	NO	-0.0229604	NO	0.746878	lengthened
TIPARP	1.51507	lengthened	1.74819	lengthened	-1.30146	NO	0.0924139	NO
TIPIN	0.643336	NO	0.169719	NO	-1.01769	shortened	-0.499058	NO
TKFC	0.21205	NO	2.03148	lengthened	1.92285	lengthened	2.23631	lengthened
TKT	0.0111654	NO	0.120377	NO	-0.660426	shortened	-0.788982	shortened
TLE1	0.292181	NO	1.08017	NO	1.06316	lengthened	1.60839	lengthened
TM2D1	0.678072	NO	-0.106199	NO	0.459644	lengthened	0.527016	lengthened
TMCC1	-0.366021	NO	1.28379	NO	0.80024	NO	1.455	lengthened
TMCO4	1.91938	lengthened	1.16574	NO	-0.040642	NO	0.929611	NO
TMEM106A	-2.7425	NO	-3.27302	NO	-1.86974	shortened	-3.21646	shortened
TMEM126B	0.817551	NO	1.04284	NO	1.92841	lengthened	2.23437	lengthened
TMEM164	0.818342	NO	1.60966	lengthened	0.177032	NO	0.874469	NO
TMEM183A	2.34783	NO	1.41895	NO	2.41173	lengthened	2.58516	lengthened
TMEM192	-0.0317626	NO	-0.737151	NO	1.07442	lengthened	1.44394	lengthened
TMEM209	0.577861	NO	1.48342	lengthened	1.72437	NO	1.72437	NO
TMEM243	0.830349	NO	0.0152668	NO	-0.41684	NO	-1.15381	shortened
TMEM38A	2.83289	NO	0.247928	NO	1.97965	lengthened	1.16408	NO
TMEM41B	0.0238467	NO	-0.544947	NO	0.532714	NO	1.69786	lengthened
TMEM43	-0.252675	NO	-1.26732	shortened	-0.797325	shortened	-1.12617	shortened
TMEM45A	-0.851949	NO	-0.170225	NO	1.99412	lengthened	1.5436	NO
TMEM63A	-1.1273	NO	-1.38187	NO	-1.56698	shortened	-1.63046	shortened
TMEM87A	0.387821	NO	0.361566	NO	0.966436	lengthened	0.896537	lengthened
TMPO	0.486127	lengthened	0.77468	lengthened	0.579437	lengthened	1.36084	lengthened
TNFAIP8	-0.0953357	NO	-1.00275	NO	0.233827	NO	1.2713	lengthened
TNFAIP8L2-SCNM1	1.4561	NO	1.28521	NO	0.540768	NO	1.51577	lengthened
TNKS	0.133267	NO	-1.65042	NO	0.298737	NO	1.0272	lengthened
TNPO2	0.23451	NO	-0.202991	NO	-0.00798905	NO	-0.503839	shortened
TNRC18	0.48374	NO	0.861272	NO	0.791768	NO	2.58608	lengthened
TNRC6A	-0.156394	NO	-0.574658	NO	0.260671	NO	0.783892	lengthened
TONSL	-0.5733	NO	-0.774933	NO	-0.251539	NO	-2.79021	shortened
TOR1AIP2	0.348718	NO	0.800341	lengthened	0.976041	lengthened	1.6996	lengthened
TOR1B	0.15872	NO	0.219117	NO	0.368508	NO	1.5152	lengthened
TP53	-1.05585	NO	-3.08139	shortened	-1.80616	shortened	-1.58361	shortened
TP53BP2	2.05627	lengthened	0.00688639	NO	1.08478	NO	1.4708	lengthened
TPRKB	0.283016	NO	0.567773	NO	-0.62152	NO	-0.888907	shortened
TPTEP2-CSNK1E	0.494768	lengthened	0.904413	lengthened	0.571248	lengthened	1.2372	lengthened
TRAF3	1.35733	NO	0.913843	NO	-0.0126	NO	1.74821	lengthened
TRAK1	1.75743	NO	1.38904	NO	1.78071	lengthened	1.91411	lengthened
TRAK2	0.480091	NO	0.109124	NO	1.5406	lengthened	0.722782	NO
TRIM37	0.721989	NO	1.13318	NO	0.844519	NO	2.21546	lengthened
TRIM41	-0.909092	NO	-1.87643	NO	-2.15702	shortened	-3.46395	shortened
TRIP11	0.724366	NO	2.27085	lengthened	1.08702	NO	2.02012	lengthened
TRMT13	4.22239	lengthened	3.68038	lengthened	1.06347	NO	0.429537	NO
TRNT1	-0.0487153	NO	1.64674	lengthened	1.98467	lengthened	3.04408	lengthened
TRPC4AP	0.71172	NO	-0.707819	NO	0.141753	NO	-0.613702	shortened
TRPV1	0.710493	NO	2.39855	NO	3.18442	lengthened	2.33282	lengthened
TSC1	0.572746	NO	1.33358	lengthened	1.04205	lengthened	1.25556	lengthened
TSC22D2	0.387023	NO	-0.807355	NO	-0.317398	NO	1.38499	lengthened
TSEN15	-0.546346	NO	-0.140375	NO	-0.381335	NO	-0.891566	shortened
TSEN2	0.049582	NO	-0.840617	NO	-1.85399	shortened	-1.01148	shortened
TSFM	-0.181711	NO	1.92324	lengthened	0.391279	NO	1.20233	NO
TTBK2	-0.678072	NO	1	NO	1.8907	lengthened	0.718229	NO
TTC14	1.73252	NO	2.5642	lengthened	2.76344	lengthened	2.51796	lengthened
TTC17	0.733387	NO	1.46474	lengthened	1.2682	lengthened	2	lengthened
TTC3	0.89812	NO	0.219634	NO	-0.125531	NO	0.57959	lengthened
TTC39C	0.345552	NO	0.0458037	NO	2.10224	lengthened	0.0690179	NO
TTL	-0.0119948	NO	-1.50077	NO	-1.57222	NO	1.44713	lengthened
TUBGCP3	0.126796	NO	0.762883	NO	2.20179	lengthened	1.1118	NO
TUBGCP4	-0.661321	NO	-2.02122	shortened	-0.518344	NO	-1.41394	shortened
TUT4	0.598637	NO	-0.18175	NO	0.886789	NO	0.988337	lengthened
TUT7	0.340448	NO	0.0093987	NO	0.685537	lengthened	1.05001	lengthened
TWSG1	2.77189	lengthened	1.35156	NO	-0.460125	NO	0.847997	NO
TXNL4B	-0.217098	NO	0.950847	NO	1.54161	lengthened	1.25911	lengthened
TXNRD2	0.376617	NO	1.85943	NO	1.57955	lengthened	0.337756	NO
UBALD1	0.122172	NO	1.67387	NO	1.23125	lengthened	0.0329773	NO
UBAP1	2.52706	lengthened	0.430634	NO	-0.692629	shortened	-0.532378	NO
UBAP2	-0.517934	NO	-0.401854	NO	-0.393812	NO	-0.702782	shortened
UBAP2L	2.00524	lengthened	2.30814	lengthened	1.83694	lengthened	1.45568	lengthened
UBE2D2	1.83521	lengthened	-0.719839	NO	-0.146178	NO	0.0616578	NO
UBE2D4	2.05247	lengthened	1.3744	NO	0.72792	NO	0.523562	NO
UBE2G1	1.4549	NO	0.752517	NO	0.798297	NO	1.11619	lengthened
UBE2K	0.696047	NO	0.227608	NO	-0.132911	NO	0.56303	lengthened
UBE2L3	1.09132	NO	1.39179	lengthened	1.6061	lengthened	1.66946	lengthened
UBE2Z	1.75108	lengthened	1.18231	NO	-0.466504	NO	0.206732	NO
UBE3B	0.296982	NO	0.886215	NO	1.11449	lengthened	1.19506	lengthened
UBIAD1	-0.180456	NO	-1.51226	NO	-1.16195	NO	-1.88558	shortened
UBN2	0.142019	NO	0.878985	NO	1.32639	lengthened	1.37886	lengthened
UBQLN1	1.06405	lengthened	1.41927	lengthened	0.0760075	NO	0.0610844	NO
UEVLD	-0.0622843	NO	-1.16269	NO	2.27417	NO	1.71712	lengthened
UFM1	2.07513	NO	0.731511	NO	-1.44236	NO	-1.39478	shortened
UHRF1	0.333859	NO	0.568719	NO	1.01688	lengthened	0.839776	lengthened
UHRF1BP1	0.827533	NO	-1.65942	NO	0.164133	NO	0.552277	lengthened
UHRF1BP1L	2.01877	lengthened	0.954639	NO	0.874469	NO	-0.514573	NO
UNC119B	0.613451	NO	0.29956	NO	1.28821	lengthened	1.15655	lengthened
UNC93B1	2.56294	NO	1.44746	NO	0.169925	NO	-3.32193	shortened
UPF3A	1.48543	NO	2.58496	lengthened	-0.125531	NO	1.75002	NO
UPF3B	0.749965	NO	0.344911	NO	-1.57603	shortened	-0.981384	NO
USP12	1.32633	NO	1.02406	NO	-1.69153	shortened	-0.458106	NO
USP19	0.546353	NO	0.428265	NO	0.674928	NO	1.82603	lengthened
USP24	2.94145	NO	0.595851	NO	1.18175	lengthened	0.553551	NO
USP33	1.31744	NO	-0.244467	NO	-0.846727	shortened	-0.466197	NO
USP36	-0.684138	NO	0.720846	NO	1.91201	lengthened	1.9878	lengthened
USP40	0.273761	NO	-2.1592	NO	0.296486	NO	1.90232	lengthened
USP53	0.307281	NO	1.79538	NO	2.77052	lengthened	3.08246	lengthened
USP6NL	1.58496	NO	-1.53051	NO	-0.0966873	NO	1.00165	lengthened
USPL1	2.2854	NO	-0.830075	NO	1.71114	lengthened	0.214125	NO
UVRAG	1.38286	NO	-0.192645	NO	0.159657	NO	1.05228	lengthened
VIRMA	2.78584	NO	0.609939	NO	-0.0870681	NO	0.94897	lengthened
VOPP1	1.5939	NO	-0.21313	NO	0.541517	NO	-0.691403	shortened
VPS13A	1.80886	NO	-0.204081	NO	0.444877	NO	0.53284	lengthened
VPS16	-1.37697	NO	0.160465	NO	-0.797127	NO	-1.96671	shortened
VPS45	-0.799897	NO	-2.17841	NO	-0.810916	NO	-1.11702	shortened
VPS53	1.49465	NO	-1.00949	NO	-0.134973	NO	-0.752557	shortened
VPS54	1.72528	NO	-1.79273	NO	0.095296	NO	0.491225	lengthened
VRK2	0.796467	NO	-1.38003	NO	-1.49541	shortened	-0.76184	NO
VTI1A	-0.754888	NO	0.736966	NO	2.10098	lengthened	1.27542	NO
WBP1L	0.847997	NO	-1.70114	NO	-0.919632	shortened	-0.677544	shortened
WDFY2	2.97446	NO	1.226	NO	0.578585	lengthened	0.161325	NO
WDR20	1.93027	lengthened	2.49002	lengthened	1.41915	lengthened	2.09954	lengthened
WDR33	1.6794	NO	-0.396191	NO	0.831246	lengthened	1.0477	lengthened
WDR35	1.7625	NO	0.971087	NO	1.00298	NO	1.34247	lengthened
WDR36	0.587214	NO	-0.67813	NO	0.935469	lengthened	1.2822	lengthened
WDR4	0.399333	NO	0.303913	NO	-0.422536	NO	-0.623025	shortened
WDR59	2.04763	lengthened	-0.423192	NO	0.162911	NO	0.0113227	NO
WDR76	2.50317	NO	0.321171	NO	-1.62548	NO	-2.37467	shortened
WDR81	2.92724	NO	1.00786	NO	1.69256	lengthened	4.02791	lengthened
WNK1	-0.526166	NO	-1.58344	shortened	0.559608	lengthened	0.682295	lengthened
WNK2	3.53172	lengthened	2.69773	lengthened	1.4752	lengthened	2.56756	lengthened
WRN	1	NO	1.30117	NO	-1.8397	shortened	-0.0550414	NO
WTAP	1.25315	lengthened	2.27208	lengthened	1.28178	lengthened	2.50097	lengthened
WWP1	2.6136	lengthened	0.974005	NO	-0.483505	NO	-1.08194	shortened
WWP2	0.131245	NO	1.10461	NO	2.59932	lengthened	0.496787	NO
XPA	-0.225881	NO	1.39927	NO	3.48953	lengthened	3.32193	lengthened
XPNPEP3	-1.01886	NO	-0.0443941	NO	1.36923	NO	2.26053	lengthened
XPO1	0.51916	NO	-0.259324	NO	0.591582	lengthened	0.414241	lengthened
XRCC1	0.0926052	NO	-1.63511	NO	-0.831423	NO	-1.25634	shortened
XRN1	1.63743	NO	1.56635	NO	0.783425	NO	1.63227	lengthened
YAP1	1.13551	NO	-0.359896	NO	0.890029	lengthened	1.2809	lengthened
YLPM1	0.243557	NO	-0.31366	NO	-1.06419	shortened	-1.72412	shortened
YTHDC2	3.7028	lengthened	1.65765	NO	-0.212735	NO	0.0488553	NO
YTHDF2	1.49261	NO	-0.957624	NO	0.324044	NO	0.792688	lengthened
YY1	0.558878	NO	0.862986	lengthened	0.844986	lengthened	1.14043	lengthened
ZBTB44	0.328919	NO	-0.160533	NO	0.140193	NO	0.543874	lengthened
ZBTB46	-0.4975	NO	-0.263034	NO	-1.70983	shortened	-1.68081	shortened
ZBTB8OS	1.50953	NO	0.129635	NO	-0.817921	shortened	-0.0808311	NO
ZC3HAV1	0.946269	lengthened	2.02475	lengthened	1.62009	lengthened	3.00371	lengthened
ZC4H2	0.906891	NO	0.584963	NO	-0.406526	NO	1.97199	lengthened
ZCCHC14	1.85161	NO	3.48339	lengthened	1.41856	NO	2.02714	lengthened
ZCCHC8	-0.147557	NO	-1.73252	NO	-2.078	shortened	-0.738914	NO
ZDHHC3	0.421719	NO	1.95777	lengthened	0.0551572	NO	-2.44249e-15	NO
ZEB1	2.9405	NO	-0.427723	NO	-0.177861	NO	-1.28951	shortened
ZER1	-0.937536	NO	-0.987289	NO	0.433419	NO	1.57909	lengthened
ZFAND1	2.50288	lengthened	0.472603	NO	0.112475	NO	0.140672	NO
ZFAND2A	-0.35121	NO	-0.370031	NO	1.19169	lengthened	1.33182	lengthened
ZFAND4	1.54057	NO	-0.137504	NO	0.341037	NO	2.7866	lengthened
ZFC3H1	2.06942	NO	1.32057	NO	0.820948	NO	1.1934	lengthened
ZFP64	-0.512316	NO	-0.898334	NO	-1.13063	shortened	-1.50704	shortened
ZFR	0.874469	NO	0.119773	NO	-1.34947	shortened	-1.13077	shortened
ZHX1-C8orf76	-0.827568	NO	0.0114956	NO	-1.41504	NO	-2.02975	shortened
ZMYM3	2.28282	lengthened	3.43201	lengthened	1.25772	lengthened	2.66408	lengthened
ZMYM6	0.830075	NO	2.28951	NO	2.8625	lengthened	3.27753	lengthened
ZNF12	0.540568	NO	1.24101	NO	0.855251	NO	2.35679	lengthened
ZNF124	0.751465	NO	0.888969	NO	-0.944448	shortened	-1.28468	shortened
ZNF16	0.208814	NO	1.32665	NO	1.78964	lengthened	0.985174	NO
ZNF200	1.06485	NO	-0.991732	NO	-1.77279	shortened	-1.64909	shortened
ZNF219	1.20645	NO	1.24598	NO	1.03125	lengthened	1.34629	lengthened
ZNF224	0.680989	NO	1.36905	NO	0.701891	NO	1.56503	lengthened
ZNF226	1.94072	lengthened	0.299805	NO	-1.3599	NO	-1.62936	shortened
ZNF23	1	NO	0.466568	NO	1.67807	NO	2.26303	lengthened
ZNF263	0.111361	NO	1.50635	NO	1.59766	lengthened	2.18025	lengthened
ZNF346	-0.816934	NO	0.170392	NO	1.87622	lengthened	3.39436	lengthened
ZNF367	0.596103	NO	0.231947	NO	-0.485427	NO	0.817065	lengthened
ZNF398	-1.7422	NO	-1.20163	NO	0.395336	NO	1.30319	lengthened
ZNF451	0.0410712	NO	0.538464	NO	0.424764	NO	1.13073	lengthened
ZNF547	1.22497	NO	0.400538	NO	2.55121	lengthened	2.59233	lengthened
ZNF600	2.53051	NO	2	NO	-0.858885	NO	-1.75889	shortened
ZNF616	0.793549	NO	0.530515	NO	2.25096	NO	3.27202	lengthened
ZNF621	-0.540568	NO	-1.37064	NO	-0.779969	NO	-1.98969	shortened
ZNF644	0.788496	NO	-0.505235	NO	-0.335966	NO	-0.648371	shortened
ZNF655	0.22311	NO	0.445503	NO	-0.14827	NO	-1.01635	shortened
ZNF714	1.35294	lengthened	1.54874	lengthened	-0.0563296	NO	-0.0804829	NO
ZNF749	-0.0641303	NO	0.67611	NO	1.03455	lengthened	1.64352	lengthened
ZNF83	3.78136	NO	0.584963	NO	0.321333	NO	-0.758537	shortened
ZNRF1	1.19378	NO	0.332012	NO	0.888717	lengthened	0.622421	lengthened
ZSCAN31	1.12029	NO	1.14886	NO	1.34013	NO	2.61143	lengthened
ZSCAN5A	0.963474	NO	-0.499859	NO	1.15082	lengthened	0.257798	NO
ZSCAN9	-0.53538	NO	1.49993	NO	1.5221	NO	3.82876	lengthened
ZZZ3	0.738541	NO	-0.390762	NO	0.744684	lengthened	1.05176	lengthened

## Sheet: Fig. 5i_1
gene_symbol	L2FC	APA
AADAT	0.534347	LE
ABCC2	-0.582908	LE
ABCC3	-0.680065	LE
ABCD1	-0.573017	LE
ABHD12	-0.135323	LE
ABI2	0.430134	LE
ACAP2	-0.0659913	LE
ACOT7	0.171985	LE
ACSL4	-0.168301	LE
ADARB1	-0.330252	LE
ADPGK	-0.0541824	LE
AFF1	0.0461243	LE
AGBL5	0.0205177	LE
AHDC1	0.535159	LE
AIG1	-0.288582	LE
AK3	0.264066	LE
AK4	0.428524	LE
AKIRIN2	0.331994	LE
ALG10B	-1.94755	LE
ALG13	0.0539074	LE
ALG9	-0.203805	LE
ANAPC1	0.256472	LE
ANAPC15	0.0389247	LE
ANAPC7	-0.528172	LE
ANKEF1	0.691395	LE
ANKLE2	-0.213745	LE
ANKRD10	-0.28164	LE
ANKRD11	0.362712	LE
ANKRD28	0.638001	LE
ANKS1A	0.0791052	LE
ANKS6	0.363235	LE
ANXA4	0.236053	LE
AP1S2	-0.121829	LE
APPBP2	0.743266	LE
ARHGAP17	-0.147726	LE
ARL6IP6	-0.151338	LE
ASNSD1	0.42931	LE
ASPH	0.0376196	LE
ASS1	0.0263126	LE
ATF2	-0.0134098	LE
ATP13A3	0.696378	LE
ATP2A2	0.205736	LE
ATXN1L	0.544626	LE
ATXN2L	0.277804	LE
B3GNTL1	-0.417792	LE
B4GALT5	0.553265	LE
BAG2	-0.067204	LE
BARD1	0.859783	LE
BCOR	0.280022	LE
BFAR	0.060734	LE
BRIX1	0.344359	LE
BUB3	0.0904816	LE
C16orf72	0.861856	LE
CAMLG	0.236716	LE
CAPN15	-0.0459943	LE
CASP3	0.653029	LE
CASP9	-0.179907	LE
CBL	0.077678	LE
CCDC138	0.289946	LE
CCDC18	0.506393	LE
CCDC82	-0.0532871	LE
CCDC93	-0.0527623	LE
CCT4	0.356884	LE
CD164	0.329773	LE
CD2AP	0.0814286	LE
CD46	0.348937	LE
CDC23	0.00792116	LE
CDCA8	0.186505	LE
CDKN2AIPNL	0.0383358	LE
CDR2	-0.0978145	LE
CENPK	-0.573081	LE
CFLAR	-0.0971705	LE
CHCHD3	0.359548	LE
CHEK2	0.0988829	LE
CHRNA5	-0.269424	LE
CHUK	0.275598	LE
CLASP1	0.121757	LE
CMBL	0.632934	LE
CMC2	0.435795	LE
CNIH4	0.0858729	LE
CNOT2	0.00404402	LE
CNOT3	-0.496907	LE
CNOT7	-0.109069	LE
CNPY2	-0.203126	LE
COG3	-0.305888	LE
COG8	-1.44579	LE
COTL1	0.354681	LE
CPEB4	0.121972	LE
CPSF6	0.151925	LE
CPSF7	0.277666	LE
CSE1L	0.249073	LE
CSNK2A1	-0.181775	LE
CSNK2A2	0.0523988	LE
CST3	-0.0145876	LE
CSTF3	0.702306	LE
CTDSPL2	0.00356523	LE
CTSC	0.354317	LE
CTTN	0.41082	LE
CXADR	-0.275751	LE
DAP3	-0.019773	LE
DCAF17	0.197618	LE
DCUN1D5	-0.29655	LE
DDAH1	0.150504	LE
DDX52	0.325488	LE
DEGS1	0.816202	LE
DGKZ	-0.269996	LE
DIAPH2	-0.411344	LE
DNAJB6	0.263558	LE
DNAJC12	0.14364	LE
DNAJC4	0.0623044	LE
DNAL4	0.357057	LE
E2F6	0.0497456	LE
EFCAB14	0.152582	LE
EGLN1	0.169627	LE
EHBP1	0.0211165	LE
EIF2A	0.0285224	LE
EIF2AK2	0.358314	LE
EIF2AK3	0.438114	LE
EIF4E2	-0.139882	LE
ELK4	-0.497362	LE
ELOVL5	0.21694	LE
EPB41L5	0.0823448	LE
EPDR1	0.584581	LE
EZH1	0.107397	LE
FAF2	0.13884	LE
FAM104B	0.321066	LE
FAM120C	0.245695	LE
FAT1	0.198454	LE
FBXO10	0.465683	LE
FBXO43	0.872791	LE
FBXW8	0.519186	LE
FCHSD2	-0.00512475	LE
FIP1L1	0.688814	LE
FKBP10	-0.421524	LE
FLAD1	-0.533215	LE
FLCN	-0.290207	LE
FNDC3B	-0.0927792	LE
FNTA	0.187901	LE
FOXJ3	0.443788	LE
FOXO3	0.209643	LE
FTSJ1	-0.165328	LE
FUBP1	-0.215016	LE
G2E3	0.355959	LE
GABPB1	-0.069724	LE
GALK2	0.501755	LE
GALNT2	0.16784	LE
GANC	-0.381303	LE
GART	-0.401595	LE
GCDH	-0.960621	LE
GCLC	0.169219	LE
GCNT2	-0.0230431	LE
GFOD2	0.0482938	LE
GIT2	-0.154105	LE
GK	-1.13463	LE
GLS	0.103899	LE
GNPTG	0.106104	LE
GOLPH3L	0.257245	LE
GPALPP1	0.716714	LE
GPATCH2L	0.580623	LE
GPBP1	0.109577	LE
GPR137	0.0731778	LE
GPR157	0.662919	LE
GREB1	-0.0177132	LE
GSTM4	-0.311249	LE
GTF3A	0.0261401	LE
HAUS2	-0.107167	LE
HAUS6	0.439249	LE
HDLBP	0.0186021	LE
HEATR5A	0.0100366	LE
HELQ	0.357941	LE
HELZ	0.450309	LE
HIBADH	1.17184	LE
HNMT	-0.0754664	LE
HNRNPA1	0.369758	LE
HNRNPA1L2	0.544909	LE
HOMER1	0.105974	LE
HPS3	-0.0483955	LE
HSPA9	0.2163	LE
HTT	-0.0723495	LE
IFIH1	0.27975	LE
IFNAR1	-1.55527	LE
IGF2R	0.183501	LE
IGSF1	0.0819348	LE
INCENP	-0.62559	LE
INPP5E	-0.0765292	LE
INTS10	-0.0468617	LE
INTS4	-0.517928	LE
IQGAP1	0.0587995	LE
ITGA1	0.493379	LE
JAK1	-0.198192	LE
JMJD6	0.816005	LE
KCMF1	0.260754	LE
KCTD1	1.10311	LE
KDM3A	0.118209	LE
KIAA0895	0.0596859	LE
KIAA1958	0.573862	LE
KLC1	-0.317373	LE
KLHL18	0.338404	LE
LACTB	-0.186322	LE
LAMP2	-0.0190683	LE
LGR4	0.434431	LE
LIMD1	0.205171	LE
LPP	0.0801963	LE
LRP11	0.54516	LE
LRRC37B	-0.485552	LE
LRRFIP1	-0.411024	LE
LSM14A	0.588203	LE
LUZP1	0.430209	LE
MAGI3	0.58733	LE
MAP2K1	0.558147	LE
MAP2K4	0.207557	LE
MAPKAPK5	-0.304897	LE
MBNL3	-0.0243852	LE
MBTD1	0.615798	LE
MCCC2	0.30138	LE
MCF2L	-0.290354	LE
MCM3AP	0.037874	LE
MCU	0.163563	LE
MED13	0.585271	LE
MEGF9	0.41439	LE
METTL3	0.124228	LE
MGME1	0.404159	LE
MGST2	-0.320597	LE
MICAL3	-0.166079	LE
MICU2	0.190043	LE
MIS18BP1	0.458131	LE
MKRN1	0.178293	LE
MMD	0.475034	LE
MORC3	0.12754	LE
MRPL35	0.160144	LE
MRPL37	-0.0400455	LE
MRRF	-0.0216492	LE
MSANTD2	0.841383	LE
MSL1	0.551054	LE
MTA3	-0.199768	LE
MTDH	-0.127932	LE
MTG2	-0.232232	LE
MTHFD2L	0.247968	LE
MTPAP	-0.0337682	LE
MYO18A	0.424265	LE
MYO19	-0.44286	LE
NAP1L1	0.452912	LE
NARS2	0.19331	LE
NBPF9	0.159095	LE
NCOA5	0.863882	LE
NDC80	0.406078	LE
NDE1	-0.540677	LE
NFAT5	-0.179724	LE
NFIA	0.451779	LE
NFIC	0.0408709	LE
NFIX	0.0692115	LE
NFKBIB	-0.121898	LE
NFS1	0.382239	LE
NISCH	0.0197624	LE
NLRC5	0.19583	LE
NPAS2	-0.108211	LE
NPLOC4	-0.385596	LE
NPM1	0.200189	LE
NR1D2	1.28567	LE
NR6A1	0.547018	LE
NRIP1	0.195641	LE
NSL1	0.250972	LE
NUAK1	0.0696127	LE
NUFIP2	0.644122	LE
NUMB	-0.385149	LE
NUP210	0.00599485	LE
NUS1	0.464668	LE
NXN	-0.780061	LE
OAS3	-0.210195	LE
OSMR	0.192415	LE
OTUD7B	0.0226916	LE
PAN3	0.1163	LE
PANK1	0.402594	LE
PANK2	-0.0889394	LE
PAPOLA	0.248859	LE
PARD3	0.0153121	LE
PATZ1	-0.307196	LE
PAXBP1	0.21976	LE
PAXIP1	0.562734	LE
PCF11	1.87803	LE
PCM1	-0.0521843	LE
PCMT1	-0.0243741	LE
PDE6D	0.137354	LE
PDE8A	-0.0450065	LE
PDLIM3	-0.377182	LE
PELI1	0.165296	LE
PERP	0.43948	LE
PEX13	0.287638	LE
PFKFB2	-0.86789	LE
PGAM1	-0.00596799	LE
PGAP2	0.294671	LE
PHF10	0.714808	LE
PHF20	0.491598	LE
PHF3	0.0405678	LE
PIBF1	-0.0997366	LE
PIKFYVE	0.580181	LE
PIP4K2B	0.397221	LE
PLD3	-0.0238943	LE
PLEKHA8	0.544238	LE
PMS1	0.413359	LE
PNISR	0.448561	LE
POC5	0.602701	LE
POLG2	-0.418124	LE
POLH	0.450911	LE
POLK	0.404207	LE
POLR1D	0.264999	LE
PPA2	0.45555	LE
PPARD	0.00189894	LE
PPARG	0.631648	LE
PPHLN1	-0.567502	LE
PPP1R7	0.160255	LE
PPP2R1B	-1.32816	LE
PPP2R5E	0.397843	LE
PPP6R3	0.200917	LE
PRDM2	0.203579	LE
PRKACB	0.608348	LE
PRKAR1A	0.202915	LE
PRKDC	0.158892	LE
PRKRIP1	-0.227879	LE
PRPF4B	0.112802	LE
PSMF1	0.176085	LE
PTDSS2	-0.860129	LE
PTMS	-0.0341965	LE
PTPN2	0.345363	LE
PWWP2A	0.0901565	LE
R3HCC1L	0.302481	LE
RAB8B	0.329915	LE
RAD51C	0.0671033	LE
RAF1	0.203506	LE
RALGAPA1	-0.082095	LE
RANBP10	0.549559	LE
RARS2	-0.156693	LE
RASGRF2	-0.250216	LE
RASSF1	-0.492902	LE
RBBP4	0.858531	LE
RBBP6	1.61927	LE
RBCK1	-0.732204	LE
RBM12	-0.395522	LE
RBM33	0.252889	LE
RBM39	0.433649	LE
RBMX	-0.134305	LE
RBPMS	-0.0390348	LE
RC3H2	-0.0603789	LE
RFC3	-0.75727	LE
RHBDD2	-0.207698	LE
RHBDD3	-0.172817	LE
RHOF	-0.684354	LE
RIPK1	0.407904	LE
RMDN3	0.0675787	LE
RMND1	0.105635	LE
RNF115	-0.00481299	LE
RNF168	0.333314	LE
RNF19A	0.0850488	LE
RNMT	0.297433	LE
ROBO1	0.19189	LE
RPL23A	0.415986	LE
RPL7	0.0950752	LE
RPL7L1	-0.322153	LE
RPP30	-0.57526	LE
RPS20	0.0770598	LE
RPSA	0.18408	LE
RSF1	0.383933	LE
RSPH3	0.0485753	LE
S100PBP	0.186284	LE
SAFB	0.448874	LE
SAFB2	0.325222	LE
SCAF11	0.186358	LE
SCAI	0.282948	LE
SCFD1	0.151925	LE
SEC14L1	-0.0846453	LE
SEC23IP	-0.113094	LE
SEC31A	-0.164309	LE
SECISBP2	-0.438958	LE
SENP6	0.3168	LE
SESTD1	0.833953	LE
SETD1B	0.0800857	LE
SETMAR	-0.531412	LE
SFXN5	-0.042142	LE
SH3BP4	0.475195	LE
SIX4	1.08493	LE
SKIL	-0.17473	LE
SLC22A23	0.0827655	LE
SLC22A5	0.820442	LE
SLC25A46	-0.266815	LE
SLC30A5	0.169204	LE
SLC38A1	0.262866	LE
SLC38A10	0.0170598	LE
SLC38A6	-0.200788	LE
SLC44A1	0.429739	LE
SLMAP	0.364934	LE
SLTM	0.33702	LE
SMAD4	0.609778	LE
SNRNP200	0.081917	LE
SNX1	0.0821254	LE
SNX5	0.0354367	LE
SNX6	0.0921607	LE
SOCS5	0.366548	LE
SOCS7	-0.221727	LE
SOGA1	0.0138038	LE
SON	0.21161	LE
SORBS2	0.74683	LE
SPAG9	0.110911	LE
SPAST	0.130809	LE
SPATS2L	0.107468	LE
SPTBN1	-0.150468	LE
SPTSSA	0.528745	LE
SRP19	-0.138631	LE
SRPK1	0.127497	LE
SRSF11	0.146194	LE
SS18L1	0.287287	LE
SSU72	-0.424419	LE
ST7L	0.325761	LE
STAT1	-0.379621	LE
STAT5B	-0.0704331	LE
STIL	0.384759	LE
STRN3	-0.05941	LE
STX12	0.37169	LE
STX3	0.327358	LE
SULF2	0.837167	LE
SUMF2	-0.596261	LE
SUN1	-0.14052	LE
SUPT20H	0.0931463	LE
SYNJ2	0.132104	LE
TAB1	-0.971238	LE
TAF15	0.0765445	LE
TAF4	0.21278	LE
TAF5L	0.452128	LE
TAOK2	0.259635	LE
TARBP1	-0.717596	LE
TBC1D31	0.587225	LE
TCAIM	-0.462382	LE
TCF12	0.0290611	LE
TCF7L2	-0.0504651	LE
TERF2	0.153809	LE
TFPI	0.429937	LE
TGS1	0.321514	LE
THOC2	0.0793583	LE
TIA1	-0.0923366	LE
TIMELESS	-0.122731	LE
TLE1	-0.284784	LE
TM2D1	0.130117	LE
TMCC1	1.08837	LE
TMEM126B	0.203777	LE
TMEM164	-0.312239	LE
TMEM183A	0.504964	LE
TMEM192	0.288362	LE
TMEM41B	-0.385001	LE
TMPO	0.209436	LE
TNFAIP8	-0.221727	LE
TNKS	0.329331	LE
TNRC18	0.61721	LE
TNRC6A	0.265516	LE
TOR1AIP2	0.379058	LE
TOR1B	-0.832685	LE
TP53BP2	0.375619	LE
TRAK1	-0.0304553	LE
TRIM37	-0.0565627	LE
TRIP11	0.617847	LE
TRNT1	-0.539837	LE
TSC1	0.376174	LE
TTC17	0.300466	LE
UBE2G1	0.571548	LE
UBE2L3	0.694539	LE
UBE3B	-0.036372	LE
UBN2	0.158996	LE
UHRF1BP1	0.230585	LE
USP19	-0.334938	LE
USP36	0.203935	LE
USP40	-0.0409349	LE
USP53	-0.342453	LE
UVRAG	0.25896	LE
VPS13A	0.309629	LE
VPS54	-0.135966	LE
WDR20	0.439471	LE
WDR33	0.0818127	LE
WDR35	0.375061	LE
WDR36	0.29828	LE
WDR81	-0.359757	LE
WNK1	-0.0297488	LE
WNK2	-0.352273	LE
WTAP	-0.235762	LE
XPNPEP3	0.54497	LE
XRN1	0.415703	LE
YAP1	0.288838	LE
YTHDF2	0.566303	LE
YY1	0.754514	LE
ZBTB44	0.54343	LE
ZC3HAV1	0.158409	LE
ZCCHC14	0.398212	LE
ZER1	0.11696	LE
ZFAND2A	-0.507028	LE
ZFAND4	0.598723	LE
ZFC3H1	0.245273	LE
ZMYM3	-0.663754	LE
ZMYM6	0.302935	LE
ZNF12	0.494358	LE
ZNF219	-0.525568	LE
ZNF224	-0.810865	LE
ZNF263	0.187574	LE
ZNF346	-1.78756	LE
ZNF398	0.615916	LE
ZNF451	0.226267	LE
ZNF547	1.92802	LE
ZNF616	-0.940991	LE
ZNF749	-0.0518021	LE
ZSCAN31	-0.236227	LE
ZSCAN9	-0.342021	LE
ZZZ3	0.463703	LE
ACBD6	-1.00184	SH
ACTR3B	0.200506	SH
AGK	-0.0794745	SH
AIMP2	-0.857844	SH
ANKRD13D	-0.981776	SH
AP2A2	0.0358276	SH
AP3M2	-0.643191	SH
AP4M1	-1.78972	SH
ARHGAP39	-1.8384	SH
ARHGEF18	-0.473834	SH
ARRDC1	-1.59546	SH
ATRX	-0.151396	SH
B9D2	-2.17706	SH
BAX	-1.00802	SH
BUB1	0.0350988	SH
CABIN1	-0.358822	SH
CCND3	-0.708579	SH
CD320	-0.00261396	SH
CDC42EP1	-1.13833	SH
CDK5RAP3	-0.454144	SH
CDKAL1	-0.0277687	SH
CELF1	0.261124	SH
CEP104	-0.133423	SH
CHAF1A	-0.217801	SH
CHMP4A	0.163104	SH
CISD1	-0.143898	SH
CMTM7	-0.428602	SH
DDIT3	-1.49754	SH
DDX50	-0.319456	SH
DDX55	-0.474779	SH
DGCR8	-0.734419	SH
DNAJC21	0.21879	SH
DOCK6	-1.26944	SH
EARS2	-0.505759	SH
ENTPD4	-0.935288	SH
EXOC6	-0.394278	SH
FAM13B	0.0929085	SH
FAM3C	-0.145106	SH
FANCL	0.0529227	SH
FASTKD1	-1.02311	SH
FBXO21	0.110328	SH
FHL3	-2.39165	SH
FMNL2	-0.432027	SH
FOSL1	-2.86943	SH
GALT	-0.947305	SH
GEN1	-0.712474	SH
GYS1	-1.34127	SH
HAX1	-0.173812	SH
HELLS	-0.039192	SH
HIP1R	-1.18856	SH
HSPH1	0.11305	SH
IGF2BP3	-0.082114	SH
IKBIP	0.374771	SH
IL6R	-0.400896	SH
INTS7	-0.358463	SH
INVS	-1.12355	SH
IRF2	-0.00813161	SH
ITPKA	-0.712022	SH
KEAP1	-0.925606	SH
KIF13A	0.146005	SH
KIF2C	0.0690281	SH
LCOR	0.43187	SH
LCORL	0.411304	SH
LIMK2	-0.137862	SH
LMTK3	-1.99933	SH
LYN	-0.028481	SH
MAD1L1	-0.412707	SH
MALSU1	-0.315942	SH
MAN1A1	0.0265687	SH
MAPKBP1	0.133368	SH
MBTPS2	-0.810274	SH
ME2	0.378502	SH
MED15	-0.069724	SH
MED31	-0.901189	SH
METTL23	-1.95285	SH
MIA3	0.15595	SH
MLXIPL	-1.54366	SH
MRPL12	-1.45863	SH
MRPL39	0.654963	SH
MTMR1	0.0368059	SH
MTMR10	0.0470897	SH
MVP	-0.215139	SH
MZF1	-0.699774	SH
NADK	-0.15851	SH
NADSYN1	-0.144871	SH
NCKAP5L	-0.418124	SH
NDUFA7	-0.886543	SH
NEDD4	0.0583808	SH
NEIL3	-0.241356	SH
NEURL2	-2.06195	SH
NFX1	0.134899	SH
NRF1	0.0199788	SH
OFD1	-0.482731	SH
OPA3	0.15373	SH
OSTM1	0.141841	SH
PDCD11	-0.114455	SH
PDK2	-0.655562	SH
PFDN1	0.179208	SH
PIGL	-0.853723	SH
PIGN	0.145416	SH
PIK3R4	0.160144	SH
PITPNM2	-0.827057	SH
PKN3	-1.61129	SH
PMPCB	-0.00673829	SH
PNKD	-0.137792	SH
POLE	-0.807419	SH
POLG	-0.533671	SH
POLL	-1.15921	SH
POMT1	-0.525789	SH
PRC1	0.0864773	SH
PRPF18	0.0816651	SH
PRPS2	0.124551	SH
PTBP2	0.127857	SH
PUS10	-0.0733017	SH
RAB11FIP3	-1.08797	SH
RABGAP1	-0.262529	SH
RBM6	-0.173499	SH
RCL1	-0.774958	SH
RFC5	-1.50544	SH
RNF40	-0.840637	SH
RPAIN	0.188856	SH
RPS6KB1	-0.0632838	SH
RPTOR	-1.15556	SH
RRAS2	-0.34283	SH
SCAF8	-0.568676	SH
SHPRH	0.229473	SH
SLC12A4	-0.601432	SH
SLC25A10	-1.35313	SH
SLC26A11	0.0205102	SH
SLC2A13	-0.830536	SH
SMG7	0.126681	SH
SPHK2	-1.31116	SH
ST3GAL2	-2.28676	SH
STX5	-2.03132	SH
TAF6L	-0.543655	SH
TCF25	-0.62026	SH
TGFBRAP1	0.482975	SH
THOC5	-0.519808	SH
THRA	-0.155013	SH
TKT	0.122175	SH
TMEM106A	-2.06242	SH
TMEM243	-0.173899	SH
TMEM43	-0.404272	SH
TMEM63A	-1.37785	SH
TNPO2	-0.48166	SH
TONSL	-1.20358	SH
TPRKB	-0.302446	SH
TRIM41	-1.86885	SH
TSEN15	0.349957	SH
TUBGCP4	-0.512271	SH
UBAP2	-0.157402	SH
UBIAD1	0.133183	SH
VPS16	-0.605514	SH
VPS45	0.222293	SH
VPS53	0.00385939	SH
WDR4	-1.19645	SH
WDR76	-0.19198	SH
WWP1	-0.0694563	SH
XRCC1	-1.23019	SH
YLPM1	-0.494556	SH
ZEB1	-0.049714	SH
ZFP64	0.0773444	SH
ZNF124	-0.049025	SH
ZNF226	-1.55237	SH
ZNF600	-0.316054	SH
ZNF621	-0.582317	SH
ZNF644	0.23041	SH
ZNF655	-0.423529	SH

## Sheet: Fig. 5i_2
gene_symbol	RS.delta.JTEvDMSO	APA
AADAT	0.23303	LE
ABCC2	0.640529	LE
ABCD1	2.19737	LE
ABHD12	2.0308	LE
ABI2	1.70646	LE
ADARB1	2.89228	LE
ADPGK	0.740971	LE
AFF1	1.26904	LE
AGBL5	1.52246	LE
AHDC1	1.99069	LE
AK3	0.616529	LE
AK4	2.27189	LE
AKIRIN2	0.749702	LE
ALG10B	0.356529	LE
ALG13	1.13693	LE
ALG9	0.0950472	LE
ANAPC1	2.17063	LE
ANAPC7	2.34151	LE
ANKEF1	1.52281	LE
ANKRD10	2.40241	LE
ANKRD28	1.45917	LE
ANKS1A	2.16819	LE
ANKS6	1.46678	LE
AP1S2	1.77619	LE
APPBP2	1.33851	LE
ARHGAP17	0.357747	LE
ARL6IP6	1.02521	LE
ASPH	1.9202	LE
ASS1	1.63089	LE
ATF2	0.673546	LE
ATP2A2	1.89714	LE
ATXN2L	1.63807	LE
B3GNTL1	1.23418	LE
B4GALT5	1.98565	LE
BAG2	0.863422	LE
BARD1	1.78311	LE
BCOR	1.37834	LE
BFAR	2.66051	LE
BUB3	1.72447	LE
C16orf72	1.28219	LE
CAMLG	2.1565	LE
CAPN15	1.07178	LE
CASP9	1.49549	LE
CBL	2.61617	LE
CCDC138	1.66765	LE
CCDC18	2.76099	LE
CCDC82	3.77009	LE
CCDC93	1.37786	LE
CCT4	1.44123	LE
CD164	0.578262	LE
CD2AP	1.25241	LE
CD46	1.0979	LE
CDC23	1.50754	LE
CDCA8	1.19954	LE
CDKN2AIPNL	1.1521	LE
CDR2	0.560174	LE
CENPK	0.420389	LE
CFLAR	4.94026	LE
CHCHD3	1.68812	LE
CHEK2	1.84015	LE
CHRNA5	0.360278	LE
CLASP1	1.52368	LE
CMBL	2.01447	LE
CMC2	0.760856	LE
CNIH4	0.981403	LE
CNOT2	0.907256	LE
CNOT3	1.06087	LE
COG3	1.77837	LE
COG8	1.28519	LE
COTL1	1.13162	LE
CPEB4	1.55003	LE
CPSF6	0.781555	LE
CPSF7	1.40169	LE
CSE1L	0.846748	LE
CSNK2A1	1.31404	LE
CSNK2A2	2.68802	LE
CST3	2.71006	LE
CTDSPL2	1.54852	LE
CTSC	0.968228	LE
CTTN	2.43243	LE
CXADR	1.52728	LE
DCAF17	1.24877	LE
DCUN1D5	0.852715	LE
DDAH1	-0.0654191	LE
DEGS1	1.03741	LE
DIAPH2	2.66719	LE
DNAJB6	1.53993	LE
DNAJC12	-0.565597	LE
E2F6	0.953047	LE
EGLN1	1.35032	LE
EIF2A	1.36061	LE
EIF2AK2	1.37166	LE
EIF2AK3	1.22919	LE
EIF4E2	1.7041	LE
ELK4	1.17094	LE
ELOVL5	1.0904	LE
EPB41L5	2.03567	LE
EPDR1	0.84182	LE
FAF2	2.14614	LE
FAM104B	2.89308	LE
FAM120C	2.69613	LE
FAT1	0.653181	LE
FBXO10	1.2011	LE
FBXW8	0.897009	LE
FCHSD2	1.75981	LE
FKBP10	2.16475	LE
FNDC3B	2.05338	LE
FNTA	1.9485	LE
FOXJ3	1.09865	LE
FOXO3	0.552813	LE
FTSJ1	1.67445	LE
FUBP1	1.33114	LE
GABPB1	1.59226	LE
GALK2	3.34048	LE
GALNT2	1.39029	LE
GART	1.6131	LE
GCDH	2.53119	LE
GCLC	0.935701	LE
GCNT2	1.39638	LE
GFOD2	1.52989	LE
GIT2	2.13787	LE
GK	1.82431	LE
GLS	4.08427	LE
GNPTG	1.62232	LE
GOLPH3L	2.70568	LE
GPALPP1	1.11872	LE
GPBP1	1.38666	LE
GPR157	1.81419	LE
GREB1	0.981307	LE
GTF3A	1.13416	LE
HAUS6	1.74556	LE
HDLBP	1.81115	LE
HEATR5A	1.66532	LE
HELQ	2.40649	LE
HELZ	1.69312	LE
HIBADH	1.62627	LE
HNMT	2.07986	LE
HNRNPA1L2	-0.127308	LE
HOMER1	1.76656	LE
HPS3	1.8041	LE
HSPA9	1.3318	LE
IFIH1	0.410332	LE
IFNAR1	3.30845	LE
IGF2R	1.86053	LE
IGSF1	0.0330316	LE
INCENP	0.811016	LE
INPP5E	1.27022	LE
INTS10	1.20067	LE
INTS4	1.68044	LE
IQGAP1	2.04397	LE
ITGA1	4.28323	LE
JAK1	1.41058	LE
KCMF1	3.65226	LE
KCTD1	0.840972	LE
KDM3A	1.08927	LE
KIAA0895	2.63015	LE
KIAA1958	-0.325602	LE
KLC1	1.94024	LE
KLHL18	0.848548	LE
LACTB	1.38736	LE
LAMP2	2.15183	LE
LPP	2.52952	LE
LRP11	0.778052	LE
LRRC37B	2.08213	LE
LSM14A	1.55641	LE
MAGI3	1.09671	LE
MAP2K1	1.02764	LE
MAP2K4	1.95109	LE
MBNL3	1.88808	LE
MBTD1	1.58666	LE
MCCC2	0.921633	LE
MCF2L	2.58145	LE
MCM3AP	1.65419	LE
MCU	2.18691	LE
MED13	1.3202	LE
MEGF9	0.868628	LE
METTL3	1.33141	LE
MGME1	2.12632	LE
MGST2	2.23604	LE
MICAL3	1.75163	LE
MICU2	1.66591	LE
MIS18BP1	0.82541	LE
MKRN1	1.7164	LE
MMD	1.74249	LE
MRPL35	1.53057	LE
MRPL37	1.93457	LE
MSANTD2	1.2402	LE
MTA3	3.07057	LE
MTDH	2.4673	LE
MTG2	1.21449	LE
MTHFD2L	1.82353	LE
MYO18A	1.37403	LE
MYO19	2.55487	LE
NAP1L1	0.992334	LE
NARS2	1.84276	LE
NBPF9	1.80684	LE
NCOA5	1.51057	LE
NDC80	2.35999	LE
NFAT5	1.20735	LE
NFIA	2.71161	LE
NFIC	5.39608	LE
NFIX	1.95634	LE
NFKBIB	2.01878	LE
NLRC5	2.87392	LE
NPAS2	1.69624	LE
NPM1	1.08168	LE
NR1D2	1.94143	LE
NRIP1	0.622651	LE
NSL1	1.12788	LE
NUAK1	0.703913	LE
NUFIP2	2.52826	LE
NUP210	2.26123	LE
NUS1	1.20623	LE
NXN	1.73107	LE
OAS3	1.4665	LE
OSMR	2.08425	LE
PAN3	1.13225	LE
PANK1	1.50756	LE
PANK2	1.42259	LE
PAPOLA	1.03241	LE
PARD3	1.37481	LE
PATZ1	1.57176	LE
PAXBP1	1.65123	LE
PAXIP1	0.898697	LE
PCF11	2.16476	LE
PCM1	1.05889	LE
PCMT1	1.97102	LE
PDE6D	1.04806	LE
PDE8A	1.50232	LE
PDLIM3	0.426751	LE
PELI1	0.713269	LE
PERP	0.844634	LE
PEX13	1.10819	LE
PFKFB2	1.0757	LE
PGAM1	1.64232	LE
PGAP2	1.84563	LE
PHF20	0.663291	LE
PHF3	4.73011	LE
PIBF1	1.11134	LE
PIP4K2B	2.0054	LE
PLD3	3.81933	LE
PLEKHA8	0.315474	LE
POC5	0.919591	LE
POLG2	1.85714	LE
POLH	1.75408	LE
POLK	1.43695	LE
POLR1D	1.06641	LE
PPA2	1.57109	LE
PPARD	2.03322	LE
PPARG	1.04939	LE
PPP1R7	2.49365	LE
PPP2R1B	0.59208	LE
PPP2R5E	1.57396	LE
PPP6R3	1.0755	LE
PRDM2	2.74251	LE
PRKACB	1.81237	LE
PRKAR1A	2.07243	LE
PRKDC	0.708558	LE
PRKRIP1	1.6564	LE
PRPF4B	1.21576	LE
PSMF1	2.00986	LE
PTDSS2	1.57504	LE
PTPN2	2.29209	LE
PWWP2A	2.72037	LE
R3HCC1L	1.39041	LE
RAB8B	4.27801	LE
RAD51C	1.15223	LE
RAF1	0.340904	LE
RALGAPA1	1.37082	LE
RARS2	1.20328	LE
RBBP4	1.16233	LE
RBBP6	0.424422	LE
RBCK1	1.35194	LE
RBM33	0.890164	LE
RBM39	1.57947	LE
RBPMS	1.04147	LE
RC3H2	1.47888	LE
RFC3	0.455995	LE
RHBDD2	1.83866	LE
RHBDD3	2.04704	LE
RHOF	1.56876	LE
RMDN3	1.15938	LE
RMND1	0.90999	LE
RNF115	1.52896	LE
RNF168	1.70073	LE
RNF19A	1.04144	LE
RNMT	1.00716	LE
ROBO1	1.1705	LE
RPL7	1.07265	LE
RPL7L1	1.48527	LE
RPP30	1.59891	LE
RPS20	-0.880079	LE
RPSA	1.20574	LE
RSF1	1.24794	LE
RSPH3	1.78169	LE
S100PBP	1.31243	LE
SAFB	2.11361	LE
SAFB2	0.931611	LE
SCAF11	1.18741	LE
SCFD1	0.908157	LE
SEC14L1	0.236137	LE
SEC23IP	1.54908	LE
SEC31A	1.33482	LE
SECISBP2	1.10134	LE
SENP6	1.9874	LE
SESTD1	2.628	LE
SETD1B	2.8676	LE
SETMAR	0.747345	LE
SFXN5	2.19995	LE
SH3BP4	1.48288	LE
SIX4	3.38494	LE
SKIL	1.54411	LE
SLC22A23	1.8493	LE
SLC22A5	1.79202	LE
SLC25A46	1.65278	LE
SLC30A5	2.10383	LE
SLC38A1	1.70665	LE
SLC38A10	2.23002	LE
SLC38A6	1.43985	LE
SLC44A1	2.65941	LE
SLMAP	1.36991	LE
SLTM	1.57387	LE
SMAD4	1.24529	LE
SNRNP200	1.878	LE
SNX1	2.01896	LE
SNX5	1.54248	LE
SNX6	2.2079	LE
SOCS5	1.36403	LE
SOCS7	-0.0552833	LE
SON	1.05017	LE
SORBS2	1.68168	LE
SPAG9	1.89932	LE
SPAST	1.66354	LE
SPATS2L	3.02723	LE
SPTBN1	1.38707	LE
SRPK1	2.0453	LE
SRSF11	1.50988	LE
ST7L	1.60808	LE
STAT1	0.896541	LE
STAT5B	2.13005	LE
STIL	1.24447	LE
STX3	1.64928	LE
SULF2	1.88364	LE
SUMF2	0.750044	LE
SUPT20H	1.397	LE
SYNJ2	1.01823	LE
TAB1	3.11097	LE
TAF15	4.308	LE
TAF4	1.15506	LE
TAF5L	2.27365	LE
TARBP1	0.965604	LE
TBC1D31	0.769387	LE
TCAIM	1.55626	LE
TCF7L2	1.17932	LE
TFPI	2.22552	LE
TGS1	1.79255	LE
THOC2	0.937674	LE
TIMELESS	1.48997	LE
TLE1	1.14062	LE
TM2D1	2.09726	LE
TMCC1	1.18155	LE
TMEM126B	1.27155	LE
TMEM164	0.875189	LE
TMEM41B	2.49607	LE
TMPO	1.49313	LE
TNFAIP8	3.13799	LE
TNKS	2.67519	LE
TNRC18	1.40387	LE
TNRC6A	1.97725	LE
TOR1B	1.40178	LE
TP53BP2	1.41509	LE
TRAK1	2.56356	LE
TRIM37	2.49924	LE
TRIP11	1.7293	LE
TSC1	1.27674	LE
TTC17	1.92288	LE
UBE2G1	0.983716	LE
UBE2L3	1.68512	LE
UBE3B	1.10129	LE
UBN2	1.7639	LE
UHRF1BP1	3.09433	LE
USP36	2.41874	LE
USP40	2.3801	LE
USP53	1.99758	LE
UVRAG	0.0590225	LE
VPS13A	1.26019	LE
VPS54	1.07851	LE
WDR20	2.02148	LE
WDR33	3.16711	LE
WDR35	0.604873	LE
WDR36	2.48958	LE
WDR81	1.40755	LE
WNK1	0.673582	LE
WNK2	3.03572	LE
WTAP	1.08704	LE
XRN1	1.20485	LE
YAP1	0.5407	LE
YTHDF2	1.01721	LE
YY1	0.877809	LE
ZBTB44	1.314	LE
ZC3HAV1	1.98566	LE
ZCCHC14	1.4096	LE
ZER1	0.763175	LE
ZFAND2A	1.28246	LE
ZFAND4	0.124121	LE
ZFC3H1	0.864842	LE
ZMYM3	1.72033	LE
ZNF12	1.14787	LE
ZNF219	1.88206	LE
ZNF263	1.44528	LE
ZNF346	5.97215	LE
ZNF398	1.63743	LE
ZNF749	0.487765	LE
ZSCAN31	2.41157	LE
ZSCAN9	1.35259	LE
ZZZ3	0.788384	LE
ACTR3B	0.753109	SH
AGK	1.37575	SH
AIMP2	0.634501	SH
AP2A2	2.01975	SH
AP3M2	0.319456	SH
AP4M1	2.36257	SH
ARHGEF18	1.16458	SH
ATRX	2.68233	SH
BUB1	1.40691	SH
CCND3	1.92669	SH
CD320	1.3653	SH
CDC42EP1	1.52104	SH
CDK5RAP3	2.41309	SH
CDKAL1	1.69507	SH
CELF1	2.35087	SH
CEP104	4.02218	SH
CISD1	2.15299	SH
CMTM7	1.87944	SH
DDIT3	0.912139	SH
DDX50	1.48407	SH
DDX55	1.4241	SH
DGCR8	2.8786	SH
DNAJC21	1.10201	SH
FAM13B	1.55035	SH
FAM3C	1.47455	SH
FANCL	1.00484	SH
FASTKD1	2.65927	SH
FBXO21	0.953446	SH
FHL3	1.10633	SH
FMNL2	0.373993	SH
GEN1	2.2342	SH
GYS1	1.11709	SH
HAX1	0.580064	SH
HELLS	2.66304	SH
HSPH1	0.63932	SH
IGF2BP3	1.07068	SH
IKBIP	1.44593	SH
IL6R	1.51708	SH
INTS7	1.48698	SH
INVS	0.880538	SH
IRF2	1.83369	SH
ITPKA	2.1157	SH
KEAP1	1.31621	SH
KIF13A	0.925528	SH
KIF2C	1.70049	SH
LCORL	1.49351	SH
LIMK2	1.7168	SH
LMTK3	0.680932	SH
MAD1L1	1.88303	SH
MALSU1	1.12828	SH
MAN1A1	0.515766	SH
MBTPS2	1.50564	SH
ME2	2.47167	SH
MED15	1.12747	SH
MIA3	1.32485	SH
MLXIPL	2.57063	SH
MTMR1	1.07621	SH
MTMR10	0.587166	SH
MVP	1.68235	SH
NADK	1.68228	SH
NCKAP5L	1.70896	SH
NEDD4	1.48223	SH
NEIL3	1.80978	SH
NFX1	1.49343	SH
NRF1	0.902504	SH
OFD1	0.779685	SH
OPA3	-1.20606	SH
OSTM1	1.57986	SH
PDK2	1.80602	SH
PFDN1	1.22445	SH
PIGL	1.98275	SH
PIGN	1.26521	SH
PIK3R4	0.475378	SH
PMPCB	1.6045	SH
PNKD	2.73275	SH
POLE	2.3548	SH
POLG	1.03802	SH
POLL	1.73753	SH
POMT1	2.2825	SH
PRC1	1.3712	SH
PTBP2	1.44353	SH
RAB11FIP3	2.98325	SH
RABGAP1	1.10434	SH
RCL1	1.59309	SH
RFC5	0.615366	SH
RPAIN	1.18074	SH
RPTOR	2.52679	SH
RRAS2	1.36402	SH
SHPRH	1.27001	SH
SLC25A10	1.18599	SH
SLC26A11	2.33063	SH
SLC2A13	2.30457	SH
SMG7	1.94436	SH
SPHK2	1.59229	SH
ST3GAL2	0.672168	SH
TGFBRAP1	0.831077	SH
THOC5	1.02485	SH
THRA	2.11398	SH
TKT	1.40907	SH
TMEM106A	0.150949	SH
TMEM243	0.744388	SH
TPRKB	1.393	SH
TRIM41	1.01839	SH
TSEN15	0.961749	SH
TUBGCP4	0.393864	SH
UBAP2	0.622426	SH
UBIAD1	1.57531	SH
VPS53	7.67946	SH
WDR4	0.41349	SH
WDR76	0.634418	SH
WWP1	2.30612	SH
XRCC1	0.408661	SH
ZEB1	0.766751	SH
ZFP64	-0.178904	SH
ZNF124	1.70345	SH
ZNF226	1.68413	SH
ZNF600	0.90875	SH
ZNF621	3.01549	SH
ZNF644	0.977553	SH
