# Supplementary material for: Elevated pre-mRNA 3′ end processing activity in cancer cells renders vulnerability to inhibition of cleavage and polyadenylation
Source: Nat Commun. 2023 Aug 1;14:4480. doi: 10.1038/s41467-023-39793-8 (PMC10394034; doi:10.1038/s41467-023-39793-8)
Supplement: Supplementary file 4 — Source Data [file 41467_2023_39793_MOESM4_ESM.zip › Source Data Files/Suppl Fig9.xlsx]

## Sheet: SFig. 9d
gene_symbol	RE_TPA	RE_IPA	REDi	pval.fisher	regu	pval.fisher.adj	regu.adj
AACS	-0.792901	-0.414389	-0.378512	1	NO	1	NO
AAK1	-0.00499797	0.585611	-0.590609	0.290576	NO	0.621069	NO
ABCB10	-0.636781	0.392966	-1.02975	0.167373	NO	0.457705	NO
ABCB8	0.585611	2.58561	-2	0.184378	NO	0.482169	NO
ABCC1	0.182852	1.808	-1.62515	0.103847	NO	0.348172	NO
ABCC4	-0.186978	0.723115	-0.910093	0.412414	NO	0.725149	NO
ABCC5	-0.574854	1.75554	-2.33039	0.0809291	NO	0.306695	NO
ABCD3	0.737614	0.263683	0.473931	0.729069	NO	0.954223	NO
ABHD10	0.366971	-0.221744	0.588715	0.567678	NO	0.844937	NO
ABHD12	0.0710379	-0.266959	0.337996	0.674225	NO	0.920167	NO
ABHD14B	0.621235	0.933534	-0.312299	0.716307	NO	0.94449	NO
ABHD17C	0.249375	-0.221744	0.471119	0.442172	NO	0.749802	NO
ABHD18	0.392966	1.32258	-0.929611	0.534049	NO	0.825007	NO
ABHD2	0.562891	0.685147	-0.122256	1	NO	1	NO
ABHD3	0.426913	2.58561	-2.1587	0.25688	NO	0.57857	NO
ABI2	1.05954	0.585611	0.473931	1	NO	1	NO
ABL1	-0.173381	0.778256	-0.951637	0.182989	NO	0.479856	NO
ABR	0.00483639	-0.829426	0.834263	0.469081	NO	0.773983	NO
ACACA	0.445433	2.63001	-2.18457	0.00657907	shortened	0.0761715	NO
ACAD9	-0.0692534	1.58561	-1.65486	0.390082	NO	0.712058	NO
ACADM	0.359335	1.04504	-0.685707	0.577902	NO	0.850776	NO
ACADS	0.223041	0.322577	-0.0995357	1	NO	1	NO
ACAP2	0.286051	0.656	-0.36995	0.691238	NO	0.935528	NO
ACAP3	0.46008	1.39297	-0.932886	0.709746	NO	0.94229	NO
ACBD6	-0.0740488	2.90754	-2.98159	0.0268452	shortened	0.172706	NO
ACER3	-0.119942	3.28605	-3.40599	0.00779069	shortened	0.0827548	NO
ACIN1	-0.162063	-0.0924608	-0.0696017	1	NO	1	NO
ACOT7	0.322577	1.17057	-0.847997	0.707302	NO	0.94229	NO
ACOT9	0.0124258	0.271503	-0.259077	0.640339	NO	0.898984	NO
ACOX1	-0.0629165	0.907539	-0.970456	0.691211	NO	0.935528	NO
ACSL4	0.028959	2.32258	-2.29362	8.72446e-05	shortened	0.00557038	shortened
ACSS2	-0.655397	0.808004	-1.4634	0.188823	NO	0.489906	NO
ACTR1B	-0.0499775	-2.73632	2.68634	0.0918739	NO	0.331247	NO
ACTR3B	-0.237511	0.755536	-0.993047	0.358232	NO	0.689603	NO
ACY1	-0.238539	1.46008	-1.69862	0.0895628	NO	0.327579	NO
ADA2	0.547137	1.17057	-0.623437	1	NO	1	NO
ADAM10	-0.0940919	1.01857	-1.11266	0.0549954	NO	0.251894	NO
ADAM9	0.313938	-1.41439	1.72833	0.0510952	NO	0.243243	NO
ADAP1	1.11613	0.337684	0.778442	0.349834	NO	0.682117	NO
ADAR	0.0546745	1.08811	-1.03344	0.191598	NO	0.494574	NO
ADARB1	-0.848792	-0.276885	-0.571906	0.347159	NO	0.680192	NO
ADCK1	-0.414389	1.90754	-2.32193	0.340805	NO	0.671775	NO
ADCY3	-0.429339	-1.41439	0.98505	0.116536	NO	0.369219	NO
ADCY7	-0.229964	-0.0664656	-0.163499	0.82562	NO	1	NO
ADCY9	-0.916889	0.907539	-1.82443	0.103992	NO	0.348259	NO
ADD1	-0.356673	0.0710379	-0.427711	0.768931	NO	0.979909	NO
ADD3	0.440413	0.000648597	0.439765	0.701976	NO	0.940351	NO
ADGRA3	0.392966	3.67307	-3.28011	0.0539093	NO	0.248558	NO
ADGRE2	0.263683	2.39297	-2.12928	0.24532	NO	0.567773	NO
ADGRE5	0.000648597	0.907539	-0.906891	0.409514	NO	0.725126	NO
ADK	-0.106655	1.42211	-1.52877	0.014321	shortened	0.118523	NO
ADNP	-0.0128725	1.67307	-1.68595	0.00248522	shortened	0.0450562	shortened
ADPGK	-0.131217	0.0797202	-0.210937	0.456662	NO	0.762488	NO
AFF1	-0.669646	-0.179924	-0.489722	0.458013	NO	0.764101	NO
AFF4	1.1402	1.17057	-0.0303736	1	NO	1	NO
AFG1L	-0.584314	0.585611	-1.16993	0.321375	NO	0.64916	NO
AFTPH	0.225823	0.711142	-0.485319	0.462336	NO	0.767145	NO
AGAP3	0.067144	-0.00392413	0.0710681	0.785908	NO	0.992144	NO
AGFG1	0.306895	1.07104	-0.764143	0.437589	NO	0.746035	NO
AGO2	-0.478519	0.673074	-1.15159	0.088802	NO	0.325607	NO
AGO3	0.585611	1.43361	-0.847997	0.409489	NO	0.725126	NO
AGO4	-0.179924	1.17057	-1.3505	0.223414	NO	0.542734	NO
AGPAT4	-0.414389	0.511611	-0.925999	0.149948	NO	0.429656	NO
AGPS	0.000648597	3.04504	-3.04439	0.0172071	shortened	0.1284	NO
AGTPBP1	0.0416759	-0.607034	0.64871	0.138168	NO	0.410277	NO
AHCYL2	-0.762312	-0.244464	-0.517848	0.581453	NO	0.853399	NO
AHI1	1.70109	-0.221744	1.92283	0.135052	NO	0.404329	NO
AHNAK	-0.0235989	0.150564	-0.174163	0.644115	NO	0.90127	NO
AIMP2	0.10309	-0.111826	0.214916	0.602096	NO	0.871541	NO
AK2	0.278593	0.184249	0.0943449	0.494843	NO	0.794788	NO
AK5	0.207099	1.17057	-0.963474	1	NO	1	NO
AKAP10	0.126179	1.58561	-1.45943	0.439549	NO	0.747081	NO
AKAP13	0.623086	0.100184	0.522902	0.569414	NO	0.844937	NO
AKAP8	-0.197578	0.585611	-0.783189	0.506493	NO	0.803643	NO
AKAP8L	-1.09246	0.778256	-1.87072	0.0548688	NO	0.251796	NO
AKAP9	0.585611	0.907539	-0.321928	1	NO	1	NO
AKIRIN2	0.380292	3.28605	-2.90576	0.034993	shortened	0.196135	NO
ALCAM	0.170574	0.100184	0.0703893	1	NO	1	NO
ALG13	0.656	-0.677423	1.33342	0.157598	NO	0.441665	NO
ALKBH1	-0.414389	2.17057	-2.58496	0.111734	NO	0.360618	NO
AMBRA1	-0.0664656	-0.0253466	-0.041119	1	NO	1	NO
AMZ2	0.656	1.07104	-0.415037	0.756986	NO	0.97229	NO
ANAPC1	-1.51392	1.23769	-2.75161	0.00378829	shortened	0.0564782	NO
ANAPC16	-0.269441	2.39297	-2.66241	2.20815e-05	shortened	0.00222133	shortened
ANAPC7	-0.440384	0.322577	-0.762961	0.166305	NO	0.456484	NO
ANGEL1	2.28605	-0.694497	2.98055	0.0103806	lengthened	0.0979609	NO
ANKFY1	-0.633399	-2.28886	1.65546	0.0932555	NO	0.332392	NO
ANKH	0.145039	0.585611	-0.440573	1	NO	1	NO
ANKIB1	-0.221744	0.585611	-0.807355	0.546119	NO	0.833432	NO
ANKLE2	-0.0686141	-0.130596	0.0619819	1	NO	1	NO
ANKMY2	0.465317	3.17057	-2.70526	0.0559337	NO	0.254299	NO
ANKRD10	0.0710379	0.537402	-0.466364	0.0329049	shortened	0.190262	NO
ANKRD11	-0.158049	0.808004	-0.966053	0.120756	NO	0.376846	NO
ANKRD12	0.939248	-1.41439	2.35364	0.0731411	NO	0.291078	NO
ANKRD13C	-0.607034	0.585611	-1.19265	0.418917	NO	0.730076	NO
ANKRD17	0.410933	-1.20794	1.61887	0.00229572	lengthened	0.0435002	lengthened
ANKRD28	-0.470972	-0.519571	0.0485987	1	NO	1	NO
ANKRD44	-0.111826	-0.0924608	-0.0193653	1	NO	1	NO
ANKS1A	0.0362725	-2.99935	3.03562	0.0443367	lengthened	0.223096	NO
ANKS3	2.39297	0.263683	2.12928	0.335913	NO	0.665707	NO
ANKS6	-0.173381	0.231974	-0.405355	0.626672	NO	0.890738	NO
ANO10	0.170574	0.151208	0.0193653	1	NO	1	NO
ANXA1	0.195665	-1.41439	1.61005	0.561345	NO	0.839444	NO
ANXA7	-0.880052	1.00065	-1.8807	0.0611057	NO	0.263905	NO
AOAH	1.58561	1.58561	-1.77636e-15	1	NO	1	NO
AP1G1	0.0479543	0.755536	-0.707582	0.556046	NO	0.837049	NO
AP1S2	0.336091	0.133099	0.202993	0.70207	NO	0.940351	NO
AP2A1	-0.235419	-0.0924608	-0.142958	1	NO	1	NO
AP3B1	-0.369301	0.322577	-0.691878	0.434444	NO	0.745215	NO
AP3M1	0.539807	1.90754	-1.36773	0.6605	NO	0.911388	NO
AP3M2	0.46008	1.17057	-0.710493	1	NO	1	NO
AP4M1	2.4925	2.75554	-0.263034	1	NO	1	NO
AP5Z1	-0.758834	-1.99935	1.24052	0.6334	NO	0.895665	NO
APAF1	-0.414389	-0.414389	-6.10623e-16	1	NO	1	NO
APBA3	-0.381222	-1.26239	0.881164	0.391846	NO	0.712485	NO
APH1B	-0.57193	1.00065	-1.57258	0.125791	NO	0.386451	NO
APIP	0.0109169	-0.776959	0.787876	0.412205	NO	0.725149	NO
APOLD1	2.39297	-0.336386	2.72935	0.0672392	NO	0.277885	NO
APOO	-0.356286	2.00065	-2.35693	0.00662539	shortened	0.0761715	NO
APPBP2	-0.276885	2.04504	-2.32193	0.0533103	NO	0.247741	NO
APPL1	0.192269	-2.41439	2.60666	0.158164	NO	0.44283	NO
AQR	-0.866263	1.00065	-1.86691	0.0620568	NO	0.266463	NO
ARFGEF1	-0.104704	0.237688	-0.342392	0.803264	NO	1	NO
ARFGEF2	0.340499	1.32258	-0.982078	0.50732	NO	0.803667	NO
ARHGAP1	-0.643871	2.75554	-3.39941	0.00832411	shortened	0.0860842	NO
ARHGAP12	0.351146	-1.82943	2.18057	0.074145	NO	0.293087	NO
ARHGAP15	0.225021	0.405039	-0.180017	0.711364	NO	0.942524	NO
ARHGAP21	-0.269999	3.28605	-3.55605	0.00912016	shortened	0.0907997	NO
ARHGAP26	0.170574	-1.11483	1.2854	0.167627	NO	0.457973	NO
ARHGAP31	0.46008	-1.63678	2.09686	0.120112	NO	0.376487	NO
ARHGAP4	-0.691043	0.277489	-0.968532	0.0998875	NO	0.342361	NO
ARHGEF12	1.84865	2.17057	-0.321928	1	NO	1	NO
ARHGEF18	-0.746232	1.32258	-2.06881	0.0025845	shortened	0.0460041	shortened
ARHGEF2	-0.384143	0.415686	-0.799829	0.221112	NO	0.540722	NO
ARHGEF3	1.42211	1.36988	0.05223	1	NO	1	NO
ARHGEF40	-0.313862	1.04504	-1.3589	0.117309	NO	0.370468	NO
ARHGEF6	-0.116708	0.701088	-0.817797	0.34818	NO	0.680828	NO
ARHGEF7	0.0450427	0.755536	-0.710493	0.557035	NO	0.837049	NO
ARID1B	0.237688	0.170574	0.0671142	0.879396	NO	1	NO
ARID2	0.0710379	-0.999351	1.07039	0.320343	NO	0.648412	NO
ARID3A	0.0437851	0.0620491	-0.018264	1	NO	1	NO
ARID4B	-0.713949	-0.0358773	-0.678072	0.577086	NO	0.850001	NO
ARIH1	-0.233005	-0.755426	0.522421	0.373879	NO	0.700755	NO
ARIH2	-0.255562	-0.226762	-0.0287997	1	NO	1	NO
ARL15	-0.736317	1.04504	-1.78136	0.0728854	NO	0.290848	NO
ARL6IP6	-0.636781	0.723115	-1.3599	0.117236	NO	0.370468	NO
ARL8B	-0.231911	-0.104049	-0.127862	0.782797	NO	0.98885	NO
ARMC1	-0.646752	1.808	-2.45476	0.00467352	shortened	0.063254	NO
ARMC6	-0.135673	-0.829426	0.693754	0.364726	NO	0.69371	NO
ARMC7	0.322577	-0.999351	1.32193	0.377318	NO	0.700939	NO
ARMC8	-0.762312	0.322577	-1.08489	0.452628	NO	0.758877	NO
ARMH3	-0.221744	0.322577	-0.544321	0.715253	NO	0.944133	NO
ARNT	0.492502	3.04504	-2.55254	0.0976869	NO	0.339936	NO
ARPIN-AP3S2	-0.0715012	0.0261837	-0.0976849	1	NO	1	NO
ARPP19	-0.0781055	1.82265	-1.90076	0.00110741	shortened	0.0295738	shortened
ARRDC1	-1.23751	2.90754	-4.14505	0.00179741	shortened	0.0386966	shortened
ASAH1	0.285612	-0.155146	0.440758	0.0352074	lengthened	0.196213	NO
ASAP1	-0.0166294	1.58561	-1.60224	0.0543256	NO	0.250085	NO
ASB7	0.503149	-0.276885	0.780034	0.389596	NO	0.712058	NO
ASCC2	-0.303358	1.70109	-2.00445	0.0334008	shortened	0.190482	NO
ASH1L	-1.17992	1.17057	-2.3505	0.0267518	shortened	0.172681	NO
ASH2L	0.388165	-0.501852	0.890017	0.158528	NO	0.443426	NO
ASL	-0.840654	-1.41439	0.573735	1	NO	1	NO
ASPH	0.808004	-0.288858	1.09686	0.349475	NO	0.681999	NO
ASRGL1	1.00065	1.10018	-0.0995357	1	NO	1	NO
ASXL1	-0.154153	-0.57614	0.421987	0.24868	NO	0.570587	NO
ASXL2	0.0450427	-0.191996	0.237039	1	NO	1	NO
ATAD2	-0.480731	-0.414389	-0.0663425	1	NO	1	NO
ATAD2B	0.170574	0.286051	-0.115477	1	NO	1	NO
ATAD3A	0.122211	0.907539	-0.785329	0.144339	NO	0.420559	NO
ATAD5	-0.365479	1.07104	-1.43652	0.111616	NO	0.360618	NO
ATE1	-0.481503	1.17057	-1.65208	0.255283	NO	0.576858	NO
ATF2	0.0975101	2.17057	-2.07306	0.242924	NO	0.56356	NO
ATF7IP	-0.762312	-1.41439	0.652077	0.719877	NO	0.945925	NO
ATG4D	-0.414389	0.000648597	-0.415037	1	NO	1	NO
ATG5	-0.113219	0.170574	-0.283793	1	NO	1	NO
ATL2	0.413845	-0.636781	1.05063	0.241275	NO	0.56356	NO
ATM	1.25187	1.58561	-0.333737	1	NO	1	NO
ATP11B	0.406641	-2.73632	3.14296	0.03296	lengthened	0.190262	NO
ATP13A3	0.184858	1.83354	-1.64868	0.0441509	shortened	0.222802	NO
ATP2A2	0.312593	-0.389298	0.701891	0.0641662	NO	0.272336	NO
ATP2A3	1.14633	-0.529866	1.67619	0.0247719	lengthened	0.16451	NO
ATP2B4	-0.181728	1.17057	-1.3523	0.0245871	shortened	0.164492	NO
ATP6AP1L	0.351146	0.0450427	0.306103	0.786081	NO	0.992144	NO
ATP6V0A2	-0.529866	1.17057	-1.70044	0.264605	NO	0.588746	NO
ATP6V0D1	-0.656959	2.00065	-2.65761	0.0026439	shortened	0.0461814	shortened
ATP6V1A	-0.522103	-0.0924608	-0.429642	0.629547	NO	0.893227	NO
ATP6V1E2	0.170574	1.75554	-1.58496	0.394508	NO	0.713906	NO
ATP6V1H	0.153086	1.808	-1.65492	0.073851	NO	0.293087	NO
ATP8B4	-0.352988	0.121664	-0.474652	0.338313	NO	0.668657	NO
ATPAF1	0.280757	1.90754	-1.62678	0.404344	NO	0.722798	NO
ATR	-0.114829	1.90754	-2.02237	0.154052	NO	0.436308	NO
ATRN	-0.648061	2.90754	-3.5556	0.00404789	shortened	0.058624	NO
ATRX	-0.0239294	-0.801412	0.777483	0.232633	NO	0.554132	NO
ATXN1	-2.26239	1.27367	-3.53605	3.61482e-06	shortened	0.000884727	shortened
ATXN2	-0.0358773	1.58561	-1.62149	0.0408365	shortened	0.214173	NO
ATXN3	0.207099	-0.0924608	0.29956	1	NO	1	NO
ATXN7	0.907539	-0.636781	1.54432	0.137392	NO	0.408836	NO
ATXN7L1	0.524211	-0.414389	0.938599	0.650886	NO	0.904137	NO
AVL9	-0.318174	-0.202885	-0.115289	0.86366	NO	1	NO
AZI2	0.707602	-1.11893	1.82653	2.17147e-05	lengthened	0.00222133	lengthened
AZIN1	0.0200139	1.07104	-1.05102	0.228446	NO	0.549912	NO
B3GALNT2	0.0217102	0.116126	-0.0944156	1	NO	1	NO
B3GAT3	-0.562488	-1.28886	0.72637	0.427726	NO	0.73983	NO
B3GLCT	-0.928962	-0.999351	0.0703893	1	NO	1	NO
B3GNTL1	-1.63678	0.250744	-1.88753	0.00236406	shortened	0.0439446	shortened
B4GALNT3	-2.32128	-1.05182	-1.26946	0.3166	NO	0.645733	NO
B4GALT2	-0.713949	0.263683	-0.977632	0.372971	NO	0.700755	NO
B4GALT5	-0.349294	-0.507498	0.158204	0.850352	NO	1	NO
B9D2	-0.166461	-1.41439	1.24793	0.409893	NO	0.725126	NO
BABAM2	-0.286633	-0.829426	0.542793	0.710648	NO	0.94229	NO
BACE2	-0.677423	0.000648597	-0.678072	1	NO	1	NO
BAG4	-0.244464	0.000648597	-0.245112	1	NO	1	NO
BAHCC1	-0.392694	0.170574	-0.563267	0.393691	NO	0.713906	NO
BARD1	0.780627	0.433608	0.347019	0.762393	NO	0.974814	NO
BAZ1A	0.260211	0.170574	0.0896372	1	NO	1	NO
BAZ2B	0.755536	2.17057	-1.41504	0.384541	NO	0.70853	NO
BBX	-0.262386	1.07104	-1.33342	0.178915	NO	0.475658	NO
BCAP29	-2.41439	0.518497	-2.93289	0.0049898	shortened	0.0648453	NO
BCAS2	-0.469884	0.585611	-1.0555	0.332196	NO	0.662362	NO
BCAT2	-0.173381	0.170574	-0.343954	1	NO	1	NO
BCCIP	-1.14021	-0.187618	-0.952596	0.0430734	shortened	0.22078	NO
BCL11A	0.557042	-0.555251	1.11229	0.00772246	lengthened	0.0827548	NO
BCL2	0.555237	1.43361	-0.878371	0.143997	NO	0.419978	NO
BCL2L1	-0.0280342	0.322577	-0.350611	0.57656	NO	0.849652	NO
BCL2L11	-1.10123	-0.762312	-0.338919	0.65266	NO	0.904137	NO
BCL2L13	0.170574	-0.414389	0.584963	0.55574	NO	0.83703	NO
BCOR	-0.00451311	-0.180717	0.176203	0.497845	NO	0.795956	NO
BCORL1	-0.221744	0.585611	-0.807355	0.715253	NO	0.944133	NO
BDP1	-1.25392	1.39297	-2.64689	0.027995	shortened	0.17682	NO
BFAR	0.263683	-0.829426	1.09311	0.0601064	NO	0.263297	NO
BHLHE40	-0.073352	0.907539	-0.980891	0.236627	NO	0.558105	NO
BICD2	0.907539	-0.414389	1.32193	0.359484	NO	0.689603	NO
BICDL1	0.195665	-0.829426	1.02509	0.359037	NO	0.689603	NO
BICRA	-1.41439	0.0710379	-1.48543	0.181247	NO	0.476991	NO
BICRAL	0.534985	2.04504	-1.51006	0.21683	NO	0.535636	NO
BIRC6	-0.3295	0.363219	-0.692719	0.309145	NO	0.637496	NO
BMP1	0.711142	1.10018	-0.389042	0.804935	NO	1	NO
BMPR2	-0.352988	1.58561	-1.9386	0.0713906	NO	0.287023	NO
BNC2	-0.0924608	-1.47328	1.38082	0.257598	NO	0.579171	NO
BNIP1	-1.66232	-0.0924608	-1.56986	0.234655	NO	0.556025	NO
BNIP2	-0.370573	0.636237	-1.00681	0.0387924	shortened	0.208669	NO
BOD1L1	0.299307	-1.30747	1.60678	0.041356	lengthened	0.215359	NO
BPTF	0.191332	0.433608	-0.242276	0.829825	NO	1	NO
BRCA1	-0.610309	0.808004	-1.41831	0.0886828	NO	0.325577	NO
BRCA2	-1.35781	0.907539	-2.26534	0.0975868	NO	0.339936	NO
BRD4	0.499881	-0.84181	1.34169	0.0019139	lengthened	0.0390921	lengthened
BRF1	-0.899816	-0.999351	0.0995357	1	NO	1	NO
BRIP1	0.755536	1.39297	-0.63743	0.713137	NO	0.943461	NO
BRWD1	-1.15135	0.0261837	-1.17754	0.29543	NO	0.622679	NO
BSDC1	0.843409	1.90754	-1.06413	0.668897	NO	0.915484	NO
BST1	-1.05182	-2.22174	1.16993	0.471459	NO	0.775394	NO
BTAF1	-0.0518188	-0.736317	0.684498	0.429729	NO	0.74242	NO
BTBD10	-0.529866	1.04504	-1.57491	0.138848	NO	0.410893	NO
BTBD2	-0.849604	0.808004	-1.65761	0.10873	NO	0.356805	NO
BTBD9	-1.23751	0.848646	-2.08616	0.037494	shortened	0.204311	NO
BTF3L4	0.486075	1.03627	-0.550197	0.32629	NO	0.653693	NO
BUB1	-0.127675	0.529028	-0.656703	0.228706	NO	0.549912	NO
BUB1B	0.416291	0.623086	-0.206795	0.663523	NO	0.913199	NO
BUB3	-0.167906	0.193294	-0.361199	0.471232	NO	0.775394	NO
C11orf58	0.124915	-0.134281	0.259196	0.707952	NO	0.94229	NO
C14orf119	-0.165029	2.39297	-2.558	0.00251934	shortened	0.0451549	shortened
C16orf72	-0.439051	-1.41439	0.975338	0.0606918	NO	0.263297	NO
C16orf74	-0.339101	3.04504	-3.38414	0.0117148	shortened	0.104585	NO
C18orf25	0.833539	1.17057	-0.337035	1	NO	1	NO
C19orf12	0.000648597	-0.999351	1	0.648803	NO	0.904137	NO
C19orf25	-0.762312	0.98416	-1.74647	0.0352936	shortened	0.196321	NO
C1orf159	1.78724	1.37411	0.413138	0.773532	NO	0.983917	NO
C21orf58	-0.829426	0.402747	-1.23217	0.414529	NO	0.72681	NO
C2CD2	0.649741	0.0450427	0.604699	0.428886	NO	0.741401	NO
C2CD5	0.103459	0.0450427	0.0584167	1	NO	1	NO
C3orf62	-0.776959	0.170574	-0.947533	0.635117	NO	0.895941	NO
C4orf46	0.289218	-1.15135	1.44057	0.260701	NO	0.584489	NO
C5orf24	0.0595423	1.07104	-1.0115	0.299547	NO	0.625724	NO
C5orf34	-2.09246	0.585611	-2.67807	0.135786	NO	0.4057	NO
C9orf72	-0.492391	-1.99935	1.50696	0.191801	NO	0.494574	NO
CAAP1	-0.928962	0.585611	-1.51457	0.565789	NO	0.844937	NO
CAB39	0.141309	0.478696	-0.337387	0.811754	NO	1	NO
CAB39L	0.673074	2.17057	-1.4975	0.434672	NO	0.745215	NO
CABLES1	0.642195	0.322577	0.319618	0.805013	NO	1	NO
CACNA2D4	-1.67742	3.04504	-4.72247	0.00181488	shortened	0.0386966	shortened
CACUL1	0.363219	-3.58431	3.94753	0.00143933	lengthened	0.0333083	lengthened
CALM2	-0.444407	0.453967	-0.898374	1.2419e-05	shortened	0.00171905	shortened
CALML4	-0.785227	0.263683	-1.04891	0.0676299	NO	0.277885	NO
CAMK2D	-1.22174	-0.414389	-0.807355	0.669921	NO	0.915996	NO
CAMK2G	0.199256	0.711142	-0.511886	0.453581	NO	0.758877	NO
CAMKK1	1.08811	-0.414389	1.5025	0.558291	NO	0.837049	NO
CAMKMT	1.42211	2.21788	-0.795767	0.526767	NO	0.81812	NO
CAND1	0.165804	0.363219	-0.197414	1	NO	1	NO
CAPN7	0.124031	0.0261837	0.0978473	1	NO	1	NO
CAPRIN1	-0.00392413	0.656	-0.659925	0.326035	NO	0.653693	NO
CARNMT1	-0.510604	-0.414389	-0.0962153	1	NO	1	NO
CASD1	-0.521304	0.000648597	-0.521953	1	NO	1	NO
CASK	0.126179	-0.414389	0.540568	0.585679	NO	0.857734	NO
CASP8AP2	-0.551892	1.00065	-1.55254	0.0498093	shortened	0.239256	NO
CAST	0.207099	-0.0220715	0.229171	0.834729	NO	1	NO
CBFA2T2	-0.414389	-1.91689	1.5025	0.0741029	NO	0.293087	NO
CBFA2T3	-0.0388798	-0.221744	0.182864	1	NO	1	NO
CBL	-0.191996	-0.873821	0.681824	0.346301	NO	0.678962	NO
CBLB	1.75554	1.00065	0.754888	0.660966	NO	0.911388	NO
CBR4	0.380791	0.85863	-0.477838	0.437888	NO	0.746035	NO
CBX2	-0.121193	-1.09246	0.971268	0.139748	NO	0.412088	NO
CBX3	-0.207389	0.944692	-1.15208	0.00121842	shortened	0.0313904	shortened
CC2D1A	-0.173381	2.12166	-2.29504	0.00400724	shortened	0.058624	NO
CCAR1	-0.180297	0.939248	-1.11955	0.0643186	NO	0.272588	NO
CCDC12	-0.274986	0.0450427	-0.320029	0.807785	NO	1	NO
CCDC136	-0.206281	0.585611	-0.791892	0.546257	NO	0.833432	NO
CCDC137	-0.295744	0.263683	-0.559427	0.493732	NO	0.794788	NO
CCDC138	-0.414389	1.12166	-1.53605	0.083587	NO	0.313131	NO
CCDC174	1.07594	-0.999351	2.07529	0.0601387	NO	0.263297	NO
CCDC18	0.585611	1.17057	-0.584963	0.554543	NO	0.836704	NO
CCDC24	1.17057	-2.41439	3.58496	0.0949051	NO	0.335271	NO
CCDC57	-0.513925	1.00065	-1.51457	0.286265	NO	0.616394	NO
CCDC6	-1.58431	-0.414389	-1.16993	0.616873	NO	0.881633	NO
CCDC66	-0.114829	2.26368	-2.37851	0.00599512	shortened	0.0732305	NO
CCDC88A	0.0495582	0.673074	-0.623516	0.384436	NO	0.70853	NO
CCDC88C	-0.0518188	-1.52987	1.47805	0.103592	NO	0.347714	NO
CCDC91	0.841951	0.492502	0.349449	0.791751	NO	0.997586	NO
CCDC92	-0.511065	3.17057	-3.68164	0.00267308	shortened	0.0461814	shortened
CCN3	0.322577	-0.151354	0.473931	0.742082	NO	0.963952	NO
CCNL2	0.309977	0.374107	-0.0641303	1	NO	1	NO
CCNY	-0.0444393	-1.99935	1.95491	0.32345	NO	0.651112	NO
CCSER2	0.907539	0.170574	0.736966	1	NO	1	NO
CD244	0.808004	0.170574	0.63743	0.639446	NO	0.89859	NO
CD2AP	-0.266832	0.170574	-0.437405	1	NO	1	NO
CD320	0.389214	0.585611	-0.196397	1	NO	1	NO
CD38	0.344603	2.17057	-1.82597	0.392239	NO	0.712485	NO
CD46	-0.144782	-1.12488	0.9801	0.109411	NO	0.356946	NO
CD53	-0.907429	1.17057	-2.078	0.129504	NO	0.393689	NO
CD70	-0.0924608	-0.817148	0.724687	0.505743	NO	0.803643	NO
CDC16	0.457963	1.04504	-0.587079	0.589304	NO	0.860231	NO
CDC27	-0.380037	2.44359	-2.82363	4.29591e-05	shortened	0.00371091	shortened
CDC42SE2	-1.25392	0.170574	-1.4245	0.357229	NO	0.689246	NO
CDC7	-0.118933	0.861246	-0.980179	0.0499366	shortened	0.239256	NO
CDCA3	0.841951	-0.718395	1.56035	0.000609199	lengthened	0.0201475	lengthened
CDCA4	0.41343	-0.358536	0.771966	0.0144395	lengthened	0.118792	NO
CDCA8	-0.295968	1.46008	-1.75605	0.0594923	NO	0.263297	NO
CDK12	-0.648854	-1.41439	0.765535	1	NO	1	NO
CDK13	0.273667	-0.414389	0.688056	0.19919	NO	0.506952	NO
CDK14	-0.25827	-1.32128	1.06301	0.156986	NO	0.441279	NO
CDK17	-0.806706	-0.0518188	-0.754888	0.549883	NO	0.834492	NO
CDK18	0.833539	-0.736317	1.56986	0.234655	NO	0.556025	NO
CDK19	-0.288858	1.17057	-1.45943	0.618073	NO	0.882158	NO
CDK7	0.223041	1.17057	-0.947533	0.675719	NO	0.92135	NO
CDK8	0.246125	1.17057	-0.924449	1	NO	1	NO
CDKAL1	1.17057	-1.41439	2.58496	0.04249	lengthened	0.219143	NO
CDKN2AIP	-0.999351	0.808004	-1.80735	0.0955697	NO	0.336154	NO
CDS2	0.103742	-0.414389	0.518131	0.693147	NO	0.936454	NO
CDV3	-0.201395	-0.104049	-0.0973464	0.738868	NO	0.961904	NO
CELF1	-0.326162	-0.0870269	-0.239135	0.404322	NO	0.722798	NO
CENPC	-0.124882	-0.151354	0.0264722	1	NO	1	NO
CENPE	0.188276	2.17057	-1.9823	0.246205	NO	0.568455	NO
CENPK	1.17057	0.534985	0.635589	0.39435	NO	0.713906	NO
CENPL	0.585611	-0.607034	1.19265	0.223314	NO	0.542734	NO
CENPO	0.400055	1.32258	-0.922521	0.54714	NO	0.834346	NO
CENPP	0.0831108	1.17057	-1.08746	0.131385	NO	0.396994	NO
CENPQ	-0.0466571	0.875118	-0.921775	0.190973	NO	0.494174	NO
CEP104	-0.713949	-0.677423	-0.0365259	1	NO	1	NO
CEP128	0.322577	0.585611	-0.263034	1	NO	1	NO
CEP152	0.841951	0.967482	-0.125531	0.861801	NO	1	NO
CEP162	-0.414389	1.17057	-1.58496	0.591331	NO	0.862334	NO
CEP170	0.433608	-1.22174	1.65535	0.101742	NO	0.343862	NO
CEP250	0.223041	-0.0358773	0.258918	0.812756	NO	1	NO
CEP295	1.10018	2.39297	-1.29278	0.30043	NO	0.625984	NO
CEP350	0.549987	2.75554	-2.20555	0.166969	NO	0.45745	NO
CEP43	-0.143087	1.08038	-1.22346	0.0309788	shortened	0.186914	NO
CEP55	-0.271025	-2.73632	2.46529	0.111324	NO	0.360618	NO
CEP57	0.595735	1.75554	-1.1598	0.51009	NO	0.805104	NO
CEP57L1	-0.776959	0.277489	-1.05445	0.36004	NO	0.689783	NO
CEP63	1.07104	0.0101089	1.06093	0.208762	NO	0.523363	NO
CEP68	1.58561	-0.414389	2	0.209921	NO	0.524841	NO
CEP78	2.21788	1.39297	0.824913	0.460958	NO	0.765742	NO
CEP83	-0.414389	-0.414389	0	1	NO	1	NO
CEP97	-0.414389	-2.41439	2	0.347919	NO	0.680828	NO
CERS4	1.17057	-0.736317	1.90689	0.334842	NO	0.66448	NO
CERS5	-0.237511	0.492502	-0.730013	0.29737	NO	0.623945	NO
CERS6	-0.541146	-0.414389	-0.126757	0.843043	NO	1	NO
CERT1	0.964123	0.507609	0.456514	0.774178	NO	0.984312	NO
CFLAR	-2.58431	-3.22174	0.63743	1	NO	1	NO
CHAF1A	-0.252332	-0.414389	0.162057	1	NO	1	NO
CHAF1B	-0.448336	0.585611	-1.03395	0.282198	NO	0.611942	NO
CHAMP1	-0.114829	-0.262386	0.147557	0.696988	NO	0.938585	NO
CHD1	0.0261837	0.907539	-0.881356	0.385006	NO	0.708541	NO
CHD1L	-0.250503	-0.713949	0.463446	0.440422	NO	0.747893	NO
CHD2	0.255462	0.296104	-0.040642	1	NO	1	NO
CHD6	0.585611	-0.677423	1.26303	0.296648	NO	0.623298	NO
CHD9	0.392966	-2.99935	3.39232	0.0351824	lengthened	0.196213	NO
CHEK1	0.498148	0.363219	0.13493	0.85043	NO	1	NO
CHERP	0.0385168	1.06366	-1.02514	0.0343139	shortened	0.193065	NO
CHID1	-0.161623	-0.524013	0.362391	0.356512	NO	0.688412	NO
CHKA	0.420326	-0.625893	1.04622	0.028974	lengthened	0.180672	NO
CHM	1.36988	1.75554	-0.385654	0.756242	NO	0.972028	NO
CHMP4A	0.971265	2.4787	-1.50743	0.0202477	shortened	0.142951	NO
CHPT1	-0.24036	2.97793	-3.21829	0.000617291	shortened	0.0201475	shortened
CHST10	0.000648597	-2.99935	3	0.0460282	lengthened	0.227584	NO
CHST11	-0.433498	-0.191996	-0.241501	0.720483	NO	0.945936	NO
CHUK	-0.0857662	1.90754	-1.99331	0.235321	NO	0.556025	NO
CIAO1	0.188608	0.46008	-0.271473	0.8025	NO	1	NO
CIAPIN1	-0.108286	0.964123	-1.07241	0.208846	NO	0.523363	NO
CIRBP	-0.0358773	-0.455031	0.419154	0.526678	NO	0.81812	NO
CIT	-0.083183	-0.999351	0.916168	0.653507	NO	0.904137	NO
CKAP2	-0.1459	1.39297	-1.53887	0.0247055	shortened	0.16451	NO
CLASP1	-0.344	0.685147	-1.02915	0.168008	NO	0.45816	NO
CLASP2	0.375393	0.332845	0.0425484	1	NO	1	NO
CLASRP	-0.494559	0.363219	-0.857778	0.244231	NO	0.566146	NO
CLCC1	0.170574	0.585611	-0.415037	1	NO	1	NO
CLCF1	0.0710379	-0.62084	0.691878	0.41928	NO	0.730076	NO
CLCN6	-0.543672	0.778256	-1.32193	0.0330503	shortened	0.190262	NO
CLEC12A	-0.112733	-0.0273658	-0.0853674	0.870095	NO	1	NO
CLEC16A	0.656	0.585611	0.0703893	1	NO	1	NO
CLEC2A	0.176971	-0.348801	0.525772	0.191782	NO	0.494574	NO
CLECL1	-0.326926	-0.232782	-0.094144	0.693173	NO	0.936454	NO
CLHC1	1.90754	1.90754	3.77476e-15	1	NO	1	NO
CLIP1	2.28605	-2.99935	5.2854	0.00234544	lengthened	0.0438761	lengthened
CLK4	-1.04242	2.17057	-3.21299	0.00131675	shortened	0.0319612	shortened
CLN5	0.518497	1.90754	-1.38904	0.459182	NO	0.764269	NO
CLN6	-0.245203	0.486075	-0.731278	0.0160065	shortened	0.124225	NO
CLTCL1	0.585611	0.223041	0.36257	0.754009	NO	0.971554	NO
CMC1	0.0287409	-0.414389	0.44313	0.412398	NO	0.725149	NO
CMIP	0.399198	-1.20794	1.60714	0.0017687	lengthened	0.038479	lengthened
CMTM7	0.057363	0.170574	-0.113211	0.857278	NO	1	NO
CNIH3	0.344603	-0.414389	0.758992	0.691533	NO	0.935528	NO
CNIH4	-1.09246	-0.117003	-0.975458	0.00998059	shortened	0.0959905	NO
CNOT10	-0.350259	-0.607034	0.256775	0.793174	NO	0.998275	NO
CNOT3	1.58561	1.90754	-0.321928	1	NO	1	NO
CNOT4	0.363219	0.133099	0.23012	0.80815	NO	1	NO
CNOT6	0.388919	2.75554	-2.36662	0.1656	NO	0.456484	NO
CNOT7	0.00401545	0.466558	-0.462543	0.0761449	NO	0.296602	NO
CNPY2	-0.791518	-0.963282	0.171764	0.559864	NO	0.838084	NO
CNTLN	1.39297	1.17057	0.222392	1	NO	1	NO
CNTNAP4	-0.806706	0.351146	-1.15785	0.136775	NO	0.407825	NO
COA4	-0.479484	1.07104	-1.55052	0.0551943	NO	0.252108	NO
COG3	-0.368585	0.907539	-1.27612	0.129952	NO	0.393689	NO
COG7	-0.414389	0.392966	-0.807355	0.52065	NO	0.812513	NO
COL27A1	-0.753191	0.585611	-1.3388	0.292835	NO	0.621069	NO
COLQ	0.585611	0.000648597	0.584963	1	NO	1	NO
COP1	0.0881114	0.673074	-0.584963	0.500283	NO	0.796817	NO
COPS4	-0.883874	0.170574	-1.05445	0.648555	NO	0.904137	NO
COQ4	-2.06647	-0.462483	-1.60398	0.0210249	shortened	0.147375	NO
COQ8A	-0.528046	-1.41439	0.886343	0.500031	NO	0.796817	NO
CORO1C	-0.509808	1.90754	-2.41735	0.0341981	shortened	0.192864	NO
CORO2A	-2.32128	0.964123	-3.2854	0.000362895	shortened	0.0138419	shortened
COX10	-0.641799	1.90754	-2.54934	0.0279488	shortened	0.17682	NO
COX11	0.0881114	-0.933763	1.02187	0.127161	NO	0.388631	NO
COX15	1.39297	-0.116048	1.50901	0.302012	NO	0.627671	NO
COX7A2L	1.84195	-0.181524	2.02347	4.02159e-05	lengthened	0.00369107	lengthened
CPD	0.1624	1.08811	-0.925712	0.26694	NO	0.592146	NO
CPEB3	-1.26239	-2.41439	1.152	1	NO	1	NO
CPM	-1.09246	-2.99935	1.90689	0.378437	NO	0.702573	NO
CPNE5	0.585611	-2.99935	3.58496	0.0601399	NO	0.263297	NO
CPNE8	0.263683	-1.15135	1.41504	0.386997	NO	0.709571	NO
CPSF6	-0.0259865	0.351146	-0.377132	0.453498	NO	0.758877	NO
CRBN	-0.636781	-0.736317	0.0995357	0.857176	NO	1	NO
CRCP	-0.592726	0.907539	-1.50027	0.146415	NO	0.424503	NO
CREB1	-0.591267	0.808004	-1.39927	0.298979	NO	0.625429	NO
CREBZF	-0.498453	0.385312	-0.883766	0.0658772	NO	0.276797	NO
CRELD1	2.24858	-0.151354	2.39993	0.0824967	NO	0.309837	NO
CREM	1.37702	-2.16928	3.5463	3.1257e-07	lengthened	0.000153003	lengthened
CRK	-0.336386	0.237688	-0.574074	0.611818	NO	0.877397	NO
CRLF3	-0.566392	2.39297	-2.95936	0.0547527	NO	0.251657	NO
CRTC3	-0.96693	0.585611	-1.55254	0.235247	NO	0.556025	NO
CRY1	-0.259666	-0.999351	0.739685	0.669205	NO	0.915484	NO
CRYZL1	0.170574	0.0330701	0.137504	1	NO	1	NO
CSF3R	-0.461695	0.225436	-0.68713	0.0862601	NO	0.319453	NO
CSGALNACT2	0.0665011	2.67307	-2.60657	0.00667243	shortened	0.0762526	NO
CSK	-0.196209	-0.0518188	-0.14439	0.768578	NO	0.979909	NO
CSNK1A1	0.253691	0.263683	-0.00999177	1	NO	1	NO
CSNK2A1	1.58561	-0.366861	1.95247	0.0114441	lengthened	0.103739	NO
CSNK2A2	-0.297032	-0.304764	0.00773246	1	NO	1	NO
CSPP1	-0.414389	1.28605	-1.70044	0.0859879	NO	0.319275	NO
CST3	0.237688	0.101343	0.136345	1	NO	1	NO
CSTF3	1.11168	-1.69818	2.80986	2.05451e-09	lengthened	3.01705e-06	lengthened
CTBP2	-0.184907	-0.829426	0.644519	0.453529	NO	0.758877	NO
CTDP1	-0.523323	0.000648597	-0.523972	0.579453	NO	0.852527	NO
CTDSPL2	-0.106267	1.58561	-1.69188	0.184528	NO	0.482169	NO
CTNNB1	-0.11388	1.01188	-1.12576	0.0111802	shortened	0.102613	NO
CTPS1	-0.00392413	0.46008	-0.464004	0.621532	NO	0.884418	NO
CTSC	-0.313862	-0.216708	-0.0971538	0.704415	NO	0.94229	NO
CUL1	0.142829	0.632917	-0.490088	0.395905	NO	0.715553	NO
CUL2	0.626253	-0.414389	1.04064	0.440666	NO	0.747893	NO
CUL3	-1.49845	-0.244464	-1.25399	0.161068	NO	0.448394	NO
CUL7	-0.114829	4.17057	-4.2854	8.65782e-05	shortened	0.00557038	shortened
CUL9	0.96894	0.363219	0.605721	0.419169	NO	0.730076	NO
CUX1	0.907539	0.100184	0.807355	0.192378	NO	0.495626	NO
CWC27	-0.195076	1.70109	-1.89616	0.0600133	NO	0.263297	NO
CWF19L1	-0.64116	1.17057	-1.81173	0.151273	NO	0.431768	NO
CXorf38	-0.231525	0.000648597	-0.232173	1	NO	1	NO
CYB5B	0.437512	1.58561	-1.1481	0.127208	NO	0.388631	NO
CYBRD1	-0.269999	0.787245	-1.05724	0.100076	NO	0.342361	NO
CYFIP1	-0.176525	-0.899816	0.723291	0.554838	NO	0.836704	NO
CYHR1	0.875118	1.09657	-0.221455	0.811727	NO	1	NO
CYP4V2	0.152652	-1.41439	1.56704	0.118901	NO	0.374289	NO
CYRIB	-1.01846	-0.607034	-0.411426	0.653552	NO	0.904137	NO
CYTH3	-0.29509	0.826619	-1.12171	0.0593706	NO	0.263297	NO
DAGLB	0.347451	-1.22174	1.5692	0.110734	NO	0.359408	NO
DAP	0.0423266	-0.521304	0.563631	0.419671	NO	0.730076	NO
DAP3	-0.0202487	-2.48478	2.46453	0.000181818	lengthened	0.00875408	lengthened
DBF4	0.237688	0.415686	-0.177998	0.832244	NO	1	NO
DCAF17	0.498148	2.39297	-1.89482	0.413585	NO	0.72606	NO
DCAF5	0.322577	1.00065	-0.678072	0.744578	NO	0.964209	NO
DCAF6	-0.730863	-0.594961	-0.135901	0.843441	NO	1	NO
DCAF7	-0.151354	1.26368	-1.41504	0.00788691	shortened	0.0830246	NO
DCAKD	-0.607034	1.28605	-1.89308	0.0470365	shortened	0.231014	NO
DCLRE1C	1.90754	-0.207938	2.11548	0.152326	NO	0.434351	NO
DCP2	-0.103187	-0.414389	0.311202	0.659292	NO	0.91079	NO
DCUN1D4	0.808004	-3.41439	4.22239	0.0197666	lengthened	0.140228	NO
DDB2	-0.744538	2.39297	-3.1375	0.0264849	shortened	0.171361	NO
DDHD2	0.187062	0.0881114	0.0989503	1	NO	1	NO
DDIT3	0.455551	-1.192	1.64755	0.0374966	lengthened	0.204311	NO
DDX19A	0.00514999	1.17057	-1.16542	0.47152	NO	0.775394	NO
DDX49	0.481274	0.907539	-0.426265	1	NO	1	NO
DDX50	-0.267548	0.374107	-0.641655	0.324353	NO	0.651591	NO
DEAF1	-0.101799	0.0330701	-0.134869	1	NO	1	NO
DEF6	-0.0491934	1.37916	-1.42835	0.00051285	shortened	0.0177205	shortened
DEF8	1.35115	0.356129	0.995017	0.316853	NO	0.645799	NO
DELE1	-0.812938	0.223041	-1.03598	0.0521667	NO	0.245829	NO
DENND1A	-0.96693	1.72311	-2.69004	0.00183418	shortened	0.0387553	shortened
DENND1B	-0.221744	0.585611	-0.807355	0.678456	NO	0.923795	NO
DENND3	-0.226375	0.585611	-0.811986	0.0098381	shortened	0.0950477	NO
DENND4A	0.250427	2.47314	-2.22271	0.00145038	shortened	0.0333083	shortened
DENND5A	-0.340388	1.58561	-1.926	0.0520349	NO	0.245829	NO
DENND6A	-0.244464	1.58561	-1.83007	0.1835	NO	0.480766	NO
DERL3	-0.594961	0.977929	-1.57289	0.0675843	NO	0.277885	NO
DESI2	-0.812938	2.28605	-3.09899	0.00185997	shortened	0.0388867	shortened
DFFA	0.903093	-0.207938	1.11103	0.015961	lengthened	0.124225	NO
DGCR8	-1.15135	0.213642	-1.365	0.119666	NO	0.376264	NO
DGKZ	0.566995	1.00065	-0.433653	1	NO	1	NO
DGLUCY	-0.013851	0.433608	-0.447459	0.776283	NO	0.984532	NO
DHFR	1.39297	0.322577	1.07039	0.391146	NO	0.712058	NO
DHODH	-0.221744	-1.15135	0.929611	0.472941	NO	0.776479	NO
DHRS12	0.263683	-2.73632	3	0.075516	NO	0.296115	NO
DHRS7B	0.161471	-1.64885	1.81033	0.000231719	lengthened	0.0104701	lengthened
DHTKD1	-0.0273658	1.17057	-1.19794	0.627178	NO	0.890738	NO
DHX15	-0.541194	-0.0773539	-0.46384	0.345018	NO	0.676899	NO
DHX30	-0.388854	2.90754	-3.29639	0.0109387	shortened	0.101028	NO
DHX34	-0.899816	2.28605	-3.18587	0.00480395	shortened	0.0646694	NO
DHX35	0.875118	2.17057	-1.29546	0.649563	NO	0.904137	NO
DHX57	-2.33193	0.170574	-2.5025	0.0918131	NO	0.331247	NO
DIAPH2	0.907539	0.0710379	0.836501	0.419486	NO	0.730076	NO
DIAPH3	0.990001	0.100184	0.889817	0.179627	NO	0.476141	NO
DIDO1	-0.414389	1.17057	-1.58496	0.0950904	NO	0.335271	NO
DIP2B	0.145039	1.90754	-1.7625	0.39041	NO	0.712058	NO
DIS3L	0.360796	-0.414389	0.775185	0.211567	NO	0.52748	NO
DLG1	-0.314853	-0.0924608	-0.222392	1	NO	1	NO
DMC1	0.585611	-0.414389	1	1	NO	1	NO
DMTF1	-0.173381	-1.99935	1.82597	0.595556	NO	0.866343	NO
DNA2	-0.288858	0.585611	-0.874469	1	NO	1	NO
DNAAF2	-1.38524	0.755536	-2.14078	0.0281129	shortened	0.177184	NO
DNAJA1	-0.538047	0.309977	-0.848024	0.0420245	shortened	0.217925	NO
DNAJB6	-0.0344552	-0.075587	0.0411318	1	NO	1	NO
DNAJC1	-0.0618725	0.433608	-0.49548	0.29742	NO	0.623945	NO
DNAJC11	-0.57193	1.28605	-1.85798	0.00159819	shortened	0.0355596	shortened
DNAJC21	-0.757277	1.75554	-2.51281	0.0245224	shortened	0.164492	NO
DNAJC3	-0.156591	-0.873821	0.717229	0.342441	NO	0.674095	NO
DNAJC7	-0.246932	0.585611	-0.832543	0.415767	NO	0.727716	NO
DNM1	0.322577	0.363219	-0.040642	1	NO	1	NO
DNM2	-0.134281	-0.122623	-0.0116582	1	NO	1	NO
DNMT3A	0.277489	2.58561	-2.30812	0.230723	NO	0.551032	NO
DNMT3B	-0.776959	-0.414389	-0.36257	0.758015	NO	0.972604	NO
DOCK10	-0.736317	-0.414389	-0.321928	1	NO	1	NO
DOCK11	-0.309419	1.41569	-1.72511	0.00191315	shortened	0.0390921	shortened
DOCK2	0.534985	0.46008	0.0749048	0.895294	NO	1	NO
DOCK5	0.248576	0.433608	-0.185032	1	NO	1	NO
DOCK8	0.615358	-0.0924608	0.707819	0.482843	NO	0.787984	NO
DOCK9	0.263683	-0.776959	1.04064	0.254303	NO	0.576858	NO
DOK1	-0.121607	-0.899816	0.778209	0.389998	NO	0.712058	NO
DOK3	0.0430026	0.170574	-0.127571	1	NO	1	NO
DOP1B	-0.269999	2.67307	-2.94307	0.00149062	shortened	0.0339375	shortened
DOT1L	0.0595423	0.170574	-0.111031	1	NO	1	NO
DPF2	-0.119942	0.585611	-0.705553	0.730167	NO	0.955234	NO
DPH5	-0.0184602	3.17057	-3.18903	0.0147064	shortened	0.119653	NO
DPP9	0.00375451	-0.359941	0.363696	0.450187	NO	0.758142	NO
DPY19L3	1.11904	0.585611	0.533432	0.725868	NO	0.951729	NO
DPY19L4	0.30384	0.701088	-0.397248	0.792569	NO	0.998188	NO
DPY30	-1.99935	-0.00839654	-1.99095	0.319939	NO	0.648359	NO
DRAM1	-0.202885	0.433608	-0.636493	0.566623	NO	0.844937	NO
DRAM2	0.585611	-0.276885	0.862496	0.226289	NO	0.547408	NO
DROSHA	-0.159575	2.90754	-3.06711	0.0250242	shortened	0.16451	NO
DST	0.755536	-0.316834	1.07237	0.266499	NO	0.591615	NO
DTL	-0.491557	1.79506	-2.28662	4.4412e-05	shortened	0.0037268	shortened
DTNB	0.000648597	1.46008	-1.45943	0.305687	NO	0.631001	NO
DTNBP1	0.345941	-1.73632	2.08226	0.00405199	lengthened	0.058624	NO
DTWD1	0.0226749	-0.944904	0.967579	0.0599864	NO	0.263297	NO
DUS4L-BCAP29	-1.192	-0.0924608	-1.09954	0.452541	NO	0.758877	NO
DUSP22	0.787245	1.656	-0.868755	0.435153	NO	0.745215	NO
DYNC2H1	3.58561	1.58561	2	0.411255	NO	0.725126	NO
DYNC2I1	-1.46501	1.90754	-3.37255	0.0268862	shortened	0.172706	NO
DYRK1A	-0.038522	-1.15135	1.11283	0.19161	NO	0.494574	NO
E2F6	-0.529866	-0.999351	0.469485	0.777703	NO	0.984532	NO
EAF2	-0.414389	0.808004	-1.22239	0.331095	NO	0.660615	NO
EAPP	0.263683	-0.999351	1.26303	0.305614	NO	0.631001	NO
ECD	0.123268	1.75554	-1.63227	0.194575	NO	0.499533	NO
EDC3	0.0173273	0.263683	-0.246356	1	NO	1	NO
EDEM3	-0.577525	1.58561	-2.16314	0.196089	NO	0.502105	NO
EEA1	0.939248	0.170574	0.768674	0.507929	NO	0.803765	NO
EEF1AKMT1	0.100184	-1.41439	1.51457	0.569591	NO	0.844937	NO
EEF1AKMT2	0.231974	0.170574	0.0614005	1	NO	1	NO
EEF2K	-0.0435512	-2.99935	2.9558	0.0473596	lengthened	0.231825	NO
EEFSEC	-0.481503	1.43361	-1.91511	0.0344879	shortened	0.193673	NO
EEPD1	0.875118	-0.736317	1.61143	0.137919	NO	0.409989	NO
EFCAB2	2.95484	1.97793	0.976916	0.442644	NO	0.749808	NO
EFR3A	-0.0122905	0.170574	-0.182864	1	NO	1	NO
EHBP1	-0.636781	-0.0358773	-0.600904	0.45955	NO	0.764269	NO
EHMT1	0.0471912	-0.999351	1.04654	0.330533	NO	0.660392	NO
EIF2AK4	0.625139	-1.63678	2.26192	0.036453	lengthened	0.200868	NO
EIF2B3	0.698086	0.585611	0.112475	0.858508	NO	1	NO
EIF2B4	-1.00913	1.58561	-2.59474	0.159094	NO	0.444585	NO
EIF2B5	-0.34675	0.223041	-0.569791	0.262763	NO	0.586241	NO
EIF2D	0.165035	0.322577	-0.157541	1	NO	1	NO
EIF3E	0.0185705	1.52903	-1.51046	0.000632625	shortened	0.0202252	shortened
EIF4B	1.75554	-0.999351	2.75489	0.0913043	NO	0.330247	NO
EIF4E2	0.231974	0.0512747	0.180699	0.772791	NO	0.983917	NO
EIF4G3	1.67307	0.808004	0.86507	0.541227	NO	0.831742	NO
ELF1	-0.0724693	-0.244464	0.171995	0.805726	NO	1	NO
ELF2	0.121664	1.83354	-1.71187	0.0628228	NO	0.269188	NO
ELK4	0.732452	-2.41439	3.14684	0.00191769	lengthened	0.0390921	lengthened
ELL	-0.391305	0.322577	-0.713882	0.718583	NO	0.945218	NO
ELOB	-0.221744	0.466312	-0.688056	0.240563	NO	0.56356	NO
ELOVL5	0.263683	0.145039	0.118644	0.695014	NO	0.937646	NO
ELP4	0.256988	-2.73632	2.99331	0.076964	NO	0.298293	NO
ELP6	0.608695	-0.909154	1.51785	0.00320342	lengthened	0.0503126	NO
EMB	0.0667378	0.0710379	-0.00430014	1	NO	1	NO
EMC2	0.422112	0.433608	-0.0114956	1	NO	1	NO
EML4	-0.493823	-1.06647	0.572642	0.47471	NO	0.778426	NO
EMSY	2.90754	-1.73632	4.64386	0.0128205	lengthened	0.110592	NO
ENAH	0.465317	-0.283144	0.748461	0.145888	NO	0.423812	NO
ENG	-0.307474	2.32258	-2.63005	0.00435717	shortened	0.0612297	NO
EPAS1	1.28605	1.17057	0.115477	1	NO	1	NO
EPB41	-0.527705	-0.344	-0.183706	0.747069	NO	0.966108	NO
EPC1	0.640059	1.58561	-0.945552	1	NO	1	NO
EPC2	0.697504	1.03812	-0.340619	0.608788	NO	0.876476	NO
EPDR1	0.00571959	0.170574	-0.164854	0.865809	NO	1	NO
EPG5	0.301818	1.58561	-1.28379	0.63896	NO	0.898337	NO
EPS15	0.338696	-0.414389	0.753085	0.338186	NO	0.668657	NO
EPS15L1	0.657761	-0.850488	1.50825	0.00814131	lengthened	0.0850927	NO
ERAP1	-0.999351	-0.776959	-0.222392	1	NO	1	NO
ERBIN	0.372207	0.363219	0.00898878	1	NO	1	NO
ERC1	0.305503	0.0710379	0.234465	1	NO	1	NO
ERCC1	-1.11741	-0.303358	-0.81405	0.126687	NO	0.388447	NO
ERCC3	-0.524013	-0.191996	-0.332017	0.777178	NO	0.984532	NO
ERCC6	0.170574	-0.151354	0.321928	1	NO	1	NO
ERICH2	1.00065	-1.52987	2.53051	0.0126642	lengthened	0.110592	NO
ERMAP	-0.414389	-0.607034	0.192645	1	NO	1	NO
ERP44	0.144342	0.723115	-0.578773	0.597908	NO	0.868736	NO
ESF1	0.207099	0.305503	-0.0984037	1	NO	1	NO
ESPL1	0.0743583	-0.414389	0.488747	0.743634	NO	0.96419	NO
ESRRA	-0.154153	0.585611	-0.739764	0.553162	NO	0.835719	NO
ESYT2	-0.475636	-1.24728	0.771643	0.0248535	lengthened	0.16451	NO
ETAA1	-0.713949	2.90754	-3.62149	0.0118571	shortened	0.104893	NO
ETS2	0.11399	1.46008	-1.34609	0.24785	NO	0.570517	NO
ETV5	-0.592726	-0.513925	-0.0788016	1	NO	1	NO
ETV6	0.350747	1.32585	-0.975104	0.000385454	shortened	0.014151	shortened
EVL	-0.312851	1.28605	-1.5989	0.0740634	NO	0.293087	NO
EXOC1	-0.764886	0.170574	-0.93546	0.653922	NO	0.904223	NO
EXOC2	0.898201	-0.414389	1.31259	0.579829	NO	0.852527	NO
EXOC4	-0.231525	-0.0924608	-0.139064	1	NO	1	NO
EXOC5	-0.499278	2.90754	-3.40682	0.0095504	shortened	0.0931878	NO
EXOC6	0.223041	2.58561	-2.36257	0.145505	NO	0.423535	NO
EXOSC4	0.387065	-0.151354	0.53842	0.540492	NO	0.831113	NO
EXOSC8	0.237688	0.248576	-0.0108883	1	NO	1	NO
EXTL2	0.524211	2.17057	-1.64636	0.404868	NO	0.722855	NO
EYA3	-0.551892	1.10917	-1.66107	0.00662401	shortened	0.0761715	NO
EZR	0.065604	-0.954957	1.02056	0.10295	NO	0.346351	NO
FAAP20	-0.269999	-0.24036	-0.0296395	1	NO	1	NO
FADS3	0.322577	0.511611	-0.189034	1	NO	1	NO
FAF2	0.106443	-2.22174	2.32819	0.0411725	lengthened	0.214784	NO
FAM102B	-0.736317	0.322577	-1.05889	0.672769	NO	0.919034	NO
FAM104B	2.75554	-0.352988	3.10852	0.0336153	lengthened	0.190595	NO
FAM117A	-0.357805	-0.636781	0.278976	1	NO	1	NO
FAM117B	1.90754	-2.22174	4.12928	0.00920287	lengthened	0.0909288	NO
FAM120B	-0.597253	0.536701	-1.13395	0.0186459	shortened	0.134885	NO
FAM120C	-1.22174	-0.221744	-1	0.255011	NO	0.576858	NO
FAM126A	-0.463299	2.17057	-2.63387	0.109711	NO	0.35723	NO
FAM135A	-1.99935	3.04504	-5.04439	0.000244384	shortened	0.0108751	shortened
FAM136A	-0.441356	1.46008	-1.90144	0.0511001	NO	0.243243	NO
FAM13B	-0.151354	-1.12488	0.973528	0.477406	NO	0.780702	NO
FAM172A	0.322577	1.39297	-1.07039	0.61991	NO	0.883009	NO
FAM177A1	1.24858	-0.414389	1.66297	0.157431	NO	0.441665	NO
FAM193A	0.929565	0.415686	0.513879	0.46794	NO	0.772775	NO
FAM219B	0.0287409	-0.262386	0.291127	0.809476	NO	1	NO
FAM222B	-0.643871	-0.414389	-0.229482	1	NO	1	NO
FAM228B	2.28605	1.58561	0.70044	0.713812	NO	0.943929	NO
FAM3C	-0.937951	-0.414389	-0.523562	0.70733	NO	0.94229	NO
FAM53C	-0.225355	0.277489	-0.502844	0.432575	NO	0.744272	NO
FAM83D	0.482518	1.26368	-0.781165	0.437918	NO	0.746035	NO
FAN1	-0.883874	-0.414389	-0.469485	0.33897	NO	0.669055	NO
FANCA	-1.28886	-0.636781	-0.652077	0.710618	NO	0.94229	NO
FANCD2	-0.106267	1.26368	-1.36995	0.0906756	NO	0.329189	NO
FANCI	0.0296485	1.39297	-1.36332	0.044361	shortened	0.223096	NO
FAR1	-0.557753	1.00065	-1.5584	0.127516	NO	0.388905	NO
FARS2	0.170574	-2.73632	2.90689	0.079175	NO	0.302782	NO
FASTKD1	-0.93118	0.263683	-1.19486	0.242435	NO	0.56356	NO
FASTKD2	0.119948	0.100184	0.0197633	1	NO	1	NO
FBXL20	2.17057	0.907539	1.26303	1	NO	1	NO
FBXL5	-0.473283	-0.414389	-0.0588937	1	NO	1	NO
FBXO10	-0.465015	1.58561	-2.05063	0.00603278	shortened	0.0732305	NO
FBXO11	-0.191996	-0.414389	0.222392	1	NO	1	NO
FBXO21	1.17057	0.170574	1	0.651703	NO	0.904137	NO
FBXO28	-0.598813	1.46008	-2.05889	0.0646973	NO	0.273798	NO
FBXO3	0.585611	-0.776959	1.36257	0.21454	NO	0.533535	NO
FBXO34	-0.916889	0.170574	-1.08746	0.634348	NO	0.895941	NO
FBXO41	0.374107	1.00065	-0.626542	0.718649	NO	0.945218	NO
FBXO42	-0.542713	1.32258	-1.86529	0.0130532	shortened	0.111445	NO
FBXW11	-0.25089	-0.221744	-0.0291463	1	NO	1	NO
FBXW7	0.405039	2.52421	-2.11917	0.0293403	shortened	0.18141	NO
FCHO1	-0.238539	0.0710379	-0.309577	0.660389	NO	0.911388	NO
FCHSD2	1.26368	-0.899816	2.1635	0.067393	NO	0.277885	NO
FDX2	-1.192	0.000648597	-1.19265	0.420837	NO	0.730607	NO
FGD4	2.30808	-0.873821	3.1819	0.00110763	lengthened	0.0295738	lengthened
FGFR1OP2	-0.221744	-0.244464	0.0227201	1	NO	1	NO
FHIP1B	-0.954957	0.170574	-1.12553	0.311569	NO	0.639468	NO
FHIT	1.07104	-0.414389	1.48543	0.5	NO	0.796817	NO
FHL3	-0.414389	-1.192	0.777608	0.442839	NO	0.749808	NO
FKBP15	-1.6945	0.907539	-2.60204	0.0411614	shortened	0.214784	NO
FKBP5	-0.17302	0.486075	-0.659095	0.0146016	shortened	0.119653	NO
FLAD1	-0.449154	-0.598813	0.149659	0.868897	NO	1	NO
FLCN	-0.25827	1.17057	-1.42884	0.0611914	NO	0.263905	NO
FLI1	-0.0620872	1.17057	-1.23266	0.0432144	shortened	0.220945	NO
FLOT2	0.178701	-0.0924608	0.271162	1	NO	1	NO
FLYWCH1	0.755536	-1.26239	2.01792	0.0524803	NO	0.245829	NO
FMR1	-0.0358773	0.322577	-0.358454	0.798818	NO	1	NO
FNBP1	-0.0629165	1.25304	-1.31595	6.38455e-05	shortened	0.00480806	shortened
FNBP4	0.585611	-0.195379	0.78099	0.141105	NO	0.414424	NO
FNDC3A	-0.642658	0.470134	-1.11279	0.0725256	NO	0.290201	NO
FNDC3B	-0.886457	0.153895	-1.04035	0.0333089	shortened	0.190482	NO
FNTA	0.797356	-0.736317	1.53367	0.00123366	lengthened	0.0315065	lengthened
FOCAD	0.627431	1.90754	-1.28011	0.662352	NO	0.912014	NO
FOXJ3	0.25399	0.585611	-0.331621	0.799063	NO	1	NO
FOXK1	-0.0506406	-0.173381	0.12274	0.834812	NO	1	NO
FOXN2	0.977929	-0.0273658	1.00529	0.278912	NO	0.609498	NO
FOXN3	1.11045	-0.736317	1.84677	0.063006	NO	0.269357	NO
FOXO3	2.07104	0.478696	1.59234	0.0652919	NO	0.275129	NO
FOXP1	0.271503	0.663614	-0.392111	0.680817	NO	0.925722	NO
FOXRED1	-1.16441	1.42691	-2.59132	1.17622e-05	shortened	0.00171905	shortened
FRS2	1.39297	0.000648597	1.39232	0.596154	NO	0.866784	NO
FRY	-0.414389	-2.73632	2.32193	0.545455	NO	0.833432	NO
FSD1L	0.907539	0.0710379	0.836501	0.682838	NO	0.926753	NO
FTO	-0.592726	-0.999351	0.406625	0.787864	NO	0.993544	NO
FTSJ1	0.685147	-1.03588	1.72102	1.08416e-06	lengthened	0.000353796	lengthened
FUBP1	0.848646	-0.00630416	0.85495	0.0104398	lengthened	0.0979609	NO
FUBP3	-0.29509	-0.414389	0.119299	1	NO	1	NO
FUCA2	0.0541641	0.263683	-0.209519	1	NO	1	NO
FUT10	0.585611	1.83354	-1.24793	0.370179	NO	0.697828	NO
FXN	-0.510604	-1.58431	1.07371	0.359006	NO	0.689603	NO
FXR1	0.385312	-1.15135	1.53667	0.0235549	lengthened	0.16004	NO
FYN	-1.50185	0.808004	-2.30986	0.0619122	NO	0.266232	NO
G2E3	0.663614	-0.414389	1.078	0.322249	NO	0.65003	NO
G3BP1	-0.131358	0.363219	-0.494576	0.396153	NO	0.71556	NO
GAB1	-1.41439	-1.99935	0.584963	1	NO	1	NO
GAB2	-0.839695	1.39297	-2.23266	0.0752154	NO	0.295877	NO
GABPB1	-0.296552	2.39297	-2.68952	0.00209356	shortened	0.0413123	shortened
GABPB2	-0.233817	1.46008	-1.6939	0.133998	NO	0.401995	NO
GALK2	1.28605	-0.584314	1.87036	0.0359667	lengthened	0.19856	NO
GALNS	0.438054	2.58561	-2.14756	0.267798	NO	0.592708	NO
GALNT6	0.565433	1.00065	-0.435215	1	NO	1	NO
GALNT7	-0.16285	-0.414389	0.251539	1	NO	1	NO
GAMT	0.251192	-0.829426	1.08062	0.0989634	NO	0.341948	NO
GANC	-0.191996	-1.55189	1.3599	0.162299	NO	0.450966	NO
GAPVD1	0.363219	-1.55189	1.91511	0.0260304	lengthened	0.169515	NO
GART	-0.48674	1.1331	-1.61984	0.000535562	shortened	0.0182901	shortened
GAS8	-2.11483	0.907539	-3.02237	0.0605627	NO	0.263297	NO
GATAD1	0.636237	1.28605	-0.649814	0.382791	NO	0.707138	NO
GATAD2A	-0.202885	0.433608	-0.636493	0.587009	NO	0.857734	NO
GBE1	-0.226317	2.17057	-2.39689	0.0251933	shortened	0.165163	NO
GBF1	-0.114829	2.04504	-2.15987	0.067678	NO	0.277885	NO
GCDH	0.0144544	1.42211	-1.40766	0.0675208	NO	0.277885	NO
GCLC	-0.246661	0.0450427	-0.291704	0.592382	NO	0.863009	NO
GCNT2	0.000648597	-1.41439	1.41504	0.61451	NO	0.879541	NO
GDF1	-0.873821	2.17057	-3.04439	0.0808696	NO	0.306695	NO
GFM1	0.0710379	1.90754	-1.8365	0.130023	NO	0.393689	NO
GFOD1	0.133099	1.58561	-1.45251	0.315217	NO	0.644066	NO
GFOD2	-0.818779	2.39297	-3.21175	0.0237988	shortened	0.161053	NO
GFPT1	-0.114829	-0.124882	0.0100537	1	NO	1	NO
GGA1	-0.171118	-1.73632	1.5652	0.0908231	NO	0.329318	NO
GIGYF2	0.248576	-0.151354	0.399931	0.751237	NO	0.969413	NO
GINS1	0.308502	1.04504	-0.736541	0.181494	NO	0.477212	NO
GINS4	0.881067	1.58561	-0.704544	1	NO	1	NO
GK	0.322577	-1.26239	1.58496	0.119838	NO	0.376264	NO
GLB1	0.101861	-0.292398	0.394259	0.300611	NO	0.625984	NO
GLCE	0.000648597	-0.414389	0.415037	1	NO	1	NO
GLIPR2	0.267435	-0.999351	1.26679	0.380062	NO	0.704699	NO
GLMN	0.74481	-0.829426	1.57424	0.0714381	NO	0.287023	NO
GLRX3	0.363219	-0.237149	0.600367	0.10039	NO	0.342554	NO
GLS	0.895951	-0.730863	1.62681	1.88268e-05	lengthened	0.0021267	lengthened
GMCL1	0.497074	0.000648597	0.496426	0.695913	NO	0.937998	NO
GMDS	0.331855	-0.414389	0.746243	0.632268	NO	0.894518	NO
GMPS	0.411582	2.58561	-2.17403	0.254064	NO	0.576858	NO
GNA15	-0.38268	0.322577	-0.705257	0.426371	NO	0.738736	NO
GNAQ	0.551928	1.07104	-0.51911	0.614868	NO	0.879623	NO
GNE	-0.414389	-1.41439	1	0.668069	NO	0.915484	NO
GNPTAB	-0.336386	-0.414389	0.0780025	1	NO	1	NO
GOLGA1	-0.677423	-0.414389	-0.263034	1	NO	1	NO
GOLGA4	-0.483102	0.585611	-1.06871	0.0614666	NO	0.264703	NO
GOLM2	-0.126812	0.585611	-0.712423	0.551809	NO	0.835719	NO
GOLPH3	-0.105439	-0.0924608	-0.0129779	1	NO	1	NO
GOLT1B	-0.640665	0.585611	-1.22628	0.229163	NO	0.549912	NO
GON7	0.119043	-0.151354	0.270398	0.762744	NO	0.974838	NO
GORASP2	-0.240853	0.392966	-0.633819	0.551783	NO	0.835719	NO
GOSR1	-0.396242	1.32258	-1.71882	0.0846043	NO	0.315734	NO
GPALPP1	0.907539	1.47543	-0.567889	0.300737	NO	0.625984	NO
GPATCH2	2.17057	0.907539	1.26303	1	NO	1	NO
GPATCH2L	0.433608	-0.221744	0.655352	0.372374	NO	0.700755	NO
GPATCH8	1.3582	-0.0924608	1.45066	0.219026	NO	0.538178	NO
GPBP1	0.0831108	0.170574	-0.0874628	1	NO	1	NO
GPBP1L1	0.126179	0.711142	-0.584963	0.338112	NO	0.668657	NO
GPCPD1	-0.235683	0.808004	-1.04369	0.0375009	shortened	0.204311	NO
GPHN	0.0330701	1.39297	-1.3599	0.431106	NO	0.743051	NO
GPI	0.168428	-0.428064	0.596492	0.00482213	lengthened	0.0646694	NO
GPR107	0.0527371	0.808004	-0.755266	0.520098	NO	0.812082	NO
GPR153	-0.726333	0.408733	-1.13507	0.0957492	NO	0.336382	NO
GPR180	-0.276885	1.58561	-1.8625	0.0537386	NO	0.248184	NO
GPR75-ASB3	0.755536	1.17057	-0.415037	1	NO	1	NO
GRAMD1A	-0.480478	1.12618	-1.60666	0.00443357	shortened	0.0614787	NO
GRAMD1B	-0.642658	3.58561	-4.22827	0.00026127	shortened	0.0112846	shortened
GRIPAP1	0.0550964	1.78724	-1.73215	0.0181766	shortened	0.132468	NO
GRK3	0.374107	-1.192	1.5661	0.085837	NO	0.319118	NO
GRK6	-0.347275	2.04504	-2.39232	0.0342125	shortened	0.192864	NO
GSAP	-0.958709	-0.829426	-0.129283	1	NO	1	NO
GSK3B	-0.707585	0.322577	-1.03016	0.471514	NO	0.775394	NO
GSTCD	0.585611	1.39297	-0.807355	0.697566	NO	0.938932	NO
GTDC1	1.67307	2.39297	-0.719892	1	NO	1	NO
GTF2B	-0.916889	-0.677423	-0.239466	1	NO	1	NO
GTF2F2	-0.0437455	0.170574	-0.214319	1	NO	1	NO
GTF3C2	0.417884	2.17057	-1.75269	0.138466	NO	0.410369	NO
GTSE1	-0.124882	1.17057	-1.29546	0.464427	NO	0.76933	NO
GUSB	0.411215	0.907539	-0.496324	0.637939	NO	0.89776	NO
GXYLT1	-0.311295	0.907539	-1.21883	0.436833	NO	0.745917	NO
GYS1	0.0629329	-1.87382	1.93675	0.0274454	lengthened	0.174853	NO
H2AZ2	-0.25089	0.267515	-0.518405	0.0813188	NO	0.307379	NO
HACD1	-0.453917	-1.04242	0.588503	0.383851	NO	0.708148	NO
HACD2	0.714894	0.170574	0.544321	0.652164	NO	0.904137	NO
HACD3	-0.147874	-0.138754	-0.00911947	1	NO	1	NO
HACL1	0.369882	-0.0924608	0.462343	0.60109	NO	0.871085	NO
HADHA	0.117134	0.415686	-0.298552	0.549184	NO	0.834492	NO
HAUS2	0.170574	-1.41439	1.58496	0.127294	NO	0.388631	NO
HAUS4	-0.021244	-3.58431	3.56307	0.0060213	lengthened	0.0732305	NO
HAUS6	-1.08181	-1.41439	0.332575	1	NO	1	NO
HAUS8	-0.207938	-1.73632	1.52838	0.256519	NO	0.5782	NO
HDAC8	-0.487452	0.685147	-1.1726	0.0264889	shortened	0.171361	NO
HDHD5	-0.221744	0.755536	-0.97728	0.0806996	NO	0.306695	NO
HDLBP	0.392966	-0.131455	0.524421	0.506758	NO	0.803643	NO
HEATR1	0.164147	-0.551892	0.71604	0.361521	NO	0.691719	NO
HEATR5A	0.0620491	-0.677423	0.739472	0.5153	NO	0.80846	NO
HEATR5B	-0.109534	3.28605	-3.39559	0.00745839	shortened	0.0808313	NO
HECTD1	-0.636781	2.17057	-2.80735	0.0049147	shortened	0.0648433	NO
HEG1	-0.244464	1.17057	-1.41504	0.401789	NO	0.721724	NO
HELLS	0.210102	1.46008	-1.24998	0.146755	NO	0.425067	NO
HELZ	0.000648597	-0.414389	0.415037	1	NO	1	NO
HERC1	0.142004	1.75554	-1.61353	0.197452	NO	0.504695	NO
HERC2	-0.0555955	-0.414389	0.358793	0.558318	NO	0.837049	NO
HERC4	0.652725	0.322577	0.330149	0.652719	NO	0.904137	NO
HGSNAT	-0.173381	-1.41439	1.24101	0.165761	NO	0.456484	NO
HIBADH	-0.377863	2.17057	-2.54844	0.000352209	shortened	0.013611	shortened
HIBCH	-0.0692534	0.170574	-0.239827	0.814272	NO	1	NO
HIF1A	-1.46501	1.67307	-3.13809	8.73856e-06	shortened	0.00150497	shortened
HIKESHI	-0.612328	1.39297	-2.00529	0.0903961	NO	0.329189	NO
HIP1	0.415686	0.701088	-0.285402	0.608238	NO	0.876335	NO
HIPK3	0.585611	-0.53992	1.12553	0.140252	NO	0.412745	NO
HIRA	-0.138754	0.000648597	-0.139403	1	NO	1	NO
HLTF	0.229467	1.808	-1.57854	0.109434	NO	0.356946	NO
HM13	0.0558315	0.952393	-0.896562	0.00206488	shortened	0.0412556	shortened
HMG20A	-0.0818136	-0.899816	0.818002	0.382038	NO	0.706577	NO
HMG20B	-0.206947	0.000648597	-0.207595	1	NO	1	NO
HMGCL	0.0636584	-0.414389	0.478047	0.717001	NO	0.94449	NO
HMGXB3	0.0185705	2.17057	-2.152	0.240146	NO	0.56356	NO
HMGXB4	-0.669646	-0.414389	-0.255257	1	NO	1	NO
HNMT	-0.0924608	0.964123	-1.05658	0.351266	NO	0.683224	NO
HNRNPA1	0.636237	0.231609	0.404628	0.0404162	lengthened	0.21311	NO
HNRNPA1L2	0.258036	0.585611	-0.327575	1	NO	1	NO
HNRNPA3	0.0144544	-0.31447	0.328924	0.100772	NO	0.342554	NO
HNRNPL	0.865719	0.640652	0.225067	0.823267	NO	1	NO
HOMEZ	-0.414389	-0.0924608	-0.321928	1	NO	1	NO
HOOK2	-0.379623	-0.16285	-0.216773	0.716056	NO	0.94449	NO
HOOK3	0.458499	2.17057	-1.71207	0.0557435	NO	0.253828	NO
HPS1	-0.311629	-1.14021	0.828585	0.0452548	lengthened	0.226043	NO
HS1BP3	-0.328659	-0.321279	-0.00737953	1	NO	1	NO
HS2ST1	-0.729891	1.52421	-2.2541	0.00130971	shortened	0.0319612	shortened
HS6ST1	-0.0582451	-0.645714	0.587469	0.180533	NO	0.476991	NO
HSD17B4	0.136304	-0.829426	0.96573	0.448962	NO	0.756946	NO
HSF2BP	1.58561	-1.73632	3.32193	0.0584122	NO	0.260543	NO
HSPB11	1.04504	-0.401789	1.44683	0.113634	NO	0.363555	NO
HSPG2	-1.99935	1.58561	-3.58496	0.102564	NO	0.346228	NO
HSPH1	-0.47968	0.392966	-0.872646	0.0812036	NO	0.307339	NO
HTATIP2	0.159847	0.585611	-0.425764	0.646825	NO	0.90334	NO
HTT	-0.310553	-0.501852	0.191299	0.846807	NO	1	NO
IARS1	0.585611	0.170574	0.415037	0.51994	NO	0.812082	NO
ICE2	-0.304206	2.17057	-2.47478	0.12236	NO	0.380287	NO
ID2	-0.437109	1.14504	-1.58215	0.000617389	shortened	0.0201475	shortened
IDH1	-0.0392736	-0.414389	0.375115	0.489987	NO	0.792016	NO
IDS	-0.331927	-2.41439	2.08246	0.147358	NO	0.426131	NO
IFNAR1	-0.414389	0.239286	-0.653675	0.714745	NO	0.944133	NO
IFNAR2	-0.570508	0.470134	-1.04064	0.0226036	shortened	0.155472	NO
IFNGR2	-0.513925	-0.999351	0.485427	0.750881	NO	0.969379	NO
IFT140	-1.41439	1.39297	-2.80735	0.0893795	NO	0.327316	NO
IFTAP	-0.928962	-0.414389	-0.514573	1	NO	1	NO
IGBP1	0.377024	0.585611	-0.208587	0.568051	NO	0.844937	NO
IGF1R	0.450682	0.939248	-0.488567	0.511697	NO	0.805388	NO
IGF2BP3	-0.0664656	0.585611	-0.652077	0.27431	NO	0.601231	NO
IGSF10	0.433608	1.39297	-0.959358	0.453315	NO	0.758877	NO
IKBIP	-1.10953	0.0450427	-1.15458	0.181024	NO	0.476991	NO
IKBKB	0.256303	0.964123	-0.707819	0.44357	NO	0.750009	NO
IKBKE	0.116126	-1.15135	1.26748	0.280347	NO	0.610856	NO
IKZF1	-0.590466	0.907539	-1.49801	0.017881	shortened	0.131951	NO
IL17RA	-0.119382	0.948181	-1.06756	0.139063	NO	0.410893	NO
IL31RA	-0.496851	-0.124882	-0.371969	0.780788	NO	0.987586	NO
ILF3	-0.22309	0.302677	-0.525767	0.00372642	shortened	0.0561256	NO
IMMP1L	0.112858	2.39297	-2.28011	0.146345	NO	0.424503	NO
IMMP2L	0.990001	-0.221744	1.21175	0.0988283	NO	0.341883	NO
IMMT	-0.257663	0.0185705	-0.276234	0.546182	NO	0.833432	NO
INCENP	0.585611	-0.0518188	0.63743	0.561206	NO	0.839444	NO
INF2	-0.999351	-0.584314	-0.415037	1	NO	1	NO
ING5	-0.0924608	-0.340388	0.247928	0.817804	NO	1	NO
INO80	-1.15632	-1.192	0.0356757	1	NO	1	NO
INO80D	0.585611	-0.344426	0.930037	0.0319226	lengthened	0.188397	NO
INPP4A	0.0595423	0.848646	-0.789103	0.556573	NO	0.837049	NO
INPP5B	0.507609	1.58561	-1.078	0.298728	NO	0.625429	NO
INPP5E	0.356129	-0.414389	0.770518	0.49104	NO	0.792408	NO
INTS10	-0.424958	0.755536	-1.18049	0.0103348	shortened	0.0979609	NO
INTS11	-0.779673	-0.496851	-0.282822	0.555239	NO	0.836704	NO
INTS3	0.808004	0.000648597	0.807355	0.643665	NO	0.90107	NO
INTS6	-1.07335	1.47314	-2.54649	8.28437e-05	shortened	0.00557038	shortened
INTS6L	0.170574	0.0620491	0.108524	0.867847	NO	1	NO
INTS7	0.0851821	1.17057	-1.08539	0.22188	NO	0.542147	NO
INTS8	-0.227511	1.17057	-1.39808	0.231958	NO	0.553419	NO
INTS9	0.518497	1.90754	-1.38904	0.66071	NO	0.911388	NO
INVS	0.170574	1.39297	-1.22239	0.343143	NO	0.675024	NO
IP6K1	-1.2058	1.75554	-2.96134	0.00734075	shortened	0.0804731	NO
IP6K2	-0.140214	0.0144544	-0.154668	0.868901	NO	1	NO
IPMK	-0.298912	-0.829426	0.530515	1	NO	1	NO
IPO11	-1.10627	-0.999351	-0.106915	1	NO	1	NO
IPO8	0.200321	0.170574	0.0297473	1	NO	1	NO
IPO9	0.467775	0.907539	-0.439765	0.544377	NO	0.833432	NO
IQCB1	0.156768	0.663614	-0.506846	0.532373	NO	0.822937	NO
IQCE	-0.736317	-2.22174	1.48543	0.405866	NO	0.723319	NO
IQCK	1.04504	0.755536	0.289507	1	NO	1	NO
IQGAP1	0.271319	-0.169276	0.440595	0.2657	NO	0.590288	NO
IQGAP2	-0.294095	0.170574	-0.464668	1	NO	1	NO
IRAK3	-0.124882	0.948181	-1.07306	0.199184	NO	0.506952	NO
IRAK4	-0.0704345	-0.173381	0.102946	1	NO	1	NO
IREB2	0.114864	0.585611	-0.470747	0.364924	NO	0.69371	NO
IST1	0.0851821	1.04504	-0.959861	0.385895	NO	0.709571	NO
ITFG1	-0.899816	-1.41439	0.514573	1	NO	1	NO
ITGA4	-0.0936017	0.572436	-0.666037	0.0151844	shortened	0.120587	NO
ITGA6	-0.698182	0.939248	-1.63743	0.00495424	shortened	0.0648433	NO
ITGAE	-0.182215	-2.52987	2.34765	0.00841017	lengthened	0.0863659	NO
ITGB3BP	-0.816487	-1.67742	0.860936	0.40817	NO	0.724464	NO
ITPKB	1.17057	0.585611	0.584963	1	NO	1	NO
ITPKC	-2.11483	1.46008	-3.57491	0.000777473	shortened	0.0228344	shortened
ITPR1	-0.463299	0.907539	-1.37084	0.151034	NO	0.431583	NO
ITPR2	-0.999351	0.755536	-1.75489	0.106003	NO	0.351388	NO
ITSN2	-0.665928	0.330354	-0.996282	0.0712355	NO	0.287023	NO
IVD	-0.414389	0.406641	-0.82103	0.242787	NO	0.56356	NO
IWS1	-0.270798	3.28605	-3.55685	0.00375726	shortened	0.0563014	NO
JADE1	-0.0409305	-0.109534	0.0686038	1	NO	1	NO
JAGN1	-0.512569	2.39297	-2.90554	0.00305328	shortened	0.049544	shortened
JAK1	-0.00954717	1.32258	-1.33212	0.242912	NO	0.56356	NO
JARID2	0.240344	2.52421	-2.28387	0.00541471	shortened	0.0700573	NO
JDP2	-0.0529894	1.58561	-1.6386	0.0592932	NO	0.263297	NO
JMJD1C	-0.677423	0.778256	-1.45568	0.136166	NO	0.406423	NO
JRK	-0.890827	0.585611	-1.47644	0.0162566	shortened	0.125646	NO
KANSL2	-0.0424201	0.0710379	-0.113458	1	NO	1	NO
KAT2B	1.4787	-0.221744	1.70044	0.0940299	NO	0.333889	NO
KAT6A	0.0752666	1.39297	-1.3177	0.0652928	NO	0.275129	NO
KAT8	1.2101	-0.143087	1.35319	0.0156631	lengthened	0.122673	NO
KATNB1	-0.507498	0.322577	-0.830075	0.489098	NO	0.791615	NO
KATNBL1	-0.202885	1.00065	-1.20353	0.344179	NO	0.676321	NO
KATNIP	-0.414389	0.907539	-1.32193	0.608392	NO	0.876335	NO
KCNAB2	-0.0774932	0.572191	-0.649684	0.0101484	shortened	0.0970879	NO
KCNK5	-0.470972	0.272453	-0.743426	0.0716764	NO	0.287587	NO
KCNN2	-1.85496	-1.73632	-0.118644	1	NO	1	NO
KCNQ5	-0.102445	1.58561	-1.68806	0.000633544	shortened	0.0202252	shortened
KCTD1	-0.999351	-2.22174	1.22239	0.431082	NO	0.743051	NO
KCTD13	1.00065	1.71489	-0.714246	0.309306	NO	0.637496	NO
KCTD15	0.797115	-0.736317	1.53343	0.149243	NO	0.428053	NO
KCTD20	0.145263	-0.414389	0.559651	0.488384	NO	0.791615	NO
KCTD9	-0.792901	0.503149	-1.29605	0.0898214	NO	0.327911	NO
KDELR2	-0.156591	1.03812	-1.19471	0.00307815	shortened	0.0495986	shortened
KDM2A	-0.347275	1.58561	-1.93289	0.00599222	shortened	0.0732305	NO
KDM3B	-0.727547	0.392966	-1.12051	0.147498	NO	0.426131	NO
KDM4B	0.133099	-0.0518188	0.184918	0.84442	NO	1	NO
KDM4C	0.415686	-1.05182	1.4675	0.147557	NO	0.426131	NO
KDM5B	-0.562143	0.833539	-1.39568	0.0395774	shortened	0.21096	NO
KHDC4	0.926648	2.04504	-1.11839	0.518329	NO	0.811911	NO
KIAA0232	0.290155	0.673074	-0.382919	0.637249	NO	0.89722	NO
KIAA0319L	0.333424	-0.0924608	0.425885	0.610857	NO	0.876812	NO
KIAA0586	-0.414389	0.907539	-1.32193	0.413363	NO	0.72606	NO
KIAA1586	0.46008	1.17057	-0.710493	0.353327	NO	0.684512	NO
KIAA1958	0.498148	-0.151354	0.649503	0.510859	NO	0.805104	NO
KIAA2013	-0.549318	-1.05182	0.5025	0.521978	NO	0.813721	NO
KIF14	0.450682	-1.41439	1.86507	0.294614	NO	0.622679	NO
KIF18B	0.180769	0.433608	-0.252839	1	NO	1	NO
KIF1B	-0.414389	0.585611	-1	0.271758	NO	0.59832	NO
KIF22	-0.52384	-1.192	0.668156	0.359432	NO	0.689603	NO
KIF2C	-0.259879	-1.09246	0.832582	0.397802	NO	0.716841	NO
KIF4A	-0.203334	3.04504	-3.24838	0.0143665	shortened	0.118523	NO
KLC1	0.446635	0.426913	0.0197213	1	NO	1	NO
KLC4	-0.755426	0.585611	-1.34104	0.397609	NO	0.716841	NO
KLF3	-0.262386	1.58561	-1.848	0.357708	NO	0.689362	NO
KLHDC10	0.705905	1.47013	-0.764229	0.240711	NO	0.56356	NO
KLHDC4	-0.438636	-0.475789	0.037153	1	NO	1	NO
KLHL11	-0.645714	0.755536	-1.40125	0.213169	NO	0.530574	NO
KLHL18	1.33563	-0.151354	1.48699	0.148894	NO	0.427592	NO
KLHL2	-2.15135	1.17057	-3.32193	0.0689655	NO	0.280932	NO
KLHL20	-0.829426	0.907539	-1.73697	0.166194	NO	0.456484	NO
KLHL22	1.4925	1.90754	-0.415037	1	NO	1	NO
KLHL28	-1.41439	0.907539	-2.32193	0.0952634	NO	0.335478	NO
KLHL36	0.300209	1.17057	-0.870365	1	NO	1	NO
KLHL7	-0.829426	-0.0399934	-0.789433	0.319546	NO	0.648359	NO
KLHL8	0.0450427	0.808004	-0.762961	0.718505	NO	0.945218	NO
KMT2A	0.279508	-1.41439	1.6939	0.0682891	NO	0.279113	NO
KMT2C	0.462463	0.000648597	0.461814	0.700152	NO	0.94	NO
KMT2D	-0.205802	3.58561	-3.79141	0.000728115	shortened	0.0222758	shortened
KMT2E	-1.56123	0.685147	-2.24638	0.00787498	shortened	0.0830246	NO
KMT5B	-2.41439	1.04504	-3.45943	0.0375102	shortened	0.204311	NO
KNL1	-0.0319193	-0.0924608	0.0605415	1	NO	1	NO
KPNA1	-0.154522	2.39297	-2.54749	0.0149906	shortened	0.119965	NO
KPNA4	-0.607034	3.17057	-3.77761	0.00229306	shortened	0.0435002	shortened
KPNA5	1.90754	0.392966	1.51457	0.432211	NO	0.744082	NO
KPNA6	0.636685	-1.28886	1.92554	0.000299538	lengthened	0.0120513	lengthened
KPNB1	0.219817	1.44359	-1.22377	0.0355192	shortened	0.19683	NO
KRCC1	0.337684	-0.636781	0.974465	0.36576	NO	0.6944	NO
KRI1	-0.144782	1.17057	-1.31536	0.302686	NO	0.627941	NO
KRIT1	0.339701	-0.944904	1.2846	0.0639364	NO	0.272147	NO
KTN1	0.0791506	0.392966	-0.313815	0.819102	NO	1	NO
KYAT1	-0.584314	-2.73632	2.152	0.340129	NO	0.670892	NO
L2HGDH	0.585611	0.237688	0.347923	1	NO	1	NO
L3MBTL1	2.90754	1.656	1.25154	0.646311	NO	0.90334	NO
LACTB	0.607637	1.17057	-0.562936	0.617592	NO	0.882158	NO
LACTB2	-0.554114	0.263683	-0.817797	0.392267	NO	0.712485	NO
LAMC1	-0.970782	-2.73632	1.76553	0.388346	NO	0.711079	NO
LAMP2	-0.298912	-0.458783	0.159871	0.717131	NO	0.94449	NO
LANCL1	0.374107	1.17057	-0.796467	0.707664	NO	0.94229	NO
LANCL2	-1.0715	-1.99935	0.92785	0.702142	NO	0.940351	NO
LARP1	-0.246266	1.00065	-1.24691	0.0117621	shortened	0.104585	NO
LARP4	-0.536379	0.848646	-1.38502	0.0820552	NO	0.308969	NO
LARP4B	-0.161408	3.67307	-3.83448	8.75499e-07	shortened	0.000321417	shortened
LARS1	-0.457093	0.839368	-1.29646	0.00738333	shortened	0.0806128	NO
LARS2	0.41343	1.46008	-1.04665	0.376814	NO	0.700939	NO
LATS1	-0.381222	-3.11483	2.73361	0.0100011	lengthened	0.0959905	NO
LCLAT1	-0.197578	3.58561	-3.78319	0.00124836	shortened	0.0316073	shortened
LCMT1	-0.414389	-0.999351	0.584963	1	NO	1	NO
LCOR	0.314964	-0.999351	1.31431	0.0335119	lengthened	0.190595	NO
LCORL	-0.744538	0.253036	-0.997573	0.0906401	NO	0.329189	NO
LDAH	0.382078	-0.414389	0.796467	0.499155	NO	0.796749	NO
LDLRAD3	-0.566392	2.58561	-3.152	0.0304679	shortened	0.185267	NO
LDLRAD4	-0.776959	0.322577	-1.09954	0.23727	NO	0.55883	NO
LDLRAP1	-0.0644464	1.17057	-1.23502	0.632284	NO	0.894518	NO
LEPROT	0.356129	0.723115	-0.366985	0.768618	NO	0.979909	NO
LEPROTL1	0.808004	0.0314109	0.776593	0.523401	NO	0.815505	NO
LHPP	-1.56639	1.46008	-3.02647	0.00780493	shortened	0.0827548	NO
LIAS	0.229467	-0.414389	0.643856	0.42115	NO	0.730607	NO
LIMD1	0.263683	-0.414389	0.678072	0.641407	NO	0.900054	NO
LIMK2	0.907539	1.90754	-1	1	NO	1	NO
LIMS1	3.83354	1.54909	2.28445	0.157009	NO	0.441279	NO
LIN52	-0.463299	-0.736317	0.273018	1	NO	1	NO
LIN54	-0.645714	-0.999351	0.353637	1	NO	1	NO
LIPT1	0.322577	-0.151354	0.473931	0.727823	NO	0.953441	NO
LMBR1	-0.584314	4.07746	-4.66178	5.2639e-07	shortened	0.000220858	shortened
LMBRD1	0.623086	0.585611	0.0374747	1	NO	1	NO
LMF1	1.90754	-0.736317	2.64386	0.165986	NO	0.456484	NO
LMNA	0.126179	-0.0857662	0.211946	0.650898	NO	0.904137	NO
LMO2	0.206022	0.374107	-0.168085	0.759258	NO	0.973773	NO
LMO7	0.392966	0.322577	0.0703893	1	NO	1	NO
LNPEP	-0.281122	-0.999351	0.718229	0.669046	NO	0.915484	NO
LNPK	-0.143087	0.170574	-0.31366	1	NO	1	NO
LNX2	0.585611	1.17057	-0.584963	0.742626	NO	0.964096	NO
LONP1	0.399599	1.36322	-0.96362	0.168583	NO	0.459165	NO
LONRF1	0.217879	0.170574	0.0473057	1	NO	1	NO
LPCAT1	0.170574	1.58561	-1.41504	0.302746	NO	0.627941	NO
LPCAT2	0.349377	-3.22174	3.57112	2.85347e-06	lengthened	0.000761876	lengthened
LPGAT1	0.466312	0.000648597	0.465664	0.482261	NO	0.787765	NO
LPIN1	-0.0310603	0.322577	-0.353637	0.788693	NO	0.994159	NO
LPIN2	1.00065	-1.99935	3	0.0112839	lengthened	0.103229	NO
LPP	-0.207938	0.585611	-0.793549	0.394178	NO	0.713906	NO
LRCH1	-0.384015	0.296104	-0.68012	0.296346	NO	0.623298	NO
LRCH4	-0.899816	-0.161623	-0.738193	0.364518	NO	0.69371	NO
LRIG2	0.392966	1.58561	-1.19265	0.642588	NO	0.90035	NO
LRMDA	-0.495007	3.17057	-3.66558	0.00266232	shortened	0.0461814	shortened
LRP10	0.392966	0.723115	-0.330149	0.740396	NO	0.962918	NO
LRP8	-0.0125268	1.98416	-1.99669	1.28768e-05	shortened	0.00171905	shortened
LRPPRC	0.148971	0.0450427	0.103929	0.709964	NO	0.94229	NO
LRR1	0.209809	1.26368	-1.05387	0.173649	NO	0.467041	NO
LRRC1	0.000648597	-0.414389	0.415037	1	NO	1	NO
LRRC27	0.170574	0.170574	-1.9984e-15	1	NO	1	NO
LRRC8C	-0.377863	-1.41439	1.03653	0.48508	NO	0.789297	NO
LRRC8D	0.119293	0.888174	-0.768881	0.119913	NO	0.376264	NO
LRRFIP1	-0.221744	0.795429	-1.01717	0.0297219	shortened	0.182622	NO
LRRFIP2	0.658367	0.296104	0.362263	0.652608	NO	0.904137	NO
LRRK1	-1.192	0.585611	-1.77761	0.35	NO	0.682117	NO
LRSAM1	-0.124882	2.17057	-2.29546	0.204013	NO	0.515208	NO
LSM14A	-0.183063	0.893733	-1.0768	0.00613814	shortened	0.0732305	NO
LSS	1.00065	-0.597835	1.59848	0.124835	NO	0.384657	NO
LTBP4	0.907539	0.585611	0.321928	1	NO	1	NO
LTO1	-0.184907	1.39297	-1.57787	0.28333	NO	0.611942	NO
LUC7L	0.95758	1.3405	-0.382919	0.667093	NO	0.915484	NO
LUC7L2	-0.480406	-0.255691	-0.224715	0.398544	NO	0.717672	NO
LUZP1	0.30384	-0.151354	0.455195	0.744539	NO	0.964209	NO
LYN	-0.414389	0.948181	-1.36257	0.0389121	shortened	0.20893	NO
LYPLA1	-0.159132	1.00065	-1.15978	0.0458009	shortened	0.226842	NO
LYST	-0.212755	0.585611	-0.798366	0.0961338	NO	0.336892	NO
MACF1	0.296104	0.138152	0.157952	0.852717	NO	1	NO
MACO1	-0.157231	1.39297	-1.5502	0.291954	NO	0.621069	NO
MACROD1	-0.0158395	-0.414389	0.398549	1	NO	1	NO
MACROH2A1	-0.0612662	0.207099	-0.268366	0.405259	NO	0.723063	NO
MAD1L1	-0.0555955	2.24858	-2.30417	0.00581621	shortened	0.0731763	NO
MALT1	0.539807	1.808	-1.2682	0.352748	NO	0.683843	NO
MAML1	-0.529866	2.90754	-3.43741	0.00907567	shortened	0.0906641	NO
MAML3	2.58561	2.44359	0.142019	1	NO	1	NO
MAN1A2	0.585611	-1.58431	2.16993	0.0269321	lengthened	0.172706	NO
MANBA	0.256988	0.907539	-0.650551	0.557127	NO	0.837049	NO
MAP2K1	0.503149	-0.124882	0.628031	0.453982	NO	0.758877	NO
MAP2K2	-0.162202	0.392966	-0.555168	0.499965	NO	0.796817	NO
MAP2K5	-1.04826	-0.899816	-0.148445	1	NO	1	NO
MAP3K1	0.644505	-2.58431	3.22882	0.00263165	lengthened	0.0461814	lengthened
MAP3K2	-1.04242	1.43361	-2.47603	0.000584387	shortened	0.0197281	shortened
MAP3K20	-0.481503	-1.73632	1.25481	0.226591	NO	0.547408	NO
MAP3K21	0.0450427	-2.58431	2.62936	0.057457	NO	0.258424	NO
MAP3K3	0.282219	0.755536	-0.473317	0.760219	NO	0.973923	NO
MAP3K4	-0.0704345	-0.298912	0.228477	0.825581	NO	1	NO
MAP3K5	0.322577	0.322577	-2.33147e-15	1	NO	1	NO
MAP3K7	-0.0924608	1.04504	-1.1375	0.281568	NO	0.611942	NO
MAP3K8	0.000648597	-0.414389	0.415037	1	NO	1	NO
MAP4K3	0.524211	-0.999351	1.52356	0.165632	NO	0.456484	NO
MAP4K5	1.39297	-0.414389	1.80735	0.490909	NO	0.792408	NO
MAPK1	-0.189829	0.213642	-0.403471	0.548434	NO	0.834492	NO
MAPK14	-0.15855	0.492502	-0.651052	0.0554887	NO	0.25306	NO
MAPK1IP1L	-0.393327	1.85863	-2.25196	0.000495634	shortened	0.0175383	shortened
MAPK8	-0.160632	-3.41439	3.25376	0.0275333	lengthened	0.175033	NO
MAPK8IP3	-1.66232	-0.191996	-1.47032	0.1748	NO	0.469275	NO
MAPK9	0.11168	0.585611	-0.473931	0.738509	NO	0.961863	NO
MAPKAP1	0.146326	0.685147	-0.538821	0.497347	NO	0.795719	NO
MAPKAPK5	1.90754	0.292829	1.61471	0.21112	NO	0.526813	NO
MAPKBP1	0.746076	-0.151354	0.89743	0.484906	NO	0.789297	NO
MARCHF6	0.317415	-0.829426	1.14684	0.0996842	NO	0.342361	NO
MARCHF9	0.0109169	-0.806706	0.817623	0.170005	NO	0.461465	NO
MARF1	-0.104049	0.907539	-1.01159	0.688584	NO	0.932829	NO
MARK3	-0.156077	1.90754	-2.06362	0.00812787	shortened	0.0850927	NO
MARK4	-0.276885	-1.41439	1.1375	0.430321	NO	0.743006	NO
MAST2	-0.0466571	-2.99935	2.95269	0.0484854	lengthened	0.236305	NO
MAST3	1.78724	0.585611	1.20163	0.48832	NO	0.791615	NO
MATR3	0.210102	0.478696	-0.268594	0.557639	NO	0.837049	NO
MAU2	0.011375	1.17057	-1.1592	0.638585	NO	0.89824	NO
MBD1	0.000648597	0.183513	-0.182864	0.840617	NO	1	NO
MBD3	-0.437109	-0.207938	-0.229171	0.835074	NO	1	NO
MBNL1	-0.36095	0.466967	-0.827916	0.0606633	NO	0.263297	NO
MBOAT1	1.13815	-1.63678	2.77493	0.000883422	lengthened	0.0247316	lengthened
MBP	1.30182	-0.25545	1.55727	0.0133137	lengthened	0.112687	NO
MBTD1	-0.109534	0.907539	-1.01707	0.68077	NO	0.925722	NO
MCCC1	0.255462	0.673074	-0.417611	0.650335	NO	0.904137	NO
MCCC2	-0.045607	0.755536	-0.801143	0.295679	NO	0.622679	NO
MCEE	0.153895	0.478696	-0.324801	0.797623	NO	1	NO
MCM3	0.0285154	1.20032	-1.17181	0.00461519	shortened	0.0630457	NO
MCM3AP	0.322577	-0.414389	0.736966	0.219785	NO	0.539271	NO
MCMBP	-0.0498165	0.907539	-0.957356	0.700744	NO	0.94	NO
MCPH1	0.808004	-0.677423	1.48543	0.386997	NO	0.709571	NO
MCTP1	0.332845	0.170574	0.162271	1	NO	1	NO
MCTP2	0.0595423	1.90754	-1.848	0.0147382	shortened	0.119653	NO
MCU	-0.534683	-0.414389	-0.120294	1	NO	1	NO
MDFIC	0.363219	-0.124882	0.488101	0.613741	NO	0.878868	NO
MDM4	0.170574	-0.221744	0.392317	0.599289	NO	0.86962	NO
MDN1	-0.871247	1.84865	-2.71989	0.000129323	shortened	0.00690587	shortened
ME2	-0.138377	1.1331	-1.27148	0.0097193	shortened	0.0942098	NO
MECP2	0.596499	-2.28886	2.88536	6.11992e-06	lengthened	0.00119828	lengthened
MECR	-0.134281	0.728569	-0.86285	0.187034	NO	0.487075	NO
MED13	1.00707	2.21788	-1.2108	0.117974	NO	0.372168	NO
MED13L	-0.151354	2.17057	-2.32193	0.000719201	shortened	0.0222347	shortened
MED14	-0.206584	2.17057	-2.37716	0.12995	NO	0.393689	NO
MED25	0.433608	-0.334219	0.767827	0.271017	NO	0.59758	NO
MED8	-0.262386	-0.414389	0.152003	0.776879	NO	0.984532	NO
MEF2A	-0.414389	0.492502	-0.906891	0.292274	NO	0.621069	NO
MEGF8	-1.87382	0.170574	-2.04439	0.289796	NO	0.621069	NO
MEGF9	0.663614	-1.15135	1.81497	0.216874	NO	0.535636	NO
MEIS1	0.133099	0.824398	-0.691299	0.12425	NO	0.384128	NO
MEMO1	1.04504	1.58561	-0.540568	0.757155	NO	0.97229	NO
MERTK	0.227157	-0.414389	0.641546	0.677312	NO	0.923093	NO
METAP1D	0.992786	0.000648597	0.992138	0.40301	NO	0.722612	NO
METTL13	-0.529866	-0.414389	-0.115477	1	NO	1	NO
METTL15	-0.810318	0.392966	-1.20328	0.315345	NO	0.644066	NO
METTL3	-1.02011	3.04504	-4.06515	0.00113729	shortened	0.0300922	shortened
METTL5	0.0374485	-0.805179	0.842627	0.00611297	lengthened	0.0732305	NO
METTL6	1.00065	-0.414389	1.41504	0.275457	NO	0.602845	NO
METTL8	0.381253	0.392966	-0.0117134	1	NO	1	NO
MFSD11	0.0217102	2.4925	-2.47079	0.0322158	shortened	0.189235	NO
MFSD13A	0.0710379	-0.999351	1.07039	0.632184	NO	0.894518	NO
MFSD14A	-0.578776	-0.414389	-0.164387	1	NO	1	NO
MGA	0.952393	0.585611	0.366782	1	NO	1	NO
MGAT4A	-0.461695	-0.677423	0.215729	1	NO	1	NO
MGAT5	0.397539	0.100184	0.297354	0.575518	NO	0.849395	NO
MGME1	-0.143741	3.4925	-3.63624	0.00234275	shortened	0.0438761	shortened
MIA3	-0.495309	-1.99935	1.50404	0.619664	NO	0.883009	NO
MICAL1	0.881067	0.907539	-0.0264722	1	NO	1	NO
MICU1	0.182255	3.90754	-3.72528	0.00174557	shortened	0.0382593	shortened
MICU2	-0.175201	0.907539	-1.08274	0.458148	NO	0.764101	NO
MIDEAS	0.170574	2.39297	-2.22239	0.229996	NO	0.550584	NO
MIER1	0.585611	-0.191996	0.777608	0.36922	NO	0.697237	NO
MIGA1	0.585611	-0.829426	1.41504	0.380899	NO	0.70536	NO
MIGA2	-0.244464	-1.41439	1.16993	0.603814	NO	0.873167	NO
MINDY3	0.478696	-0.928962	1.40766	0.194156	NO	0.498894	NO
MIOS	0.243505	1.58561	-1.34211	0.648436	NO	0.904137	NO
MIPEP	0.964123	0.170574	0.793549	0.620241	NO	0.883009	NO
MIS18BP1	-0.233817	-0.414389	0.180572	0.822881	NO	1	NO
MIX23	0.398526	-0.736317	1.13484	0.294869	NO	0.622679	NO
MKLN1	0.355491	2.00065	-1.64516	0.0798827	NO	0.304695	NO
MKNK1	-0.899816	0.433608	-1.33342	0.0368948	shortened	0.202659	NO
MKRN1	-0.144782	-0.596592	0.45181	0.218913	NO	0.538178	NO
MMD	0.277489	-2.58431	2.8618	0.0165455	lengthened	0.12721	NO
MMP24-AS1-EDEM2	0.572436	0.723115	-0.150679	1	NO	1	NO
MMP24OS	-0.255691	-0.558779	0.303088	0.434146	NO	0.745215	NO
MMS19	0.115291	-0.414389	0.52968	0.583141	NO	0.85506	NO
MMS22L	-0.839695	2.01857	-2.85827	5.40904e-05	shortened	0.00441288	shortened
MNAT1	0.773238	0.755536	0.017702	1	NO	1	NO
MNT	0.000648597	-0.414389	0.415037	1	NO	1	NO
MOB3A	0.0504522	0.116126	-0.0656737	1	NO	1	NO
MOB3B	-0.191996	1.17057	-1.36257	0.602941	NO	0.872334	NO
MOB4	-0.00984378	1.90754	-1.91738	0.245711	NO	0.567942	NO
MOSMO	1.64974	-0.928962	2.5787	0.00416953	lengthened	0.0594461	NO
MPG	0.331347	-0.806706	1.13805	0.0229305	lengthened	0.156621	NO
MPHOSPH8	0.877377	-0.414389	1.29177	0.186985	NO	0.487075	NO
MPHOSPH9	-0.465015	1.46008	-1.9251	0.0714303	NO	0.287023	NO
MPRIP	-0.489157	1.58561	-2.07477	0.100719	NO	0.342554	NO
MPST	-0.16285	-0.0518188	-0.111031	1	NO	1	NO
MRAS	-1.89982	-2.99935	1.09954	0.669235	NO	0.915484	NO
MRC2	-0.49978	2.39297	-2.89275	0.00313425	shortened	0.0500287	NO
MRPL1	-0.00696459	2.04504	-2.05201	0.0789518	NO	0.302322	NO
MRPL12	0.255462	0.808004	-0.552541	0.486088	NO	0.790061	NO
MRPL14	-0.101799	0.223041	-0.32484	0.545447	NO	0.833432	NO
MRPL2	0.18617	-0.529866	0.716037	0.0575888	NO	0.258621	NO
MRPL30	-0.235419	-0.344	0.108581	0.869256	NO	1	NO
MRPL35	0.0248961	0.638079	-0.613182	0.075999	NO	0.296602	NO
MRPL43	1.17057	-0.414389	1.58496	0.282165	NO	0.611942	NO
MRPS11	1.23331	0.237688	0.995622	0.240872	NO	0.56356	NO
MRPS14	0.039787	0.100184	-0.0603973	1	NO	1	NO
MRPS28	0.54189	0.322577	0.219313	1	NO	1	NO
MRRF	1.17057	0.000648597	1.16993	0.375245	NO	0.700939	NO
MRS2	1.17057	-1.73632	2.90689	0.0249681	lengthened	0.16451	NO
MRTFA	-1.192	0.907539	-2.09954	0.107907	NO	0.35552	NO
MSH3	0.306457	2.04504	-1.73859	0.137256	NO	0.408836	NO
MSI2	0.542542	0.723115	-0.180572	1	NO	1	NO
MSL1	-0.379199	0.410524	-0.789724	0.0134498	shortened	0.113511	NO
MSL3	-0.414389	-0.999351	0.584963	1	NO	1	NO
MSMO1	-0.331927	-0.414389	0.0824622	1	NO	1	NO
MSRA	0.335204	0.322577	0.0126276	1	NO	1	NO
MSRB3	-0.787198	-0.52542	-0.261778	0.635193	NO	0.895941	NO
MTA3	-2.73632	-0.298912	-2.43741	0.0726754	NO	0.290405	NO
MTBP	1.4925	0.673074	0.819428	0.507145	NO	0.803667	NO
MTCL1	-1.41439	0.755536	-2.16993	0.318885	NO	0.648143	NO
MTF2	-0.925351	1.08811	-2.01346	0.00556321	shortened	0.0713499	NO
MTFMT	-0.672701	1.26368	-1.93638	0.0159507	shortened	0.124225	NO
MTG1	0.547137	1.43361	-0.886471	0.419903	NO	0.730076	NO
MTG2	-0.109534	0.363219	-0.472753	0.610771	NO	0.876812	NO
MTHFD1L	0.0335927	0.60229	-0.568697	0.0666218	NO	0.277885	NO
MTHFD2	0.170574	0.448108	-0.277534	0.710206	NO	0.94229	NO
MTM1	-0.118933	2.39297	-2.5119	0.12548	NO	0.3859	NO
MTMR3	0.714894	-0.736317	1.45121	0.254882	NO	0.576858	NO
MTMR6	0.1402	-0.829426	0.969626	0.448151	NO	0.756014	NO
MTRES1	0.0930948	0.808004	-0.714909	0.32391	NO	0.651542	NO
MTX2	0.0731611	0.848646	-0.775484	0.452802	NO	0.758877	NO
MUTYH	-0.788784	0.585611	-1.3744	0.28672	NO	0.616921	NO
MVB12B	0.0365953	0.948181	-0.911586	0.203823	NO	0.515208	NO
MVD	1.52421	0.405039	1.11917	0.201731	NO	0.511643	NO
MVK	0.312593	0.170574	0.142019	1	NO	1	NO
MXD1	0.263683	-0.999351	1.26303	0.290632	NO	0.621069	NO
MYB	-0.231114	-0.5276	0.296485	0.357413	NO	0.689246	NO
MYCBP2	0.148031	0.585611	-0.43758	0.334565	NO	0.66448	NO
MYL6B	-0.328997	-0.414389	0.0853915	1	NO	1	NO
MYLIP	-0.303358	0.972634	-1.27599	0.00353179	shortened	0.0537454	NO
MYO19	0.148547	0.696642	-0.548095	0.283259	NO	0.611942	NO
MYO1G	0.0692129	1.23197	-1.16276	0.00293646	shortened	0.0488806	shortened
MYO9A	-0.414389	0.415686	-0.830075	0.25198	NO	0.575478	NO
MYO9B	-0.075587	0.808004	-0.883591	0.336471	NO	0.666362	NO
MYPOP	-0.255691	1.17057	-1.42626	0.285632	NO	0.616212	NO
MYSM1	0.216377	0.392966	-0.176589	1	NO	1	NO
MZF1	0.0710379	2.17057	-2.09954	0.229177	NO	0.549912	NO
MZT1	0.702587	0.492502	0.210086	0.819066	NO	1	NO
MZT2A	0.380497	0.0217102	0.358786	0.483331	NO	0.788198	NO
N4BP1	0.0881114	-1.63678	1.72489	0.167268	NO	0.457705	NO
N4BP2L1	-0.829426	0.322577	-1.152	0.65002	NO	0.904137	NO
NAA25	0.0162455	1.90754	-1.89129	0.113225	NO	0.363555	NO
NAA30	-0.566392	2.17057	-2.73697	0.101174	NO	0.343127	NO
NAA35	0.145039	-2.41439	2.55943	0.0211286	lengthened	0.147749	NO
NAA60	-0.689396	1.90754	-2.59694	0.0147668	shortened	0.119653	NO
NAAA	0.0710379	-0.0518188	0.122857	1	NO	1	NO
NADSYN1	0.488314	1.17057	-0.68226	0.586876	NO	0.857734	NO
NAF1	0.524211	0.133099	0.391112	0.549647	NO	0.834492	NO
NAGLU	-0.534683	-1.60703	1.07235	0.203951	NO	0.515208	NO
NAMPT	-0.636781	0.322577	-0.959358	0.474954	NO	0.778426	NO
NANP	-0.414389	0.585611	-1	0.367499	NO	0.695454	NO
NAP1L1	0.00938341	0.0114438	-0.00206039	1	NO	1	NO
NAPB	-0.307474	1.46008	-1.76755	0.17613	NO	0.471123	NO
NAPEPLD	-1.41439	0.755536	-2.16993	0.318885	NO	0.648143	NO
NAPG	-1.25264	1.32258	-2.57521	0.000273974	shortened	0.0116618	shortened
NARS2	0.433608	0.263683	0.169925	1	NO	1	NO
NASP	-0.699118	0.585611	-1.28473	0.0319447	shortened	0.188397	NO
NAT9	-0.551892	0.907539	-1.45943	0.395531	NO	0.715318	NO
NBAS	-0.350259	-0.677423	0.327165	1	NO	1	NO
NBEAL2	0.242723	0.808004	-0.56528	0.73431	NO	0.958075	NO
NBPF1	0.107148	1.39297	-1.28582	0.317463	NO	0.646593	NO
NBPF9	0.585611	-0.210856	0.796467	0.553473	NO	0.835759	NO
NCAPG2	-0.390699	-0.239302	-0.151397	0.699572	NO	0.94	NO
NCBP3	-0.328232	-1.49239	1.16416	0.0950276	NO	0.335271	NO
NCEH1	-0.288858	-0.414389	0.125531	1	NO	1	NO
NCK1	-1.82943	1.58561	-3.41504	0.00723087	shortened	0.0801398	NO
NCOA2	-0.106267	4.04504	-4.15131	0.000692068	shortened	0.0216234	shortened
NCOA7	-1.99935	0.585611	-2.58496	0.0872208	NO	0.321819	NO
NCOR1	0.19442	0.322577	-0.128156	1	NO	1	NO
NDE1	-0.321279	-0.151354	-0.169925	0.736078	NO	0.959465	NO
NDST1	-0.0664656	-0.124882	0.0584167	1	NO	1	NO
NDUFA7	-0.899816	-0.140628	-0.759188	0.393485	NO	0.713906	NO
NDUFAF1	-0.355495	-0.191996	-0.163499	1	NO	1	NO
NDUFAF5	0.445433	2.83354	-2.38811	0.0294219	shortened	0.18141	NO
NDUFAF7	-0.648854	-0.124882	-0.523972	0.352652	NO	0.683843	NO
NDUFS1	-0.371954	-0.233817	-0.138137	0.853081	NO	1	NO
NECTIN2	-0.653176	-0.736317	0.0831412	1	NO	1	NO
NEDD4	0.198588	0.964123	-0.765535	0.559812	NO	0.838084	NO
NEDD8-MDP1	-0.109534	-0.414389	0.304855	1	NO	1	NO
NEIL3	0.189682	-0.713949	0.903632	0.102864	NO	0.346351	NO
NEK1	0.0450427	0.000648597	0.0443941	1	NO	1	NO
NEK4	0.649741	-0.221744	0.871485	0.38191	NO	0.706577	NO
NEK6	-0.326546	0.126179	-0.452725	0.552995	NO	0.835719	NO
NEK7	-0.616023	1.28605	-1.90207	0.0462693	shortened	0.228391	NO
NELFA	-0.190072	-1.41439	1.22432	0.181239	NO	0.476991	NO
NELFCD	-0.31346	1.51161	-1.82507	0.010279	shortened	0.0979609	NO
NEMP1	-0.127107	-0.414389	0.287282	1	NO	1	NO
NEU3	-0.0979152	0.692526	-0.790442	0.197883	NO	0.504938	NO
NF1	-0.545633	-0.414389	-0.131245	1	NO	1	NO
NF2	0.335633	-1.85496	2.19059	0.00422214	lengthened	0.0598836	NO
NFAT5	-1.41439	0.170574	-1.58496	0.0582104	NO	0.260543	NO
NFATC2	0.511611	0.415686	0.0959244	1	NO	1	NO
NFATC2IP	0.170574	1.93611	-1.76553	0.000291867	shortened	0.0120484	shortened
NFE2L2	-0.466384	-0.414389	-0.0519946	1	NO	1	NO
NFIC	-0.285973	1.54254	-1.82852	1.23867e-06	shortened	0.000363798	shortened
NFKBIB	0.244574	1.4787	-1.23412	0.0584603	NO	0.260543	NO
NFX1	-0.262386	1.17057	-1.43296	0.0074418	shortened	0.0808313	NO
NFYC	-0.211175	1.70109	-1.91226	0.0375648	shortened	0.204311	NO
NGLY1	-0.248232	0.663614	-0.911845	0.17075	NO	0.461782	NO
NHSL1	0.351146	-0.551892	0.903038	0.225731	NO	0.547408	NO
NHSL2	0.778256	-0.262386	1.04064	0.283144	NO	0.611942	NO
NIBAN1	0.669027	4.75554	-4.08651	8.54996e-05	shortened	0.00557038	shortened
NIN	-0.202885	-0.501852	0.298967	0.682109	NO	0.926753	NO
NIPAL3	0.322577	2.17057	-1.848	0.569231	NO	0.844937	NO
NIPBL	0.585611	-0.873821	1.45943	0.06507	NO	0.274979	NO
NIPSNAP1	-0.903774	-1.41439	0.510615	1	NO	1	NO
NIPSNAP2	-0.325122	0.755536	-1.08066	0.263186	NO	0.586477	NO
NISCH	0.0450427	-0.566392	0.611435	0.574774	NO	0.84891	NO
NIT1	1.17057	-1.41439	2.58496	0.048586	lengthened	0.236305	NO
NKTR	-0.00527624	-0.414389	0.409113	0.605827	NO	0.874356	NO
NLK	0.792062	0.322577	0.469485	0.69411	NO	0.937288	NO
NLRC5	-1.07735	0.865719	-1.94307	0.0289654	shortened	0.180672	NO
NMNAT1	-1.55189	0.585611	-2.1375	0.177797	NO	0.474719	NO
NMT2	0.363219	1.90754	-1.54432	0.646715	NO	0.90334	NO
NOC2L	0.0404063	0.311436	-0.27103	0.511151	NO	0.805104	NO
NOL4L	-0.0818136	0.46008	-0.541894	0.586569	NO	0.857734	NO
NOL8	-0.496851	1.00065	-1.4975	0.0169072	shortened	0.128311	NO
NOM1	-1.44187	1.90754	-3.34941	0.0013051	shortened	0.0319612	shortened
NOMO1	-0.251659	0.585611	-0.83727	0.687908	NO	0.932355	NO
NOP14	0.0233687	-0.221744	0.245112	0.636673	NO	0.896982	NO
NOP58	0.0334385	0.888174	-0.854735	0.0775057	NO	0.29874	NO
NOTCH1	-0.519358	2.58561	-3.10497	0.032641	shortened	0.190262	NO
NPC1	-0.0924608	0.223041	-0.315502	0.667398	NO	0.915484	NO
NPEPPS	-0.436757	-0.262386	-0.174371	1	NO	1	NO
NPHP4	-0.191996	2.39297	-2.58496	0.116369	NO	0.369087	NO
NPL	-0.999351	-1.63678	0.63743	1	NO	1	NO
NPLOC4	0.0502794	3.58561	-3.53533	0.00294582	shortened	0.0488806	shortened
NPM1	-0.161453	-0.309692	0.148239	0.258174	NO	0.579416	NO
NPTXR	-0.169655	1.90754	-2.07719	0.0245794	shortened	0.164492	NO
NQO2	0.37916	2.58561	-2.20645	0.160753	NO	0.448166	NO
NR2C1	1.17057	2.67307	-1.5025	0.407484	NO	0.724464	NO
NR2C2	-0.168228	-0.0664656	-0.101763	1	NO	1	NO
NR3C1	0.308077	0.178986	0.129091	0.869705	NO	1	NO
NR6A1	-0.136088	0.881067	-1.01715	0.0871342	NO	0.321819	NO
NRBP1	-0.741554	1.17057	-1.91213	0.143185	NO	0.418824	NO
NRDC	0.186875	0.340499	-0.153623	0.870476	NO	1	NO
NRP2	-0.276885	0.907539	-1.18442	0.661836	NO	0.912014	NO
NRROS	-0.221744	2.08811	-2.30986	0.00758766	shortened	0.08193	NO
NSD1	-0.596592	-2.41439	1.8178	0.37357	NO	0.700755	NO
NSD2	0.261117	0.433608	-0.172491	0.773321	NO	0.983917	NO
NSD3	-0.0884026	-0.160632	0.0722297	0.878024	NO	1	NO
NSL1	-1.41439	0.159847	-1.57424	0.164607	NO	0.455227	NO
NSMAF	-0.250326	1.88678	-2.13711	9.83211e-08	shortened	7.21923e-05	shortened
NSMCE2	-0.102445	0.46008	-0.562525	0.436356	NO	0.745537	NO
NSRP1	-0.444136	0.100184	-0.544321	0.601188	NO	0.871085	NO
NSUN4	0.808004	-0.414389	1.22239	0.0492167	lengthened	0.237355	NO
NSUN6	1.17057	-1.63678	2.80735	0.0450401	lengthened	0.225692	NO
NT5C2	-0.0319193	-0.0664656	0.0345463	1	NO	1	NO
NT5DC1	-0.0988871	-0.414389	0.315502	1	NO	1	NO
NT5DC3	0.230946	-0.677423	0.90837	0.348016	NO	0.680828	NO
NT5M	-0.850488	2.75554	-3.60602	0.0113176	shortened	0.103229	NO
NUB1	-0.225944	-1.41439	1.18845	0.024104	lengthened	0.162743	NO
NUBP1	-0.414389	-0.414389	8.32667e-16	1	NO	1	NO
NUBPL	0.067144	-0.584314	0.651458	0.439393	NO	0.747081	NO
NUDCD1	-0.481503	2.83354	-3.31504	0.00044357	shortened	0.0160835	shortened
NUDCD3	0.585611	3.17057	-2.58496	0.00588002	shortened	0.0731763	NO
NUF2	-0.489677	-0.677423	0.187746	1	NO	1	NO
NUFIP1	0.0349185	3.58561	-3.55069	0.00286424	shortened	0.0482185	shortened
NUFIP2	-0.175877	0.644505	-0.820382	0.0222061	shortened	0.153457	NO
NUMB	-0.861848	0.585611	-1.44746	0.142727	NO	0.417934	NO
NUP107	0.149512	2.90754	-2.75803	0.0530626	NO	0.247741	NO
NUP153	-0.0991867	-0.677423	0.578237	0.548583	NO	0.834492	NO
NUP155	-0.0122905	1.39297	-1.40526	0.304271	NO	0.629929	NO
NUP160	0.0710379	0.680768	-0.60973	0.187517	NO	0.487809	NO
NUP210	-0.148577	-1.02011	0.871533	0.029447	lengthened	0.18141	NO
NUP42	-0.21508	-1.55189	1.33681	0.114676	NO	0.3649	NO
NUP43	-0.167951	1.4925	-1.66045	0.0522022	NO	0.245829	NO
NUP58	0.369882	0.98416	-0.614278	0.374601	NO	0.700939	NO
NUP85	-0.204936	-1.15135	0.946419	0.292492	NO	0.621069	NO
NUP98	-0.776959	-0.0518188	-0.72514	0.175124	NO	0.469716	NO
NUS1	-0.253924	0.755536	-1.00946	0.170908	NO	0.461782	NO
NVL	-0.644687	-0.414389	-0.230298	1	NO	1	NO
NXF3	-0.176229	1.51161	-1.68784	0.0195685	shortened	0.140177	NO
NXN	-0.999351	0.585611	-1.58496	0.377289	NO	0.700939	NO
OAF	0.116126	1.31144	-1.19531	0.0116584	shortened	0.104585	NO
ODF2	0.669675	-0.191996	0.861672	0.238743	NO	0.5614	NO
OFD1	0.204521	0.425146	-0.220625	0.712026	NO	0.94284	NO
OGA	1.00744	3.58561	-2.57817	0.0778182	NO	0.29941	NO
OGDH	-0.0891481	1.00065	-1.0898	0.355368	NO	0.686656	NO
OGFR	-0.199376	-0.736317	0.536941	0.348468	NO	0.680939	NO
OGFRL1	-0.173381	0.778256	-0.951637	0.241908	NO	0.56356	NO
OGG1	-0.713949	0.536701	-1.25065	0.0932294	NO	0.332392	NO
OGT	-0.00940507	0.280757	-0.290162	0.549085	NO	0.834492	NO
OLA1	-0.0460334	0.816391	-0.862425	0.000809608	shortened	0.0235427	shortened
OPTN	-1.192	-0.414389	-0.777608	1	NO	1	NO
ORAI2	-0.156408	-0.594961	0.438553	0.459396	NO	0.764269	NO
ORC2	-1.09246	-0.414389	-0.678072	1	NO	1	NO
ORC3	-0.32558	-0.169276	-0.156303	0.755446	NO	0.972028	NO
OSBP	-0.179924	1.17057	-1.3505	0.455702	NO	0.761317	NO
OSBPL1A	-0.636781	1.17057	-1.80735	0.10537	NO	0.350841	NO
OSBPL3	1.17057	-2.41439	3.58496	0.00154059	lengthened	0.0348056	lengthened
OSBPL5	1.00065	0.322577	0.678072	0.67188	NO	0.918246	NO
OSBPL7	0.478696	-1.99935	2.47805	0.272069	NO	0.598551	NO
OSBPL8	-0.146909	-0.414389	0.26748	1	NO	1	NO
OSBPL9	-0.268784	1.07104	-1.33982	0.094772	NO	0.335271	NO
OSGIN2	-0.726333	-2.41439	1.68806	0.181066	NO	0.476991	NO
OSTF1	0.170574	-0.928962	1.09954	0.184024	NO	0.481709	NO
OSTM1	0.737614	0.0330701	0.704544	0.414755	NO	0.72681	NO
OTULINL	-2.11483	1.00065	-3.11548	0.00209586	shortened	0.0413123	shortened
OXSR1	-0.499907	3.28605	-3.78596	0.00145164	shortened	0.0333083	shortened
P2RX1	-0.16285	3.17057	-3.33342	9.15358e-05	shortened	0.00561566	shortened
P2RX4	-0.0451551	1.808	-1.85316	0.0841669	NO	0.314501	NO
P3H4	1.03307	2.17057	-1.1375	0.66207	NO	0.912014	NO
PAAF1	-0.713949	0.0710379	-0.784987	0.528302	NO	0.818799	NO
PABIR2	0.345407	-0.262386	0.607793	0.148558	NO	0.427592	NO
PACC1	-0.0130263	1.35115	-1.36417	0.0979902	NO	0.340186	NO
PACS2	-1.23751	1.00065	-2.23816	0.0432561	shortened	0.220945	NO
PACSIN2	-0.414389	0.585611	-1	1	NO	1	NO
PAIP1	-1.58431	0.000648597	-1.58496	0.216288	NO	0.535636	NO
PALM2AKAP2	-0.273908	0.000648597	-0.274556	0.631677	NO	0.894518	NO
PALS1	1.4925	0.170574	1.32193	0.5749	NO	0.84891	NO
PAM	-0.970782	-1.15135	0.180572	1	NO	1	NO
PAM16	0.290604	-0.244464	0.535068	0.34499	NO	0.676899	NO
PAN3	0.277489	-0.414389	0.691878	0.298865	NO	0.625429	NO
PANK2	0.196758	0.263683	-0.0669255	1	NO	1	NO
PAPOLA	0.493204	-0.503656	0.99686	0.000117746	lengthened	0.00665038	lengthened
PAPOLG	-1.45392	0.000648597	-1.45457	0.124878	NO	0.384657	NO
PARG	1.08811	1.00065	0.0874628	1	NO	1	NO
PARN	0.763948	2.75554	-1.99159	0.280002	NO	0.610856	NO
PARP16	0.946013	0.848646	0.0973678	1	NO	1	NO
PARP6	0.454367	1.17057	-0.716207	0.740958	NO	0.962918	NO
PARPBP	-0.169276	0.133099	-0.302375	0.700287	NO	0.94	NO
PARVB	-0.611081	-2.41439	1.80331	0.377014	NO	0.700939	NO
PARVG	-0.755426	-1.41439	0.658963	0.734622	NO	0.958075	NO
PATZ1	-0.118933	-0.344	0.225067	0.832425	NO	1	NO
PAXBP1	0.251192	0.585611	-0.334419	1	NO	1	NO
PBRM1	0.040177	-0.677423	0.7176	0.364095	NO	0.69371	NO
PBX3	-0.276885	0.723115	-1	0.273333	NO	0.599984	NO
PCBD1	0.808004	-0.944904	1.75291	0.100114	NO	0.342361	NO
PCBD2	0.881067	1.52421	-0.643144	0.573614	NO	0.84829	NO
PCF11	-0.0122905	-0.298912	0.286621	0.81331	NO	1	NO
PCGF3	-0.0358773	0.972634	-1.00851	0.0496665	shortened	0.239132	NO
PCID2	-0.44062	0.833539	-1.27416	0.0437772	shortened	0.222223	NO
PCM1	0.259525	0.273667	-0.0141426	1	NO	1	NO
PCMT1	0.0643149	0.103903	-0.0395876	0.849607	NO	1	NO
PCMTD1	-0.124882	0.000648597	-0.125531	1	NO	1	NO
PCNP	-0.0955013	1.00065	-1.09615	0.0676392	NO	0.277885	NO
PCNX1	-0.0582451	1.84195	-1.9002	0.000867046	shortened	0.0247234	shortened
PCNX4	-0.16285	0.585611	-0.748461	0.687917	NO	0.932355	NO
PCSK7	0.616638	-0.999351	1.61599	0.0149862	lengthened	0.119965	NO
PDAP1	0.14749	-0.414389	0.561879	1	NO	1	NO
PDCD10	-0.0715012	1.17057	-1.24207	0.351565	NO	0.683353	NO
PDCD11	-0.324891	0.142004	-0.466895	0.405476	NO	0.723063	NO
PDCD2	0.110032	-0.507498	0.61753	0.00618357	lengthened	0.0732305	NO
PDE1B	0.701088	1.17057	-0.469485	1	NO	1	NO
PDE4D	0.213642	-1.73632	1.94996	0.039061	lengthened	0.208966	NO
PDE6D	0.426913	-1.41439	1.8413	0.550676	NO	0.834969	NO
PDE7A	0.12732	-0.584314	0.711634	0.0330187	lengthened	0.190262	NO
PDE8A	-0.262386	1.44359	-1.70598	0.0160304	shortened	0.124225	NO
PDE9A	0.290155	0.170574	0.119582	1	NO	1	NO
PDK3	-0.414389	0.170574	-0.584963	0.743907	NO	0.96419	NO
PDLIM5	-0.473283	1.02618	-1.49947	0.0531204	NO	0.247741	NO
PDLIM7	-0.209569	0.433608	-0.643177	0.321229	NO	0.64916	NO
PDS5B	0.585611	-0.414389	1	0.477172	NO	0.780702	NO
PDSS2	-0.0924608	-0.151354	0.0588937	1	NO	1	NO
PDXK	0.366536	-0.0773539	0.44389	0.411323	NO	0.725126	NO
PEAK1	0.170574	0.492502	-0.321928	0.703431	NO	0.941649	NO
PELI2	-0.776959	-2.41439	1.63743	0.269619	NO	0.595392	NO
PEX13	0.929565	0.263683	0.665882	0.509097	NO	0.804746	NO
PEX6	0.826619	1.17057	-0.343954	1	NO	1	NO
PEX7	-0.19866	0.170574	-0.369234	0.77735	NO	0.984532	NO
PFKFB4	1.39297	1.17057	0.222392	1	NO	1	NO
PFKL	-0.0682133	0.237688	-0.305901	0.807649	NO	1	NO
PFKP	-0.516569	0.374107	-0.890676	0.173007	NO	0.465739	NO
PGAM1	0.400055	2.58561	-2.18556	0.26288	NO	0.586241	NO
PGLS	0.204521	0.585611	-0.38109	0.774683	NO	0.984528	NO
PGPEP1	0.227564	0.784391	-0.556827	0.0979692	NO	0.340186	NO
PHACTR3	-1.05182	-0.414389	-0.63743	1	NO	1	NO
PHAF1	0.213642	0.585611	-0.371969	1	NO	1	NO
PHAX	1.97793	2.39297	-0.415037	1	NO	1	NO
PHC3	0.907539	0.848646	0.0588937	1	NO	1	NO
PHF10	0.92584	-0.913491	1.83933	3.81046e-11	lengthened	1.11913e-07	lengthened
PHF12	-0.335533	0.0710379	-0.406571	0.769047	NO	0.979909	NO
PHF14	0.134697	-0.944904	1.0796	0.114854	NO	0.365071	NO
PHF19	0.417488	-0.188829	0.606318	0.0387774	lengthened	0.208669	NO
PHF20	0.357342	0.673074	-0.315732	0.818133	NO	1	NO
PHF21A	-0.109534	1.75554	-1.86507	0.164841	NO	0.455444	NO
PHF3	-0.307474	1.46008	-1.76755	0.0884814	NO	0.325244	NO
PHF7	0.585611	0.498148	0.0874628	1	NO	1	NO
PHIP	0.456328	1.12166	-0.665336	0.282673	NO	0.611942	NO
PHKA2	0.0576795	3.39297	-3.33529	0.00855385	shortened	0.0875354	NO
PHKB	-0.288858	-0.829426	0.540568	0.709662	NO	0.94229	NO
PHLPP1	-0.591267	1.70109	-2.29235	0.0212128	shortened	0.147986	NO
PHOSPHO2-KLHL23	0.0292177	-1.15135	1.18057	0.294959	NO	0.622679	NO
PHTF2	-0.53992	-1.73632	1.1964	0.42682	NO	0.738736	NO
PHYKPL	-0.414389	0.848646	-1.26303	0.367058	NO	0.695151	NO
PIAS1	-0.126949	1.24858	-1.37553	0.0567019	NO	0.255429	NO
PIBF1	0.755536	1.63001	-0.874469	0.305459	NO	0.631001	NO
PICALM	-0.196484	0.585611	-0.782095	0.338779	NO	0.669055	NO
PIGA	-0.694497	2.39297	-3.08746	0.0489013	shortened	0.237002	NO
PIGB	0.723115	1.90754	-1.18442	0.498152	NO	0.796013	NO
PIGL	0.415686	-0.414389	0.830075	0.491845	NO	0.793272	NO
PIGN	-0.786358	-0.288858	-0.4975	0.601929	NO	0.871541	NO
PIGX	0.14749	-0.0924608	0.239951	1	NO	1	NO
PIK3AP1	-0.207938	-0.551892	0.343954	0.635426	NO	0.895941	NO
PIK3C2A	0.450682	1.17057	-0.719892	0.709077	NO	0.94229	NO
PIK3C2B	0.126179	2.00065	-1.87447	0.105579	NO	0.350841	NO
PIK3C3	-0.121193	-1.15135	1.03016	0.471514	NO	0.775394	NO
PIK3CB	-1.27689	-0.414389	-0.862496	0.665097	NO	0.914508	NO
PIK3CG	0.315522	2.90754	-2.59202	0.0943823	NO	0.33438	NO
PIK3R1	-1.24124	-0.0273658	-1.21387	0.0312209	shortened	0.186914	NO
PIKFYVE	-0.128085	0.383977	-0.512062	0.321317	NO	0.64916	NO
PIMREG	-0.207938	1.58561	-1.79355	0.37386	NO	0.700755	NO
PIP4K2B	-0.115731	0.000648597	-0.116379	1	NO	1	NO
PIP5K1A	-0.729744	0.673074	-1.40282	0.0243884	shortened	0.164286	NO
PITPNA	-0.877956	0.322577	-1.20053	0.291986	NO	0.621069	NO
PITPNC1	-0.0758035	1.46008	-1.53588	0.0272818	shortened	0.174188	NO
PITRM1	0.310751	1.90754	-1.59679	0.211872	NO	0.527792	NO
PKN1	-0.617481	2.17057	-2.78805	0.0562313	NO	0.255247	NO
PKN2	0.322577	-0.151354	0.473931	1	NO	1	NO
PKN3	-0.414389	-0.999351	0.584963	1	NO	1	NO
PKNOX1	-0.204936	-1.41439	1.20945	0.599229	NO	0.86962	NO
PLA2G4A	-0.288858	0.711142	-1	0.111574	NO	0.360618	NO
PLAA	-0.0409305	-0.999351	0.958421	0.341432	NO	0.67256	NO
PLAUR	0.392966	0.359335	0.0336308	1	NO	1	NO
PLBD2	1.39297	-0.414389	1.80735	0.124945	NO	0.384657	NO
PLCB1	1.08811	0.109173	0.978938	0.169454	NO	0.46082	NO
PLCB2	-0.549318	-0.414389	-0.13493	1	NO	1	NO
PLD1	-4.05825	0.585611	-4.64386	0.000282741	shortened	0.011863	shortened
PLD3	-1.15135	0.116126	-1.26748	0.0874482	NO	0.322253	NO
PLEKHA8	0.46008	3.4925	-3.03242	0.0854485	NO	0.318076	NO
PLEKHJ1	-0.191996	0.0312369	-0.223233	0.782033	NO	0.988735	NO
PLEKHM2	-0.725591	-0.134281	-0.59131	0.321659	NO	0.649287	NO
PLEKHO1	-0.0823129	-1.87382	1.79151	0.0341457	lengthened	0.192864	NO
PLK4	-0.816487	1.808	-2.62449	0.00561531	shortened	0.0713947	NO
PLPBP	0.104078	-1.89982	2.00389	0.0077289	lengthened	0.0827548	NO
PLPP5	0.223041	-1.41439	1.63743	0.0438633	lengthened	0.222223	NO
PLXNC1	0.000648597	-1.73632	1.73697	0.230019	NO	0.550584	NO
PLXND1	-0.132618	-0.414389	0.281771	1	NO	1	NO
PMFBP1	3.04504	0.808004	2.23704	0.293233	NO	0.621069	NO
PML	-0.755426	0.271503	-1.02693	0.0785207	NO	0.301064	NO
PMS1	0.258036	0.922646	-0.66461	0.226242	NO	0.547408	NO
PNISR	-0.0273658	1.36322	-1.39058	0.0398916	shortened	0.211807	NO
PNKD	-0.347718	0.170574	-0.518291	0.0753545	NO	0.295877	NO
PNKP	-0.138754	-0.173381	0.0346263	1	NO	1	NO
PNO1	-0.165361	1.90754	-2.0729	0.0693374	NO	0.281665	NO
POLA1	0.883292	1.90754	-1.02425	0.385029	NO	0.708541	NO
POLA2	-0.0988871	0.673074	-0.771961	0.365673	NO	0.6944	NO
POLB	-0.566392	1.17057	-1.73697	0.264605	NO	0.588746	NO
POLE2	-0.477125	1.04504	-1.52217	0.0984835	NO	0.341298	NO
POLG2	-0.365479	0.237688	-0.603167	0.590813	NO	0.862005	NO
POLQ	1.1331	1.72311	-0.590016	0.579962	NO	0.852527	NO
POLR1D	-0.159132	0.182546	-0.341678	0.209166	NO	0.523718	NO
POLR3C	-0.235065	-0.288858	0.0537928	1	NO	1	NO
POLR3E	-0.312509	0.964123	-1.27663	0.13564	NO	0.405677	NO
POLR3F	-0.0325183	-1.41439	1.38187	0.581305	NO	0.853399	NO
POMGNT1	0.723115	-0.414389	1.1375	0.542041	NO	0.832187	NO
POMT1	0.170574	1.39297	-1.22239	0.431082	NO	0.743051	NO
POU2F1	-0.0652393	-0.363763	0.298523	0.478509	NO	0.78207	NO
PPA1	-0.120658	3.67307	-3.79373	0.00192998	shortened	0.0390921	shortened
PPA2	-0.406168	-1.50185	1.09568	0.00490947	lengthened	0.0648433	NO
PPARA	1.32258	0.585611	0.736966	1	NO	1	NO
PPARD	-0.547144	-0.334219	-0.212926	0.605573	NO	0.874356	NO
PPARG	-0.643871	1.67307	-2.31694	0.00586215	shortened	0.0731763	NO
PPARGC1A	1.75554	-0.0518188	1.80735	0.174239	NO	0.468197	NO
PPARGC1B	-0.106267	1.30182	-1.40808	0.0884031	NO	0.325244	NO
PPCDC	0.305503	1.75554	-1.45003	0.299211	NO	0.625468	NO
PPFIA1	-0.743697	2.67307	-3.41677	0.000295363	shortened	0.0120484	shortened
PPHLN1	-0.262386	-1.0143	0.751916	0.32808	NO	0.65683	NO
PPIG	-0.188969	0.433608	-0.622577	0.585706	NO	0.857734	NO
PPIH	-0.0151187	1.26368	-1.2788	0.01551	shortened	0.122125	NO
PPIL3	0.0881114	-2.41439	2.5025	0.162865	NO	0.452113	NO
PPIL6	1.32258	-0.191996	1.51457	0.410984	NO	0.725126	NO
PPIP5K1	-0.304764	-1.41439	1.10962	0.611111	NO	0.876812	NO
PPIP5K2	-0.401214	2.39297	-2.79418	0.0665368	NO	0.277885	NO
PPM1A	-0.207938	2.75554	-2.96347	0.0400732	shortened	0.211807	NO
PPM1B	-0.262386	-0.128987	-0.133399	0.733094	NO	0.957784	NO
PPM1D	0.207099	2.17057	-1.96347	0.387039	NO	0.709571	NO
PPME1	-0.0677384	-0.928962	0.861224	0.310239	NO	0.63897	NO
PPP1CB	-0.165952	1.70109	-1.86704	0.039722	shortened	0.211347	NO
PPP1R12A	0.516348	1.17057	-0.654225	0.48947	NO	0.791615	NO
PPP1R13L	0.0710379	-0.414389	0.485427	1	NO	1	NO
PPP1R14C	-1.41439	-0.899816	-0.514573	0.719916	NO	0.945925	NO
PPP1R16A	-1.66232	-1.41439	-0.247928	1	NO	1	NO
PPP1R2	-0.607034	-0.999351	0.392317	1	NO	1	NO
PPP1R21	0.363219	1.58561	-1.22239	0.631094	NO	0.894518	NO
PPP1R37	-0.829426	1.90754	-2.73697	0.0354373	shortened	0.196747	NO
PPP1R7	0.347451	0.0710379	0.276413	0.600649	NO	0.871085	NO
PPP2CB	-0.337427	2.39297	-2.73039	0.0677446	NO	0.277885	NO
PPP2R2D	-0.304206	-0.999351	0.695145	0.67378	NO	0.919987	NO
PPP2R5C	0.145039	0.264989	-0.119951	0.873661	NO	1	NO
PPP2R5E	0.571936	-1.41439	1.98633	0.0088979	lengthened	0.0898046	NO
PPP3CA	0.13031	1.03307	-0.90276	0.120777	NO	0.376846	NO
PPP3CB	-0.276885	-1.30747	1.03059	0.206399	NO	0.519446	NO
PPP3R1	-0.311168	0.34234	-0.653508	0.0745377	NO	0.294244	NO
PPP4R1	0.0550964	-0.513925	0.569021	0.326257	NO	0.653693	NO
PPP4R3A	0.178701	0.0710379	0.107664	1	NO	1	NO
PPP4R3B	0.328836	-0.244464	0.5733	0.440791	NO	0.747893	NO
PPP5C	0.0273165	0.100184	-0.0728677	1	NO	1	NO
PPP6R1	-0.48819	0.85863	-1.34682	0.00630464	shortened	0.0742938	NO
PPP6R2	0.104985	0.907539	-0.802554	0.445271	NO	0.751651	NO
PPP6R3	0.716008	0.701088	0.0149194	1	NO	1	NO
PPRC1	-0.0874076	0.46008	-0.547488	0.615422	NO	0.879988	NO
PRAM1	0.00444018	0.990001	-0.985561	0.0390371	shortened	0.208966	NO
PRDM2	1.58561	-0.0924608	1.67807	0.164314	NO	0.454844	NO
PRDM4	1.39297	0.585611	0.807355	1	NO	1	NO
PREP	-0.228833	-0.636781	0.407948	0.537941	NO	0.828391	NO
PREX1	-0.624181	-0.276885	-0.347296	0.652922	NO	0.904137	NO
PRIM2	0.0185705	0.585611	-0.567041	0.421017	NO	0.730607	NO
PRKAA1	-0.782121	-1.41439	0.632268	0.490609	NO	0.792408	NO
PRKAG2	0.322577	-0.677423	1	0.330473	NO	0.660392	NO
PRKAR1A	0.263683	0.307758	-0.044075	1	NO	1	NO
PRKAR2A	0.0647789	0.10434	-0.039561	0.870623	NO	1	NO
PRKCB	-0.143741	1.04629	-1.19003	7.72853e-05	shortened	0.00557038	shortened
PRKD2	0.685147	0.100184	0.584963	0.567197	NO	0.844937	NO
PRMT2	-0.204936	-0.414389	0.209453	0.708356	NO	0.94229	NO
PRMT7	-0.191996	-0.173381	-0.0186157	1	NO	1	NO
PRNP	-0.509808	-1.41439	0.90458	1	NO	1	NO
PRPF18	-0.414389	1.17057	-1.58496	0.387535	NO	0.710038	NO
PRPF3	-0.33012	1.39297	-1.72309	0.176878	NO	0.472694	NO
PRPF4B	-0.273526	-0.173381	-0.100146	0.872264	NO	1	NO
PRPSAP1	-0.414389	-0.191996	-0.222392	0.811763	NO	1	NO
PRR14L	-0.183063	1.90754	-2.0906	0.222799	NO	0.542734	NO
PRR5	-0.0664656	-0.829426	0.762961	0.435554	NO	0.745467	NO
PRRC1	-0.0220715	2.75554	-2.77761	0.0477233	shortened	0.233217	NO
PRRC2B	0.208757	-1.58431	1.79307	0.0429013	lengthened	0.220282	NO
PRTG	0.907539	0.0450427	0.862496	0.50962	NO	0.805104	NO
PSAT1	0.0665011	0.322577	-0.256076	1	NO	1	NO
PSEN1	0.277489	-0.414389	0.691878	0.528661	NO	0.818923	NO
PSIP1	-0.131082	-0.191996	0.0609144	1	NO	1	NO
PSMA5	-0.144086	0.170574	-0.31466	0.818156	NO	1	NO
PSMC6	-0.287941	0.478696	-0.766636	0.354526	NO	0.685479	NO
PSMD5	0.170574	-0.0924608	0.263034	1	NO	1	NO
PSMD9	-0.0715012	0.286051	-0.357552	0.649325	NO	0.904137	NO
PSME4	-0.138377	1.39297	-1.53134	0.0862699	NO	0.319453	NO
PSMF1	-0.165029	0.0992124	-0.264242	0.251828	NO	0.575478	NO
PSPC1	-0.899816	0.0908464	-0.990662	0.164248	NO	0.454844	NO
PSTK	1.30808	-0.414389	1.72247	0.433333	NO	0.744705	NO
PTAR1	-0.0582451	1.90754	-1.96578	0.386764	NO	0.709571	NO
PTBP2	-1.41439	1.70109	-3.11548	0.00240425	shortened	0.0444105	shortened
PTBP3	0.325459	-0.0664656	0.391925	0.525166	NO	0.816956	NO
PTCD3	0.199256	-0.244464	0.44372	0.610479	NO	0.876812	NO
PTDSS2	1.70109	1.17057	0.530515	0.742849	NO	0.964096	NO
PTEN	-0.0715012	2.58561	-2.65711	0.0775076	NO	0.29874	NO
PTER	0.692526	-0.221744	0.91427	0.353926	NO	0.685221	NO
PTK2B	-0.109229	-0.677423	0.568194	0.388858	NO	0.711574	NO
PTPMT1	-0.203443	0.585611	-0.789054	0.189322	NO	0.490768	NO
PTPN11	-0.191996	-0.414389	0.222392	1	NO	1	NO
PTPN22	-1.58431	0.0710379	-1.65535	0.237744	NO	0.559498	NO
PTPN7	-0.0174987	0.0173273	-0.0348261	1	NO	1	NO
PTPN9	-0.506311	-0.461695	-0.0446168	1	NO	1	NO
PTPRA	0.0220511	0.273667	-0.251616	0.642384	NO	0.90035	NO
PTPRC	-0.600802	-0.414389	-0.186413	1	NO	1	NO
PTPRE	-0.363763	-0.151354	-0.212408	1	NO	1	NO
PTPRG	0.322577	0.392966	-0.0703893	1	NO	1	NO
PTPRJ	0.356129	3.04504	-2.68891	0.08147	NO	0.307555	NO
PTPRN2	-0.414389	0.000648597	-0.415037	1	NO	1	NO
PTRH2	-0.494559	0.263683	-0.758242	0.401949	NO	0.721724	NO
PTS	0.197046	2.90754	-2.71049	0.0532534	NO	0.247741	NO
PUDP	-0.244464	-0.151354	-0.0931094	1	NO	1	NO
PUM1	-0.0799699	-0.668145	0.588176	0.180922	NO	0.476991	NO
PUM2	0.181978	1.07104	-0.88906	0.0107064	shortened	0.0995086	NO
PUM3	0.293722	1.4925	-1.19878	0.217201	NO	0.535636	NO
PUS1	0.156498	-0.0518188	0.208317	0.79771	NO	1	NO
PUS7	0.723115	2.75554	-2.03242	0.0586878	NO	0.261161	NO
PWWP2A	1.39297	2.17057	-0.777608	0.68248	NO	0.926753	NO
PWWP3A	0.250008	0.948181	-0.698173	0.372324	NO	0.700755	NO
PXMP2	0.130607	-0.873821	1.00443	0.217643	NO	0.535806	NO
PXN	-0.0582451	-0.288858	0.230613	0.819344	NO	1	NO
PYGB	0.0314109	2.52421	-2.4928	0.00338445	shortened	0.0523164	NO
PYM1	-0.854961	0.585611	-1.44057	0.0520324	NO	0.245829	NO
QRICH1	0.229467	2.00065	-1.77118	0.0705389	NO	0.285755	NO
QSER1	0.392966	-1.41439	1.80735	0.0605572	NO	0.263297	NO
QTRT1	0.093758	-1.63678	1.73054	0.101569	NO	0.343673	NO
QTRT2	-0.769484	2.39297	-3.16245	0.0250378	shortened	0.16451	NO
R3HDM1	-0.21508	0.322577	-0.537657	0.325494	NO	0.653436	NO
R3HDM2	0.907539	-0.776959	1.6845	0.0196558	lengthened	0.140228	NO
RAB12	0.78355	0.433608	0.349942	0.752422	NO	0.970516	NO
RAB14	-0.386908	1.656	-2.04291	0.00727957	shortened	0.0803763	NO
RAB1A	-0.29301	0.536701	-0.829711	0.0906237	NO	0.329189	NO
RAB20	-0.0518188	-0.414389	0.36257	0.752907	NO	0.970715	NO
RAB21	0.314309	-0.0924608	0.40677	0.548548	NO	0.834492	NO
RAB27A	0.0811012	0.363219	-0.282118	0.618248	NO	0.882158	NO
RAB28	0.694136	1.46008	-0.765945	0.354376	NO	0.685479	NO
RAB2A	-0.30322	0.0786511	-0.381871	0.366387	NO	0.694693	NO
RAB2B	-0.507498	1.75554	-2.26303	0.0796424	NO	0.304174	NO
RAB3GAP1	0.882228	-1.41439	2.29662	0.0692029	NO	0.281508	NO
RAB40C	-0.394211	0.301818	-0.696029	0.267611	NO	0.592708	NO
RAB5A	-0.222811	-0.244464	0.0216526	1	NO	1	NO
RAB6A	-0.171532	2.75554	-2.92707	0.00265096	shortened	0.0461814	shortened
RAB9A	-0.0818136	0.907539	-0.989353	0.280366	NO	0.610856	NO
RABEP1	0.0450427	0.585611	-0.540568	0.514211	NO	0.808163	NO
RABEPK	-0.29509	-1.41439	1.1193	0.609962	NO	0.876812	NO
RABGAP1	-0.179924	0.723115	-0.903038	0.375529	NO	0.700939	NO
RABGAP1L	2.39297	0.948181	1.44478	0.642845	NO	0.90035	NO
RABGEF1	-0.758343	0.954845	-1.71319	0.00829601	shortened	0.0860842	NO
RABL6	0.926648	-1.15135	2.078	0.100484	NO	0.342554	NO
RAD51	0.29316	-0.829426	1.12259	0.434713	NO	0.745215	NO
RAD51C	0.322577	0.347451	-0.0248747	1	NO	1	NO
RAD54B	-1.11483	2.58561	-3.70044	0.0168916	shortened	0.128311	NO
RAF1	0.332163	-1.10627	1.43843	0.00861825	lengthened	0.0875841	NO
RAI1	-0.38268	1.90754	-2.29022	0.207799	NO	0.522076	NO
RALBP1	0.585611	0.213642	0.371969	0.793318	NO	0.998275	NO
RALGAPA1	0.585611	-1.15135	1.73697	0.223025	NO	0.542734	NO
RANBP10	0.351146	1.90754	-1.55639	0.415045	NO	0.726886	NO
RANBP2	0.186004	1.39297	-1.20696	0.0313114	shortened	0.186914	NO
RANBP9	0.314309	1.10917	-0.794864	0.279709	NO	0.610784	NO
RAP1A	-0.164066	1.70109	-1.86515	0.0400969	shortened	0.211807	NO
RAP1B	-0.0651535	-0.386908	0.321755	0.318305	NO	0.64786	NO
RAP1GAP2	-0.655397	0.808004	-1.4634	0.108904	NO	0.356946	NO
RAP1GDS1	0.00941881	-0.677423	0.686842	0.349002	NO	0.681528	NO
RAPGEF1	0.97989	-0.414389	1.39428	0.120359	NO	0.376846	NO
RAPGEF6	-0.0842403	0.392966	-0.477206	0.750772	NO	0.969379	NO
RARS2	1.58561	0.795064	0.790547	1	NO	1	NO
RASA2	0.797115	0.585611	0.211504	1	NO	1	NO
RASGRP2	-1.31439	-0.510604	-0.803789	0.00424099	shortened	0.0598836	NO
RASSF1	-0.23875	0.392966	-0.631716	0.0406692	shortened	0.213677	NO
RASSF2	-0.0580508	0.732452	-0.790503	0.116686	NO	0.369297	NO
RASSF3	-1.28314	1.46008	-2.74322	0.00586295	shortened	0.0731763	NO
RB1CC1	0.170574	-0.124882	0.295456	0.545083	NO	0.833432	NO
RBBP4	-0.323049	1.20854	-1.53159	5.32559e-06	shortened	0.00111723	shortened
RBBP6	-0.257663	0.843409	-1.10107	0.0131725	shortened	0.112138	NO
RBBP8	-0.337427	-1.99935	1.66192	0.363589	NO	0.69371	NO
RBCK1	0.78355	0.0898423	0.693708	0.120663	NO	0.376846	NO
RBFOX2	0.305503	-0.459477	0.76498	0.115546	NO	0.366873	NO
RBL1	-0.146456	0.433608	-0.580064	0.575967	NO	0.84963	NO
RBL2	0.0851821	-1.41439	1.49957	0.393955	NO	0.713906	NO
RBM12	0.290868	-0.999351	1.29022	0.376246	NO	0.700939	NO
RBM19	-0.124882	0.385312	-0.510195	0.605313	NO	0.874356	NO
RBM23	-0.434853	0.263683	-0.698536	0.564244	NO	0.843351	NO
RBM26	0.585611	1.61309	-1.02748	0.0929381	NO	0.332392	NO
RBM33	-0.256848	-0.999351	0.742504	0.30308	NO	0.628191	NO
RBM39	-0.265687	1.44359	-1.70928	0.00287308	shortened	0.0482185	shortened
RBM47	-0.829426	0.585611	-1.41504	0.281753	NO	0.611942	NO
RBM5	-0.685691	-0.829426	0.143735	1	NO	1	NO
RBM6	-0.389727	1.05954	-1.44927	0.0191579	shortened	0.138248	NO
RBMS1	0.134504	-0.534683	0.669187	0.154696	NO	0.437222	NO
RBMX	0.0490116	-0.124882	0.173894	0.571294	NO	0.845711	NO
RC3H1	-0.566392	-0.566392	4.44089e-16	1	NO	1	NO
RC3H2	0.116126	0.000648597	0.115477	1	NO	1	NO
RCAN1	-0.659501	-0.0924608	-0.567041	0.736341	NO	0.959465	NO
RCBTB1	0.117832	0.286051	-0.168219	1	NO	1	NO
RCBTB2	-0.829426	3.39297	-4.22239	0.000371105	shortened	0.0139515	shortened
RCCD1	-0.231911	-0.414389	0.182478	1	NO	1	NO
RCOR1	-0.289942	-0.166461	-0.12348	0.857456	NO	1	NO
RCOR3	-0.237511	0.808004	-1.04551	0.0773153	NO	0.29874	NO
RCSD1	-0.273297	0.0971114	-0.370408	0.27176	NO	0.59832	NO
REL	0.100184	-0.191996	0.292181	0.776693	NO	0.984532	NO
RELCH	-0.375915	-0.414389	0.0384741	1	NO	1	NO
REPS1	-0.200264	-0.151354	-0.0489096	1	NO	1	NO
RERE	-0.78254	1.85863	-2.64117	1.55587e-05	shortened	0.001904	shortened
REXO5	0.933534	-1.22174	2.15528	0.040585	lengthened	0.213617	NO
RFFL	0.229467	-1.99935	2.22882	0.295446	NO	0.622679	NO
RFT1	-0.624312	-0.574854	-0.0494584	1	NO	1	NO
RFTN1	-0.414389	-0.0924608	-0.321928	1	NO	1	NO
RFWD3	0.585611	2.97793	-2.39232	0.015255	shortened	0.120587	NO
RFX2	-0.114829	0.585611	-0.70044	0.544354	NO	0.833432	NO
RFX7	-0.414389	1.00065	-1.41504	0.152865	NO	0.434622	NO
RFX8	-0.173381	-0.776959	0.603578	0.568205	NO	0.844937	NO
RFXAP	1.73761	-1.41439	3.152	0.109502	NO	0.356946	NO
RHBDD2	-0.504587	-0.414389	-0.0901978	1	NO	1	NO
RHBDF2	0.244574	0.585611	-0.341037	1	NO	1	NO
RHOF	-0.505537	-0.792901	0.287364	0.816636	NO	1	NO
RHOQ	-0.499278	1.17057	-1.66985	0.27505	NO	0.602402	NO
RHOT1	-0.0924608	1.90754	-2	0.234432	NO	0.556025	NO
RHOU	0.0904033	0.907539	-0.817136	0.409043	NO	0.725126	NO
RIC8B	-0.134281	1.58561	-1.71989	0.376114	NO	0.700939	NO
RICTOR	0.848646	2.39297	-1.54432	0.656906	NO	0.907921	NO
RIF1	0.401187	3.04504	-2.64386	0.0597029	NO	0.263297	NO
RIOX2	-0.217352	1.32258	-1.53993	0.0328588	shortened	0.190262	NO
RLF	-1.05929	2.17057	-3.22987	0.0197108	shortened	0.140228	NO
RMDN1	0.585611	0.0881114	0.4975	0.45158	NO	0.758877	NO
RMDN3	-0.503656	0.833539	-1.33719	0.0513902	NO	0.244228	NO
RMI1	-0.886457	1.58561	-2.47207	0.0394169	shortened	0.210486	NO
RMND1	-0.273033	0.723115	-0.996148	0.292022	NO	0.621069	NO
RNASEH2B	-0.294095	-0.179214	-0.11488	0.883016	NO	1	NO
RNF11	0.0803758	-1.41439	1.49476	0.570563	NO	0.845054	NO
RNF115	-0.431876	2.28605	-2.71793	0.00634925	shortened	0.0742938	NO
RNF126	-0.02784	0.656	-0.68384	0.268891	NO	0.594678	NO
RNF130	0.25507	0.787245	-0.532175	0.22629	NO	0.547408	NO
RNF138	-0.66024	1.656	-2.31624	0.000828361	shortened	0.0238519	shortened
RNF139	0.179972	-0.899816	1.07979	0.234955	NO	0.556025	NO
RNF149	0.035414	1.97793	-1.94251	0.0152736	shortened	0.120587	NO
RNF19A	0.888174	-1.41439	2.30256	0.0523995	NO	0.245829	NO
RNF213	0.242723	-1.41439	1.65711	0.154822	NO	0.437222	NO
RNF216	-0.201844	-0.999351	0.797507	0.41608	NO	0.72783	NO
RNF220	-0.520098	0.332845	-0.852943	0.0302544	shortened	0.184351	NO
RNF34	-0.340388	-0.414389	0.0740006	1	NO	1	NO
RNF4	0.0815686	0.170574	-0.089005	1	NO	1	NO
RNF40	-0.520517	3.58561	-4.10613	0.000192939	shortened	0.00908919	shortened
RNH1	-0.182798	1.10917	-1.29197	0.0384459	shortened	0.207565	NO
RNMT	-0.337768	0.907539	-1.24531	0.25543	NO	0.576858	NO
RNPS1	0.770036	2.39297	-1.62293	0.412572	NO	0.725149	NO
RO60	0.42386	-1.28886	1.71272	0.0329371	lengthened	0.190262	NO
ROCK1	0.384914	-3.41439	3.7993	0.00245101	lengthened	0.0447119	lengthened
RPA2	-0.42162	-0.776959	0.355339	0.799812	NO	1	NO
RPAIN	-0.122623	0.46008	-0.582703	0.358647	NO	0.689603	NO
RPAP2	-0.262386	-0.151354	-0.111031	1	NO	1	NO
RPAP3	-0.0116297	2.17057	-2.1822	0.0454706	shortened	0.226362	NO
RPF1	-0.17706	2.24858	-2.42564	0.00319867	shortened	0.0503126	NO
RPL17-C18orf32	-0.0399934	1.72311	-1.76311	0.0306512	shortened	0.185997	NO
RPL3	0.322577	-0.414389	0.736966	1	NO	1	NO
RPL34	-0.829426	0.0232907	-0.852717	0.289658	NO	0.621069	NO
RPL36A-HNRNPH2	0.101626	0.0595423	0.042084	1	NO	1	NO
RPL7L1	0.377574	0.907539	-0.529965	0.000737113	shortened	0.0223186	shortened
RPP30	-0.829426	0.000648597	-0.830075	0.38362	NO	0.708148	NO
RPRD1A	-0.304764	0.286051	-0.590815	0.467466	NO	0.772621	NO
RPRD2	0.0952855	0.286051	-0.190765	0.817406	NO	1	NO
RPS10-NUDT3	0.240476	2.75554	-2.51506	0.00836362	shortened	0.0861893	NO
RPS20	0.170574	0.0302354	0.140338	0.84299	NO	1	NO
RPS29	0.907539	0.248739	0.6588	0.379912	NO	0.704699	NO
RPS6KA1	-0.010492	1.808	-1.8185	0.0441402	shortened	0.222802	NO
RPS6KA2	1.08811	-0.151354	1.23947	0.0778854	NO	0.29941	NO
RPS6KA3	0.0079534	0.585611	-0.577658	0.570156	NO	0.844937	NO
RPS6KA5	-2.28886	1.90754	-4.1964	0.0180599	shortened	0.132274	NO
RPS6KB1	0.286051	-0.551892	0.837943	0.422595	NO	0.732681	NO
RPS6KC1	-0.636781	-1.41439	0.777608	0.700273	NO	0.94	NO
RPTOR	1.86572	3.22947	-1.36375	0.300338	NO	0.625984	NO
RPUSD3	-0.0163045	0.692526	-0.708831	0.0537437	NO	0.248184	NO
RRAGD	0.177526	0.46008	-0.282554	0.799254	NO	1	NO
RREB1	-0.111826	-0.551892	0.440066	0.61994	NO	0.883009	NO
RSAD1	-0.384642	0.907539	-1.29218	0.439312	NO	0.747081	NO
RSBN1	-0.169276	1.90754	-2.07682	0.105192	NO	0.350679	NO
RSPH3	0.229467	0.649741	-0.420274	0.536374	NO	0.827814	NO
RSRC1	-0.0818136	0.585611	-0.667425	1	NO	1	NO
RSU1	-0.0555955	0.126179	-0.181775	0.842323	NO	1	NO
RTCB	-0.18119	-1.192	1.01081	0.160833	NO	0.448166	NO
RUBCN	-0.470972	-3.73632	3.26534	0.018449	lengthened	0.133789	NO
RUFY1	0.0791506	-0.221744	0.300894	0.787867	NO	0.993544	NO
RUFY3	-1.22174	0.907539	-2.12928	0.334842	NO	0.66448	NO
RUNX1	-0.122926	0.762489	-0.885415	0.00600838	shortened	0.0732305	NO
RUSC2	-0.776959	0.000648597	-0.777608	0.715249	NO	0.944133	NO
RXRA	-0.076994	0.585611	-0.662605	0.396592	NO	0.715914	NO
RYK	-0.0424201	1.21788	-1.2603	0.0467782	shortened	0.23013	NO
S100A13	-0.202885	0.585611	-0.788496	0.677953	NO	0.923538	NO
S100PBP	-0.134281	1.58561	-1.71989	0.0128403	shortened	0.110592	NO
SACS	-0.778961	1.17057	-1.94953	0.00922601	shortened	0.0909288	NO
SAFB2	-0.586	-0.151354	-0.434646	0.511242	NO	0.805104	NO
SAP130	-0.464142	0.585611	-1.04975	0.364597	NO	0.69371	NO
SAP30BP	0.706626	1.32258	-0.61595	0.75422	NO	0.971554	NO
SART1	0.0626583	-0.414389	0.477047	1	NO	1	NO
SASH1	2.39297	0.433608	1.95936	0.351159	NO	0.683224	NO
SASH3	0.046661	1.00065	-0.953988	0.372935	NO	0.700755	NO
SASS6	-0.0184602	-0.607034	0.588574	0.557763	NO	0.837049	NO
SATB1	0.19972	0.820076	-0.620356	0.188453	NO	0.489675	NO
SCAF11	-0.0877384	-0.0122905	-0.0754479	0.890179	NO	1	NO
SCAF8	0.272453	0.263683	0.00877021	1	NO	1	NO
SCAI	-1.192	0.585611	-1.77761	0.111948	NO	0.360809	NO
SCAMP4	0.000648597	-0.414389	0.415037	1	NO	1	NO
SCAPER	0.408733	0.392966	0.0157673	1	NO	1	NO
SCFD2	0.0261837	1.46008	-1.4339	0.203651	NO	0.515208	NO
SCG5	-0.999351	0.223041	-1.22239	0.320095	NO	0.648359	NO
SCLT1	-0.0273658	-0.114829	0.0874628	1	NO	1	NO
SCMH1	0.165804	1.21788	-1.05207	0.0027402	shortened	0.0470642	shortened
SCML1	0.701088	1.96412	-1.26303	0.2933	NO	0.621069	NO
SDAD1	0.212153	0.322577	-0.110424	1	NO	1	NO
SDCCAG8	0.778256	1.07104	-0.292782	1	NO	1	NO
SDHAF4	0.569123	1.00065	-0.431526	1	NO	1	NO
SDK1	-1.15135	0.100184	-1.25154	0.227116	NO	0.548101	NO
SEC14L1	-0.0451551	-0.414389	0.369234	0.755348	NO	0.972028	NO
SEC22A	0.585611	0.100184	0.485427	0.725669	NO	0.951729	NO
SEC22C	-0.334954	0.907539	-1.24249	0.254435	NO	0.576858	NO
SEC23IP	-0.296552	-1.82943	1.53287	0.202248	NO	0.512513	NO
SEC24B	-1.15135	2.17057	-3.32193	0.00410638	shortened	0.0591094	NO
SEC24C	0.212153	-0.0924608	0.304614	0.740703	NO	0.962918	NO
SEC24D	-0.715255	-0.414389	-0.300866	0.755649	NO	0.972028	NO
SEC31A	0.0710379	-1.6945	1.76553	0.0136261	lengthened	0.11467	NO
SEC63	-0.22273	0.565982	-0.788712	0.0166761	shortened	0.127546	NO
SECISBP2	0.286051	1.17057	-0.884523	0.518963	NO	0.812024	NO
SECISBP2L	0.0495582	0.907539	-0.857981	0.315189	NO	0.644066	NO
SEH1L	-0.363763	-0.596592	0.232829	0.397838	NO	0.716841	NO
SELENOI	0.796508	-0.0607519	0.85726	0.0994496	NO	0.342361	NO
SEMA4B	0.040177	1.90754	-1.86736	0.390478	NO	0.712058	NO
SENP1	0.377024	1.39297	-1.01594	0.482932	NO	0.787984	NO
SENP5	-1.32693	-0.207938	-1.11899	0.0762638	NO	0.296671	NO
SENP6	-0.0592939	0.237688	-0.296982	0.798521	NO	1	NO
SENP7	1.73761	0.585611	1.152	0.374223	NO	0.700939	NO
SEPTIN2	-0.0717022	0.322577	-0.394279	0.797147	NO	1	NO
SEPTIN6	2.32258	-0.114829	2.43741	4.20363e-05	lengthened	0.00371091	lengthened
SEPTIN7	-0.152195	-0.53992	0.387724	0.531894	NO	0.822937	NO
SEPTIN8	0.322577	0.848646	-0.526069	1	NO	1	NO
SERINC3	-0.999351	-0.202885	-0.796467	0.664714	NO	0.91441	NO
SETD1B	0.0881114	0.647012	-0.5589	0.197616	NO	0.504695	NO
SETD2	0.000648597	1.90754	-1.90689	0.123083	NO	0.381324	NO
SETD3	-0.168479	0.235114	-0.403593	0.230618	NO	0.551032	NO
SETD4	0.170574	-0.191996	0.36257	1	NO	1	NO
SETDB1	-0.0697407	0.585611	-0.655352	0.555154	NO	0.836704	NO
SETDB2-PHF11	-0.682878	0.563585	-1.24646	0.000663573	shortened	0.0209561	shortened
SETX	0.000648597	1.70109	-1.70044	0.0931913	NO	0.332392	NO
SF1	-0.191996	0.128138	-0.320135	0.312832	NO	0.641611	NO
SF3A2	0.316004	-0.414389	0.730393	0.634465	NO	0.895941	NO
SF3B3	0.0813799	-0.414389	0.495769	0.586268	NO	0.857734	NO
SFI1	-1.41439	-0.755426	-0.658963	0.734622	NO	0.958075	NO
SFMBT2	0.0396427	0.483731	-0.444089	0.368729	NO	0.696884	NO
SFT2D1	-0.0856071	-0.290209	0.204602	0.411212	NO	0.725126	NO
SFXN1	0.0340716	0.833539	-0.799467	0.222582	NO	0.542734	NO
SFXN2	-1.27237	0.322577	-1.59495	0.0227919	shortened	0.156402	NO
SGK3	0.618033	2.58561	-1.96758	0.262516	NO	0.586241	NO
SGO2	0.701088	-1.63678	2.33787	0.0322998	lengthened	0.189351	NO
SH2B1	-0.233817	0.907539	-1.14136	0.449876	NO	0.758052	NO
SH2B3	-0.566392	0.755536	-1.32193	0.229671	NO	0.550584	NO
SH2D3C	2.02618	0.170574	1.85561	0.0990975	NO	0.342009	NO
SH3BGRL	0.0925711	0.755536	-0.662965	0.313476	NO	0.642035	NO
SH3BP5	-0.102445	0.392966	-0.495411	0.74736	NO	0.966108	NO
SH3KBP1	0.104078	0.229467	-0.125389	0.870566	NO	1	NO
SH3PXD2A	-0.645714	1.90754	-2.55325	0.192715	NO	0.49606	NO
SH3RF3	0.907539	2.00065	-1.09311	0.366307	NO	0.694693	NO
SHCBP1	0.0576795	2.08811	-2.03043	0.0351717	shortened	0.196213	NO
SHLD1	0.0925711	-0.191996	0.284568	0.761663	NO	0.974305	NO
SHLD2	-0.130596	2.67307	-2.80367	0.00320119	shortened	0.0503126	NO
SHOC2	-0.446569	-0.414389	-0.0321804	1	NO	1	NO
SHPRH	1.08811	1.41158	-0.32347	0.768896	NO	0.979909	NO
SHQ1	-0.347275	2.28605	-2.63333	0.011372	shortened	0.103404	NO
SIAH2	0.0283936	2.28605	-2.25766	0.0299419	shortened	0.183115	NO
SIKE1	0.548617	-0.880052	1.42867	0.00212791	lengthened	0.0416645	lengthened
SIL1	-0.207938	-0.736317	0.528379	0.763104	NO	0.974874	NO
SIMC1	-0.244464	-0.414389	0.169925	1	NO	1	NO
SIN3B	0.124031	-2.50185	2.62588	0.00135715	lengthened	0.0320766	lengthened
SINHCAF	1.0607	0.723115	0.337581	0.66748	NO	0.915484	NO
SIPA1L1	-0.134281	0.170574	-0.304855	1	NO	1	NO
SIPA1L3	1.84865	-1.28886	3.1375	0.00303786	lengthened	0.049544	lengthened
SIRT1	0.816937	-0.151354	0.968291	0.316452	NO	0.645733	NO
SKAP2	0.829537	-1.73632	2.56585	0.033392	lengthened	0.190482	NO
SKIL	0.322577	-1.58431	1.90689	0.0910982	NO	0.329908	NO
SLAIN2	0.231974	0.907539	-0.675565	0.700919	NO	0.94	NO
SLC15A2	0.585611	1.75554	-1.16993	1	NO	1	NO
SLC15A4	0.489396	1.58561	-1.09622	0.374965	NO	0.700939	NO
SLC17A5	-0.0799699	0.392966	-0.472936	0.757439	NO	0.97229	NO
SLC19A2	-0.288858	-1.41439	1.12553	0.651341	NO	0.904137	NO
SLC20A2	0.300209	0.808004	-0.507795	0.519588	NO	0.812082	NO
SLC22A16	-1.07735	-0.414389	-0.662965	0.409967	NO	0.725126	NO
SLC22A18	-0.999351	-1.22174	0.222392	1	NO	1	NO
SLC22A4	0.585611	0.585611	2.66454e-15	1	NO	1	NO
SLC22A5	-0.954957	-1.63678	0.681824	0.709908	NO	0.94229	NO
SLC23A2	0.341506	-1.28112	1.62263	0.000453891	lengthened	0.0162571	lengthened
SLC25A12	-0.386375	1.90754	-2.29391	0.208648	NO	0.523363	NO
SLC25A13	0.127505	1.08811	-0.960607	0.253991	NO	0.576858	NO
SLC25A16	0.170574	0.433608	-0.263034	1	NO	1	NO
SLC25A17	0.299307	1.90754	-1.60823	0.407938	NO	0.724464	NO
SLC25A33	-0.335677	-0.792901	0.457224	0.516639	NO	0.810128	NO
SLC25A36	-0.341325	1.17057	-1.5119	0.28168	NO	0.611942	NO
SLC25A37	0.114236	0.544969	-0.430733	0.380698	NO	0.70536	NO
SLC25A40	0.000648597	1.17057	-1.16993	0.462586	NO	0.767145	NO
SLC25A42	0.470134	2.75554	-2.2854	0.241578	NO	0.56356	NO
SLC25A43	0.000648597	0.425146	-0.424498	0.492694	NO	0.794206	NO
SLC2A9	1.07104	3.90754	-2.8365	0.0848233	NO	0.31615	NO
SLC30A5	-1.82943	-0.0924608	-1.73697	0.0807973	NO	0.306695	NO
SLC30A6	-0.414389	1.39297	-1.80735	0.164304	NO	0.454844	NO
SLC30A9	-0.0388798	0.0710379	-0.109918	1	NO	1	NO
SLC33A1	0.383977	-0.736317	1.12029	0.178959	NO	0.475658	NO
SLC35A2	-0.636781	0.110453	-0.747234	0.217353	NO	0.535636	NO
SLC35B3	0.0450427	0.263683	-0.21864	1	NO	1	NO
SLC35F5	-0.947821	2.39297	-3.34079	0.02067	shortened	0.145234	NO
SLC36A4	0.46008	-1.99935	2.45943	0.0228671	lengthened	0.156551	NO
SLC37A1	0.46008	-2.58431	3.04439	0.00691401	lengthened	0.0778025	NO
SLC38A10	0.43877	0.0067488	0.432021	0.242063	NO	0.56356	NO
SLC38A9	-0.288858	1.58561	-1.87447	0.362185	NO	0.692537	NO
SLC39A10	-0.388394	0.585611	-0.974005	0.179232	NO	0.475954	NO
SLC39A11	-0.318811	0.692526	-1.01134	0.0761173	NO	0.296602	NO
SLC39A3	-0.181504	0.478696	-0.6602	0.153787	NO	0.435979	NO
SLC39A9	-0.0749024	1.90754	-1.98244	0.236772	NO	0.558105	NO
SLC44A1	0.392966	0.22653	0.166436	1	NO	1	NO
SLC45A4	-0.0924608	1.17057	-1.26303	0.439023	NO	0.747081	NO
SLC4A2	-0.623254	0.685147	-1.3084	0.00682146	shortened	0.0770728	NO
SLC4A7	0.585611	-0.414389	1	0.436313	NO	0.745537	NO
SLC6A6	0.0562409	0.223041	-0.1668	1	NO	1	NO
SLC7A6OS	-1.41439	0.964123	-2.37851	0.150146	NO	0.429803	NO
SLC7A7	0.689948	-0.736317	1.42626	0.096064	NO	0.336892	NO
SLC8B1	-0.238539	1.39297	-1.63151	0.0721241	NO	0.288988	NO
SLC9A6	-0.581039	-1.22174	0.640705	0.543274	NO	0.833432	NO
SLC9A8	-0.510604	2.75554	-3.26614	0.00126474	shortened	0.0317482	shortened
SLCO3A1	-1.51392	-0.184907	-1.32902	0.0663088	NO	0.27742	NO
SLF2	-0.1443	1.90754	-2.05184	0.111643	NO	0.360618	NO
[truncated: 550 more rows]

## Sheet: SFig. 9e
gene_symbol	REDi1.48DnJp.v.48DnJn	regu.adj.48DnJp.v.48DnJn	REDi1.48DpJp.v.48DpJn	regu.adj.48DpJp.v.48DpJn
ABHD12	1.63844	lengthened	0.753085	NO
ABHD14B	-1.02628	NO	1.53072	lengthened
ACBD6	-3.81917	shortened	0.316214	NO
ACIN1	-1.39109	NO	-1.97135	shortened
ACSS2	1.88452	NO	3.6937	lengthened
ACTR1B	-0.606442	NO	-4	shortened
ADAP1	-0.275634	NO	-2.43741	shortened
ADARB1	3.20163	lengthened	1.83494	NO
ADCY7	-0.4975	NO	-2.974	shortened
AGPAT4	-1.7866	shortened	0.481127	NO
AHNAK	-0.0433098	NO	1.26489	lengthened
AK2	0.628761	lengthened	0.623475	lengthened
ALG13	0.789103	NO	-3.07039	shortened
AMZ2	-1	NO	2.02975	lengthened
ANAPC1	0.0931094	NO	3.31504	lengthened
ANAPC16	-2.13707	shortened	2.42033	lengthened
ANGEL1	4.3505	lengthened	-1.55605	NO
ANKFY1	-0.736119	NO	-2.5198	shortened
ANKLE2	1.8772	lengthened	1.46158	NO
ANKMY2	-3.49701	shortened	-0.590676	NO
ANKRD17	0.727372	NO	-1.60773	shortened
ANKRD28	2.61792	lengthened	2.92903	lengthened
ANKRD44	-1.43741	NO	-3.37295	shortened
AP5Z1	-0.877664	NO	-6.16761	shortened
APOLD1	2.31748	NO	-2.60382	shortened
ARHGAP12	3.41504	lengthened	-0.736966	NO
ARHGEF18	-2.11944	shortened	-0.574527	NO
ARHGEF40	-3.2076	shortened	-1.03155	NO
ARHGEF6	-1.44151	NO	-1.25037	shortened
ARHGEF7	-2.42269	shortened	-1.57191	NO
ARL6IP6	-2.25481	shortened	-2.71755	shortened
ARMH3	-2.63743	NO	-3.926	shortened
ARPIN-AP3S2	-0.713696	NO	-2.10786	shortened
ARRDC1	-7.10852	shortened	0.843881	NO
ASXL2	-1.71989	NO	-2.37454	shortened
ATAD2	-1.97547	NO	-2.94996	shortened
ATAD3A	-0.825971	NO	1.36101	lengthened
ATP2A2	2.25784	lengthened	1.65261	lengthened
ATP6V0D1	-0.283793	NO	2.52832	lengthened
ATP6V1E2	-2	NO	4.24793	lengthened
ATP6V1H	-0.317589	NO	3.68502	lengthened
ATP8B4	-0.903953	NO	-1.96799	shortened
ATRN	-3.53635	shortened	0.387023	NO
ATXN1	-1.71621	NO	2.85798	lengthened
AZI2	0.820173	NO	-1.61326	shortened
B3GNTL1	0.793549	NO	2.81005	lengthened
B9D2	-9.76996e-15	NO	-4.66297	shortened
BCAP29	0.611435	NO	4.80735	lengthened
BCCIP	1.12832	lengthened	3.41534	lengthened
BCL11A	0.937286	NO	1.38878	lengthened
BCL2L13	1.71425	NO	-2.60358	shortened
BFAR	1.75114	lengthened	1.26946	NO
BHLHE40	1.22239	NO	4.034	lengthened
BICDL1	-0.662965	NO	-3.27302	shortened
BICRA	2.27302	NO	3.24624	lengthened
BMP1	-2.30415	shortened	-0.208587	NO
BNIP2	3.09975	lengthened	1.57258	lengthened
BOD1L1	3.37851	lengthened	-0.0323488	NO
BRD4	0.662965	NO	-1.14139	shortened
BTBD9	-2.54956	shortened	-1.50779	NO
BUB1	-0.751056	NO	-1.26046	shortened
C11orf58	2.07151	lengthened	-0.295188	NO
C14orf119	0.61193	NO	2.68806	lengthened
C16orf72	2.3737	lengthened	1.02116	NO
C16orf74	-4.17509	shortened	-0.530127	NO
C19orf12	-1.92961	NO	-3.73697	shortened
C19orf25	-4.74024	shortened	-2.68891	NO
C1orf159	0.596935	NO	-4.44556	shortened
C21orf58	2.52982	NO	4.87242	lengthened
C2CD2	2.24101	NO	-2.20163	shortened
C2CD5	-0.111508	NO	3.56961	lengthened
CAB39L	-2.3611	NO	-2.50992	shortened
CACUL1	1.19907	NO	-3.80428	shortened
CALML4	-1.95936	shortened	-0.958145	NO
CAND1	-0.411745	NO	-2.35646	shortened
CAST	3.69188	lengthened	2.84298	lengthened
CBFA2T2	1.08746	NO	-2.14439	shortened
CBL	0.844722	NO	-2.43029	shortened
CBX3	0.0527705	NO	1.25058	lengthened
CCDC66	-1.25298	NO	1.848	lengthened
CCDC91	1.27065	NO	-1.75384	shortened
CCDC92	-3.60288	shortened	-0.293639	NO
CCNL2	3.1375	lengthened	1.32193	lengthened
CD320	-2.32193	NO	-3.83954	shortened
CD70	4.8418	lengthened	4.95926	lengthened
CDCA4	0.925999	NO	1.66305	lengthened
CDK12	-1.58496	NO	-4.60204	shortened
CDV3	1.05975	lengthened	1.12829	lengthened
CELF1	-0.0409603	NO	1.28009	lengthened
CENPC	-2.06099	NO	-3.10329	shortened
CENPK	2.9251	lengthened	2.30622	lengthened
CENPP	-2.21299	shortened	-0.526069	NO
CEP55	-0.770156	NO	-3.72403	shortened
CHAF1A	-0.620713	NO	-3.11548	shortened
CHD6	0.206451	NO	-3.53605	shortened
CHEK1	1.21946	NO	1.822	lengthened
CHKA	0.285784	NO	-1.46267	shortened
CHMP4A	-2.05757	shortened	0.769981	NO
CHUK	-2.12858	NO	-3.35496	shortened
CIRBP	1.8625	lengthened	0.347049	NO
CKAP2	-2.48898	shortened	-1.0201	NO
CLASP1	-1.21818	NO	-1.81208	shortened
CLEC16A	-3.1964	NO	-4.39232	shortened
CLECL1	1.49921	lengthened	1.28702	lengthened
CLN6	-0.258293	NO	1.43447	lengthened
CNIH3	0.29956	NO	-4.26679	shortened
CNIH4	0.277818	NO	1.42058	lengthened
CNOT10	-1.76912	shortened	-1.61187	NO
CNPY2	1.31707	lengthened	1.33385	lengthened
CNTNAP4	-0.315502	NO	-2.12199	shortened
COG7	-2.95693	shortened	0.0848889	NO
CORO2A	-2.48543	shortened	2.2854	NO
COX10	-3.12553	shortened	-1.56614	NO
CREBZF	1.61193	NO	2.08066	lengthened
CREM	3.46949	lengthened	-0.202346	NO
CRYZL1	-2.27753	shortened	-1.74846	shortened
CSNK2A1	3.01009	lengthened	2.10281	lengthened
CSNK2A2	1.51729	lengthened	2.07578	lengthened
CSTF3	2.66033	lengthened	0.415921	NO
CTDSPL2	-3.45645	shortened	1.79141	NO
CTNNB1	-1.26319	shortened	-0.144114	NO
CTSC	1.16307	lengthened	0.634392	lengthened
CUL7	-4.22651	shortened	1.38466	NO
CYHR1	2.9405	lengthened	1.37346	NO
DAP3	-0.489262	NO	-2.83061	shortened
DCAKD	-3.16993	shortened	1.11548	NO
DDB2	-3.70941	shortened	0.598637	NO
DDX50	-1.71049	shortened	-1.04069	NO
DEF6	-1.62175	shortened	0.371457	NO
DENND1A	-1.93105	NO	-2.72048	shortened
DENND5A	-2.66297	shortened	0.167457	NO
DESI2	-2.92837	shortened	1.48612	NO
DHRS12	0.222392	NO	-4.26303	shortened
DHRS7B	1.26778	NO	-1.70174	shortened
DIDO1	0.165059	NO	2.54057	lengthened
DMTF1	-0.174029	NO	-4.2854	shortened
DNAJB6	0.940621	NO	2.58405	lengthened
DNAJC1	-1.75424	shortened	-1.45651	shortened
DNAJC11	-2.0628	shortened	1.11974	NO
DNM1	-0.584963	NO	3.16993	lengthened
DOCK5	-1.26303	NO	-2.66297	shortened
DTNBP1	-0.547355	NO	-2.46815	shortened
DTWD1	-0.544321	NO	-1.37804	shortened
EAF2	-2.01533	NO	-2.23189	shortened
ECD	-4.53916	shortened	-1.76939	NO
EDEM3	-2.66903	NO	-2.49574	shortened
EEF2K	0.726982	NO	-5.16993	shortened
EIF3E	-0.309861	NO	1.28752	lengthened
ELOB	1.35519	lengthened	1.88955	lengthened
ELOVL5	0.500288	NO	-1.13214	shortened
ELP4	0.230006	NO	-5.70637	shortened
EMB	0.409391	NO	-1.7993	shortened
EMC2	-1.98293	NO	-4.47393	shortened
ENAH	1.88596	lengthened	0.813587	NO
EPS15L1	2.28255	lengthened	1.53727	NO
ERBIN	-0.192645	NO	-2.06413	shortened
ERC1	-0.443607	NO	-5.16993	shortened
ERICH2	5.20294	lengthened	2.49185	NO
ESYT2	1.12997	lengthened	0.0368203	NO
ETV6	-0.138444	NO	1.44018	lengthened
EVL	0.353637	NO	2.31162	lengthened
EXOC5	-3.57674	shortened	1.37269	NO
EZR	2.68018	lengthened	0.901436	NO
FAAP20	1.70733	lengthened	-0.769387	NO
FAM135A	-3.25481	NO	3.45943	lengthened
FAM193A	-0.430979	NO	-2.04439	shortened
FAM228B	2.10852	NO	2.18318	lengthened
FAM53C	2.1776	lengthened	1.33703	NO
FANCD2	-2.39232	shortened	0.0437214	NO
FANCI	-0.66553	NO	2.065	lengthened
FARS2	-1.1989	NO	-4.98351	shortened
FDX2	-3.152	NO	-2.80735	shortened
FGD4	2.77493	lengthened	0.583637	NO
FHIP1B	-1.41504	NO	-3.87447	shortened
FLAD1	1.74796	lengthened	2.33454	lengthened
FNBP1	-0.753644	NO	1.086	lengthened
FOXN3	4.07354	lengthened	0.654865	NO
FTSJ1	1.74904	lengthened	0.238334	NO
FUBP1	2.24268	lengthened	1.0281	lengthened
FUCA2	-2.2818	shortened	-1.29215	NO
FXR1	3.34183	lengthened	1.92519	NO
GALK2	-0.138197	NO	2.13201	lengthened
GAMT	2.63387	lengthened	1.51261	NO
GATAD1	-1.92935	shortened	-2.67211	shortened
GBE1	-2.94623	shortened	0.699767	NO
GGA1	0.292181	NO	-3.56847	shortened
GLB1	-0.457446	NO	-1.33137	shortened
GLMN	-1.90689	NO	-2.48113	shortened
GOLPH3	-1.34026	NO	-2.79677	shortened
GOLT1B	-2.46387	shortened	1.14655	NO
GORASP2	-0.577235	NO	-1.76195	shortened
GPI	0.36103	NO	1.00621	lengthened
GRAMD1B	-4.64386	shortened	2.00457	lengthened
GTF2F2	-2.17932	shortened	-2.61506	shortened
HACD3	-0.316276	NO	1.95588	lengthened
HAUS2	0.724893	NO	-2.1281	shortened
HDLBP	4.08092	lengthened	3.20882	lengthened
HEATR1	-1.30372	NO	-1.76053	shortened
HEATR5B	-3.53998	shortened	-0.399096	NO
HELLS	-3.12553	shortened	-0.997949	NO
HERC2	2.48239	lengthened	2.53102	lengthened
HIBADH	1.10262	NO	3.09954	lengthened
HIF1A	-0.601641	NO	2.46914	lengthened
HIP1	-0.0797272	NO	2.24793	lengthened
HM13	-0.924154	shortened	0.425936	NO
HNRNPA1	0.889254	lengthened	0.681824	lengthened
HNRNPA3	-0.447382	NO	-0.662466	shortened
HTATIP2	1.3155	NO	2.2119	lengthened
IFNAR1	2.56614	lengthened	2.42626	lengthened
IKBKE	1.2109	NO	-3.85244	shortened
ILF3	-0.205875	NO	0.798844	lengthened
INTS10	-0.272061	NO	1.22153	lengthened
INVS	-4.54844	shortened	-5.22055	shortened
IPO9	-1.5715	NO	-1.92232	shortened
IRAK3	-2.94753	shortened	-2.12601	shortened
IRAK4	0.758992	NO	3.82597	lengthened
ITGA4	-0.517136	NO	-0.776605	shortened
ITGA6	-2.06232	shortened	-0.110282	NO
ITGAE	1.4236	NO	-2.62449	shortened
IWS1	-4.37896	shortened	-1.2123	NO
JADE1	3.53492	lengthened	1.15934	NO
JAK1	-2.91709	shortened	-2.68012	shortened
KAT2B	-0.621488	NO	-4.11548	shortened
KAT8	2.04169	lengthened	0.841827	NO
KCTD13	-0.600787	NO	-1.60145	shortened
KCTD20	-0.759796	NO	-2.26998	shortened
KDELR2	-0.205245	NO	1.10495	lengthened
KDM3B	-2.35755	shortened	-0.395737	NO
KLHL20	-0.526069	NO	3.3484	lengthened
KMT2A	-0.144046	NO	-2.67702	shortened
KMT2C	-1.1801	NO	-3.18873	shortened
KMT2D	-3.42772	shortened	0.572579	NO
KPNA4	-4.02308	shortened	-0.91427	NO
KPNA6	2.18334	lengthened	-0.409671	NO
KRI1	-2.67525	NO	-2.2422	shortened
LACTB	-0.259867	NO	2.52546	lengthened
LARP4B	-3.70811	shortened	0.818362	NO
LCOR	-0.523901	NO	-2.5076	shortened
LCORL	-2.12686	shortened	0.625604	NO
LDAH	-0.890376	NO	-2.52083	shortened
LHPP	0.722466	NO	3.98995	lengthened
LIMD1	-1.90689	NO	-3.06559	shortened
LMBR1	-3.72792	shortened	0.886132	NO
LMO2	2.05285	lengthened	1.26187	lengthened
LNPK	-2.55681	shortened	-1.23851	NO
LPCAT2	2.59743	lengthened	1.30232	NO
LRCH1	-0.68012	NO	2.87036	lengthened
LUC7L2	0.931182	lengthened	1.7845	lengthened
LYPLA1	-1.75851	shortened	0.0948807	NO
MAML1	-3.91384	shortened	0.830075	NO
MAP3K20	-0.552541	NO	-2.97728	shortened
MAP3K8	4.33787	lengthened	1.70044	NO
MAP4K3	0.169925	NO	-3.10852	shortened
MAPK1	-0.763621	NO	-1.41417	shortened
MAPK8IP3	-4.16547	shortened	0.266787	NO
MAPK9	-1.28129	NO	-2.11548	shortened
MAPKBP1	-0.443607	NO	-3.47032	shortened
MARCHF9	-0.0848889	NO	-2.04935	shortened
MARK3	-2.19296	shortened	-0.501894	NO
MBNL1	-1.52394	shortened	-1.48981	shortened
MBOAT1	3.44478	lengthened	0.825971	NO
MBP	4.16337	lengthened	3.88113	lengthened
MCCC2	0.106057	NO	3.13701	lengthened
MCEE	-2.58668	shortened	-0.338802	NO
MCM3	-1.42611	shortened	-0.904503	shortened
MCPH1	2.32193	NO	-3.58976	shortened
ME2	-1.32313	shortened	0.609119	NO
MECP2	2.78427	lengthened	0.134542	NO
MED13L	-2.91886	shortened	-0.443607	NO
MED8	1.67807	lengthened	0.726435	NO
MEF2A	0.781576	NO	1.74024	lengthened
MGA	-1.48239	NO	-3.61471	shortened
MGAT5	0.598436	NO	-1.71557	shortened
MIOS	-5.04439	shortened	-1.69032	NO
MKRN1	2.25269	lengthened	2.03582	lengthened
MMD	3.99305	lengthened	1.73697	NO
MMP24OS	0.636745	NO	-1.19209	shortened
MNT	0.63743	NO	-3.44746	shortened
MOB3A	0.147226	NO	-1.57364	shortened
MOB4	-3.31597	shortened	-2.61464	shortened
MOSMO	0.982791	NO	-1.82785	shortened
MRPL14	-1.44442	shortened	-0.857396	NO
MRPL2	-0.256775	NO	-2.65163	shortened
MRPL35	0.60921	NO	1.24101	lengthened
MSL1	2.26625	lengthened	5.18402	lengthened
MTA3	3.51096	lengthened	2.53051	NO
MTHFD2	-2.00258	shortened	-1.62864	shortened
MYCBP2	-0.197446	NO	-1.32795	shortened
MYO1G	-0.0949831	NO	1.72029	lengthened
MYSM1	0.673835	NO	2.80735	lengthened
NAAA	1.84052	lengthened	1.04707	NO
NAP1L1	0.0371982	NO	0.447978	lengthened
NAPG	-1.29768	NO	2.27753	lengthened
NCOA2	-4.12928	shortened	0.758992	NO
NCOR1	-1.59946	NO	-4.01091	shortened
NECTIN2	1.42635	NO	2.926	lengthened
NF1	-2.09472	shortened	-0.777608	NO
NFATC2IP	-1.54966	shortened	1.31224	lengthened
NFE2L2	-1.26998	NO	-2.31649	shortened
NFIC	-1.56218	shortened	0.746053	lengthened
NFKBIB	-1.8358	shortened	0.357217	NO
NIN	3.40432	lengthened	0.52146	NO
NISCH	3.78136	lengthened	4.29546	lengthened
NOC2L	1.42548	lengthened	1.2884	lengthened
NOL8	-1.88835	shortened	-0.369234	NO
NOP58	-1.40617	shortened	-0.325659	NO
NPC1	-0.993469	NO	-3.34218	shortened
NPTXR	-2.71082	shortened	1.37615	NO
NR2C2	0.21537	NO	1.84765	lengthened
NRROS	-2.35837	shortened	1.8624	NO
NSD3	0.89173	NO	1.77124	lengthened
NSL1	2.16993	lengthened	4.41401	lengthened
NSMAF	-1.81675	shortened	-0.447592	NO
NSUN4	2.08964	lengthened	-0.92785	NO
NSUN6	-2.09954	NO	-4.05889	shortened
NUDCD1	-3.974	shortened	-1.40742	NO
NUDCD3	-3.40547	shortened	-1.30778	NO
NUP42	4.14749	lengthened	0.630766	NO
NUP58	1.57491	NO	3.90378	lengthened
NUP98	2.41879	lengthened	2.88613	lengthened
NVL	4.44089e-15	NO	-2.10389	shortened
NXF3	-2.32063	shortened	-0.866829	NO
OGDH	-2.36444	shortened	2.7864	NO
OGG1	0.714246	NO	2.36399	lengthened
OGT	-1.06091	NO	-0.992974	shortened
OLA1	-0.30174	NO	0.79984	lengthened
ORAI2	-0.792301	NO	-1.29595	shortened
OTULINL	0.343954	NO	3.45943	lengthened
OXSR1	-4.23142	shortened	-1.61052	NO
PABIR2	1.39551	lengthened	0.189007	NO
PALS1	1.39232	NO	-3.08746	shortened
PAM16	-0.052321	NO	-2.0144	shortened
PAN3	0.526069	NO	-1.58496	shortened
PANK2	2.3377	lengthened	2.37291	lengthened
PAPOLA	2.28447	lengthened	1.16367	lengthened
PCGF3	3.44699	lengthened	1.56908	lengthened
PCMT1	1.04613	lengthened	0.784995	lengthened
PCMTD1	-1.16993	NO	-1.974	shortened
PDCD11	-0.468037	NO	-1.29595	shortened
PDCD2	1.27598	lengthened	0.845385	lengthened
PDLIM5	-2.46453	shortened	0.610498	NO
PDLIM7	-2.45762	shortened	-1.33258	shortened
PFKL	-2.44142	shortened	0.209653	NO
PGAM1	-3.95109	shortened	3.18556	NO
PHF10	3.34326	lengthened	3.26946	lengthened
PHF7	1.88101	lengthened	2.37756	lengthened
PHOSPHO2-KLHL23	-1.06254	NO	-3.714	shortened
PIBF1	-2.77259	shortened	-1.36257	NO
PIGL	-3.65535	shortened	-2.97353	shortened
PIK3AP1	2.46471	lengthened	0.0524674	NO
PIK3C3	-1.36839	NO	-3.61697	shortened
PIK3CB	-1.074	NO	-3.32193	shortened
PIKFYVE	-1.46476	shortened	-0.345775	NO
PIMREG	-2.11548	NO	-2.90689	shortened
PITPNC1	-1.93984	shortened	0.730079	NO
PLCB1	1.73697	NO	-2.65136	shortened
PLD1	-3.96578	shortened	1.65208	NO
PLEKHJ1	1.57129	NO	1.89308	lengthened
PLK4	0.345135	NO	2.26303	lengthened
PLPBP	4.78773	lengthened	1.29445	NO
PMS1	0.0431077	NO	-1.80993	shortened
PNKD	-1.18917	shortened	-1.14273	shortened
POLA2	-1.6845	NO	-2.61298	shortened
POLR3F	-1.57046	NO	-3.5057	shortened
POMGNT1	-1.73697	NO	-3.50007	shortened
PPA1	-3.89007	shortened	1.5025	NO
PPA2	1.37649	lengthened	1.00545	NO
PPARD	0.376376	NO	1.52333	lengthened
PPARG	-1.96816	NO	2.39941	lengthened
PPARGC1B	-3.09954	shortened	-1.67938	NO
PPHLN1	1.95606	lengthened	-0.260528	NO
PPIG	-2.07039	shortened	-1.62213	shortened
PPIL3	0.602665	NO	-4.61353	shortened
PPIL6	4	lengthened	-0.652077	NO
PPIP5K2	-3.92019	shortened	-1.01318	NO
PPM1A	-3.55748	shortened	-0.415037	NO
PPM1B	1.21654	lengthened	0.59325	NO
PPP2R5C	0.899486	NO	1.63005	lengthened
PPP3CA	-1.11145	NO	1.18939	lengthened
PPP4R3B	-0.86821	NO	-2.78492	shortened
PPRC1	-2.11622	shortened	-0.622437	NO
PRAM1	-2.17427	shortened	-1.43794	shortened
PREP	1.50416	NO	2.81444	lengthened
PRKAA1	-0.736966	NO	-2.7412	shortened
PRKAG2	-1	NO	-2.60407	shortened
PRKAR1A	0.0682847	NO	1.48104	lengthened
PRMT2	2.33092	lengthened	2.05661	lengthened
PRPF4B	0.0320104	NO	3.3827	lengthened
PRRC2B	1.60613	NO	-2.173	shortened
PSMD5	-0.222392	NO	-2.87774	shortened
PSME4	-2.40235	shortened	-1.41265	shortened
PTBP2	-4.1964	shortened	-0.843881	NO
PTEN	-2.35755	NO	-1.77199	shortened
PTPMT1	-2.08947	shortened	-0.31459	NO
PTPN11	4.9386	lengthened	0.192645	NO
PUM3	-2.17278	NO	-2.74322	shortened
PUS1	-1.36257	NO	-3.04999	shortened
PYGB	-2.84006	shortened	-1.35572	shortened
QSER1	0.408085	NO	-2.5536	shortened
QTRT1	3.75845	lengthened	0.271463	NO
QTRT2	-3.84549	shortened	0.165361	NO
R3HDM1	-0.911191	NO	-1.21143	shortened
R3HDM2	0.832055	NO	-1.63509	shortened
RAB14	-2.79355	shortened	-0.657531	NO
RAB21	1.98619	lengthened	2.60691	lengthened
RAB27A	-1.40604	shortened	-0.136137	NO
RAB28	-1.37756	NO	-1.96104	shortened
RAB3GAP1	-0.616671	NO	-3.23522	shortened
RAB40C	0.0112448	NO	-2.83901	shortened
RAB5A	-0.0699626	NO	-1.57644	shortened
RAB6A	-3	shortened	0.407201	NO
RAD51	-1.70929	NO	-2.55857	shortened
RAD51C	1.23078	NO	1.37851	lengthened
RALGAPA1	-3	NO	-4.43741	shortened
RANBP2	-1.77666	shortened	0.4102	NO
RAP1A	-3.27146	shortened	-0.487471	NO
RAPGEF1	0.707819	NO	-3.27563	shortened
RARS2	2.65605	NO	2.35701	lengthened
RASA2	-1.18903	NO	-4.25298	shortened
RASGRP2	0.72992	NO	0.842039	lengthened
RASSF1	-1.20706	shortened	-0.332064	NO
RASSF2	-1.47154	shortened	-2.56351	shortened
RBBP4	-0.531554	NO	1.68424	lengthened
RBBP6	0.638628	NO	1.19433	lengthened
RBCK1	1.61519	lengthened	0.945748	lengthened
RBM12	-1.76867	NO	-4.86625	shortened
RBM39	-0.987811	NO	1.2976	lengthened
RBM5	-2.14865	shortened	-1.67866	NO
RBM6	-1.16199	NO	-1.32009	shortened
RBMX	2.17998	lengthened	2.01616	lengthened
RCCD1	-2.0163	NO	-2.89922	shortened
RFTN1	-0.822002	NO	-2.1375	shortened
RFWD3	-0.908502	NO	2.24793	lengthened
RFX7	2.66235	lengthened	4.45353	lengthened
RFXAP	-0.684498	NO	-6.05889	shortened
RHOT1	-2.79647	NO	-2.3599	shortened
RHOU	0.216811	NO	2.73697	lengthened
RLF	-3.74819	shortened	-0.485904	NO
RNF11	-2.32193	NO	-4.56717	shortened
RNF115	-5.59743	shortened	-0.634744	NO
RNF126	-2.1672	shortened	-0.384535	NO
RNF19A	1.44361	NO	-4.55049	shortened
ROCK1	1.10825	NO	-3.7881	shortened
RPAP2	2.69632	lengthened	1.32443	NO
RPF1	-2.27097	NO	2.10311	lengthened
RPL17-C18orf32	-2.86038	shortened	-1.31476	shortened
RPL7L1	-0.820227	shortened	0.50763	lengthened
RPRD1A	-1.79542	shortened	-0.142539	NO
RPS10-NUDT3	-3.84089	shortened	-2.08513	shortened
RPS20	3.23283	lengthened	2.68879	lengthened
RPS6KA1	-2.75034	shortened	0.212032	NO
RPS6KA2	3.49185	lengthened	0.359996	NO
RSRC1	-3.78805	shortened	-1.62803	NO
RTCB	0.106915	NO	-2.2219	shortened
SAP30BP	-1.20091	NO	-2.53605	shortened
SCAF8	-2.22827	shortened	-5.08392	shortened
SCAPER	-1.1479	NO	-2.25678	shortened
SCG5	-0.565597	NO	2.28379	lengthened
SCMH1	-1.27857	shortened	-1.45349	shortened
SDK1	-1.79468	NO	2.13289	lengthened
SEC24B	-3.28129	shortened	-1.05889	NO
SEC24D	-2.45519	shortened	-1.30117	NO
SELENOI	1	NO	-1.75941	shortened
SENP6	-1.98664	shortened	-0.652077	NO
SEPTIN6	2.60832	lengthened	0.267835	NO
SETD2	0.226004	NO	-1.55096	shortened
SETD3	0.303626	NO	0.952163	lengthened
SETDB2-PHF11	-0.22896	NO	1.20386	lengthened
SF1	1.70088	lengthened	0.838293	lengthened
SF3A2	-1.83494	NO	-2.8679	shortened
SF3B3	-1.36817	NO	-1.93289	shortened
SFT2D1	0.731572	lengthened	0.742849	lengthened
SGO2	2.39232	NO	-3.53998	shortened
SH2B1	0.415037	NO	-2.61353	shortened
SH2D3C	2.73697	NO	-2.14839	shortened
SH3BGRL	1.01009	NO	-1.19683	shortened
SH3RF3	-1.01649	NO	-2.09954	shortened
SHCBP1	-1.25376	NO	1.86631	lengthened
SHOC2	-1.90304	NO	-3.73335	shortened
SHPRH	-0.640104	NO	-2.77169	shortened
SIPA1L3	4.0917	lengthened	-1.76867	NO
SLC23A2	1.87456	lengthened	-0.511345	NO
SLC25A37	-1.3158	shortened	-0.321662	NO
SLC25A42	-4.70044	shortened	1.85798	NO
SLC35F5	-4.78136	shortened	-2.23894	shortened
SLC37A1	-0.584963	NO	-4.30743	shortened
SLC38A10	1.59003	lengthened	0.0745992	NO
SLC39A10	0.891066	NO	3.52655	lengthened
SLC44A1	2.15329	lengthened	2.3407	lengthened
SLC4A2	-1.47045	shortened	1.40777	NO
SLC6A6	-1.59946	shortened	-0.256505	NO
SLCO3A1	0.908022	NO	3.28011	lengthened
SLF2	-2.98793	shortened	0.306768	NO
SLTM	-2.16993	shortened	0.99054	NO
SMARCA2	-0.0605415	NO	-2.1062	shortened
SMC5	-0.61163	NO	-2.52738	shortened
SMG5	-3.83933	shortened	-2.70454	shortened
SMYD3	-1.68613	shortened	1.37668	lengthened
SNAPC5	2.97346	lengthened	1.89719	NO
SNRK	-0.767434	NO	-1.94039	shortened
SNTB1	-1.73446	shortened	-0.904336	NO
SNX1	2.03579	lengthened	2.02078	lengthened
SOBP	-3.52356	shortened	0.395929	NO
SON	0.455115	NO	2.2824	lengthened
SORCS2	0.616671	NO	3.73847	lengthened
SP100	4.41401	lengthened	-0.263034	NO
SP3	0.485427	NO	-1.64992	shortened
SPATA5L1	-2.32193	NO	-5.18587	shortened
SPON2	-0.36257	NO	-3.33787	shortened
SPRED2	0.347923	NO	-4.34341	shortened
SRGAP2	-1.30023	shortened	1.7413	lengthened
SRPK2	3.24793	lengthened	-2.95693	shortened
SRSF4	-0.561055	NO	-0.984823	shortened
SSU72	1.03787	NO	1.39623	lengthened
ST7L	1.88753	NO	2.97085	lengthened
STAG1	-2.95561	shortened	-1.88596	shortened
STAM	2.39232	lengthened	-1.11548	NO
STAT1	1.54257	lengthened	0.594654	NO
SUGP2	-1.39645	shortened	1.13869	lengthened
SUMF1	-0.526069	NO	-3.47393	shortened
SUPV3L1	-1.88753	NO	2.4125	lengthened
SYNCRIP	1.42417	lengthened	1.58626	lengthened
TACO1	-2.15295	NO	-4.58496	shortened
TAF15	-1.0148	shortened	0.67516	NO
TAF2	-2.93664	shortened	-1.7866	NO
TAFAZZIN	1.32193	NO	-4.15347	shortened
TAMM41	-1.09752	NO	-2.33176	shortened
TAOK2	4.5025	lengthened	1.1964	NO
TARBP1	-1.95491	shortened	0.137504	NO
TBC1D14	-2.76553	shortened	0.237822	NO
TBC1D20	1.22239	NO	1.33215	lengthened
TBL2	-1.49923	NO	-3.46489	shortened
TCEA2	0.777608	NO	-1.84235	shortened
TCERG1	-2.58232	NO	-1.63315	shortened
TCF3	1.86882	lengthened	1.28302	lengthened
TCOF1	-0.514432	NO	-1.84415	shortened
TCTN3	2.99286	lengthened	-2.07039	shortened
TDRD3	-2.32193	NO	-1.7866	shortened
TENT2	-2.2312	shortened	-0.607683	NO
TFDP1	0.680579	lengthened	0.998199	lengthened
TFRC	0.70866	NO	2.8274	lengthened
TGIF1	0.36257	NO	2.83289	lengthened
THEM4	3.7668	lengthened	4.62855	lengthened
THOC1	-0.927032	NO	-1.46528	shortened
THRA	0.402654	NO	2.55254	lengthened
TIMM8A	0.616671	NO	-1.72379	shortened
TIMM9	-3.94166	shortened	1.79691	NO
TJP2	-2.33985	NO	-3.97728	shortened
TMEM164	3.82073	lengthened	-0.445626	NO
TMEM267	-0.566347	NO	-2.03934	shortened
TMEM33	-1.22866	NO	-2.13679	shortened
TMEM43	-1.11211	NO	-0.994976	shortened
TMEM65	-2.87337	shortened	-1.71817	shortened
TMPO	1.5488	lengthened	1.72589	lengthened
TNPO2	-0.566347	NO	-2.91839	shortened
TNRC18	2.48441	lengthened	3.33139	lengthened
TNRC6A	3.14078	lengthened	3.09029	lengthened
TNS3	-2.848	shortened	-2.11899	shortened
TONSL	-1.7287	NO	-2.334	shortened
TOP1	1.03242	NO	1.38474	lengthened
TOR1AIP2	2.72165	lengthened	0.278859	NO
TPCN1	-1.45121	NO	-2.30933	shortened
TPD52L2	-2.7555	shortened	0.426608	NO
TPX2	-3.01097	shortened	-2.348	shortened
TRA2A	-1.08323	shortened	0.152003	NO
TRAF3IP3	0.902483	NO	1.45271	lengthened
TRAK1	2.51785	lengthened	3.1773	lengthened
TRAPPC12	-5.16993	shortened	-0.373458	NO
TRAPPC9	-2.09382	shortened	-0.104337	NO
TRIB2	3.26679	lengthened	3.92057	lengthened
TRIM37	1.43296	NO	4.84235	lengthened
TRIO	-2.37742	shortened	-0.257798	NO
TRNT1	4.22571	lengthened	2.87596	lengthened
TRRAP	-1.5285	NO	-1.96963	shortened
TTC3	-0.473985	NO	2.22916	lengthened
TTLL11	4.02237	lengthened	3.75489	NO
UBA3	0.448985	NO	-2.44556	shortened
UBALD1	-3.17493	shortened	-0.245112	NO
UBAP2	-2.69292	shortened	-1.9855	NO
UBAP2L	0.852038	NO	1.34781	lengthened
UBE2E2	-0.169925	NO	-4.92283	shortened
UBE2Z	-2.78958	shortened	-2.49185	shortened
UBE3C	-2.71395	shortened	-0.497582	NO
UBR2	1.08901	NO	-2.46761	shortened
UGGT2	-2.28029	shortened	-1.75607	shortened
UHRF1BP1	-3.68182	shortened	-0.673019	NO
UPF3B	-3.07276	NO	-3.67807	shortened
URGCP	0.584963	NO	2.79355	lengthened
USP13	-1.53778	NO	3.81621	lengthened
USP31	0.29956	NO	-1.94555	shortened
USP32	-3.20663	shortened	0.532733	NO
USP48	1.66054	lengthened	1.24221	lengthened
UST	-0.315502	NO	-2.63743	shortened
UTP14A	-2.4892	shortened	-1.59377	NO
UTRN	-0.118056	NO	-2.14803	shortened
VAPA	0.0404791	NO	-1.63132	shortened
VPS13A	2.19256	lengthened	0.00358434	NO
VPS13D	0.392317	NO	-4.83094	shortened
WDR33	1.80583	lengthened	0.850253	NO
WDR41	-0.466568	NO	2.17834	lengthened
WDR44	-5.16993	shortened	2.32193	NO
WDR70	1.774	lengthened	0.418358	NO
WIPF1	1.96217	lengthened	0.695753	NO
WSB1	2.02773	lengthened	-0.82275	NO
WSB2	0.758992	NO	4.05063	lengthened
WTAP	0.894369	NO	1.35001	lengthened
XBP1	-1.12998	NO	-1.35255	shortened
XK	-3.80735	shortened	-2.29956	NO
XPR1	-7.12928	shortened	-0.196397	NO
XRCC2	-4.32193	shortened	-5.26679	shortened
ZBTB1	-0.192645	NO	5.14505	lengthened
ZBTB4	-3.27684	NO	-4.27302	shortened
ZBTB44	-0.933564	shortened	-0.250992	NO
ZC3H3	0.548992	NO	1.13862	lengthened
ZC3HAV1	1.50017	NO	2.48554	lengthened
ZC3HC1	-0.567129	NO	1.96576	lengthened
ZEB2	-0.959649	NO	-1.03776	shortened
ZFAND3	-0.780001	NO	0.93131	lengthened
ZFX	-2.13856	NO	-2.38205	shortened
ZMYND11	4.60382	lengthened	-0.096508	NO
ZNF207	-3.87447	shortened	-0.269888	NO
ZNF251	4.47303	lengthened	1.19967	NO
ZNF274	1.07039	NO	1.72901	lengthened
ZNF343	2.41299	lengthened	0.491853	NO
ZNF451	0.240933	NO	-2.50751	shortened
ZNF609	1.14547	NO	-2.22982	shortened
ZNF655	3.7885	lengthened	0.718761	NO
ZNF700	-3.03855	shortened	-2.04311	shortened
ZNF707	-1.77761	NO	-3.75552	shortened
ZNF714	-0.87941	NO	-1.65208	shortened
ZNF749	2.9386	lengthened	3.20859	lengthened
ZNF75A	-0.919382	NO	1.93699	lengthened
ZNF789	-7.17991	shortened	-0.678072	NO
ZRANB2	-1.14439	shortened	-0.762513	shortened
ZSCAN2	1.39232	NO	3.07039	lengthened
ZSCAN9	-1.93289	NO	-3.32193	shortened

## Sheet: Fig. 9a and suppl Fig.9a
	Red rectangle are the single clones used in this paper.

## Sheet: Fig. 9d and Suppl. Fig. 9c
U937/iFIP1-A1 sFig. 9c	DMSO		JTE6-607 10uM		DMSO	JTE6-607 10uM	DMSO vs. JTE-607
GFP intensity (x10^3)	Exp. 1	Exp. 2	Exp. 1	Exp. 2	STDEV	STDEV	p-value
<1	1.5	1.95	20.4	18.7	0.318198	1.20208	0.00242443
1-5	20.2	8.91	20.7	17.9	7.98324	1.9799	0.500297
5-10	51.2	39.3	31.2	36.8	8.41457	3.9598	0.229249
>10	27.1	49.4	27.7	26.5	15.7685	0.848528	0.423206
U937/iFIP1-B12 Fig. 9d	DMSO		JTE6-607 10uM		DMSO	JTE6-607 10uM	DMSO vs. JTE-607
GFP intensity (x10^3)	Exp. 1	Exp. 2	Exp. 1	Exp. 2	STDEV	STDEV	p-value
<1	0.56	0.49	32	26.5	0.0494975	3.88909	0.00904261
1-5	28.5	14.8	29.1	31.6	9.68736	1.76777	0.3379
5-10	52.5	46.9	29.1	31.3	3.9598	1.55563	0.0229828
>10	18.3	37.6	9.79	10.6	13.6472	0.572756	0.207408
	values are 2 biological replicates.
