# Supplementary material for: Elevated pre-mRNA 3′ end processing activity in cancer cells renders vulnerability to inhibition of cleavage and polyadenylation
Source: Nat Commun. 2023 Aug 1;14:4480. doi: 10.1038/s41467-023-39793-8 (PMC10394034; doi:10.1038/s41467-023-39793-8)
Supplement: Supplementary file 4 — Source Data [file 41467_2023_39793_MOESM4_ESM.zip › Source Data Files/Fig4.xlsx]

## Sheet: Fig. 4b
	od.HeLa_1	od.HeLa_10	od.HepG2_1	od.HepG2_10
bin1	-0.0724425	-0.143506	-0.211784	-0.311669
bin2	-0.0327685	-0.0451182	-0.11696	-0.181197
bin3	-0.041165	-0.0407392	-0.092172	-0.0895253
bin4	-0.0185003	-0.0183787	-0.0677599	-0.0521858
bin5	-0.00507441	0.000215464	0.00305237	0.0870005

## Sheet: Fig. 4c
	HeLa	HepG2
bin1	-2.57567	-1.931
bin2	-3.31613	-2.66982
bin3	-4.04811	-3.42971
bin4	-4.49573	-4.05774
bin5	-4.85233	-4.4002

## Sheet: Fig. 4d
gene_symbol	CROSS.JTE	regu.adj.HepG2_JTE10.v.HepG2_DMSO
A1BG	-1.08746	DN
A1CF	-1.8625	NO
AAAS	-1.33985	NO
AAGAB	0.0911479	NO
AAMP	-2.8413	NO
AASDH	-3.05889	NO
AASS	-5.72792	NO
AATF	-4.85798	NO
ABAT	-2.9622	NO
ABCA1	-5.40939	NO
ABCA5	-4.64386	DN
ABCB4	-2.62449	DN
ABCC1	-4.98868	NO
ABCC2	-9.39017	DN
ABCC3	-3.67713	DN
ABCC4	-4.32193	NO
ABCC6	-2.41504	DN
ABCC6P1	-7.34873	NO
ABCC6P2	-7.74819	DN
ABCD3	-7.5157	UP
ABCD4	-6.24793	NO
ABCE1	-3.74416	NO
ABCG5	-3.99398	DN
ABCG8	-2.16993	DN
ABHD11	-5.58496	DN
ABHD15	-3.58496	DN
ABHD2	-5.24793	NO
ABHD3	0	UP
ABHD8	-3.24793	DN
ABI1	1.08246	UP
ABI2	-1.44746	UP
ABL1	-7.76818	NO
ABL2	-6.64386	UP
ABR	1.02346	NO
ABT1	-5.2854	DN
ABTB1	-3.80735	DN
ABTB2	1.71849	NO
AC002310.12	-5.88264	DN
AC002310.7	-6.50779	DN
AC004951.6	-7.09803	NO
AC005329.7	-2.3295	NO
AC007277.3	-6.35755	UP
AC009120.6	-7.7211	DN
AC016747.3	2.02975	DN
AC025171.1	0.454566	NO
AC099850.1	0.95109	NO
AC105760.2	-6.52356	NO
AC114730.3	4.05745	DN
AC127496.1	-6.24793	NO
AC159540.1	-5.78136	UP
ACAA2	-5.61471	NO
ACACA	-7.21917	NO
ACACB	-5.08746	NO
ACAD11	-1.67319	UP
ACADS	-5.22882	DN
ACADVL	-0.196397	DN
ACAP3	-5.93958	DN
ACAT1	-1.21501	UP
ACAT2	-0.871267	NO
ACBD3	-4.80735	NO
ACBD5	-2	UP
ACBD6	-6.93074	DN
ACD	-4.41504	DN
ACE2	-3.16993	NO
ACO1	-1.72247	DN
ACOT9	-5.35755	NO
ACOX2	-0.530515	NO
ACP1	-7.81378	NO
ACP2	1.14296	DN
ACP6	-6.75489	DN
ACSL5	-0.932886	NO
ACSM2B	-5.42626	NO
ACSS2	-2.23301	NO
ACSS3	-7.69349	NO
ACTA2	-5.70044	UP
ACTB	-9.5157	NO
ACTG1	-7.62205	NO
ACTL6A	-0.347923	NO
ACTN4	-5	NO
ACTR1A	-2.27633	DN
ACTR1B	-3.71049	DN
ACTR2	-1.72583	UP
ACTR3	-6.97728	NO
ACTR3C	-5.42626	NO
ACTR8	-0.383329	DN
ACVR2A	1.54432	UP
ADA	3.23947	NO
ADAL	-3.40599	DN
ADAM10	-4.64386	NO
ADAM11	-4.52356	DN
ADAM17	-1.78136	NO
ADAM1A	-3.70044	UP
ADAM22	-4.39232	DN
ADAMTS2	-6.37504	UP
ADAMTSL2	-5.39232	NO
ADAMTSL4	0.966833	DN
ADAMTSL5	-3.70044	DN
ADAP1	-0.116814	DN
ADAR	-6.7879	NO
ADAT1	-5.80735	DN
ADAT2	-7.13955	DN
ADCK5	2.1062	DN
ADCY10P1	-6.04439	UP
ADCY6	-6.52356	NO
ADCY7	1.69032	DN
ADD1	-2.29768	UP
ADH5	-3.03953	NO
ADI1	-3.64386	NO
ADIPOR2	-6.58496	NO
ADNP	-4.34792	NO
ADO	-4.24793	NO
ADORA2B	-0.704544	NO
ADPGK	-3.78136	NO
ADPRM	-1.22239	NO
ADRA2C	-3.52356	DN
ADRM1	0.872719	NO
AFAP1	-3.32193	NO
AFF1	-3.24793	NO
AFF4	-2.02975	NO
AFG3L1P	-7.7211	NO
AFG3L2	-4.35755	NO
AGA	-3	NO
AGAP1	-5.90689	UP
AGAP3	-8.08746	DN
AGAP4	-6.70044	NO
AGAP6	-7.97154	UP
AGAP7	-6.56986	NO
AGAP8	-5.26679	UP
AGFG1	-6.59991	UP
AGFG2	-9.22279	DN
AGGF1	-4	UP
AGK	-0.748461	NO
AGL	-4.16993	NO
AGPAT2	-3	DN
AGPAT5	-4.45943	DN
AGPS	-6.39232	UP
AGT	-8.05528	UP
AGTPBP1	-5	NO
AGXT	-2.5025	DN
AHCTF1	-5.97728	NO
AHCY	-9.54303	UP
AHI1	-5.24793	NO
AHR	-3.80735	NO
AHSA1	-3.59991	NO
AHSA2	-1.68891	DN
AIDA	-0.106915	UP
AIFM2	-2.1592	DN
AIFM3	-2.76081	DN
AIG1	-6.93074	DN
AIMP1	-5.49185	NO
AIP	-1.4245	NO
AK3	-2.67243	UP
AKAP12	1.12553	DN
AKAP13	1.71149	NO
AKAP14	-1.48543	UP
AKAP17A	-5.2854	NO
AKAP9	1.71049	NO
AKIP1	-6.50779	DN
AKIRIN2	-1.76939	UP
AKNA	-1.37197	DN
AKR1C1	-6.61961	DN
AKR1C2	1.39611	DN
AKR1C3	-6.93074	DN
AKR7L	-1.25634	UP
AKT1	-1.15024	UP
ALAS1	-4.52356	NO
ALCAM	-4.45943	NO
ALDH1A1	-6.08746	UP
ALDH1B1	-6.37504	DN
ALDH1L2	2.36257	NO
ALDH2	-6.31288	NO
ALDH3A2	-7.7211	NO
ALDH5A1	-6.47573	NO
ALDH7A1	-5.08746	NO
ALDH9A1	-1	NO
ALG10B	-3.16993	DN
ALG11	-5.35755	NO
ALG12	0	DN
ALG13	-4.49185	NO
ALG14	0.0565835	NO
ALG2	-5.55459	NO
ALG3	-7.48382	DN
ALG6	-0.289507	DN
ALKBH2	-1.26303	DN
ALKBH4	1.40439	NO
ALKBH6	-4.32193	NO
ALKBH7	0.696608	NO
ALLC	-6.47573	UP
ALMS1	-6.26679	DN
ALOX12P2	-5.16099	NO
ALPK2	-5.55459	NO
AMBP	-8.64386	NO
AMDHD1	-3.80735	DN
AMDHD2	-7.37793	DN
AMFR	-5.80735	UP
AMH	-4.31389	UP
AMMECR1	-1.926	UP
AMN	-1	DN
AMN1	-1.22239	NO
ANAPC1	-7.7879	NO
ANAPC10	-4.85798	UP
ANAPC13	-5.80735	NO
ANAPC7	-7.75489	DN
ANK2	-3.07529	NO
ANKAR	-1.58496	UP
ANKDD1B	-0.36257	UP
ANKFY1	-3.29278	NO
ANKH	1.84503	UP
ANKLE1	-4.79008	UP
ANKLE2	-2.00836	NO
ANKMY1	-8.10329	DN
ANKMY2	-4.52356	NO
ANKRA2	-2.32193	NO
ANKRD1	-1.91073	DN
ANKRD11	-1.96758	UP
ANKRD13A	-0.0347654	NO
ANKRD13B	-3.90689	NO
ANKRD13C	-4	UP
ANKRD27	0.0721498	DN
ANKRD28	-1.94753	UP
ANKRD40	0.381871	NO
ANKRD46	-6.84549	UP
ANKRD54	-0.758992	NO
ANKRD9	-2.48543	DN
ANKS3	1.03213	NO
ANKS4B	-6.45943	DN
ANKZF1	-3.01495	DN
ANLN	-4.9542	NO
ANO7	0.431716	DN
ANO8	-1.54749	DN
ANP32A	-6.22882	UP
ANP32E	-4.08746	NO
ANPEP	-8.02237	NO
ANTXR1	2.82443	NO
ANXA11	-7.31288	NO
ANXA2	-4.90689	UP
ANXA9	-1.79355	NO
AP000253.1	-3.32193	UP
AP000487.5	-0.568284	DN
AP1AR	-1.70044	NO
AP1S1	-4.35755	NO
AP1S2	0	NO
AP2A2	-7.57743	NO
AP3B1	-6.42626	UP
AP3D1	-9.10329	NO
AP3M1	-2.48543	DN
AP3M2	-5.2854	DN
AP3S1	-5.04439	UP
AP4E1	-3.70044	UP
AP4S1	1.67319	NO
AP5Z1	-5.89077	DN
APBB2	-4.58496	DN
APEH	-2.30851	DN
APEX1	-1.36854	NO
APEX2	-5.97728	DN
APH1A	-5.30378	DN
APIP	-4.16993	NO
APLP1	0.652077	UP
APMAP	-8.28077	NO
APOA1	-6.24031	NO
APOA2	-9.46557	NO
APOC3	1.35364	DN
APOL1	0.321928	DN
APOO	-3.58496	NO
APP	-4.9542	UP
APPL1	-2.80735	NO
APPL2	1.09954	DN
APRT	-0.116058	DN
APTX	-7.59991	DN
AQP7	-1.58496	NO
AQP7P3	-3	NO
AQP8	-3.16993	UP
AQR	-7.22882	UP
ARF1	-2.8365	UP
ARF4	-1.66297	NO
ARF6	-5	DN
ARFGEF1	-0.874469	NO
ARFIP1	-5.55459	DN
ARFRP1	-1.72362	DN
ARG2	3.83794	NO
ARHGAP1	-0.212994	NO
ARHGAP10	-4.45943	NO
ARHGAP12	-4.45943	NO
ARHGAP17	-1.68684	NO
ARHGAP21	-6.24793	NO
ARHGAP26	-6.32193	NO
ARHGAP33	-1.22948	NO
ARHGAP4	-5.45943	NO
ARHGAP44	2.42321	NO
ARHGAP5-AS1	-0.584963	DN
ARHGEF1	-5.32193	DN
ARHGEF11	-5.2854	NO
ARHGEF16	-3.47805	DN
ARHGEF18	-5.72792	DN
ARHGEF2	-1.22239	NO
ARHGEF26	1.9542	NO
ARHGEF40	-0.459432	DN
ARHGEF5	-2.80735	NO
ARID1B	-6.37504	UP
ARID2	-0.807355	UP
ARID5A	-0.423808	DN
ARL1	-5.72792	NO
ARL14EP	-5.08746	NO
ARL16	-1.6865	DN
ARL17B	0.263034	NO
ARL2BP	1.79256	NO
ARL3	-2.58496	UP
ARL4A	-5.08746	UP
ARL6IP5	-3	UP
ARL6IP6	-5.04439	NO
ARL8A	-3.16993	NO
ARMC10	-1.26303	NO
ARMC7	0.83399	NO
ARMCX3	-5.80735	DN
ARMCX6	-3.80735	NO
ARPC4	-7.80735	DN
ARPC5L	-2.30581	UP
ARRB1	-5.55459	DN
ARRDC2	-4.39232	NO
ARSA	-4.85798	DN
ARSD	0.395929	DN
ARSG	-0.73016	DN
ART4	-1.58496	UP
ARV1	-3.16993	UP
ARVCF	-0.186878	DN
ASAH1	-4.18982	NO
ASAH2	-3.58496	NO
ASAH2B	-3.58496	DN
ASAP2	-0.128324	NO
ASB1	-8.68299	NO
ASB13	-5.52356	UP
ASB16-AS1	-7.83289	DN
ASB4	-5	DN
ASB8	-2.32193	UP
ASB9	-3	NO
ASCC2	-7.26679	NO
ASF1A	-0.704544	UP
ASH1L	-0.0565835	UP
ASH2L	-6.43463	NO
ASMTL-AS1	-3.48113	NO
ASNS	-4.80735	NO
ASPRV1	-5.2854	UP
ASPSCR1	-7.58747	DN
ASS1	-4.35755	NO
ASTN2	-6.32193	DN
ASXL1	-5.12009	DN
ATAD1	-5.97728	NO
ATAD2B	-6.10852	NO
ATAD5	0.163499	UP
ATF2	-5.32193	NO
ATF4	-7.27146	NO
ATF5	-3.58496	NO
ATF6	-3.16993	UP
ATF6B	-3.70044	NO
ATF7IP	-4.24793	NO
ATF7IP2	-3.27612	NO
ATG13	-3.65208	DN
ATG14	0.049753	NO
ATG2B	-3.70044	NO
ATG4C	-4	UP
ATG4D	0.357552	DN
ATG5	-4.16993	NO
ATG7	2.9419	UP
ATG9A	-4.37126	DN
ATIC	-8.26209	DN
ATL2	-6.2854	UP
ATM	-4.49825	NO
ATMIN	-1.48543	NO
ATOX1	-5.2854	NO
ATP11A	-6.47573	NO
ATP11B	0	NO
ATP1A1	-3.72792	NO
ATP1B3	-0.568284	NO
ATP2A2	-2.04103	NO
ATP6V0D1	-5.29768	UP
ATP6V0E2-AS1	-2.48113	DN
ATP6V1D	-0.881356	DN
ATP6V1E1	-6.93074	NO
ATP6V1E2	-3.32193	NO
ATP7B	-7.96578	DN
ATP8B3	-3.32193	DN
ATRIP	-0.639824	NO
ATRN	-6.30378	UP
ATRX	-5.08746	NO
ATXN1	-5.70044	NO
ATXN10	-8.36194	NO
ATXN1L	-4.2854	UP
ATXN2	-5.90689	NO
ATXN2L	-7.35535	UP
ATXN7L3	-0.632268	DN
ATXN7L3B	-4.20945	NO
AUH	-6.70044	NO
AUNIP	-3.39993	DN
AURKA	-2.63662	NO
AVEN	-5.78136	NO
AVIL	0.387023	UP
AVPI1	-1.51658	DN
AXIN1	-6.42626	NO
AXIN2	-7.67948	UP
AZI2	-0.415037	NO
AZIN1	-5.20945	UP
B3GALNT2	-1.08246	NO
B3GALT6	-1.74723	DN
B3GAT3	-6.72792	NO
B3GNT2	-5.2854	UP
B3GNT3	-4	DN
B3GNT8	-0.216811	DN
B3GNT9	3.64725	DN
B3GNTL1	1.2704	DN
B4GALT2	-3.58496	DN
B4GALT3	-0.373458	DN
B4GALT4	-4.58496	NO
B4GALT6	-1.22239	NO
B4GALT7	-6.64386	DN
B9D1	0.060121	DN
BAAT	-7.32193	UP
BACH1	-6.76818	UP
BAD	1.98606	DN
BAG1	-6.80735	NO
BAG2	-2.04439	NO
BAG5	-3.64386	NO
BAG6	-2.32193	DN
BAIAP2	-1.38565	DN
BAK1	-4.61471	DN
BAMBI	-4.39232	UP
BANP	-7.10852	NO
BAP1	-2.2716	DN
BARD1	-5.2854	UP
BBC3	-0.695145	UP
BBIP1	0.678072	DN
BBS2	1.14886	UP
BBS4	-0.788496	DN
BBX	-3.16993	NO
BCAP31	-7.19967	NO
BCAR1	-7.67596	DN
BCAS4	-1.44057	DN
BCAT2	-4.90689	NO
BCCIP	-0.938599	NO
BCKDHB	-4.16993	UP
BCL2L1	-7.53657	NO
BCL2L11	-6.02237	NO
BCOR	-5.20945	UP
BCORL1	-3.08746	NO
BCR	-6.44294	DN
BCRP3	-6.2854	NO
BCS1L	-0.074547	DN
BDH1	-6.35755	NO
BEND3	-6	UP
BET1L	-7.26679	DN
BFAR	-7.32193	NO
BID	-0.178337	UP
BIK	0.932886	NO
BIN3	-0.142604	DN
BIRC2	-6.12928	DN
BLCAP	-9.5411	NO
BLOC1S3	-5.75489	DN
BLOC1S5	-6.18982	NO
BLVRA	-5.88264	DN
BLZF1	-3.58496	NO
BMF	-4.45943	NO
BMP1	-3.39232	NO
BMPR1A	-5.88264	NO
BNIP1	-4.52356	NO
BNIP3L	-3.16993	UP
BOD1	-6.52356	NO
BOLA1	-0.628031	DN
BOLA3	-3.45943	UP
BOLA3-AS1	0.0780025	DN
BOP1	-0.493815	DN
BPHL	-1.82312	NO
BPTF	-5.45943	NO
BRAT1	-4.70044	NO
BRCA1	-6.71425	NO
BRCA2	-0.0430687	NO
BRD7	-3.15094	NO
BRF2	-6.70044	NO
BRWD1-AS1	-4.39232	NO
BSDC1	-2.31259	UP
BTAF1	-7.21917	NO
BTBD10	-4.24793	NO
BTBD19	-6.04439	DN
BTBD2	2.20256	NO
BTBD7	-2.72247	UP
BTBD9	3.87036	DN
BTD	-6.08746	DN
BTF3	-6.47573	UP
BTG2	-6.32193	NO
BTG3	4.20387	DN
BTRC	-3.05889	DN
BUB1B	-6.04439	NO
BYSL	-4.02237	NO
BZW1	-6.33985	UP
C10orf12	-7.87036	NO
C10orf88	-5.04439	NO
C10orf95	3.14684	NO
C11orf1	-4	NO
C11orf49	3.34577	NO
C11orf58	0.824428	NO
C11orf71	-3.90689	DN
C11orf80	1.08246	NO
C11orf95	-1.18641	NO
C12orf43	0.521537	DN
C12orf45	-5.24793	DN
C12orf60	0.652077	NO
C12orf65	0.499571	NO
C12orf66	-2.32193	NO
C12orf73	0.438884	DN
C12orf76	-1.51457	NO
C14orf119	-6.55459	DN
C16orf13	-1.63005	DN
C16orf46	-2.45943	UP
C16orf86	2.02237	UP
C17orf100	-3.49185	NO
C17orf67	-3.58496	DN
C17orf75	-3.45943	DN
C17orf80	-3.558	UP
C18orf21	-0.910733	DN
C19orf12	-3.16993	NO
C19orf25	-5.24793	DN
C19orf44	1.28798	DN
C19orf48	-9.64024	DN
C19orf67	-0.691878	DN
C19orf73	2.08746	DN
C1D	-2.58496	NO
C1GALT1	-3.90689	NO
C1orf122	-0.696608	DN
C1orf131	-4.85798	UP
C1orf162	-5.88264	UP
C1orf174	-3.40599	UP
C1orf198	-5.08746	NO
C1orf226	-6.47573	NO
C1orf35	-0.537028	NO
C1QBP	-0.523562	UP
C1R	-4.24793	UP
C1RL-AS1	0.472068	DN
C20orf27	-7.82018	NO
C20orf96	-6.24793	DN
C21orf58	-4.47897	NO
C22orf29	-6.38658	DN
C2orf27A	-2.32193	UP
C2orf27B	-2.32193	UP
C2orf49	-5.08746	NO
C2orf69	-0.652077	UP
C2orf76	-3.70044	UP
C3orf52	-3.16993	DN
C3orf62	-6.74147	UP
C3orf70	-3.45943	UP
C4orf3	-2.18763	NO
C4orf46	-3	UP
C5orf30	-3	UP
C6orf120	3.18442	DN
C6orf132	-0.289507	DN
C6orf136	1	DN
C6orf226	2.5518	DN
C6orf48	-4.85798	NO
C7orf50	-6.32193	DN
C8A	-3.32193	UP
C8orf31	-4	DN
C8orf44	-6.22882	UP
C8orf82	0.167457	DN
C9orf116	1.37851	DN
C9orf147	3.48308	NO
C9orf16	1.40939	NO
C9orf85	-4.39232	NO
CAB39L	-2.32193	NO
CABLES2	2.39294	DN
CACFD1	-0.0181473	DN
CACNA1H	-7.52356	DN
CACNA2D4	-1.72935	DN
CACYBP	-0.584963	NO
CAD	-8	NO
CADM1	-3	NO
CADPS2	-4.32193	UP
CALM3	-6.37504	NO
CALML4	1.03103	NO
CAMK1	1.46713	NO
CAMK2D	-6.22882	NO
CAMKK2	-3.62205	NO
CAMSAP1	-5.80735	NO
CAMSAP3	-2.08944	NO
CAP1	-1.22882	NO
CAPN10	-7.17991	NO
CAPN12	3.41825	DN
CAPN2	2.58496	UP
CAPNS1	-7.39232	DN
CAPZA2	-5	UP
CAPZB	-3.87699	NO
CARD8	-3.05889	DN
CARD9	-4.61471	DN
CARHSP1	1.83274	DN
CARS2	0.0347654	NO
CASC9	-4.08746	UP
CASD1	-5.58496	DN
CASK	-4.80735	UP
CASKIN2	-1.02975	NO
CASP16	-0.917538	DN
CASP6	-3.41504	UP
CASP8	-1.86394	DN
CASP9	-4	NO
CAST	-1	NO
CASZ1	0.932886	NO
CAT	-4.9542	UP
CATSPER2P1	-4.08746	NO
CATSPER3	-2.75002	NO
CBFA2T2	3.39091	NO
CBL	-3.32193	NO
CBLB	-4.9542	NO
CBLL1	-5.12928	UP
CBLN3	-3.70044	NO
CBR1	-4.39232	NO
CBX1	-2.53051	UP
CBX2	-4.52356	DN
CBX8	-5.83289	NO
CC2D1A	-6.16993	DN
CC2D1B	0.321928	DN
CCAR2	-1.74624	UP
CCDC117	-4.20945	NO
CCDC12	-7.11894	NO
CCDC120	-0.0703893	DN
CCDC125	-0.403356	NO
CCDC127	-6.71425	UP
CCDC137	-4.73697	NO
CCDC138	-5.78136	UP
CCDC144NL	-7.59991	NO
CCDC146	-1.83007	UP
CCDC150	-4.48113	NO
CCDC167	0.792558	NO
CCDC17	-2.59323	UP
CCDC18	-1.45943	UP
CCDC34	-5.75489	NO
CCDC43	-7.01123	DN
CCDC66	-0.398549	NO
CCDC68	-2.80735	DN
CCDC8	-3.27302	DN
CCDC85B	1.12553	DN
CCDC88A	-1.61667	DN
CCDC90B	-1.848	DN
CCDC92	-6.02237	UP
CCDC93	-4.73697	NO
CCDC97	0.762961	DN
CCHCR1	-4.90689	NO
CCL15	-5.78136	DN
CCM2	-5.75489	UP
CCNA2	-0.491853	NO
CCNB1	-6.53916	DN
CCNB2	0.165059	DN
CCND1	-1.97728	NO
CCND3	2.53172	DN
CCNDBP1	-4.24793	NO
CCNE2	1.32193	UP
CCNG1	-4.76553	NO
CCNH	-1.4361	DN
CCNI	-1.64636	NO
CCNJ	0.830075	UP
CCNJL	-4.45943	DN
CCNT2	-6.37504	UP
CCNYL1	3.12928	NO
CCT2	-6.47573	NO
CCT5	-4.03342	NO
CCT6B	-2.80735	NO
CCT6P3	-2.54649	DN
CCT7	-3.33092	NO
CCT8	-1.66985	UP
CCZ1	-2.32193	UP
CCZ1B	-1.82597	UP
CD151	0.388854	DN
CD164	-4.72792	UP
CD27-AS1	-3.70044	DN
CD276	-6.47573	NO
CD320	-7.42626	NO
CD36	-3	NO
CD40	-4.08746	DN
CD46	-4.67948	UP
CD63	-0.494765	NO
CD74	5.01495	NO
CD99L2	1.80735	NO
CDADC1	-2.16993	DN
CDAN1	-1.36923	DN
CDC14B	-3.9542	NO
CDC20	-0.495957	DN
CDC26	-0.395929	NO
CDC37L1	3.20945	NO
CDC40	-4.08746	UP
CDC42	-6.16993	UP
CDC42BPA	-2.11548	DN
CDC42BPB	0.431339	DN
CDC42EP1	-5.57491	DN
CDC42SE1	-1.20163	NO
CDC42SE2	2.6746	NO
CDC45	-6.97728	DN
CDC7	-4.39232	NO
CDC73	-4.80735	NO
CDCA2	-6.59991	UP
CDCA3	0.297681	DN
CDCA4	-8.24793	NO
CDCA7	-7.08746	NO
CDCA8	-6.18982	NO
CDH15	3.74416	DN
CDH16	-0.222392	NO
CDH24	-3.58496	NO
CDHR2	-3.52356	DN
CDHR3	-4.52356	UP
CDIP1	-1.00856	NO
CDIPT	-3.0199	DN
CDK1	-5.88264	UP
CDK10	-0.972779	DN
CDK11A	-2.92992	UP
CDK11B	-2.37993	NO
CDK12	-6.24793	NO
CDK13	-2.71049	NO
CDK17	-5.39232	NO
CDK18	-7.29462	DN
CDK5	-0.912537	DN
CDK5R1	-3.09954	NO
CDK5RAP1	-7.61471	NO
CDK5RAP3	-8.43879	DN
CDK7	-1.11548	UP
CDKL1	2.12928	NO
CDKN1C	-3.90689	NO
CDKN2AIP	-3.03953	UP
CDKN2AIPNL	0.155278	NO
CDKN3	-0.120294	NO
CDON	-4.24793	NO
CDPF1	0.756729	NO
CDR2	-7.79442	NO
CDS2	-7.75489	NO
CDT1	-0.830075	DN
CDV3	-4.88264	NO
CDYL	-4.08746	NO
CEBPD	0.912537	DN
CEBPG	-5.45943	NO
CELP	-3.70044	UP
CELSR1	4.36146	NO
CELSR2	1.62803	NO
CENPBD1	-0.652077	DN
CENPJ	-5.32193	NO
CENPL	-5.42626	NO
CENPO	-7.71081	DN
CENPT	-6.7879	DN
CENPV	0.874469	NO
CENPW	-4.90689	DN
CEP120	-3.80735	DN
CEP128	-5	DN
CEP164	-6.14975	DN
CEP192	-5	DN
CEP250	-6.3837	DN
CEP41	-4.32193	UP
CEP57	-1.47999	NO
CEP70	-3	NO
CEP72	-6.39232	DN
CEP95	-2.21883	NO
CEPT1	-5.12928	NO
CERK	-2.03562	UP
CERS1	2.90046	DN
CERS2	-2.54157	NO
CERS4	-4.10992	DN
CERS5	-0.298081	DN
CES1	-3.90689	DN
CFD	2.07529	DN
CFL1	-7.64386	NO
CGGBP1	-4.75489	DN
CGREF1	3.37156	DN
CHAF1A	-5.32992	NO
CHAF1B	-6.12928	DN
CHCHD3	-5.9542	UP
CHCHD4	-3.52356	NO
CHCHD5	-5.16993	DN
CHCHD7	-4.90689	NO
CHD1	-5.12928	UP
CHD1L	-7.24793	NO
CHD2	-7.97728	NO
CHD3	0	DN
CHD7	-5.90689	NO
CHD9	-4.58496	UP
CHDH	-8.40514	NO
CHID1	-2.31034	DN
CHKA	-4.15721	NO
CHML	-5.35755	DN
CHMP1A	-2.60145	NO
CHMP2A	0.122484	NO
CHMP3	-4.58496	NO
CHN1	-2.58496	DN
CHORDC1	-5.83289	DN
CHPF	-5.3147	DN
CHPF2	-5.67243	DN
CHPT1	-7.09803	NO
CHRAC1	-0.206451	NO
CHRNA10	-6.47573	UP
CHRNE	2.40939	NO
CHST13	-0.782409	NO
CHST14	-4.52356	NO
CHST3	-6.32193	DN
CHST7	-1	UP
CHSY1	-5.20945	NO
CHTF8	-1.05247	DN
CHURC1	-1.23447	UP
CIAO1	-0.605721	DN
CIAPIN1	-6.39232	NO
CIB1	-2.9542	NO
CIC	-2.98793	DN
CIDEB	5.57743	DN
CILP2	-6.30378	UP
CIR1	-5.32193	NO
CISD2	-1.87447	NO
CISH	-0.584963	NO
CIT	-4.90689	NO
CITED4	-2.80735	DN
CIZ1	-4.56478	DN
CKAP2L	-0.678072	UP
CKAP5	1.23447	NO
CKB	2.70044	DN
CKMT2-AS1	0.499571	NO
CLASRP	-5.25424	NO
CLCC1	-2.49476	DN
CLCF1	-0.847997	DN
CLCN2	-3.48543	NO
CLCN3	-2.39232	NO
CLCN4	-3.45943	NO
CLCN5	-5.12928	DN
CLCN6	-6.36194	NO
CLDN15	-2.88452	UP
CLDN2	1.68806	NO
CLDN4	-1.18442	DN
CLDN6	-1.80735	NO
CLDND1	-3.16993	NO
CLEC18A	-2.74543	UP
CLEC18B	-3.48727	UP
CLEC18C	-2	NO
CLEC2D	-6.40939	NO
CLIC1	-6.33985	NO
CLINT1	-0.678072	NO
CLK1	-4.80735	NO
CLK3	-0.256637	NO
CLMN	-0.584963	DN
CLN5	-1.10692	UP
CLNS1A	-5	NO
CLOCK	1.1635	UP
CLTA	-5.03342	NO
CLTB	-0.973033	DN
CLTC	-0.531851	NO
CLUAP1	-5.32193	DN
CLUH	-2.31342	NO
CLYBL	-4.24793	DN
CMAS	-2.80735	NO
CMBL	-4.39232	UP
CMC1	-1.76553	NO
CMPK1	-3.9542	UP
CMTM3	0.227806	DN
CMTM4	-0.909235	NO
CMTM6	1.52356	NO
CMTM7	-4.9386	DN
CMTR1	-1.40372	DN
CNIH1	-4.32193	NO
CNIH2	1.9386	NO
CNIH4	1.76553	NO
CNKSR3	-6.84549	UP
CNN3	-4.58496	UP
CNNM1	-1	DN
CNNM2	-1.94342	DN
CNNM3	-2.19907	DN
CNOT1	-3.43888	NO
CNOT11	-0.235378	DN
CNOT3	-1.8625	DN
CNOT4	-5.55459	UP
CNOT6	-4.80735	UP
CNOT6L	-3.32193	UP
CNOT7	-1.24101	NO
CNOT8	-2.38702	NO
CNTNAP1	1.42626	DN
CNTRL	2.35364	DN
COA1	-0.5025	NO
COA3	1.93391	DN
COA4	-3	DN
COA5	-1	NO
COA6	-2.12928	NO
COG2	-3.1565	DN
COG3	-5.85798	DN
COG4	-2.69141	NO
COG5	-3.72247	DN
COG7	-6.22882	NO
COL20A1	-4.08746	UP
COL2A1	-1.58496	UP
COL4A5	-6.49185	NO
COL4A6	-1.5025	UP
COL9A2	-2.83399	DN
COLCA1	-2.80735	NO
COLGALT1	-6.04439	NO
COLGALT2	1.74147	NO
COMMD10	-5.75489	NO
COMMD5	-4.152	DN
COMMD9	-5.24793	NO
COMTD1	-1.74846	DN
COPB2	-1.42146	DN
COPG2	-0.736966	NO
COPRS	-5.80735	NO
COPS4	-1.48543	UP
COPS6	0.453718	NO
COPS7A	-6.22882	NO
COPS7B	-7.37504	UP
COPS8	-5.85798	NO
COPZ1	-6.80735	UP
COQ10A	4.17991	DN
COQ10B	-3.16993	UP
COQ4	-7.49985	DN
COQ5	-3.20945	NO
COX10	-6.06609	NO
COX10-AS1	-5.75489	NO
COX11	-0.85726	NO
COX14	-5.58496	DN
COX17	-5.12928	NO
COX19	-7.61839	NO
COX20	3.9349	DN
COX5B	-2.6845	NO
COX6A1	-2.52356	UP
COX6C	-1	UP
COX7A2L	2.04985	UP
CPB2-AS1	-1.45943	NO
CPEB3	2.22239	NO
CPNE1	-9.63118	NO
CPNE3	-3.70044	UP
CPOX	-4.39232	NO
CPPED1	-8.11374	DN
CPQ	-5.04439	NO
CPS1	-6	NO
CPSF1	-3.81203	DN
CPSF4	0.703018	DN
CPSF7	-3.57693	UP
CPT1C	-5.61471	UP
CPT2	2.36923	UP
CPVL	1.09954	UP
CRADD	-4.58496	NO
CRAT	-0.678072	DN
CRB3	-5.42626	DN
CREB3L3	-1.80735	NO
CREB3L4	1.94555	DN
CREBL2	-4.75489	DN
CREBZF	-4.41504	DN
CRELD1	-2.24793	NO
CRHR1-IT1	-4.64386	NO
CRIM1	-0.748461	NO
CRIP3	-0.932886	NO
CRIPAK	-5.64386	DN
CRLF1	-1.25873	DN
CRLF3	3.72048	DN
CRLS1	-5.91886	UP
CRNKL1	0.316027	DN
CROCCP3	-0.523562	NO
CROT	-0.36257	NO
CRTAP	-6.61471	NO
CRTC1	-6.78136	DN
CRYAA	-2.41093	NO
CRYBB2	-3.90689	NO
CRYBG3	0.277534	UP
CRYZL1	-4.80735	DN
CS	-6.65821	NO
CSAD	-5.67243	DN
CSE1L	-5.52356	NO
CSGALNACT2	-4.52356	NO
CSNK1A1	-7.19967	NO
CSNK1D	2.74753	DN
CSNK1G2	-6.56986	NO
CSNK1G3	-4.45943	UP
CSNK2B	-6.72792	NO
CSPP1	-0.0565835	UP
CSRNP1	-3.29768	DN
CSRNP2	2.58496	DN
CSTB	0.485427	NO
CSTF2	-4.24793	DN
CSTF2T	-3.16993	NO
CSTF3	-3.51457	UP
CTB-89H12.4	-7.45943	NO
CTBP2	2.63559	UP
CTC-459F4.3	-5.80735	NO
CTD-2017D11.1	-6.72792	NO
CTD-2036P10.3	0.289507	NO
CTD-2054N24.2	-4.90689	UP
CTD-2568A17.1	-6.40939	NO
CTD-2600O9.1	0.447459	NO
CTD-2619J13.8	-4.24793	DN
CTD-3088G3.8	-3.45943	UP
CTDSPL2	-1.09954	NO
CTIF	-4.20387	DN
CTNNA1	-1.13516	UP
CTNNAL1	-3.64386	NO
CTNNB1	-0.210897	NO
CTPS2	-6.37504	NO
CTR9	-4.75489	NO
CTSB	3.92405	NO
CTSH	2.25239	NO
CTSZ	3.44846	NO
CTTN	-7.46352	UP
CTTNBP2NL	-4.75489	NO
CTU2	1.1896	DN
CUEDC2	2.90046	DN
CUL1	-1.16993	NO
CUL7	0.303676	DN
CUL9	1.47393	NO
CUTA	-3.56768	NO
CUZD1	-3.58496	NO
CWC15	-4.9542	NO
CWC27	-4.39232	UP
CXADR	-5.96578	DN
CXCL16	0.556393	NO
CXorf38	-4.45943	NO
CYB561D1	-3	DN
CYB561D2	1.97199	DN
CYB5A	-5.9542	UP
CYB5B	-7.99435	NO
CYB5D2	0	DN
CYB5R3	-6.56986	DN
CYC1	-0.896622	DN
CYFIP1	-0.67423	UP
CYLD	-3.16993	UP
CYP11A1	-3.70044	UP
CYP26B1	-3.45943	UP
CYP27B1	-1.77052	NO
CYP2C8	-3	UP
CYP2W1	-1.54628	DN
CYP4F2	-4.42626	NO
CYTH2	-7.45121	DN
CYTH3	0.514573	NO
DAAM1	0.473931	NO
DAB2IP	-6.61471	NO
DAD1	-6.87036	UP
DAG1	-6.04439	NO
DAGLB	1.80735	DN
DALRD3	3.10188	DN
DANCR	-7.70736	NO
DAP	-6.50779	UP
DAPK3	-6.18982	DN
DAZAP2	-1.20645	NO
DBIL5P2	-2.90689	NO
DBN1	-3.58496	DN
DBNDD1	1.62532	DN
DBNL	-3.52725	DN
DBP	1.074	DN
DCAF10	1.15528	UP
DCAF15	-2.24393	NO
DCAF4	-3.58496	UP
DCAF5	-5.64386	NO
DCAF6	-5.52356	UP
DCAF8	-3.83289	NO
DCBLD2	0.289507	NO
DCDC2	-6.2854	NO
DCLRE1A	-3.16993	UP
DCLRE1B	-3.80735	UP
DCLRE1C	0.721699	NO
DCTD	-4.29768	DN
DCTN6	-3.80735	NO
DCTPP1	-2.91045	NO
DCUN1D1	-1.90689	NO
DCUN1D3	-0.155278	UP
DCUN1D4	-4.39232	NO
DCXR	-7	DN
DDAH2	-5.90689	UP
DDB2	-2.11548	DN
DDHD2	-0.427421	NO
DDIT4	-5.94251	DN
DDN	-4.39232	NO
DDO	-4.32193	NO
DDOST	-4.87447	NO
DDX11	-8.02791	NO
DDX11-AS1	-4.24793	NO
DDX11L2	1.43741	NO
DDX18	-5.9542	NO
DDX19A	-2.13327	DN
DDX20	-5.52356	UP
DDX23	-7.25739	UP
DDX24	-5.59991	NO
DDX27	-1.33787	DN
DDX31	-6.26679	DN
DDX39A	-7.40939	UP
DDX3Y	-5.78136	NO
DDX42	-1.77323	NO
DDX49	-1.57116	DN
DDX51	2.12	DN
DDX55	-2.96578	DN
DDX58	2.22239	DN
DEAF1	3.36405	DN
DECR1	-5	UP
DEDD2	-6.37504	NO
DEF8	-1.75743	NO
DEGS1	-4.90689	UP
DEK	-2.83872	UP
DENND1A	-6.89482	DN
DENND1B	-3.32193	NO
DENND3	-4.64386	DN
DENND4C	1.28951	NO
DENND5A	-6.42626	NO
DEPDC1B	-5.64386	NO
DEPDC4	-0.710493	NO
DEPDC5	-6.16993	DN
DERA	-5.20945	NO
DERL1	-4.75489	UP
DEXI	-6.47573	UP
DFFA	-4.03562	DN
DFFB	-1.72583	UP
DGCR11	-6.89482	NO
DGCR2	-8.10852	NO
DGCR6L	-5.39232	NO
DGKD	-1.01886	NO
DGKE	-0.387023	UP
DGKK	-3.32193	NO
DGKQ	-1	DN
DHCR24	-9.71768	NO
DHFRL1	-3.80735	DN
DHODH	-2.45943	DN
DHRS12	1.91312	UP
DHRS2	-9.224	UP
DHRS3	-5.58496	DN
DHRS7B	-0.423808	DN
DHRSX	-5.2854	DN
DHX30	-0.736966	DN
DHX34	-7.43463	DN
DHX35	-7.26679	NO
DHX36	-5.9542	UP
DHX38	-2.44184	NO
DHX57	-1.22239	NO
DHX8	0.70044	NO
DHX9	-6.55459	UP
DIAPH1	-5.54226	UP
DIAPH2	-2.80735	DN
DIAPH3	-3.58496	NO
DICER1-AS1	-0.415037	UP
DIMT1	0.823122	DN
DIO1	0.664816	NO
DIP2A	-5.20945	DN
DIP2C	-3.16993	DN
DIS3L	-1.558	NO
DISC1	-6.24793	NO
DISP1	-4.45943	UP
DKC1	-5.72792	NO
DKK1	-3.80735	DN
DKK4	1	DN
DLC1	-6.30378	NO
DLD	0.665581	NO
DLEU1	-7.90689	NO
DLG3	-4.80735	NO
DLG5	-8.01681	DN
DLG5-AS1	-3.32193	DN
DLGAP5	-4.80735	DN
DLST	-4.20163	UP
DLX6	-4.39232	NO
DLX6-AS1	-5.83289	NO
DMAP1	0.584963	DN
DMTF1	-2.15433	NO
DMXL2	-4.39232	NO
DNAAF2	-2.67807	NO
DNAJA1	-3.37851	NO
DNAJA2	-4.18982	UP
DNAJA3	-5.09803	NO
DNAJB12	-5.49185	DN
DNAJB13	-0.667425	NO
DNAJB2	-6.16993	DN
DNAJB6	-6.84549	UP
DNAJB9	-5	NO
DNAJC1	-3.24793	DN
DNAJC10	-6.10852	NO
DNAJC11	-2.04629	NO
DNAJC13	-2.65208	NO
DNAJC14	-6.08746	DN
DNAJC15	-5.52356	NO
DNAJC17	-1.43942	NO
DNAJC19	0.584963	DN
DNAJC21	-6.04439	NO
DNAJC3	1.69032	UP
DNAJC30	-2.60666	DN
DNAJC5	-5.33539	DN
DNAJC7	-3.56224	NO
DNAJC9	-4.8357	NO
DNAL1	0.459432	UP
DNAL4	-3.58496	UP
DNASE1L1	3.24793	NO
DNASE2	-0.485427	NO
DND1	0.561879	NO
DNHD1	-1.10962	UP
DNM1L	0.514573	NO
DNM2	-4.44846	DN
DNMBP	-1.15754	NO
DNPH1	-2.14296	DN
DNTTIP2	-5.2854	UP
DOC2GP	1.66297	NO
DOCK7	0.296982	NO
DOK4	1.27208	NO
DOK7	1.4344	UP
DOLK	-1.64981	DN
DOLPP1	-4.18322	NO
DONSON	-0.665581	DN
DOT1L	-1.17412	DN
DPCD	0.807355	DN
DPEP1	-2.41504	NO
DPF1	1.26303	NO
DPH3	-4.24793	UP
DPH5	0.187627	NO
DPH6	-4.9542	NO
DPM3	-1.18057	DN
DPP4	-6.61471	NO
DPP7	-1.43494	NO
DPY19L1	-4.45943	NO
DPY19L1P2	-4.08746	NO
DPYSL2	-5.67243	UP
DPYSL4	0.774933	DN
DQX1	-2.87883	DN
DRAM1	-5.45943	NO
DRC1	-2.80735	NO
DRD4	-2.98185	NO
DROSHA	-6.67243	NO
DSCR9	-3.20716	NO
DSTN	0.0418202	UP
DTD1	-4.39232	UP
DTNBP1	0.447459	UP
DTWD1	-5.58496	NO
DTWD2	-2.73697	DN
DUS1L	-1.01421	DN
DUSP1	-4.24793	DN
DUSP14	-0.36257	UP
DUSP16	-0.754888	NO
DUSP5P1	-7.08746	NO
DUSP8	-3.45943	NO
DUSP9	-8.17991	NO
DUT	-5.08746	UP
DVL1	-5.01919	DN
DVL2	-5.5025	DN
DXO	2.82782	DN
DYNC1H1	-7.2854	DN
DYNC1I2	-4.87036	DN
DYNC2LI1	1.53051	DN
DYNLL1	-3.18763	NO
DYNLT1	0.263034	NO
DYRK1A	-6.45943	NO
DYRK1B	-7.26209	UP
DYRK2	-4.52356	NO
DYRK4	-4	NO
DZANK1	-3.32193	NO
DZIP3	-4.58496	NO
E2F6	-6.79442	NO
EAF1	-2.66297	UP
EBAG9	-3.70044	NO
EBLN2	-6.58496	UP
EBNA1BP2	-4.42626	NO
EBPL	-5.88264	UP
ECD	-6.78136	DN
ECHDC1	-0.943416	NO
ECHDC2	-6.42626	DN
ECI1	-3.62449	DN
ECT2	-5.39232	NO
EDA	-5.12928	DN
EDA2R	-4.58496	UP
EDC3	-1.7028	NO
EDEM1	-6.14975	NO
EDEM3	-3.80735	UP
EDF1	-1.24917	DN
EEA1	-3.32193	NO
EEF1A1	-8.56605	UP
EEF1B2	-6.22882	NO
EEFSEC	-6.26679	NO
EEPD1	-6.52356	DN
EFCAB11	-4.52356	NO
EFNB1	-4	NO
EFR3A	-3	NO
EGLN1	-1.04731	NO
EGR1	-5.67243	DN
EHBP1L1	-1.29177	DN
EHMT2	-4.45943	NO
EID2B	-4.58496	NO
EIF1AD	-5.93074	NO
EIF2AK2	-4.89077	UP
EIF2AK3	-4.9542	UP
EIF2AK4	0.337035	NO
EIF2B1	0.185867	NO
EIF2B2	1.5639	NO
EIF2D	-5.9542	UP
EIF2S1	-5.24793	UP
EIF2S2	1.29956	NO
EIF2S3	-6.93074	NO
EIF3A	-5.1565	NO
EIF3F	-6.84549	NO
EIF3G	-1.59808	DN
EIF3I	-2.90689	NO
EIF3J	-1.66838	DN
EIF4A3	-6.04439	NO
EIF4B	-3.66297	UP
EIF4ENIF1	0.690045	UP
EIF4G2	-7.63662	UP
EIF5A	-3.13876	UP
EIF5B	-2.10852	NO
ELAC2	-4.44626	NO
ELF2	-2.58496	UP
ELF4	-1.22239	DN
ELFN1	-0.485427	NO
ELK3	2.16993	DN
ELL2	-5	UP
ELMO3	-5.06369	DN
ELMOD2	-4.64386	UP
ELMOD3	-4.3339	NO
ELOF1	-5.72792	NO
ELOVL1	-1.80735	DN
ELOVL2	-6	UP
ELOVL6	-4.39232	DN
ELP2	-5.61471	NO
ELP4	-4.52356	NO
EMC2	-5.45943	DN
EMC3	0.689071	NO
EMC4	-1.24793	NO
EMC6	-0.321928	DN
EMC7	-6.06609	UP
EMC9	-1.49935	DN
EMD	-1.90046	NO
EME2	-3.15843	DN
EMG1	-0.443607	DN
EMILIN2	1.37126	NO
EML4	-5.23095	NO
EML6	-0.347923	DN
EMP2	-4.9542	UP
EMX1	4.07973	DN
ENC1	-8.19476	DN
ENDOG	2.75619	DN
ENDOV	-6.70044	DN
ENGASE	-7.39232	DN
ENKD1	-3.96963	NO
ENO3	-1.69661	DN
ENOPH1	-6.94251	NO
ENPP1	-4.39232	NO
ENTPD3-AS1	-3.70044	DN
ENTPD4	-3.70044	DN
EP300	-3.20163	NO
EP400NL	-6.82018	NO
EPB41	-2.37851	NO
EPB41L2	1	NO
EPB41L4A-AS1	-5.90689	NO
EPB41L5	-5.23522	NO
EPG5	-4.58496	UP
EPHB4	-6.94837	DN
EPHX1	-0.688056	NO
EPHX2	-7.05528	NO
EPM2A	-3.70044	NO
EPN1	-6.3339	DN
EPN2	-0.756729	NO
EPN3	-3.45943	DN
EPOR	0	DN
EPS15L1	-7.30378	DN
EPS8	-5.20945	NO
ERAS	-4.67243	UP
ERBB2	-2.10202	DN
ERCC4	-4.08746	NO
ERCC6L	2.08746	NO
ERCC6L2	-7.07682	NO
ERGIC1	-5.97728	NO
ERGIC2	-6.04439	NO
ERGIC3	-5.41954	NO
ERH	-5.97728	UP
ERI3	-2.5025	DN
ERLEC1	0.0978473	DN
ERMARD	-4.42626	NO
ERMP1	0.541373	DN
ERN2	1.94578	DN
ERP29	-0.157541	NO
ERP44	0.321928	UP
ERRFI1	-4.52982	DN
ERV3-1	-8.64746	NO
ERVK13-1	-5.88264	DN
ESAM	-5.04439	NO
ESCO1	-6.2854	UP
ESCO2	-2.48239	NO
ESD	-4.64386	UP
ESPN	-4.62449	DN
ESRP2	-0.275634	DN
ESYT3	0.5025	UP
ETAA1	-4.45943	UP
ETF1	-4.68182	NO
ETFDH	2.90689	NO
ETNK2	1.848	NO
ETS2	-5.32193	DN
ETV4	-3.24413	NO
ETV5	-6.12928	NO
EVA1C	2.24793	NO
EVC	-5.70044	DN
EVI5L	-2.90689	DN
EVPL	-3.52356	DN
EXO1	-4.42626	UP
EXOC2	-3.45943	NO
EXOC3	-4.9386	NO
EXOC5	-4.39232	NO
EXOC7	-7.45533	DN
EXOC8	-3.45943	DN
EXOG	-5.42626	NO
EXOSC1	-1.33184	NO
EXOSC3	-3.32193	DN
EXOSC5	0	NO
EXOSC8	-0.321928	NO
EXOSC9	-0.658963	NO
EXT1	-5.87036	DN
EXT2	-5.39232	NO
EXTL2	-4.90689	NO
EXTL3	-4.80735	UP
EYA3	-4.58496	NO
EZH1	-2.27501	NO
EZH2	-1.59826	UP
EZR	-4.70044	NO
F2	-3.8679	DN
F3	-1.1375	UP
F8A2	-0.70044	DN
F8A3	-0.70044	DN
FABP1	-4.16993	UP
FABP3	3.94251	NO
FABP5	0	UP
FADS1	-2.29624	DN
FADS2	-6.33985	UP
FADS3	-4.64386	NO
FAF2	-7.03342	NO
FAH	-6.56986	DN
FAHD1	-6	DN
FAIM	-0.115477	NO
FAM104A	-1.28293	DN
FAM107B	-6.37504	NO
FAM109A	-7.85798	DN
FAM110A	-3.90689	NO
FAM110B	-4.16993	UP
FAM111B	-3.56768	UP
FAM114A1	-3.66297	NO
FAM114A2	-3	NO
FAM117B	-3.52356	NO
FAM118A	-7.31288	DN
FAM120B	-6.33985	NO
FAM126A	-4.16993	NO
FAM133B	-4.52356	NO
FAM13A-AS1	-2.45943	UP
FAM13B	-5.55459	NO
FAM151B	-3.32193	DN
FAM156A	-6.12928	DN
FAM156B	-6.13955	DN
FAM160A1	-1.28011	DN
FAM160A2	-5.88264	DN
FAM160B2	-2.34958	NO
FAM161B	1.63227	DN
FAM162A	-0.289507	NO
FAM166B	-1.84327	NO
FAM168A	1.17932	NO
FAM168B	-7.15987	UP
FAM169A	-1.69599	UP
FAM177A1	-2.86942	NO
FAM180B	-3.58496	DN
FAM182A	-1.848	UP
FAM183A	-5.12928	UP
FAM185A	-7.39232	DN
FAM193A	-6.09276	NO
FAM199X	-3.45943	NO
FAM200A	-2.51457	DN
FAM204A	-5.32193	NO
FAM207A	-6.64386	DN
FAM210A	-3.90689	UP
FAM210B	-0.120294	NO
FAM216A	1.79141	DN
FAM219B	-3	DN
FAM21D	-3.45943	NO
FAM222A	-2.58496	NO
FAM222B	-1.14136	NO
FAM229B	-3.32193	NO
FAM24B	-4.52356	UP
FAM27A	0	NO
FAM35BP	-2.87447	NO
FAM3C	-4.39232	NO
FAM45B	-0.628031	NO
FAM53B	-1.79077	NO
FAM83E	-6.16993	UP
FAM83H	-5.57491	DN
FAM86B3P	-4.66297	DN
FAM86HP	-4.49185	DN
FAM8A1	0.50696	NO
FAM98A	-5.45943	DN
FAM98B	-4.75489	NO
FAN1	-0.316027	NO
FANCB	-5.24793	NO
FANCC	-1.558	DN
FANCF	-3.90689	DN
FANCL	-1.28293	NO
FANCM	-0.893085	NO
FARP1	-1.4791	DN
FARP2	1.76184	NO
FARS2	-4.04439	UP
FARSB	-8.66178	DN
FAS	-5.32193	UP
FASTKD1	-1.89308	DN
FBLIM1	-1.14684	DN
FBLL1	-1	UP
FBLN1	-6.98868	NO
FBLN7	-3.70044	NO
FBRS	-7.76155	DN
FBRSL1	-6.40939	DN
FBXL15	-2.79518	DN
FBXL19-AS1	-4.08746	DN
FBXL3	0	UP
FBXL4	-4.32193	NO
FBXL5	-7.05528	UP
FBXO10	0.807355	UP
FBXO11	0.375867	UP
FBXO17	-4.33092	DN
FBXO2	-6.87036	DN
FBXO22	-8.12928	DN
FBXO33	2.1592	UP
FBXO34	-2.974	UP
FBXO38	-4.9542	UP
FBXO4	-3.45943	UP
FBXO41	-0.59136	DN
FBXO46	-1.25154	DN
FBXO48	-3.16993	NO
FBXO5	-5.58496	UP
FBXO6	2.64386	NO
FBXO7	-6.10852	NO
FBXO9	-5.88264	UP
FBXW11	-4.52356	UP
FBXW4	-1.05733	NO
FBXW7	-3.90689	NO
FBXW8	1.36257	UP
FCER1G	2.40599	UP
FDFT1	-5.72565	NO
FECH	-2.80735	NO
FEM1A	-7.40088	DN
FEM1B	-6.10852	UP
FEN1	-0.956931	UP
FER1L4	1.32193	UP
FEZ2	0.702614	DN
FGA	-6.12928	NO
FGB	1.71049	NO
FGD1	0.938599	NO
FGFBP3	-4.45943	DN
FGFR1	-4.57491	DN
FGFR1OP2	-0.485427	NO
FGFR3	-4.29879	NO
FGFRL1	-8.41363	DN
FHL2	3.3505	DN
FHOD1	1.21791	DN
FICD	3.68182	DN
FIGNL1	-5.08746	NO
FIP1L1	-4.39232	UP
FITM2	-5.23522	NO
FKBP10	-3.77934	DN
FKBP11	-7.55459	UP
FKBP15	-6.24793	UP
FKBP1A	-0.360882	NO
FKBP1B	-4	DN
FKBP3	0.112475	NO
FKBP4	-1.26748	NO
FKBP7	-0.192645	UP
FKBP9	0.869939	NO
FKRP	-2.36257	DN
FLCN	-3.54432	DN
FLII	-2.84609	NO
FLNA	-5.84298	DN
FLNB	-8.16993	NO
FLVCR2	1.7137	NO
FMNL2	1.73909	DN
FMO5	2.27009	NO
FN1	-1.72998	NO
FNBP1L	-3.39232	NO
FNDC3B	-7.2384	NO
FNIP1	-5.72792	UP
FNIP2	-4.45943	UP
FOCAD	-5.49185	UP
FOSL1	-2.24576	DN
FOXA1	0.624491	UP
FOXA3	-5.52356	DN
FOXD2-AS1	-4.08746	NO
FOXD4L1	-6.10852	UP
FOXD4L3	-6.14975	UP
FOXD4L5	-3.45943	NO
FOXJ2	-3.70044	UP
FOXK2	-3.03666	DN
FOXN3	-6.53916	NO
FOXP1	-5.16993	NO
FPGS	-5.67243	DN
FRA10AC1	-5.93074	NO
FRAT1	-0.584963	DN
FRAT2	-4.24793	DN
FRG1	-2.32193	NO
FRMD5	1.60666	NO
FRRS1	-4.9542	DN
FRS2	-4.39232	UP
FRY	-3.70044	UP
FRYL	-3.70044	UP
FSCN1	-0.870365	NO
FSTL3	-5.30378	DN
FTCD	-9.79116	DN
FTL	-5.49506	NO
FTO	-5.04439	UP
FTSJ3	0.350907	DN
FUBP1	-7.80735	NO
FUCA2	-2.13245	NO
FUOM	-4.41363	DN
FUS	-7.96578	NO
FUT10	-5.88264	DN
FUT6	-3.36923	DN
FXR1	-1.41504	NO
FZD5	-8.11374	DN
FZR1	-3.71344	NO
G3BP1	-7.33092	NO
G6PC3	-2.76553	DN
GAA	-6.63662	NO
GAB2	-0.476438	DN
GABARAPL2	2.16506	UP
GABPA	-3	NO
GABRE	-7.27612	DN
GADD45A	-6.50779	NO
GADD45B	-5.42626	DN
GADD45GIP1	-2.09954	DN
GALE	-0.257158	DN
GALK1	-3.75489	DN
GALM	-1.69032	NO
GALNT1	-3	NO
GALNT11	3.57154	NO
GALNT16	-3.80735	NO
GALNT2	-5.35755	NO
GALNT3	-3.45943	UP
GAPDH	-4.80182	NO
GAPVD1	-5.24793	NO
GAS2	-5.2854	UP
GAS2L1	0.275634	DN
GAS5	-4.76818	DN
GAS5-AS1	6.08215	NO
GAS8	-5.66297	DN
GATA2	-5	NO
GATA6	-3	NO
GATAD1	-4.41504	DN
GATAD2A	-7.14975	UP
GATAD2B	-5.52356	NO
GBA	0.443607	DN
GCA	-3.32193	NO
GCDH	0.388271	DN
GCFC2	1.61471	DN
GCH1	-4.64386	NO
GCHFR	1.61534	DN
GCNT2	-6.24793	NO
GCNT3	-3.32193	DN
GDAP2	-6.02237	DN
GDE1	-5.04439	UP
GDF15	-8.52943	DN
GDF7	0.863938	DN
GDI2	-2.66091	NO
GEMIN2	1.14684	UP
GEMIN4	-1.99318	DN
GEMIN5	-2.10852	NO
GEMIN6	-5.20945	DN
GET4	-1.54969	DN
GFI1	-4.32193	DN
GFM1	-6.24793	DN
GFOD2	-5.58496	NO
GFPT1	-6.71425	DN
GGA3	1.20794	DN
GGH	-4.70044	UP
GGT2	-4	NO
GGT3P	-3.70044	NO
GGT5	-1.43296	DN
GHITM	-5.64386	NO
GHRLOS	-4.83872	UP
GIGYF1	-2.09873	DN
GIN1	-4.90689	NO
GINS1	0.215729	NO
GINS2	-0.462972	DN
GIT1	-0.421138	NO
GJB1	-6.62936	DN
GK	-4.90689	DN
GKAP1	-3	NO
GLA	-1	DN
GLB1	-3.36923	NO
GLB1L	2.64909	NO
GLCCI1	-3.32193	NO
GLDC	-1.41923	UP
GLMN	-4.45943	NO
GLOD4	-5.71425	NO
GLRX	-0.825971	NO
GLRX2	-0.716207	DN
GLRX3	-8.00562	NO
GLS	-0.0524674	NO
GLT8D1	2.1481	DN
GLTP	-2.16993	UP
GLUD1	-7.63662	NO
GM2A	-5	NO
GMDS	-6.67243	NO
GMNN	-6.37504	UP
GMPR2	-1.29844	NO
GNA12	-7.14975	NO
GNB1L	-6.75489	DN
GNB2	-1.66297	UP
GNE	2.02748	NO
GNG5	-2	UP
GNG7	-6.14975	NO
GNL3L	-6.52356	DN
GNMT	1.86876	DN
GNPAT	-5.2854	NO
GNPDA1	-0.547488	NO
GNPNAT1	1.45066	DN
GNPTG	0.53842	NO
GNRH1	3.52356	UP
GNS	0	NO
GOLGA1	-0.0515303	NO
GOLGA2	-6.30378	NO
GOLGA6L10	-4.32193	NO
GOLGA6L4	-3.70044	NO
GOLGA6L9	-4.64386	DN
GOLGA8B	-8.48382	NO
GOLIM4	-5.16993	NO
GOLPH3	-6.37504	NO
GON4L	-0.427862	DN
GORASP2	-8.52748	DN
GOT1	-2.57635	NO
GP6	-5.80735	NO
GPAM	-8.8009	DN
GPATCH11	0.807355	NO
GPATCH4	-2.558	DN
GPBAR1	1.22948	NO
GPBP1	-5.32193	NO
GPC1	4.09482	NO
GPC6	-4.08746	NO
GPER1	2.24576	DN
GPLD1	2.24793	NO
GPN2	-7.41785	UP
GPR135	-5.20945	NO
GPR137C	-3	NO
GPR19	-4	UP
GPR35	-7.34873	DN
GPR39	-3	NO
GPR83	-5.80735	UP
GPR89A	-2.56071	DN
GPR89B	-4.1964	DN
GPR89C	-4.1964	DN
GPRIN1	3.48382	NO
GPS1	-0.943966	DN
GPSM2	2.49643	NO
GPT2	-4.52878	NO
GPX3	0.13493	NO
GPX4	-1.13409	NO
GRAMD4	-3.60881	NO
GRAP	-1.1375	DN
GRB7	-6.44294	NO
GREB1	-5.67243	NO
GRHPR	-0.685891	NO
GRIN2C	-1.11382	UP
GRK4	-3	DN
GRK5	-6.14975	NO
GRN	-5.72792	DN
GRPEL1	-2.09311	DN
GRSF1	-5.35755	NO
GRTP1	1.41163	DN
GRWD1	-7.55459	DN
GSAP	-3.37504	DN
GSDMB	-6.96578	UP
GSDMD	1.16581	DN
GSE1	-0.974374	NO
GSK3A	0.490326	DN
GSK3B	-0.719892	UP
GSN	-5.06609	NO
GSS	-0.375968	NO
GSTM3	-3.05889	DN
GSTO1	-7.57743	DN
GSTT1	0.613817	NO
GSTZ1	-1.90689	DN
GTDC1	-3.70044	NO
GTF2A1	-3.32193	DN
GTF2A2	-2.51457	NO
GTF2B	-1.70044	UP
GTF2E1	-4.24793	NO
GTF2E2	-2.32193	DN
GTF2F2	-6.44294	NO
GTF2H2	-5.24793	DN
GTF2H2B	-5.88264	NO
GTF2IRD2	-3.64386	NO
GTF2IRD2B	-4.16993	NO
GTF2IRD2P1	-2.80735	NO
GTF3A	-0.830075	NO
GTF3C3	-0.478047	NO
GTF3C4	-5.32193	NO
GTPBP1	-2.45545	NO
GTPBP3	-6.14975	DN
GTPBP4	-7.42626	UP
GTPBP6	3.47644	DN
GTPBP8	-3.08746	DN
GUCD1	-2.54253	NO
GUF1	-3.45943	NO
GUSB	-0.571906	NO
GUSBP2	-5.04439	DN
GUSBP3	-5.83289	NO
GXYLT1	-4.75489	NO
GYG1	-0.169925	UP
GYG2	-6.84549	DN
GYS1	1.24431	DN
GZF1	1.41063	DN
HABP4	1.01042	NO
HACE1	-3.80735	NO
HACL1	-5.04439	NO
HADH	-5.58496	UP
HADHA	-5.25424	NO
HADHB	-6.18982	UP
HAGHL	0.485427	DN
HAL	-2.41504	DN
HAUS3	-5.08746	UP
HAUS6	-1.78427	UP
HBQ1	2.51785	DN
HCCS	-3.16993	UP
HCFC1R1	3.75974	DN
HCG18	-6.53916	NO
HCLS1	-4.64386	UP
HDAC1	-0.0410273	UP
HDAC2	-5.32193	UP
HDAC5	1.66482	NO
HDDC2	-6.18982	NO
HDDC3	-4.62936	DN
HDHD2	-6.47573	DN
HDHD3	-6.13955	NO
HDLBP	-1.89367	NO
HEBP2	-0.459432	DN
HECTD1	-2.22426	NO
HECTD2	-2.32193	NO
HECTD4	-4.88753	NO
HELZ	-5.61471	UP
HELZ2	-5.55459	DN
HEMK1	-6.24793	DN
HERC2P2	-6.98868	NO
HERC2P4	-4.52356	NO
HERC2P7	-3.16993	NO
HERC2P9	-5.26053	NO
HERC4	-1.39232	NO
HERPUD2	-5.16993	NO
HES1	-3.58496	NO
HES6	-5.59991	NO
HEXB	2.08746	UP
HEXIM2	-4.84967	DN
HGD	-8.46352	NO
HHAT	-2.80735	NO
HIATL2	-5.42626	DN
HIBADH	-7.01123	UP
HIBCH	-5.32193	NO
HID1	-3.58496	DN
HIGD2A	-0.192645	NO
HINT1	-7.14975	UP
HIP1R	-1.25096	DN
HIPK2	-5.12928	NO
HIRIP3	3.54432	DN
HIST1H2BG	-1.2367	UP
HIST1H4B	-4.16993	UP
HJURP	-6.08746	NO
HLCS	-5.67243	DN
HLF	-8.60733	UP
HLTF	-1.5025	UP
HLX	-4.08746	UP
HMBS	1.89616	DN
HMCES	-6.02237	UP
HMG20A	-4.52356	NO
HMGA1	-5.0917	NO
HMGA2	-6.20945	UP
HMGB2	-7.53916	DN
HMGCR	-3.6386	UP
HMGCS1	-7.22882	NO
HMGN1	-4.59991	UP
HMGXB3	-7.57743	NO
HMOX2	0.185032	DN
HNF1A	-1.9642	DN
HNF4A	-9.23122	NO
HNF4G	-2.80735	DN
HNRNPA1	-9.19229	UP
HNRNPA2B1	-9.28309	NO
HNRNPA3	-5.66838	NO
HNRNPAB	-1.02425	UP
HNRNPD	-7.13955	UP
HNRNPF	-7.34873	UP
HNRNPH1	-9.60177	UP
HNRNPH3	-2.19068	UP
HNRNPM	-4.47032	UP
HNRNPU	-8.69	DN
HOGA1	-1.51937	DN
HOMER1	-5.55459	NO
HOMER3	0.906891	DN
HOOK1	-3.58496	NO
HOOK2	-5.52356	DN
HOTAIRM1	0.954196	NO
HOXA-AS3	-3	NO
HOXA2	-2.28011	NO
HOXD3	3.07973	NO
HPCAL1	-6.22882	DN
HPD	-3.45943	NO
HPS3	-4.24793	NO
HPS4	-5.58496	DN
HPS5	-5.52356	DN
HPS6	-1.68182	DN
HS1BP3	-4.32193	NO
HS6ST1	-7.62936	UP
HSBP1L1	2.62882	DN
HSD11B2	0.427421	DN
HSD17B10	-3.08746	NO
HSD17B2	0.125531	DN
HSD17B7	-6.26679	NO
HSD3B7	-2.853	DN
HSF1	-1.42626	DN
HSF2	-1.58496	UP
HSH2D	-2.32193	DN
HSP90AA1	-8.89178	NO
HSP90AB1	-4.91488	NO
HSP90B1	-4.56071	NO
HSPA13	-3.32193	NO
HSPA1B	-5.2854	DN
HSPA4	-6.08746	NO
HSPA5	-2.21412	NO
HSPA8	-8.35755	NO
HSPB11	-2.64386	UP
HSPBAP1	-1.85798	UP
HSPD1	-4.9959	NO
HSPE1	-6.87036	UP
HSPH1	-6.20945	NO
HULC	-3.80735	NO
HUNK	-4.9542	NO
HUS1B	-4.9542	NO
HUWE1	-6.16993	NO
HYAL3	-3.32193	NO
HYPK	-2.34577	NO
IAH1	0.881356	NO
IARS2	-1	UP
IBA57	-5.32193	DN
ICAM5	-3	NO
ICOSLG	-5.80735	DN
ID2	-5.65344	DN
IDH1-AS1	-2.80735	DN
IDH2	0.349942	DN
IDH3A	-4.80735	NO
IDH3B	0.127379	NO
IDH3G	-7.02237	DN
IER2	-6.20945	DN
IER5L	-0.199309	NO
IFFO1	2.04731	DN
IFI27	-4	UP
IFI35	1.26303	DN
IFITM10	-2.80735	UP
IFITM3	-2.25987	DN
IFNAR2	-6.79442	NO
IFNGR2	-1.23879	NO
IFRD2	-0.77259	DN
IFT172	1.25481	DN
IFT46	0.70044	DN
IFT80	-4.58496	NO
IGF1R	-5.9542	NO
IGF2BP2	-8.31741	DN
IGF2BP3	-0.561879	NO
IGFALS	3.23522	NO
IGFBP1	-3.80735	DN
IGFBP4	-4.39232	DN
IGHMBP2	-6.97728	NO
IGSF1	-5.08746	NO
IGSF8	-4.90689	NO
IKBIP	-5.04439	UP
IKZF5	-1.22239	UP
IL11RA	-4.49185	UP
IL17B	-0.36257	UP
IL17RA	-3.16993	NO
IL17RB	-3.26149	NO
IL18	-0.192645	NO
IL18BP	-4.18081	NO
IL27RA	-2.80735	NO
IL32	-6.40939	NO
IL34	3.7625	DN
IL6R	-5	DN
IL6ST	-5.97728	NO
ILF2	-3.47131	UP
ILK	0.571542	NO
ILKAP	-6.26679	UP
ILVBL	-2.29418	DN
IMMT	0.326104	NO
IMPDH2	-0.326651	NO
ING1	-4.64386	DN
ING2	-4.90689	NO
INIP	0.125531	UP
INO80	-6.52356	NO
INO80D	-6.10852	NO
INPP4A	0.257798	NO
INPP5A	-6.71425	NO
INPP5E	0.78617	NO
INPP5F	0.93587	DN
INPP5J	-5.42626	NO
INPPL1	-7.37504	DN
INSIG2	-5.64386	NO
INSR	-6.76818	UP
INTS12	-4.16993	NO
INTS8	-0.954196	NO
INTS9	1	NO
INVS	-0.245112	DN
IPO11	-5.97728	NO
IPO7	-5.90689	UP
IQCG	3.90689	NO
IQCK	-4.32193	UP
IRAK1	-7.14975	DN
IRAK4	-3.58496	UP
IRF2BP1	-0.728698	NO
IRF2BPL	-3	NO
IRF3	-0.0379679	DN
IRF5	1.8365	NO
IRGQ	-2.83289	DN
IRX3	-3.52356	DN
ISCA2	-6.2854	DN
ISCU	-5.9542	UP
ISL2	-3.2854	NO
ISM1	1.5502	DN
ISM2	-3.80735	DN
[truncated: 3,097 more rows]

## Sheet: Fig. 4e
	binC1	binC2	binC3	binC4	binC5
BinD5	0.00748524	0.0812489	0.126819	-0.0218401	-0.213366
BinD4	-0.00261187	0.0846467	-0.0282981	-0.0602348	-0.166452
BinD3	-0.0313753	0.0293396	0.0396404	-0.137554	-0.162627
BinD2	-0.0832718	-0.0643232	-0.0181536	-0.172364	-0.259795
BinD1	-0.0942998	-0.102462	-0.114237	-0.263818	-0.375119

## Sheet: Fig. 4h
	su.HeLa_1	su.HeLa_10	su.HepG2_1	su.HepG2_10
bin1	-0.0470997	-0.0263621	-0.0495242	-0.0631447
bin2	-0.0449066	-0.0196954	-0.117667	-0.102822
bin3	-0.0258534	0.000210366	-0.0417038	-0.023644
bin4	-0.0255961	0.00855609	-0.0180276	0.0111272
bin5	-0.0142895	-0.00833349	-0.00796729	0.0713335

## Sheet: Fig. 4i
	bin1	bin2	bin3	bin4	bin5
Bin5	-0.11001	-0.0978517	-0.0631448	-0.119262	-0.15721
Bin4	-0.309503	-0.417353	-0.184949	-0.297108	-0.23374
Bin3	-0.382463	-0.27293	-0.414344	-0.290064	-0.365013
Bin2	-0.221727	-0.339909	-0.135997	-0.383996	-0.285599
Bin1	0.363235	0.000665342	0.915776	1.26001	1.52933

## Sheet: Fig. 4k_1
gene_symbol	regu.adj	CRISS_JTE.v.DMSO
ABCA9	NO	3.96723
ACTN2	NO	1.74167
ADPRHL1	UP	2.00224
ALPK3	UP	2.88803
ANKDD1B	UP	1.32327
APOL4	NO	-0.382234
BMPR1B	UP	3.4255
BPIFB6	UP	1.86603
BX255923.3	UP	4.26362
C1QTNF2	UP	1.56318
CCDC144CP	UP	1.96216
CD300A	NO	1.84426
CDKL2	UP	2.21811
CDKL4	UP	-0.232171
CELP	UP	4.24532
CFP	UP	1.90105
CILP	NO	2.34329
CLEC10A	UP	3.52603
COL20A1	UP	0.0189826
CORIN	UP	1.24028
CPNE8	UP	0.898788
CPXM2	NO	1.9931
CTC-301O7.4	NO	1.13434
CTSO	UP	0.73311
CUBN	UP	1.9157
CYP26B1	UP	2.27141
CYP2C18	UP	2.59464
DOK7	UP	6.33585
DPY19L1P2	NO	-0.902262
ECM2	UP	2.85064
EPHX3	NO	0.313951
ERAS	UP	2.4405
FAM138B	NO	1.53427
FAM183B	UP	2.48366
FAM83E	UP	2.34379
FHOD3	UP	2.55052
GALNT3	UP	3.08242
GFRA3	NO	0.817368
GP6	NO	1.45627
GPR83	UP	1.95192
GRAMD1C	UP	0.850549
GRIN2C	UP	1.82792
GUCA2A	NO	1.22056
HSD17B3	UP	5.74488
HVCN1	UP	1.56762
HYDIN	UP	-0.833237
IL13	UP	2.3885
IL1RL2	UP	1.95103
IMPG2	UP	2.34379
KCND1	UP	2.28312
KCNH3	UP	-0.21357
KCNN1	UP	1.87131
KLHL3	UP	2.25378
LAMC2	UP	2.89732
LDHC	UP	1.06508
LHFPL3-AS1	UP	3.37325
LINC00612	UP	1.1884
LINC00640	UP	2.24338
LINC00691	NO	2.92517
LSMEM2	UP	1.91993
MIA	UP	3.96096
MIR23B	NO	-0.125201
MOBP	UP	0.153078
MSH4	UP	-0.228857
MYH15	UP	1.4017
MYO15A	UP	0.267825
MYO18B	UP	2.92165
MYRFL	UP	2.47751
NAALADL2	NO	1.05831
NCCRP1	NO	1.74223
NDN	NO	-0.572426
NHLH1	UP	2.00894
NPR3	UP	2.46615
PCSK5	NO	4.4224
PEBP4	NO	5.71288
PLB1	UP	3.51516
PLGLB1	UP	1.75424
PLVAP	UP	1.22545
PRKCG	UP	2.26918
PROK1	NO	5.22886
PSD2	UP	2.73663
RASL11B	UP	1.90878
REM2	UP	1.02522
RGS22	UP	4.4491
RP11-143M1.3	UP	3.50463
RP11-146D12.2	NO	0.952227
RP11-229P13.25	UP	0.656967
RP11-433J8.1	NO	1.85549
RP11-584P21.2	UP	1.54704
RSPH9	NO	1.56645
SCML4	NO	1.18618
SCN11A	UP	2.20834
SLC22A20	NO	1.9157
SLC4A5	UP	1.67371
SLC6A3	UP	3.56271
SNORD69	UP	-0.249547
SPIB	UP	2.49189
SSC5D	UP	2.04123
STMN4	UP	2.81517
SYCE2	UP	1.15381
SYNDIG1L	UP	0.151415
THSD1	UP	1.62292
TMEM31	UP	2.60311
TMEM72-AS1	NO	0.0514279
TNFSF13B	UP	1.94911
TP53AIP1	UP	2.35662
TPRG1	UP	0.345695
UPK1A	UP	2.40688
VWA5B2	UP	2.48798
WDR88	UP	-0.0291572
ZAP70	UP	2.23388
ZDHHC15	UP	0.00146061
ZNF560	NO	2.05339
AGRN	NO	2.27443
AHRR	UP	1.71218
ALPL	NO	0.903729
ANKRD20A11P	NO	0.45627
ANKRD26P1	UP	1.81667
APBA2	NO	1.6605
BCAR4	NO	3.60132
BICC1	NO	2.46586
BST1	UP	3.98465
C12orf50	NO	1.19735
C2orf27B	UP	-0.13421
C5orf49	NO	1.72636
C7orf61	UP	1.54373
CAMK2B	UP	4.26362
CD101	UP	2.08632
CILP2	UP	1.80118
CRYBB2	NO	4.60274
CTD-3088G3.8	UP	2.41849
CYP2C8	UP	2.44635
DCAF4L1	UP	3.57758
DRP2	UP	0.684388
FAM71F1	UP	6.932
FBLL1	UP	2.80035
GRIN3B	NO	1.345
GTF2IRD2P1	NO	1.59377
GUCY1A2	UP	1.71215
IL20RB	UP	1.29627
ITGA9	UP	4.22089
KLHL35	UP	3.70533
LAG3	UP	2.06113
LINC00865	UP	-0.125775
LINC00887	NO	0.664074
MIR3682	NO	1.04324
MOB3B	UP	1.48869
MZB1	NO	1.41047
NEB	UP	4.18911
NOD2	UP	3.62619
NOTCH3	UP	6.09531
PCDHGA12	NO	0.0936995
PHEX	UP	1.31656
PILRA	NO	-0.304947
PNLDC1	NO	1.95757
POU2F3	UP	1.84859
PRSS53	NO	1.24811
PSTPIP2	UP	0.770378
RASL10A	UP	0.30876
RHOH	NO	1.89524
SCG2	UP	2.12043
SELPLG	UP	2.04245
SLC26A7	UP	3.45627
SLC2A5	UP	0.728642
SNORD111	NO	-0.238121
SNORD116-1	UP	0.191932
TAS2R19	UP	-0.417974
TECTA	NO	1.25513
TMEM249	UP	1.04123
TNNT2	UP	1.95276
AC084149.2	UP	-0.194983
AGTR1	UP	0.589536
AMH	UP	2.24768
ARHGAP24	NO	2.00224
ARHGEF33	NO	2.39817
CA12	NO	1.411
CCDC62	UP	1.33194
CDO1	UP	2.26998
CLEC18B	UP	2.85042
CPNE7	UP	6.02589
DDX60L	NO	2.89101
EMBP1	NO	2.45511
FLT3LG	NO	1.5543
GALNT15	NO	0.0714467
HCLS1	UP	2.2565
HESX1	NO	-0.0873521
LINC00622	NO	4.29045
NOXRED1	NO	0.686137
NRIP3	UP	6.16296
PBX1	NO	0.60249
PPP1R3F	UP	1.70089
PYY2	UP	3.35943
RNF112	NO	3.3204
SLC6A13	UP	3.15506
SNORD12B	NO	-0.542022
SULT1B1	NO	1.75693
SUMO4	NO	-0.199305
TCEAL3	UP	2.19183
UNC13C	UP	0.985089
WAS	UP	1.7193
ZNF35	UP	1.26362
ADAM20	UP	1.91833
ANKRD55	NO	0.45627
AQP4	NO	1.04123
ATP6V1B1	UP	1.22494
C1orf162	UP	2.57491
CASS4	UP	2.68835
CCDC74B	UP	1.6297
CDKN1C	NO	2.41563
CLEC18A	UP	0.955075
CYP2E1	UP	2.47796
DGKI	UP	2.20289
DPP10	NO	0.893315
ECM1	NO	3.31877
FABP2	UP	0.22125
FAM171B	NO	1.42673
FOSB	NO	0.0658101
FOXD4L1	UP	1.0009
FOXD4L2	NO	0.774446
FOXD4L3	UP	0.851499
FOXD4L4	NO	0.778198
FOXD4L5	NO	-0.421379
FOXD4L6	UP	0.826638
GAL	NO	0.951715
GGT2	NO	0.862262
HIST1H4B	UP	0.871307
HRG	NO	3.05831
IFITM10	UP	1.62431
KCNE1	NO	0.154614
KISS1	NO	1.8677
KLHL41	NO	0.166763
LINC00672	NO	1.05082
MRC2	NO	2.99274
PHYHIP	NO	-0.706002
RBM44	NO	1.39682
RPRML	NO	2.06184
SATB1	NO	0.681829
SH3BGR	NO	1.73804
SHD	NO	2.08675
SLC17A8	NO	1.00791
SLC6A16	NO	2.4818
SNORD116-18	NO	0.206612
SNORD116-2	UP	0.015018
TAC3	UP	4.07098
TIMD4	NO	0.719304
VCAN	NO	1.01375
ZP1	NO	1.08632
AC127496.1	NO	0.828238
ALLC	UP	1.5685
BCL11B	NO	1.55673
C11orf96	UP	1.85882
CABYR	UP	0.925755
CCDC74A	UP	1.61673
CDK11A	UP	2.05831
CPM	NO	2.11923
DNAJB13	NO	2.67766
FOXD4	UP	1.02659
FRZB	UP	2.41485
GALNT16	NO	2.12369
GDPD2	NO	1.67866
GLOD5	NO	1.53262
GOLM1	NO	2.17052
HCN2	UP	2.60538
LRRN4	NO	1.72191
MLLT11	NO	2.63684
MYEOV	NO	2.13704
NACA2	NO	1.27124
NHS	NO	2.36773
OR7E37P	NO	1.19324
OVOL3	NO	2.17665
PDE8B	NO	2.66621
SMCO2	NO	1.59856
SNORA45	UP	0.389751
SNORD91B	NO	0.101493
ST8SIA5	UP	1.63421
TAS2R43	NO	-0.628962
TSPY26P	UP	1.54406
UCP3	NO	1.01121
UPK2	NO	0.862089
ZFP2	NO	1.39405
ZSCAN4	NO	1.04767
AKAP14	UP	0.428391
ANO3	NO	0.240541
ARTN	NO	0.396222
AXDND1	NO	1.6017
CAMK1D	NO	2.78157
CD70	NO	2.20788
CDH24	NO	1.56479
CHD5	NO	1.3855
CHRNA10	UP	1.86344
COL24A1	NO	0.941696
CSPG5	UP	1.78125
DBIL5P2	NO	0.36316
DDX25	NO	0.215262
EDN1	UP	-0.264294
FAM186B	NO	1.91967
FAM27A	NO	2.35959
FAM53A	NO	1.46283
GRB14	NO	0.200743
KLF4	NO	0.757332
LINC00202-1	UP	2.02974
LINC00311	NO	-0.0857484
LINC00607	UP	0.469049
MIR3908	NO	1.01401
NKX2-5	NO	0.720973
NXPH4	NO	0.123378
PDE6G	UP	1.35439
PLAC8L1	UP	2.38431
PLIN1	NO	2.54373
PPP1R32	NO	0.863675
RP11-829H16.3	UP	1.03893
SCARF1	NO	0.0639522
SEMA3E	NO	0.0201705
SLC38A8	NO	1.21199
SLFNL1	UP	2.43812
SNORD116-3	NO	-0.00240661
SNORD116-8	NO	0.271961
STAC3	NO	2.24808
SYT1	NO	0.648915
TNFAIP2	UP	0.746104
ULK4P1	NO	0.871307
WASH6P	NO	0.778198
ADCY1	NO	-0.681234
AMOTL1	NO	1.23388
ANK1	NO	1.50066
ANXA3	NO	0.0466552
BNIPL	UP	1.45627
CAPN11	DN	2.22046
CDCA7L	UP	1.97208
CMYA5	NO	0.993023
CNTNAP2	NO	-0.128693
CSDC2	NO	2.24177
CTD-2054N24.2	UP	0.345238
CTSS	NO	4.09048
CYBRD1	NO	2.09167
DDX11L2	NO	0.944208
DIRC3	NO	-0.0232566
DNAJC6	NO	0.481361
ELOVL3	NO	2.25226
EPHA1-AS1	NO	0.749629
FAM13C	NO	1.23388
FAM81A	NO	1.50171
FGF17	NO	1.88595
GET4	DN	1.00881
HLA-L	NO	0.558631
LRRC37A3	UP	0.0298502
MAN2B1	NO	2.07098
MIPEPP3	NO	0.0692465
MIR3128	DN	0.111405
MIR5094	NO	-0.23921
NHLRC1	DN	0.45627
NRG4	NO	1.88557
PAQR5	NO	-0.25544
PRKX	NO	1.40362
RNU6-667P	NO	1.79731
RP11-417J8.6	NO	0.191419
RP11-423H2.3	NO	2.7782
RP5-994D16.3	UP	0.471866
RPP25	NO	-0.321338
RSPH4A	UP	3.04123
SETD7	NO	1.05893
SLC22A4	DN	1.31877
SLC8A2	UP	3.83478
SNORD8	NO	-0.280546
SYT5	UP	2.85837
THEMIS2	NO	0.245469
TMOD1	NO	0.356734
TRAF1	NO	1.53375
TRANK1	NO	3.16711
XKR9	NO	0.941696
ZNF460	NO	1.40973
ZNF586	NO	0.900669
AC022007.5	NO	-0.607861
ALDH1A2	NO	0.0946072
ALDH8A1	UP	0.842223
APOBEC3D	UP	0.549379
AVIL	UP	1.16214
BCL2L15	NO	1.2682
C11orf86	NO	0.74674
CCNO	NO	1.25833
CD79A	UP	2.17645
CRYBB3	DN	2.17874
CSF3	NO	1.32061
CYP21A2	NO	0.699433
CYP4F8	NO	-0.284996
DLGAP1	DN	2.82084
DSCR9	NO	1.31008
ENPP2	NO	2.16363
GAS5-AS1	NO	-0.886618
GCNT1	NO	-0.351085
GPR153	NO	1.64891
HOXA-AS3	NO	2.42673
KIAA1614	NO	2.56101
LINC00326	DN	-0.0499158
LINC00337	NO	0.323296
MAP7	NO	0.45627
MIR570	NO	-0.0617345
MPPED1	NO	0.914259
NPIPB7	UP	0.780223
OAS2	NO	1.45627
PDE2A	UP	2.10876
PTPRCAP	NO	-0.213582
RBP7	NO	1.57023
RNY4	UP	1.9234
RP11-1006G14.1	DN	1.71415
SH2B2	NO	2.21116
SNORD11B	NO	-0.221381
SRGAP3	UP	3.45324
TCP10L	UP	1.81397
TFAP2C	NO	2.35439
TMEM178A	NO	0.329357
ZNF491	DN	2.80307
ZNF709	NO	3.48375
ZNF749	NO	0.51208
ZNF860	NO	0.970843
AC099850.1	NO	0.286345
ARHGAP23	NO	1.715
ARHGEF10	NO	0.903729
ARMC2	NO	1.7193
AURKC	UP	1.63949
B4GALNT3	NO	0.0818741
BMP8B	NO	-0.409899
C2orf16	NO	0.976462
CLIP3	NO	1.10013
CNIH2	NO	1.5204
CRABP2	NO	1.51041
CTC-241N9.1	NO	1.94386
DCDC1	UP	2.57925
DMRTA2	NO	2.13434
DUSP10	NO	0.769209
EFNB2	NO	1.20983
FAM209A	UP	0.884018
GCM1	NO	0.417648
HS3ST5	NO	0.687224
HYAL3	NO	1.17755
IQUB	NO	1.43716
KLRAP1	NO	2.06508
MAFA	DN	1.50574
MYCBPAP	NO	3.57175
MYRIP	NO	0.593773
NGRN	NO	1.97983
PAM16	NO	2.12696
PON1	NO	1.19682
RASSF2	NO	2.11077
RNU1-70P	DN	0.925755
RP11-206L10.3	NO	-0.0468519
RP4-669H2.1	NO	0.407547
SALL4	NO	-0.389771
SLCO3A1	NO	-0.280696
SNORA66	NO	-0.215259
SPAG8	NO	-0.195807
SYCP2	UP	2.43716
SYT17	NO	3.52842
TCF4	NO	0.45627
TCP10	NO	-0.25314
TINCR	UP	0.991601
TLX2	DN	1.69245
WBP1	NO	0.260719
WWTR1-AS1	NO	0.45627
ZG16	UP	-0.18116
ZNF793	NO	0.292771
A4GALT	NO	7.97669
AGAP2	NO	1.22072
AGER	UP	1.36316
ARG1	NO	1.72337
ARHGAP4	NO	2.4025
C16orf95	UP	1.42478
C7orf25	NO	1.35414
CD44	NO	-0.18557
FAM86B2	NO	-0.838034
FAXC	DN	-0.0462307
ITGA2B	NO	0.0107013
LAT2	UP	0.304766
LGR6	NO	0.45627
MFAP3L	UP	-0.0190684
OSCP1	NO	1.78634
P2RX5-TAX1BP3	NO	4.42806
PLA2G4C	UP	1.6598
RASSF5	NO	1.25536
REP15	NO	-0.620034
SCG5	UP	0.909175
SLC7A10	NO	1.17339
SNORA14A	NO	-0.229877
ZNF41	NO	0.414449
ZSWIM4	NO	1.3772
ACVR1C	UP	3.97311
ADAM32	UP	0.980932
ADHFE1	NO	1.02613
ALOX5AP	NO	0.421918
C17orf100	NO	1.58872
CYP11A1	UP	1.87948
DOCK9	NO	2.69073
ETV2	NO	1.31425
FBN1	UP	1.00474
GPBAR1	NO	-0.119864
GSTA7P	NO	2.62619
GYPC	NO	0.401822
IGDCC4	DN	0.885437
IGFALS	NO	1.15342
LINC00470	DN	1.5204
LINC00926	NO	0.764186
MAPK11	NO	2.91906
NCF2	NO	0.94382
PIH1D2	DN	0.968332
PITPNM3	UP	1.54059
RMRP	NO	0.892369
SCARNA2	UP	1.323
SNORA62	NO	-0.171087
SNORD4A	NO	0.0185244
SOCS3	NO	3.16574
TMEM229B	DN	1.28714
TMEM88	NO	0.941696
TSPEAR	DN	3.10727
USP43	UP	-0.0742451
XXbac-BPGBPG55C20.1	NO	0.945992
AC005076.5	NO	1.39452
AQP3	NO	1.6467
AQP7P1	NO	0.22326
ARHGAP30	UP	0.397376
BMP6	NO	1.63538
CCDC162P	UP	0.837764
CDK14	NO	1.43126
CTF1	NO	1.60827
CTSK	UP	0.465258
DRC1	NO	1.46925
FOXH1	NO	2.33763
FRS3	NO	0.699939
FXYD3	DN	3.75744
HAS3	DN	2.23876
IRF2BP1	NO	1.2847
LDLRAD3	NO	1.58596
LINC00880	NO	2.22072
LRRTM4	NO	0.830677
LYG1	NO	1.05893
MAMDC2-AS1	NO	0.924379
MMP17	NO	2.01179
MRPL38	NO	1.918
RABGEF1	NO	0.506229
RGPD1	NO	-0.375608
RGPD2	NO	1.04995
RP1-27K12.2	NO	2.83299
SLC10A5	NO	2.12555
SLC12A3	NO	1.64069
SLC16A4	NO	0.339456
SLC1A7	DN	2.39726
SLC9B1	UP	2.31756
SOWAHA	NO	-0.766123
SPIN3	NO	0.46542
VILL	DN	0.398197
XIST	NO	0.498705
AC007277.3	UP	0.893504
AMACR	UP	3.05045
BCL2	UP	2.50358
BEAN1	NO	-0.332226
CEACAM19	NO	1.72459
CLEC4A	NO	0.822809
FAM151B	DN	1.40533
FAM83A	NO	0.761683
FBLN7	NO	1.06972
GLI1	NO	1.58751
GLIS1	NO	1.88895
GPR137B	DN	0.484149
HBZ	NO	0.711283
HHIPL2	NO	0.795294
LEFTY1	DN	0.875894
MMP23B	NO	3.17509
MSMP	NO	0.992323
MSS51	UP	2.24635
MST1R	DN	1.27256
PPP1R27	NO	1.9988
QRICH2	UP	1.61298
RPS6KA2	NO	0.399827
SESN3	DN	1.33074
SNORD116-5	NO	0.193806
SPEF1	NO	0.991307
TMEM105	NO	2.07545
TMEM17	NO	0.799157
TTC7B	NO	1.62619
UCN2	DN	0.789568
BCO2	UP	0.295805
BRSK2	NO	0.740063
C17orf97	DN	1.38539
CATSPER3	NO	0.383277
COL2A1	UP	2.11077
CTD-2017D11.1	NO	0.593773
HOXA2	NO	1.55767
ITGB1BP2	UP	2.97684
LIMCH1	NO	0.626195
NPTX1	NO	-0.0108564
PSMD6-AS2	UP	1.38227
PYROXD2	UP	0.811343
RAB5B	DN	0.828238
SYNPO	NO	3.0439
ZNF404	NO	0.0412321
ADAM8	UP	2.56798
AKR7A3	NO	0.732331
ARHGAP9	NO	0.735606
CDC14A	NO	-0.0818263
ELAVL3	NO	0.661553
FAM13A-AS1	UP	0.830665
FAM160A1	DN	0.31188
FAM182A	UP	1.76298
HCRT	NO	1.60311
HR	DN	1.89121
KCNAB3	UP	1.96723
KIF17	NO	2.49189
LINC01060	NO	-0.00316201
LTBP2	UP	2.45955
NEU3	UP	2.47025
NTSR1	NO	1.89406
RP13-890H12.2	DN	0.176162
RPL21P44	UP	0.953653
SOX15	NO	0.0692465
TEX29	UP	-0.115396
TLR2	NO	-0.781106
ZNF438	NO	2.26918
ZNF442	UP	2.60571
BBS1	NO	1.54647
C16orf89	NO	0.935437
CCDC81	NO	1.09548
DNAJC28	NO	1.62775
FBXL13	NO	3.17572
GJC1	UP	3.02791
HLX	UP	1.30626
LINC00907	NO	1.23959
PCYOX1L	NO	1.4293
PLIN4	NO	-0.726594
RP11-57H14.4	UP	0.210865
THBS3	NO	0.92672
YPEL1	DN	2.83324
ZSCAN23	NO	1.10835
ACTL8	NO	1.48093
AFM	NO	0.555501
AK7	NO	2.51072
BATF	NO	2.9157
CYP27B1	NO	0.882534
DUSP4	NO	0.626195
DYRK1B	UP	1.24214
GPR135	NO	0.765553
LHX6	NO	2.72476
LINC00654	DN	1.67118
LINC00862	DN	1.23307
MUC20	UP	3.23404
NPIPB6	UP	1.8045
NPIPB9	UP	1.78387
PIK3R2	DN	0.831779
PRKCB	NO	0.0256353
RWDD3	DN	1.28962
S100A2	NO	1.688
SH3BP5	NO	3.13723
SNAI1	UP	1.93656
TDRD12	NO	2.3421
TMC4	NO	1.28634
ZC3HAV1L	NO	2.03074
ACSM1	NO	3.51298
B3GNT8	DN	1.01021
C1orf229	NO	1.44116
CTB-50L17.14	NO	2.61645
CYP2U1	NO	1.2218
FBLN5	NO	2.66742
FSTL4	DN	1.81472
GPC2	NO	3.59845
ITIH4	NO	1.86066
KLKB1	UP	0.627653
LAT	NO	0.505784
LINC00638	NO	0.0142651
LPCAT4	UP	0.0645296
OVGP1	UP	1.75896
RDH5	NO	-0.373805
RP11-159D12.2	NO	1.36122
RP11-30L15.6	NO	0.516391
SIRT4	NO	1.2431
SNX29P1	NO	-0.0459411
TNFSF4	UP	2.40874
ZNF788	NO	1.39135
A1BG	DN	2.58555
CCDC17	UP	0.575752
DDR2	NO	1.20211
GNB3	UP	0.0639522
MFSD2B	NO	0.255417
NEK5	NO	0.918613
NPNT	UP	2.85453
P2RY6	NO	3.63461
PARVB	NO	0.213174
PDE3A	NO	0.45627
POLR2J4	NO	1.33074
RP11-774O3.3	UP	2.44215
TMPRSS5	NO	0.580965
TRPV3	DN	0.538748
ZNF233	DN	1.60854
CD248	NO	1.67417
CDKL1	NO	0.386561
DDN	NO	1.80991
LINC00313	DN	1.0936
MAGEA3	NO	3.45627
MSANTD1	UP	2.70304
MSRB3	NO	1.84859
PRAF2	NO	2.16676
RCN3	UP	0.5204
RP11-1348G14.4	DN	2.14433
RP11-15H20.6	DN	0.997663
SH3BP5-AS1	UP	2.09872
TGFBR3L	NO	2.59377
ZNF185	NO	2.32968
ZNF846	NO	1.21412
AKAP6	DN	-0.0383391
BHLHB9	NO	0.900504
BHMT	NO	1.45627
CCDC30	NO	0.877733
CHAC1	DN	0.979832
CTB-113D17.1	NO	0.360511
KCNH2	NO	0.95877
LY96	NO	3.15324
LYST	NO	1.04123
PLCH2	NO	0.855645
PRSS27	NO	2.66572
U73166.2	NO	1.99469
ZNF192P1	DN	1.77445
AGBL2	NO	1.28634
C11orf65	NO	0.45627
CBLN3	NO	0.570798
CORO6	DN	0.33209
DIRAS1	DN	2.41371
DOK1	DN	1.42094
ESYT3	UP	3.92857
FAM161B	DN	1.66224
GABARAP	NO	1.93067
GPRASP1	UP	0.283032
KCNMB4	UP	1.65921
MCOLN1	DN	1.31877
ST14	NO	-0.294997
TEX15	NO	-1.32134
TRAF5	DN	1.55755
ZNF225	NO	-0.00183661
ZNF433	UP	0.217865
C16orf46	UP	0.546968
EMX1	DN	0.255572
GNRH1	UP	1.13087
HAVCR1	NO	1.97983
HSD17B1	UP	2.61609
MRPS24	DN	0.714338
PPFIA4	NO	1.55248
RP11-782C8.1	UP	0.482571
TMEM54	NO	2.45202
TMTC1	NO	3.42901
ZNF155	NO	0.0795331
ZNF235	NO	0.0651868
CEL	NO	2.25037
CTB-131B5.5	NO	1.12651
H19	NO	-0.313954
HYPK	NO	1.46946
LRRC37A2	NO	-0.232766
MYO1A	NO	3.14717
NBPF8	UP	-0.692374
NUMBL	NO	1.48602
PHF6	NO	0.593773
PRR3	NO	0.648915
RGS2	NO	1.56589
SDHAP3	NO	0.685751
TMTC2	NO	0.76993
TUSC3	DN	-0.690251
AKAP5	UP	2.24158
AOC2	UP	2.10914
CLEC2D	NO	1.18121
F3	UP	2.16322
GJC3	DN	0.176162
KLRG1	NO	0.795522
NDUFA4L2	NO	2.77038
NT5DC4	NO	1.47635
PRKCH	NO	2.58449
RNF139-AS1	UP	1.72255
RP11-566K19.6	NO	1.17975
RRAD	NO	1.15907
SERHL2	NO	-0.234402
SNORD116-19	UP	0.426878
TRIM36	NO	2.40805
AMHR2	DN	3.11162
C9orf152	NO	1.52378
CTBP2	UP	0.45627
KCNIP2	DN	1.27588
NEK11	UP	2.23536
PDZK1IP1	DN	1.14961
PRRG4	NO	1.59269
RBM23	UP	1.04123
RNU6ATAC35P	NO	1.24677
TPH1	UP	1.44469
TTC39A	NO	1.10608
ZNF486	NO	1.64471
C4orf47	UP	2.7782
CRTC2	UP	0.669263
ETV3	NO	0.00881063
GSTM1	NO	1.08823
HOXD4	DN	-0.428253
INTS6-AS1	NO	0.45627
LDLRAD1	DN	0.793305
LGALS9	NO	0.402559
MFSD6	NO	1.7042
PPM1L	NO	-0.0583036
PRR22	NO	0.295805
SLC6A14	NO	0.134342
SRGN	NO	0.871307
TGFB1I1	DN	2.01179
ZNF841	NO	1.49062
ZNRD1-AS1	NO	0.218755
ADAM11	DN	1.81636
AMPD3	NO	0.528419
C19orf67	DN	0.40223
CALML4	NO	-0.166661
CASKIN1	DN	4.20043
DND1	NO	1.61854
ENG	DN	2.15671
LRRC25	DN	3.97983
PER3	NO	1.39487
PLCH1	NO	0.295456
PLEK2	DN	1.30427
SLC15A2	UP	1.26055
ZGLP1	UP	2.32775
ICAM5	NO	1.13434
KANSL1-AS1	DN	-0.274672
LPAR2	NO	1.04123
PAQR6	UP	1.81382
PITPNM1	NO	1.04123
TLE4	UP	0.776892
ZFP36	NO	2.25904
ZNF169	NO	1.43058
ADAMTS6	NO	0.675078
AP000350.5	NO	1.5772
CKM	NO	1.05866
DHDH	DN	-0.0852011
DOK3	UP	2.03414
MOB3C	DN	-0.629783
MORN1	NO	0.543732
TBX15	DN	1.51777
TMEM81	UP	0.366072
ZBTB47	DN	1.62619
ADM5	UP	0.527971
CTD-3105H18.14	UP	2.01688
FAM180B	DN	0.85687
FAM86B1	DN	0.555805
GLI4	DN	0.788673
HSH2D	DN	-0.128693
IGIP	UP	1.12932
IL34	DN	0.0853835
LSMEM1	UP	1.49509
LYPD3	NO	3.48798
NUTM2D	NO	0.822141
RENBP	NO	1.20546
TCAP	UP	2.23917
TEX30	NO	0.45627
TGM1	UP	1.56162
ZNF85	NO	0.76131
ACTA1	NO	-0.319636
HPRT1	NO	1.7782
MTMR11	NO	2.81111
RP11-15A1.3	NO	0.983017
TNK1	NO	0.531558
ZNF345	NO	1.41188
C3orf35	UP	1.77975
DPP7	NO	2.14808
HMGN4	DN	0.145929
LFNG	DN	1.3834
LINC00674	DN	1.01041
NAIP	DN	-0.160922
PRX	NO	-0.366853
UBAP1L	NO	2.22981
ZDHHC11	UP	2.35723
ASAH2	NO	-0.343773
C10orf82	NO	-0.129334
CDRT4	NO	-0.54127
RAB3IL1	NO	1.00561
RAPSN	UP	2.89634
RHBDL1	NO	2.92274
SETD9	NO	0.857632
ZFP69	NO	1.64891
ZNF140	NO	1.7002
C5orf34	NO	1.18618
GK5	DN	2.4031
ITGA10	UP	3.14815
MIR940	DN	0.275697
PBLD	UP	0.848587
SPATA1	NO	0.636842
UBE2V1	DN	1.00908
VASH2	NO	1.56916
ZC3H10	DN	1.40113
ZNF837	DN	0.233877
ATRIP	NO	1.29757
CEP112	UP	1.26262
IFI27	UP	1.6106
MAP6D1	NO	0.941696
SLC22A1	UP	0.539652
ZNF79	DN	2.65051
CKMT2	NO	2.84691
CTXN1	DN	0.75583
DMPK	NO	1.03381
IL18BP	NO	0.707634
LINC01001	NO	0.0371853
SCGN	NO	1.04123
SNORD11	UP	-0.298618
STX18-AS1	NO	0.778198
C1QTNF3	NO	0.0865052
CCDC154	DN	2.4038
FAM227A	NO	1.43609
GPT	DN	1.74279
GUSBP5	DN	1.45627
JAKMIP3	NO	0.17546
KLF7	NO	1.07294
LRRC73	DN	1.01427
MDM1	UP	0.608273
PDGFB	DN	-0.118311
ZNF223	NO	0.176162

## Sheet: Fig. 4k_2
nb_gene_symbol	CRISS_JTE.v.DMSO	regu.adj.HepG2_JTE10.v.HepG2_DMSO
A1BG	2.58555	DN
A4GALT	7.97669	NO
AAAS	0.745776	NO
AACS	1.21014	NO
AAGAB	3.4175	NO
AAK1	1.63461	DN
AAMP	1.87605	NO
AAR2	2.1852	UP
AARSD1	-0.160402	DN
AASDH	1.3725	NO
AASS	1.42435	NO
ABAT	0.846547	NO
ABCA7	0.704197	DN
ABCA9	3.96723	NO
ABCB10	1.4231	UP
ABCB4	1.19522	DN
ABCB8	1.00376	NO
ABCC2	2.40718	DN
ABCC3	1.04123	DN
ABCC4	1.81884	NO
ABCF3	1.18618	DN
ABCG2	0.60066	NO
ABHD10	-0.309183	NO
ABI2	2.11666	UP
ABL1	1.07698	NO
ABT1	0.526659	DN
AC005076.5	1.39452	NO
AC005329.7	0.533085	NO
AC007277.3	0.893504	UP
AC022007.5	-0.607861	NO
AC084149.2	-0.194983	UP
AC093323.3	1.19833	DN
AC099850.1	0.286345	NO
AC127496.1	0.828238	NO
AC138035.2	-0.163658	NO
AC159540.1	0.708808	UP
ACACB	0.0103261	NO
ACADS	1.13434	DN
ACAP3	2.4376	DN
ACAT1	2.046	UP
ACBD5	0.915701	UP
ACER3	1.85521	NO
ACOT1	2.3728	UP
ACOX2	0.0412321	NO
ACSF2	1.35809	DN
ACSL3	2.64616	NO
ACSM1	3.51298	NO
ACSM2A	4.00647	UP
ACSS1	2.04123	NO
ACTA1	-0.319636	NO
ACTL8	1.48093	NO
ACTN2	1.74167	NO
ACTN4	1.63041	NO
ACTR2	-0.0842988	UP
ACTR8	1.67086	DN
ACVR1C	3.97311	UP
ACVR2A	0.0412321	UP
ADAM11	1.81636	DN
ADAM17	0.98251	NO
ADAM1A	1.2682	UP
ADAM20	1.91833	UP
ADAM22	1.86066	DN
ADAM32	0.980932	UP
ADAM8	2.56798	UP
ADAMTS6	0.675078	NO
ADAMTSL4	2.53999	DN
ADAT1	1.14069	DN
ADCK5	2.06845	DN
ADCY1	-0.681234	NO
ADCY7	0.507633	DN
ADCY9	1.5912	NO
ADD1	1.38701	UP
ADH5	2.65398	NO
ADHFE1	1.02613	NO
ADI1	0.905595	NO
ADIPOR1	0.472389	UP
ADM	0.0874877	DN
ADM2	2.80178	NO
ADM5	0.527971	UP
ADNP	1.15188	NO
ADNP2	1.52529	UP
ADPRHL1	2.00224	UP
ADRM1	1.77038	NO
ADSL	2.18703	DN
AEBP2	2.61977	NO
AFF4	0.393534	NO
AFM	0.555501	NO
AFP	0.107844	NO
AGAP1	-0.158627	UP
AGAP2	1.22072	NO
AGAP4	-0.0199424	NO
AGAP9	0.30015	NO
AGBL2	1.28634	NO
AGBL3	1.7782	UP
AGBL5	1.23138	NO
AGER	1.36316	UP
AGFG2	2.45627	DN
AGGF1	0.263625	UP
AGO1	3.10536	NO
AGO2	0.218917	DN
AGO3	0.953769	UP
AGPAT2	1.98616	DN
AGPAT5	2.44251	DN
AGRN	2.27443	NO
AGTR1	0.589536	UP
AHCYL1	1.0843	NO
AHCYL2	1.73457	DN
AHDC1	0.45627	UP
AHNAK	1.34101	DN
AHRR	1.71218	UP
AHSA2	2.4958	DN
AHSG	2.28945	NO
AIF1L	3.01698	NO
AIFM2	0.37288	DN
AIFM3	0.263625	DN
AJUBA	2.45627	DN
AK1	2.10061	UP
AK7	2.51072	NO
AKAP13	-0.128693	NO
AKAP14	0.428391	UP
AKAP5	2.24158	UP
AKAP6	-0.0383391	DN
AKAP8	1.07776	DN
AKAP8L	1.13434	UP
AKNA	2.18419	DN
AKR1A1	-0.0176616	DN
AKR7A3	0.732331	NO
AKR7L	1.00213	UP
AKT1S1	1.45627	NO
AKT2	2.61513	DN
AKTIP	2.42102	DN
ALAD	0.861526	UP
ALDH18A1	1.2757	UP
ALDH1A2	0.0946072	NO
ALDH2	2.41452	NO
ALDH3A2	-0.136161	NO
ALDH4A1	0.764392	NO
ALDH8A1	0.842223	UP
ALDOC	0.453732	DN
ALG10B	1.29306	DN
ALG13	0.45627	NO
ALG5	1.23156	NO
ALG8	1.7782	DN
ALKBH3	1.8255	NO
ALKBH5	0.648915	NO
ALKBH7	0.619768	NO
ALLC	1.5685	UP
ALOX5AP	0.421918	NO
ALPK3	2.88803	UP
ALPL	0.903729	NO
AMACR	3.05045	UP
AMBP	0.814724	NO
AMBRA1	1.41674	NO
AMFR	2.20562	UP
AMH	2.24768	UP
AMHR2	3.11162	DN
AMN	0.783673	DN
AMOTL1	1.23388	NO
AMPD3	0.528419	NO
AMZ2	0.603437	NO
AMZ2P1	0.908396	NO
ANAPC4	1.37827	NO
ANAPC7	1.24682	DN
ANK1	1.50066	NO
ANK2	1.43551	NO
ANKAR	0.423103	UP
ANKDD1B	1.32327	UP
ANKFY1	0.673687	NO
ANKLE1	1.60879	UP
ANKLE2	2.07776	NO
ANKRD12	0.590571	NO
ANKRD13A	0.697278	NO
ANKRD13D	1.11177	DN
ANKRD20A11P	0.45627	NO
ANKRD20A5P	-0.602624	UP
ANKRD26	1.87359	UP
ANKRD26P1	1.81667	UP
ANKRD36C	-0.360532	NO
ANKRD39	2.34935	DN
ANKRD55	0.45627	NO
ANKS1A	3.86808	NO
ANO3	0.240541	NO
ANO7	2.15888	DN
ANPEP	0.3253	NO
ANXA2	0.723669	UP
ANXA2R	0.393534	DN
ANXA3	0.0466552	NO
ANXA6	1.52943	DN
ANXA7	2.95026	DN
AOC2	2.10914	UP
AOC3	5.24808	UP
AOX1	1.28409	NO
AP000350.5	1.5772	NO
AP000525.9	0.263625	NO
AP1B1	-0.391727	NO
AP1M1	1.19324	DN
AP1S3	2.09465	UP
AP2M1	1.51516	NO
AP3B1	0.0843008	UP
AP3D1	0.810934	NO
AP3S2	1.2218	UP
AP5S1	3.4442	DN
AP5Z1	1.61614	DN
APBA2	1.6605	NO
APBB2	0.233877	DN
APEH	1.17797	DN
APLP2	0.0639522	NO
APMAP	1.43851	NO
APOA1	-0.311032	NO
APOA5	0.215262	DN
APOB	0.45627	DN
APOBEC3D	0.549379	UP
APOBEC3F	3.26362	DN
APOC1	1.65073	NO
APOC1P1	0.891291	DN
APOE	1.82596	DN
APOF	2.27827	DN
APOH	1.29954	NO
APOL4	-0.382234	NO
APOLD1	0.580258	NO
APOM	-0.346457	NO
APOOL	0.166763	NO
APRT	-0.0291572	DN
AQP3	1.6467	NO
AQP4	1.04123	NO
AQP7P1	0.22326	NO
AQP8	0.708812	UP
AQR	1.39677	UP
ARAP1	2.13274	DN
ARCN1	3.1069	UP
ARF4	1.38831	NO
ARFGAP2	1.45627	DN
ARFGAP3	1.45716	DN
ARFGEF1	0.807742	NO
ARG1	1.72337	NO
ARG2	2.27124	NO
ARHGAP11A	1.56318	NO
ARHGAP11B	-0.156707	NO
ARHGAP12	1.6517	NO
ARHGAP23	1.715	NO
ARHGAP24	2.00224	NO
ARHGAP30	0.397376	UP
ARHGAP33	0.652858	NO
ARHGAP4	2.4025	NO
ARHGAP9	0.735606	NO
ARHGDIA	0.811274	DN
ARHGEF1	-0.145079	DN
ARHGEF10	0.903729	NO
ARHGEF11	0.17387	NO
ARHGEF12	-0.0108564	NO
ARHGEF16	1.41724	DN
ARHGEF17	0.585553	NO
ARHGEF19	1.63381	DN
ARHGEF2	1.35616	NO
ARHGEF28	2.68375	NO
ARHGEF33	2.39817	NO
ARHGEF40	0.361321	DN
ARID1A	-0.526028	UP
ARID3A	0.0854319	UP
ARID3B	1.18455	NO
ARID4A	0.931608	NO
ARIH1	-0.54373	UP
ARL2BP	0.887897	NO
ARL5A	1.72476	NO
ARL6IP1	-0.424706	UP
ARL8B	1.66572	NO
ARMC10	2.2807	NO
ARMC2	1.7193	NO
ARMC7	1.7933	NO
ARMC9	-0.19794	NO
ARNTL	0.555805	NO
ARNTL2	1.64268	NO
ARPC1B	1.19087	NO
ARPC3	2.27645	UP
ARPC5L	1.13434	UP
ARPP19	1.33074	NO
ARRB2	1.15017	NO
ARSD	0.853862	DN
ARSG	1.67866	DN
ARTN	0.396222	NO
ASAH2	-0.343773	NO
ASAH2B	2.49076	DN
ASAP1	-0.33728	NO
ASAP3	2.78778	NO
ASB1	1.64781	NO
ASCC3	0.330739	NO
ASGR1	4.45266	NO
ASGR2	2.77053	NO
ASH2L	2.36009	NO
ASMTL	1.24982	DN
ASNS	1.06899	NO
ASPM	0.996838	NO
ASTE1	1.34935	UP
ASXL1	2.15966	DN
ASXL2	2.15671	UP
ATAD3A	3.74938	DN
ATAD3B	1.2218	UP
ATAD3C	2.94251	UP
ATE1	1.86367	NO
ATF1	1.89964	NO
ATF2	2.28815	NO
ATF3	1.30427	DN
ATF4	2.3855	NO
ATF6	0.557553	UP
ATF6B	-0.0936975	NO
ATF7	1.35358	NO
ATF7IP	-0.0583036	NO
ATG10	0.0692465	DN
ATG16L1	1.40113	NO
ATG16L2	0.503575	DN
ATG2A	0.148841	DN
ATG4C	2.33321	UP
ATL2	2.62282	UP
ATMIN	2.11262	NO
ATN1	1.31995	DN
ATOX1	0.915701	NO
ATP11A	0.220202	NO
ATP11C	-0.430807	NO
ATP13A2	0.960742	NO
ATP13A3	-0.443609	UP
ATP1A1	1.36773	NO
ATP1B1	-0.927059	NO
ATP1B3	2.5069	NO
ATP2A1	1.7193	UP
ATP2A2	2.56542	NO
ATP6V0A2	-0.128693	UP
ATP6V0B	1.22566	NO
ATP6V0E1	1.2773	NO
ATP6V1B1	1.22494	UP
ATP6V1E2	1.00376	NO
ATP7A	1.31188	DN
ATP8B2	-0.363158	NO
ATP8B3	-0.215926	DN
ATP8B5P	1.9369	UP
ATRIP	1.29757	NO
ATRX	1.37088	NO
ATXN2	2.2615	NO
ATXN2L	0.313825	UP
ATXN3	0.893675	DN
ATXN7	-0.0842988	UP
ATXN7L3	0.0502772	DN
AUH	0.388763	NO
AUNIP	1.45627	DN
AURKAIP1	3.34736	NO
AURKC	1.63949	UP
AVIL	1.16214	UP
AXDND1	1.6017	NO
AXIN1	2.97622	NO
AXIN2	2.76855	UP
B3GALNT2	1.02659	NO
B3GAT3	1.04501	NO
B3GNT2	1.47204	UP
B3GNT3	1.23388	DN
B3GNT8	1.01021	DN
B3GNT9	1.5204	DN
B4GALNT3	0.0818741	NO
B4GALNT4	0.824001	DN
B4GALT2	1.7002	DN
B4GALT7	1.46708	DN
BAAT	2.66005	UP
BACH1	-0.312611	UP
BAG2	1.14909	NO
BAG6	1.39969	DN
BAHD1	3.22029	UP
BAIAP3	2.55581	NO
BAK1	0.648915	DN
BAMBI	-0.276798	UP
BATF	2.9157	NO
BAZ1B	-0.128693	NO
BAZ2A	0.0599528	NO
BAZ2B	0.124726	UP
BBS1	1.54647	NO
BBS10	0.648915	NO
BCAM	0.828855	NO
BCAR1	2.09251	DN
BCAR4	3.60132	NO
BCAS1	2.43255	DN
BCAS3	1.46876	DN
BCAS4	1.92459	DN
BCKDHB	1.70878	UP
BCL10	0.45627	NO
BCL11B	1.55673	NO
BCL2	2.50358	UP
BCL2L15	1.2682	NO
BCL3	-0.304944	NO
BCL6	0.539879	NO
BCL7B	1.79731	UP
BCO2	0.295805	UP
BCORL1	-0.368446	NO
BCR	1.70781	DN
BDH1	2.68245	NO
BDH2	0.573627	NO
BEAN1	-0.332226	NO
BEND3	1.50159	UP
BEST4	0.941696	DN
BHLHB9	0.900504	NO
BHMT	1.45627	NO
BICC1	2.46586	NO
BICD2	2.38519	NO
BID	-0.299797	UP
BIK	0.45627	NO
BIRC5	1.63179	NO
BIRC6	1.32076	NO
BLOC1S1	0.180992	DN
BLOC1S5	2.80915	NO
BLVRA	1.84416	DN
BLZF1	1.64891	NO
BMP6	1.63538	NO
BMP8B	-0.409899	NO
BMPR1B	3.4255	UP
BMPR2	0.256788	NO
BNIP1	1.65421	NO
BNIPL	1.45627	UP
BOP1	2.61381	DN
BPHL	0.361112	NO
BPIFB6	1.86603	UP
BPTF	-0.318171	NO
BRAF	2.16028	DN
BRD4	1.56702	DN
BRD8	2.72499	NO
BRF2	1.30669	NO
BRICD5	1.91374	NO
BRIP1	2.15671	UP
BRK1	1.76465	NO
BRMS1	1.34079	DN
BRSK2	0.740063	NO
BRWD3	-0.254224	DN
BST1	3.98465	UP
BTBD16	2.42465	UP
BTBD9	0.889229	DN
BTG3	1.04123	DN
BTN2A1	1.87131	NO
BTN2A2	1.28224	DN
BTN2A3P	0.353176	NO
BTN3A1	2.07098	DN
BTN3A3	0.217659	DN
BUD13	0.600392	UP
BUD31	1.69816	NO
BX255923.3	4.26362	UP
BZW1	-0.3398	UP
C10orf82	-0.129334	NO
C11orf49	1.13434	NO
C11orf65	0.45627	NO
C11orf86	0.74674	NO
C11orf96	1.85882	UP
C12orf50	1.19735	NO
C14orf93	1.66143	DN
C15orf39	1.53541	DN
C15orf40	1.28224	NO
C16orf46	0.546968	UP
C16orf70	1.40156	NO
C16orf89	0.935437	NO
C16orf91	4.33891	UP
C16orf95	1.42478	UP
C17orf100	1.58872	NO
C17orf80	1.26362	UP
C17orf97	1.38539	DN
C18orf25	1.03186	UP
C19orf18	1.79017	UP
C19orf25	1.80022	DN
C19orf53	0.0843008	DN
C19orf67	0.40223	DN
C1D	4.40886	NO
C1GALT1C1	0.45627	NO
C1orf116	2.57175	DN
C1orf162	2.57491	UP
C1orf216	1.50136	UP
C1orf229	1.44116	NO
C1orf35	2.08501	NO
C1orf52	1.29757	NO
C1QBP	1.35318	UP
C1QTNF2	1.56318	UP
C1QTNF3	0.0865052	NO
C1QTNF6	0.125624	NO
C1R	2.20429	UP
C2CD2	2.20834	NO
C2orf16	0.976462	NO
C2orf27A	-0.722269	UP
C2orf27B	-0.13421	UP
C2orf42	1.31609	NO
C3	1.84622	DN
C3orf33	0.76005	NO
C3orf35	1.77975	UP
C3orf38	1.35439	UP
C4BPB	0.834781	UP
C4orf3	1.30943	NO
C4orf36	0.860419	DN
C4orf47	2.7782	UP
C5orf15	0.831309	UP
C5orf24	1.34044	NO
C5orf34	1.18618	NO
C5orf49	1.72636	NO
C6orf136	-0.301529	DN
C7orf25	1.35414	NO
C7orf26	1.06686	UP
C7orf50	0.512669	DN
C7orf61	1.54373	UP
C8orf31	1.06581	DN
C8orf33	2.35799	DN
C8orf58	1.35439	NO
C8orf76	0.742741	UP
C9orf116	-0.0842988	DN
C9orf152	1.52378	NO
C9orf24	2.5069	DN
C9orf40	1.32699	NO
C9orf64	0.156709	UP
CA12	1.411	NO
CA13	1.74167	NO
CAAP1	1.08675	NO
CABLES1	-0.503631	NO
CABLES2	0.611548	DN
CABYR	0.925755	UP
CACNB4	0.561452	UP
CACTIN	1.29757	NO
CACYBP	0.15184	NO
CAD	0.79612	NO
CALCOCO1	0.318766	DN
CALML4	-0.166661	NO
CAMK1	0.633147	NO
CAMK1D	2.78157	NO
CAMK2B	4.26362	UP
CAMK2N1	0.127848	DN
CAMKK2	0.986784	NO
CAMKMT	0.81884	UP
CAMLG	0.697278	NO
CAMSAP1	0.422092	NO
CAMSAP3	2.35673	NO
CAMTA1	1.5204	UP
CANT1	1.88923	DN
CAPN10	1.03543	NO
CAPN11	2.22046	DN
CAPN12	0.153509	DN
CAPNS1	1.45627	DN
CAPS	-0.143643	DN
CAPZA2	2.36881	UP
CARD9	2.57319	DN
CARHSP1	2.00458	DN
CASC3	0.492964	NO
CASK	0.0663231	UP
CASKIN1	4.20043	DN
CASP10	4.9934	NO
CASP3	1.62933	UP
CASP4	0.263625	NO
CASP6	1.51602	UP
CASP8	4.51738	DN
CASP9	1.12206	NO
CASS4	2.68835	UP
CASZ1	1.36316	NO
CATSPER2P1	-0.0813872	NO
CATSPER3	0.383277	NO
CBFB	0.719304	UP
CBLB	1.33074	NO
CBLC	2.02017	DN
CBLN3	0.570798	NO
CBR4	3.03007	DN
CBWD1	1.89684	UP
CBWD2	1.39675	NO
CBWD3	1.30427	NO
CBWD6	1.33962	NO
CBWD7	0.351473	NO
CBX2	0.706248	DN
CBX7	4.19774	UP
CBX8	1.11063	NO
CC2D1B	1.10421	DN
CCAR1	0.980932	NO
CCDC106	0.902213	DN
CCDC112	1.20508	UP
CCDC117	2.04123	NO
CCDC125	0.419312	NO
CCDC138	0.759662	UP
CCDC144CP	1.96216	UP
CCDC146	0.473527	UP
CCDC150	0.778198	NO
CCDC154	2.4038	DN
CCDC162P	0.837764	UP
CCDC17	0.575752	UP
CCDC170	2.27529	NO
CCDC171	2.64795	NO
CCDC174	1.4132	NO
CCDC25	0.57826	UP
CCDC28B	1.64789	DN
CCDC30	0.877733	NO
CCDC34	1.15671	NO
CCDC62	1.33194	UP
CCDC74A	1.61673	UP
CCDC74B	1.6297	UP
CCDC81	1.09548	NO
CCDC88A	1.64891	DN
CCDC88B	1.88923	DN
CCDC88C	0.68856	NO
CCDC9	0.170867	DN
CCDC97	1.27341	DN
CCHCR1	1.25213	NO
CCNA2	2.23388	NO
CCNB1	2.213	DN
CCNB1IP1	0.825503	NO
CCNB2	1.47376	DN
CCNDBP1	1.0937	NO
CCNE2	2.19595	UP
CCNG1	0.506896	NO
CCNH	1.96528	DN
CCNL1	0.286345	NO
CCNL2	2.12804	NO
CCNO	1.25833	NO
CCNY	2.82973	UP
CCNYL1	2.46798	NO
CCSAP	0.996838	UP
CCT4	3.46684	UP
CCZ1B	0.373807	UP
CD101	2.08632	UP
CD14	0.972108	DN
CD151	0.373807	DN
CD164	1.9417	UP
CD19	3.35694	DN
CD248	1.67417	NO
CD276	0.856808	NO
CD2BP2	1.8227	DN
CD300A	1.84426	NO
CD320	0.953426	NO
CD36	0.96323	NO
CD44	-0.18557	NO
CD47	-0.128693	NO
CD55	-0.416725	DN
CD59	1.5818	DN
CD63	2.30893	NO
CD68	0.145847	NO
CD7	1.9157	NO
CD70	2.20788	NO
CD74	1.09231	NO
CD79A	2.17645	UP
CD99	0.255805	NO
CDA	0.102633	DN
CDAN1	0.626195	DN
CDC123	2.2807	NO
CDC14A	-0.0818263	NO
CDC14B	0.996838	NO
CDC34	1.87535	DN
CDC37L1	1.12612	NO
CDC42	2.53156	UP
CDC42BPG	1.64891	NO
CDC42EP2	0.951685	DN
CDC42SE2	1.4215	NO
CDC6	1.74106	DN
CDCA7	1.57175	NO
CDCA7L	1.97208	UP
CDH24	1.56479	NO
CDK11A	2.05831	UP
CDK13	0.507616	NO
CDK14	1.43126	NO
CDK16	-0.282321	NO
CDK5	1.44116	DN
CDK5R1	1.01189	NO
CDK5RAP1	1.54647	NO
CDK5RAP2	1.10835	NO
CDK6	0.889229	UP
CDK7	2.12765	UP
CDKAL1	1.5204	NO
CDKL1	0.386561	NO
CDKL2	2.21811	UP
CDKL4	-0.232171	UP
CDKN1C	2.41563	NO
CDKN2AIPNL	1.21708	NO
CDKN2C	0.279392	UP
CDKN2D	0.81368	UP
CDO1	2.26998	UP
CDON	2.08602	NO
CDRT4	-0.54127	NO
CDS2	0.332534	NO
CDT1	0.832418	DN
CDV3	-0.00316201	NO
CEACAM19	1.72459	NO
CEBPD	1.75284	DN
CEBPG	1.11869	NO
CEL	2.25037	NO
CELF1	0.244395	NO
CELF5	3.56277	DN
CELP	4.24532	UP
CELSR2	1.87576	NO
CELSR3	-0.0447916	DN
CENPA	1.16971	UP
CENPE	0.941696	NO
CEP112	1.26262	UP
CEP135	-0.207205	NO
CEP164	1.43586	DN
CEP170B	2.72306	DN
CEP170P1	-0.175999	NO
CEP192	1.11642	DN
CEP250	-0.216156	DN
CEP350	0.809907	NO
CEP68	4.27777	DN
CERCAM	2.56206	DN
CERK	0.794139	UP
CERS1	-0.101316	DN
CERS5	-0.523298	DN
CES3	1.97739	DN
CETN3	1.81617	NO
CETP	2.23412	NO
CFDP1	0.917243	UP
CFL1	1.05831	NO
CFL2	1.42621	NO
CFLAR	0.000204839	NO
CFP	1.90105	UP
CGNL1	2.97983	DN
CGREF1	1.37978	DN
CHAC1	0.979832	DN
CHADL	2.20869	DN
CHAF1B	-0.311617	DN
CHAMP1	1.44896	UP
CHCHD1	1.47617	NO
CHCHD5	1.74578	DN
CHD2	1.66926	NO
CHD3	1.24982	DN
CHD4	1.60311	NO
CHD5	1.3855	NO
CHD7	1.26918	NO
CHD8	-0.197646	NO
CHEK1	1.80894	DN
CHERP	1.71003	NO
CHKA	2.88611	NO
CHMP2A	0.839598	NO
CHMP6	3.24905	DN
CHMP7	1.39047	DN
CHORDC1	0.233877	DN
CHPF	2.68657	DN
CHRNA10	1.86344	UP
CHRNA5	0.21923	NO
CHST12	2.90447	DN
CHST14	1.04123	NO
CHST15	0.81884	DN
CHST7	2.01283	UP
CHSY1	2.6756	NO
CHTOP	0.982338	DN
CHUK	0.322084	UP
CIC	-0.272428	DN
CIDEC	-0.839186	NO
CILP	2.34329	NO
CILP2	1.80118	UP
CISD2	1.48798	NO
CISD3	-0.0776547	DN
CKAP5	2.26737	NO
CKM	1.05866	NO
CKMT2	2.84691	NO
CLASP1	1.75744	NO
CLCN4	3.78666	NO
CLCN5	3.31042	DN
CLDN11	1.59013	NO
CLDN15	0.448606	UP
CLDN19	0.878096	DN
CLEC10A	3.52603	UP
CLEC18A	0.955075	UP
CLEC18B	2.85042	UP
CLEC2D	1.18121	NO
CLEC4A	0.822809	NO
CLIC3	0.263625	DN
CLIC4	1.81976	UP
CLINT1	0.134342	NO
CLIP1	0.73003	NO
CLIP3	1.10013	NO
CLK1	1.6529	NO
CLK2	0.736378	DN
CLK3	0.926253	NO
CLK4	0.793305	NO
CLMN	1.37684	DN
CLNS1A	0.551427	NO
CLPTM1	0.515163	NO
CLPX	0.986784	NO
CLSTN1	1.42701	NO
CLTC	0.878503	NO
CLTCL1	-0.0347587	NO
CLUH	-0.5723	NO
CLYBL	1.18778	DN
CMIP	1.757	NO
CMTM4	2.10954	NO
CMTM6	1.51258	NO
CMTM7	2.00188	DN
CMTM8	1.39142	NO
CMTR1	2.64803	DN
CMYA5	0.993023	NO
CNIH1	1.99232	NO
CNIH2	1.5204	NO
CNKSR1	1.4928	NO
CNN2	0.555805	NO
CNNM3	-0.619797	DN
CNOT1	0.961845	NO
CNOT11	1.28634	DN
CNOT2	2.36316	NO
CNOT3	1.83144	DN
CNPY4	2.32225	NO
CNTNAP2	-0.128693	NO
COA3	1.45627	DN
COASY	3.82442	NO
COBL	-0.54373	UP
COBLL1	0.0619907	NO
COCH	0.761519	NO
COG7	2.22494	NO
COL16A1	0.193235	NO
COL18A1	1.85193	NO
COL20A1	0.0189826	UP
COL24A1	0.941696	NO
COL2A1	2.11077	UP
COL7A1	2.4868	DN
COL9A3	1.21708	NO
COLEC11	1.43756	DN
COLGALT1	0.970843	NO
COMMD5	2.03756	DN
COPB1	0.840413	NO
COPRS	0.867058	NO
COPS6	0.578754	NO
COQ10A	2.26024	DN
COQ10B	0.906303	UP
COQ3	0.511411	NO
COQ7	1.2773	DN
CORIN	1.24028	UP
CORO1C	0.335736	NO
CORO2A	1.57175	NO
CORO6	0.33209	DN
COX14	0.909635	DN
COX18	0.890166	NO
COX20	-0.00141223	DN
COX7A2	2.14103	NO
COX7A2L	1.24026	UP
COX7C	-0.280696	NO
COX8A	1.38895	NO
CPE	1.2958	NO
CPED1	1.34079	NO
CPLX1	2.9417	NO
CPLX2	-0.128693	NO
CPM	2.11923	NO
CPN1	1.32754	NO
CPNE1	0.910835	NO
CPNE2	3.10835	NO
CPNE7	6.02589	UP
CPNE8	0.898788	UP
CPOX	2.81382	NO
CPQ	1.59377	NO
CPSF1	0.994089	DN
CPSF4	1.04123	DN
CPT1A	3.13966	NO
CPT2	1.15671	UP
CPVL	1.33944	UP
CPXM2	1.9931	NO
CRABP2	1.51041	NO
CRADD	1.80419	NO
CRBN	0.519463	DN
CRCP	1.3193	NO
CREBBP	1.52327	NO
CREBRF	0.107493	UP
CREBZF	1.34935	DN
CRELD1	1.67866	NO
CRIP2	1.9157	NO
CRIP3	3.36316	NO
CRIPAK	-0.204075	DN
CRIPT	1.34462	DN
CRK	1.73089	NO
CRKL	2.04123	NO
CRLS1	0.723018	UP
CROCCP3	0.102041	NO
CRTC1	2.47513	DN
CRTC2	0.669263	UP
CRTC3	3.07009	NO
CRY2	2.7782	UP
CRYBB2	4.60274	NO
CRYBB3	2.17874	DN
CRYBG3	1.49809	UP
CS	0.172963	NO
CSDC2	2.24177	NO
CSDE1	1.25145	UP
CSE1L	-0.309416	NO
CSF3	1.32061	NO
CSNK1G1	0.884835	UP
CSNK1G2	0.455383	NO
CSNK2B	-0.22782	NO
CSPG5	1.78125	UP
CSRNP2	-0.422778	DN
CSRP2	1.78642	NO
CST3	1.0843	NO
CSTF2T	0.706248	NO
CTB-113D17.1	0.360511	NO
CTB-131B5.5	1.12651	NO
CTB-50L17.14	2.61645	NO
CTBP2	0.45627	UP
CTC-241N9.1	1.94386	NO
CTC-301O7.4	1.13434	NO
CTCF	1.21116	NO
CTD-2017D11.1	0.593773	NO
CTD-2054N24.2	0.345238	UP
CTD-2201E18.3	0.911699	NO
CTD-2619J13.8	1.81382	DN
CTD-3088G3.8	2.41849	UP
CTD-3105H18.14	2.01688	UP
CTDP1	1.0843	NO
CTDSP1	-0.292192	DN
CTDSPL	0.249819	NO
CTDSPL2	0.991307	NO
CTF1	1.60827	NO
CTH	3.10013	NO
CTHRC1	1.41563	NO
CTIF	-0.491263	DN
CTNNAL1	0.148597	NO
CTNNB1	0.840633	NO
CTNNBIP1	2.16409	NO
CTR9	1.04123	NO
CTSB	1.73958	NO
CTSK	0.465258	UP
CTSL	1.66649	UP
CTSO	0.73311	UP
CTSS	4.09048	NO
CTTN	1.25941	UP
CTTNBP2NL	-0.24417	NO
CTXN1	0.75583	DN
CUBN	1.9157	UP
CUEDC1	2.59013	DN
CUL3	1.74578	UP
CUL7	-0.254224	DN
CUL9	0.697278	NO
CUTC	1.549	DN
CWF19L1	1.87131	NO
CWF19L2	0.921933	NO
CXorf38	0.719304	NO
CXXC5	2.19956	DN
CYB561D1	0.678662	DN
CYBA	1.79007	DN
CYBRD1	2.09167	NO
CYC1	1.4315	DN
CYCS	0.871307	NO
CYFIP1	1.45496	UP
CYHR1	0.0901417	DN
CYP11A1	1.87948	UP
CYP20A1	1.38779	NO
CYP21A2	0.699433	NO
CYP26B1	2.27141	UP
CYP27A1	1.55177	DN
CYP27B1	0.882534	NO
CYP2C18	2.59464	UP
CYP2C8	2.44635	UP
CYP2E1	2.47796	UP
CYP2U1	1.2218	NO
CYP4F12	1.60457	DN
CYP4F2	1.15377	NO
CYP4F8	-0.284996	NO
CYSTM1	2.23156	UP
CYTH1	1.66099	NO
CYTH3	0.519005	NO
D2HGDH	2.63811	DN
DAGLA	0.750717	NO
DAPK3	-0.0288505	DN
DBIL5P2	0.36316	NO
DBN1	3.08543	DN
DCAF11	1.86972	DN
DCAF16	1.26101	DN
DCAF4L1	3.57758	UP
DCAF8	2.54373	NO
DCBLD2	0.187781	NO
DCDC1	2.57925	UP
DCK	1.53262	UP
DCP1A	0.0412321	UP
DCPS	1.27672	DN
DCTN6	2.95877	NO
DCTPP1	2.932	NO
DCUN1D1	1.23351	NO
DCUN1D4	0.800282	NO
DCXR	0.936013	DN
DDA1	0.834781	DN
DDAH2	1.34524	UP
DDB1	2.67866	NO
DDC	0.249819	UP
DDHD1	1.12474	NO
DDHD2	1.99591	NO
DDI2	1.54292	UP
DDIT3	1.03732	DN
DDIT4	2.07675	DN
DDN	1.80991	NO
DDR2	1.20211	NO
DDX11L2	0.944208	NO
DDX12P	1.7782	DN
DDX21	1.37138	NO
DDX23	0.970843	UP
DDX25	0.215262	NO
DDX3X	2.95877	NO
DDX3Y	1.38472	NO
DDX41	2.53363	DN
DDX5	1.82054	NO
DDX50	0.286345	DN
DDX55	0.943716	DN
DDX56	0.546348	DN
DDX58	1.16399	DN
DDX6	3.09014	NO
DDX60L	2.89101	NO
DECR2	0.932708	DN
DEF6	2.06155	DN
DEGS1	3.16899	UP
DENND4B	2.41974	DN
DENND5A	2.79855	NO
DENND5B	1.33074	UP
DEPDC1B	4.03916	NO
DEPDC7	1.90944	UP
DERA	2.07558	NO
DGCR2	4.68722	NO
DGCR8	-0.160049	DN
DGKD	0.378267	NO
DGKI	2.20289	UP
DHDH	-0.0852011	DN
DHODH	2.02826	DN
DHPS	2.36441	DN
DHRS11	0.998588	NO
DHRS12	3.73664	UP
DHRS13	1.55313	DN
DHRS2	0.568536	UP
DHRSX	1.10038	DN
DHX16	-0.00134768	DN
DHX29	2.58555	NO
DHX32	0.233877	NO
DHX33	0.496912	NO
DHX35	0.72945	NO
DHX38	-0.332226	NO
DHX40	-0.378197	NO
DHX58	1.17616	DN
DHX8	2.13434	NO
DIAPH1	0.678662	UP
DIP2A	0.786418	DN
DIP2B	2.20699	NO
DIP2C	3.8079	DN
DIRAS1	2.41371	DN
DIRC3	-0.0232566	NO
DIXDC1	0.314251	DN
DLAT	1.20473	NO
DLEU1	1.55581	NO
DLG3	1.85482	NO
DLG4	1.19897	DN
DLG5-AS1	-0.0489657	DN
DLGAP1	2.82084	DN
DLGAP1-AS2	0.283719	DN
DLGAP4	-0.00489689	DN
DLK1	1.62619	NO
DLL3	1.74439	DN
DLX1	0.749715	UP
DLX4	5.27381	DN
DMD	0.233877	NO
DMPK	1.03381	NO
DMRTA2	2.13434	NO
DMTN	2.27619	DN
DNA2	1.15979	NO
DNAAF2	1.05383	NO
DNAH17	0.334403	DN
DNAJA2	0.619768	UP
DNAJA3	2.15819	NO
DNAJB12	1.54088	DN
DNAJB13	2.67766	NO
DNAJB14	0.121285	NO
DNAJB6	1.97502	UP
DNAJC1	-0.54373	DN
DNAJC13	-0.713655	NO
DNAJC21	0.951034	NO
DNAJC28	1.62775	NO
DNAJC30	0.941696	DN
DNAJC4	0.145929	NO
DNAJC5	0.801229	DN
DNAJC6	0.481361	NO
DNAJC7	0.571747	NO
DND1	1.61854	NO
DNHD1	1.70606	UP
DNM1L	2.56589	NO
DNMBP	1.65909	NO
DNMT1	1.19324	NO
DNMT3A	3.69863	DN
DNTTIP2	1.35269	UP
DOCK9	2.69073	NO
DOK1	1.42094	DN
DOK3	2.03414	UP
DOK6	0.921933	NO
DOK7	6.33585	UP
DOLPP1	1.48484	NO
DPF2	1.2757	NO
DPH2	1.50938	DN
DPH7	2.34141	UP
DPM2	1.14193	DN
DPM3	2.31425	DN
DPP10	0.893315	NO
DPP3	0.72375	NO
DPP7	2.14808	NO
DPY19L1P2	-0.902262	NO
DPY19L4	0.45627	DN
DPYSL4	2.44333	DN
DQX1	1.29499	DN
DRC1	1.46925	NO
DRG1	1.38227	NO
DRG2	3.36316	DN
DRP2	0.684388	UP
DSCR9	1.31008	NO
DSN1	2.4405	NO
DSP	0.982637	NO
DTD1	1.18308	UP
DTNB	2.03641	DN
DTWD2	0.648915	DN
DTX2	0.077758	DN
DTX3	1.90373	DN
DTX4	1.26362	DN
DUS1L	1.95643	DN
DUSP10	0.769209	NO
DUSP14	1.56385	UP
DUSP4	0.626195	NO
DUSP5P1	1.45627	NO
DUSP7	4.95877	UP
DVL1	1.60311	DN
DVL2	1.55581	DN
DVL3	1.50402	DN
DYNC1H1	0.133866	DN
DYNLL1	0.618021	NO
DYNLRB1	-0.127138	NO
DYNLT1	1.58555	NO
DYRK1B	1.24214	UP
DYRK4	1.07776	NO
DZIP1	2.81942	DN
E2F2	1.11326	NO
E2F5	1.99816	UP
E2F6	0.0108585	NO
EAPP	0.0565465	NO
EBP	1.11523	NO
EBPL	1.79087	UP
ECE1	-0.128693	NO
ECI1	1.44147	DN
ECM1	3.31877	NO
ECM2	2.85064	UP
EDA	1.15098	DN
EDC3	2.04123	NO
EDEM1	1.14184	NO
EDEM2	0.58633	UP
EDN1	-0.264294	UP
EEA1	2.78548	NO
EEF1A1	-0.128693	UP
EEF2K	1.01476	DN
EEFSEC	1.81468	NO
EFCAB12	0.370878	DN
EFEMP2	1.63136	DN
EFHC1	3.38916	DN
EFNA1	1.78167	NO
EFNA2	3.7538	NO
EFNB2	1.20983	NO
EGLN1	0.45627	NO
EGLN3	2.2855	DN
EGR1	0.5818	DN
EHBP1L1	1.93842	DN
EHD1	0.116884	NO
EHD2	2.10013	DN
EHMT1	1.78661	NO
EID2B	1.22679	NO
EIF1AX	1.16409	UP
EIF1B	1.7042	UP
EIF2AK2	1.19324	UP
EIF2B3	2.99784	DN
EIF2B4	2.16644	DN
EIF3C	1.70833	DN
EIF3CL	1.92355	DN
EIF3G	2.26664	DN
EIF3M	1.55989	UP
EIF4A1	1.00881	DN
EIF4A2	0.81884	UP
EIF4A3	1.20799	NO
EIF4B	0.804193	UP
EIF4ENIF1	2.149	UP
EIF4G1	0.574106	NO
EIF4G3	-0.337245	DN
EIF4H	3.00376	UP
EIF5A2	1.16461	UP
EIF6	0.608273	DN
ELAC1	1.80991	DN
ELAC2	1.45627	NO
ELAVL3	0.661553	NO
ELF3	-0.476616	DN
ELF4	0.969609	DN
ELK1	0.724758	NO
ELL	0.500664	DN
ELMO3	1.28118	DN
ELOVL1	1.88777	DN
ELOVL3	2.25226	NO
ELOVL5	0.778198	NO
ELOVL7	1.53854	NO
ELP4	1.31042	NO
EMBP1	2.45511	NO
EMC6	2.57826	DN
EMC9	1.12123	DN
EMILIN1	2.6579	DN
EMILIN2	0.519995	NO
EML2	1.80991	DN
EML4	1.21638	NO
EML6	-0.188826	DN
EMX1	0.255572	DN
ENC1	2.63684	DN
ENDOD1	2.04123	NO
ENDOG	1.6037	DN
ENDOV	5.44932	DN
ENG	2.15671	DN
ENO2	0.790424	DN
ENOSF1	1.96482	DN
ENPP1	1.17712	NO
ENPP2	2.16363	NO
ENSA	2.65267	DN
ENTPD2	0.770378	DN
ENTPD5	1.46933	DN
EOGT	-0.208778	NO
EP400	1.94931	NO
EP400NL	-0.101336	NO
EPAS1	2.00059	NO
EPB41L4B	2.16028	DN
EPB41L5	2.03398	NO
EPC2	2.07558	UP
EPHA1-AS1	0.749629	NO
EPHA2	1.34935	UP
EPHX1	1.34618	NO
EPHX3	0.313951	NO
EPM2A	1.18982	NO
EPM2AIP1	1.62619	DN
EPN1	1.50066	DN
EPO	1.30704	DN
EPPK1	-0.137013	DN
EPS8L2	0.724042	DN
ERAS	2.4405	UP
ERBB3	1.38688	DN
ERCC2	3.00376	DN
ERCC3	1.04861	NO
ERCC5	0.851129	NO
ERLEC1	0.104797	DN
ERLIN1	1.64069	UP
ERVK3-1	0.761519	DN
ESAM	1.54712	NO
ESPL1	0.883691	NO
ESYT1	-0.421246	DN
ESYT3	3.92857	UP
ETAA1	1.74578	UP
ETF1	-0.179899	NO
ETFB	-0.363158	NO
ETV2	1.31425	NO
ETV3	0.00881063	NO
ETV5	0.589723	NO
ETV6	-0.382702	UP
EVI5	0.608273	NO
EVPL	1.47419	DN
EXO5	1.65421	NO
EXOC6	1.13665	DN
EXOC7	0.208832	DN
EXOG	2.72929	NO
EXOSC10	1.96872	NO
EXOSC6	1.10216	DN
EYA3	0.81884	NO
EZH2	2.90641	UP
F10	3.45627	DN
F11	4.52236	DN
F12	1.36683	NO
F2	2.52874	DN
F2R	0.108346	NO
F2RL1	1.73606	UP
F3	2.16322	UP
F7	3.06856	DN
FAAH	2.36056	DN
FABP2	0.22125	UP
FADS3	-0.128693	NO
FAH	1.10311	DN
FAM102A	0.115233	NO
FAM104A	1.41142	DN
FAM110C	1.49474	DN
FAM117B	2.48602	NO
FAM118A	2.04873	DN
FAM120A	0.286345	UP
FAM120C	1.51516	NO
FAM126A	2.2312	NO
FAM131A	-0.239506	DN
FAM133B	2.83151	NO
FAM136A	1.1048	NO
FAM138B	1.53427	NO
FAM13A-AS1	0.830665	UP
FAM13C	1.23388	NO
FAM151B	1.40533	DN
FAM155B	-0.128693	NO
FAM160A1	0.31188	DN
FAM160B2	1.91362	NO
FAM161A	1.85349	NO
FAM161B	1.66224	DN
FAM169A	1.4932	UP
FAM171B	1.42673	NO
FAM172A	1.74578	UP
FAM177A1	2.71194	NO
FAM177B	0.0037574	DN
FAM180B	0.85687	DN
FAM182A	1.76298	UP
FAM183B	2.48366	UP
FAM184A	0.635035	UP
FAM186B	1.91967	NO
FAM189B	1.37381	DN
FAM193A	-0.0478191	NO
FAM203B	2.30427	DN
FAM209A	0.884018	UP
FAM20A	-0.137105	NO
FAM20B	2.77532	NO
FAM20C	0.494744	DN
FAM214A	0.716797	UP
FAM219B	1.23127	DN
FAM222A	3.57263	NO
FAM227A	1.43609	NO
FAM27A	2.35959	NO
FAM27E3	0.240332	NO
FAM35BP	0.276115	NO
FAM3A	1.90153	DN
FAM53A	1.46283	NO
FAM53B	0.214217	NO
FAM71D	1.74167	UP
FAM71F1	6.932	UP
FAM81A	1.50171	NO
FAM83A	0.761683	NO
FAM83E	2.34379	UP
FAM86B1	0.555805	DN
FAM86B2	-0.838034	NO
FAM89B	0.704197	DN
FAM8A1	0.719304	NO
FAM98B	5.89367	NO
FAN1	2.02991	NO
FANCC	0.704533	DN
FANCE	1.84859	NO
FANCG	1.25517	DN
FANCM	0.926833	NO
FARP1	1.96281	DN
FARP2	1.00881	NO
FASN	1.70077	NO
FAT1	-0.190093	NO
FAU	2.05717	NO
FAXC	-0.0462307	DN
FBF1	1.18745	DN
FBL	1.51072	DN
FBLIM1	-0.00316201	DN
FBLL1	2.80035	UP
FBLN1	2.41674	NO
FBLN5	2.66742	NO
FBLN7	1.06972	NO
FBN1	1.00474	UP
FBRS	0.0130811	DN
FBRSL1	1.67866	DN
FBXL13	3.17572	NO
FBXL17	1.2218	UP
FBXL20	1.51317	UP
FBXL3	1.6579	UP
FBXL4	0.0412321	NO
FBXO17	0.158188	DN
FBXO22	0.83814	DN
FBXO25	2.41563	NO
FBXO30	1.58656	UP
FBXO4	2.36316	UP
FBXO41	-0.484568	DN
FBXO42	0.704197	NO
FBXO5	2.3927	UP
FBXW11	3.7193	UP
FBXW4	4.81382	NO
FBXW9	-0.0877448	DN
FCER1G	1.00881	UP
FCHO1	1.11465	NO
FCHO2	-0.143606	UP
FDFT1	2.9157	NO
FDPS	0.976567	NO
FDX1	0.921933	NO
FDXR	0.286345	DN
FECH	2.23625	NO
FERMT2	2.73981	DN
FES	2.17087	DN
FETUB	1.78758	NO
FGA	0.572845	NO
FGD4	-0.56982	NO
FGD5-AS1	0.327449	NO
FGF17	1.88595	NO
FGFR3	0.207242	NO
FGFR4	5.39291	DN
FGFRL1	0.881575	DN
FH	2.62619	NO
FHIT	1.81617	NO
FHOD3	2.55052	UP
FIGN	1.2218	UP
FIGNL1	1.59377	NO
FIP1L1	0.529026	UP
FITM1	1.95634	NO
FKBP11	1.04395	UP
FKBP2	1.94726	DN
FKBP9L	0.486643	DN
FKBPL	1.26362	DN
FKTN	1.13873	DN
FLAD1	-0.141868	DN
FLNB	1.5185	NO
FLOT1	0.670153	DN
FLT3LG	1.5543	NO
FLYWCH1	1.63461	NO
FN1	0.871307	NO
FN3K	2.46206	DN
FNBP1L	3.94821	NO
FNBP4	1.61808	NO
FNDC3A	0.015697	NO
FNDC3B	1.6876	NO
FNTA	2.87131	NO
FOSB	0.0658101	NO
FOSL1	1.10013	DN
FOXA1	0.220202	UP
FOXD4	1.02659	UP
FOXD4L1	1.0009	UP
FOXD4L2	0.774446	NO
FOXD4L3	0.851499	UP
FOXD4L4	0.778198	NO
FOXD4L5	-0.421379	NO
FOXD4L6	0.826638	UP
FOXH1	2.33763	NO
FOXJ1	2.00376	NO
FOXK1	0.115233	UP
FOXK2	2.72807	DN
FOXN2	1.49211	NO
FOXO1	2.30815	NO
FOXO3	2.25401	NO
FOXQ1	0.215262	DN
FOXRED1	1.41717	NO
FOXRED2	1.04123	DN
FPGS	1.25019	DN
FRAS1	2.61256	NO
FRAT2	1.63544	DN
FREM1	0.882534	NO
FRK	0.713907	NO
FRS2	0.630728	UP
FRS3	0.699939	NO
FRZB	2.41485	UP
FSD1L	1.78571	UP
FST	3.53969	DN
FSTL4	1.81472	DN
FTCD	2.43147	DN
FTL	2.60861	NO
FUNDC2	1.26986	NO
FUOM	-0.476843	DN
FURIN	1.18209	DN
FUT11	1.14433	UP
FXR2	0.801766	NO
FXYD3	3.75744	DN
FZD5	2.32621	DN
G2E3	0.121851	UP
GAB1	1.74727	UP
GAB2	2.20219	DN
GABARAP	1.93067	NO
GAL	0.951715	NO
GAL3ST1	1.49977	DN
GALE	0.45627	DN
GALK1	1.44896	DN
GALNT10	1.46086	NO
GALNT15	0.0714467	NO
GALNT16	2.12369	NO
GALNT2	2.06258	NO
GALNT3	3.08242	UP
GANAB	0.66272	NO
GAPDH	-0.193286	NO
GARNL3	-0.23303	NO
GAS2L1	1.63865	DN
GAS2L3	1.27619	NO
GAS5-AS1	-0.886618	NO
GATA4	-0.594356	NO
GATAD1	1.26362	DN
GATAD2A	1.85645	UP
GATAD2B	0.990927	NO
GATS	0.587137	DN
GBA	0.365504	DN
GBP1	-0.943661	NO
GCAT	1.43551	DN
GCC2	1.7042	NO
GCFC2	0.0097056	DN
GCH1	3.36569	NO
GCLC	1.79125	NO
GCLM	1.64891	UP
GCM1	0.417648	NO
GCNT1	-0.351085	NO
GDF15	-0.118355	DN
GDPD1	1.19324	DN
GDPD2	1.67866	NO
GDPD3	2.2773	DN
GET4	1.00881	DN
GFI1	0.93095	DN
GFM1	0.608273	DN
GFOD2	0.732924	NO
GFPT1	1.69137	DN
GFRA3	0.817368	NO
GGA2	1.16057	DN
GGA3	2.29277	DN
GGACT	1.7782	DN
GGCT	4.14277	UP
GGH	1.15671	UP
GGNBP2	1.6598	UP
GGT2	0.862262	NO
GHDC	2.38701	DN
GHITM	-0.292192	NO
GIGYF2	1.11923	NO
GINS1	1.51168	NO
GINS2	3.73991	DN
GINS4	1.35499	DN
GIPC1	1.19175	NO
GIPC2	3.2695	NO
GIT1	1.07776	NO
GJC1	3.02791	UP
GJC2	0.568744	DN
GJC3	0.176162	DN
GK5	2.4031	DN
GKAP1	1.00376	NO
GLCCI1	1.71878	NO
GLE1	0.153965	UP
GLG1	1.57771	NO
GLI1	1.58751	NO
GLI4	0.788673	DN
GLIS1	1.88895	NO
GLOD5	1.53262	NO
GLRX3	0.401408	NO
GLS	1.50358	NO
GLS2	1.26782	NO
GLTP	3.48904	UP
GMCL1	1.4853	NO
GMEB1	-0.912964	NO
GMEB2	1.68893	NO
GMIP	1.65505	DN
GMNN	1.7042	UP
GNA12	0.45627	NO
GNAI1	1.04856	NO
GNAI2	2.43169	NO
GNB1L	2.2126	DN
GNB3	0.0639522	UP
GNB5	0.769427	NO
GNE	1.47563	NO
GNG4	0.162876	UP
GNL1	0.511961	DN
GNL3	1.83478	DN
GNMT	1.70639	DN
GNPDA2	0.202513	NO
GNPNAT1	0.554117	DN
GNRH1	1.13087	UP
GOLGA1	-0.208293	NO
GOLGA3	1.18758	NO
GOLGA4	1.07847	NO
GOLGA6L4	0.127944	NO
GOLGA8B	-0.182231	NO
GOLGB1	0.538064	NO
GOLM1	2.17052	NO
GOLPH3	0.972845	NO
GOLT1A	2.42205	DN
GOLT1B	1.31425	NO
GOSR1	2.47864	NO
GP6	1.45627	NO
GPAA1	1.31343	DN
GPANK1	2.41047	DN
GPATCH3	1.18165	DN
GPBAR1	-0.119864	NO
GPBP1	0.633147	NO
GPBP1L1	2.07985	NO
GPC2	3.59845	NO
GPC3	-0.34568	NO
GPC6	0.45627	NO
GPD1	1.5377	NO
GPD1L	0.509381	NO
GPER1	1.62619	DN
GPI	0.820323	NO
GPN2	1.99232	UP
GPR135	0.765553	NO
GPR137B	0.484149	DN
GPR153	1.64891	NO
GPR157	0.324543	UP
GPR160	1.81617	DN
GPR83	1.95192	UP
GPRASP1	0.283032	UP
GPRC5C	-0.410464	DN
GPS2	1.32134	DN
GPT	1.74279	DN
GPX1	0.51767	NO
GPX4	1.59377	NO
GRAMD1C	0.850549	UP
GRAP	0.155937	DN
GRB10	2.04123	NO
GRB14	0.200743	NO
GRHL1	0.761562	UP
GRHPR	0.44482	NO
GRIN2C	1.82792	UP
GRIN3B	1.345	NO
GRIPAP1	2.22968	DN
GRTP1	4.33891	DN
GSDMB	2.04123	UP
GSK3A	1.72648	DN
GSS	4.93907	NO
GSTA1	0.678662	NO
GSTA2	0.908782	DN
GSTA4	0.321969	NO
GSTA7P	2.62619	NO
GSTM1	1.08823	NO
GSTM3	0.571747	DN
GSTM4	2.03213	DN
GSTT2	0.263625	DN
GSTT2B	0.860336	DN
GTF2A2	0.970843	NO
GTF2B	-0.412486	UP
GTF2E2	0.50124	DN
GTF2F2	2.09318	NO
GTF2H2	1.32903	DN
GTF2H2C	1.94565	DN
GTF2I	2.13761	NO
GTF2IRD1	2.31814	NO
GTF2IRD2	0.418975	NO
GTF2IRD2P1	1.59377	NO
GTF3A	0.0412321	NO
GTF3C2	0.75089	NO
GTF3C5	-0.173577	DN
GTF3C6	2.16747	NO
GTPBP10	2.53806	UP
GTPBP3	2.16153	DN
GTPBP4	4.4038	UP
GUCA2A	1.22056	NO
GUCY1A2	1.71215	UP
GUSBP1	0.76661	NO
GUSBP2	0.340792	DN
GUSBP5	1.45627	DN
GUSBP9	1.14732	NO
GXYLT1	2.1305	NO
GYPC	0.401822	NO
GZF1	0.546212	DN
H19	-0.313954	NO
HAAO	0.785341	DN
HACE1	2.8108	NO
HAGH	-0.290964	DN
HAGHL	1.0591	DN
HAL	0.903729	DN
HAMP	2.7964	DN
HAS3	2.23876	DN
HAUS4	1.06565	NO
HAUS6	0.6888	UP
HAVCR1	1.97983	NO
HAX1	1.89569	NO
HBG1	0.719304	NO
HBZ	0.711283	NO
HCFC1	0.398167	NO
HCFC2	0.247683	NO
HCLS1	2.2565	UP
HCN2	2.60538	UP
HCRT	1.60311	NO
HDAC2	0.977906	UP
HDAC3	1.64069	NO
HDAC7	0.134342	DN
HDAC8	1.33763	NO
HDDC2	1.37381	NO
HDHD2	0.94382	DN
HDHD3	1.19324	NO
HEATR3	1.17509	NO
HEATR5A	0.925145	NO
HECTD1	0.0489078	NO
HECTD4	0.85854	NO
HEG1	0.881575	NO
HELLS	1.76661	NO
HELQ	0.65219	NO
HELZ	1.24251	UP
HELZ2	4.41404	DN
HERC2P9	-0.341542	NO
HES6	1.06034	NO
HESX1	-0.0873521	NO
HEXIM1	1.51241	NO
HEXIM2	0.614967	DN
HEY1	1.56318	DN
HGD	2.63972	NO
HGFAC	4.38472	DN
HGSNAT	0.925432	DN
HHEX	0.864076	NO
HHIPL2	0.795294	NO
HIATL2	0.340792	DN
HIC2	-0.235608	NO
HIF1A	0.745776	NO
HINFP	2.07009	DN
HINT3	-0.272981	UP
HIPK3	3.36491	NO
HIRA	-0.230515	UP
HIST1H4B	0.871307	UP
HIST2H2AA3	1.19499	UP
HIVEP2	1.65482	DN
HK1	2.26362	DN
HK2	1.75409	NO
HKDC1	1.34079	NO
HLA-B	0.179938	NO
HLA-L	0.558631	NO
HLF	2.57503	UP
HLX	1.30626	UP
HMBS	1.0843	DN
HMCES	0.654598	UP
HMG20B	5.12109	NO
HMGCL	0.996838	NO
HMGCS1	0.108346	NO
HMGN1	0.40283	UP
HMGN2	1.2411	NO
HMGN4	0.145929	DN
HMGXB4	0.633147	NO
HMOX1	0.0445201	NO
HNF4A	-0.175999	NO
HNRNPA3	0.403802	NO
HNRNPD	2.30062	UP
HNRNPH1	-0.294143	UP
HNRNPM	1.17616	UP
HNRNPR	3.03292	DN
HNRNPUL1	-0.24417	NO
HOMER2	1.58798	DN
HOMER3	1.90814	DN
HOOK1	3.1964	NO
HOXA-AS3	2.42673	NO
HOXA2	1.55767	NO
HOXA3	0.45627	NO
HOXA4	0.823726	DN
HOXA5	0.0274263	UP
HOXD3	1.14909	NO
HOXD4	-0.428253	DN
HP1BP3	2.25536	NO
HPCAL1	2.6376	DN
HPR	-0.61412	NO
HPRT1	1.7782	NO
HPS4	1.28916	DN
HPX	3.67544	DN
HR	1.89121	DN
HRG	3.05831	NO
HS3ST5	0.687224	NO
HSD17B1	2.61609	UP
HSD17B12	0.507698	UP
HSD17B3	5.74488	UP
HSD17B4	1.06141	UP
HSD3B7	3.30972	DN
HSDL1	2.07776	NO
HSF1	2.52666	DN
HSF2	0.778198	UP
HSH2D	-0.128693	DN
HSP90AB1	0.412608	NO
HSPA1B	0.0490942	DN
HSPA9	1.2218	NO
HUWE1	1.71138	NO
HVCN1	1.56762	UP
HYAL1	1.56015	DN
HYAL2	1.49261	DN
HYAL3	1.17755	NO
HYDIN	-0.833237	UP
HYKK	1.52569	NO
HYPK	1.46946	NO
IAH1	1.70243	NO
IBA57	1.60565	DN
ICA1L	0.596447	DN
ICAM1	1.21116	DN
ICAM2	2.45627	DN
ICAM3	1.69884	DN
ICAM4	1.29277	NO
ICAM5	1.13434	NO
ICOSLG	0.790689	DN
ID1	1.62326	DN
IDS	1.63315	NO
IER3	0.378267	DN
IFFO1	1.67866	DN
IFFO2	1.05609	NO
IFI27	1.6106	UP
IFI35	1.57294	DN
IFITM10	1.62431	UP
IFNAR1	0.76466	DN
IFNGR1	0.861908	UP
IFNGR2	4.55673	NO
IFRD1	1.75719	NO
IFT172	1.06632	DN
IFT20	1.56842	NO
IFT52	-0.138488	UP
IGBP1	-0.54373	NO
IGDCC3	-0.0842988	NO
IGDCC4	0.885437	DN
IGF2BP2	1.09001	DN
IGFALS	1.15342	NO
IGFBP1	0.791005	DN
IGFBP2	2.69471	NO
IGFBP4	-0.195807	DN
IGFBP6	3.65398	NO
IGIP	1.12932	UP
IGSF1	1.56632	NO
IK	0.643601	NO
IKBKE	1.22765	DN
IKZF4	1.67792	UP
IL11RA	0.0412321	UP
IL13	2.3885	UP
IL13RA1	0.286345	NO
IL17B	0.45627	UP
IL17D	1.97884	NO
IL17RC	2.69574	NO
IL17RE	2.60721	DN
IL18BP	0.707634	NO
IL1R1	2.64369	UP
IL1R2	4.15621	UP
IL1RL2	1.95103	UP
IL20RB	1.29627	UP
IL34	0.0853835	DN
IL4R	2.00881	DN
IL6R	0.659803	DN
IMMP2L	1.34379	UP
IMPA1	2.66051	UP
IMPA2	0.956699	NO
IMPG2	2.34379	UP
INCENP	1.03698	DN
ING4	1.15819	DN
INHBB	1.22914	DN
INHBE	1.45627	DN
INO80	-0.564194	NO
INPP5B	1.96872	NO
INPP5D	-0.526452	NO
INPP5E	0.81884	NO
INPP5F	1.47673	DN
INPP5K	1.02187	DN
INPPL1	-0.206695	DN
INTS1	-0.4182	DN
INTS2	1.95215	NO
INTS4	0.394694	DN
INTS5	1.13257	DN
INTS6-AS1	0.45627	NO
INTS8	1.87131	NO
INTU	0.00170374	UP
IP6K2	0.840933	NO
IPO13	2.79612	NO
IPO5	0.778198	NO
IPO8	1.23649	UP
IPPK	2.2406	NO
IQGAP1	1.60827	NO
IQGAP2	-1.0583	NO
IQSEC1	-0.0394095	NO
IQUB	1.43716	NO
IRAK2	2.12782	UP
IREB2	1.31877	NO
IRF1	0.852198	DN
IRF2	0.925322	NO
IRF2BP1	1.2847	NO
IRF9	0.447284	UP
ISG20	1.15724	DN
ISM1	-0.78077	DN
ISM2	1.10835	DN
ISX	-0.177419	UP
ISYNA1	2.86684	NO
ITGA10	3.14815	UP
ITGA2	4.92876	NO
ITGA2B	0.0107013	NO
ITGA9	4.22089	UP
ITGAE	1.40672	NO
ITGB1	-0.373135	NO
ITGB1BP2	2.97684	UP
ITGB4	2.23785	DN
ITGB5	0.260605	NO
ITIH3	2.18209	DN
ITIH4	1.86066	NO
ITM2B	-0.745364	UP
ITM2C	-0.223339	UP
ITPK1	0.81884	DN
ITPKA	2.0726	DN
ITPR1	0.871307	DN
ITPR2	2.40435	NO
ITPR3	0.979832	NO
ITPRIPL2	1.46871	NO
IVD	2.3385	DN
JAG1	-0.54373	DN
JAK2	0.0916972	NO
JAKMIP3	0.17546	NO
JARID2	-0.29709	NO
JMJD8	-0.202693	DN
JTB	1.06925	DN
JUP	0.109125	DN
KANK2	1.88413	NO
KANSL1-AS1	-0.274672	DN
KANSL2	1.35225	UP
KAT6B	0.0202876	DN
KAT8	1.24934	DN
KATNA1	0.563185	NO
KATNBL1	1.17248	NO
KAZALD1	0.309428	NO
KAZN	2.11923	NO
KBTBD2	0.404487	NO
KBTBD6	3.02974	UP
KBTBD7	1.29954	DN
KBTBD8	2.01355	UP
KCMF1	-0.604103	NO
KCNAB3	1.96723	UP
KCND1	2.28312	UP
KCNE1	0.154614	NO
KCNH2	0.95877	NO
KCNH3	-0.21357	UP
KCNIP2	1.27588	DN
KCNK13	1.86802	UP
KCNMB4	1.65921	UP
KCNN1	1.87131	UP
KCTD14	2.00516	DN
KCTD15	0.156709	DN
KCTD17	2.32554	DN
KCTD2	2.04123	NO
KDM3B	1.57965	NO
KDM4A	2.36105	UP
KDM4B	-0.326733	DN
KDM4C	1.85752	DN
KDM5D	1.67584	NO
KDSR	1.98199	UP
KEAP1	-0.343432	DN
KIAA0100	1.00987	NO
KIAA0232	0.235361	NO
KIAA0586	2.87948	NO
KIAA0753	0.979222	NO
KIAA1217	2.11923	NO
KIAA1522	1.71043	NO
KIAA1549	0.866734	NO
KIAA1614	2.56101	NO
KIAA1841	1.70772	UP
KIAA1958	2.36617	UP
KIAA2026	1.17729	UP
KIF13A	-0.766123	NO
KIF13B	0.636842	NO
KIF14	1.28634	UP
KIF17	2.49189	NO
KIF18B	0.0577202	NO
KIF1B	2.65446	DN
KIF21A	0.193235	UP
KIF22	0.45627	NO
KIF27	1.61742	UP
KIF3A	1.67866	NO
KIF3B	3.25501	NO
KIF5A	0.981898	DN
KIF5B	1.47935	UP
KIF7	3.55581	DN
KIFAP3	0.38588	NO
KIFC1	0.123517	NO
KISS1	1.8677	NO
KLC1	0.26803	DN
KLC2	1.98393	NO
KLF11	1.32471	UP
KLF16	2.08897	UP
KLF4	0.757332	NO
KLF5	1.30943	DN
KLF7	1.07294	NO
KLF9	0.45627	NO
KLHDC2	0.925755	DN
KLHDC3	0.404739	NO
KLHDC4	1.92245	DN
KLHL12	1.04123	NO
KLHL14	0.0577202	NO
KLHL17	-0.692594	DN
KLHL18	1.36316	UP
KLHL20	1.24054	UP
KLHL3	2.25378	UP
KLHL35	3.70533	UP
KLHL41	0.166763	NO
KLKB1	0.627653	UP
KLRAP1	2.06508	NO
KLRG1	0.795522	NO
KMT2D	-0.256174	NO
KPNA6	1.21116	NO
KPNB1	2.37161	NO
KPTN	2.27425	DN
KRAS	0.793305	UP
KRR1	1.56919	NO
KRTCAP3	1.39487	UP
KSR1	-0.610715	NO
L3MBTL1	1.31475	NO
LAD1	0.555805	DN
LAG3	2.06113	UP
LAMC2	2.89732	UP
LAMP1	0.0942798	NO
LAMP2	1.41268	NO
LAMTOR1	1.17874	NO
LAMTOR3	1.69728	NO
LAMTOR4	2.08245	DN
LANCL2	1.99684	DN
LAP3	1.04123	NO
LAPTM4A	0.911639	UP
LARP1B	0.437097	NO
LAT	0.505784	NO
LAT2	0.304766	UP
LATS1	1.30871	UP
LBR	2.95612	NO
LBX2	0.134342	DN
LCMT1	3.02702	NO
LCN12	3.78969	DN
LDHA	3.84045	NO
LDHC	1.06508	UP
LDLR	1.49493	DN
LDLRAD1	0.793305	DN
LDLRAD3	1.58596	NO
LDLRAP1	0.563185	DN
LEAP2	1.47029	DN
LEFTY1	0.875894	DN
LFNG	1.3834	DN
LGALS3	1.74279	NO
LGALS3BP	0.297463	NO
LGALS8	0.666487	NO
LGALS8-AS1	0.944556	DN
LGALS9	0.402559	NO
LGR4	1.34866	UP
LGR6	0.45627	NO
LHFPL2	4.01177	DN
LHFPL3-AS1	3.37325	UP
LHX6	2.72476	NO
LIG3	1.48602	DN
LIMCH1	0.626195	NO
LIMD1	1.74292	NO
LIMK2	2.55908	NO
LIMS1	0.704949	NO
LIN7B	0.761772	DN
LIN9	1.41963	NO
LINC00174	1.07755	DN
LINC00202-1	2.02974	UP
LINC00261	0.214069	DN
LINC00311	-0.0857484	NO
LINC00313	1.0936	DN
LINC00324	2.04123	NO
[truncated: 2,551 more rows]
