# Supplementary material for: Elevated pre-mRNA 3′ end processing activity in cancer cells renders vulnerability to inhibition of cleavage and polyadenylation
Source: Nat Commun. 2023 Aug 1;14:4480. doi: 10.1038/s41467-023-39793-8 (PMC10394034; doi:10.1038/s41467-023-39793-8)
Supplement: Supplementary file 4 — Source Data [file 41467_2023_39793_MOESM4_ESM.zip › Source Data Files/Suppl Fig12.xlsx]

## Sheet: Suppl Fig. 12 a b
Suppl Fig. 12a	Cytarabine hydrochloride		0.15uM
percentage %		DMSO	JTE-607 IC50 conc.	S5582 10nM	J+S5582 10nM
inhibition	replicate 1	-5.79617	50.5698	45.1076	94.0188
inhibition	replicate 2	8.90061	54.0202	50.7243	94.5467
	average	0.0155222	0.52295	0.479159	0.942828
	Combination index				0.797105
Suppl Fig. 12b	Floxuridine		0.15uM
percentage %		DMSO	JTE-607 IC50 conc.	S1299 10nM	J+S1299 10nM
inhibition	replicate 1	-5.79617	50.5698	55.4718	99.8164
inhibition	replicate 2	8.90061	54.0202	61.188	100.088
	average	0.0155222	0.52295	0.583299	0.99952
	Combination index				0.801598
		A+B-A*B	(A+B-A*B)/AB
Cat.No.	drug	probabilistic independence	Combination index
S5582	Cytarabine hydrochloride	0.751533	0.797105
S1299	Floxuridine	0.801213	0.801598
