# Supplementary material for: Elevated pre-mRNA 3′ end processing activity in cancer cells renders vulnerability to inhibition of cleavage and polyadenylation
Source: Nat Commun. 2023 Aug 1;14:4480. doi: 10.1038/s41467-023-39793-8 (PMC10394034; doi:10.1038/s41467-023-39793-8)
Supplement: Supplementary file 4 — Source Data [file 41467_2023_39793_MOESM4_ESM.zip › Source Data Files/Suppl Fig5.xlsx]

## Sheet: SFig. 5a
gene_symbol	RE_TPA	RE_IPA	REDi	pval.fisher	regu	pval.fisher.adj	regu.adj
AADAT	-3.47595	-1.89099	-1.58496	0.0524369	NO	0.0857431	NO
AASDH	-1.2695	0.996537	-2.26604	0.00063281	shortened	0.00165946	shortened
ABCA7	1.48283	-1.08363	2.56646	3.40588e-11	lengthened	3.2416e-10	lengthened
ABCB8	-0.102492	-2.0991	1.9966	0.0021785	lengthened	0.00499973	lengthened
ABCC1	-1.50766	1.65682	-3.16448	1.73809e-25	shortened	8.65302e-24	shortened
ABCC2	7.90991	8.06321	-0.153296	1	NO	1	NO
ABCC3	1.77717	2.88512	-1.10795	0.0314871	shortened	0.0547513	NO
ABCC4	-2.66628	1.10901	-3.77529	0.000446835	shortened	0.00122643	shortened
ABCC5	0.0700177	-0.428016	0.498034	0.191692	NO	0.263532	NO
ABCD1	-1.21292	-0.607195	-0.605721	0.205768	NO	0.279836	NO
ABCD3	-0.396724	0.693974	-1.0907	0.00344469	shortened	0.00753177	shortened
ABCD4	1.03862	1.25585	-0.217231	0.817305	NO	0.88292	NO
ABHD12	2.44053	1.82753	0.612995	0.1615	NO	0.227818	NO
ABHD14B	0.47938	0.392805	0.0865755	0.793511	NO	0.86458	NO
ABHD17C	-0.773337	-0.113381	-0.659956	0.479055	NO	0.573731	NO
ABHD18	1.10901	2.83148	-1.72247	0.0562322	NO	0.091395	NO
ABHD3	-0.997903	0.261015	-1.25892	0.104405	NO	0.156125	NO
ABHD8	2.93995	-0.890988	3.83094	0.135427	NO	0.195994	NO
ABI2	-1.24366	0.812294	-2.05595	4.5555e-09	shortened	3.18393e-08	shortened
ABL2	-0.723878	2.71782	-3.4417	1.66216e-10	shortened	1.4498e-09	shortened
ABRAXAS2	-0.342368	3.05153	-3.39389	1.29441e-12	shortened	1.48011e-11	shortened
ABTB2	0.740624	3.06321	-2.32258	0.000650247	shortened	0.00169968	shortened
ACACA	-0.787776	2.38912	-3.1769	1.80246e-21	shortened	6.40962e-20	shortened
ACAD10	1.42096	3.27894	-1.85798	0.0791053	NO	0.122716	NO
ACADS	3.35109	1.10901	2.24207	0.0937771	NO	0.142605	NO
ACAP2	-0.0429913	2.22449	-2.26748	0.000478505	shortened	0.00130273	shortened
ACAP3	0.109012	-0.000217266	0.109229	0.805383	NO	0.873105	NO
ACAT1	-0.645232	-0.890988	0.245756	0.826346	NO	0.891055	NO
ACBD4	2.62146	3.63257	-1.01111	0.710212	NO	0.793319	NO
ACBD6	-0.958804	2.43094	-3.38974	1.6951e-06	shortened	7.32355e-06	shortened
ACIN1	-0.57192	2.75287	-3.32479	3.81468e-48	shortened	7.26135e-46	shortened
ACO2	-0.129719	-2.03395	1.90423	1.33326e-07	lengthened	7.07284e-07	lengthened
ACOT7	0.282077	2.10901	-1.82694	0.0028716	shortened	0.00639538	shortened
ACOT9	-0.8868	-2.76546	1.87866	6.55541e-08	lengthened	3.6957e-07	lengthened
ACOX3	0.413866	-3.53484	3.94871	3.1657e-07	lengthened	1.57119e-06	lengthened
ACP1	0.826339	2.42243	-1.59609	2.30276e-06	shortened	9.69017e-06	shortened
ACSL4	1.96922	5.19223	-3.223	3.71503e-12	shortened	4.02068e-11	shortened
ACSS2	4.17314	0.471582	3.70156	2.95225e-05	lengthened	0.000102791	lengthened
ACTR3B	-1.07031	-0.376415	-0.693897	0.444197	NO	0.539572	NO
ACTR6	-0.637232	1.35694	-1.99417	0.00102666	shortened	0.00256745	shortened
ACVR1	-0.238911	1.69397	-1.93289	0.404804	NO	0.499989	NO
ACVR1B	0.355172	0.0020966	0.353076	0.612483	NO	0.703084	NO
ACVR2A	2.61997	6.02788	-3.4079	0.0171429	shortened	0.0315196	shortened
ACY1	2.23621	1.54197	0.69424	0.118725	NO	0.174475	NO
ACYP1	-0.63319	-3.61345	2.98026	7.32141e-06	lengthened	2.82385e-05	lengthened
ADA	-0.409455	1.43094	-1.8404	0.400349	NO	0.495612	NO
ADAL	-0.953724	1.64506	-2.59879	0.000204855	shortened	0.000602646	shortened
ADAM17	-0.193376	2.34848	-2.54185	3.83318e-09	shortened	2.70243e-08	shortened
ADAM9	-1.02223	3.15341	-4.17564	5.3045e-10	shortened	4.2072e-09	shortened
ADARB1	-2.48554	-2.59726	0.11172	0.878887	NO	0.937403	NO
ADAT2	0.252376	1.14854	-0.896164	0.152154	NO	0.216712	NO
ADCK1	-0.113381	0.845977	-0.959358	0.530051	NO	0.624862	NO
ADCY6	-0.995325	2.47825	-3.47357	7.8631e-06	shortened	3.02197e-05	shortened
ADCY7	-1.91145	-2.03985	0.128399	0.871578	NO	0.931171	NO
ADCY9	-0.921362	2.31847	-3.23983	3.06812e-06	shortened	1.26477e-05	shortened
ADD1	0.789322	0.594439	0.194884	0.671058	NO	0.757163	NO
ADGRA3	0.385136	2.95701	-2.57187	1.69975e-05	shortened	6.18022e-05	shortened
ADK	-0.444924	3.78849	-4.23342	9.62551e-30	shortened	5.99003e-28	shortened
ADNP	-0.859624	1.42814	-2.28776	2.10666e-27	shortened	1.17537e-25	shortened
ADNP2	0.0295773	0.487523	-0.457946	0.78316	NO	0.856184	NO
ADPGK	-1.06161	0.747414	-1.80902	6.29218e-13	shortened	7.56932e-12	shortened
ADPRM	-2.00647	1.98348	-3.98995	0.000312298	shortened	0.000885712	shortened
AEBP2	-0.121872	1.48752	-1.6094	0.0247369	shortened	0.043958	shortened
AFF1	-0.622499	3.0159	-3.6384	2.29825e-10	shortened	1.96749e-09	shortened
AFF4	-0.0836333	0.787084	-0.870717	0.124136	NO	0.181438	NO
AFG1L	0.693974	2.10901	-1.41504	0.317669	NO	0.405674	NO
AFTPH	0.56546	2.48247	-1.91701	5.81195e-06	shortened	2.27143e-05	shortened
AGAP1	1.12977	2.89909	-1.76932	0.00256204	shortened	0.00578157	shortened
AGAP3	0.463205	-0.190548	0.653753	0.000101014	lengthened	0.000315268	lengthened
AGFG1	0.709404	3.51111	-2.80171	8.45656e-07	shortened	3.84346e-06	shortened
AGK	-0.360473	1.22449	-1.58496	0.10628	NO	0.158562	NO
AGL	-0.804948	2.50133	-3.30628	5.82311e-08	shortened	3.3117e-07	shortened
AGMAT	2.85235	-0.067866	2.92022	9.53359e-07	lengthened	4.29675e-06	lengthened
AGO2	-0.729137	1.10901	-1.83815	4.87233e-05	shortened	0.000161215	shortened
AGO3	-2.16401	1.43094	-3.59495	4.39615e-09	shortened	3.07921e-08	shortened
AGO4	1.62208	5.08629	-3.46421	0.00211303	shortened	0.00486673	shortened
AHCYL2	-0.306026	2.54197	-2.848	0.00125392	shortened	0.0030601	shortened
AHDC1	-1.59726	1.47825	-3.0755	2.00657e-06	shortened	8.57764e-06	shortened
AHI1	-1.69834	3.35694	-5.05528	3.6017e-06	shortened	1.45145e-05	shortened
AIDA	0.246515	2.10901	-1.8625	0.364427	NO	0.456556	NO
AIMP2	-0.851049	0.174303	-1.02535	4.37297e-05	shortened	0.000146338	shortened
AK2	-2.0653	-1.57116	-0.494141	1.89975e-05	shortened	6.83065e-05	shortened
AK3	1.79084	2.80945	-1.01862	0.00205016	shortened	0.00473541	shortened
AK4	1.514	3.05387	-1.53987	0.0207887	shortened	0.037514	shortened
AKAP10	-2.04853	0.153406	-2.20194	0.000735523	shortened	0.00189805	shortened
AKAP13	-0.64998	-0.64998	-3.9968e-15	1	NO	1	NO
AKAP8L	-0.612687	0.496035	-1.10872	0.0332048	shortened	0.057409	NO
AKAP9	1.10901	-2.47595	3.58496	0.000382308	lengthened	0.00106376	lengthened
AKIRIN2	0.526738	1.64817	-1.12143	0.00984843	shortened	0.0193266	shortened
AKR7A2	0.780562	2.16791	-1.38734	0.0215193	shortened	0.0386655	shortened
ALCAM	-0.316186	3.44886	-3.76505	2.96702e-12	shortened	3.23276e-11	shortened
ALDH4A1	5.09713	-0.306026	5.40315	6.80924e-14	lengthened	9.37646e-13	lengthened
ALG10B	-1.67948	-0.556569	-1.12291	0.112717	NO	0.166755	NO
ALG11	-0.753485	-0.0609132	-0.692571	0.550382	NO	0.644603	NO
ALG13	-0.168522	-3.71158	3.54306	2.13001e-13	lengthened	2.69247e-12	lengthened
ALG6	-1.67728	0.109012	-1.78629	0.200535	NO	0.274273	NO
ALG8	-1.09797	0.717821	-1.81579	6.00361e-07	shortened	2.84863e-06	shortened
ALG9	1.56844	-0.20219	1.77063	0.0044855	lengthened	0.00950562	lengthened
ALKBH1	-0.730524	1.10901	-1.83954	0.160344	NO	0.226385	NO
ALKBH4	-0.906095	2.19647	-3.10257	0.00112954	shortened	0.00279449	shortened
ALKBH8	0.187014	1.69397	-1.50696	0.282616	NO	0.367583	NO
ALMS1	-1.34555	1.3314	-2.67696	0.000125555	shortened	0.000385114	shortened
ALS2	-0.127056	1.69397	-1.82103	0.0485255	shortened	0.079989	NO
AMACR	-0.516593	0.331404	-0.847997	0.171182	NO	0.239907	NO
AMBRA1	-0.578775	0.483154	-1.06193	6.15147e-09	shortened	4.19961e-08	shortened
AMDHD2	1.37595	1.44632	-0.0703645	0.860626	NO	0.921875	NO
AMZ2	0.363585	2.00713	-1.64355	0.000998592	shortened	0.00251279	shortened
ANAPC1	-1.00647	-1.56906	0.562595	0.577086	NO	0.671262	NO
ANAPC10	-1.23047	0.693974	-1.92445	0.0306581	shortened	0.0535978	NO
ANAPC16	-0.259633	0.480981	-0.740613	0.0239021	shortened	0.0425685	shortened
ANAPC4	-0.656523	2.19647	-2.853	1.66392e-05	shortened	6.0704e-05	shortened
ANAPC7	-0.378926	-0.358114	-0.020812	1	NO	1	NO
ANGEL1	1.66973	0.51111	1.15862	0.106185	NO	0.158494	NO
ANKEF1	-0.475951	-0.808526	0.332575	0.658923	NO	0.746073	NO
ANKFY1	0.00591831	-0.0222327	0.028151	1	NO	1	NO
ANKH	-1.42321	1.76436	-3.18757	2.50693e-11	shortened	2.42887e-10	shortened
ANKIB1	-0.506559	1.79351	-2.30007	2.33079e-05	shortened	8.27021e-05	shortened
ANKLE2	-2.16279	-1.42958	-0.733212	0.0011933	shortened	0.00292761	shortened
ANKMY2	-0.0681812	0.939087	-1.00727	0.0887697	NO	0.135935	NO
ANKRD10	1.5046	0.595434	0.909163	0.000574641	lengthened	0.00152672	lengthened
ANKRD13C	-1.55395	2.7335	-4.28746	1.26655e-06	shortened	5.58388e-06	shortened
ANKRD13D	0.341673	-0.232025	0.573698	0.327811	NO	0.417472	NO
ANKRD16	2.35694	0.43916	1.91778	0.102278	NO	0.153654	NO
ANKRD17	-0.0274902	4.08629	-4.11378	8.86785e-18	shortened	2.14152e-16	shortened
ANKRD28	-2.36633	-0.2695	-2.09683	1.00915e-07	shortened	5.50691e-07	shortened
ANKRD50	-2.06091	-1.62795	-0.432959	0.702713	NO	0.786844	NO
ANKRD54	0.00713219	-0.647063	0.654195	0.0782123	NO	0.121585	NO
ANKS1A	0.856825	2.46656	-1.60974	0.0423835	shortened	0.0708068	NO
ANKS3	-0.890988	1.56844	-2.45943	0.0198768	shortened	0.0360343	shortened
ANKS6	-1.85446	-2.28954	0.435075	0.388923	NO	0.48276	NO
ANO10	-0.773805	2.56844	-3.34225	0.000141757	shortened	0.000430323	shortened
ANTXR1	-1.75348	-3.59143	1.83794	0.000560238	lengthened	0.00149458	lengthened
ANXA4	4.04312	5.59283	-1.5497	0.11339	NO	0.167548	NO
ANXA7	-1.27688	2.10901	-3.38589	1.02018e-10	shortened	9.11961e-10	shortened
AOC2	0.109012	-0.360473	0.469485	0.747016	NO	0.823907	NO
AOPEP	-2.09408	0.57558	-2.66966	1.06471e-15	shortened	1.94655e-14	shortened
AP1S2	-0.496129	-0.190548	-0.30558	0.614104	NO	0.704446	NO
AP2A1	-0.347846	-0.987204	0.639358	0.173487	NO	0.242403	NO
AP2A2	1.14378	1.74128	-0.597503	0.51671	NO	0.611586	NO
AP2B1	-2.68399	2.59444	-5.27843	2.82253e-52	shortened	7.02593e-50	shortened
AP3B1	0.417134	0.839405	-0.422271	0.372628	NO	0.46539	NO
AP3M1	-0.265384	3.8639	-4.12928	0.000135679	shortened	0.000413814	shortened
AP3M2	1.75927	0.196475	1.56279	0.0377767	lengthened	0.0642046	NO
AP4E1	-1.01652	0.787084	-1.8036	0.0186162	shortened	0.0339009	shortened
AP4M1	-1.15402	-0.990524	-0.163499	1	NO	1	NO
AP5M1	-0.272859	-0.338447	0.0655883	1	NO	1	NO
APAF1	-2.08363	1.24652	-3.33015	2.95413e-05	shortened	0.000102791	shortened
APBA3	0.874547	1.25197	-0.377423	0.568772	NO	0.663072	NO
APBB2	1.29122	5.06321	-3.77199	0.0014575	shortened	0.00349368	shortened
APIP	-1.04299	2.69397	-3.73697	0.0108838	shortened	0.0210645	shortened
APPBP2	0.0850329	2.539	-2.45397	1.37319e-07	shortened	7.27273e-07	shortened
ARFGEF1	-1.23203	3.15341	-4.38543	4.69482e-06	shortened	1.85727e-05	shortened
ARFGEF2	0.264806	3.10901	-2.84421	0.00143401	shortened	0.00344503	shortened
ARFIP1	-0.146827	-0.306026	0.159199	1	NO	1	NO
ARGLU1	-0.359087	-1.17856	0.819478	0.00234459	lengthened	0.00534302	lengthened
ARHGAP12	0.546698	3.78144	-3.23474	6.79462e-05	shortened	0.000219216	shortened
ARHGAP17	-0.154023	1.3314	-1.48543	0.00249216	shortened	0.00564355	shortened
ARHGAP26	1.16791	2.93683	-1.76893	0.0353637	shortened	0.0606128	NO
ARHGAP39	0.916367	-0.890988	1.80735	0.142189	NO	0.205047	NO
ARHGAP44	-1.51753	1.27894	-2.79647	0.0003374	shortened	0.000949413	shortened
ARHGEF1	0.135007	1.19647	-1.06147	0.223835	NO	0.301051	NO
ARHGEF12	0.636259	2.61151	-1.97525	0.000479317	shortened	0.00130342	shortened
ARHGEF18	-0.56084	-0.262957	-0.297883	0.486353	NO	0.580752	NO
ARHGEF19	-1.20676	-0.475951	-0.730813	0.703383	NO	0.787322	NO
ARHGEF2	-2.17677	0.524049	-2.70082	5.82319e-07	shortened	2.78343e-06	shortened
ARHGEF3	1.42855	1.91637	-0.487813	0.232294	NO	0.310878	NO
ARHGEF40	1.8816	4.06321	-2.18161	0.00452147	shortened	0.0095693	shortened
ARHGEF7	-0.232777	0.693974	-0.926751	0.539146	NO	0.634197	NO
ARID1A	-0.161488	1.76722	-1.92871	3.48028e-07	shortened	1.71418e-06	shortened
ARID2	-1.19911	2.99654	-4.19565	4.26161e-16	shortened	8.20867e-15	shortened
ARID4A	-2.2695	2.56844	-4.83794	3.79694e-05	shortened	0.000128658	shortened
ARID4B	-0.452867	2.07249	-2.52535	1.04741e-06	shortened	4.68153e-06	shortened
ARID5B	-1.33412	-0.721063	-0.613055	0.450783	NO	0.545321	NO
ARIH1	0.291215	1.23003	-0.938812	0.0200989	shortened	0.036414	shortened
ARIH2	-0.476576	1.515	-1.99158	6.02693e-10	shortened	4.72231e-09	shortened
ARL13B	-0.890988	0.109012	-1	0.464184	NO	0.558817	NO
ARL15	-0.890988	1.10901	-2	0.0096065	shortened	0.0189091	shortened
ARL6IP6	1.14854	2.79977	-1.65123	0.00119911	shortened	0.00293742	shortened
ARMC10	-4.8191	0.293436	-5.11253	4.55042e-15	shortened	7.36259e-14	shortened
ARMC7	-0.105113	-0.791453	0.68634	0.29962	NO	0.38613	NO
ARMC8	-0.238911	-0.253558	0.0146468	1	NO	1	NO
ARMC9	-0.475951	-1.00202	0.526069	0.578948	NO	0.672702	NO
ARMH3	-0.0889276	-1.62795	1.53903	0.000287561	lengthened	0.000822764	lengthened
ARMT1	-0.0569981	-2.06091	2.00392	0.0332107	lengthened	0.057409	NO
ARPC5	-1.06162	-0.789109	-0.272511	0.428943	NO	0.524587	NO
ARPIN-AP3S2	1.31319	1.61887	-0.305686	0.453468	NO	0.547955	NO
ARRB1	1.26101	3.78144	-2.52042	0.0242904	shortened	0.0432126	shortened
ARRDC1	1.26552	1.04761	0.217905	0.794138	NO	0.864971	NO
ARSG	0.845977	-0.306026	1.152	0.587367	NO	0.681261	NO
ARSK	-1.79788	1.43094	-3.22882	0.00102222	shortened	0.00255992	shortened
ASAH1	1.84793	-0.832436	2.68036	3.43017e-32	lengthened	2.70732e-30	lengthened
ASAP1	-1.80198	0.446047	-2.24803	2.73273e-08	shortened	1.66224e-07	shortened
ASAP2	1.00064	3.25197	-2.25133	0.00461695	shortened	0.00972685	shortened
ASAP3	1.54511	1.91637	-0.371256	1	NO	1	NO
ASB13	-0.457092	-0.56906	0.111968	1	NO	1	NO
ASB7	0.611512	2.48752	-1.87601	0.0104023	shortened	0.0202538	shortened
ASCC3	-0.857821	-0.634648	-0.223173	0.547737	NO	0.642435	NO
ASH2L	0.559673	3.56844	-3.00877	0.026426	shortened	0.0466274	shortened
ASNSD1	-3.14972	0.851516	-4.00124	8.29608e-24	shortened	3.53239e-22	shortened
ASPH	-1.22979	-2.0229	0.79311	2.17828e-07	lengthened	1.10658e-06	lengthened
ASPM	-0.877313	1.0419	-1.91921	5.04787e-07	shortened	2.42718e-06	shortened
ASPSCR1	2.76506	-0.278011	3.04307	1.5852e-08	lengthened	9.97996e-08	lengthened
ASRGL1	4.31568	-0.0995748	4.41525	1.369e-33	lengthened	1.26574e-31	lengthened
ASS1	-2.23648	-0.64998	-1.5865	1.52594e-06	shortened	6.64597e-06	shortened
ASXL1	1.46602	0.0298416	1.43618	3.71822e-08	lengthened	2.20774e-07	lengthened
ASXL2	0.939087	5.15341	-4.21432	0.000635132	shortened	0.0016642	shortened
ATAD1	-0.331117	1.0159	-1.34702	0.00191909	shortened	0.00446455	shortened
ATAD2	-0.306026	2.7581	-3.06413	1.78998e-15	shortened	3.08105e-14	shortened
ATAD2B	3.30541	3.89037	-0.584963	1	NO	1	NO
ATAD3B	-0.890988	0.0386225	-0.929611	0.0267627	shortened	0.0471957	shortened
ATAD5	-0.944427	-2.31983	1.3754	0.0136577	lengthened	0.0255617	lengthened
ATF1	-1.4683	-1.78407	0.315776	0.809363	NO	0.876832	NO
ATF2	1.94941	4.35694	-2.40753	0.100175	NO	0.151196	NO
ATF7IP	-2.41455	-0.154023	-2.26053	0.00354697	shortened	0.00771889	shortened
ATG10	0.0524283	0.983481	-0.931053	0.547154	NO	0.642093	NO
ATG16L2	0.830296	1.31065	-0.48035	0.629462	NO	0.718244	NO
ATG2B	-1.15402	0.524049	-1.67807	0.114069	NO	0.168244	NO
ATG4C	-2.11338	1.91637	-4.02975	0.00336987	shortened	0.00738748	shortened
ATG5	-0.59233	2.20855	-2.80088	9.81033e-08	shortened	5.37161e-07	shortened
ATL2	0.550087	4.67887	-4.12878	2.29593e-17	shortened	5.3838e-16	shortened
ATM	0.816831	2.91637	-2.09954	0.0144915	shortened	0.027044	shortened
ATN1	-1.52505	0.524049	-2.0491	1.35079e-05	shortened	4.98991e-05	shortened
ATP11B	-1.44353	1.69397	-3.1375	0.000950635	shortened	0.00240897	shortened
ATP13A3	-1.17704	1.35109	-2.52813	4.02066e-14	shortened	5.73166e-13	shortened
ATP23	-0.627954	2.43094	-3.05889	0.0240135	shortened	0.0427435	shortened
ATP2A2	-0.0471074	-1.35882	1.31172	4.21579e-12	lengthened	4.53233e-11	lengthened
ATP2B4	-2.35333	1.3314	-3.68474	9.43962e-06	shortened	3.5895e-05	shortened
ATP2C1	-0.475951	-1.06432	0.588369	0.260198	NO	0.342835	NO
ATP6V0A2	-4.4998	0.787084	-5.28688	2.45727e-09	shortened	1.77891e-08	shortened
ATP6V1A	-0.673183	1.99654	-2.66972	1.64913e-05	shortened	6.03005e-05	shortened
ATP6V1D	-0.731208	-0.56906	-0.162148	0.614653	NO	0.704825	NO
ATP6V1E2	0.916367	-2.65652	3.57289	0.00115657	lengthened	0.00285482	lengthened
ATPAF1	-0.328627	-2.19355	1.86492	2.65748e-05	lengthened	9.33726e-05	lengthened
ATR	-2.83852	1.84598	-4.6845	3.51211e-09	shortened	2.49784e-08	shortened
ATRX	-0.387664	2.99978	-3.38745	2.19613e-11	shortened	2.14703e-10	shortened
ATXN1	-0.0165191	3.91637	-3.93289	0.000277716	shortened	0.000796004	shortened
ATXN1L	0.413866	2.0159	-1.60204	0.0180206	shortened	0.0329834	shortened
ATXN2	0.481566	1.64817	-1.1666	0.00296447	shortened	0.00657507	shortened
ATXN2L	-2.95418	0.772508	-3.72669	2.28865e-97	shortened	2.46869e-94	shortened
ATXN3	-0.622792	0.831478	-1.45427	0.0100835	shortened	0.019716	shortened
ATXN7	-1.47595	1.52405	-3	0.00791169	shortened	0.0158823	shortened
ATXN7L1	-0.765457	1.98348	-2.74894	0.0010959	shortened	0.00272062	shortened
AVEN	-1.26538	2.10901	-3.3744	0.0135892	shortened	0.0254483	shortened
AVL9	0.236767	1.82522	-1.58845	0.00828272	shortened	0.0165654	shortened
AXIN1	1.2315	2.515	-1.28351	0.0650411	NO	0.10363	NO
AZI2	0.146487	-0.177292	0.323779	0.519148	NO	0.613798	NO
B3GALNT2	-1.7897	2.69397	-4.48368	1.88762e-11	shortened	1.87372e-10	shortened
B3GAT3	-0.408837	-0.431557	0.0227201	1	NO	1	NO
B3GNTL1	0.278937	0.308949	-0.0300126	1	NO	1	NO
B4GALNT1	-1.66272	-3.66358	2.00086	0.00222252	lengthened	0.00508634	lengthened
B4GALT4	-0.306026	-1.30603	1	0.438976	NO	0.534635	NO
B4GALT5	-2.34165	1.54197	-3.88362	5.46624e-33	shortened	4.91354e-31	shortened
B9D2	-0.601482	-4.13892	3.53743	5.14047e-05	lengthened	0.000169395	lengthened
BACE1	-2.70861	1.04761	-3.75622	6.46506e-15	shortened	1.01067e-13	shortened
BAG2	-0.967857	1.34605	-2.31391	1.57012e-08	shortened	9.90429e-08	shortened
BAG4	1.10299	2.52405	-1.42106	0.11371	NO	0.167868	NO
BAHCC1	-1.25356	1.43094	-2.6845	0.00839467	shortened	0.0167583	shortened
BANP	0.655205	1.10901	-0.453807	0.419655	NO	0.514396	NO
BARD1	-0.243741	4.6636	-4.90734	1.65773e-08	shortened	1.03961e-07	shortened
BAX	0.258006	1.27894	-1.02093	0.00164712	shortened	0.00389911	shortened
BAZ1A	-0.558005	2.76612	-3.32413	5.61938e-18	shortened	1.40964e-16	shortened
BAZ1B	-1.09381	0.682747	-1.77655	6.75885e-10	shortened	5.27028e-09	shortened
BBIP1	-0.740963	0.372046	-1.11301	0.202568	NO	0.276649	NO
BBLN	-1.05145	-1.89099	0.839535	0.251934	NO	0.333985	NO
BBS1	-0.8157	-2.36492	1.54922	0.0114495	lengthened	0.0219495	lengthened
BBX	-1.47811	2.26282	-3.74092	1.15732e-21	shortened	4.25579e-20	shortened
BCAP29	-1.73899	-0.84166	-0.897325	0.0930109	NO	0.14166	NO
BCAR1	-0.291605	2.22275	-2.51436	1.98122e-24	shortened	9.02991e-23	shortened
BCAS3	0.331404	3.27894	-2.94753	0.000442532	shortened	0.00121565	shortened
BCCIP	-1.06091	-1.11159	0.0506741	0.906543	NO	0.965308	NO
BCKDHB	0.886619	-0.190548	1.07717	0.349801	NO	0.441308	NO
BCL10	-2.03538	1.91637	-3.95174	2.40087e-06	shortened	1.00378e-05	shortened
BCL2L11	-1.03117	-1.9979	0.966738	0.0954143	NO	0.144822	NO
BCL2L13	-1.29123	-1.77069	0.479465	0.236171	NO	0.315415	NO
BCL9	-1.36789	-1.89099	0.523097	0.367298	NO	0.45962	NO
BCOR	-0.725704	0.886619	-1.61232	1.88931e-05	shortened	6.80068e-05	shortened
BCR	2.1006	1.84598	0.254622	0.629355	NO	0.718244	NO
BFAR	-0.588804	1.04889	-1.63769	2.66262e-08	shortened	1.62571e-07	shortened
BHLHE40	0.303184	-1.89099	2.19417	0.00142821	lengthened	0.00343364	lengthened
BICRA	-0.376415	1.56844	-1.94486	0.167993	NO	0.236153	NO
BID	-0.260938	1.48752	-1.74846	0.0109986	shortened	0.0212486	shortened
BIRC6	1.41935	4.70892	-3.28957	0.000119547	shortened	0.000368083	shortened
BMP1	-1.87371	-1.78407	-0.0896372	0.850698	NO	0.91366	NO
BMP2K	-1.89099	-0.890988	-1	0.217346	NO	0.2933	NO
BMPR1A	-0.92341	3.50133	-4.42474	2.58549e-08	shortened	1.58364e-07	shortened
BMPR2	-0.847919	1.73906	-2.58698	1.09326e-10	shortened	9.71922e-10	shortened
BMT2	-0.656523	1.96699	-2.62352	0.000409519	shortened	0.00113654	shortened
BNIP1	-0.815039	-2.15402	1.33898	0.124055	NO	0.181401	NO
BORA	-1.78911	0.43094	-2.22005	0.0990509	NO	0.14985	NO
BORCS8-MEF2B	1.95031	-2.69834	4.64866	7.65637e-07	lengthened	3.53438e-06	lengthened
BPTF	1.13939	-1.25599	2.39537	1.53304e-13	lengthened	1.98437e-12	lengthened
BRAP	0.746442	1.10901	-0.36257	1	NO	1	NO
BRCA2	0.948547	1.95031	-1.00177	0.248464	NO	0.329925	NO
BRD1	0.310646	1.24146	-0.930816	0.0924947	NO	0.141052	NO
BRD4	0.35541	-0.342159	0.697569	1.76646e-07	lengthened	9.20496e-07	lengthened
BRIP1	-0.453924	1.78144	-2.23536	4.68062e-05	shortened	0.000155348	shortened
BRIX1	-2.58247	0.825219	-3.40769	7.94718e-09	shortened	5.30249e-08	shortened
BRMS1L	0.957009	3.19647	-2.23947	0.205111	NO	0.279116	NO
BRWD1	-0.890988	2.59014	-3.48113	1.11113e-05	shortened	4.15197e-05	shortened
BSDC1	-0.193551	1.70805	-1.9016	3.48884e-06	shortened	1.41655e-05	shortened
BTAF1	1.44781	2.03501	-0.587198	0.613205	NO	0.703663	NO
BTBD1	-4.66358	1.61151	-6.27509	7.78746e-10	shortened	6.00005e-09	shortened
BTBD10	-0.795831	3.80945	-4.60528	6.24511e-12	shortened	6.61609e-11	shortened
BTBD7	0.0967335	3.43094	-3.33421	8.15825e-05	shortened	0.000259079	shortened
BTN2A1	0.208547	0.733503	-0.524955	0.568816	NO	0.663072	NO
BUB1	0.0379923	1.8816	-1.84361	0.00196132	shortened	0.00455624	shortened
BUB1B	-0.636606	0.693974	-1.33058	0.0105001	shortened	0.0204073	shortened
BUB3	0.257036	-0.395461	0.652497	0.0122277	lengthened	0.0232348	lengthened
C10orf88	0.659209	0.874547	-0.215338	1	NO	1	NO
C11orf24	-0.0174365	1.10901	-1.12645	1.78861e-07	shortened	9.30538e-07	shortened
C11orf54	-0.184719	1.16791	-1.35262	0.0804969	NO	0.124457	NO
C11orf58	-0.597941	0.752868	-1.35081	0.00286163	shortened	0.00637758	shortened
C11orf80	1.04488	2.65333	-1.60845	0.0856194	NO	0.131747	NO
C14orf119	1.84855	2.52405	-0.675498	0.108008	NO	0.160844	NO
C15orf39	0.639527	-1.27801	1.91754	0.00189029	lengthened	0.00441092	lengthened
C16orf72	0.530838	1.44592	-0.915078	0.00124965	shortened	0.00305198	shortened
C19orf12	1.27647	2.40179	-1.12533	0.121288	NO	0.177919	NO
C19orf25	1.54408	-1.44353	2.98761	1.01866e-08	lengthened	6.65936e-08	lengthened
C19orf44	0.945513	0.266553	0.67896	0.437506	NO	0.533046	NO
C1QTNF6	-0.627954	1.69397	-2.32193	0.209662	NO	0.284591	NO
C1RL	2.44688	-1.04299	3.48987	3.88217e-05	lengthened	0.000131272	lengthened
C1orf112	-1.34396	0.693974	-2.03793	0.00115899	shortened	0.00285544	shortened
C1orf159	-0.358114	-0.405561	0.0474472	1	NO	1	NO
C1orf43	-1.47686	-1.99052	0.513663	0.00191087	lengthened	0.00445181	lengthened
C1orf56	-0.501042	-2.21292	1.71187	0.0781477	NO	0.12158	NO
C22orf39	1.22812	0.0265496	1.20157	0.0156669	lengthened	0.0290534	lengthened
C2CD3	-0.921362	-1.36492	0.443558	0.463665	NO	0.558606	NO
C2CD5	-1.47595	4.19647	-5.67243	1.92608e-07	shortened	9.92483e-07	shortened
C2orf42	-0.3435	2.75287	-3.09637	0.00581655	shortened	0.0120271	shortened
C2orf68	0.946361	1.7335	-0.787141	0.316763	NO	0.404988	NO
C2orf74	-1.50317	4.10901	-5.61218	1.14223e-10	shortened	1.00991e-09	shortened
C5orf34	-3.93538	-0.0429913	-3.89239	5.22597e-05	shortened	0.000171862	shortened
C9orf40	-0.779957	0.693974	-1.47393	0.0588331	NO	0.0950495	NO
C9orf64	-0.496709	3.27894	-3.77565	0.000991686	shortened	0.00249735	shortened
CAAP1	-0.124661	1.61151	-1.73617	0.00700048	shortened	0.0142319	shortened
CAB39	-1.57749	4.31847	-5.89595	1.65984e-13	shortened	2.13144e-12	shortened
CABIN1	1.30325	2.27471	-0.971465	0.00115947	shortened	0.00285544	shortened
CALM2	-1.06386	1.20249	-2.26636	4.71736e-89	shortened	3.81635e-86	shortened
CALML4	-0.322145	0.916367	-1.23851	0.48421	NO	0.57862	NO
CAMK2G	-1.1711	0.362768	-1.53386	0.00483191	shortened	0.010127	shortened
CAMKK1	-4.47595	-2.47595	-2	0.0545244	NO	0.0888871	NO
CAMKK2	0.278937	1.27894	-1	0.155535	NO	0.220876	NO
CAMKMT	-0.857821	1.8816	-2.73942	1.1762e-07	shortened	6.31207e-07	shortened
CAMLG	-0.679012	0.14854	-0.827553	0.0651313	NO	0.103723	NO
CAMSAP2	-3.21292	0.501329	-3.71425	6.62854e-09	shortened	4.49685e-08	shortened
CAMTA2	0.0699422	-1.51902	1.58896	0.00696799	lengthened	0.0141993	lengthened
CAPN15	0.0705377	-0.992868	1.06341	1.868e-05	lengthened	6.73145e-05	lengthened
CAPN7	-0.810818	0.945513	-1.75633	0.000381287	shortened	0.00106183	shortened
CAPRIN1	-2.14621	-2.26183	0.115619	0.687024	NO	0.772484	NO
CAPRIN2	1.98943	2.0159	-0.0264722	1	NO	1	NO
CAPZA2	-0.854462	1.23829	-2.09276	0.000188349	shortened	0.000558659	shortened
CAPZB	-0.944855	1.66798	-2.61283	1.60927e-21	shortened	5.78622e-20	shortened
CARS2	-0.0527393	-0.890988	0.838249	0.0416448	lengthened	0.0697528	NO
CASD1	0.676052	1.58706	-0.911007	0.206832	NO	0.281104	NO
CASP3	1.40967	3.23829	-1.82862	0.0865295	NO	0.132895	NO
CASP8	-1.38003	1.59976	-2.97979	2.36364e-16	shortened	4.72145e-15	shortened
CASP8AP2	-1.13892	-1.11338	-0.0255351	1	NO	1	NO
CASP9	-0.97345	2.35694	-3.33039	0.000745865	shortened	0.00192167	shortened
CAST	-3.06464	-1.70362	-1.36102	1.8476e-05	shortened	6.67279e-05	shortened
CBL	-1.77551	0.582943	-2.35845	0.000342333	shortened	0.000962457	shortened
CBLB	-0.492439	2.35694	-2.84938	9.97577e-06	shortened	3.78448e-05	shortened
CBR4	-0.167198	2.65091	-2.8181	5.81858e-13	shortened	7.02572e-12	shortened
CBWD1	1.05306	2.1843	-1.13124	0.0713687	NO	0.112384	NO
CBWD2	2.43094	-4.28331	6.71425	2.07055e-11	lengthened	2.04277e-10	lengthened
CC2D1A	-0.18907	0.828904	-1.01797	0.0296653	shortened	0.0519744	NO
CCDC126	-1.18049	1.61151	-2.79201	0.0187011	shortened	0.0340173	shortened
CCDC174	0.767223	-0.668596	1.43582	0.101005	NO	0.152096	NO
CCDC18	-3.39349	1.07584	-4.46933	3.26829e-10	shortened	2.67752e-09	shortened
CCDC24	-0.639449	1.43094	-2.07039	0.0993805	NO	0.150068	NO
CCDC34	-1.11101	-0.837877	-0.273133	0.275471	NO	0.359445	NO
CCDC57	1.96699	-1.07156	3.03855	4.7439e-07	lengthened	2.30154e-06	lengthened
CCDC6	-1.33069	0.693974	-2.02466	0.00197208	shortened	0.00457794	shortened
CCDC66	-1.44738	-1.59143	0.144046	1	NO	1	NO
CCDC82	0.408572	1.03501	-0.626439	0.606423	NO	0.697861	NO
CCDC85C	0.865741	1.47158	-0.605841	0.195424	NO	0.268076	NO
CCDC88A	-0.953272	-0.890988	-0.0622843	1	NO	1	NO
CCDC88C	0.228311	2.06321	-1.8349	0.0116125	shortened	0.0222488	shortened
CCDC91	-0.677994	2.63257	-3.31057	0.000366969	shortened	0.00102904	shortened
CCDC92	0.368398	1.6636	-1.2952	0.0371602	shortened	0.0632896	NO
CCDC93	0.909242	1.41018	-0.500939	0.146724	NO	0.210647	NO
CCNC	-0.378175	-0.405561	0.0273859	0.938187	NO	0.998018	NO
CCND3	-2.79835	1.10901	-3.90736	9.99073e-10	shortened	7.625e-09	shortened
CCNT1	-1.35333	0.208547	-1.56188	0.00252624	shortened	0.00570874	shortened
CCNT2	-0.0330072	3.8639	-3.89691	3.40783e-05	shortened	0.000116735	shortened
CCS	1.21103	-1.59143	2.80246	4.06718e-05	lengthened	0.000136813	lengthened
CCT4	-0.948704	-0.66076	-0.287944	0.0134613	shortened	0.0252673	shortened
CD109	-2.31322	0.787084	-3.1003	6.78886e-05	shortened	0.000219216	shortened
CD164	0.0932445	-0.00963269	0.102877	0.743633	NO	0.821296	NO
CD2AP	0.447491	3.29884	-2.85135	3.36004e-06	shortened	1.37286e-05	shortened
CD320	-0.681438	-0.0715604	-0.609878	0.0640215	NO	0.102106	NO
CD36	-3.3435	-5.2752	1.9317	0.000189328	lengthened	0.000561049	lengthened
CD46	-0.112734	2.56022	-2.67296	2.29132e-15	shortened	3.86182e-14	shortened
CD55	-4.12103	-5.70975	1.58871	0.0006232	lengthened	0.00163957	lengthened
CD58	-2.43256	1.77198	-4.20453	4.04052e-08	shortened	2.3644e-07	shortened
CDADC1	0.471582	-0.238911	0.710493	0.520502	NO	0.614724	NO
CDAN1	0.487523	-0.405561	0.893085	0.328793	NO	0.418394	NO
CDC14B	1.81596	4.12024	-2.30427	0.00259085	shortened	0.00583436	shortened
CDC16	-0.325847	0.749469	-1.07532	0.0113471	shortened	0.0217789	shortened
CDC23	-1.26083	-1.58843	0.327599	0.171743	NO	0.24043	NO
CDC27	-0.315612	1.46891	-1.78452	9.96666e-06	shortened	3.78448e-05	shortened
CDC42BPA	-1.07156	1.26101	-2.33258	1.50153e-05	shortened	5.52784e-05	shortened
CDC42BPB	-0.540081	1.43094	-1.97102	0.00942409	shortened	0.0186067	shortened
CDC42EP1	0.236767	1.20417	-0.967402	0.0522209	NO	0.0854331	NO
CDC42EP4	0.395994	2.30915	-1.91316	8.98939e-10	shortened	6.89329e-09	shortened
CDC5L	-1.59041	-0.943456	-0.646954	0.0528562	NO	0.0863416	NO
CDC7	-3.75888	0.693974	-4.45286	7.60066e-09	shortened	5.09228e-08	shortened
CDC73	-1.50004	0.524049	-2.02409	0.000576545	shortened	0.00153052	shortened
CDCA8	-1.07943	1.0601	-2.13954	1.30867e-07	shortened	6.9538e-07	shortened
CDIN1	-1.37642	0.524049	-1.90046	0.0933077	NO	0.141958	NO
CDK13	-0.357556	1.55967	-1.91723	8.93653e-06	shortened	3.41021e-05	shortened
CDK17	-0.236763	1.80945	-2.04621	0.00648995	shortened	0.0133427	shortened
CDK18	2.04392	3.25197	-1.20805	0.290883	NO	0.376971	NO
CDK5RAP3	-0.243126	-2.2695	2.02637	0.00630953	lengthened	0.0129883	lengthened
CDK8	-1.08363	2.03975	-3.12338	0.000932836	shortened	0.00236758	shortened
CDKAL1	-0.510845	2.5984	-3.10924	1.22102e-16	shortened	2.54918e-15	shortened
CDKN2AIPNL	-1.62795	0.215927	-1.84388	0.000304703	shortened	0.000866448	shortened
CDON	0.109012	-0.56906	0.678072	0.707431	NO	0.791032	NO
CDR2	1.59506	1.19647	0.398585	0.50602	NO	0.60069	NO
CELF1	-0.332993	-0.58923	0.256238	0.0155972	NO	0.0289573	NO
CELSR2	1.59444	1.69397	-0.0995357	1	NO	1	NO
CEMIP	6.00383	4.63257	1.37126	0.41643	NO	0.511254	NO
CENATAC	0.0109124	1.58706	-1.57615	0.00579359	shortened	0.0119949	shortened
CENPC	-0.601482	0.524049	-1.12553	0.490468	NO	0.584587	NO
CENPJ	-0.218563	-1.02849	0.809929	0.244199	NO	0.325063	NO
CENPK	1.69397	-0.811261	2.50524	3.28655e-08	lengthened	1.9695e-07	lengthened
CENPL	-2.12545	-1.76546	-0.359996	0.599025	NO	0.691068	NO
CENPO	0.731571	2.08302	-1.35145	0.0222216	shortened	0.0397728	shortened
CENPP	-0.552186	2.41018	-2.96237	1.07229e-06	shortened	4.78609e-06	shortened
CENPQ	-1.92341	1.27894	-3.20235	0.00531959	shortened	0.0110845	shortened
CEP104	-0.698343	0.886619	-1.58496	0.0217874	shortened	0.039082	shortened
CEP128	-1.69834	0.331404	-2.02975	0.198381	NO	0.271671	NO
CEP135	-0.0926221	-0.431557	0.338935	0.788206	NO	0.859958	NO
CEP152	-0.96041	0.130073	-1.09048	0.00183932	shortened	0.00430683	shortened
CEP162	0.109012	1.91637	-1.80735	0.385775	NO	0.479403	NO
CEP164	-1.87237	-0.154023	-1.71835	0.0304205	shortened	0.0532113	NO
CEP170	-1.40118	1.1794	-2.58058	6.47071e-06	shortened	2.5107e-05	shortened
CEP192	0.142959	1.75287	-1.60991	0.0495785	shortened	0.0813974	NO
CEP250	1.03156	0.474661	0.556894	0.135753	NO	0.196378	NO
CEP295	-1.51248	0.966993	-2.47947	0.000180029	shortened	0.000535453	shortened
CEP43	1.07425	1.95572	-0.881469	0.0673104	NO	0.106773	NO
CEP55	-2.61447	2.69397	-5.30844	8.31574e-07	shortened	3.78477e-06	shortened
CEP57	-0.34165	0.0020966	-0.343746	0.380964	NO	0.474702	NO
CEP57L1	-2.12803	-2.19355	0.0655236	1	NO	1	NO
CEP68	1.20855	-0.130176	1.33872	0.00481329	lengthened	0.0100945	lengthened
CEP70	-1.12915	0.224489	-1.35364	0.126434	NO	0.184468	NO
CEP78	-0.67572	-2.59143	1.91571	0.00135545	lengthened	0.00328311	lengthened
CEP83	-0.56906	-1.89099	1.32193	0.637186	NO	0.726289	NO
CEP85	-0.526714	-2.25356	1.72684	0.0101085	lengthened	0.0197531	lengthened
CEP89	0.797068	-1.00647	1.80353	0.0119703	lengthened	0.0228127	lengthened
CEP95	-0.204804	0.541971	-0.746775	0.211994	NO	0.286914	NO
CEP97	-1.22356	-0.890988	-0.332575	1	NO	1	NO
CERS5	0.485657	0.291215	0.194442	0.599887	NO	0.691522	NO
CERS6	-1.27926	5.15341	-6.43266	2.07156e-28	shortened	1.2414e-26	shortened
CERT1	-0.791453	-0.405561	-0.385891	0.624294	NO	0.71318	NO
CETN3	-0.0544869	-0.154023	0.0995357	1	NO	1	NO
CFAP36	-1.06226	-1.65652	0.594263	0.41732	NO	0.512115	NO
CFDP1	0.893283	0.021549	0.871734	0.0738582	NO	0.115909	NO
CGREF1	0.693974	0.7305	-0.0365259	1	NO	1	NO
CHAF1A	-0.353554	-0.221137	-0.132417	0.773623	NO	0.847476	NO
CHAF1B	-0.212916	0.720447	-0.933363	0.0343608	shortened	0.0591092	NO
CHAMP1	-0.280935	-1.78715	1.50622	1.06243e-05	lengthened	3.98381e-05	lengthened
CHCHD3	-2.06853	0.513402	-2.58193	1.95591e-09	shortened	1.43198e-08	shortened
CHCHD6	-0.521343	2.3314	-2.85275	0.000153578	shortened	0.000464032	shortened
CHD1	-1.18837	0.719065	-1.90744	6.11995e-06	shortened	2.38317e-05	shortened
CHD1L	1.06347	3.68594	-2.62247	1.02974e-17	shortened	2.46833e-16	shortened
CHD2	1.30695	3.25197	-1.94502	0.00668864	shortened	0.0137048	shortened
CHD6	1.29122	2.47825	-1.18703	0.258993	NO	0.341746	NO
CHD8	1.04665	2.50133	-1.45468	0.275624	NO	0.3595	NO
CHD9	-0.113381	1.13138	-1.24476	0.0028757	shortened	0.00640011	shortened
CHEK1	-0.731332	-1.45803	0.726697	0.0333738	lengthened	0.0576602	NO
CHEK2	0.797068	1.46809	-0.671025	0.340219	NO	0.431237	NO
CHIC2	1.57716	2.27894	-0.701776	0.733799	NO	0.813489	NO
CHID1	1.52703	-0.788418	2.31545	1.17571e-33	lengthened	1.119e-31	lengthened
CHM	-1.40556	2.78144	-4.187	2.56991e-06	shortened	1.0703e-05	shortened
CHMP4A	1.40643	2.36308	-0.956648	0.00113909	shortened	0.00281596	shortened
CHN2	2.65333	4.46656	-1.81323	0.289624	NO	0.375641	NO
CHP1	0.615119	-1.10672	1.72184	6.37172e-06	lengthened	2.47526e-05	lengthened
CHPF	2.51964	0.607818	1.91183	2.30787e-06	lengthened	9.69903e-06	lengthened
CHRNA5	-2.05449	0.220043	-2.27453	3.54769e-06	shortened	1.43325e-05	shortened
CHST15	3.59209	6.61681	-3.02471	0.0175848	shortened	0.0322281	shortened
CHSY1	0.52099	0.645065	-0.124075	1	NO	1	NO
CHUK	-0.580648	0.670891	-1.25154	0.00669145	shortened	0.0137048	shortened
CIAPIN1	-0.260095	3.30541	-3.5655	1.40297e-08	shortened	8.97235e-08	shortened
CIBAR1	-3.5099	-0.00346293	-3.50644	6.60003e-08	shortened	3.71438e-07	shortened
CIP2A	-2.56906	0.0020966	-2.57116	0.00412725	shortened	0.00885075	shortened
CIRBP	2.05897	1.13181	0.927161	3.38091e-06	lengthened	1.37791e-05	lengthened
CISD1	-1.54493	0.816831	-2.36176	1.34326e-08	shortened	8.60753e-08	shortened
CIT	0.813556	0.0418976	0.771658	0.254562	NO	0.336505	NO
CKAP2	-0.261632	2.00103	-2.26266	5.38929e-10	shortened	4.2536e-09	shortened
CLASP1	0.568443	3.9419	-3.37346	1.48216e-08	shortened	9.38604e-08	shortened
CLASP2	-0.66217	2.63257	-3.29474	2.78076e-09	shortened	1.99524e-08	shortened
CLCN2	-0.738985	-0.890988	0.152003	1	NO	1	NO
CLCN6	0.360551	1.77198	-1.41143	0.0126147	shortened	0.0237747	shortened
CLDN12	-0.608054	0.261015	-0.869069	0.0792695	NO	0.122852	NO
CLEC16A	0.228751	1.80945	-1.5807	0.0149237	shortened	0.0277706	shortened
CLHC1	1.0159	0.0565444	0.959358	0.16931	NO	0.237798	NO
CLIP1	-1.11338	1.43094	-2.54432	1.06701e-05	shortened	3.99635e-05	shortened
CLIP2	2.87909	2.79551	0.0835734	1	NO	1	NO
CLK4	0.724671	1.10901	-0.384341	1	NO	1	NO
CLN6	-0.917955	0.395893	-1.31385	0.000156502	shortened	0.000471106	shortened
CLOCK	-0.840362	2.43094	-3.2713	6.86152e-07	shortened	3.20865e-06	shortened
CLPX	-0.200092	2.47825	-2.67834	2.29818e-06	shortened	9.68348e-06	shortened
CLSTN1	0.0308527	-2.05326	2.08411	3.54849e-08	lengthened	2.11862e-07	lengthened
CLSTN3	2.75287	2.0159	0.736966	0.624363	NO	0.71318	NO
CLTCL1	-2.106	0.16346	-2.26946	9.71522e-05	shortened	0.000304341	shortened
CLUAP1	-0.971159	-2.62795	1.6568	0.130248	NO	0.189515	NO
CMBL	-3.18517	-2.19765	-0.987522	0.000119779	shortened	0.000368446	shortened
CMC1	-0.705433	2.45951	-3.16494	6.11701e-07	shortened	2.8885e-06	shortened
CMC2	-1.57307	0.845977	-2.41905	1.89361e-09	shortened	1.39903e-08	shortened
CMTM7	2.42875	3.63257	-1.20382	0.0479921	shortened	0.0792763	NO
CNIH4	0.0617061	-1.81728	1.87898	3.84584e-09	lengthened	2.70547e-08	lengthened
CNKSR3	0.0589711	2.53528	-2.47631	0.000499964	shortened	0.00135162	shortened
CNNM2	2.63257	3.12184	-0.489262	0.73308	NO	0.813249	NO
CNNM4	0.0524283	1.27894	-1.22651	0.340586	NO	0.431534	NO
CNOT10	-1.18245	1.3314	-2.51386	0.00416963	shortened	0.00892979	shortened
CNOT2	0.281479	2.91637	-2.63489	5.94183e-07	shortened	2.82761e-06	shortened
CNOT3	-0.104392	-1.2695	1.16511	0.0323591	lengthened	0.0561771	NO
CNOT4	-0.958892	2.47825	-3.43714	1.95696e-10	shortened	1.67977e-09	shortened
CNOT6L	1.22701	1.46265	-0.23564	0.846563	NO	0.911033	NO
CNOT7	-0.771609	0.0784689	-0.850078	1.24334e-16	shortened	2.57913e-15	shortened
CNPY2	-0.263221	-0.623055	0.359834	0.04012	lengthened	0.0676542	NO
CNPY4	-1.97845	0.845977	-2.82443	0.0039984	shortened	0.00860294	shortened
CNST	0.831478	1.43094	-0.599462	0.7372	NO	0.816141	NO
COA4	-1.11176	0.845977	-1.95773	4.67506e-12	shortened	5.00943e-11	shortened
COBL	0.0786382	0.845977	-0.767339	0.457255	NO	0.551912	NO
COG1	0.0574815	1.18701	-1.12953	0.0453305	shortened	0.075264	NO
COG3	0.43094	1.13286	-0.701919	0.299566	NO	0.38613	NO
COG4	0.14854	1.75287	-1.60433	0.0382161	shortened	0.0648491	NO
COG5	-0.757722	2.65333	-3.41105	7.65172e-08	shortened	4.24716e-07	shortened
COG7	1.27224	3.90343	-2.63119	3.86611e-05	shortened	0.000130865	shortened
COG8	-0.0296945	-0.791453	0.761758	0.0888029	NO	0.135935	NO
COL27A1	2.31745	2.18796	0.129484	0.69472	NO	0.779242	NO
COL4A5	-1.9487	2.10901	-4.05772	4.7486e-06	shortened	1.87625e-05	shortened
COL5A2	-5.35859	-2.47595	-2.88264	0.0573725	NO	0.0928751	NO
COMMD10	-0.370731	2.91637	-3.2871	4.41552e-13	shortened	5.37167e-12	shortened
COP1	-0.146245	1.00713	-1.15338	0.0212157	shortened	0.0381622	shortened
COPA	-0.543503	1.65333	-2.19684	1.59677e-14	shortened	2.38117e-13	shortened
COPE	0.0254252	1.59934	-1.57391	9.86781e-07	shortened	4.43503e-06	shortened
COQ4	-0.325135	-1.00555	0.680413	0.00424257	lengthened	0.00906801	lengthened
COQ8A	2.09274	3.57933	-1.4866	0.0127256	shortened	0.0239698	shortened
COQ8B	-1.76546	-1.89099	0.125531	1	NO	1	NO
COTL1	-3.8253	-2.6686	-1.15671	0.0154563	shortened	0.0287122	shortened
COX11	0.505529	-0.578012	1.08354	8.75871e-05	lengthened	0.00027733	lengthened
COX19	-1.77551	1.7264	-3.50191	2.06739e-22	shortened	7.96436e-21	shortened
CPEB3	2.46656	2.56844	-0.10188	1	NO	1	NO
CPEB4	0.410476	2.54197	-2.1315	0.000708753	shortened	0.00184071	shortened
CPED1	3.46841	7.00383	-3.53541	2.43161e-05	shortened	8.58091e-05	shortened
CPLANE1	0.246515	-0.306026	0.552541	0.715987	NO	0.798392	NO
CPPED1	3.31546	6.56844	-3.25298	0.00568968	shortened	0.0117949	shortened
CPSF2	-1.1379	0.608583	-1.74649	3.09851e-07	shortened	1.54258e-06	shortened
CPSF6	-0.228761	2.27195	-2.50071	6.46445e-17	shortened	1.41344e-15	shortened
CPSF7	-0.723783	0.877686	-1.60147	2.65674e-07	shortened	1.33913e-06	shortened
CRACD	-3.89099	0.845977	-4.73697	7.18245e-05	shortened	0.000230808	shortened
CRAMP1	1.6767	1.22449	0.452207	0.706438	NO	0.790195	NO
CRAT	2.52286	1.53528	0.987586	0.121909	NO	0.178668	NO
CRBN	0.240717	-2.23891	2.47963	7.44082e-10	lengthened	5.77422e-09	lengthened
CREB1	0.536022	0.109012	0.42701	0.39093	NO	0.485066	NO
CREBBP	-0.512477	1.31065	-1.82312	0.011628	shortened	0.0222521	shortened
CREBZF	0.0297851	-1.45287	1.48265	9.11391e-09	lengthened	6.00664e-08	lengthened
CREM	-3.27801	2.3314	-5.60942	6.25518e-20	shortened	1.87424e-18	shortened
CRIM1	0.0505951	4.27894	-4.22834	1.45294e-13	shortened	1.88823e-12	shortened
CRLF3	-1.70336	0.693974	-2.39734	1.13865e-05	shortened	4.24502e-05	shortened
CROCC	-0.615354	-1.21292	0.597563	0.44832	NO	0.542951	NO
CRTC1	-0.564178	2.31847	-2.88264	3.01029e-05	shortened	0.000104521	shortened
CSAD	-1.02849	-0.238911	-0.78958	0.405121	NO	0.499989	NO
CSE1L	-0.964277	1.11873	-2.083	1.0007e-16	shortened	2.14455e-15	shortened
CSF1	-1.22659	0.43094	-1.65753	0.0844151	NO	0.13008	NO
CSGALNACT2	0.331404	3.40669	-3.07529	0.00023052	shortened	0.000670228	shortened
CSK	1.06964	1.69397	-0.624337	0.361367	NO	0.453074	NO
CSNK1G1	-0.524206	3.35694	-3.88115	0.000704376	shortened	0.00183081	shortened
CSNK1G3	-0.981186	1.18701	-2.1682	0.00068095	shortened	0.0017742	shortened
CSNK2A2	-0.964989	-0.151992	-0.812997	0.000120771	shortened	0.000371144	shortened
CSPP1	-1.80853	3.69397	-5.5025	3.22254e-10	shortened	2.65347e-09	shortened
CSTF3	-0.941065	-6.51196	5.57089	9.48725e-260	lengthened	3.07007e-256	lengthened
CTDSPL2	-0.300751	0.693974	-0.994725	0.0446003	shortened	0.0742039	NO
CTIF	1.36535	1.40447	-0.0391161	1	NO	1	NO
CTNNAL1	-0.526224	2.10901	-2.63524	0.000822292	shortened	0.00210851	shortened
CTNS	1.0185	0.109012	0.909488	0.297772	NO	0.384207	NO
CTSC	-2.28598	-3.99071	1.70473	5.10548e-19	lengthened	1.40011e-17	lengthened
CTTN	-2.06593	0.726764	-2.7927	7.72157e-41	shortened	1.18986e-38	shortened
CTTNBP2NL	-2.43531	0.863899	-3.29921	1.51328e-07	shortened	7.97552e-07	shortened
CTU1	-0.689354	-1.47595	0.786596	0.665657	NO	0.75238	NO
CUEDC2	-1.36206	-1.62795	0.265894	1	NO	1	NO
CUL1	-0.356652	1.85317	-2.20982	6.95651e-07	shortened	3.24838e-06	shortened
CUL2	-2.36229	-2.21292	-0.149378	1	NO	1	NO
CUL3	-0.971362	2.26552	-3.23688	2.82858e-17	shortened	6.53807e-16	shortened
CUL4A	-1.55282	0.636441	-2.18926	2.04133e-27	shortened	1.1589e-25	shortened
CUL7	2.24757	-0.0284917	2.27606	0.000439314	lengthened	0.00120783	lengthened
CUL9	0.152081	0.43094	-0.278859	1	NO	1	NO
CUX1	0.598667	-1.99442	2.59309	9.31414e-22	lengthened	3.46443e-20	lengthened
CWF19L1	-0.660983	0.778863	-1.43985	0.00434483	shortened	0.00924992	shortened
CWF19L2	0.43094	1.98348	-1.55254	0.18343	NO	0.254428	NO
CXorf38	-2.69834	1.10901	-3.80735	0.0202122	shortened	0.036581	shortened
CYB561A3	-1.81037	3.27894	-5.08931	3.45455e-13	shortened	4.23444e-12	shortened
CYB5RL	-0.580648	-3.21292	2.63227	0.09858	NO	0.149207	NO
CYHR1	0.787084	1.37372	-0.586631	0.269845	NO	0.352673	NO
CYP27A1	8.64234	1.56844	7.0739	0.000308271	lengthened	0.000875057	lengthened
CYP2S1	-2.01128	-3.21292	1.20163	0.666627	NO	0.753215	NO
CYP4V2	2.10901	1.91637	0.192645	1	NO	1	NO
CYP51A1	-0.676636	0.863899	-1.54054	0.000149546	shortened	0.000453119	shortened
CYTH1	0.0218792	4.35694	-4.33506	4.52114e-16	shortened	8.65704e-15	shortened
CYTH3	-0.711819	-0.765457	0.053638	1	NO	1	NO
D2HGDH	3.5046	-0.890988	4.39559	6.15766e-07	lengthened	2.90046e-06	lengthened
DAGLB	-0.775511	0.278937	-1.05445	0.00202219	shortened	0.0046775	shortened
DAP3	-1.20198	0.301657	-1.50363	3.26205e-10	shortened	2.67752e-09	shortened
DBF4	-3.07541	1.23239	-4.30781	6.15182e-14	shortened	8.54389e-13	shortened
DBF4B	-0.753485	0.109012	-0.862496	0.392445	NO	0.486571	NO
DBT	-2.67526	0.38912	-3.06438	0.000206397	shortened	0.000606631	shortened
DCAF1	0.331404	-1.08047	1.41187	0.0112873	lengthened	0.021677	lengthened
DCAF17	2.1004	1.10901	0.991387	0.394839	NO	0.489165	NO
DCAF5	0.632574	1.19647	-0.563901	0.768512	NO	0.843457	NO
DCAF6	-0.730524	4.6636	-5.39412	7.75243e-11	shortened	7.12695e-10	shortened
DCAF7	0.327317	0.906072	-0.578754	0.000460271	shortened	0.00125809	shortened
DCK	-1.39189	2.69397	-4.08586	0.000601231	shortened	0.00158953	shortened
DCP2	0.30931	1.80945	-1.50014	1.68551e-05	shortened	6.13534e-05	shortened
DCUN1D3	0.234543	2.45479	-2.22024	0.00976013	shortened	0.0191765	shortened
DCUN1D4	0.0790586	0.735197	-0.656138	0.110451	NO	0.163954	NO
DCUN1D5	-0.866822	-1.02849	0.16167	0.692996	NO	0.777848	NO
DDAH1	1.44435	3.65039	-2.20604	2.76724e-06	shortened	1.14805e-05	shortened
DDB2	0.455662	2.13455	-1.67888	0.00250902	shortened	0.00567774	shortened
DDHD2	0.632574	1.0419	-0.409324	0.435817	NO	0.531589	NO
DDIT3	1.4672	1.8639	-0.396696	0.799893	NO	0.869484	NO
DDX1	0.202825	2.08025	-1.87743	6.50622e-15	shortened	1.01222e-13	shortened
DDX10	-1.52486	3.35694	-4.8818	7.20985e-07	shortened	3.35217e-06	shortened
DDX11	-0.719222	-0.890988	0.171766	0.855586	NO	0.917996	NO
DDX19A	-0.0567971	0.996537	-1.05333	0.0533087	NO	0.0870368	NO
DDX31	-2.21292	0.196475	-2.40939	7.80997e-07	shortened	3.58992e-06	shortened
DDX49	-1.11173	-0.417057	-0.694674	0.157671	NO	0.223122	NO
DDX50	-0.865388	0.916367	-1.78176	0.00175347	shortened	0.00412775	shortened
DDX52	-1.22886	-1.77234	0.543486	0.0637173	NO	0.101721	NO
DDX55	-0.450947	0.531245	-0.982191	0.00805974	shortened	0.0161594	shortened
DDX59	-1.30603	-3.47595	2.16993	0.337143	NO	0.427673	NO
DEAF1	0.25367	4.83693	-4.58326	2.09653e-07	shortened	1.0684e-06	shortened
DECR1	-0.0449595	0.639527	-0.684486	0.106593	NO	0.158956	NO
DEF8	1.39441	-0.0849988	1.47941	0.00893482	lengthened	0.0177775	lengthened
DEGS1	-2.02204	1.10901	-3.13105	2.15628e-11	shortened	2.12089e-10	shortened
DENND1A	0.579332	-0.322704	0.902036	0.00909039	lengthened	0.0180138	lengthened
DENND2B	0.0565444	0.809452	-0.752907	0.431814	NO	0.527387	NO
DENND4A	1.64506	3.0159	-1.37084	0.0655576	NO	0.104299	NO
DENND4C	2.12231	2.10901	0.0132968	1	NO	1	NO
DENND5A	-0.575849	4.23829	-4.81414	6.06853e-08	shortened	3.43919e-07	shortened
DENND5B	0.415673	-0.528418	0.944091	0.102894	NO	0.154436	NO
DENND6A	-0.859279	2.19647	-3.05575	0.00179752	shortened	0.00421812	shortened
DENR	-0.229311	1.18226	-1.41157	3.1831e-05	shortened	0.000109931	shortened
DEPDC5	-0.306026	0.809452	-1.11548	0.260037	NO	0.342762	NO
DERL2	-0.682174	0.874547	-1.55672	0.0430023	shortened	0.0717666	NO
DESI1	-1.55901	1.10901	-2.66802	1.00969e-10	shortened	9.05086e-10	shortened
DESI2	-1.26296	-0.180495	-1.08246	0.0720984	NO	0.113423	NO
DGCR8	0.0953369	-0.143754	0.239091	0.58865	NO	0.682017	NO
DGKZ	-1.96554	0.448397	-2.41393	3.65271e-30	shortened	2.31768e-28	shortened
DGLUCY	0.693974	0.983481	-0.289507	0.815192	NO	0.882261	NO
DHDDS	-0.734869	-3.06091	2.32604	0.00266692	lengthened	0.00599733	lengthened
DHFR	-0.154023	-0.306026	0.152003	0.828514	NO	0.893095	NO
DHRS7B	-0.362812	2.14464	-2.50745	1.7531e-05	shortened	6.35989e-05	shortened
DHTKD1	0.663601	2.69397	-2.03037	0.0351656	shortened	0.0603372	NO
DHX29	-0.434923	1.69397	-2.1289	0.000212513	shortened	0.000620659	shortened
DHX30	-0.30257	1.62358	-1.92616	8.41255e-15	shortened	1.27808e-13	shortened
DHX34	-2.2749	1.22449	-3.49939	2.49311e-08	shortened	1.53087e-07	shortened
DHX35	0.0418976	0.43094	-0.389042	0.657182	NO	0.744946	NO
DHX36	-1.55336	0.623585	-2.17694	0.0004352	shortened	0.00119754	shortened
DHX57	-0.142527	1.07249	-1.21501	0.033752	shortened	0.0581274	NO
DIAPH2	-1.33845	1.14854	-2.48699	0.000139945	shortened	0.000425222	shortened
DIAPH3	-2.23203	0.87953	-3.11156	8.967e-11	shortened	8.12807e-10	shortened
DIDO1	-1.40724	3.07094	-4.47818	8.874e-33	shortened	7.61287e-31	shortened
DIS3L2	-0.35042	2.14464	-2.49506	0.000480888	shortened	0.0013066	shortened
DISP1	-3.97845	0.568443	-4.54689	3.79661e-06	shortened	1.51864e-05	shortened
DLG1	0.278937	2.34605	-2.06711	0.000977044	shortened	0.00246624	shortened
DMAC2L	0.836932	1.91637	-1.07943	0.503648	NO	0.598093	NO
DMKN	-1.40556	-2.85881	1.45325	3.59014e-05	lengthened	0.00012242	lengthened
DMTF1	-0.715901	2.3314	-3.04731	0.000242525	shortened	0.000702147	shortened
DMWD	-0.154023	-2.09262	1.9386	0.116909	NO	0.172041	NO
DMXL2	-0.113381	1.69397	-1.80735	0.41646	NO	0.511254	NO
DNA2	-1.59143	-0.890988	-0.70044	0.418827	NO	0.513575	NO
DNAAF10	-0.46718	0.934982	-1.40216	0.00727558	shortened	0.0147149	shortened
DNAAF2	-0.2695	1.08629	-1.35579	0.0567198	NO	0.0920488	NO
DNAJB14	-0.0496859	0.109012	-0.158698	1	NO	1	NO
DNAJB4	-1.86753	0.693974	-2.5615	0.0489039	shortened	0.0804746	NO
DNAJB6	0.459747	-0.128756	0.588503	0.000150038	lengthened	0.000454184	lengthened
DNAJC1	-3.73899	0.594439	-4.33342	2.75324e-08	shortened	1.67157e-07	shortened
DNAJC11	-0.779542	1.11778	-1.89732	5.14963e-14	shortened	7.24531e-13	shortened
DNAJC12	-0.550913	-2.30603	1.75511	0.000727887	lengthened	0.00188141	lengthened
DNAJC13	-0.890988	0.693974	-1.58496	0.0500861	NO	0.0820237	NO
DNAJC18	-0.425325	1.10901	-1.53434	0.310114	NO	0.397752	NO
DNAJC2	-1.11717	0.660422	-1.77759	5.62624e-09	shortened	3.87373e-08	shortened
DNAJC21	-1.79207	-1.99148	0.199407	0.417511	NO	0.512156	NO
DNAJC24	-2.15402	0.594439	-2.74846	4.30653e-05	shortened	0.000144414	shortened
DNAJC4	0.476744	1.80945	-1.33271	0.350326	NO	0.441627	NO
DNAL4	0.254863	-0.627954	0.882816	0.225261	NO	0.302718	NO
DNASE1L1	-1.8344	-0.405561	-1.42884	0.0723565	NO	0.113718	NO
DNHD1	-0.56906	1.10901	-1.67807	0.356355	NO	0.448005	NO
DNMT1	-1.53988	0.559673	-2.09955	1.31637e-06	shortened	5.77206e-06	shortened
DNMT3B	0.623585	0.845977	-0.222392	1	NO	1	NO
DNPEP	0.531036	0.384646	0.146389	0.764111	NO	0.8399	NO
DOCK1	0.246515	4.03975	-3.79323	2.82426e-05	shortened	9.90173e-05	shortened
DOCK4	0.733503	5.85048	-5.11698	8.83413e-14	shortened	1.19114e-12	shortened
DOCK6	2.14982	1.10901	1.04081	0.263965	NO	0.346387	NO
DOCK7	0.109012	1.08764	-0.978626	0.108913	NO	0.161819	NO
DOK3	-1.00647	-1.89099	0.884523	0.491247	NO	0.58491	NO
DOP1A	-2.62795	1.27894	-3.90689	0.0122781	shortened	0.0232896	shortened
DPF2	1.46265	1.63257	-0.169925	1	NO	1	NO
DPH7	-0.422916	-4.82959	4.40667	1.75381e-13	lengthened	2.24322e-12	lengthened
DPM1	-0.937855	1.0159	-1.95376	5.0403e-07	shortened	2.42715e-06	shortened
DPP9	-0.41565	-0.990524	0.574874	0.0119589	lengthened	0.0228044	lengthened
DPY19L3	0.171296	2.52405	-2.35275	0.00700158	shortened	0.0142319	shortened
DPY19L4	-1.10558	1.31065	-2.41623	0.000462156	shortened	0.00126206	shortened
DRAM2	-0.858927	-2.60148	1.74255	0.000911892	lengthened	0.00231805	lengthened
DST	0.176126	0.38912	-0.212994	0.816642	NO	0.88265	NO
DTNA	0.30931	0.0159024	0.293408	0.637791	NO	0.726481	NO
DTNB	1.25585	1.59444	-0.338585	0.807774	NO	0.875405	NO
DTWD1	-1.39546	0.43094	-1.8264	0.000550384	shortened	0.00147072	shortened
DUS2	-0.627954	0.0350112	-0.662965	0.177107	NO	0.246396	NO
DUS4L-BCAP29	-2.37642	-0.601482	-1.77493	0.0448612	shortened	0.074523	NO
DUSP10	-3.13892	-4.59143	1.45251	0.630277	NO	0.718921	NO
DUSP28	0.293436	-0.890988	1.18442	0.413705	NO	0.508837	NO
DYNC2I1	0.331404	0.43094	-0.0995357	1	NO	1	NO
DZIP1	-0.0112824	-0.56906	0.557778	0.586187	NO	0.680137	NO
DZIP3	1.83484	1.69397	0.140863	1	NO	1	NO
E2F3	-1.41383	-0.238911	-1.17492	0.00932505	shortened	0.0184336	shortened
E2F5	-1.57246	-0.721063	-0.851395	0.297721	NO	0.384207	NO
E2F6	1.94855	1.1321	0.816452	0.0892606	NO	0.136571	NO
E4F1	-0.804573	0.487523	-1.2921	0.0216441	shortened	0.038851	shortened
EAPP	1.59541	5.41279	-3.81738	0.000137546	shortened	0.00041872	shortened
EARS2	1.06837	2.35694	-1.28857	0.100274	NO	0.151277	NO
ECI1	1.16002	-1.19264	2.35267	5.33508e-14	lengthened	7.47374e-13	lengthened
EDC3	-0.182754	1.0159	-1.19866	0.210575	NO	0.285232	NO
EDRF1	-1.63822	0.109012	-1.74723	0.0336837	shortened	0.0581274	NO
EEA1	-1.1711	1.46656	-2.63766	6.84516e-06	shortened	2.64963e-05	shortened
EEF1AKMT1	-0.0527393	0.109012	-0.161751	1	NO	1	NO
EEF1G	-0.185436	-1.89099	1.70555	0.0174719	lengthened	0.0320517	lengthened
EEF2K	-0.764456	1.8816	-2.64606	5.17163e-10	shortened	4.12202e-09	shortened
EEF2KMT	1.6149	-0.890988	2.50589	0.0137555	lengthened	0.02573	lengthened
EEFSEC	0.58435	1.8816	-1.29725	0.074644	NO	0.116972	NO
EEPD1	1.98943	4.35694	-2.36751	0.1077	NO	0.160459	NO
EFCAB11	0.262817	4.8639	-4.60108	1.57883e-06	shortened	6.85782e-06	shortened
EFCAB14	-2.31898	0.797068	-3.11605	1.65067e-15	shortened	2.878e-14	shortened
EFCAB2	0.0418976	-3.03783	3.07973	3.8115e-11	lengthened	3.59592e-10	lengthened
EFHC1	1.21335	-1.37642	2.58976	0.00955212	lengthened	0.018825	lengthened
EFR3A	-0.550759	0.00947613	-0.560235	0.262467	NO	0.344701	NO
EGFR	-1.52842	-0.949882	-0.578536	0.253426	NO	0.335551	NO
EGLN1	0.689994	2.8816	-2.19161	7.05172e-05	shortened	0.000226833	shortened
EGLN3	-0.154023	-1.47595	1.32193	0.622079	NO	0.711324	NO
EHBP1	1.10337	3.9419	-2.83854	1.38054e-19	shortened	4.0613e-18	shortened
EIF2A	-0.453583	-2.34268	1.8891	2.22934e-08	lengthened	1.37412e-07	lengthened
EIF2AK2	0.401794	3.15341	-2.75161	5.46276e-05	shortened	0.000179103	shortened
EIF2AK3	0.553314	3.9419	-3.38859	2.9287e-05	shortened	0.000102236	shortened
EIF2AK4	-0.647717	-6.86827	6.22055	1.37895e-14	lengthened	2.06587e-13	lengthened
EIF2B3	-1.75081	-1.89099	0.140178	0.852698	NO	0.915505	NO
EIF2B4	0.984445	2.22449	-1.24004	0.240141	NO	0.32032	NO
EIF2B5	0.0669886	-0.36424	0.431229	0.121706	NO	0.17845	NO
EIF2D	-2.09843	-1.8206	-0.277831	0.560893	NO	0.655489	NO
EIF3A	-0.738985	-1.17429	0.43531	0.0750254	NO	0.1174	NO
EIF3F	-1.43848	0.109012	-1.54749	0.0929132	NO	0.141624	NO
EIF3K	-1.1027	-0.332993	-0.769711	0.0235439	shortened	0.041977	shortened
EIF4B	-1.37098	-1.04853	-0.322452	0.606033	NO	0.69766	NO
EIF4E2	1.12428	-0.774822	1.8991	6.71655e-15	lengthened	1.03499e-13	lengthened
EIF4EBP2	-0.584885	1.85903	-2.44392	8.79431e-07	shortened	3.98577e-06	shortened
EIF4G3	-0.932211	2.95868	-3.89089	2.98906e-20	shortened	9.21199e-19	shortened
ELAC1	-0.306026	-0.643061	0.337035	0.764501	NO	0.840042	NO
ELF1	-0.797879	3.32818	-4.12606	6.67231e-13	shortened	7.96738e-12	shortened
ELF2	0.0265496	-0.668596	0.695145	0.535448	NO	0.630535	NO
ELK1	-2.11706	0.845977	-2.96303	0.00105261	shortened	0.00262422	shortened
ELK4	-1.80245	-0.890988	-0.911463	0.0688436	NO	0.108831	NO
ELL	1.01804	3.07249	-2.05445	0.00160891	shortened	0.00381984	shortened
ELMOD3	-0.0650176	0.916367	-0.981384	0.151342	NO	0.215937	NO
ELOA	-2.04749	3.50133	-5.54882	1.34859e-09	shortened	1.00554e-08	shortened
ELOVL5	-0.801285	-1.5304	0.729113	0.00761012	lengthened	0.015334	lengthened
ELP3	0.0580279	2.47825	-2.42022	0.00227906	shortened	0.00520102	shortened
ELP4	-1.53589	2.91637	-4.45226	4.65706e-05	shortened	0.000154725	shortened
ELP5	-1.78652	6.13138	-7.9179	2.11402e-117	shortened	3.42048e-114	shortened
ELP6	-0.4893	-1.33459	0.845295	0.0373233	lengthened	0.0635341	NO
EMC2	-0.682402	-4.69834	4.01594	0.000568773	lengthened	0.00151361	lengthened
EML4	3.27522	3.79831	-0.52309	0.0314145	shortened	0.0546839	NO
EMSY	-0.890988	1.10901	-2	0.00645542	shortened	0.0132802	shortened
ENOX2	-1.2051	0.916367	-2.12146	0.0035817	shortened	0.00778401	shortened
ENTPD4	0.849044	-0.154023	1.00307	0.224754	NO	0.302162	NO
EPAS1	-0.9441	3.43094	-4.37504	9.7398e-15	shortened	1.46595e-13	shortened
EPB41L5	3.03501	3.15341	-0.118395	1	NO	1	NO
EPC2	1.36775	-0.784073	2.15182	0.00373516	lengthened	0.00808494	lengthened
EPDR1	1.03975	2.77198	-1.73223	0.0687312	NO	0.108707	NO
EPG5	0.874547	2.96699	-2.09245	0.112612	NO	0.166704	NO
EPN2	-1.12978	0.916367	-2.04614	0.00210051	shortened	0.00484135	shortened
EPS15L1	-0.115548	-1.46035	1.34481	0.000420901	lengthened	0.00116314	lengthened
EPS8	1.23003	5.21754	-3.98751	6.76694e-08	shortened	3.78855e-07	shortened
ERBB2	0.29293	3.09086	-2.79793	4.22409e-07	shortened	2.06483e-06	shortened
ERC1	-1.29538	2.6738	-3.96917	1.74045e-11	shortened	1.73831e-10	shortened
ERCC1	0.0406248	-1.442	1.48263	8.2209e-05	lengthened	0.000260812	lengthened
ERCC2	0.315463	0.553797	-0.238334	0.720241	NO	0.802031	NO
ERCC3	0.541286	2.13876	-1.59747	0.00895587	shortened	0.0178017	shortened
ERCC4	0.493676	-0.0836333	0.577309	0.720225	NO	0.802031	NO
ERCC6	1.22449	0.331404	0.893085	0.644269	NO	0.732462	NO
ERCC8	0.208547	0.693974	-0.485427	0.567874	NO	0.66269	NO
ERGIC3	0.0914275	-3.59143	3.68286	8.65487e-24	lengthened	3.63729e-22	lengthened
ERMAP	-1.36047	0.109012	-1.46949	0.264742	NO	0.347266	NO
ERN1	1.74644	4.31847	-2.57202	0.0872268	NO	0.133902	NO
ERRFI1	4.90625	6.04565	-1.1394	0.409257	NO	0.504324	NO
ESCO1	0.717821	0.568443	0.149378	1	NO	1	NO
ESPL1	-1.71299	-0.668596	-1.04439	0.126347	NO	0.184468	NO
ESRRA	-1.18731	-0.230475	-0.956839	0.00630954	shortened	0.0129883	shortened
ESYT2	-0.745558	0.809452	-1.55501	0.00152115	shortened	0.00363792	shortened
ESYT3	-1.62795	-1.21292	-0.415037	1	NO	1	NO
ETAA1	-0.340791	0.462649	-0.80344	0.27132	NO	0.354315	NO
ETF1	-1.6389	0.596677	-2.23558	7.5232e-20	shortened	2.23349e-18	shortened
ETFDH	-3.15402	-0.890988	-2.26303	0.189883	NO	0.261584	NO
ETFRF1	-0.121286	-2.40556	2.28428	0.00054441	lengthened	0.00145958	lengthened
ETNK1	0.397581	1.91637	-1.51879	0.0563865	NO	0.0915998	NO
ETS2	0.403297	1.16791	-0.764608	0.0252129	shortened	0.0446328	shortened
ETV5	4.10256	2.65333	1.44922	0.0500195	NO	0.081956	NO
ETV6	-1.44119	0.471582	-1.91277	0.00988083	shortened	0.0193723	shortened
EVA1C	-3.82173	0.109012	-3.93074	0.000725086	shortened	0.0018771	shortened
EVI5	-1.60559	2.83693	-4.44252	1.22984e-12	shortened	1.41629e-11	shortened
EVL	-1.58896	0.109012	-1.69797	0.0686223	NO	0.108588	NO
EWSR1	-0.609629	1.08476	-1.69439	9.18446e-09	shortened	6.04083e-08	shortened
EXO1	-1.92341	1.04761	-2.97102	2.55055e-06	shortened	1.06361e-05	shortened
EXOC1	-1.43352	2.16791	-3.60142	3.54152e-06	shortened	1.43254e-05	shortened
EXOC2	-0.857041	2.80945	-3.66649	1.13625e-06	shortened	5.04738e-06	shortened
EXOC4	-0.689354	3.72372	-4.41308	1.61772e-10	shortened	1.41485e-09	shortened
EXOC6	-0.659663	0.524049	-1.18371	0.340897	NO	0.431758	NO
EXOC6B	0.104552	1.79084	-1.68628	9.01963e-05	shortened	0.000283649	shortened
EXOSC4	-0.882721	1.15964	-2.04236	0.000454108	shortened	0.00124533	shortened
EXT1	-0.997903	3.69397	-4.69188	2.1538e-30	shortened	1.48291e-28	shortened
EXTL2	0.109012	2.43094	-2.32193	0.0219641	shortened	0.0393554	shortened
EYA3	-1.43066	1.45479	-2.88545	9.57608e-13	shortened	1.12684e-11	shortened
EZH1	-0.656523	1.0159	-1.67243	0.0671017	NO	0.106494	NO
F3	-3.30603	-0.890988	-2.41504	0.0172181	shortened	0.0316399	shortened
FAAP20	-0.818838	-0.962779	0.14394	0.791616	NO	0.862812	NO
FADS3	-2.32395	-3.09262	0.768674	0.378761	NO	0.472138	NO
FAF2	-1.83382	3.15341	-4.98723	2.12885e-24	shortened	9.56801e-23	shortened
FAHD2A	0.756131	-0.475951	1.23208	0.0417808	lengthened	0.0699083	NO
FAM104B	-2.15402	-2.07906	-0.0749621	1	NO	1	NO
FAM107B	0.456935	-0.840362	1.2973	0.00398483	lengthened	0.00857945	lengthened
FAM114A1	0.911072	0.398518	0.512554	0.489009	NO	0.583063	NO
FAM118A	-0.125453	2.03501	-2.16046	0.0169527	shortened	0.0311876	shortened
FAM120B	-0.314796	3.94696	-4.26175	2.36094e-15	shortened	3.95854e-14	shortened
FAM120C	-0.35042	0.450049	-0.800469	0.132501	NO	0.192448	NO
FAM126B	1.31413	3.19647	-1.88235	0.0991188	NO	0.149882	NO
FAM133B	0.42217	-0.154023	0.576192	0.32472	NO	0.414024	NO
FAM135A	0.475794	2.61151	-2.13572	0.0150663	shortened	0.0280199	shortened
FAM13A	-0.0609132	2.45774	-2.51865	1.29759e-05	shortened	4.81539e-05	shortened
FAM13B	-0.834405	1.33608	-2.17049	5.27928e-05	shortened	0.000173439	shortened
FAM168A	-1.23891	2.66973	-3.90864	3.19089e-06	shortened	1.30871e-05	shortened
FAM169A	2.91637	4.57933	-1.66297	0.203817	NO	0.27803	NO
FAM177A1	1.34281	0.980392	0.362417	0.346117	NO	0.437278	NO
FAM193A	0.16346	2.1611	-1.99764	1.03026e-06	shortened	4.61761e-06	shortened
FAM193B	-0.180495	0.806742	-0.987237	0.0408743	shortened	0.0686757	NO
FAM216A	-1.01004	-0.212916	-0.797125	0.215312	NO	0.290918	NO
FAM219B	-0.138916	1.61151	-1.75043	0.000738782	shortened	0.00190494	shortened
FAM220A	-0.289978	1.27894	-1.56891	0.00162296	shortened	0.00385036	shortened
FAM32A	-0.419808	-1.57496	1.15515	1.84554e-06	lengthened	7.92067e-06	lengthened
FAM3C	-2.20785	0.0265496	-2.23439	0.000549559	shortened	0.00146973	shortened
FAM83D	-1.17413	1.11533	-2.28946	4.03583e-27	shortened	2.21355e-25	shortened
FAM91A1	-0.400937	0.43094	-0.831877	0.351704	NO	0.44319	NO
FANCA	2.64506	-0.679484	3.32455	4.99034e-17	lengthened	1.11371e-15	lengthened
FANCC	-0.154023	1.1794	-1.33342	0.0779676	NO	0.121416	NO
FANCI	-0.486004	-2.5481	2.0621	1.05556e-05	lengthened	3.96263e-05	lengthened
FANCL	0.3979	0.819505	-0.421606	0.493964	NO	0.587672	NO
FANCM	0.224489	0.983481	-0.758992	0.731216	NO	0.812016	NO
FARP1	3.85152	1.3314	2.52011	0.00204899	lengthened	0.00473541	lengthened
FARS2	-0.376415	1.99978	-2.3762	1.22847e-07	shortened	6.57081e-07	shortened
FASTKD1	-0.526292	3.10901	-3.6353	2.20579e-15	shortened	3.73714e-14	shortened
FASTKD3	-2.07156	-0.253558	-1.818	0.0206737	shortened	0.0373326	shortened
FAT1	-0.117264	3.10901	-3.22628	1.56393e-16	shortened	3.2235e-15	shortened
FBLN1	2.70657	2.3071	0.399474	0.150301	NO	0.214735	NO
FBXL19	-0.775511	2.27894	-3.05445	0.00217541	shortened	0.00499619	shortened
FBXL20	-2.47595	2.27894	-4.75489	2.47387e-12	shortened	2.71371e-11	shortened
FBXO10	-1.84792	2.0159	-3.86382	5.86667e-07	shortened	2.80008e-06	shortened
FBXO11	-0.906756	2.78708	-3.69384	3.49486e-11	shortened	3.31653e-10	shortened
FBXO17	2.57746	4.6636	-2.08614	0.0392576	shortened	0.0664075	NO
FBXO21	-0.147087	-0.306026	0.158939	0.859593	NO	0.921074	NO
FBXO28	-2.30603	2.50133	-4.80735	7.25272e-16	shortened	1.35664e-14	shortened
FBXO3	-0.955119	-1.47595	0.520832	0.594738	NO	0.686953	NO
FBXO34	-0.384028	1.91637	-2.30039	0.0633857	NO	0.101342	NO
FBXO4	-4.106	-0.890988	-3.21501	0.000106773	shortened	0.000329692	shortened
FBXO41	-0.192644	-0.440327	0.247683	0.654656	NO	0.743061	NO
FBXO42	0.845977	0.398518	0.447459	0.623488	NO	0.712683	NO
FBXO43	-1.15402	2.10901	-3.26303	0.00902813	shortened	0.0179014	shortened
FBXO46	-0.328052	0.43094	-0.758992	0.0580822	NO	0.09393	NO
FBXW11	-0.908476	1.59444	-2.50291	0.000193332	shortened	0.000571344	shortened
FBXW8	-0.334595	1.43094	-1.76553	0.0392254	shortened	0.0664075	NO
FCF1	-0.421503	0.64958	-1.07108	0.0853114	NO	0.131338	NO
FCHO2	-1.4215	0.916367	-2.33787	0.113385	NO	0.167548	NO
FCHSD2	0.991655	3.8784	-2.88674	2.1599e-06	shortened	9.16047e-06	shortened
FDX2	-0.821026	0.471582	-1.29261	0.0602515	NO	0.0970019	NO
FERMT2	-1.53276	2.10901	-3.64177	8.89212e-11	shortened	8.08284e-10	shortened
FGFR1	0.960913	2.23239	-1.27148	0.000460313	shortened	0.00125809	shortened
FGFR1OP2	0.354124	-0.0810911	0.435215	0.295787	NO	0.382065	NO
FHL2	-0.920941	-0.391417	-0.529524	0.171481	NO	0.240222	NO
FHL3	-0.654288	-1.02849	0.374204	0.652407	NO	0.740768	NO
FIGN	1.16487	2.40179	-1.23693	0.11097	NO	0.164649	NO
FIP1L1	-0.718152	3.25197	-3.97012	1.11508e-08	shortened	7.20242e-08	shortened
FKBP10	-0.17488	1.10901	-1.28389	1.4315e-13	shortened	1.86788e-12	shortened
FKBP11	-6.24149	-3.93538	-2.3061	0.0314435	shortened	0.0547049	NO
FKBP15	-1.61088	1.56844	-3.17932	1.01562e-05	shortened	3.83494e-05	shortened
FKBP7	-0.549951	1.27894	-1.82889	0.164669	NO	0.231682	NO
FLAD1	-0.703903	-1.38766	0.683762	0.00925963	lengthened	0.0183155	lengthened
FLCN	0.0436358	0.693974	-0.650339	0.102053	NO	0.153387	NO
FLVCR2	1.47825	0.983481	0.494765	0.692047	NO	0.777112	NO
FLYWCH1	-0.130176	-2.37642	2.24624	0.00274778	lengthened	0.00615777	lengthened
FMNL2	1.83693	3.84237	-2.00543	0.000460115	shortened	0.00125809	shortened
FNBP1	0.99563	-0.803525	1.79916	2.76858e-10	lengthened	2.32689e-09	lengthened
FNBP1L	0.238295	3.43094	-3.19265	0.0157356	shortened	0.0291306	shortened
FNBP4	-0.0905972	0.767038	-0.857635	0.00152217	shortened	0.00363792	shortened
FNDC3A	-0.787152	1.98348	-2.77063	0.000732158	shortened	0.00189087	shortened
FNDC3B	-1.46568	4.7335	-6.19919	1.78288e-40	shortened	2.62245e-38	shortened
FNIP1	0.648171	1.78361	-1.13544	0.0203186	shortened	0.0367324	shortened
FNTA	0.00580652	2.57614	-2.57033	1.3571e-15	shortened	2.41295e-14	shortened
FOSL1	-0.908476	-0.00834515	-0.90013	0.025454	shortened	0.045035	shortened
FOSL2	-1.13491	0.51111	-1.64602	0.00121381	shortened	0.00296892	shortened
FOXJ3	-1.02273	1.54958	-2.57232	2.1631e-11	shortened	2.12115e-10	shortened
FOXK2	0.881988	1.60255	-0.720563	0.0622033	NO	0.0997858	NO
FOXN2	0.0476113	1.71387	-1.66626	0.00725399	shortened	0.0146804	shortened
FOXO3	0.133958	2.47158	-2.33762	2.35637e-10	shortened	2.01116e-09	shortened
FOXRED1	0.200327	1.71567	-1.51534	0.000874912	shortened	0.00223282	shortened
FRMD8	-0.361167	-0.431557	0.0703893	1	NO	1	NO
FRS2	0.0020966	1.83148	-1.82938	0.0858227	NO	0.131997	NO
FRYL	-1.05274	2.63257	-3.68531	8.10402e-09	shortened	5.38493e-08	shortened
FTO	-0.0179003	0.950314	-0.968214	0.0593493	NO	0.0956447	NO
FTSJ1	-1.63366	-1.18294	-0.450712	0.0454297	shortened	0.0753901	NO
FUBP1	0.0172193	-0.967408	0.984627	3.33455e-06	lengthened	1.36417e-05	lengthened
FUCA2	-0.0130648	1.64817	-1.66124	4.66042e-06	shortened	1.84591e-05	shortened
FUS	-0.301299	0.843667	-1.14497	1.22676e-15	shortened	2.21216e-14	shortened
FUT8	-1.11338	3.0159	-4.12928	0.000985029	shortened	0.00248252	shortened
FXN	0.853173	1.83148	-0.978305	0.0863144	NO	0.132627	NO
FXR1	-1.1078	2.50894	-3.61674	1.05597e-16	shortened	2.2481e-15	shortened
FZD6	-1.35494	3.10901	-4.46395	8.14111e-05	shortened	0.000258788	shortened
G2E3	2.64817	4.826	-2.17783	0.0090133	shortened	0.0178939	shortened
GABPB1	-0.741845	-2.30603	1.56418	2.28475e-06	lengthened	9.63945e-06	lengthened
GALK2	1.89037	0.250368	1.64	0.000715618	lengthened	0.00185556	lengthened
GALNS	-0.0836333	1.56844	-1.65208	0.146292	NO	0.21012	NO
GALNT10	-1.06996	0.224489	-1.29445	0.0941494	NO	0.143104	NO
GALNT11	-2.11338	-0.890988	-1.22239	0.196855	NO	0.269925	NO
GALNT2	-2.10672	-0.17827	-1.92845	3.02002e-09	shortened	2.15735e-08	shortened
GALT	1.78039	0.301657	1.47873	0.00776812	lengthened	0.0156329	lengthened
GAMT	2.85317	1.64205	1.21113	0.000962062	lengthened	0.00243411	lengthened
GAN	0.289584	1.50133	-1.21175	0.0387855	shortened	0.0657464	NO
GANC	0.752868	1.05243	-0.29956	0.795852	NO	0.866158	NO
GAPVD1	-0.631121	0.693974	-1.3251	0.00443292	shortened	0.00940652	shortened
GAREM1	-0.431557	2.56844	-3	0.101179	NO	0.152215	NO
GARRE1	1.87231	3.96699	-2.09468	0.204736	NO	0.278841	NO
GART	-0.306026	-0.553119	0.247093	0.357033	NO	0.448683	NO
GAS2L3	-0.0754128	3.91637	-3.99178	8.13606e-08	shortened	4.50056e-07	shortened
GAS8	-0.187381	3.38203	-3.56941	1.04687e-06	shortened	4.68153e-06	shortened
GATAD1	-0.0759059	-0.136399	0.0604933	0.774339	NO	0.847951	NO
GATAD2A	-0.985847	1.79707	-2.78292	4.20167e-16	shortened	8.14168e-15	shortened
GATAD2B	-0.932808	0.57368	-1.50649	3.68373e-05	shortened	0.000125216	shortened
GATB	0.388435	-0.212916	0.601351	0.376231	NO	0.469708	NO
GCDH	0.469759	0.605438	-0.135678	0.802334	NO	0.871259	NO
GCFC2	1.54197	-1.80853	3.3505	1.77724e-06	lengthened	7.65798e-06	lengthened
GCH1	1.61997	2.43094	-0.810966	1	NO	1	NO
GCLC	0.525292	3.19647	-2.67118	2.17341e-09	shortened	1.58048e-08	shortened
GCNT2	1.16256	3.71782	-2.55526	3.08392e-06	shortened	1.26967e-05	shortened
GCSH	0.045818	2.52405	-2.47823	0.00382881	shortened	0.00827104	shortened
GDAP2	-0.689354	-1.51248	0.823122	0.253352	NO	0.335551	NO
GDPD1	1.89561	1.95336	-0.0577528	1	NO	1	NO
GEMIN5	-1.52983	-2.8474	1.31757	1.21465e-06	lengthened	5.36325e-06	lengthened
GEMIN8	0.0265496	0.693974	-0.667425	0.711655	NO	0.794383	NO
GEN1	0.43094	3.73837	-3.30743	1.60871e-05	shortened	5.89558e-05	shortened
GFM2	-0.962541	1.8639	-2.82644	3.64135e-05	shortened	0.000124036	shortened
GFOD1	0.787084	1.69397	-0.906891	0.329303	NO	0.418877	NO
GFOD2	0.123087	1.54197	-1.41888	0.0461034	shortened	0.0764296	NO
GGA1	0.512683	1.461	-0.948314	0.0124694	shortened	0.0235813	shortened
GGA3	0.123367	4.33783	-4.21446	4.27103e-10	shortened	3.46393e-09	shortened
GGCT	-0.261507	-0.106717	-0.15479	0.874521	NO	0.933669	NO
GGCX	1.04488	-0.288581	1.33346	0.000236581	lengthened	0.000686001	lengthened
GGT1	0.830296	-2.69834	3.52864	0.00133306	lengthened	0.00323373	lengthened
GGT7	3.85048	3.58475	0.265734	1	NO	1	NO
GIGYF2	0.728532	2.58294	-1.85441	0.000318597	shortened	0.000901995	shortened
GINS1	2.386	3.3314	-0.9454	0.162576	NO	0.229037	NO
GINS4	-0.637232	2.8639	-3.50113	0.000209302	shortened	0.000614611	shortened
GIT2	-0.127223	1.0159	-1.14312	0.0678551	NO	0.107479	NO
GK	4.19647	7.11464	-2.91816	0.116311	NO	0.171238	NO
GLB1	-0.0322933	0.534872	-0.567166	0.00541911	shortened	0.0112701	shortened
GLCE	-1.15402	-0.306026	-0.847997	0.487607	NO	0.58182	NO
GLMN	-2.43696	0.996537	-3.43349	6.79691e-14	shortened	9.37646e-13	shortened
GLRX3	-0.28447	-0.0997212	-0.184748	0.348339	NO	0.439635	NO
GLS	0.402743	0.151656	0.251087	0.501436	NO	0.595685	NO
GLYR1	-0.137825	-0.113381	-0.0244448	1	NO	1	NO
GMDS	1.86926	6.72004	-4.85077	5.85409e-18	shortened	1.4461e-16	shortened
GMEB2	-0.324404	0.787084	-1.11149	0.0448405	shortened	0.074523	NO
GMPS	0.831478	-0.2695	1.10098	0.108573	NO	0.161462	NO
GNAI1	-4.17639	-0.475951	-3.70044	0.000126745	shortened	0.000388029	shortened
GNAQ	-0.0797498	2.0159	-2.09565	0.0565064	NO	0.0917484	NO
GNE	-0.41565	1.1794	-1.59505	0.0405108	shortened	0.0681711	NO
GNPTG	1.67195	1.04761	0.624337	0.553947	NO	0.648308	NO
GOLGA1	0.992498	1.22449	-0.231991	0.712027	NO	0.794524	NO
GOLIM4	-1.06192	1.80945	-2.87137	3.00161e-05	shortened	0.000104331	shortened
GOLM2	-0.925096	2.00518	-2.93027	4.4819e-11	shortened	4.20389e-10	shortened
GOLPH3	0.0507667	1.27299	-1.22222	7.77702e-05	shortened	0.000247945	shortened
GOLPH3L	-0.283306	0.43094	-0.714246	0.562792	NO	0.657471	NO
GOLT1B	0.0967335	1.84598	-1.74924	0.00384506	shortened	0.00830061	shortened
GON7	-0.212916	0.693974	-0.906891	0.402831	NO	0.498113	NO
GPALPP1	-0.0429913	1.39953	-1.44252	0.00109632	shortened	0.00272062	shortened
GPAM	1.7096	5.22052	-3.51092	1.95949e-19	shortened	5.61142e-18	shortened
GPAT3	-1.65652	2.23829	-3.89482	1.82544e-07	shortened	9.48176e-07	shortened
GPATCH2	-2.47595	2.83693	-5.31288	2.0869e-12	shortened	2.29701e-11	shortened
GPATCH2L	1.0304	-0.253558	1.28396	0.00315415	lengthened	0.00695287	lengthened
GPBP1	-0.0483745	1.93418	-1.98255	5.16916e-10	shortened	4.12202e-09	shortened
GPBP1L1	-0.0602006	2.0159	-2.0761	7.72851e-10	shortened	5.96885e-09	shortened
GPCPD1	0.0683698	1.27894	-1.21057	0.141516	NO	0.204257	NO
GPD1L	-1.32395	0.246515	-1.57046	0.067668	NO	0.107235	NO
GPHN	-0.410995	4.08629	-4.49729	2.44631e-10	shortened	2.0669e-09	shortened
GPR107	0.0869105	-6.26603	6.35294	8.15732e-34	lengthened	7.99912e-32	lengthened
GPR137	-1.12609	1.10901	-2.2351	0.00434824	shortened	0.00925108	shortened
GPR157	0.271283	2.09086	-1.81958	0.000230495	shortened	0.000670228	shortened
GPSM2	1.27894	-2.21292	3.49185	0.00403404	lengthened	0.00866234	lengthened
GRAMD1A	0.602782	-0.993558	1.59634	1.69266e-18	lengthened	4.45321e-17	lengthened
GRAMD2B	-0.753485	2.27894	-3.03242	0.0014423	shortened	0.00346237	shortened
GRAMD4	1.75287	-1.11338	2.86625	0.00336586	lengthened	0.00738436	lengthened
GREB1	6.52264	3.13138	3.39126	0.00101799	lengthened	0.00255168	lengthened
GRHL1	2.95701	-2.27565	5.23266	5.16588e-17	lengthened	1.14499e-15	lengthened
GRHPR	-0.029761	1.02462	-1.05438	0.00248275	shortened	0.00562618	shortened
GRIN2D	-2.91652	-1.15402	-1.7625	0.0558082	NO	0.0907514	NO
GRK6	1.46891	-1.12832	2.59722	8.52523e-18	lengthened	2.07426e-16	lengthened
GRTP1	2.68392	2.72372	-0.039801	1	NO	1	NO
GSDME	0.0488908	-1.47595	1.52484	0.0029421	lengthened	0.00653442	lengthened
GSTCD	-0.668596	2.56844	-3.23704	0.000419777	shortened	0.00116102	shortened
GSTM4	1.25585	-0.27847	1.53432	0.0121567	lengthened	0.0231134	lengthened
GTDC1	0.109012	2.10901	-2	0.0876561	NO	0.134429	NO
GTF2B	-0.770694	1.80945	-2.58015	0.0126145	shortened	0.0237747	shortened
GTF2H1	-1.9979	0.0265496	-2.02445	0.0112597	shortened	0.0216369	shortened
GTF2IRD1	-1.17538	-0.306026	-0.869357	0.00346764	shortened	0.00757171	shortened
GTF3A	-0.298721	1.78144	-2.08016	1.46948e-08	shortened	9.34233e-08	shortened
GTF3C2	0.427138	3.15341	-2.72627	5.30821e-08	shortened	3.03487e-07	shortened
GTPBP10	-1.27565	1.69397	-2.96963	0.0471674	shortened	0.0780335	NO
GUSB	0.183012	-0.551502	0.734514	0.00134718	lengthened	0.00326553	lengthened
GXYLT2	1.64506	3.27894	-1.63387	0.443328	NO	0.538719	NO
GYS1	0.172151	1.39969	-1.22754	4.19417e-05	shortened	0.000140938	shortened
H2BC4	2.69397	-1.73899	4.43296	1.44557e-06	lengthened	6.3044e-06	lengthened
H2BC5	-4.77851	0.38912	-5.16763	5.26781e-10	shortened	4.18836e-09	shortened
HACD1	-0.306026	-0.512477	0.206451	0.524211	NO	0.618879	NO
HACL1	-0.578398	1.54197	-2.12037	6.36118e-05	shortened	0.000206054	shortened
HAGH	1.95603	-1.23203	3.18806	5.68295e-09	lengthened	3.90447e-08	lengthened
HAT1	-0.448766	0.255853	-0.704619	0.183877	NO	0.254611	NO
HAUS2	-1.62795	-2.06933	0.441372	0.170989	NO	0.23974	NO
HAUS6	0.409136	0.945513	-0.536378	0.14853	NO	0.212536	NO
HAUS8	-1.18527	3.50133	-4.6866	1.64827e-06	shortened	7.13075e-06	shortened
HAX1	-1.32809	-0.205097	-1.123	0.00349515	shortened	0.0076215	shortened
HBP1	-0.329561	0.372046	-0.701607	0.449363	NO	0.54401	NO
HCN3	0.693974	-0.775511	1.46949	0.0664746	NO	0.105654	NO
HDAC11	3.539	1.91637	1.62263	0.32645	NO	0.415902	NO
HDAC4	-1.20702	1.35694	-2.56396	0.00105729	shortened	0.00263387	shortened
HDAC6	2.31767	-2.00647	4.32413	5.74828e-16	lengthened	1.0942e-14	lengthened
HDAC8	-1.30348	-1.69834	0.39486	0.342301	NO	0.433367	NO
HDLBP	-1.1369	1.83077	-2.96767	3.99999e-50	shortened	8.08998e-48	shortened
HEATR5A	1.12838	0.746442	0.381935	0.383065	NO	0.476689	NO
HEATR5B	0.241462	2.98348	-2.74202	0.000849086	shortened	0.00217205	shortened
HECTD1	1.27615	3.23829	-1.96214	2.40852e-05	shortened	8.52733e-05	shortened
HECTD4	0.315463	0.394414	-0.0789513	1	NO	1	NO
HEG1	-1.95564	2.56844	-4.52408	4.75628e-05	shortened	0.000157634	shortened
HELLS	1.26756	-0.431557	1.69911	2.45025e-16	lengthened	4.86443e-15	lengthened
HELQ	-1.30603	2.53528	-3.8413	7.3708e-07	shortened	3.42208e-06	shortened
HELZ	0.177959	2.23829	-2.06034	7.10808e-07	shortened	3.31437e-06	shortened
HERC1	0.41834	1.3314	-0.913064	0.547248	NO	0.642093	NO
HERC2	-1.18797	-2.02849	0.840522	0.409457	NO	0.50437	NO
HERC4	-1.49016	1.38912	-2.87928	3.13669e-07	shortened	1.55919e-06	shortened
HEXD	1.02276	2.35694	-1.33418	0.26793	NO	0.351021	NO
HHAT	-2.84518	0.109012	-2.9542	0.0119249	shortened	0.0227902	shortened
HIBADH	-2.31322	1.96699	-4.28021	2.80799e-18	shortened	7.15486e-17	shortened
HIF1A	-0.290453	1.76352	-2.05397	1.2788e-13	shortened	1.6822e-12	shortened
HIKESHI	-1.48963	3.8639	-5.35352	2.65365e-13	shortened	3.29012e-12	shortened
HINFP	0.994841	0.109012	0.885829	0.114619	NO	0.168901	NO
HIP1	-3.17639	0.459509	-3.6359	5.24325e-15	shortened	8.35821e-14	shortened
HIP1R	0.952286	-0.698343	1.65063	0.0567799	NO	0.0921001	NO
HIPK3	0.282495	1.46656	-1.18407	0.041161	shortened	0.0690855	NO
HIRA	0.000487347	2.20299	-2.2025	4.30146e-07	shortened	2.09631e-06	shortened
HIVEP1	-1.59143	1.10901	-2.70044	0.0186476	shortened	0.033939	shortened
HLCS	-0.586134	2.69397	-3.28011	0.00180361	shortened	0.00422932	shortened
HLTF	-2.52104	-0.238911	-2.28213	0.00017021	shortened	0.000509655	shortened
HM13	-0.0568539	1.03431	-1.09117	2.74818e-12	shortened	3.00443e-11	shortened
HMG20A	-0.593602	2.0159	-2.6095	0.00902135	shortened	0.0178989	shortened
HMGCL	1.07249	2.25585	-1.18337	0.0665078	NO	0.105655	NO
HMGN4	-0.0116697	1.77995	-1.79162	3.7288e-06	shortened	1.49707e-05	shortened
HMGXB3	-0.840715	0.452966	-1.29368	0.010373	shortened	0.020209	shortened
HMGXB4	-1.93829	0.43094	-2.36923	0.00395096	shortened	0.00851218	shortened
HMMR	-0.817739	-1.27801	0.460272	0.440016	NO	0.535499	NO
HNMT	2.76744	3.28258	-0.515139	0.193236	NO	0.265412	NO
HNRNPA1L2	-0.0836333	1.50133	-1.58496	0.137586	NO	0.198851	NO
HNRNPL	-1.24831	0.248737	-1.49705	2.98855e-08	shortened	1.80765e-07	shortened
HOMER1	0.0460805	2.56844	-2.52236	5.49026e-06	shortened	2.15351e-05	shortened
HOMEZ	-0.306026	0.754728	-1.06075	0.00949469	shortened	0.0187232	shortened
HOOK2	1.26226	1.62358	-0.361327	0.685439	NO	0.771238	NO
HP1BP3	0.0020966	1.38585	-1.38376	0.00153129	shortened	0.00365432	shortened
HPS1	1.347	1.32052	0.0264852	1	NO	1	NO
HPS3	1.73145	0.208547	1.5229	0.0575506	NO	0.0931168	NO
HPS5	-0.405561	1.80945	-2.21501	0.043533	shortened	0.0725775	NO
HS1BP3	2.5184	-0.306026	2.82443	0.000530634	lengthened	0.00142619	lengthened
HS2ST1	0.323606	3.51111	-3.1875	4.15982e-12	shortened	4.48705e-11	shortened
HS6ST1	2.00918	4.27894	-2.26976	0.0189571	shortened	0.0344249	shortened
HSCB	-0.0459629	0.594439	-0.640401	0.609774	NO	0.701218	NO
HSDL2	-0.76122	2.09252	-2.85374	1.01782e-12	shortened	1.18905e-11	shortened
HSPA12A	4.78144	-0.890988	5.67243	8.47882e-09	lengthened	5.62243e-08	lengthened
HSPA4	-0.500682	1.41644	-1.91712	1.20105e-23	shortened	4.91973e-22	shortened
HSPA4L	-2.06091	-0.238911	-1.822	0.0161962	shortened	0.0298978	shortened
HSPA9	-1.00464	0.0180381	-1.02268	3.41729e-07	shortened	1.6883e-06	shortened
HSPBAP1	-0.978451	-1.89099	0.912537	0.66736	NO	0.753779	NO
HSPG2	-0.0112824	2.00064	-2.01192	6.40443e-09	shortened	4.35394e-08	shortened
HSPH1	-0.343869	-1.89099	1.54712	3.52419e-16	lengthened	6.91168e-15	lengthened
HTT	-0.513351	1.17314	-1.68649	3.86836e-06	shortened	1.54543e-05	shortened
HUS1	-2.62795	-2.35756	-0.270398	0.815882	NO	0.882418	NO
IARS1	-1.04882	0.368398	-1.41722	4.11347e-06	shortened	1.63528e-05	shortened
IBTK	0.620512	1.72372	-1.10321	0.00478982	shortened	0.0100572	shortened
ICE1	-2.44847	-0.238911	-2.20956	5.02539e-05	shortened	0.00016611	shortened
ICE2	-0.405561	0.809452	-1.21501	0.266696	NO	0.349546	NO
ICOSLG	4.3314	2.80945	1.52195	0.37205	NO	0.464847	NO
ID2	4.7011	4.19756	0.503536	0.0766054	NO	0.119641	NO
IDS	-2.89099	-4.21292	1.32193	0.190401	NO	0.262187	NO
IFFO2	0.67638	1.43094	-0.75456	0.734911	NO	0.814163	NO
IFI27L1	-0.61797	2.91637	-3.53434	0.00407817	shortened	0.00875129	shortened
IFIH1	1.65921	1.24652	0.412694	0.746497	NO	0.823616	NO
IFNAR1	-2.42704	0.342211	-2.76925	3.32365e-07	shortened	1.64455e-06	shortened
IFNAR2	0.844279	0.206623	0.637657	0.0386983	lengthened	0.065633	NO
IFRD1	-1.22428	2.0159	-3.24018	0.000326839	shortened	0.000922907	shortened
IFT122	-0.606259	0.983481	-1.58974	0.151782	NO	0.21641	NO
IFT140	0.693974	1.10901	-0.415037	1	NO	1	NO
IFT172	1.081	-0.306026	1.38702	0.175669	NO	0.245028	NO
IFT52	1.83148	0.771977	1.0595	0.219679	NO	0.295954	NO
IFT74	-0.306026	0.331404	-0.63743	0.709399	NO	0.792685	NO
IFT81	-1.30603	-2.00647	0.70044	0.715694	NO	0.79834	NO
IFT88	0.693974	-0.0429913	0.736966	0.493355	NO	0.587164	NO
IGBP1	0.189577	0.870401	-0.680824	0.0207973	shortened	0.037514	shortened
IGF1R	0.309208	4.16067	-3.85147	2.85746e-18	shortened	7.22403e-17	shortened
IGF2BP2	2.84424	3.02867	-0.184427	0.784018	NO	0.856531	NO
IGF2BP3	-1.03761	1.82326	-2.86087	6.78678e-16	shortened	1.27686e-14	shortened
IGF2R	-2.25859	3.66973	-5.92832	2.31567e-47	shortened	4.16306e-45	shortened
IGHMBP2	-1.12803	0.874547	-2.00257	0.00978397	shortened	0.0192117	shortened
IGSF1	5.56571	3.54812	2.01759	0.00581112	lengthened	0.0120235	lengthened
IKBKB	-0.890988	2.04761	-2.9386	0.00152856	shortened	0.00365048	shortened
IKBKE	0.447814	-2.89099	3.3388	0.000602367	lengthened	0.00159123	lengthened
IKZF4	-0.221137	1.69397	-1.91511	0.118127	NO	0.173675	NO
IL17RA	1.2534	1.77198	-0.518575	0.772985	NO	0.847351	NO
IL6R	2.95031	-1.35042	4.30073	3.89153e-08	lengthened	2.30087e-07	lengthened
ILF3	-0.456689	-0.793268	0.33658	0.0119386	lengthened	0.0227925	lengthened
ILKAP	-0.277405	0.636259	-0.913664	0.00402171	shortened	0.0086416	shortened
IMMP1L	-1.02664	2.50133	-3.52797	2.9911e-15	shortened	4.93836e-14	shortened
IMMP2L	-2.5367	3.07864	-5.61534	7.85727e-29	shortened	4.79738e-27	shortened
INCENP	-0.513483	-0.410362	-0.10312	0.751889	NO	0.827971	NO
INF2	-1.7685	-1.00803	-0.760477	0.0176003	shortened	0.0322323	shortened
ING3	-2.04627	1.27894	-3.3252	0.00108811	shortened	0.00270855	shortened
ING5	1.43094	2.49896	-1.06802	0.112081	NO	0.166145	NO
INO80	-0.410362	1.59444	-2.0048	0.00611947	shortened	0.0126292	shortened
INO80D	2.21593	2.69397	-0.478047	1	NO	1	NO
INPP5E	-1.06091	-0.0836333	-0.97728	0.278511	NO	0.362681	NO
INPP5F	1.38203	-0.890988	2.27302	0.0695338	NO	0.109815	NO
INTS10	-1.35396	-1.18797	-0.16599	0.610588	NO	0.701466	NO
INTS11	0.10178	-2.15152	2.2533	2.37185e-14	lengthened	3.48877e-13	lengthened
INTS14	-0.793691	0.983481	-1.77717	0.0831533	NO	0.128257	NO
INTS2	0.815281	0.874547	-0.0592659	1	NO	1	NO
INTS3	-1.45489	-0.338447	-1.11644	0.0916282	NO	0.139978	NO
INTS4	0.0283933	-3.89099	3.91938	7.75338e-17	lengthened	1.68389e-15	lengthened
INTS6	1.06837	2.11958	-1.05121	0.127877	NO	0.186484	NO
INTS7	-1.61405	0.12739	-1.74144	2.69648e-08	shortened	1.64328e-07	shortened
INTS8	-2.54634	1.48752	-4.03386	1.07018e-08	shortened	6.94011e-08	shortened
INTS9	-1.06933	3.60086	-4.67019	2.83793e-09	shortened	2.03176e-08	shortened
INVS	1.25444	2.76436	-1.50992	0.0309437	shortened	0.0539806	NO
IP6K1	-0.71411	0.362768	-1.07688	0.0335528	shortened	0.0579385	NO
IP6K2	0.658699	-0.555385	1.21408	0.00109322	lengthened	0.0027171	lengthened
IPMK	0.218636	4.83693	-4.6183	1.30997e-05	shortened	4.85019e-05	shortened
IPPK	-0.679484	0.693974	-1.37346	0.0709092	NO	0.111769	NO
IQCB1	0.250368	0.721989	-0.471621	0.255777	NO	0.337834	NO
IQCK	-0.838521	1.84598	-2.6845	0.00432957	shortened	0.00922607	shortened
IQGAP1	-2.04815	-2.41036	0.362208	0.204465	NO	0.278589	NO
IRAK2	1.36535	3.10901	-1.74366	0.43147	NO	0.52728	NO
IRF2	1.22449	0.28589	0.938599	0.205812	NO	0.279836	NO
IRF3	0.616353	-0.627954	1.24431	0.0243184	lengthened	0.0432386	lengthened
ISCA1	-0.279842	0.587059	-0.866901	0.083726	NO	0.129079	NO
ISL2	1.0773	0.568443	0.50886	0.519453	NO	0.613934	NO
IST1	1.51982	3.08883	-1.56901	0.000542196	shortened	0.00145485	shortened
ITCH	0.768936	2.25585	-1.48692	0.000840048	shortened	0.00215063	shortened
ITGA1	-0.405561	-0.306026	-0.0995357	1	NO	1	NO
ITGAE	-1.44045	0.55777	-1.99822	1.16559e-11	shortened	1.19742e-10	shortened
ITGB3BP	-1.09744	-2.97845	1.88101	0.000101475	lengthened	0.000316353	lengthened
ITPKA	4.05584	2.20587	1.84997	0.00441281	lengthened	0.00936997	lengthened
ITPKC	1.63953	4.06321	-2.42368	0.126437	NO	0.184468	NO
ITPR1	-2.5946	0.501329	-3.09592	7.85376e-07	shortened	3.60493e-06	shortened
ITPRID2	-3.77213	-1.72593	-2.0462	7.51527e-08	shortened	4.17859e-07	shortened
ITPRIP	-0.939714	1.69397	-2.63369	3.14927e-06	shortened	1.29328e-05	shortened
ITSN2	1.75287	0.94674	0.806128	0.465235	NO	0.559874	NO
JADE1	-0.512477	-0.802857	0.290381	0.288676	NO	0.374861	NO
JAK1	-0.536102	0.556471	-1.09257	0.0343768	shortened	0.0591092	NO
JAK2	-0.218563	1.60378	-1.82234	0.00118736	shortened	0.00291747	shortened
JARID2	0.535712	0.693974	-0.158262	0.79603	NO	0.866158	NO
JDP2	-0.446888	-1.33845	0.891559	0.148063	NO	0.212262	NO
JMJD1C	1.29344	2.18993	-0.896495	0.103531	NO	0.155105	NO
JMJD6	0.742473	-0.0324606	0.774933	0.00748037	lengthened	0.0150819	lengthened
JMY	2.65333	2.69397	-0.040642	1	NO	1	NO
JRK	-0.410362	0.850094	-1.26046	0.0021993	shortened	0.00504389	shortened
KANSL2	-2.62795	0.886619	-3.51457	1.73192e-15	shortened	2.99705e-14	shortened
KAT6B	-0.360473	0.372046	-0.73252	0.427723	NO	0.523888	NO
KAT8	1.66844	2.08124	-0.412798	0.365293	NO	0.457464	NO
KATNB1	0.386058	1.43094	-1.04488	0.103065	NO	0.15455	NO
KATNBL1	0.598397	2.78144	-2.18304	0.00513656	shortened	0.0107238	shortened
KATNIP	0.831478	1.27894	-0.447459	1	NO	1	NO
KAZALD1	0.234543	-0.464723	0.699266	0.134128	NO	0.194287	NO
KCMF1	-0.0979175	2.21864	-2.31655	1.24898e-13	shortened	1.64967e-12	shortened
KCNJ14	-0.306026	-1.11338	0.807355	0.711194	NO	0.794142	NO
KCTD1	-2.15847	-1.96899	-0.189478	0.744595	NO	0.821798	NO
KCTD13	-1.92074	0.822708	-2.74344	6.10625e-09	shortened	4.17755e-08	shortened
KCTD20	-0.502216	1.99654	-2.49875	9.84451e-05	shortened	0.000308093	shortened
KCTD21	-0.543065	0.916367	-1.45943	0.28692	NO	0.372881	NO
KCTD9	-0.93163	2.19647	-3.1281	2.31276e-05	shortened	8.22429e-05	shortened
KDM1A	0.276612	-1.73899	2.0156	0.000583751	lengthened	0.00154838	lengthened
KDM1B	0.232394	1.8639	-1.63151	0.0586232	NO	0.0947576	NO
KDM3A	1.21593	0.516187	0.69974	0.181498	NO	0.251963	NO
KDM3B	-1.22704	-0.306026	-0.921012	0.105213	NO	0.157188	NO
KDM4B	0.983481	-0.812986	1.79647	0.000821102	lengthened	0.00210713	lengthened
KDM4C	1.26101	-0.0609132	1.32193	0.150551	NO	0.214997	NO
KDM5B	-0.497074	2.63257	-3.12965	4.59601e-09	shortened	3.20532e-08	shortened
KDM7A	3.19647	3.91637	-0.719892	1	NO	1	NO
KEAP1	0.663713	2.69397	-2.03026	1.13702e-05	shortened	4.24384e-05	shortened
KHDC4	-1.53759	-0.066838	-1.47075	6.86545e-12	shortened	7.21318e-11	shortened
KIAA0100	-1.84436	0.976908	-2.82127	1.809e-16	shortened	3.70502e-15	shortened
KIAA0232	0.628386	-0.475951	1.10434	0.0608355	NO	0.0978935	NO
KIAA0319L	0.22679	-0.262957	0.489747	0.175972	NO	0.245275	NO
KIAA0586	0.255853	-1.04299	1.29884	0.157302	NO	0.22277	NO
KIAA0895	-2.15402	0.43094	-2.58496	0.0122493	shortened	0.0232485	shortened
KIAA1109	-0.454889	1.43094	-1.88583	0.171853	NO	0.240431	NO
KIAA1217	1.3314	0.356939	0.974465	0.256761	NO	0.338996	NO
KIAA1549	-3.59143	-1.6686	-1.92283	0.0401503	shortened	0.06767	NO
KIAA1586	-2.00647	2.09949	-4.10595	1.97033e-12	shortened	2.1761e-11	shortened
KIAA1958	0.831478	1.7455	-0.914027	0.112499	NO	0.166612	NO
KICS2	-0.306026	-1.47595	1.16993	0.31453	NO	0.402618	NO
KIF13A	-0.234193	1.77198	-2.00617	6.07872e-07	shortened	2.87584e-06	shortened
KIF15	-0.541046	0.693974	-1.23502	0.182977	NO	0.253908	NO
KIF18B	-1.54721	0.338146	-1.88536	3.19007e-13	shortened	3.9401e-12	shortened
KIF1B	1.37205	-1.39734	2.76939	1.06843e-27	lengthened	6.174e-26	lengthened
KIF20A	-2.03425	0.559673	-2.59392	6.80464e-09	shortened	4.60666e-08	shortened
KIF21A	-1.02105	-1.15402	0.132974	0.869138	NO	0.929148	NO
KIF2C	-1.12034	0.537855	-1.65819	0.000301598	shortened	0.000859128	shortened
KIFC3	-1.19403	0.661553	-1.85558	4.81197e-10	shortened	3.85434e-09	shortened
KLC1	-0.607195	-1.25436	0.647168	0.00305808	lengthened	0.00676414	lengthened
KLC4	1.45297	4.25876	-2.80579	0.00112794	shortened	0.00279265	shortened
KLF3	2.03975	1.61151	0.428237	0.705154	NO	0.789031	NO
KLHDC4	-0.594595	-0.421503	-0.173092	0.849101	NO	0.912248	NO
KLHL11	-1.05511	0.916367	-1.97147	0.0932757	NO	0.141958	NO
KLHL18	-0.234943	-0.890988	0.656046	0.18849	NO	0.260219	NO
KLHL2	0.993535	1.10901	-0.115477	1	NO	1	NO
KLHL20	-0.932408	1.16791	-2.10031	0.000979713	shortened	0.00247104	shortened
KLHL24	0.916367	1.43094	-0.514573	1	NO	1	NO
KLHL28	0.524049	2.10901	-1.58496	0.0780208	NO	0.121441	NO
KLHL36	-0.0339461	3.23829	-3.27224	0.000192948	shortened	0.000570731	shortened
KLHL42	-0.00117111	1.10901	-1.11018	0.22849	NO	0.306294	NO
KLHL7	-2.43156	-0.431557	-2	0.00371519	shortened	0.00804709	shortened
KLHL8	-0.472487	3.07864	-3.55112	9.96958e-08	shortened	5.44959e-07	shortened
KMT2A	-1.25664	2.26821	-3.52485	1.06171e-25	shortened	5.36828e-24	shortened
KMT2C	-0.890988	2.10901	-3	5.71224e-07	shortened	2.73444e-06	shortened
KMT2D	-1.27432	-1.2695	-0.00481702	1	NO	1	NO
KMT2E	-0.0215723	1.23612	-1.2577	0.00430842	shortened	0.00919054	shortened
KNL1	-2.13491	1.91637	-4.05128	1.55916e-06	shortened	6.78152e-06	shortened
KNTC1	0.211374	3.56844	-3.35707	0.00354979	shortened	0.00771984	shortened
KPNA1	-1.03482	-0.195843	-0.838981	0.0743476	NO	0.116621	NO
KPNA3	0.38624	2.61536	-2.22912	1.21485e-06	shortened	5.36325e-06	shortened
KPNA4	-1.14217	0.886619	-2.02879	7.4614e-10	shortened	5.77633e-09	shortened
KPNA5	-0.475951	0.672913	-1.14886	0.0462118	shortened	0.07657	NO
KRBA1	1.12609	-1.25356	2.37964	0.0036359	lengthened	0.00788591	lengthened
KRBOX5	3.23829	3.29884	-0.0605415	1	NO	1	NO
KRT8	0.470318	-0.779343	1.24966	5.9099e-08	lengthened	3.35517e-07	lengthened
KYAT1	0.637391	2.24949	-1.6121	0.00367734	shortened	0.00797044	shortened
KYNU	-2.52429	1.58583	-4.11012	1.64974e-57	shortened	6.67318e-55	shortened
L2HGDH	-1.05145	0.246515	-1.29797	0.0894939	NO	0.136863	NO
L3MBTL1	1.43094	2.53528	-1.10434	0.429628	NO	0.525227	NO
LACTB	-1.02374	-1.35566	0.331913	0.34252	NO	0.433475	NO
LACTB2	-1.00647	4.23829	-5.24476	8.51376e-06	shortened	3.25272e-05	shortened
LAMC1	-2.16891	2.15341	-4.32232	1.12906e-24	shortened	5.29514e-23	shortened
LAMC3	-3.76135	-4.49585	0.734497	0.358783	NO	0.450357	NO
LANCL1	-0.183596	1.64151	-1.8251	2.09433e-06	shortened	8.89404e-06	shortened
LARP4B	-0.059111	2.683	-2.74211	6.31878e-09	shortened	4.30475e-08	shortened
LARS1	-1.46546	0.28266	-1.74812	6.46427e-08	shortened	3.65067e-07	shortened
LATS1	-0.643678	-0.431557	-0.212122	0.815485	NO	0.882283	NO
LATS2	0.540728	2.96699	-2.42626	0.0112201	shortened	0.0215993	shortened
LCAT	3.17202	3.27894	-0.106915	1	NO	1	NO
LCLAT1	0.338879	2.56844	-2.22956	0.000242583	shortened	0.000702147	shortened
LCOR	1.32559	1.89427	-0.568686	0.0325726	shortened	0.0564266	NO
LCORL	0.447814	-0.890988	1.3388	0.0613718	NO	0.0987074	NO
LDAF1	0.693974	-0.405561	1.09954	0.431884	NO	0.527387	NO
LDLRAP1	-0.314717	0.404468	-0.719184	0.0782259	NO	0.121585	NO
LEMD3	-1.82173	-2.06091	0.239188	1	NO	1	NO
LEO1	0.373607	2.78144	-2.40783	0.000299399	shortened	0.000854369	shortened
LEPROT	0.443707	-2.31983	2.76354	4.94502e-09	lengthened	3.43392e-08	lengthened
LGR4	0.0925237	2.34167	-2.24915	7.4933e-07	shortened	3.469e-06	shortened
LHPP	1.56844	4.15341	-2.58496	0.0813195	NO	0.125669	NO
LIAS	-0.256273	1.52405	-1.78032	0.0134707	shortened	0.0252702	shortened
LIMD1	0.411575	0.394414	0.0171606	1	NO	1	NO
LIMK2	1.71065	2.15341	-0.442753	0.57011	NO	0.663863	NO
LIMS1	-2.49365	2.46069	-4.95434	2.85484e-37	shortened	3.55318e-35	shortened
LIN37	0.0601022	1.22449	-1.16439	0.261007	NO	0.343481	NO
LIN54	0.394414	0.900425	-0.506011	0.463836	NO	0.558606	NO
LIN9	-1.83654	1.91637	-3.75291	0.000135994	shortened	0.000414385	shortened
LLGL2	3.41607	4.58798	-1.17192	0.0943478	NO	0.143338	NO
LMBR1	-0.154023	-0.380793	0.226771	0.831831	NO	0.896372	NO
LMBR1L	-0.0222327	-2.56906	2.54683	0.000611529	lengthened	0.0016114	lengthened
LMBRD2	-3.85446	-1.62795	-2.22651	0.0528179	NO	0.0863226	NO
LMF1	-2.76546	3.0159	-5.78136	1.9321e-07	shortened	9.94003e-07	shortened
LMNA	-1.69415	-1.62952	-0.0646254	0.544999	NO	0.639919	NO
LMO7	1.0159	-4.59143	5.60733	3.26302e-34	lengthened	3.51971e-32	lengthened
LMTK3	1.868	2.63257	-0.76457	0.73355	NO	0.813489	NO
LNP1	1.1794	3.0159	-1.8365	0.291024	NO	0.377004	NO
LNPEP	-0.336788	1.78708	-2.12387	0.00138315	shortened	0.00334269	shortened
LONRF3	-1.56906	-0.498671	-1.07039	0.0981721	NO	0.148659	NO
LPCAT3	0.3664	2.27894	-1.91254	0.00282994	shortened	0.00631129	shortened
LPGAT1	-0.131251	5.29884	-5.43009	1.10712e-11	shortened	1.14097e-10	shortened
LPIN1	2.13138	1.50133	0.63005	0.472435	NO	0.566852	NO
LPP	-0.0213848	4.47533	-4.49672	5.85166e-18	shortened	1.4461e-16	shortened
LPXN	-1.47595	-2.47595	1	0.65702	NO	0.744946	NO
LRBA	-0.295684	1.61151	-1.9072	0.00170535	shortened	0.00402518	shortened
LRCH1	-0.306026	4.9419	-5.24793	8.1678e-07	shortened	3.72793e-06	shortened
LRCH3	0.679101	3.55527	-2.87617	4.96133e-07	shortened	2.39625e-06	shortened
LRCH4	-0.164007	0.28266	-0.446667	0.27153	NO	0.354446	NO
LRIG2	0.0020966	1.80945	-1.80735	0.183642	NO	0.254544	NO
LRP10	1.04761	0.70417	0.343441	0.621952	NO	0.711324	NO
LRP11	-1.31183	0.00517599	-1.31701	2.9553e-10	shortened	2.46478e-09	shortened
LRP5	-0.0284917	2.24949	-2.27798	3.45772e-07	shortened	1.70567e-06	shortened
LRP5L	0.720447	-0.228023	0.94847	0.162476	NO	0.228995	NO
LRP6	0.420956	1.27894	-0.857981	0.263055	NO	0.345333	NO
LRPPRC	-0.3304	0.263045	-0.593446	2.9173e-05	shortened	0.000101948	shortened
LRRC37B	-1.15402	-1.6686	0.514573	0.75198	NO	0.827971	NO
LRRC8B	-0.730524	0.331404	-1.06193	0.476169	NO	0.570698	NO
LRRC8D	-1.14625	3.93344	-5.07969	8.78168e-23	shortened	3.55219e-21	shortened
LRRFIP2	-2.12231	-2.04074	-0.0815784	1	NO	1	NO
LRSAM1	-0.0075022	0.787084	-0.794586	0.350109	NO	0.441525	NO
LSG1	-0.997378	0.176126	-1.1735	0.00473689	shortened	0.00996009	shortened
LSM12	2.50133	1.91637	0.584963	0.641298	NO	0.730204	NO
LSM14A	-0.473457	1.22052	-1.69398	1.73517e-08	shortened	1.08226e-07	shortened
LTO1	-0.782464	0.354124	-1.13659	0.00220708	shortened	0.00505606	shortened
LUC7L	0.0363086	-0.42632	0.462629	0.120042	NO	0.176272	NO
LUC7L2	-2.37602	-1.34785	-1.02818	2.19099e-06	shortened	9.26805e-06	shortened
LURAP1L	-1.12365	1.69397	-2.81762	0.000187091	shortened	0.000555437	shortened
LUZP1	-1.45042	1.78708	-3.2375	2.71413e-11	shortened	2.62177e-10	shortened
LYN	-1.6686	0.109012	-1.77761	0.201481	NO	0.275451	NO
LYPLAL1	-1.29261	3.91637	-5.20897	1.73576e-08	shortened	1.08226e-07	shortened
LZTR1	0.428513	-0.990524	1.41904	0.0118597	lengthened	0.022682	lengthened
MACROD1	-1.38003	0.632574	-2.0126	1.71554e-08	shortened	1.07379e-07	shortened
MAD1L1	0.401794	2.69397	-2.29218	5.47984e-09	shortened	3.78098e-08	shortened
MAGI1	1.69397	5.05153	-3.35755	5.3184e-09	shortened	3.67742e-08	shortened
MAGI3	-1.16662	3.69397	-4.8606	3.14569e-08	shortened	1.89562e-07	shortened
MALSU1	0.453228	2.39441	-1.94119	0.00671526	shortened	0.0137361	shortened
MALT1	2.59444	5.27224	-2.6778	0.00116402	shortened	0.00286447	shortened
MAML1	0.344228	2.23239	-1.88817	0.000369766	shortened	0.00103419	shortened
MAN1A1	4.42642	7.43993	-3.0135	0.0378011	shortened	0.0642123	NO
MAN1A2	-0.955694	1.91637	-2.87206	9.88652e-09	shortened	6.47627e-08	shortened
MAN2A1	0.310646	2.84598	-2.53533	0.000971512	shortened	0.00245419	shortened
MAN2C1	1.85903	-0.396224	2.25526	1.85668e-05	lengthened	6.69812e-05	lengthened
MAP2K1	-1.38319	3.83693	-5.22013	5.96596e-15	shortened	9.37176e-14	shortened
MAP2K4	1.19647	2.539	-1.34252	0.0027114	shortened	0.00608888	shortened
MAP2K5	1.0817	1.43094	-0.349235	1	NO	1	NO
MAP2K6	0.189932	1.19647	-1.00654	0.292688	NO	0.378855	NO
MAP3K14	-4.29016	-1.43531	-2.85485	3.06449e-08	shortened	1.85013e-07	shortened
MAP3K2	0.807054	4.13138	-3.32433	1.31697e-05	shortened	4.87053e-05	shortened
MAP3K20	-3.97845	-3.76546	-0.212994	0.822542	NO	0.887544	NO
MAP3K7	-0.131192	0.183012	-0.314204	0.564902	NO	0.659545	NO
MAP4	-0.25872	2.71105	-2.96977	1.18462e-20	shortened	3.79548e-19	shortened
MAP4K3	3.6819	5.27894	-1.59704	0.41548	NO	0.510438	NO
MAP4K5	0.0705377	0.957009	-0.886471	0.129927	NO	0.189133	NO
MAPK12	-0.052143	-2.57904	2.5269	1.16391e-10	lengthened	1.02627e-09	lengthened
MAPK14	0.549993	2.62208	-2.07209	1.68634e-12	shortened	1.88823e-11	shortened
MAPK8	-0.00263355	-1.47595	1.47332	0.172129	NO	0.240713	NO
MAPK8IP3	0.891166	1.78708	-0.895918	0.0300264	shortened	0.0525787	NO
MAPK9	-3.22886	1.35694	-4.5858	1.95343e-09	shortened	1.43198e-08	shortened
MAPKAP1	-0.349054	-0.924541	0.575486	0.0149017	lengthened	0.0277456	lengthened
MAPKBP1	-1.04627	-2.78407	1.73781	0.0125614	lengthened	0.0237296	lengthened
MARCHF5	-0.0836333	3.59014	-3.67377	6.11478e-08	shortened	3.45934e-07	shortened
MARCHF7	1.19791	1.38912	-0.191207	1	NO	1	NO
MARK3	-0.287289	0.900425	-1.18771	0.0154107	shortened	0.0286439	shortened
MAST3	1.66973	-1.62795	3.29768	4.33978e-05	lengthened	0.000145378	lengthened
MASTL	-0.185731	-0.102492	-0.0832392	1	NO	1	NO
MATR3	-1.19988	-1.10756	-0.092315	0.610639	NO	0.701466	NO
MAU2	0.0454467	2.07249	-2.02704	0.00271597	shortened	0.00609492	shortened
MBD1	-1.32593	-0.695068	-0.630857	0.0972809	NO	0.147379	NO
MBNL1	-1.38131	4.08629	-5.46761	7.44524e-39	shortened	1.00387e-36	shortened
MBNL2	0.536433	5.13138	-4.59495	1.25541e-20	shortened	3.98286e-19	shortened
MBNL3	3.57876	7.18583	-3.60707	0.000432421	shortened	0.00119192	shortened
MBTD1	0.693974	2.387	-1.69302	0.00314524	shortened	0.00693797	shortened
MBTPS2	-1.30218	0.568443	-1.87063	0.00288492	shortened	0.00641622	shortened
MCCC1	0.630249	0.524049	0.106199	1	NO	1	NO
MCCC2	0.440218	-0.00646541	0.446683	0.227459	NO	0.305292	NO
MCEE	0.0418976	2.56844	-2.52655	0.0144037	shortened	0.0268959	shortened
MCF2L	-1.05086	-4.39349	3.34263	6.30284e-11	lengthened	5.86092e-10	lengthened
MCM3AP	0.224489	-0.140966	0.365455	0.381172	NO	0.474777	NO
MCM9	-2.02849	-0.421503	-1.60699	0.124581	NO	0.182007	NO
MCMBP	-1.87213	0.787084	-2.65921	3.26142e-07	shortened	1.61622e-06	shortened
MCOLN1	-1.04299	-0.0165191	-1.02647	0.255717	NO	0.337834	NO
MCPH1	-1.39795	-0.367426	-1.03052	0.12973	NO	0.189016	NO
MCTP2	-3.36047	-0.212916	-3.14756	5.22186e-09	shortened	3.6184e-08	shortened
MCU	-1.43531	1.71387	-3.14918	4.74707e-15	shortened	7.64254e-14	shortened
MDN1	-0.228429	1.69397	-1.9224	7.69353e-05	shortened	0.000245768	shortened
ME2	-0.91746	0.594439	-1.5119	0.0795494	NO	0.123207	NO
MEAK7	0.221487	-0.306026	0.527512	0.452829	NO	0.547387	NO
MECP2	-0.890988	-1.52486	0.633872	0.0496031	lengthened	0.0813974	NO
MECR	-0.388488	-0.33885	-0.0496383	0.904593	NO	0.96355	NO
MED11	-0.783274	1.98348	-2.76676	0.000510153	shortened	0.00137686	shortened
MED12	-0.918733	1.27894	-2.19767	0.0595868	NO	0.0959796	NO
MED13	-0.366033	1.49728	-1.86332	8.97291e-07	shortened	4.06103e-06	shortened
MED13L	-0.584657	2.45479	-3.03944	2.58883e-08	shortened	1.58364e-07	shortened
MED15	0.652067	-0.140966	0.793034	0.0635197	NO	0.101506	NO
MED31	-0.164182	0.208547	-0.37273	0.657237	NO	0.744946	NO
MED8	-1.64401	-0.930734	-0.713272	0.000894608	shortened	0.0022777	shortened
MEF2A	-0.733447	3.0159	-3.74935	3.34533e-08	shortened	2.00102e-07	shortened
MEGF8	0.507561	-1.23891	1.74647	0.0352936	lengthened	0.0605247	NO
MEGF9	-2.6072	0.916367	-3.52356	7.89493e-09	shortened	5.27851e-08	shortened
MEIS1	-1.92202	-0.306026	-1.61599	0.0763515	NO	0.119417	NO
MEIS2	-0.674177	1.83484	-2.50901	1.61433e-06	shortened	6.99325e-06	shortened
MELK	-0.177869	-0.890988	0.713119	0.169467	NO	0.237915	NO
MEMO1	2.04761	2.6636	-0.615989	0.741213	NO	0.819742	NO
METTL15	-0.995011	3.13876	-4.13377	7.99392e-11	shortened	7.32814e-10	shortened
METTL23	-0.233876	0.663601	-0.897477	0.0416734	shortened	0.0697647	NO
METTL25	-1.54306	1.56844	-3.11151	0.00446159	shortened	0.00946115	shortened
METTL25B	0.211374	-0.0165191	0.227893	0.784643	NO	0.856648	NO
METTL3	0.434782	2.46656	-2.03178	3.13705e-06	shortened	1.2899e-05	shortened
METTL4	0.568443	0.916367	-0.347923	1	NO	1	NO
MFSD11	0.87953	2.74128	-1.86175	0.00697505	shortened	0.0142035	shortened
MFSD13A	0.010448	0.549584	-0.539136	0.520386	NO	0.614724	NO
MFSD8	0.246515	-0.0836333	0.330149	0.741472	NO	0.819749	NO
MFSD9	1.06837	2.63257	-1.5642	0.132621	NO	0.192535	NO
MGAT5	1.03567	4.06321	-3.02754	0.000156836	shortened	0.000471674	shortened
MGME1	1.31517	3.4453	-2.13012	0.000300251	shortened	0.000856046	shortened
MGRN1	1.16528	0.819505	0.345775	0.568236	NO	0.662873	NO
MGST3	-1.90914	1.10901	-3.01815	0.000422797	shortened	0.00116738	shortened
MIA3	-1.53191	1.66701	-3.19891	2.40448e-10	shortened	2.04223e-09	shortened
MIB1	-0.353331	1.75287	-2.1062	0.0104161	shortened	0.0202684	shortened
MICAL3	-0.247132	2.54642	-2.79355	1.05035e-05	shortened	3.94975e-05	shortened
MICALL2	-0.768998	3.75287	-4.52187	6.66319e-06	shortened	2.58229e-05	shortened
MICOS10-NBL1	-0.174781	1.05654	-1.23133	0.00711905	shortened	0.0144434	shortened
MICU1	-0.310444	3.38203	-3.69247	8.97708e-09	shortened	5.92854e-08	shortened
MICU2	0.0632081	3.52405	-3.46084	7.12564e-07	shortened	3.31778e-06	shortened
MID1	-5.35587	-5.53484	0.17897	1	NO	1	NO
MIDEAS	-0.12868	-1.00647	0.877786	0.192312	NO	0.264256	NO
MIER1	-0.433065	1.47825	-1.91131	0.00155313	shortened	0.00369826	shortened
MIF4GD	0.969036	-0.890988	1.86002	0.0209283	lengthened	0.0376872	lengthened
MIGA1	-0.890988	-1.83209	0.941106	0.0377543	lengthened	0.0642002	NO
MINDY3	-0.118399	3.56844	-3.68684	0.00252459	shortened	0.00570874	shortened
MINK1	0.903151	0.693974	0.209177	0.762102	NO	0.837979	NO
MIOS	-0.160595	2.80945	-2.97005	0.0337005	shortened	0.0581274	NO
MIPOL1	0.594439	5.31847	-4.72403	0.00110441	shortened	0.00273651	shortened
MIS18BP1	-1.52519	-0.360473	-1.16472	0.0195994	shortened	0.0355514	shortened
MKNK1	0.0705377	0.404468	-0.33393	0.480324	NO	0.574826	NO
MKRN1	-0.293202	-1.54703	1.25383	0.000245309	lengthened	0.000708766	lengthened
MKS1	-0.515479	-0.890988	0.375509	0.650387	NO	0.738734	NO
MLKL	-1.49784	1.43094	-2.92878	7.06162e-12	shortened	7.39528e-11	shortened
MLLT3	-0.462145	1.83148	-2.29362	0.00200249	shortened	0.00463523	shortened
MLXIPL	7.37642	7.9545	-0.578079	1	NO	1	NO
MMACHC	-0.990524	-0.396224	-0.5943	0.486894	NO	0.581183	NO
MMD	4.66701	1.91637	2.75064	1.80143e-05	lengthened	6.51331e-05	lengthened
MMP24-AS1-EDEM2	0.258759	-1.37642	1.63517	0.102864	NO	0.154436	NO
MMP24OS	-1.34471	-0.997903	-0.346803	0.461911	NO	0.556909	NO
MMS22L	-1.49506	2.35694	-3.852	8.26103e-08	shortened	4.54637e-07	shortened
MNAT1	-2.23388	2.15964	-4.39351	2.74293e-17	shortened	6.3857e-16	shortened
MNX1	2.1794	1.99654	0.182864	1	NO	1	NO
MOB1A	-1.22802	2.29664	-3.52466	4.99505e-15	shortened	8.00198e-14	shortened
MOCOS	-1.04516	1.89561	-2.94077	4.1028e-11	shortened	3.85949e-10	shortened
MON2	1.14464	1.0021	0.142539	1	NO	1	NO
MORC3	-1.89099	2.7335	-4.62449	1.63341e-08	shortened	1.02635e-07	shortened
MORN4	1.54642	1.10901	0.437405	0.757755	NO	0.834046	NO
MOSMO	1.56844	3.70778	-2.13934	5.10211e-07	shortened	2.44962e-06	shortened
MPDZ	-1.35042	0.278937	-1.62936	0.165741	NO	0.233089	NO
MPI	0.318804	0.38203	-0.0632261	1	NO	1	NO
MPND	1.62146	0.853173	0.768289	0.198089	NO	0.27145	NO
MPPE1	0.173142	0.109012	0.0641303	1	NO	1	NO
MRPL12	-1.34189	0.166959	-1.50885	8.18752e-11	shortened	7.48442e-10	shortened
MRPL14	0.436642	2.6636	-2.22696	0.000876696	shortened	0.00223561	shortened
MRPL30	-0.101074	-0.723878	0.622804	0.0396985	lengthened	0.0670482	NO
MRPL35	0.34941	-0.333572	0.682982	0.00138696	lengthened	0.00334939	lengthened
MRPL39	-2.25836	-0.306026	-1.95233	0.144667	NO	0.208156	NO
MRPL4	-0.466446	-0.260634	-0.205813	0.387624	NO	0.481516	NO
MRPS11	-0.744699	0.647432	-1.39213	0.000193926	shortened	0.000572578	shortened
MRPS28	-0.191742	3.35694	-3.54868	7.93757e-06	shortened	3.04336e-05	shortened
MRPS31	-0.68663	5.25876	-5.94539	9.92761e-13	shortened	1.16398e-11	shortened
MRRF	-1.97252	0.0265496	-1.99907	5.53987e-05	shortened	0.000181448	shortened
MRS2	-0.111757	0.0476113	-0.159368	0.773414	NO	0.847476	NO
MRTFA	-0.754667	0.72982	-1.48449	4.84973e-07	shortened	2.34585e-06	shortened
MRTFB	0.843915	3.23829	-2.39438	1.20731e-05	shortened	4.49581e-05	shortened
MSANTD2	-0.0165191	4.9419	-4.95842	0.000371445	shortened	0.00103799	shortened
MSI2	-0.87261	1.78458	-2.65719	1.65423e-15	shortened	2.878e-14	shortened
MSL1	0.962496	-0.334177	1.29667	1.22043e-11	lengthened	1.24584e-10	lengthened
MSL3	-2.56906	-2.91483	0.345775	0.642231	NO	0.730753	NO
MSRA	0.645065	2.06321	-1.41814	0.145777	NO	0.209491	NO
MTA3	0.693974	2.07584	-1.38187	0.103129	NO	0.154574	NO
MTAP	-1.60523	1.52405	-3.12928	3.9873e-08	shortened	2.34172e-07	shortened
MTARC1	-1.05548	-1.22356	0.168081	0.684027	NO	0.769917	NO
MTARC2	-0.183169	1.54197	-1.72514	0.0247618	shortened	0.043958	shortened
MTCL1	-1.99905	-2.52842	0.52937	0.42809	NO	0.524139	NO
MTDH	-0.723362	-1.67213	0.948766	1.81127e-12	lengthened	2.01418e-11	lengthened
MTERF1	-1.77551	0.693974	-2.46949	0.0110741	shortened	0.021369	shortened
MTF2	-0.34165	1.61151	-1.95316	0.000155589	shortened	0.000468795	shortened
MTFMT	0.231002	1.67536	-1.44436	0.00261559	shortened	0.00588598	shortened
MTG1	1.4109	1.48157	-0.0706638	0.9008	NO	0.959825	NO
MTG2	-0.641268	-3.27565	2.63438	1.06297e-12	lengthened	1.23733e-11	lengthened
MTHFD1L	-0.543525	-0.410659	-0.132866	0.610261	NO	0.701466	NO
MTHFD2L	-1.54306	0.479849	-2.02291	0.0121424	shortened	0.0230998	shortened
MTHFSD	-0.765457	-0.306026	-0.459432	0.744205	NO	0.821647	NO
MTMR1	-1.42421	1.50133	-2.92554	3.15871e-05	shortened	0.000109205	shortened
MTMR10	1.69943	3.43094	-1.73151	0.330651	NO	0.420261	NO
MTMR3	-0.117264	2.80945	-2.92672	0.000252612	shortened	0.000727918	shortened
MTMR6	-0.284331	-0.64998	0.365649	0.662148	NO	0.7492	NO
MTMR9	-0.852514	1.10901	-1.96153	0.0108584	shortened	0.0210414	shortened
MTPAP	0.296639	-0.3435	0.640139	0.361167	NO	0.452999	NO
MTPN	-0.56906	-0.627954	0.0588937	1	NO	1	NO
MTR	-1.65652	3.0159	-4.67243	9.49465e-05	shortened	0.00029772	shortened
MTRES1	-0.0112824	-0.475951	0.464668	0.409606	NO	0.50437	NO
MTRF1	1.31065	0.693974	0.616671	0.734901	NO	0.814163	NO
MTRF1L	-0.106717	1.69397	-1.80069	0.402649	NO	0.498079	NO
MTRFR	-1.15138	1.24652	-2.39789	0.000417442	shortened	0.00115555	shortened
MUTYH	0.253402	1.07249	-0.819084	0.189625	NO	0.261341	NO
MVD	1.79666	0.64958	1.14708	0.0402364	lengthened	0.0677446	NO
MVP	0.71617	4.0159	-3.29973	0.00339024	shortened	0.00742274	shortened
MXD1	0.568443	2.10901	-1.54057	0.428433	NO	0.52436	NO
MYBL1	-0.765457	0.693974	-1.45943	0.21005	NO	0.284999	NO
MYCBP2	-0.905635	2.05654	-2.96218	1.83404e-08	shortened	1.14133e-07	shortened
MYL6B	-0.764158	1.10901	-1.87317	0.0037491	shortened	0.00810426	shortened
MYLIP	-1.40556	0.512367	-1.91793	0.001715	shortened	0.004045	shortened
MYO18A	0.372046	1.91637	-1.54432	0.241246	NO	0.321661	NO
MYO19	-2.41066	-0.37511	-2.03555	2.07447e-25	shortened	1.01712e-23	shortened
MYO1B	-0.615808	2.55527	-3.17108	3.1713e-14	shortened	4.60195e-13	shortened
MYO9A	-0.744147	0.883452	-1.6276	0.000369065	shortened	0.00103313	shortened
MYO9B	-1.14411	0.537855	-1.68196	0.000961758	shortened	0.00243411	shortened
MZF1	-1.62795	-3.59143	1.96347	0.0147818	lengthened	0.0275383	lengthened
MZT1	-1.04749	-1.73052	0.683031	0.163285	NO	0.229834	NO
N6AMT1	0.43094	0.167905	0.263034	0.791622	NO	0.862812	NO
NAA30	0.58818	3.75287	-3.16469	0.00963263	shortened	0.0189375	shortened
NAA60	1.53351	1.43094	0.10257	0.873122	NO	0.932482	NO
NAAA	2.00848	0.420956	1.58753	0.00306378	lengthened	0.00677213	lengthened
NACC1	-0.896687	0.629269	-1.52596	1.22012e-08	shortened	7.8495e-08	shortened
NADK	0.146924	0.331404	-0.18448	1	NO	1	NO
NADSYN1	0.794138	-3.89099	4.68513	1.79568e-30	lengthened	1.26322e-28	lengthened
NAF1	-1.61754	-2.16279	0.545256	0.0788657	NO	0.12252	NO
NAGLU	0.758994	1.37205	-0.613052	0.500875	NO	0.595368	NO
NAMPT	-1.00899	3.19647	-4.20546	1.88846e-08	shortened	1.17295e-07	shortened
NANP	1.0419	2.23829	-1.1964	0.128984	NO	0.188015	NO
NAP1L1	-1.15226	-1.13236	-0.019899	0.893084	NO	0.951916	NO
NAPEPLD	1.515	2.38203	-0.867026	0.574027	NO	0.667944	NO
NAPG	-0.768131	1.13649	-1.90462	0.000249029	shortened	0.000718233	shortened
NARS2	2.0021	1.77198	0.23012	0.795634	NO	0.866158	NO
NAT9	0.46834	-0.154023	0.622362	0.6921	NO	0.777112	NO
NBAS	1.60178	4.39441	-2.79263	0.0393066	shortened	0.0664556	NO
NBEA	-1.33845	0.693974	-2.03242	0.0860093	NO	0.132221	NO
NBPF1	0.0860507	2.27894	-2.19289	0.000146099	shortened	0.000443088	shortened
NBPF9	-3.25556	-3.09535	-0.160214	0.867159	NO	0.927338	NO
NCAPG2	-0.625177	2.75287	-3.37804	5.44744e-12	shortened	5.79866e-11	shortened
NCAPH	-0.289538	-1.25356	0.964021	0.138579	NO	0.200107	NO
NCBP1	-0.952389	0.346051	-1.29844	0.0100169	shortened	0.0196097	shortened
NCBP3	-0.0485295	-2.94544	2.89691	4.30165e-10	lengthened	3.47136e-09	lengthened
NCK1	-0.890988	-2.08363	1.19265	0.106154	NO	0.158494	NO
NCKAP5L	-0.959468	-0.431557	-0.527911	0.485333	NO	0.579749	NO
NCOA2	1.00948	2.36775	-1.35827	0.0361142	shortened	0.0616379	NO
NCOA3	0.778425	2.08883	-1.31041	0.011357	shortened	0.0217849	shortened
NCOA5	-0.661506	-0.0429913	-0.618515	0.235098	NO	0.314241	NO
NCOA7	-0.0175206	-4.59143	4.57391	1.24766e-09	lengthened	9.36757e-09	lengthened
NDC80	-0.360473	-1.1711	0.810623	0.170867	NO	0.239673	NO
NDE1	1.14698	1.41067	-0.263688	0.253166	NO	0.335481	NO
NDOR1	0.287349	-0.195843	0.483192	0.326319	NO	0.4159	NO
NDUFAF1	-0.978451	0.62686	-1.60531	0.000225332	shortened	0.000656914	shortened
NDUFAF2	-1.35686	3.43094	-4.7878	1.36569e-12	shortened	1.55612e-11	shortened
NDUFAF7	0.0265496	1.22149	-1.19494	0.00295787	shortened	0.00656493	shortened
NDUFB6	-0.782175	2.80945	-3.59163	4.84581e-08	shortened	2.78526e-07	shortened
NECAB3	0.919856	-4.86061	5.78047	9.38449e-23	lengthened	3.74916e-21	lengthened
NECAP2	-0.270276	-3.06091	2.79064	0.00893817	lengthened	0.0177775	lengthened
NECTIN2	1.83263	2.33896	-0.506334	0.168506	NO	0.236771	NO
NEDD4	-2.11338	0.966993	-3.08037	0.000554465	shortened	0.0014804	shortened
NEIL3	-0.698343	1.05654	-1.75489	0.0346729	shortened	0.0595233	NO
NEK1	-2.1711	2.10901	-4.28011	0.00439377	shortened	0.00933568	shortened
NEK4	-0.853513	1.36775	-2.22126	2.01934e-05	shortened	7.23653e-05	shortened
NEK7	-3.44119	1.21335	-4.65453	2.82855e-15	shortened	4.69394e-14	shortened
NEMF	-0.379488	0.330226	-0.709714	0.00279341	shortened	0.00624273	shortened
NEMP1	-1.09744	2.43094	-3.52838	0.00794325	shortened	0.0159358	shortened
NEPRO	-0.861842	2.27894	-3.14078	2.29751e-05	shortened	8.17903e-05	shortened
NETO2	-3.08193	0.541971	-3.6239	2.2852e-11	shortened	2.22738e-10	shortened
NEURL2	1.51111	1.43094	0.0801703	1	NO	1	NO
NF1	-0.663578	1.80945	-2.47303	4.9927e-07	shortened	2.40781e-06	shortened
NFAT5	1.14715	2.97618	-1.82903	2.49008e-05	shortened	8.76812e-05	shortened
NFATC2IP	0.895072	0.471582	0.42349	0.311717	NO	0.399333	NO
NFIA	-0.0836333	4.24856	-4.3322	1.13421e-52	shortened	3.33663e-50	shortened
NFIC	-3.93081	0.0443061	-3.97511	6.0176e-69	shortened	3.89459e-66	shortened
NFIX	-0.722367	1.26552	-1.98788	9.37205e-11	shortened	8.47149e-10	shortened
NFKBIB	-0.247474	-0.181578	-0.0658952	0.859502	NO	0.921074	NO
NFKBIZ	5.15341	-1.23891	6.39232	1.09908e-11	lengthened	1.13931e-10	lengthened
NFRKB	-0.808526	1.69397	-2.5025	1.65117e-05	shortened	6.03069e-05	shortened
NFS1	-0.265384	0.0386225	-0.304006	0.569401	NO	0.663515	NO
NFXL1	-1.27801	2.22875	-3.50676	1.87381e-07	shortened	9.70184e-07	shortened
NFYA	-0.49506	-0.190548	-0.304511	0.816202	NO	0.882469	NO
NGLY1	0.50059	2.34167	-1.84108	0.00541144	shortened	0.0112614	shortened
NHEJ1	0.109012	-0.890988	1	0.0622274	NO	0.0997858	NO
NHLRC3	3.07249	4.31847	-1.24598	0.445858	NO	0.541169	NO
NHSL1	2.07249	5.48405	-3.41157	6.33536e-07	shortened	2.97983e-06	shortened
NIN	-0.931066	0.420956	-1.35202	0.000628626	shortened	0.00165116	shortened
NIPA1	0.815281	1.91637	-1.10109	0.677499	NO	0.763366	NO
NIPAL3	-0.463567	1.10901	-1.57258	0.0397968	shortened	0.0671792	NO
NIPBL	-1.13892	0.667007	-1.80592	0.000175842	shortened	0.000523963	shortened
NISCH	0.311641	-0.56906	0.880701	0.0533753	NO	0.0871017	NO
NIT1	-0.591428	-0.382524	-0.208904	0.839112	NO	0.903616	NO
NKD2	-1.00346	0.109012	-1.11247	0.352941	NO	0.444403	NO
NKIRAS1	0.408572	2.69397	-2.2854	0.155292	NO	0.220695	NO
NLE1	-1.46718	-1.37642	-0.0907655	1	NO	1	NO
NLK	-0.480523	-0.00646541	-0.474058	0.465696	NO	0.560221	NO
NLRC5	-3.11338	0.16346	-3.27684	1.08798e-07	shortened	5.89734e-07	shortened
NLRX1	-0.245653	0.109012	-0.354665	0.764871	NO	0.840163	NO
NME7	-2.52989	-0.238911	-2.29098	1.59801e-05	shortened	5.863e-05	shortened
NMRAL1	-1.13553	-0.990524	-0.145002	0.847513	NO	0.911449	NO
NMRK1	2.16791	-2.47595	4.64386	0.00100676	lengthened	0.00252941	lengthened
NOC2L	-1.86355	0.0493056	-1.91286	3.17354e-10	shortened	2.61979e-09	shortened
NOCT	-0.460354	1.27894	-1.73929	0.180859	NO	0.251184	NO
NOL10	0.323137	2.09173	-1.7686	1.11469e-07	shortened	6.01192e-07	shortened
NOL3	-2.04969	1.1794	-3.22909	1.96565e-11	shortened	1.94521e-10	shortened
NOL4L	0.906278	0.663601	0.242677	0.54041	NO	0.635453	NO
NOL8	0.182474	-2.09744	2.27991	9.42832e-06	lengthened	3.58942e-05	lengthened
NOMO1	1.69397	3.38203	-1.68806	0.04144	shortened	0.0694457	NO
NOP58	-1.20255	-1.0947	-0.107848	0.527885	NO	0.622535	NO
NPAS2	-0.656523	3.97463	-4.63115	1.55668e-31	shortened	1.17149e-29	shortened
NPC1	-0.478165	0.836932	-1.3151	0.00131924	shortened	0.00320501	shortened
NPDC1	-1.48925	-0.475951	-1.0133	0.261444	NO	0.343916	NO
NPLOC4	-0.810068	-0.00963269	-0.800436	0.0112074	shortened	0.0215876	shortened
NPM1	-1.37287	-1.2766	-0.0962664	0.00451929	NO	0.0095693	NO
NPRL3	-0.738985	1.79933	-2.53831	1.19971e-08	shortened	7.73358e-08	shortened
NR1D2	-2.69834	0.916367	-3.61471	4.64592e-08	shortened	2.6943e-07	shortened
NR1H3	1.02008	1.50756	-0.487483	0.269289	NO	0.352231	NO
NR2C1	0.673364	-1.03783	1.71119	4.3921e-05	lengthened	0.000146827	lengthened
NR4A1	-2.19355	-2.47595	0.2824	1	NO	1	NO
NR6A1	4.581	3.99978	0.581217	0.360687	NO	0.452572	NO
NRDE2	-0.174781	2.91637	-3.09115	0.0402242	shortened	0.0677446	NO
NRF1	-0.544813	1.54197	-2.08678	6.35993e-05	shortened	0.000206054	shortened
NRIP1	2.06321	6.60886	-4.54565	1.02784e-05	shortened	3.87204e-05	shortened
NRP1	-1.89099	-0.890988	-1	0.436313	NO	0.531797	NO
NSD2	-0.848152	1.5134	-2.36155	1.69558e-11	shortened	1.69873e-10	shortened
NSD3	0.51111	-0.0974391	0.608549	0.292942	NO	0.379033	NO
NSMAF	-1.26094	-0.684537	-0.5764	0.408841	NO	0.504004	NO
NSRP1	-2.49765	2.69397	-5.19162	4.08596e-06	shortened	1.62634e-05	shortened
NSUN6	0.356939	2.80945	-2.45251	0.162466	NO	0.228995	NO
NT5C2	-0.221137	1.38203	-1.60317	2.91519e-06	shortened	1.20634e-05	shortened
NT5C3A	-0.890988	1.22449	-2.11548	0.0188013	shortened	0.0341611	shortened
NT5DC1	-0.956577	2.06321	-3.01978	3.33976e-05	shortened	0.000114729	shortened
NT5DC3	1.59444	1.80945	-0.215013	1	NO	1	NO
NT5E	-2.71411	-2.56906	-0.14505	0.784271	NO	0.856531	NO
NT5M	0.787084	-0.890988	1.67807	0.208933	NO	0.28372	NO
NUAK1	-4.79788	-0.61088	-4.187	1.37453e-15	shortened	2.43058e-14	shortened
NUB1	-0.377727	-1.24713	0.869405	0.00239517	lengthened	0.00544451	lengthened
NUDCD1	-0.913356	0.916367	-1.82972	0.0100291	shortened	0.0196216	shortened
NUDCD2	-0.696901	2.80945	-3.50635	9.97986e-10	shortened	7.625e-09	shortened
NUDCD3	0.142109	-0.946483	1.08859	0.00041077	lengthened	0.00113903	lengthened
NUDT6	-0.0609132	-3.89099	3.83007	0.00742075	lengthened	0.0149804	lengthened
NUF2	-1.2024	1.21754	-2.41994	1.27041e-10	shortened	1.11411e-09	shortened
NUFIP1	-0.522837	2.27894	-2.80177	0.000246193	shortened	0.000710688	shortened
NUFIP2	-2.44375	-0.46649	-1.97726	7.04055e-09	shortened	4.73663e-08	shortened
NUMB	0.993535	4.43094	-3.43741	7.68407e-07	shortened	3.54212e-06	shortened
NUP107	-1.67027	2.05654	-3.72682	2.49735e-15	shortened	4.16568e-14	shortened
NUP155	-3.18449	0.545111	-3.7296	6.24814e-17	shortened	1.37544e-15	shortened
NUP160	-2.43531	-0.890988	-1.54432	0.000687978	shortened	0.00179107	shortened
NUP205	-2.28501	0.809452	-3.09446	1.94741e-08	shortened	1.20494e-07	shortened
NUP210	-0.455487	1.78913	-2.24462	8.5243e-14	shortened	1.15417e-12	shortened
NUP35	0.765181	3.25197	-2.48679	0.000564799	shortened	0.00150427	shortened
NUP37	-1.93679	2.80945	-4.74624	2.17641e-05	shortened	7.78219e-05	shortened
NUP42	-0.417057	-0.202932	-0.214125	0.747906	NO	0.824607	NO
NUP54	-2.10904	1.16791	-3.27694	1.14994e-13	shortened	1.52509e-12	shortened
NUP58	-0.215828	1.27894	-1.49476	0.0280364	shortened	0.0493612	shortened
NUP85	-0.435794	2.04392	-2.47971	9.10155e-15	shortened	1.37629e-13	shortened
NUP98	-2.02849	-0.496129	-1.53236	0.000100881	shortened	0.000315268	shortened
NUS1	-1.68454	1.66701	-3.35154	4.5697e-07	shortened	2.22369e-06	shortened
NUSAP1	-0.29453	1.43094	-1.72547	0.00349162	shortened	0.00761894	shortened
NVL	-1.77447	-0.381975	-1.3925	0.00157538	shortened	0.00374849	shortened
NXN	0.451936	3.97938	-3.52744	2.40052e-30	shortened	1.61835e-28	shortened
OAS3	1.24344	0.0888339	1.1546	0.00198999	lengthened	0.00461291	lengthened
OBI1	-0.323948	-1.33845	1.0145	0.0969323	NO	0.146919	NO
ODF2	-1.23388	1.0021	-2.23597	0.000168038	shortened	0.000504426	shortened
OFD1	-0.156722	3.35694	-3.51366	0.00268497	shortened	0.00603371	shortened
OGA	-0.410134	0.00947613	-0.41961	0.247989	NO	0.329565	NO
OGDH	-2.32987	1.00948	-3.33935	1.1721e-17	shortened	2.76855e-16	shortened
OGFR	0.61975	0.228311	0.391439	0.270074	NO	0.352829	NO
OGFRL1	-3.61891	-2.47595	-1.14296	0.259247	NO	0.341859	NO
OGG1	0.618025	0.0108314	0.607194	0.0772543	NO	0.12048	NO
OPHN1	-0.890988	1.69397	-2.58496	0.0392445	shortened	0.0664075	NO
ORAI2	-2.81943	0.109012	-2.92845	0.00558633	shortened	0.0116029	shortened
ORC3	-1.02634	-0.125453	-0.900887	0.203618	NO	0.277903	NO
ORC5	-2.00791	1.63257	-3.64048	7.83985e-08	shortened	4.34414e-07	shortened
OSBP	-0.890988	1.27894	-2.16993	0.0119856	shortened	0.0228283	shortened
OSBPL10	-1.55512	-1.28331	-0.271815	0.598596	NO	0.690819	NO
OSBPL3	0.860333	3.50133	-2.641	0.0485471	shortened	0.079989	NO
OSBPL7	-1.45358	-1.21292	-0.240667	0.679574	NO	0.765172	NO
OSCP1	-0.890988	-3.69834	2.80735	0.157688	NO	0.223122	NO
OSGEP	0.00625223	4.22795	-4.2217	3.29974e-15	shortened	5.42029e-14	shortened
OSGIN2	-2.61345	-2.89099	0.277534	0.803687	NO	0.87229	NO
OSMR	-0.905635	2.04761	-2.95325	6.08941e-18	shortened	1.49283e-16	shortened
OSTF1	-0.641374	-0.627954	-0.0134205	1	NO	1	NO
OSTM1	-0.519019	0.809452	-1.32847	0.185935	NO	0.257021	NO
OTUD7B	-2.49671	2.77198	-5.26869	5.63427e-14	shortened	7.85883e-13	shortened
OXR1	-0.142527	-4.94988	4.80735	1.50957e-19	lengthened	4.40087e-18	lengthened
OXSR1	-0.455893	3.06321	-3.5191	1.58351e-05	shortened	5.81638e-05	shortened
P2RX4	4.33783	3.19647	1.14136	0.471517	NO	0.56596	NO
P3H1	-0.410362	1.91637	-2.32673	1.7801e-12	shortened	1.98635e-11	shortened
P3H4	-0.494928	0.320516	-0.815444	0.0485199	shortened	0.079989	NO
P4HA1	0.0490693	3.45479	-3.40572	1.54692e-13	shortened	1.99436e-12	shortened
PACC1	-1.16783	2.56844	-3.73627	2.82819e-07	shortened	1.41672e-06	shortened
PACS1	-2.16202	0.531245	-2.69326	5.52545e-15	shortened	8.72213e-14	shortened
PACSIN2	0.375087	1.04761	-0.672525	0.220044	NO	0.296323	NO
PAK2	-0.0963071	2.19081	-2.28711	7.01242e-09	shortened	4.73566e-08	shortened
PAK4	-0.927208	-1.89099	0.96378	0.290739	NO	0.376936	NO
PALB2	-0.257116	0.787084	-1.0442	0.2297	NO	0.307788	NO
PALM	2.79292	0.278937	2.51398	0.000533482	lengthened	0.00143265	lengthened
PALMD	-0.113381	0.611512	-0.724893	0.254126	NO	0.336065	NO
PALS1	-0.796524	2.27894	-3.07546	0.00075262	shortened	0.00193753	shortened
PAM	-2.26815	0.75671	-3.02486	3.65075e-12	shortened	3.96437e-11	shortened
PAM16	-2.10802	0.957009	-3.06503	9.73117e-16	shortened	1.79943e-14	shortened
PAN3	0.441995	3.15737	-2.71538	2.04711e-09	shortened	1.49536e-08	shortened
PANK1	2.57933	2.119	0.460336	0.446985	NO	0.541739	NO
PANK2	1.81508	-1.59143	3.40651	1.10199e-11	lengthened	1.13931e-10	lengthened
PANX2	0.0882532	0.401794	-0.31354	0.617381	NO	0.706951	NO
PAPOLA	-0.232241	-0.843682	0.611441	0.00212072	lengthened	0.00488098	lengthened
PAPOLG	-0.395461	0.496035	-0.891496	0.120057	NO	0.176272	NO
PAPSS1	-0.453367	1.76109	-2.21446	3.46052e-05	shortened	0.000118375	shortened
PAQR8	4.40494	2.19647	2.20847	0.104256	NO	0.155975	NO
PARD6G	1.33783	0.109012	1.22882	0.241608	NO	0.322011	NO
PARN	0.442436	2.66155	-2.21912	2.32936e-07	shortened	1.17778e-06	shortened
PARP16	-0.890988	1.69397	-2.58496	0.114714	NO	0.168964	NO
PARP2	0.267212	0.196475	0.0707372	1	NO	1	NO
PARP4	-0.612687	2.8816	-3.49429	2.64116e-06	shortened	1.09856e-05	shortened
PARP9	2.1843	1.10901	1.07529	0.460146	NO	0.555195	NO
PARPBP	-1.09348	0.645065	-1.73855	0.00216438	shortened	0.00497438	shortened
PARVA	-2.25356	1.3314	-3.58496	5.20031e-05	shortened	0.000171192	shortened
PATJ	-0.19911	3.50133	-3.70044	0.00454955	shortened	0.00960989	shortened
PATZ1	1.72184	0.416544	1.3053	1.01307e-09	lengthened	7.71365e-09	lengthened
PAXBP1	-0.0429913	-0.274317	0.231326	0.81851	NO	0.883783	NO
PAXIP1	-1.18797	1.35694	-2.54491	3.13876e-05	shortened	0.000108631	shortened
PCBD2	-0.999048	-1.32395	0.3249	0.51746	NO	0.612249	NO
PCCA	0.803599	2.72372	-1.92012	0.00949005	shortened	0.0187232	shortened
PCF11	-0.25872	0.978951	-1.23767	0.000430023	shortened	0.00118632	shortened
PCGF1	-1.4517	-0.475951	-0.975752	0.260608	NO	0.343235	NO
PCGF3	-0.333771	0.0159024	-0.349673	0.426582	NO	0.522688	NO
PCGF5	1.0226	2.05654	-1.03395	0.134044	NO	0.194287	NO
PCGF6	-1.26538	1.77198	-3.03736	0.000320198	shortened	0.000905736	shortened
PCIF1	0.0232819	-0.438476	0.461758	0.305486	NO	0.392439	NO
PCK2	3.82201	1.99654	1.82547	0.0260064	lengthened	0.0459228	lengthened
PCM1	1.39369	4.92493	-3.53124	4.37992e-09	shortened	3.07449e-08	shortened
PCMT1	0.57368	0.282535	0.291146	0.0419057	lengthened	0.0700811	NO
PCMTD1	-0.0774013	1.43094	-1.50834	0.00728557	shortened	0.0147259	shortened
PCNX1	0.38912	2.29884	-1.90972	0.0014513	shortened	0.0034814	shortened
PCNX4	0.791822	3.50133	-2.70951	0.000493962	shortened	0.00133651	shortened
PCOLCE2	-3.38575	-0.890988	-2.49476	0.0025347	shortened	0.00572386	shortened
PCSK6	2.12582	2.8432	-0.71738	0.152432	NO	0.217013	NO
PCSK7	-1.65429	0.318465	-1.97275	2.26504e-05	shortened	8.08123e-05	shortened
PDCD11	-0.106717	-2.11338	2.00666	1.48042e-12	lengthened	1.68093e-11	lengthened
PDCD2	-0.216863	-0.0693254	-0.147538	0.461253	NO	0.556323	NO
PDCD2L	-1.51464	0.271283	-1.78593	3.74103e-06	shortened	1.4997e-05	shortened
PDE3A	-5.25556	2.80945	-8.06501	1.02762e-20	shortened	3.39324e-19	shortened
PDE3B	-0.91565	2.0021	-2.91775	4.21179e-07	shortened	2.06193e-06	shortened
PDE6D	-2.73899	2.27894	-5.01792	1.5955e-15	shortened	2.80599e-14	shortened
PDE7A	-0.0912868	0.798672	-0.889959	0.0546086	NO	0.0889795	NO
PDE8A	-1.6218	2.1794	-3.8012	1.10616e-15	shortened	2.01097e-14	shortened
PDIA5	1.12098	1.47158	-0.350597	0.689586	NO	0.774827	NO
PDK2	0.283041	-0.217216	0.500258	0.218614	NO	0.294764	NO
PDK3	-0.19911	1.43094	-1.63005	0.0614133	NO	0.098725	NO
PDLIM3	-1.53735	-0.360473	-1.17688	0.134074	NO	0.194287	NO
PDLIM5	0.0454467	1.15964	-1.11419	1.69931e-06	shortened	7.33197e-06	shortened
PDLIM7	-1.66519	-2.14305	0.477865	0.0593297	NO	0.0956447	NO
PDS5B	-0.280935	3.8816	-4.16254	1.60103e-07	shortened	8.41058e-07	shortened
PDSS1	-0.721063	0.372046	-1.09311	0.0618003	NO	0.0992485	NO
PDSS2	-0.240573	3.73837	-3.97894	1.50378e-12	shortened	1.69555e-11	shortened
PDZD8	-1.94802	4.06321	-6.01123	1.14835e-12	shortened	1.32716e-11	shortened
PELI1	0.214365	4.91637	-4.702	1.32589e-06	shortened	5.79806e-06	shortened
PERP	-1.54995	1.63953	-3.18948	1.48819e-12	shortened	1.68384e-11	shortened
PEX11A	0.363826	1.03501	-0.671186	0.469709	NO	0.564418	NO
PEX13	-1.69244	1.76612	-3.45857	7.29208e-13	shortened	8.67543e-12	shortened
PEX14	-0.475951	-2.33845	1.8625	0.000358056	lengthened	0.00100579	lengthened
PEX2	-0.627954	0.38912	-1.01707	0.179728	NO	0.249828	NO
PEX6	-1.10511	0.487523	-1.59264	0.0638898	NO	0.101946	NO
PFDN1	-0.60185	1.27894	-1.88079	0.000458531	shortened	0.0012564	shortened
PFKFB4	1.22964	2.56844	-1.3388	0.0474737	shortened	0.0785002	NO
PGAM1	-1.46155	0.957009	-2.41856	3.80341e-14	shortened	5.44594e-13	shortened
PGAP1	1.05654	2.47825	-1.4217	0.30467	NO	0.391545	NO
PGAP2	-0.402241	0.0524283	-0.454669	0.483718	NO	0.578246	NO
PGAP6	1.412	-0.334595	1.74659	0.00135784	lengthened	0.00328644	lengthened
PGLS	-0.239996	0.43094	-0.670936	0.578296	NO	0.672427	NO
PGPEP1	2.75073	3.15482	-0.404086	0.333319	NO	0.423154	NO
PHAF1	3.44749	3.83693	-0.389441	1	NO	1	NO
PHC3	-0.531804	1.04761	-1.57942	0.000662656	shortened	0.00173072	shortened
PHF10	-0.138298	0.222832	-0.36113	0.155555	NO	0.220876	NO
PHF12	-1.14305	0.635081	-1.77813	2.02148e-06	shortened	8.61859e-06	shortened
PHF19	-0.394446	-2.71056	2.31611	1.31773e-65	lengthened	7.10697e-63	lengthened
PHF20	-1.43978	-0.0353781	-1.4044	6.07517e-06	shortened	2.36999e-05	shortened
PHF20L1	-2.26296	-1.00464	-1.25831	0.0111883	shortened	0.0215637	shortened
PHF21A	-0.238911	1.05654	-1.29546	0.0593419	NO	0.0956447	NO
PHF3	0.217946	0.16346	0.0544866	1	NO	1	NO
PHIP	-0.319992	2.18993	-2.50992	7.23162e-11	shortened	6.68615e-10	shortened
PHKA1	-1.54995	1.43094	-2.98089	0.00454869	shortened	0.00960989	shortened
PHLDB2	-1.52326	1.10901	-2.63227	0.0174651	shortened	0.0320517	shortened
PHLDB3	0.75671	4.7335	-3.97679	9.14228e-07	shortened	4.1319e-06	shortened
PHLPP1	3.06321	5.35694	-2.29373	0.0363872	shortened	0.0620385	NO
PHLPP2	-0.136101	1.43094	-1.56704	0.0992319	NO	0.149983	NO
PHYH	1.54812	-0.890988	2.43911	0.0159576	lengthened	0.0295078	lengthened
PHYHD1	1.35332	1.43094	-0.0776209	1	NO	1	NO
PI4K2B	-0.144745	3.27894	-3.42368	0.00563217	shortened	0.0116906	shortened
PIAS1	1.16791	1.91637	-0.748461	0.352832	NO	0.444403	NO
PIAS2	0.444615	-2.59143	3.03604	0.00047866	lengthened	0.00130273	lengthened
PIAS3	-2.55612	-2.39349	-0.162633	0.797786	NO	0.867485	NO
PIBF1	-1.15402	1.81951	-2.97353	0.00394964	shortened	0.00851218	shortened
PIGB	-1.52842	1.69397	-3.22239	0.0201087	shortened	0.036414	shortened
PIGF	-0.356652	2.27894	-2.63559	0.0930247	NO	0.14166	NO
PIGG	-1.65652	1.56844	-3.22497	8.99003e-05	shortened	0.000283269	shortened
PIGL	-0.0429913	1.27894	-1.32193	0.034592	shortened	0.059416	NO
PIGN	0.501329	2.47825	-1.97692	0.0291009	shortened	0.0510686	NO
PIGP	-1.03909	2.16791	-3.20699	2.41965e-05	shortened	8.55736e-05	shortened
PIGQ	-0.0544869	-0.613454	0.558967	0.204111	NO	0.278223	NO
PIGX	0.142179	-1.01652	1.1587	0.0226645	lengthened	0.0405207	lengthened
PIK3C2B	-1.32395	-1.89099	0.567041	1	NO	1	NO
PIK3CA	-1.24463	3.04761	-4.29224	2.08349e-09	shortened	1.51851e-08	shortened
PIK3CB	1.39617	3.34167	-1.9455	0.00282016	shortened	0.00629382	shortened
PIK3R4	-0.783185	1.69397	-2.47716	0.123885	NO	0.181236	NO
PIKFYVE	0.0733879	2.33508	-2.26169	2.95197e-14	shortened	4.30297e-13	shortened
PIP4K2B	0.494134	-1.10398	1.59812	1.83197e-06	lengthened	7.87283e-06	lengthened
PIP5K1C	-0.621381	-1.6686	1.04721	0.157864	NO	0.223175	NO
PISD	-0.14205	-0.212916	0.0708663	1	NO	1	NO
PITPNC1	-1.93679	2.56844	-4.50524	2.28006e-08	shortened	1.40272e-07	shortened
PITPNM2	2.56022	2.00787	0.552358	0.317073	NO	0.405073	NO
PKD2	-0.512477	1.62559	-2.13806	0.00017101	shortened	0.000510977	shortened
PKN2	-0.775511	3.25197	-4.02748	3.15835e-08	shortened	1.8997e-07	shortened
PKN3	0.499246	-0.118399	0.617645	0.0768118	NO	0.119847	NO
PLBD2	-1.15402	1.91637	-3.07039	0.0156795	shortened	0.0290601	shortened
PLCB1	4.0159	-0.721063	4.73697	7.64745e-06	lengthened	2.94609e-05	lengthened
PLD1	2.16212	4.44886	-2.28674	0.0357831	shortened	0.0611985	NO
PLD3	-0.818384	2.10901	-2.9274	8.04724e-09	shortened	5.3582e-08	shortened
PLEKHA2	-2.36396	1.0021	-3.36606	1.25476e-09	shortened	9.39911e-09	shortened
PLEKHA5	-1.56237	-0.0242547	-1.53811	0.00100224	shortened	0.00252001	shortened
PLEKHA8	-1.65652	0.456935	-2.11346	0.000433852	shortened	0.00119485	shortened
PLEKHG2	-0.746598	3.0159	-3.7625	0.00456156	shortened	0.00962897	shortened
PLEKHG5	1.1751	2.10901	-0.933911	1	NO	1	NO
PLEKHM2	-1.41706	0.645065	-2.06212	7.43223e-05	shortened	0.000238126	shortened
PLEKHM3	0.628386	-1.69834	2.32673	0.0293836	lengthened	0.0515367	NO
PLEKHO1	0.923797	1.56844	-0.644646	0.741874	NO	0.819913	NO
PLGRKT	-0.241895	2.69397	-2.93587	0.0312749	shortened	0.0544702	NO
PLK3	1.68536	0.278937	1.40642	0.0460526	lengthened	0.0763845	NO
PLK4	-0.779957	2.23829	-3.01825	0.000106701	shortened	0.000329692	shortened
PLOD2	-1.50426	3.7335	-5.23777	2.71163e-40	shortened	3.81515e-38	shortened
PLPP5	1.4109	1.3314	0.0794979	0.880039	NO	0.938321	NO
PLSCR1	-0.0165191	1.43094	-1.44746	0.643365	NO	0.731785	NO
PLXNA2	2.43094	4.10901	-1.67807	0.557233	NO	0.651447	NO
PMPCB	-0.555804	-2.97845	2.42265	0.00197926	lengthened	0.0045913	lengthened
PMS1	0.911072	-0.323948	1.23502	0.000727914	lengthened	0.00188141	lengthened
PNISR	0.0113151	0.965648	-0.954332	0.0042514	shortened	0.00908087	shortened
PNKD	1.76245	-0.452618	2.21507	8.93971e-33	lengthened	7.61287e-31	lengthened
PNKP	0.454147	-0.0303913	0.484539	0.172281	NO	0.240821	NO
PNPLA3	0.948547	0.863899	0.0846478	0.871606	NO	0.931171	NO
PNPLA7	3.14715	-2.47595	5.6231	7.37982e-08	lengthened	4.11743e-07	lengthened
POC5	-3.39349	-0.405561	-2.98793	0.0183865	shortened	0.0335745	shortened
PODXL2	-2.14253	-1.40556	-0.736966	0.405036	NO	0.499989	NO
POFUT1	-0.0252893	1.19243	-1.21772	0.00188462	shortened	0.00440333	shortened
POGZ	-0.987204	0.916367	-1.90357	0.000760188	shortened	0.00195546	shortened
POLA1	-1.10044	1.02655	-2.12699	6.17331e-05	shortened	0.000200571	shortened
POLA2	-1.2919	1.56844	-2.86035	4.48679e-14	shortened	6.36809e-13	shortened
POLE	-0.172347	-0.327087	0.15474	0.774581	NO	0.847951	NO
POLE2	-0.943456	2.77198	-3.71543	5.32048e-06	shortened	2.08945e-05	shortened
POLG	-0.43892	-1.1711	0.732176	0.187852	NO	0.259449	NO
POLG2	-0.370156	2.51994	-2.8901	2.76394e-09	shortened	1.98758e-08	shortened
POLH	0.466564	1.5538	-1.08723	0.0252035	shortened	0.0446328	shortened
POLK	1.43094	1.80945	-0.378512	1	NO	1	NO
POLL	0.642047	-0.512477	1.15452	0.0853128	NO	0.131338	NO
POLN	-0.528418	0.874547	-1.40296	0.28922	NO	0.375418	NO
POLQ	-0.202932	1.74128	-1.94421	8.3899e-05	shortened	0.000265913	shortened
POLR1D	-1.40319	1.35549	-2.75868	2.45543e-24	shortened	1.08846e-22	shortened
POLR3E	1.36775	1.34605	0.0216951	1	NO	1	NO
POLR3G	-2.68355	-3.01652	0.332973	0.526777	NO	0.621455	NO
POMT1	1.43094	1.10901	0.321928	0.722679	NO	0.804191	NO
PPA2	-2.32364	1.46976	-3.7934	5.32296e-35	shortened	6.15182e-33	shortened
PPARA	3.119	3.23829	-0.119299	1	NO	1	NO
PPARD	0.529855	-1.14253	1.67238	0.00171989	lengthened	0.00405359	lengthened
PPARG	-2.93935	1.54197	-4.48132	2.31376e-11	shortened	2.24845e-10	shortened
PPARGC1B	-0.890988	0.568443	-1.45943	0.0570841	NO	0.0924546	NO
PPFIA1	-0.28741	1.1794	-1.46681	0.00028253	shortened	0.000809085	shortened
PPFIBP1	-1.24713	0.501329	-1.74846	0.0134844	shortened	0.0252814	shortened
PPHLN1	0.289584	-1.41219	1.70177	9.9591e-11	lengthened	8.95212e-10	lengthened
PPIH	-1.66365	1.02155	-2.6852	9.45775e-14	shortened	1.26993e-12	shortened
PPIL2	-0.556569	0.208547	-0.765117	0.346201	NO	0.437278	NO
PPIL3	-0.672216	3.6636	-4.33582	5.95891e-10	shortened	4.68035e-09	shortened
PPIP5K1	-0.228023	0.693974	-0.921997	0.534272	NO	0.629379	NO
PPM1B	0.78439	0.771977	0.0124128	1	NO	1	NO
PPM1H	0.458596	3.05387	-2.59527	1.21354e-06	shortened	5.36325e-06	shortened
PPME1	-0.356748	3.40669	-3.76344	4.20548e-10	shortened	3.41933e-09	shortened
PPP1R12A	-0.890988	3.43094	-4.32193	7.35462e-14	shortened	1.0042e-12	shortened
PPP1R12B	-1.29309	1.69397	-2.98706	0.000196192	shortened	0.000578213	shortened
PPP1R13B	1.86157	1.10901	0.752562	0.62488	NO	0.713519	NO
PPP1R13L	-0.610311	1.49368	-2.10399	2.82922e-05	shortened	9.90841e-05	shortened
PPP1R21	0.797068	1.91637	-1.1193	0.175556	NO	0.244975	NO
PPP1R7	1.08792	-0.212916	1.30083	1.09516e-07	lengthened	5.92634e-07	lengthened
PPP2R3C	1.42405	3.27894	-1.85488	0.0355015	shortened	0.0607846	NO
PPP2R5E	-0.376415	-0.0349985	-0.341417	0.0699993	NO	0.110496	NO
PPP3CA	-1.95708	2.59444	-4.55152	4.67271e-35	shortened	5.60033e-33	shortened
PPP3CB	0.109012	0.10385	0.00516171	1	NO	1	NO
PPP3CC	0.854439	1.91637	-1.06193	0.291456	NO	0.377412	NO
PPP4R1	-0.238911	2.10901	-2.34792	0.0208837	shortened	0.0376279	shortened
PPP4R3B	-0.144745	2.02958	-2.17432	0.000546363	shortened	0.0014636	shortened
PPP6R2	1.06321	2.02655	-0.963342	0.122045	NO	0.178786	NO
PPP6R3	-1.36964	-0.374973	-0.994669	0.0001731	shortened	0.00051627	shortened
PPRC1	-0.475951	0.0750645	-0.551015	0.0724809	NO	0.113858	NO
PRC1	-1.17496	-2.14972	0.974761	0.00361917	lengthened	0.00786016	lengthened
PRDM10	-1.28331	-0.816988	-0.466318	0.500985	NO	0.595368	NO
PRDM11	-0.306026	-2.32709	2.02106	0.0636897	NO	0.101721	NO
PRDM15	-0.272078	0.749469	-1.02155	0.0220877	shortened	0.039555	shortened
PRDM2	1.34605	-0.984098	2.33015	0.00437177	lengthened	0.00929503	lengthened
PREP	-0.782612	-3.45392	2.67131	2.4183e-10	lengthened	2.04859e-09	lengthened
PRIM2	-1.24057	2.55527	-3.79584	4.75826e-17	shortened	1.06929e-15	shortened
PRKAA1	-2.74085	-0.984098	-1.75675	0.00315909	shortened	0.00695904	shortened
PRKAB2	1.38047	0.916367	0.464108	0.490679	NO	0.584623	NO
PRKACB	-3.0181	1.62358	-4.64169	7.08648e-15	shortened	1.08169e-13	shortened
PRKAR1B	0.0439168	-2.68617	2.73009	2.58582e-13	lengthened	3.21835e-12	lengthened
PRKAR2A	-0.406376	-1.33757	0.931198	3.61553e-14	lengthened	5.22315e-13	lengthened
PRKCA	-0.736741	1.76269	-2.49943	4.19832e-24	shortened	1.83592e-22	shortened
PRKCE	-3.33156	1.52405	-4.85561	1.88398e-10	shortened	1.62786e-09	shortened
PRKCI	-2.96138	2.06321	-5.02459	4.23703e-08	shortened	2.47492e-07	shortened
PRKD2	-0.901184	0.761089	-1.66227	0.0102001	shortened	0.01992	shortened
PRKD3	-1.37314	-1.89099	0.517848	1	NO	1	NO
PRKDC	-1.12425	1.38755	-2.51179	2.58494e-18	shortened	6.69188e-17	shortened
PRKRA	0.939087	2.56844	-1.62936	0.0554412	NO	0.0902453	NO
PRKRIP1	-0.0544869	0.291215	-0.345702	0.414309	NO	0.509386	NO
PRMT2	0.379541	0.404922	-0.0253816	0.938599	NO	0.998129	NO
PRMT3	-2.64588	0.224489	-2.87036	0.00151326	shortened	0.00362198	shortened
PRMT9	-2.30603	0.471582	-2.77761	2.04445e-06	shortened	8.70506e-06	shortened
PROSER3	0.382773	0.916367	-0.533594	0.507429	NO	0.601921	NO
PRPF18	-1.47595	-1.56906	0.0931094	0.865074	NO	0.925414	NO
PRPF3	-0.379424	0.365352	-0.744775	0.0792012	NO	0.122805	NO
PRPF40B	0.693974	-2.37642	3.07039	0.000222817	lengthened	0.000650167	lengthened
PRPF4B	1.62146	1.29934	0.322119	0.442591	NO	0.538026	NO
PRPS2	-1.88465	-1.69834	-0.186304	0.817438	NO	0.88292	NO
PRPSAP2	-0.91565	0.845977	-1.76163	0.0157061	shortened	0.0290927	shortened
PRR12	-0.623766	-1.40556	0.781795	0.0748626	NO	0.117202	NO
PRR14L	-0.464723	1.69397	-2.1587	0.0466792	shortened	0.0772654	NO
PRRC1	0.201344	1.71105	-1.5097	0.000271315	shortened	0.000778347	shortened
PRRC2B	-1.12803	1.50494	-2.63297	5.32268e-15	shortened	8.44324e-14	shortened
PRTG	4.0748	-0.791453	4.86625	7.57565e-11	lengthened	6.98427e-10	lengthened
PSD3	-0.283306	2.35694	-2.64024	0.0126137	shortened	0.0237747	shortened
PSIP1	-0.389015	-0.816988	0.427973	0.398515	NO	0.493531	NO
PSMA5	-1.76222	0.532223	-2.29444	3.17765e-11	shortened	3.03329e-10	shortened
PSMD12	-2.61846	1.16723	-3.78569	2.3149e-52	shortened	6.24252e-50	shortened
PSMD14	-0.750015	-1.48517	0.735155	0.000703873	lengthened	0.00183081	lengthened
PSMD5	-2.40289	0.771977	-3.17486	8.47647e-07	shortened	3.8471e-06	shortened
PSMF1	1.83614	1.20274	0.633404	0.000493884	lengthened	0.00133651	lengthened
PSPC1	0.945513	0.699136	0.246377	0.594822	NO	0.686953	NO
PTAR1	0.591405	0.945513	-0.354109	0.673175	NO	0.758759	NO
PTBP2	-1.35811	2.27894	-3.63705	2.44098e-09	shortened	1.77108e-08	shortened
PTCD1	-1.15105	0.886619	-2.03767	0.000647419	shortened	0.00169365	shortened
PTDSS2	0.746781	0.546417	0.200364	0.599849	NO	0.691522	NO
PTER	0.354124	0.671948	-0.317824	0.614898	NO	0.704857	NO
PTGFRN	-1.69305	-0.306026	-1.38702	0.180168	NO	0.250332	NO
PTK2	0.177349	2.20855	-2.0312	1.84273e-07	shortened	9.55622e-07	shortened
PTMS	-3.36057	-1.74762	-1.61295	1.45523e-20	shortened	4.57196e-19	shortened
PTPN11	-0.20649	1.53528	-1.74177	0.00852568	shortened	0.0170093	shortened
PTPN12	0.745813	2.15341	-1.40759	0.066381	NO	0.105557	NO
PTPN18	0.154336	2.47825	-2.32391	0.00521254	shortened	0.0108684	shortened
PTPN2	-1.18049	-1.52486	0.344365	0.468882	NO	0.563634	NO
PTPN3	0.771977	1.75287	-0.980891	0.330066	NO	0.419683	NO
PTPN4	-0.102492	5.21754	-5.32003	3.7227e-06	shortened	1.49648e-05	shortened
PTPN9	0.479849	-1.62795	2.1078	7.03708e-05	lengthened	0.000226587	lengthened
PTPRG	-0.113381	2.80945	-2.92283	0.000297114	shortened	0.000849347	shortened
PTPRK	-1.06946	3.39441	-4.46388	2.68438e-26	shortened	1.37883e-24	shortened
PTPRM	-0.625398	3.07249	-3.69788	5.01696e-12	shortened	5.35805e-11	shortened
PTRH2	0.00148334	0.306951	-0.305468	0.355454	NO	0.447219	NO
PTS	-2.1175	2.50133	-4.61883	3.61978e-19	shortened	1.00116e-17	shortened
PUDP	-0.672808	-0.812986	0.140178	0.863968	NO	0.924537	NO
PUM2	1.21381	4.37312	-3.15931	9.99514e-12	shortened	1.04001e-10	shortened
PUS10	1.1794	1.69397	-0.514573	1	NO	1	NO
PUS7	-3.4909	1.64151	-5.13241	1.68531e-26	shortened	8.94042e-25	shortened
PUS7L	-1.03985	-2.26022	1.22037	0.00938077	lengthened	0.0185325	lengthened
PWWP3A	0.825219	1.36277	-0.53755	0.101384	NO	0.152453	NO
PXK	0.0265496	1.22449	-1.19794	0.113966	NO	0.168169	NO
PXN	-2.26065	1.31413	-3.57477	9.03788e-28	shortened	5.31756e-26	shortened
PYGB	1.38052	2.09324	-0.712722	0.0442964	shortened	0.0737742	NO
PYGL	-0.0208685	-1.5738	1.55293	6.12333e-07	lengthened	2.8885e-06	lengthened
PYM1	-0.413409	1.95701	-2.37042	0.000270426	shortened	0.000776485	shortened
QPCTL	-2.04627	-0.306026	-1.74024	0.000971262	shortened	0.00245419	shortened
QSER1	-1.18192	2.06321	-3.24513	3.4733e-13	shortened	4.24135e-12	shortened
R3HCC1L	0.441587	0.372046	0.0695409	1	NO	1	NO
R3HDM2	-0.876341	4.80945	-5.68579	1.87916e-12	shortened	2.08252e-11	shortened
RAB11FIP3	3.07463	3.25876	-0.18413	0.876874	NO	0.935873	NO
RAB20	1.39589	0.568443	0.82745	0.210493	NO	0.285232	NO
RAB28	-0.376415	1.15964	-1.53605	0.0182372	shortened	0.0333234	shortened
RAB2B	2.51427	2.93683	-0.422563	0.657699	NO	0.745208	NO
RAB30	-3.39349	2.10901	-5.5025	1.00641e-05	shortened	3.80931e-05	shortened
RAB3GAP2	-0.130327	1.30166	-1.43198	0.00104632	shortened	0.00261057	shortened
RAB40C	0.289133	0.568443	-0.279311	0.644412	NO	0.732462	NO
RAB4A	-0.107306	0.611512	-0.718818	0.366532	NO	0.458839	NO
RAB8B	-0.890988	1.61151	-2.5025	0.011949	shortened	0.022799	shortened
RAB9A	-3.34416	-0.668596	-2.67557	0.00223468	shortened	0.00511056	shortened
RABEP1	-0.553953	-2.91652	2.36257	2.17209e-07	lengthened	1.10517e-06	lengthened
RABGAP1	-0.287747	1.231	-1.51875	0.000115253	shortened	0.000355198	shortened
RABGAP1L	1.78708	-2.06091	3.848	3.97733e-05	lengthened	0.000134209	lengthened
RABGEF1	0.1396	0.744248	-0.604647	0.0628312	NO	0.100604	NO
RABL6	0.988649	-1.43314	2.42179	2.69386e-19	lengthened	7.58029e-18	lengthened
RACGAP1	-0.195843	1.84598	-2.04182	0.00628259	shortened	0.0129493	shortened
RAD18	-1.07385	0.916367	-1.99022	0.00686646	shortened	0.0140189	shortened
RAD51	0.446047	1.52405	-1.078	0.405764	NO	0.500542	NO
RAD51C	-0.0480892	0.747913	-0.796002	0.00505595	shortened	0.010576	shortened
RAD52	1.96699	0.787084	1.17991	0.287195	NO	0.373088	NO
RAD54B	-0.56906	3.23829	-3.80735	2.69888e-05	shortened	9.47241e-05	shortened
RAF1	-2.09262	1.30166	-3.39428	3.25662e-22	shortened	1.2254e-20	shortened
RAI1	-0.881207	1.79707	-2.67827	1.93023e-08	shortened	1.19659e-07	shortened
RALGAPA1	1.65857	4.1794	-2.52083	1.26653e-05	shortened	4.70549e-05	shortened
RALGAPA2	2.80945	3.91637	-1.10692	0.689061	NO	0.774505	NO
RALGAPB	1.05654	1.19647	-0.13993	0.772477	NO	0.847081	NO
RALGDS	-0.295721	1.95031	-2.24603	7.55883e-05	shortened	0.000241703	shortened
RANBP10	-0.445577	2.64506	-3.09064	7.1603e-08	shortened	4.00186e-07	shortened
RANBP9	-0.0259178	4.04312	-4.06904	4.1409e-20	shortened	1.25233e-18	shortened
RAP1B	-1.08679	2.10901	-3.1958	5.43852e-34	shortened	5.4997e-32	shortened
RAP1GAP2	-0.41892	0.991655	-1.41057	0.00830015	shortened	0.01659	shortened
RAPGEF2	-1.25356	1.71567	-2.96923	2.01839e-05	shortened	7.23653e-05	shortened
RAPGEF6	-2.53484	2.63257	-5.16742	1.71288e-14	shortened	2.5426e-13	shortened
RAPH1	-0.562365	2.91637	-3.47873	2.27593e-07	shortened	1.15257e-06	shortened
RAPSN	2.10901	0.109012	2	0.184378	NO	0.255195	NO
RARS2	1.22449	-0.0252893	1.24978	0.0286464	lengthened	0.0503802	NO
[truncated: 975 more rows]

## Sheet: SFig. 5d
Cell	Treatment	n	mean	median	sd	se	Δlog2(R/G)				Genome-integrated
HepG2-teton/PB-TRE-RiniG-1600-TT, Genomic	JTE607 0uM	11705	3.35526	3.49633	0.84002	0.00776433	0	20221006		log10(uM)	HeLa	HepG2
	JTE607 0.1uM	12462	1.94332	2.01647	0.838036	0.00750704	-1.41194		JTE 0.1uM	-1	-0.909658	-1.41194
	JTE607 1.0uM	13328	0.558569	0.581812	0.767532	0.00664835	-2.79669		JTE 1uM	0	-1.40685	-2.79669
	JTE607 10uM	12981	-0.0524045	-0.0479063	0.741576	0.00650881	-3.40766		JTE 10uM	1	-1.57363	-3.40766
Cell	Treatment	n	mean	median	sd	se	Δlog2(R/G)
HeLa-teton/PB-TRE-RiniG-1600-TT, Genomic	JTE607 0uM	2919	3.01236	3.35374	1.15636	0.021403	0
	JTE607 0.1uM	3567	2.1027	2.29231	0.905273	0.0151575	-0.909658
	JTE607 1.0uM	5899	1.60551	1.70728	0.808435	0.0105258	-1.40685
	JTE607 10uM	9121	1.43873	1.53318	0.849001	0.0088897	-1.57363

## Sheet: SFig. 5e
Cell	Treatment	n	mean	median	sd	se	Δlog2(R/G)
HepG2-teton, PB-TRE-RiniG-1600-TT, Episomal	JTE607 0uM	2804	2.25726	2.71071	1.85695	0.0350681	0
	JTE607 0.1uM	2580	1.45514	1.73629	1.75935	0.0346371	-0.974427
	JTE607 1.0uM	2410	0.625868	0.744308	1.45494	0.0296371	-1.9664
	JTE607 10uM	2433	0.270022	0.237342	1.30934	0.0265449	-2.47337
Cell	Treatment	n	mean	median	sd	se	Δlog2(R/G)				Episomal
HeLa-teton, PB-TRE-RiniG-1600-TT, Episomal	JTE607 0uM	880	2.98346	3.07751	1.04861	0.0353485	0	20221006			HeLa	HepG2
	JTE607 0.1uM	1117	1.94277	2.01883	1.01205	0.0302812	-1.05867		JTE 0.1uM	-1	-1.04068	-0.802112
	JTE607 1.0uM	1864	1.37362	1.42338	1.05643	0.0244691	-1.65412		JTE 1uM	0	-1.60984	-1.63139
	JTE607 10uM	2918	1.19117	1.22547	1.05572	0.0195437	-1.85204		JTE 10uM	1	-1.79229	-1.98724

## Sheet: Suppl.Fig. 5b
HeLa	start: hour			end: hour			duration	average start	average end
cell numbers/well; x10^5	technical repeat 1	technical repeat 2	technical repeat 3	technical repeat 1	technical repeat 2	technical repeat 3	hours			Fold change (FC)	log2(FC)	doubling time	STDEV	p-value
Exp. 1	0.9	1.12		2.22	2.04		24	1.01	2.13	2.10891	1.0765	22.2945	2.18401	0.451917
Exp. 2	0.575	0.5175		1.19	1.275		27	0.54625	1.2325	2.25629	1.17395	22.9992
Exp. 3	1.0875	1.4425	1.3825	2.6075	2.135	2.4175	23	1.30417	2.38667	1.83003	0.871869	26.3801
average												23.8913
HepG2	start: hour			end: hour			duration	average start	average end
cell numbers/well; x10^5	technical repeat 1	technical repeat 2	technical repeat 3	technical repeat 1	technical repeat 2	technical repeat 3	hours			FC	log2(FC)	doubling time	STDEV
Exp. 1	1.215	1.11		2.1875	2.0625		24	1.1625	2.125	1.82796	0.870232	27.5788	1.98675
Exp. 2	0.5025	0.315		0.9425	0.8475		27	0.40875	0.895	2.1896	1.13067	23.8797
Exp. 3	1.245	1.6425	1.4875	2.8975	3.275	2.22	23	1.45833	2.7975	1.91829	0.939818	24.4728
average												25.3105
