# Supplementary material for: Elevated pre-mRNA 3′ end processing activity in cancer cells renders vulnerability to inhibition of cleavage and polyadenylation
Source: Nat Commun. 2023 Aug 1;14:4480. doi: 10.1038/s41467-023-39793-8 (PMC10394034; doi:10.1038/s41467-023-39793-8)
Supplement: Supplementary file 4 — Source Data [file 41467_2023_39793_MOESM4_ESM.zip › Source Data Files/Fig8.xlsx]

## Sheet: Fig. 8b
gene_symbol	RE_dPAS	RE_pPAS	REDu	pval.fisher	regu	pval.fisher.adj	regu.adj
AAGAB	-0.104707	-0.235093	0.130386	0.641602	NO	0.810459	NO
AAR2	-0.414623	0.301584	-0.716207	0.418687	NO	0.619798	NO
AARS2	0.453587	1.00719	-0.553598	0.123289	NO	0.278829	NO
AASS	-0.354717	0.649508	-1.00422	0.0741583	NO	0.191561	NO
ABCB10	-0.645948	-1.90898	1.26303	0.284584	NO	0.490071	NO
ABCB7	0.294109	0.825358	-0.531248	0.239323	NO	0.437729	NO
ABCB8	-0.439497	0.226296	-0.665794	0.0754496	NO	0.193604	NO
ABCC1	-0.253631	-0.797951	0.544321	0.406142	NO	0.610341	NO
ABCE1	-1.59704	-1.10163	-0.495411	0.543823	NO	0.732818	NO
ABHD11	-0.677657	0.0858557	-0.763513	0.22036	NO	0.415042	NO
ABHD2	-1.32402	-0.157201	-1.16682	0.268253	NO	0.471504	NO
ABI1	0.0214765	0.102513	-0.0810366	1	NO	1	NO
ABL2	0.387999	0.428133	-0.0401341	0.824903	NO	0.935288	NO
ABRACL	-0.927719	-0.754883	-0.172837	0.853477	NO	0.954856	NO
ABRAXAS2	0.23447	-0.990596	1.22507	0.00422302	lengthened	0.0223475	lengthened
ACAD8	-0.461524	0.122396	-0.583919	0.0456233	shortened	0.135087	NO
ACAD9	-0.17061	0.284611	-0.455221	0.116117	NO	0.266261	NO
ACADM	0.0134391	-0.0860767	0.0995158	0.58854	NO	0.771065	NO
ACADSB	-0.95407	0.180022	-1.13409	0.0202974	shortened	0.0755332	NO
ACAP3	0.0953563	0.905628	-0.810272	0.000118117	shortened	0.00130104	shortened
ACAT2	0.21663	-0.123297	0.339926	0.00142777	lengthened	0.00958508	lengthened
ACER3	-0.415651	-1.19849	0.782839	0.42755	NO	0.62668	NO
ACO1	-0.417471	0.185654	-0.603125	0.0575715	NO	0.161222	NO
ACO2	-0.412661	-0.22346	-0.189201	0.376433	NO	0.580058	NO
ACOT9	-0.121107	-0.224484	0.103378	0.865365	NO	0.957816	NO
ACOX1	-0.0609857	0.260942	-0.321928	0.676381	NO	0.835711	NO
ACOX3	-0.792497	-0.501558	-0.290939	0.542843	NO	0.732255	NO
ACP1	-0.560557	-0.834982	0.274425	0.492516	NO	0.689291	NO
ACP6	1.01177	0.652451	0.359319	0.331335	NO	0.533306	NO
ACSL3	-0.447168	0.000414849	-0.447583	0.339796	NO	0.543601	NO
ACTL6A	-0.0609857	-0.749042	0.688056	0.534771	NO	0.725552	NO
ACTN2	-1.91897	0.365829	-2.2848	0.000166993	shortened	0.00174872	shortened
ACTR1A	-0.199079	-0.515482	0.316403	0.00492006	lengthened	0.0253153	lengthened
ACTR2	0.865014	-0.0175931	0.882607	0.0432153	lengthened	0.13051	NO
ACTR8	0.298557	-0.398021	0.696577	0.0929278	NO	0.227557	NO
ACTRT3	0.939014	-0.423556	1.36257	0.285163	NO	0.490784	NO
ACVR2A	-0.382914	-1.35377	0.970854	0.158132	NO	0.331419	NO
ACY1	0.607955	0.926941	-0.318986	0.23339	NO	0.430585	NO
ADAL	-0.267437	-0.660448	0.393011	0.486021	NO	0.682596	NO
ADAM22	0.504611	0.388322	0.11629	0.874859	NO	0.964353	NO
ADAM9	-0.460593	-0.449683	-0.0109104	1	NO	1	NO
ADAMTSL5	0.77855	0.398446	0.380104	0.78311	NO	0.916917	NO
ADAT2	2.18187	0.620838	1.56103	0.00123574	lengthened	0.00862698	lengthened
ADD2	0.025602	-0.0764157	0.102018	0.666075	NO	0.827447	NO
ADGRA2	0.655221	-0.131375	0.786596	0.262084	NO	0.464503	NO
ADH5	-0.815873	-1.14345	0.327575	0.58677	NO	0.770784	NO
ADI1	-0.366854	-0.45465	0.0877956	0.665187	NO	0.82729	NO
ADIPOR1	-0.405744	-0.195287	-0.210458	0.549689	NO	0.738381	NO
ADK	-0.825882	-0.509552	-0.31633	0.0774441	NO	0.197868	NO
ADNP2	-0.25002	1.03855	-1.28857	0.100061	NO	0.240763	NO
ADORA2B	-1.06099	0.546697	-1.60768	0.00479094	shortened	0.0248661	shortened
ADSS2	-0.868341	-0.95407	0.0857299	1	NO	1	NO
AEBP2	0.740469	-0.280299	1.02077	0.00873385	lengthened	0.0392364	lengthened
AFF4	-0.711146	0.207503	-0.91865	0.00740957	shortened	0.0347024	shortened
AFG3L2	0.0497947	-0.127905	0.1777	0.330141	NO	0.53306	NO
AGA	0.845905	-0.439497	1.2854	0.101047	NO	0.241965	NO
AGFG2	0.617086	0.639454	-0.0223678	1	NO	1	NO
AGGF1	-0.257383	0.486502	-0.743885	0.0438719	shortened	0.131395	NO
AGK	0.209103	0.498231	-0.289128	0.455766	NO	0.653141	NO
AGMAT	-0.32402	-0.613527	0.289507	0.59404	NO	0.775197	NO
AGO1	0.164574	0.402961	-0.238387	0.54693	NO	0.735395	NO
AGO2	-0.624887	0.609093	-1.23398	0.00268384	shortened	0.0158368	shortened
AGPAT3	-1.17646	1.18187	-2.35833	6.61722e-13	shortened	5.78812e-11	shortened
AGPAT5	-0.134986	-0.526649	0.391663	0.473655	NO	0.672117	NO
AGPS	-0.606954	-0.452034	-0.15492	0.511576	NO	0.707641	NO
AGTPBP1	0.856552	0.495408	0.361144	0.586739	NO	0.770784	NO
AHCTF1	-0.0609857	-0.546413	0.485427	0.305401	NO	0.512563	NO
AHCYL2	-0.73128	0.412945	-1.14423	0.00228603	shortened	0.0140759	shortened
AHI1	-1.88041	-0.661055	-1.21936	0.00590571	shortened	0.029127	shortened
AHRR	0.453587	0.104074	0.349514	0.788169	NO	0.917701	NO
AIF1L	0.294173	0.28112	0.0130526	0.948217	NO	1	NO
AIMP1	-0.524522	-0.397331	-0.127191	0.320826	NO	0.525668	NO
AJUBA	-0.0191655	-0.704842	0.685676	0.244318	NO	0.44359	NO
AK3	-0.0609857	-0.171169	0.110183	1	NO	1	NO
AK4	-1.32727	-0.0274331	-1.29983	0.000339767	shortened	0.00301632	shortened
AK6	-0.395405	0.839479	-1.23488	0.0624321	NO	0.17075	NO
AKAP10	0.345007	0.131659	0.213347	0.787358	NO	0.917641	NO
AKAP12	-0.944172	0.202049	-1.14622	0.00137812	shortened	0.00935739	shortened
AKAP13	0.780317	-0.76553	1.54585	0.000123906	lengthened	0.00134487	lengthened
AKAP9	0.0910174	-0.468161	0.559178	0.25391	NO	0.454897	NO
AKIRIN1	-0.160521	0.00827697	-0.168798	0.752237	NO	0.893075	NO
AKIRIN2	-0.485871	-0.25081	-0.235061	0.434133	NO	0.633209	NO
ALAS1	-0.227344	-0.817715	0.59037	0.115341	NO	0.265087	NO
ALCAM	-0.446479	0.149232	-0.595711	0.0862772	NO	0.214898	NO
ALDH16A1	0.31625	0.881427	-0.565177	0.00271985	shortened	0.0160122	shortened
ALDH1B1	0.109396	-1.02881	1.1382	1.62332e-06	lengthened	3.54983e-05	lengthened
ALDH1L2	-0.236836	-0.382914	0.146078	1	NO	1	NO
ALDH3A2	-0.137068	-0.694558	0.55749	0.000254093	lengthened	0.00239896	lengthened
ALDH6A1	0.28415	-0.0609857	0.345135	0.677327	NO	0.835731	NO
ALDH7A1	0.335399	0.189338	0.146061	0.56929	NO	0.755497	NO
ALG1	-0.811007	-1.45954	0.648528	3.02616e-06	lengthened	6.08095e-05	lengthened
ALG2	-0.896756	-0.423556	-0.473201	0.153318	NO	0.325691	NO
ALG3	0.0407678	0.726166	-0.685398	8.00586e-05	shortened	0.000934677	shortened
ALKAL1	0.939014	0.131659	0.807355	0.492845	NO	0.689426	NO
ALKBH1	-0.141359	-0.986985	0.845626	0.0489073	lengthened	0.141626	NO
ALKBH4	0.435846	0.227312	0.208534	0.410477	NO	0.613451	NO
ALX4	0.297468	1.50786	-1.21039	0.0071609	shortened	0.03402	shortened
AMD1	-0.628545	-0.966521	0.337976	0.204995	NO	0.395017	NO
AMFR	1.16141	-0.0881218	1.24953	0.0181835	lengthened	0.0696878	NO
AMOTL1	-0.12889	-0.109895	-0.0189945	1	NO	1	NO
ANAPC10	0.180022	-0.266618	0.44664	0.256416	NO	0.458006	NO
ANGEL2	-0.728117	-1.11543	0.387317	0.158107	NO	0.331419	NO
ANK3	-0.350492	-1.56349	1.21299	0.156827	NO	0.329846	NO
ANKFY1	-1.36055	0.993462	-2.35401	0.000488426	shortened	0.00409177	shortened
ANKH	0.0352296	0.388093	-0.352864	0.404657	NO	0.60965	NO
ANKHD1	-1.26262	0.440208	-1.70283	0.00378391	shortened	0.0206863	shortened
ANKLE2	-0.0484156	0.247424	-0.29584	0.0539472	NO	0.15353	NO
ANKRD13C	-1.85849	-0.351854	-1.50664	2.36329e-05	shortened	0.000353188	shortened
ANKRD34A	2.07652	0.856552	1.21997	0.223778	NO	0.41909	NO
ANKRD40	-0.601554	0.753459	-1.35501	0.000274351	shortened	0.00252382	shortened
ANKRD6	0.373417	-0.0110605	0.384478	0.327504	NO	0.530211	NO
ANKRD9	-0.664405	0.461097	-1.1255	3.27006e-15	shortened	3.24172e-13	shortened
ANKS6	-0.0380245	0.8526	-0.890624	0.00491932	shortened	0.0253153	shortened
ANO7	-0.0609857	-0.463084	0.402098	0.741043	NO	0.885299	NO
ANP32A	-0.0685063	-0.1409	0.0723935	0.524475	NO	0.716156	NO
ANP32B	0.0564749	0.0955334	-0.0390584	0.63979	NO	0.80933	NO
ANP32E	-0.440758	-0.593268	0.15251	0.436477	NO	0.635381	NO
ANXA4	0.0834042	1.30158	-1.21818	0.0421086	shortened	0.128706	NO
ANXA7	0.130313	-0.314742	0.445055	0.0817063	NO	0.207072	NO
AP1G1	-0.314742	0.343405	-0.658147	0.103957	NO	0.245188	NO
AP1S2	-0.377245	0.677852	-1.0551	1.46836e-05	shortened	0.000237332	shortened
AP1S3	-1.16052	0.424441	-1.58496	0.163269	NO	0.338233	NO
AP2A2	-0.455265	-0.229186	-0.226079	0.543159	NO	0.732255	NO
AP3D1	-0.171169	-0.138988	-0.0321804	0.883866	NO	0.970328	NO
AP3M2	0.483597	0.523977	-0.0403795	0.921165	NO	0.996923	NO
AP3S1	-0.201163	1.8719	-2.07306	4.38598e-05	shortened	0.000587563	shortened
AP4M1	-1.84948	0.0593085	-1.90879	0.00014044	shortened	0.00148636	shortened
AP5B1	-0.459535	-0.36229	-0.097245	0.880703	NO	0.967927	NO
AP5M1	-1.40581	-1.90052	0.494707	0.298923	NO	0.505974	NO
AP5S1	-1.52396	0.0402976	-1.56426	5.13125e-05	shortened	0.000657773	shortened
APBA2	-0.22145	0.651916	-0.873367	0.024633	shortened	0.087109	NO
APBA3	-0.382914	-0.685477	0.302563	0.787049	NO	0.917641	NO
APC	-0.237863	-0.0686393	-0.169224	0.762201	NO	0.898805	NO
APOL2	-0.645948	-0.476023	-0.169925	0.865687	NO	0.957816	NO
APPL1	-0.689017	0.67598	-1.365	0.0228961	shortened	0.082238	NO
APTX	-0.150716	0.39628	-0.546996	0.00290989	shortened	0.0169355	shortened
AQR	-0.698416	-0.466978	-0.231438	0.716932	NO	0.867638	NO
ARAP3	0.523977	0.649508	-0.125531	0.860431	NO	0.957816	NO
ARCN1	1.21912	-1.06099	2.28011	0.000612261	lengthened	0.00489479	lengthened
ARF1	-0.0569474	0.370531	-0.427479	2.10482e-17	shortened	3.6822e-15	shortened
ARFGAP3	0.766178	0.143996	0.622182	0.00897104	lengthened	0.0398802	lengthened
ARFGEF1	-0.0444976	2.33133	-2.37583	1.69613e-05	shortened	0.000264099	shortened
ARFRP1	-0.603884	0.438047	-1.04193	2.16031e-06	shortened	4.46952e-05	shortened
ARG2	-0.611678	-0.741707	0.130029	0.637214	NO	0.806758	NO
ARGLU1	0.190553	1.27782	-1.08726	0.0410279	shortened	0.126116	NO
ARHGAP35	-0.0609857	-0.456914	0.395929	0.553471	NO	0.740785	NO
ARHGEF11	0.0910174	0.424441	-0.333424	0.76431	NO	0.900577	NO
ARHGEF39	-0.520692	0.25395	-0.774642	6.44237e-10	shortened	3.30338e-08	shortened
ARID3A	-0.164079	0.306948	-0.471027	0.255804	NO	0.457345	NO
ARIH2	-0.560557	-0.104054	-0.456502	0.133	NO	0.294741	NO
ARL1	0.0199343	-0.114004	0.133938	0.588246	NO	0.771065	NO
ARL10	-1.06099	1.20205	-2.26303	0.000319285	shortened	0.00286875	shortened
ARL15	0.148468	-1.0044	1.15287	0.0691094	NO	0.183346	NO
ARL2BP	-0.23137	-0.479051	0.247681	0.0707056	NO	0.186127	NO
ARL3	-1.0035	0.171188	-1.17469	0.00042542	shortened	0.0036779	shortened
ARL4A	-0.713062	-0.476023	-0.237039	0.824354	NO	0.935269	NO
ARL4D	-0.417551	0.904663	-1.32221	1.18076e-08	shortened	4.28243e-07	shortened
ARL6	0.145465	0.42934	-0.283875	0.685144	NO	0.840432	NO
ARL6IP5	-0.267437	0.839479	-1.10692	0.0709913	NO	0.186509	NO
ARMC10	0.709532	-0.802453	1.51199	0.00240158	lengthened	0.0145576	lengthened
ARMCX3	-1.38291	0.281902	-1.66482	0.0299644	shortened	0.100467	NO
ARMH3	-0.614729	-0.899235	0.284505	0.460065	NO	0.658121	NO
ARNT	-0.259531	0.766833	-1.02636	0.00942751	shortened	0.0411106	shortened
ARPC1A	-0.413657	-0.446877	0.0332195	0.928165	NO	1	NO
ARPC4	-0.364232	0.317526	-0.681758	0.00199259	shortened	0.0126623	shortened
ARPC5	-0.146846	-0.0203437	-0.126503	0.699364	NO	0.851374	NO
ARPIN	0.792173	0.67598	0.116193	0.853322	NO	0.954856	NO
ARPIN-AP3S2	0.00723253	0.291686	-0.284453	0.28971	NO	0.494887	NO
ARPP19	-0.716157	0.576444	-1.2926	2.84873e-09	shortened	1.25332e-07	shortened
ARRB1	-0.220766	1.07652	-1.29728	1.02697e-07	shortened	3.08507e-06	shortened
ARSA	0.326037	0.529252	-0.203214	0.659333	NO	0.822162	NO
ASAH1	0.323158	-0.260086	0.583244	0.0414582	lengthened	0.126979	NO
ASB1	-0.0318394	0.498442	-0.530281	0.0613543	NO	0.168173	NO
ASB3	-0.0495809	-0.211852	0.162271	0.492324	NO	0.689291	NO
ASCC1	0.770743	0.578246	0.192496	0.346726	NO	0.550247	NO
ASPHD2	-0.382914	-0.186517	-0.196397	0.834366	NO	0.942242	NO
ASPM	1.52398	-0.364378	1.88835	0.0153457	lengthened	0.0611936	NO
ASS1	0.873126	-0.575559	1.44869	0.0632445	NO	0.171928	NO
ASXL1	0.319759	-0.13292	0.452678	0.0146316	lengthened	0.0590428	NO
ASXL2	0.232746	0.23447	-0.00172468	1	NO	1	NO
ATAD1	-0.606954	-0.170464	-0.43649	0.060726	NO	0.166912	NO
ATAD5	0.326037	-1.47602	1.80206	0.0248568	lengthened	0.0875879	NO
ATF1	-0.165094	-0.632892	0.467798	0.191084	NO	0.374858	NO
ATF6	0.0919662	0.0623967	0.0295695	0.931524	NO	1	NO
ATF7	0.471621	0.813483	-0.341862	0.422825	NO	0.623132	NO
ATG10	-0.0120761	0.0459295	-0.0580056	0.887811	NO	0.972245	NO
ATG12	-0.044307	-0.780249	0.735942	0.00207152	lengthened	0.013022	lengthened
ATG13	-0.101916	0.341482	-0.443398	0.0293756	shortened	0.099276	NO
ATG16L2	1.45359	0.960709	0.492878	0.33016	NO	0.53306	NO
ATG3	0.0785981	0.415452	-0.336854	0.091031	NO	0.224297	NO
ATG5	-0.335161	-1.30199	0.966833	0.102025	NO	0.242381	NO
ATL1	-0.423556	-2.20783	1.78427	0.0459016	lengthened	0.135246	NO
ATL3	0.0794955	0.495408	-0.415912	0.245797	NO	0.44519	NO
ATMIN	-0.398021	-0.657089	0.259068	0.613119	NO	0.789127	NO
ATP11B	-0.22145	-0.511647	0.290197	0.615055	NO	0.79014	NO
ATP1B1	0.389676	1.35405	-0.964376	0.192095	NO	0.376344	NO
ATP1B3	-1.24156	-0.201163	-1.04039	0.0545391	NO	0.15477	NO
ATP23	-0.138988	-0.677657	0.538669	0.323749	NO	0.527867	NO
ATP2B4	0.143028	0.576444	-0.433416	0.430684	NO	0.630308	NO
ATP5MC3	-0.546413	0.25105	-0.797462	0.00486119	shortened	0.0251429	shortened
ATP5MJ	-0.310135	-0.075626	-0.234509	0.000808051	NO	0.00614615	NO
ATP5PB	-0.382475	-0.219352	-0.163122	0.0417399	NO	0.12771	NO
ATP5PF	-0.462603	-0.208902	-0.253701	0.00187763	NO	0.0120088	NO
ATP6V0A2	-0.201163	0.82037	-1.02153	0.0030493	shortened	0.0175408	shortened
ATP6V1A	-2.06099	0.301584	-2.36257	0.000459387	shortened	0.00391466	shortened
ATP6V1B2	-0.838593	1.10894	-1.94753	0.0024484	shortened	0.0147698	shortened
ATP6V1C1	-0.894336	-0.251245	-0.64309	0.00314756	shortened	0.0179327	shortened
ATP8B2	0.672369	-0.301994	0.974362	0.0184445	lengthened	0.0702354	NO
ATPAF1	0.0145045	0.309518	-0.295013	0.0737918	NO	0.191561	NO
ATPSCKMT	-1.25363	-0.539033	-0.714598	0.458125	NO	0.655661	NO
ATRX	-0.0609857	-0.334551	0.273565	0.515644	NO	0.710257	NO
ATXN1	0.98632	0.331332	0.654988	0.310444	NO	0.517461	NO
ATXN1L	0.354052	-0.414623	0.768674	0.352123	NO	0.556141	NO
ATXN7L1	0.832099	-0.253631	1.08573	0.253826	NO	0.454897	NO
AURKA	0.0225377	-0.611183	0.63372	0.099143	NO	0.239133	NO
AUTS2	0.573365	0.338622	0.234743	0.452707	NO	0.651356	NO
AVL9	-0.473534	0.683757	-1.15729	1.12284e-05	shortened	0.000186555	shortened
AZIN1	-0.186517	-0.249431	0.0629142	0.864635	NO	0.957816	NO
B3GALNT2	-0.402023	-0.461524	0.059501	1	NO	1	NO
B3GLCT	0.585377	-1.70144	2.28682	3.15413e-05	lengthened	0.000446685	lengthened
B4GALT6	0.00314464	-0.0609857	0.0641303	1	NO	1	NO
BACE2	0.888388	-1.30891	2.1973	0.00150309	lengthened	0.0100005	lengthened
BAG2	-1.14191	-0.229383	-0.912522	0.00332258	shortened	0.0187858	shortened
BAG4	0.976489	0.28415	0.692339	0.221818	NO	0.416061	NO
BAG5	-0.354485	-0.536324	0.181838	0.419606	NO	0.620233	NO
BAIAP2L1	0.523977	0.290487	0.23349	0.635076	NO	0.80611	NO
BATF3	-0.710799	0.356626	-1.06743	0.000248048	shortened	0.00234934	shortened
BBIP1	0.491555	0.202049	0.289507	0.788513	NO	0.917701	NO
BBS10	-0.981551	0.278501	-1.26005	0.00525305	shortened	0.0266143	shortened
BBX	-0.927719	-2.86834	1.94062	0.0156534	lengthened	0.0619058	NO
BCAS2	-0.63667	-1.81306	1.17639	0.000223121	lengthened	0.00218277	lengthened
BCAT1	-0.573798	0.354052	-0.92785	0.0217977	shortened	0.0796393	NO
BCL2L11	-0.283378	0.567046	-0.850424	0.0841111	NO	0.211272	NO
BCL2L2-PABPN1	-0.557923	-0.114925	-0.442999	0.0712276	NO	0.1868	NO
BCORL1	-0.206036	-0.584548	0.378512	0.355821	NO	0.559301	NO
BDH2	-0.398021	0.433779	-0.8318	0.102397	NO	0.242846	NO
BEX3	0.617086	-0.645948	1.26303	0.211477	NO	0.40342	NO
BFAR	0.777263	1.21912	-0.441859	0.456826	NO	0.654117	NO
BID	-0.0989535	-0.0464374	-0.0525162	0.856188	NO	0.956798	NO
BIRC5	0.191935	0.220621	-0.0286862	0.894994	NO	0.977133	NO
BIRC6	-0.747828	-0.54009	-0.207738	0.365401	NO	0.569224	NO
BLOC1S2	-0.713062	-0.679896	-0.0331669	1	NO	1	NO
BLOC1S4	-0.039612	0.227553	-0.267165	0.340679	NO	0.544246	NO
BMP2	0.523977	0.964252	-0.440275	0.364927	NO	0.569224	NO
BMP6	-0.157201	0.172213	-0.329414	0.529842	NO	0.720838	NO
BMP7	0.466644	-0.923482	1.39013	0.000819356	lengthened	0.00621623	lengthened
BMPR1A	0.140648	0.0239032	0.116745	0.84807	NO	0.951759	NO
BNIP1	0.247137	0.367858	-0.120721	0.863156	NO	0.957816	NO
BNIP2	-1.3158	-0.149342	-1.16646	0.000396694	shortened	0.00344962	shortened
BNIP3	0.206948	0.65608	-0.449133	0.132676	NO	0.294461	NO
BORA	-0.273979	-1.26508	0.991098	0.00462222	lengthened	0.0241975	lengthened
BORCS5	0.0765178	0.0305127	0.0460052	0.911597	NO	0.989449	NO
BORCS7	-0.356442	-0.859352	0.50291	0.327969	NO	0.530674	NO
BORCS8	0.521779	0.231369	0.29041	0.170013	NO	0.347744	NO
BPGM	-0.861677	0.695743	-1.55742	0.000976824	shortened	0.00715536	shortened
BPHL	0.324304	0.138323	0.185981	0.746173	NO	0.889426	NO
BPTF	0.301584	-0.497085	0.798669	0.342875	NO	0.545883	NO
BRAP	-0.143448	-0.158084	0.0146365	1	NO	1	NO
BRAT1	0.239059	0.172811	0.0662478	0.72273	NO	0.871613	NO
BRD3	-1.35049	-0.143448	-1.20704	0.133374	NO	0.295007	NO
BRI3BP	-0.476023	-0.350492	-0.125531	1	NO	1	NO
BRK1	-0.269572	0.409584	-0.679156	0.00218986	shortened	0.013571	shortened
BRSK2	0.268322	0.235631	0.0326906	1	NO	1	NO
BRWD3	0.412945	-0.157201	0.570147	0.423876	NO	0.62355	NO
BSG	0.0282356	0.0355223	-0.00728666	1	NO	1	NO
BTBD1	-1.79795	-0.868341	-0.929611	0.355135	NO	0.559301	NO
BTBD7	-0.0609857	0.0544915	-0.115477	1	NO	1	NO
BTBD9	-0.116127	-0.0609857	-0.0551416	1	NO	1	NO
BTF3L4	-0.506861	-0.349933	-0.156928	0.319937	NO	0.525668	NO
BUB1	-0.277797	-0.884108	0.606311	0.417864	NO	0.619197	NO
BUD23	-0.58968	0.260942	-0.850622	0.00246645	shortened	0.0148486	shortened
C11orf24	-0.598642	-0.215829	-0.382814	0.157869	NO	0.331419	NO
C11orf58	-0.978524	-0.382914	-0.59561	0.0434514	shortened	0.130662	NO
C12orf43	-0.542112	-0.253631	-0.288482	0.425469	NO	0.62517	NO
C12orf73	-0.137337	-0.195079	0.057742	0.820223	NO	0.934973	NO
C14orf93	0.978543	-0.473426	1.45197	0.00115101	lengthened	0.00818922	lengthened
C15orf40	0.67598	-0.0609857	0.736966	0.348182	NO	0.551675	NO
C17orf100	0.67598	0.150518	0.525461	0.372575	NO	0.576492	NO
C17orf80	-1.33107	-0.645948	-0.685127	0.343285	NO	0.546243	NO
C18orf21	-0.376673	-0.148449	-0.228224	0.587874	NO	0.771065	NO
C18orf54	0.260942	-0.576907	0.837849	0.0697365	NO	0.184076	NO
C19orf12	-0.295451	-0.152778	-0.142673	0.712127	NO	0.863361	NO
C19orf25	-0.225215	0.210042	-0.435257	0.000631554	shortened	0.0050355	shortened
C1GALT1C1	-0.537424	-0.567946	0.0305219	1	NO	1	NO
C1orf112	-0.819978	-0.740466	-0.0795118	0.835957	NO	0.943147	NO
C1orf198	0.497505	-0.0609857	0.55849	0.486126	NO	0.682596	NO
C1orf21	0.302451	0.0352296	0.267221	0.578913	NO	0.763466	NO
C1orf43	-0.0908562	0.322343	-0.413199	0.198858	NO	0.385531	NO
C1orf50	-1.98699	0.765865	-2.75285	4.5327e-08	shortened	1.46524e-06	shortened
C1orf52	-0.0502858	0.431718	-0.482004	0.0126677	shortened	0.0523084	NO
C2orf49	0.404678	0.157655	0.247023	0.735002	NO	0.881054	NO
C2orf68	0.079192	0.660298	-0.581106	0.0234801	shortened	0.0838163	NO
C2orf74	0.617086	-1.64595	2.26303	0.0126989	lengthened	0.0523084	NO
C4orf3	-0.587055	-0.281616	-0.305439	0.327437	NO	0.530211	NO
C5orf22	-0.522566	-0.56951	0.046944	0.924934	NO	0.999547	NO
C6orf120	-0.20435	-0.630477	0.426127	0.129922	NO	0.290141	NO
C6orf62	0.317526	0.301584	0.0159415	1	NO	1	NO
C6orf89	-0.426167	0.365829	-0.791996	2.14536e-05	shortened	0.000322238	shortened
C7orf25	0.823537	0.120853	0.702684	0.26549	NO	0.467752	NO
C8orf33	0.177458	-0.194698	0.372156	0.000753618	lengthened	0.0057843	lengthened
C8orf88	-0.175678	-0.804972	0.629294	7.79437e-07	lengthened	1.79693e-05	lengthened
CA11	-0.126574	0.742872	-0.869446	0.0313843	shortened	0.103708	NO
CA2	0.859046	0.924659	-0.065613	0.822844	NO	0.935269	NO
CA5B	-0.572486	0.270858	-0.843344	0.00764169	shortened	0.0356213	shortened
CAAP1	1.16141	-0.258925	1.42033	0.0794746	NO	0.202188	NO
CABLES1	-0.711146	-0.330172	-0.380974	0.115066	NO	0.26466	NO
CABLES2	-0.620413	-1.32847	0.708053	0.252792	NO	0.453441	NO
CACFD1	0.843437	0.518028	0.325409	0.32637	NO	0.529239	NO
CACYBP	-0.624253	-0.308913	-0.31534	0.250975	NO	0.451459	NO
CAD	0.0123875	0.380782	-0.368395	0.0845288	NO	0.211785	NO
CADPS2	0.862393	-1.13138	1.99377	0.000103856	lengthened	0.00118332	lengthened
CALCOCO1	0.981659	0.689036	0.292623	0.522604	NO	0.714586	NO
CALCOCO2	0.169498	-0.249542	0.41904	0.0562228	NO	0.15834	NO
CALM1	0.542787	0.384425	0.158361	0.593922	NO	0.775197	NO
CALM2	-0.333445	-0.33662	0.00317502	1	NO	1	NO
CALM3	-0.0524742	0.232928	-0.285402	0.0139054	shortened	0.0564954	NO
CAMK1D	1.63089	1.00314	0.627747	0.320181	NO	0.525668	NO
CAMKV	0.114101	0.0302496	0.0838515	0.897634	NO	0.979066	NO
CAMSAP1	0.939014	1.05931	-0.120294	1	NO	1	NO
CAMSAP2	-0.167901	-1.22573	1.05783	0.000599821	lengthened	0.00482127	lengthened
CAND1	-0.190144	-0.421249	0.231105	0.0784703	NO	0.200318	NO
CAPN7	-0.868341	-0.253631	-0.61471	0.468576	NO	0.668046	NO
CAPRIN1	0.882431	0.121878	0.760552	0.0900818	NO	0.222822	NO
CAPZA1	-0.0976275	-0.192981	0.0953537	0.640916	NO	0.810187	NO
CAPZA2	-0.215314	-0.468161	0.252847	0.405822	NO	0.610341	NO
CAPZB	-0.0366015	0.317526	-0.354127	0.0611858	NO	0.167866	NO
CASD1	-0.423556	-0.265344	-0.158212	1	NO	1	NO
CASKIN2	-0.201848	-1.28338	1.08153	0.159147	NO	0.332376	NO
CASP9	-0.655729	0.617086	-1.27282	0.0259894	shortened	0.0902948	NO
CAST	0.280523	0.316438	-0.0359147	0.888182	NO	0.972245	NO
CAV1	-0.450028	-0.575559	0.125531	1	NO	1	NO
CBWD1	-1.54641	-0.71585	-0.830562	0.333547	NO	0.53562	NO
CBX3	-0.307707	-0.0660971	-0.24161	0.0249089	NO	0.0876674	NO
CBX5	-0.17353	0.429118	-0.602648	1.00932e-05	shortened	0.000172513	shortened
CBX6	-0.612628	1.09968	-1.71231	1.00956e-35	shortened	7.50609e-33	shortened
CBX8	-0.645948	1.06455	-1.71049	0.113571	NO	0.262236	NO
CCAR1	-0.668668	0.0798768	-0.748545	0.161358	NO	0.335139	NO
CCDC102A	-1.20538	-0.499107	-0.706269	0.210894	NO	0.402825	NO
CCDC115	-0.470377	0.354052	-0.824428	0.136781	NO	0.299109	NO
CCDC127	-0.707349	-0.0962612	-0.611088	0.163316	NO	0.338233	NO
CCDC134	0.0544915	2.30639	-2.25189	4.0688e-11	shortened	2.5746e-09	shortened
CCDC14	-0.626674	0.055828	-0.682502	0.00017186	shortened	0.00179337	shortened
CCDC15	-0.253631	0.432054	-0.685685	0.564808	NO	0.750554	NO
CCDC171	-0.476023	-0.520417	0.0443941	1	NO	1	NO
CCDC174	-1.06099	0.895946	-1.95693	0.0363383	shortened	0.116455	NO
CCDC25	-0.134986	-0.501558	0.366572	0.582179	NO	0.766785	NO
CCDC28A	1.44151	0.366436	1.07508	0.216416	NO	0.40995	NO
CCDC47	-0.934193	-0.353395	-0.580798	0.000515448	shortened	0.00425817	shortened
CCDC50	-0.452411	0.610133	-1.06254	9.05653e-05	shortened	0.00104802	shortened
CCDC59	-0.739058	1.02148	-1.76053	0.0161535	shortened	0.0633781	NO
CCDC71L	-1.06099	0.379587	-1.44057	0.0738191	NO	0.191561	NO
CCDC8	-0.767254	0.24067	-1.00792	0.0385342	shortened	0.121786	NO
CCDC82	-0.481094	-0.148449	-0.332646	0.465707	NO	0.664956	NO
CCDC85C	-0.316243	0.56978	-0.886023	0.0708317	NO	0.186254	NO
CCDC88A	-0.857452	-0.452411	-0.405042	0.372762	NO	0.576492	NO
CCDC9	0.459846	0.550242	-0.090396	0.822958	NO	0.935269	NO
CCDC93	-0.343385	0.0765178	-0.419903	0.406497	NO	0.610567	NO
CCDC97	0.506699	0.576444	-0.0697454	1	NO	1	NO
CCNB1	-0.207616	0.2669	-0.474516	2.16808e-06	shortened	4.46952e-05	shortened
CCND1	0.0282816	1.09102	-1.06274	0.00172967	shortened	0.0112561	shortened
CCNJ	0.29919	-1.56349	1.86268	0.0124271	lengthened	0.0515455	NO
CCNJL	-0.0609857	1.42444	-1.48543	0.104531	NO	0.246335	NO
CCNK	-0.432954	0.526546	-0.959501	0.000114178	shortened	0.00126704	shortened
CCNL2	-0.0324165	0.481869	-0.514286	0.0040264	shortened	0.0214982	shortened
CCNT2	-0.0035002	0.0214765	-0.0249767	1	NO	1	NO
CCNY	-0.125526	-0.149272	0.0237463	0.906957	NO	0.985852	NO
CCPG1	0.523977	0.436514	0.0874628	1	NO	1	NO
CCSAP	0.369649	-0.27249	0.642138	0.306905	NO	0.51335	NO
CCT2	-0.296364	-0.32402	0.0276563	1	NO	1	NO
CCT5	-0.146384	-0.133954	-0.0124305	0.859313	NO	0.957816	NO
CCT6A	-0.252731	-0.48082	0.228089	1.85166e-05	NO	0.000283857	NO
CD109	-0.532291	-0.423556	-0.108736	1	NO	1	NO
CD164	0.493603	-0.563486	1.05709	0.0397064	lengthened	0.124171	NO
CD2AP	-0.508445	-0.771479	0.263034	0.831508	NO	0.940268	NO
CD2BP2	-0.486912	-0.063075	-0.423836	0.00181326	shortened	0.0116472	shortened
CD47	-1.34109	-0.311794	-1.0293	0.0426213	shortened	0.129343	NO
CD55	-0.707349	-0.356442	-0.350907	0.508056	NO	0.704739	NO
CD59	0.599599	-0.13164	0.731239	2.31979e-06	lengthened	4.69323e-05	lengthened
CD63	0.199593	0.0613535	0.13824	0.148499	NO	0.319071	NO
CDAN1	0.241577	-0.24541	0.486987	0.282993	NO	0.488113	NO
CDC27	-0.963688	-0.157788	-0.8059	0.000836376	shortened	0.00632921	shortened
CDC34	-0.246018	-0.543378	0.297361	0.305714	NO	0.512625	NO
CDC42	-0.321399	-0.973113	0.651714	0.000200263	lengthened	0.00202579	lengthened
CDC42BPA	0.441515	-0.526649	0.968164	0.122208	NO	0.276807	NO
CDC42EP2	-0.854535	0.38854	-1.24307	5.38841e-05	shortened	0.000676166	shortened
CDC42EP3	0.290487	-0.00653791	0.297025	0.558037	NO	0.745062	NO
CDC42SE1	-1.38291	0.905847	-2.28876	0.00456798	shortened	0.0239597	shortened
CDC73	-0.0903297	-0.317761	0.227431	0.440623	NO	0.639214	NO
CDCA2	1.26094	-0.198489	1.45943	0.00535971	lengthened	0.0270625	lengthened
CDCA4	0.123824	0.219122	-0.0952987	0.768513	NO	0.904131	NO
CDCA7	0.0944189	0.809731	-0.715312	1.1199e-05	shortened	0.000186555	shortened
CDH2	-0.0892194	0.787011	-0.876231	0.0132989	shortened	0.0545532	NO
CDK12	1.07652	-0.0609857	1.1375	0.264202	NO	0.466035	NO
CDK17	-0.119879	-0.908983	0.789103	0.128216	NO	0.287568	NO
CDK20	0.448028	1.0143	-0.566274	0.160744	NO	0.334647	NO
CDK4	0.260942	0.278707	-0.0177643	1	NO	1	NO
CDK5R1	-0.354717	-1.47602	1.12131	0.212451	NO	0.404433	NO
CDK6	0.401541	-0.476023	0.877564	0.0409734	lengthened	0.126116	NO
CDK9	1.52398	0.813483	0.710493	0.348945	NO	0.552023	NO
CDKN1B	0.00386545	0.0571957	-0.0533303	0.85372	NO	0.954856	NO
CDON	-0.476023	0.343405	-0.819428	0.128191	NO	0.287568	NO
CDS2	0.281902	-0.706933	0.988835	0.0028285	lengthened	0.0165265	lengthened
CEBPG	-0.894976	-0.300739	-0.594236	0.0513372	NO	0.147372	NO
CEBPZ	-0.645948	-0.567946	-0.0780025	1	NO	1	NO
CECR2	-1.06099	-0.306098	-0.754888	0.336225	NO	0.538964	NO
CELF2	-0.0609857	0.523977	-0.584963	0.69683	NO	0.85003	NO
CEMIP2	-0.0352226	-0.973523	0.9383	0.0577142	NO	0.161322	NO
CENPA	-1.30491	0.209103	-1.51401	0.000957709	shortened	0.00706756	shortened
CENPF	-1.38291	-0.279758	-1.10316	0.0331164	shortened	0.108208	NO
CENPH	-0.141906	-1.02446	0.882554	0.0740145	NO	0.191561	NO
CENPO	-0.255046	0.140648	-0.395695	0.0631542	NO	0.17184	NO
CENPS	-0.0760926	0.517188	-0.59328	0.0593087	NO	0.164845	NO
CENPU	-0.398487	0.983408	-1.3819	0.00315617	shortened	0.0179473	shortened
CEP120	-0.194252	-0.072301	-0.121951	0.792998	NO	0.920521	NO
CEP135	-0.72978	-1.06099	0.331206	0.699258	NO	0.851374	NO
CEP164	0.609446	-0.456914	1.06636	0.0405701	lengthened	0.125672	NO
CEP20	-0.701777	0.622541	-1.32432	1.62717e-07	shortened	4.60877e-06	shortened
CEP41	0.649508	0.317526	0.331982	0.579146	NO	0.763466	NO
CEP43	0.363512	-0.0512966	0.414809	0.0156154	lengthened	0.0618379	NO
CEP57	0.296566	0.0982967	0.19827	0.422508	NO	0.622974	NO
CEP57L1	0.422337	0.0321237	0.390213	0.263575	NO	0.465933	NO
CEPT1	-0.218777	0.175312	-0.394089	0.063719	NO	0.172747	NO
CERCAM	-0.719949	0.639454	-1.3594	0.00520946	shortened	0.0264837	shortened
CERS6	-0.215634	-0.0345135	-0.18112	0.606138	NO	0.783082	NO
CES2	-0.32402	1.66484	-1.98886	0.0624669	NO	0.17075	NO
CFAP410	-1.44926	-0.207206	-1.24205	1.56879e-06	shortened	3.456e-05	shortened
CFL1	-0.336371	-0.0463307	-0.290041	4.84357e-06	shortened	9.23382e-05	shortened
CFL2	-0.622865	-1.84948	1.22662	0.0308154	lengthened	0.102741	NO
CHCHD1	-0.326447	-0.226361	-0.100086	0.655151	NO	0.821078	NO
CHCHD4	0.0659264	0.865014	-0.799087	0.229597	NO	0.425169	NO
CHCHD7	0.244517	0.482526	-0.23801	0.355864	NO	0.559301	NO
CHD1	0.576444	-1.38291	1.95936	0.0261108	lengthened	0.0905052	NO
CHD3	0.67598	0.270355	0.405625	0.0317299	lengthened	0.104501	NO
CHD4	0.296566	0.385578	-0.089012	0.801699	NO	0.926428	NO
CHD6	-0.416081	-0.22145	-0.19463	0.84495	NO	0.94969	NO
CHD7	-0.251317	0.0130149	-0.264332	0.306403	NO	0.512799	NO
CHMP1B	-0.023511	0.416336	-0.439847	0.291756	NO	0.496102	NO
CHMP2B	-1.60531	-1.70484	0.0995357	1	NO	1	NO
CHMP4A	-0.147619	-0.669795	0.522176	0.107661	NO	0.251718	NO
CHMP7	0.469529	-0.0165916	0.486121	0.622755	NO	0.795906	NO
CHPF2	1.06371	0.229986	0.833724	0.000257666	lengthened	0.00241593	lengthened
CHST12	0.546697	-0.154095	0.700792	0.130902	NO	0.291547	NO
CHST15	-0.362641	0.0874596	-0.450101	0.176791	NO	0.355963	NO
CHSY1	-0.36584	0.199077	-0.564917	0.171638	NO	0.349384	NO
CHTOP	-0.693656	0.0485447	-0.742201	2.98931e-11	shortened	1.9756e-09	shortened
CIAO1	0.0962761	0.694676	-0.5984	0.00140117	shortened	0.00947061	shortened
CIAPIN1	-0.193821	0.134271	-0.328092	0.0834037	NO	0.20985	NO
CIBAR1	0.099479	-0.233822	0.333301	0.572198	NO	0.759017	NO
CIP2A	-0.350492	-0.476023	0.125531	1	NO	1	NO
CIR1	-0.110739	-1.58036	1.46962	0.00343551	lengthened	0.0192415	lengthened
CISD1	0.0834042	0.108939	-0.0255351	1	NO	1	NO
CISD2	-0.292311	-1.15291	0.860597	0.0370499	lengthened	0.117973	NO
CISD3	-0.116942	0.841717	-0.958659	0.00157233	shortened	0.0103454	shortened
CIT	0.98964	0.67598	0.31366	0.763149	NO	0.899566	NO
CITED2	-0.0609857	-0.476023	0.415037	0.613437	NO	0.789127	NO
CKAP2	-0.86472	-0.597973	-0.266747	0.0483054	shortened	0.140705	NO
CLCN3	-0.432242	0.0292121	-0.461454	0.0943005	NO	0.230065	NO
CLCN5	-0.58968	-0.0609857	-0.528694	0.504976	NO	0.70112	NO
CLDN12	-0.0751996	-1.79795	1.72275	0.00257042	lengthened	0.0153195	lengthened
CLEC2D	-0.622865	0.099479	-0.722344	0.282105	NO	0.487212	NO
CLIP1	-0.718098	-1.28338	0.56528	0.32619	NO	0.529236	NO
CLK3	0.780317	1.02517	-0.244854	0.574284	NO	0.759885	NO
CLK4	0.0371947	-0.731678	0.768873	0.0385093	lengthened	0.121786	NO
CLMN	-1.32402	0.180022	-1.50404	0.0752072	NO	0.193316	NO
CLN5	-1.26118	-0.643166	-0.618017	0.00345778	shortened	0.019322	shortened
CLPB	-0.32402	0.0593085	-0.383329	0.137519	NO	0.300281	NO
CLSTN1	-0.025294	0.573902	-0.599196	2.41033e-05	shortened	0.000356633	shortened
CLUAP1	0.758442	-0.0609857	0.819428	0.211853	NO	0.40362	NO
CMBL	0.287537	-0.484793	0.77233	0.0223262	lengthened	0.0808794	NO
CMTM8	0.103645	0.803359	-0.699714	0.0538585	NO	0.15353	NO
CNBP	0.167871	-0.0707372	0.238608	2.83951e-10	NO	1.56383e-08	NO
CNNM2	-0.608473	0.297468	-0.905942	0.151999	NO	0.323583	NO
CNNM3	0.30441	0.181089	0.123321	0.578478	NO	0.763466	NO
CNOT2	-0.685477	-0.476023	-0.209453	1	NO	1	NO
CNOT6	-0.772073	0.273433	-1.04551	0.00151052	shortened	0.0100274	shortened
CNOT7	-1.33017	-0.3772	-0.952972	2.06818e-07	shortened	5.49175e-06	shortened
CNOT9	-0.458321	-0.258023	-0.200299	0.658148	NO	0.821864	NO
CNTFR	0.0858557	1.10894	-1.02308	0.00446769	shortened	0.0235167	shortened
CNTLN	-1.5915	-0.0609857	-1.53051	0.0358701	shortened	0.115203	NO
CNTNAP2	-0.0382656	0.690194	-0.728459	0.0219803	shortened	0.0802079	NO
COA4	-0.609879	-0.629962	0.0200836	0.896586	NO	0.978513	NO
COA7	-0.158283	0.338421	-0.496704	0.00588793	shortened	0.0290875	shortened
COBL	-0.253631	-0.988836	0.735205	0.0985133	NO	0.238	NO
COG5	-0.206036	-0.613527	0.407491	0.479257	NO	0.675959	NO
COL13A1	0.280051	1.11959	-0.839535	0.10123	NO	0.241965	NO
COL18A1	0.474804	-0.0979799	0.572784	0.00799727	lengthened	0.0367035	lengthened
COL25A1	0.62707	0.326037	0.301033	0.81203	NO	0.933144	NO
COL4A5	-0.768805	-0.260295	-0.50851	0.381004	NO	0.584376	NO
COL5A1	0.337564	0.599528	-0.261964	0.526091	NO	0.716967	NO
COL6A1	0.579859	0.632353	-0.0524941	0.874608	NO	0.964353	NO
COL9A3	0.910445	-0.0609857	0.971431	0.168663	NO	0.345352	NO
COMMD2	-0.783205	-0.0895548	-0.69365	0.033174	shortened	0.108208	NO
COMMD8	0.202049	-0.927719	1.12977	0.057296	NO	0.160601	NO
COMMD9	0.0765178	-1.36055	1.43706	0.0695878	NO	0.184076	NO
COMT	-0.283378	-0.0609857	-0.222392	0.741222	NO	0.885299	NO
COPG2	0.167283	0.882431	-0.715147	0.314429	NO	0.522118	NO
COPS2	-0.302717	-0.341437	0.0387206	0.86221	NO	0.957816	NO
COPS6	0.939014	-0.178343	1.11736	7.77645e-09	lengthened	2.96502e-07	lengthened
COPS7A	-0.737197	-0.382914	-0.354283	0.445284	NO	0.643789	NO
COPS7B	0.424441	0.432554	-0.00811265	1	NO	1	NO
COPZ1	0.145086	0.572886	-0.4278	0.0543786	NO	0.154462	NO
COQ10B	-0.283378	0.348127	-0.631505	0.391369	NO	0.596657	NO
COQ3	0.552736	0.309155	0.243581	0.102038	NO	0.242381	NO
COQ7	0.0170168	-0.423556	0.440573	0.206387	NO	0.396253	NO
CORO1C	-0.715489	0.108485	-0.823974	0.00231946	shortened	0.0141936	shortened
CORO2A	0.161407	1.41295	-1.25154	0.00274244	shortened	0.0160868	shortened
CORO6	0.591091	1.56705	-0.975955	0.137857	NO	0.300797	NO
COX18	0.17034	0.232746	-0.0624057	1	NO	1	NO
COX19	-0.534917	-0.675961	0.141044	0.707515	NO	0.858837	NO
COX20	-0.645948	1.86501	-2.51096	0.00857851	shortened	0.0387267	shortened
CPD	-0.90426	-0.111317	-0.792943	0.00356003	shortened	0.0196794	shortened
CPE	-0.216503	-1.01704	0.800539	4.88631e-05	lengthened	0.000637363	lengthened
CPLANE1	0.787011	0.108939	0.678072	0.418167	NO	0.619337	NO
CPLANE2	0.427675	0.58056	-0.152886	0.786711	NO	0.917641	NO
CPNE3	0.154474	-0.241939	0.396413	0.00136973	lengthened	0.00935544	lengthened
CPOX	-0.0231837	0.939014	-0.962198	0.0556623	NO	0.157058	NO
CPSF2	-1.03589	-0.19223	-0.843664	0.00831781	shortened	0.0377091	shortened
CPSF7	-0.304752	0.0830246	-0.387776	0.0266794	shortened	0.0918341	NO
CRAMP1	0.625856	0.286938	0.338919	0.60038	NO	0.778687	NO
CREB3	0.487635	0.140648	0.346987	0.420206	NO	0.620811	NO
CREBBP	0.219122	0.219566	-0.000444248	1	NO	1	NO
CREBL2	0.546697	0.8719	-0.325203	0.680621	NO	0.837471	NO
CREG1	-0.887338	-0.039612	-0.847726	0.00723169	shortened	0.0341382	shortened
CRELD1	-1.38291	0.939014	-2.32193	0.00386815	shortened	0.0209542	shortened
CREM	0.639454	0.101567	0.537887	0.160797	NO	0.334647	NO
CRIP3	0.260942	-0.453303	0.714246	0.565624	NO	0.751302	NO
CRIPT	-1.01036	-0.584548	-0.425812	0.546972	NO	0.735395	NO
CRISPLD1	-0.967876	-0.0609857	-0.906891	0.387622	NO	0.592999	NO
CRK	-0.242593	-0.330874	0.0882813	0.783941	NO	0.917111	NO
CRKL	-0.166564	-0.538307	0.371743	0.0348399	lengthened	0.112501	NO
CRLS1	-0.949237	-0.932662	-0.0165757	1	NO	1	NO
CRNDE	0.288423	0.556992	-0.268569	0.204066	NO	0.393831	NO
CRNKL1	-0.780878	-0.27249	-0.508388	0.281132	NO	0.486097	NO
CRYZ	-0.645948	0.523977	-1.16993	0.176215	NO	0.355539	NO
CSE1L	-0.750129	-0.597967	-0.152162	0.101133	NO	0.241965	NO
CSK	-0.000103454	-0.201998	0.201895	0.0600438	NO	0.166577	NO
CSNK1A1	-0.306462	-0.00471748	-0.301744	0.198857	NO	0.385531	NO
CSNK1G3	-0.32402	0.185654	-0.509674	0.493724	NO	0.690332	NO
CSTF1	-0.242593	-0.524553	0.281961	0.282303	NO	0.487271	NO
CSTF2	0.787011	-0.809447	1.59646	0.00773601	lengthened	0.0358922	lengthened
CTBP2	1.02648	0.0120778	1.0144	0.135324	NO	0.297453	NO
CTDNEP1	-0.00641675	0.0805684	-0.0869852	0.756391	NO	0.894597	NO
CTDSP2	-0.263357	0.137141	-0.400499	0.0187442	shortened	0.0711037	NO
CTDSPL2	-0.295451	0.0170168	-0.312468	0.111746	NO	0.258626	NO
CTH	-0.865261	-0.227636	-0.637626	0.081118	NO	0.20584	NO
CTIF	0.0486388	-1.06099	1.10962	0.0965787	NO	0.234469	NO
CTNNA1	0.226112	0.277969	-0.051857	0.874638	NO	0.964353	NO
CTNNB1	-1.02663	0.649508	-1.67614	0.0040772	shortened	0.0216142	shortened
CTNNBIP1	0.0428501	0.802512	-0.759662	0.0248124	shortened	0.0875351	NO
CTNND1	1.35405	0.697308	0.656743	0.235597	NO	0.433636	NO
CTPS1	-0.00969098	-0.329398	0.319707	0.00894452	lengthened	0.0398219	lengthened
CTSB	0.237538	0.1559	0.0816375	0.67327	NO	0.83256	NO
CTTNBP2NL	0.453587	0.219122	0.234465	0.819027	NO	0.934705	NO
CTU1	0.0757724	-0.301663	0.377436	0.0124093	lengthened	0.0515438	NO
CUL1	-0.642096	0.161407	-0.803503	0.000213595	shortened	0.00211748	shortened
CUL4B	0.0252125	-0.42592	0.451132	0.000703741	lengthened	0.00549325	lengthened
CWC15	-2.09073	-0.511019	-1.57971	0.00115908	shortened	0.00820738	shortened
CWC25	-0.440479	0.184127	-0.624606	0.1488	NO	0.319286	NO
CYB5B	-0.391847	0.0134167	-0.405264	0.0020556	shortened	0.012984	shortened
CYB5D1	-0.470377	-0.292311	-0.178065	0.758315	NO	0.896084	NO
CYB5R1	0.444456	0.457481	-0.0130249	1	NO	1	NO
CYB5R3	1.36528	0.0910174	1.27426	0.0173423	lengthened	0.0669383	NO
CYCS	-0.703092	0.0313783	-0.73447	0.0126716	shortened	0.0523084	NO
CYP26B1	-0.119879	1.03212	-1.152	0.0337003	shortened	0.109775	NO
CYP2U1	0.453587	-1.06099	1.51457	0.125175	NO	0.28181	NO
CYP4V2	-0.212989	-0.130695	-0.0822941	0.820801	NO	0.935241	NO
CYRIB	-2.48725	-0.229108	-2.25814	4.28578e-05	shortened	0.00057936	shortened
DACT3	-0.382914	0.939014	-1.32193	0.125002	NO	0.281633	NO
DAG1	-0.432954	0.523977	-0.956931	0.366273	NO	0.569715	NO
DARS2	0.0739439	0.23078	-0.156837	0.606021	NO	0.783082	NO
DAZAP1	-0.23516	0.282793	-0.517953	7.08672e-06	shortened	0.000125077	shortened
DBNL	0.0587535	0.437468	-0.378714	0.0428419	shortened	0.129809	NO
DBP	0.349802	0.445974	-0.096172	0.875987	NO	0.964521	NO
DBR1	-1.27398	-1.10538	-0.1686	0.842763	NO	0.948572	NO
DBT	-0.0609857	0.0965556	-0.157541	0.864617	NO	0.957816	NO
DCAF10	0.791457	0.50838	0.283077	0.536794	NO	0.726626	NO
DCAF17	-0.178169	-0.601554	0.423385	0.371795	NO	0.575896	NO
DCAF5	-0.58036	0.787011	-1.36737	0.00730223	shortened	0.0343621	shortened
DCAF6	-0.415007	0.0631937	-0.478201	0.0386009	shortened	0.121867	NO
DCAF8	0.18196	0.0101584	0.171801	0.155768	NO	0.329021	NO
DCBLD2	-0.261898	-0.859352	0.597453	0.0818818	NO	0.207072	NO
DCK	-0.0609857	-0.0609857	-4.996e-16	1	NO	1	NO
DCLRE1B	-0.40494	0.391527	-0.796467	0.131188	NO	0.291762	NO
DCP2	-0.555346	-0.0975116	-0.457834	0.190681	NO	0.374314	NO
DCTD	0.698006	0.31341	0.384596	0.48112	NO	0.677487	NO
DCTN2	-0.529446	0.197179	-0.726625	3.30126e-09	shortened	1.39322e-07	shortened
DCTN4	0.0942925	0.108939	-0.0146468	1	NO	1	NO
DCTN6	0.250216	-0.314742	0.564958	0.15192	NO	0.323583	NO
DCTPP1	-0.154095	-0.118364	-0.0357315	0.759367	NO	0.89653	NO
DCUN1D1	-0.785351	0.0247442	-0.810095	0.0429422	shortened	0.129919	NO
DCUN1D4	-0.608473	0.310983	-0.919457	0.027495	shortened	0.0938807	NO
DDHD1	-0.267437	0.238575	-0.506011	0.599873	NO	0.778687	NO
DDRGK1	0.34619	-0.295558	0.641748	0.00263753	lengthened	0.015688	lengthened
DDX18	-0.288804	-0.2288	-0.0600039	0.545624	NO	0.734579	NO
DDX19A	-0.18931	0.762137	-0.951446	0.0169901	shortened	0.0657069	NO
DDX19B	-0.476023	-0.803828	0.327805	0.586474	NO	0.770784	NO
DDX20	0.0965556	-0.167901	0.264456	0.674823	NO	0.834132	NO
DDX31	1.0094	-0.23405	1.24345	0.035283	lengthened	0.113686	NO
DDX46	-0.540688	-0.324807	-0.215882	0.0470389	NO	0.13769	NO
DDX51	-0.186517	-0.015182	-0.171335	0.863369	NO	0.957816	NO
DDX52	-0.888039	-0.238903	-0.649136	0.00106674	shortened	0.00773774	shortened
DDX56	0.362226	-0.0944826	0.456708	0.165556	NO	0.341444	NO
DECR2	-0.296202	0.67598	-0.972182	0.0898614	NO	0.222521	NO
DEDD	0.419007	-1.06099	1.47999	0.00916625	lengthened	0.0403858	lengthened
DEK	-0.391003	-0.936487	0.545485	0.00264283	lengthened	0.0156882	lengthened
DENND11	0.67598	0.523977	0.152003	1	NO	1	NO
DENND4C	-0.0609857	-1.73906	1.67807	0.221998	NO	0.416061	NO
DENND6A	-0.103421	-0.749042	0.645621	0.205776	NO	0.395846	NO
DENR	-0.476023	-0.319298	-0.156726	0.403795	NO	0.609277	NO
DERL1	-0.023511	-0.739058	0.715547	0.044398	lengthened	0.132703	NO
DERL2	-0.304257	-0.0822805	-0.221976	0.374411	NO	0.57814	NO
DGKE	-0.786811	0.286938	-1.07375	0.156574	NO	0.329753	NO
DHCR7	-0.571401	0.469529	-1.04093	1.82632e-05	shortened	0.000281424	shortened
DHDDS	0.125427	1.28694	-1.16151	0.0433013	shortened	0.13051	NO
DHODH	-0.0609857	-0.205981	0.144995	0.717544	NO	0.867638	NO
DHTKD1	0.649508	1.57644	-0.926937	0.285531	NO	0.491133	NO
DHX34	0.0446245	0.207662	-0.163038	0.574094	NO	0.759885	NO
DHX37	-0.451877	-1.01444	0.562566	0.0309178	lengthened	0.102769	NO
DIMT1	0.82654	-0.476023	1.30256	0.221232	NO	0.41563	NO
DIPK1B	0.563647	0.102259	0.461388	0.000146254	lengthened	0.00154241	lengthened
DIS3	-0.36532	-0.645948	0.280628	0.159483	NO	0.332843	NO
DLAT	-0.0337642	-0.0933103	0.0595461	0.824571	NO	0.935269	NO
DLC1	-0.74281	0.523977	-1.26679	0.0742026	NO	0.191561	NO
DLD	-0.781368	0.104823	-0.886192	0.000235055	shortened	0.00227705	shortened
DLG1	-1.98436	-0.327061	-1.6573	5.13674e-06	shortened	9.60797e-05	shortened
DLG3	0.733072	0.883519	-0.150447	0.67959	NO	0.836894	NO
DLGAP4	0.0765178	-0.0786877	0.155206	0.616015	NO	0.790623	NO
DMAC2L	0.0933425	0.402961	-0.309619	0.550633	NO	0.738648	NO
DMWD	0.679628	-0.135624	0.815252	0.00407425	lengthened	0.0216142	lengthened
DMXL1	-0.797951	-0.398021	-0.399931	0.490389	NO	0.687932	NO
DNA2	-1.276	-1.64595	0.36995	0.789307	NO	0.917701	NO
DNAJA1	-1.27044	-1.35998	0.0895456	0.603545	NO	0.781429	NO
DNAJA2	-0.397856	-0.304543	-0.0933133	0.618292	NO	0.791903	NO
DNAJB1	-0.469385	-0.360546	-0.108839	0.616717	NO	0.790623	NO
DNAJB11	-0.380622	-0.288586	-0.0920356	0.620434	NO	0.79368	NO
DNAJB12	-0.415651	-0.323247	-0.0924038	0.66852	NO	0.829099	NO
DNAJB4	-1.78345	-0.899705	-0.883747	0.141958	NO	0.307713	NO
DNAJC10	0.398446	0.0910174	0.307429	0.294695	NO	0.500241	NO
DNAJC11	-0.428195	0.17348	-0.601674	0.159099	NO	0.332376	NO
DNAJC16	-0.534917	0.787011	-1.32193	0.0510552	NO	0.146845	NO
DNAJC18	0.0733154	1.14337	-1.07006	0.00812921	shortened	0.037044	shortened
DNAJC19	-0.668668	-0.717031	0.048363	1	NO	1	NO
DNAJC2	0.523977	-0.797951	1.32193	0.155706	NO	0.329021	NO
DNAJC21	-0.634171	-0.604992	-0.0291795	1	NO	1	NO
DNAJC3	0.939014	-1.04081	1.97982	0.000286323	lengthened	0.00261825	lengthened
DNASE2	-0.495973	0.213453	-0.709426	0.000893438	shortened	0.00660966	shortened
DNM1L	-0.386227	-0.403873	0.0176469	1	NO	1	NO
DNMT3A	0.85958	0.813483	0.0460964	1	NO	1	NO
DNPEP	-0.398021	0.498732	-0.896752	4.0484e-06	shortened	7.92102e-05	shortened
DONSON	-0.222953	0.03855	-0.261503	0.694971	NO	0.848807	NO
DPH3	-1.03674	0.0412644	-1.078	7.82918e-05	shortened	0.000923967	shortened
DPH6	0.523977	1.13166	-0.607683	0.473472	NO	0.672117	NO
DPM1	-0.44565	0.689036	-1.13469	0.0273628	shortened	0.0936442	NO
DPP8	-1.01036	-0.0158978	-0.994462	0.0173535	shortened	0.0669383	NO
DPY19L1	-1.59704	-0.184721	-1.41232	0.0169699	shortened	0.0657069	NO
DPYSL5	-0.497572	-0.300206	-0.197366	0.0871342	NO	0.216851	NO
DRAM1	0.523977	-0.448009	0.971986	0.386845	NO	0.592114	NO
DROSHA	-1.49395	0.711604	-2.20555	0.000139936	shortened	0.00148632	shortened
DSC2	-1.70484	-0.563486	-1.14136	0.180566	NO	0.360693	NO
DSC3	-0.329475	-0.494335	0.164861	0.514676	NO	0.709829	NO
DSCC1	-0.343129	-0.642382	0.299253	0.218805	NO	0.413421	NO
DSE	-0.0957511	0.391527	-0.487278	0.288605	NO	0.494319	NO
DSTN	-0.115363	-0.0394882	-0.0758745	0.433803	NO	0.633209	NO
DSTYK	-0.420067	2.50536	-2.92543	1.22248e-09	shortened	5.86394e-08	shortened
DTD2	0.124881	-0.279166	0.404047	0.155031	NO	0.328832	NO
DTL	0.202768	0.617086	-0.414318	0.0447202	shortened	0.133131	NO
DTNA	-0.743245	0.453587	-1.19683	0.000126074	shortened	0.00136344	shortened
DTWD1	0.00314464	0.222807	-0.219663	0.595919	NO	0.775988	NO
DUS2	0.085235	-0.497085	0.58232	0.24457	NO	0.443777	NO
DUSP1	-0.476023	0.099479	-0.575502	0.287224	NO	0.492905	NO
DUSP16	0.0278236	0.917641	-0.889817	0.0313383	shortened	0.103671	NO
DUSP3	0.370731	0.950791	-0.580061	0.0280464	shortened	0.095544	NO
DUSP8	-0.992599	-0.566221	-0.426378	0.130494	NO	0.291139	NO
DUT	-0.136537	-0.0183414	-0.118195	0.688247	NO	0.842324	NO
DYM	-0.382914	-0.838593	0.455679	0.743136	NO	0.886873	NO
DYNC1I2	-0.186517	0.424441	-0.610958	0.280821	NO	0.486057	NO
DYNC1LI1	-0.676975	-0.435684	-0.241291	0.268099	NO	0.471504	NO
DYNC2H1	-0.72625	-0.392192	-0.334058	0.411085	NO	0.613738	NO
DYNLT1	0.294109	-0.0609857	0.355095	0.417161	NO	0.618484	NO
DYNLT3	-0.283072	0.0819723	-0.365044	0.0151408	shortened	0.0606396	NO
DYRK2	0.41964	0.546697	-0.127057	0.86432	NO	0.957816	NO
DYRK3	-0.32402	-0.156143	-0.167877	0.661953	NO	0.824738	NO
DZIP1	-0.313752	0.0321237	-0.345875	0.520739	NO	0.713019	NO
E2F1	-0.0737643	0.114101	-0.187865	0.316828	NO	0.52395	NO
E2F3	-0.701443	-1.30199	0.60055	0.365434	NO	0.569224	NO
EAPP	-0.0856478	-0.202438	0.11679	0.604819	NO	0.782398	NO
EARS2	0.164434	-0.486292	0.650726	0.025017	lengthened	0.0878401	NO
EBAG9	1.13166	0.0722808	1.05938	0.220703	NO	0.415259	NO
EBF3	-0.300173	-0.186517	-0.113657	0.787253	NO	0.917641	NO
EBNA1BP2	-0.628354	-0.807229	0.178875	0.701103	NO	0.852444	NO
EBPL	-1.14845	0.90339	-2.05184	2.72479e-09	shortened	1.22781e-07	shortened
ECHDC1	-0.407436	-0.0183414	-0.389095	0.243549	NO	0.443277	NO
EDC3	-0.546413	0.491555	-1.03797	0.000481743	shortened	0.00404718	shortened
EDEM1	-0.739058	-0.32402	-0.415037	0.756527	NO	0.894597	NO
EEF1A1	-0.542112	0.560503	-1.10262	0.0741623	NO	0.191561	NO
EEF1AKNMT	0.125427	0.316381	-0.190954	0.682624	NO	0.838894	NO
EEF2K	0.0794955	1.97144	-1.89194	0.000175686	shortened	0.0018142	shortened
EEPD1	0.277816	0.780317	-0.5025	0.394548	NO	0.599584	NO
EFHD2	-0.169596	-0.72091	0.551314	0.0605876	NO	0.166912	NO
EGFLAM	1.81348	0.746369	1.06711	0.343472	NO	0.546248	NO
EGLN1	-0.0609857	-0.267437	0.206451	0.819046	NO	0.934705	NO
EGLN3	-0.131375	0.354052	-0.485427	0.51249	NO	0.707918	NO
EHBP1	-0.143448	0.0910174	-0.234465	1	NO	1	NO
EHD1	0.104532	-0.206416	0.310948	0.12167	NO	0.276007	NO
EHD4	-0.449256	-0.702532	0.253275	0.652609	NO	0.819481	NO
EID2B	0.907305	0.137961	0.769345	0.00906907	lengthened	0.0402558	lengthened
EIF1AX	-0.455265	0.149581	-0.604846	0.0406825	shortened	0.125672	NO
EIF2A	1.6939	-0.18128	1.87518	0.011934	lengthened	0.0502005	NO
EIF2AK1	0.0214765	0.753459	-0.731982	0.138778	NO	0.302362	NO
EIF2AK2	-1.19849	0.523977	-1.72247	0.0531359	NO	0.151964	NO
EIF2B3	-0.196739	-0.10446	-0.0922794	0.510212	NO	0.706082	NO
EIF2S2	-0.215232	-0.239876	0.024644	0.889146	NO	0.972534	NO
EIF2S3	0.0336512	0.674187	-0.640535	0.00720234	shortened	0.0340537	shortened
EIF3A	-0.463745	-0.27761	-0.186135	0.428342	NO	0.627532	NO
EIF3H	-0.435381	0.182057	-0.617438	0.0433053	shortened	0.13051	NO
EIF3M	-0.891061	0.301584	-1.19265	0.333512	NO	0.53562	NO
EIF4A1	-0.251069	0.151556	-0.402625	4.47021e-32	shortened	2.65888e-29	shortened
EIF4A2	0.815074	0.43049	0.384583	0.0186761	lengthened	0.0709356	NO
EIF4A3	-0.0500146	0.704549	-0.754564	0.100485	NO	0.241364	NO
EIF4B	0.202049	-0.0609857	0.263034	0.704263	NO	0.855937	NO
EIF4E	-0.528875	0.100377	-0.629252	0.00206347	shortened	0.0130016	shortened
EIF4E3	0.16529	0.28618	-0.12089	0.742098	NO	0.88599	NO
EIF4EBP2	0.0945643	-0.017204	0.111768	0.408478	NO	0.612305	NO
EIF4ENIF1	-0.279626	-1.17646	0.896837	0.320873	NO	0.525668	NO
EIF4G1	-0.139374	0.0997346	-0.239108	0.0666635	NO	0.178449	NO
EIF5	-0.476023	-0.436353	-0.0396701	0.81542	NO	0.933694	NO
EIF5A	0.228521	-0.141906	0.370427	0.518985	NO	0.712346	NO
EIF5A2	-1.11161	0.999556	-2.11117	0.000113609	shortened	0.00126544	shortened
ELAPOR2	-1.06099	0.112346	-1.17333	0.199636	NO	0.386787	NO
ELL	-0.556943	-0.868341	0.311397	0.604124	NO	0.781838	NO
ELL2	-1.64595	-0.0609857	-1.58496	0.0315638	shortened	0.104185	NO
ELOC	-0.97281	-0.469418	-0.503392	5.00159e-05	shortened	0.000646728	shortened
ELP1	-0.767254	-0.22145	-0.545804	0.305301	NO	0.512563	NO
ELP3	-0.101628	0.292651	-0.394279	0.300379	NO	0.507318	NO
EMC1	0.341113	0.482005	-0.140892	0.686419	NO	0.840432	NO
EMC10	-0.027698	0.722522	-0.75022	6.32383e-07	shortened	1.49262e-05	shortened
EMC7	0.235407	0.0061285	0.229279	0.57884	NO	0.763466	NO
EMC8	0.406407	0.719701	-0.313294	0.170372	NO	0.34783	NO
EML1	-0.125116	-1.1541	1.02898	0.0602891	NO	0.166912	NO
EN2	-1.06099	-0.577561	-0.483424	0.1612	NO	0.335139	NO
ENAH	-0.228713	0.0613498	-0.290063	0.287185	NO	0.492905	NO
ENDOD1	0.0645452	0.882431	-0.817886	0.180673	NO	0.360693	NO
ENGASE	0.710631	0.461855	0.248776	0.311093	NO	0.518024	NO
ENOSF1	1.10894	0.0576588	1.05128	0.0448022	lengthened	0.133242	NO
ENOX1	-0.32402	-0.5915	0.26748	1	NO	1	NO
ENTR1	-0.115832	-0.261683	0.145851	0.599428	NO	0.778687	NO
ENY2	-0.12327	-0.613667	0.490397	0.0680685	NO	0.181338	NO
EPB41L3	-0.253631	-0.815873	0.562242	0.395542	NO	0.600332	NO
EPC1	-1.18652	-0.739058	-0.447459	0.648516	NO	0.815512	NO
EPC2	0.0645452	-0.360546	0.425091	0.625277	NO	0.797415	NO
EPHA2	-0.334004	0.716622	-1.05063	0.212552	NO	0.404433	NO
EPHA4	-1.17646	1.90249	-3.07895	7.52109e-05	shortened	0.000891145	shortened
EPHB2	0.707689	-0.385712	1.0934	0.00707281	lengthened	0.0337092	lengthened
EPOR	1.48921	-0.154853	1.64406	0.000513929	lengthened	0.00425745	lengthened
EPPK1	1.15201	-0.613527	1.76553	0.00399004	lengthened	0.0213424	lengthened
EPS15	-0.0609857	0.0459295	-0.106915	1	NO	1	NO
ERBB2	-0.10538	0.0214765	-0.126856	0.787821	NO	0.917701	NO
ERCC2	0.35135	0.508295	-0.156946	0.206113	NO	0.395982	NO
ERCC6	-1.02034	0.301584	-1.32193	0.0135513	shortened	0.0555118	NO
ERGIC1	-0.322956	-0.130695	-0.192261	0.455594	NO	0.653141	NO
ERLEC1	-0.34729	-0.399788	0.0524977	0.901392	NO	0.981956	NO
ERLIN1	-1.334	-1.35049	0.0164881	1	NO	1	NO
ERLIN2	-0.113453	0.0765178	-0.189971	0.740624	NO	0.885296	NO
ERO1A	-0.790897	-0.0495809	-0.741316	0.00699435	shortened	0.0333888	shortened
ERO1B	-0.884108	0.939014	-1.82312	0.0452681	shortened	0.134225	NO
ERP44	0.0728701	-0.692408	0.765278	0.00354531	lengthened	0.0196619	lengthened
ESF1	-0.891061	-0.493945	-0.397116	0.623512	NO	0.796316	NO
ESRRB	0.567046	-0.908983	1.47603	0.0384133	lengthened	0.121662	NO
ESYT2	0.664476	-0.645948	1.31042	5.97576e-05	lengthened	0.000734376	lengthened
ETAA1	-0.785351	-0.160521	-0.62483	0.0116638	shortened	0.0493432	shortened
ETF1	-0.444379	-0.861783	0.417404	9.58146e-05	lengthened	0.00110217	lengthened
ETFA	-0.0609857	0.381958	-0.442943	0.138647	NO	0.3023	NO
ETNK1	-0.489829	0.0304373	-0.520266	0.0435196	shortened	0.130735	NO
EVC	-0.32402	1.52398	-1.848	0.129713	NO	0.29005	NO
EXD2	-0.283378	0.0965556	-0.379934	0.563658	NO	0.750188	NO
EXO1	-0.595322	-0.418142	-0.17718	0.658233	NO	0.821864	NO
EXOC2	-0.308913	0.0119937	-0.320907	0.167745	NO	0.344289	NO
EXOC5	-0.37067	-0.341094	-0.0295766	1	NO	1	NO
EXOC7	-0.162072	1.38832	-1.55039	2.48824e-05	shortened	0.000366338	shortened
EXOC8	0.328961	0.796995	-0.468034	0.438574	NO	0.637497	NO
EXOSC2	0.299058	0.316861	-0.0178035	0.937672	NO	1	NO
EXOSC8	-0.371326	-1.13138	0.760049	0.30386	NO	0.511131	NO
EYA1	2.20205	-0.149991	2.35204	0.00057888	lengthened	0.00469098	lengthened
EZH1	0.636986	0.386473	0.250512	0.444514	NO	0.643302	NO
EZR	-0.166412	0.0138291	-0.180241	0.227869	NO	0.423286	NO
F11R	0.533022	0.518028	0.0149944	1	NO	1	NO
FADS1	-0.17061	0.478173	-0.648783	0.12688	NO	0.285001	NO
FAF1	0.441515	0.178202	0.263313	0.697964	NO	0.850806	NO
FAM104A	-0.0570493	-0.29187	0.23482	0.280946	NO	0.486057	NO
FAM107B	-0.106019	-0.167901	0.0618815	0.907526	NO	0.98611	NO
FAM110A	-0.0410861	1.36965	-1.41073	0.000287884	shortened	0.00261825	shortened
FAM114A2	-1.45954	-0.168901	-1.29063	0.0234799	shortened	0.0838163	NO
FAM118A	0.236695	-1.68548	1.92217	0.000473228	lengthened	0.00398692	lengthened
FAM126A	-0.356442	0.689036	-1.04548	0.00951967	shortened	0.0414517	shortened
FAM133B	0.214649	-0.761425	0.976074	0.0271346	lengthened	0.0930775	NO
FAM136A	-0.0814498	0.306434	-0.387884	0.0087833	shortened	0.039399	shortened
FAM162A	-0.49162	-0.0609857	-0.430634	0.151929	NO	0.323583	NO
FAM177A1	0.294346	-0.253631	0.547976	0.0668861	NO	0.178884	NO
FAM199X	-0.191439	0.277011	-0.468449	0.00131596	shortened	0.00912278	shortened
FAM204A	0.0371947	0.415452	-0.378258	0.432418	NO	0.631946	NO
FAM210A	-0.393561	0.214649	-0.60821	0.321693	NO	0.525668	NO
FAM210B	0.473351	0.282159	0.191192	0.684186	NO	0.840119	NO
FAM227A	-1.13899	-0.698416	-0.440573	0.64415	NO	0.811738	NO
FAM241A	-0.785878	0.387604	-1.17348	8.01421e-05	shortened	0.000934677	shortened
FAM32A	-0.604607	-0.116839	-0.487768	0.108331	NO	0.252732	NO
FAM50B	-1.04188	-0.253631	-0.788246	0.146564	NO	0.315399	NO
FAM76A	0.146819	0.392447	-0.245628	0.359363	NO	0.563175	NO
FAM89A	0.409644	0.0858557	0.323788	0.54133	NO	0.731447	NO
FAM8A1	0.254516	-0.5915	0.846017	0.245153	NO	0.444293	NO
FAM98B	-0.219458	-0.619476	0.400018	0.0643007	NO	0.173788	NO
FANCA	0.918256	0.0854038	0.832852	0.0116182	lengthened	0.0492201	lengthened
FANCD2	0.243348	-1.08746	1.33081	0.000434986	lengthened	0.00373887	lengthened
FAR1	-0.00787436	-0.851532	0.843658	0.00777869	lengthened	0.036034	lengthened
FARP1	0.27022	0.567046	-0.296825	0.821572	NO	0.935269	NO
FASTKD1	-0.291283	-0.359953	0.0686693	0.828189	NO	0.937584	NO
FASTKD2	-0.626583	-0.580993	-0.0455901	1	NO	1	NO
FBRS	0.0535741	0.44425	-0.390676	0.321685	NO	0.525668	NO
FBXL20	0.523977	-0.575559	1.09954	0.145909	NO	0.314444	NO
FBXL4	0.698006	0.0321237	0.665882	0.455692	NO	0.653141	NO
FBXO21	-0.668668	0.00257943	-0.671248	0.146111	NO	0.314651	NO
FBXO22	0.964549	0.169498	0.795051	0.00252108	lengthened	0.0151163	lengthened
FBXO28	-0.523658	-0.962208	0.43855	0.0817677	NO	0.207072	NO
FBXO42	-0.015182	0.418182	-0.433364	0.400269	NO	0.605802	NO
FBXO44	0.220427	0.464945	-0.244518	0.355988	NO	0.559301	NO
FBXO8	0.177174	-0.350492	0.527666	0.61958	NO	0.793212	NO
FBXO9	-0.12327	-0.32402	0.20075	0.434724	NO	0.633759	NO
FBXW2	-0.539033	-0.569999	0.0309664	1	NO	1	NO
FBXW7	-0.191046	-0.456914	0.265868	0.631284	NO	0.803011	NO
FCF1	-1.10829	0.0613498	-1.16964	0.0162162	shortened	0.0635402	NO
FCHSD2	0.260942	-0.456914	0.717857	0.241443	NO	0.440793	NO
FDFT1	0.314653	0.475504	-0.160851	0.10835	NO	0.252732	NO
FDX1	-0.440758	-0.0685989	-0.372159	0.0394405	shortened	0.123716	NO
FDXACB1	-0.572885	0.0663936	-0.639278	0.0859964	NO	0.214378	NO
FEM1A	-1.45954	0.119587	-1.57912	0.0315993	shortened	0.104186	NO
FEM1B	-0.50126	-0.0711099	-0.430151	0.0241765	shortened	0.0859032	NO
FER	-0.673963	0.404678	-1.07864	0.0971499	NO	0.235231	NO
FERMT1	0.832099	0.0645452	0.767554	0.422276	NO	0.622974	NO
FEZ2	-0.36584	0.832099	-1.19794	0.134391	NO	0.29584	NO
FGF2	-2.54641	0.704549	-3.25096	1.61635e-05	shortened	0.00025434	shortened
FGFR1OP2	-0.158283	-0.030612	-0.127671	0.770324	NO	0.904865	NO
FGFRL1	0.329966	-0.414623	0.744589	0.135931	NO	0.297906	NO
FHIP1A	-0.797951	-0.212989	-0.584963	0.454669	NO	0.652914	NO
FHL1	0.23296	1.40398	-1.17102	1.88924e-06	shortened	4.07145e-05	shortened
FHL2	0.494533	0.404678	0.0898552	0.823498	NO	0.935269	NO
FIGNL1	-0.260923	-0.780878	0.519955	0.186529	NO	0.367864	NO
FIP1L1	-0.611183	-0.278015	-0.333168	0.426807	NO	0.625949	NO
FJX1	0.0170168	-0.908983	0.925999	0.103064	NO	0.244232	NO
FKBP2	-0.546413	-1.28338	0.736966	0.534442	NO	0.725436	NO
FKBP3	-0.232098	0.0204957	-0.252593	0.0342714	NO	0.111027	NO
FKBP4	-0.117569	0.0161104	-0.13368	0.268849	NO	0.471917	NO
FKBP7	0.787011	-0.0609857	0.847997	0.391418	NO	0.596657	NO
FKBP9	0.82654	0.691087	0.135453	0.871527	NO	0.962824	NO
FLNB	0.0494159	0.541359	-0.491943	2.44877e-07	shortened	6.33274e-06	shortened
FLYWCH2	0.354052	-0.230911	0.584963	0.722393	NO	0.871613	NO
FMNL2	0.11778	0.0421078	0.075672	0.888328	NO	0.972245	NO
FMR1	-0.0941526	-0.243189	0.149036	0.591576	NO	0.773339	NO
FOXF1	-0.689017	-0.416466	-0.272551	0.636889	NO	0.806758	NO
FOXK1	1.78336	1.30158	0.481779	0.421771	NO	0.622813	NO
FOXN3	0.716622	-0.476023	1.19265	0.219634	NO	0.414724	NO
FOXN4	-0.971718	0.832099	-1.80382	0.0208245	shortened	0.07703	NO
FOXO1	0.034592	-0.436495	0.471087	0.277944	NO	0.483961	NO
FOXO3	-0.530471	1.00314	-1.53362	0.0478305	shortened	0.139596	NO
FOXP1	-0.605306	0.66338	-1.26869	0.00697263	shortened	0.0333888	shortened
FOXRED2	0.192526	0.704549	-0.512023	0.000359872	shortened	0.00315711	shortened
FRAS1	-1.06099	-0.232597	-0.828389	0.278578	NO	0.484223	NO
FRAT1	0.23447	0.582529	-0.348059	0.443882	NO	0.642979	NO
FRS2	-1.92348	-1.99959	0.076103	1	NO	1	NO
FSTL1	-0.0609857	0.67598	-0.736966	0.320438	NO	0.525668	NO
FTO	-0.884108	0.698006	-1.58211	0.0331827	shortened	0.108208	NO
FUCA2	-1.22392	0.222142	-1.44607	2.02978e-22	shortened	6.70729e-20	shortened
FUNDC1	-0.935455	-0.258023	-0.677432	0.216288	NO	0.40995	NO
FUNDC2	0.354052	0.832099	-0.478047	0.728237	NO	0.876123	NO
FUT4	0.0784174	-1.32402	1.40244	0.122045	NO	0.276648	NO
FXN	-0.479938	-0.811958	0.33202	0.404082	NO	0.609402	NO
FXR1	0.0633641	-0.171498	0.234862	0.0107593	NO	0.0460881	NO
FYTTD1	-0.150253	-0.255158	0.104905	0.65841	NO	0.821864	NO
FZD5	-0.0225115	-0.0609857	0.0384741	1	NO	1	NO
FZD7	2.13166	1.11735	1.01431	0.170523	NO	0.34783	NO
FZR1	-0.351957	0.0930917	-0.445049	0.00174777	shortened	0.0113491	shortened
G2E3	0.00314464	-1.21626	1.21941	0.00112878	lengthened	0.00808916	lengthened
G3BP1	-0.442386	-0.690705	0.248319	0.118747	NO	0.270617	NO
GAB1	-0.0609857	0.0544915	-0.115477	1	NO	1	NO
GALNT2	-0.0609857	1.20205	-1.26303	0.438437	NO	0.637497	NO
GAPVD1	-0.266222	-0.219148	-0.0470744	0.698541	NO	0.85107	NO
GAR1	-0.519143	0.0684656	-0.587609	0.000242175	shortened	0.00230105	shortened
GAREM1	-0.382914	0.460967	-0.843881	0.318392	NO	0.525179	NO
GAS8	-0.72841	0.895575	-1.62399	0.000747911	shortened	0.00576241	shortened
GASK1A	0.210316	-1.98699	2.1973	0.00744721	lengthened	0.0348239	lengthened
GATA2	-0.523418	0.493603	-1.01702	0.000111962	shortened	0.0012565	shortened
GATA6	0.262803	0.202049	0.060754	0.852713	NO	0.954856	NO
GATAD1	-0.687527	0.720285	-1.40781	1.15268e-07	shortened	3.36445e-06	shortened
GATAD2A	-0.765923	0.732823	-1.49875	2.12793e-29	shortened	1.05474e-26	shortened
GATAD2B	-0.350492	0.0544915	-0.404984	0.473908	NO	0.672117	NO
GATC	0.185325	-0.577561	0.762887	0.00390014	lengthened	0.0210509	lengthened
GATD1	-0.0489129	0.252753	-0.301666	0.167483	NO	0.343989	NO
GCFC2	-0.187619	-0.635824	0.448205	0.0215076	lengthened	0.0788702	NO
GCLC	-0.885899	-0.0609857	-0.824913	0.0300623	shortened	0.100682	NO
GCN1	-0.24385	0.0343924	-0.278242	0.471923	NO	0.671363	NO
GCSH	-1.06099	-0.739058	-0.321928	0.609908	NO	0.785904	NO
GDAP2	0.439443	0.209976	0.229468	0.554257	NO	0.741502	NO
GDE1	-0.760249	-0.617379	-0.142869	0.264131	NO	0.466035	NO
GDF11	-0.121107	-0.0957511	-0.0253556	1	NO	1	NO
GDPGP1	-0.524933	0.813483	-1.33842	0.109999	NO	0.255376	NO
GEMIN2	0.34237	1.74637	-1.404	0.0137052	shortened	0.05605	NO
GEMIN4	-0.141156	-0.391356	0.2502	0.370253	NO	0.574404	NO
GEMIN5	0.265243	-0.0807039	0.345946	0.116445	NO	0.266647	NO
GEMIN8	-0.316825	-0.00851828	-0.308306	0.308399	NO	0.51498	NO
GEN1	-0.167901	-1.1541	0.986194	0.215045	NO	0.40865	NO
GET4	-0.40757	-0.649671	0.242101	0.18215	NO	0.362108	NO
GFER	0.191201	0.586937	-0.395735	0.0945765	NO	0.230361	NO
GFPT1	-0.185792	0.0363115	-0.222104	0.553263	NO	0.740785	NO
GGA2	-0.233822	0.544735	-0.778558	8.16524e-09	shortened	3.07385e-07	shortened
GGA3	0.219122	0.0170168	0.202105	0.532087	NO	0.722899	NO
GGACT	1.23857	3.21912	-1.98055	0.000866113	shortened	0.00648351	shortened
GGCX	-0.499107	0.0627497	-0.561856	0.0636998	NO	0.172747	NO
GID4	1.01248	1.52398	-0.5115	0.290752	NO	0.495413	NO
GID8	-0.594964	0.205447	-0.800412	2.79777e-05	shortened	0.00040196	shortened
GIGYF2	-0.481829	-0.450235	-0.0315943	0.928119	NO	1	NO
GINM1	1.8321	-0.083012	1.91511	0.00302192	lengthened	0.017417	lengthened
GINS4	0.544735	-1.06099	1.60572	0.0428623	lengthened	0.129809	NO
GLCCI1	-0.513498	0.424441	-0.937939	0.349027	NO	0.552023	NO
GLE1	-0.82652	-0.314742	-0.511778	0.220895	NO	0.415259	NO
GLG1	0.466752	-0.0496704	0.516422	0.018634	lengthened	0.0708665	NO
GLI3	-0.136935	-0.0609857	-0.0759489	1	NO	1	NO
GLIPR2	1.24714	0.98964	0.257496	0.73057	NO	0.87751	NO
GLO1	-0.640143	0.659397	-1.29954	5.2028e-11	shortened	3.22357e-09	shortened
GLRX5	-0.159759	-0.406015	0.246256	4.23776e-05	NO	0.000576419	NO
GLUD1	0.0683916	-0.114757	0.183149	0.494111	NO	0.690548	NO
GLUL	0.253174	0.645495	-0.39232	3.57074e-06	shortened	7.0327e-05	shortened
GMCL1	-0.949954	-0.665057	-0.284897	0.552968	NO	0.740785	NO
GMEB1	-0.0838861	0.0130149	-0.096901	0.865064	NO	0.957816	NO
GMEB2	-0.444772	0.709532	-1.1543	0.0159043	shortened	0.0627314	NO
GMFB	-0.498391	-0.520417	0.0220263	1	NO	1	NO
GMNN	-0.299521	-0.459518	0.159997	0.0739904	NO	0.191561	NO
GMPPB	0.762137	0.838973	-0.0768369	0.797115	NO	0.922508	NO
GMPS	-0.929196	0.0676565	-0.996852	0.000211388	shortened	0.00210962	shortened
GNA12	0.732563	0.465945	0.266619	0.72972	NO	0.876843	NO
GNA13	-1.61898	1.65522	-3.2742	2.17915e-06	shortened	4.46952e-05	shortened
GNAI1	-0.0609857	1.30158	-1.36257	0.14816	NO	0.318604	NO
GNAI3	-0.658548	-0.176094	-0.482454	0.0471124	shortened	0.13777	NO
GNAQ	-0.334004	-0.154095	-0.179909	0.85158	NO	0.95469	NO
GNG2	0.251605	-0.308913	0.560518	0.345984	NO	0.549363	NO
GNG4	-0.418798	0.213747	-0.632546	0.00056809	shortened	0.00461612	shortened
GNG7	-0.11298	1.01407	-1.12705	1.73358e-05	shortened	0.000268525	shortened
GNL3	-1.60988	-0.57118	-1.0387	0.0100589	shortened	0.043242	shortened
GNL3L	-0.747828	0.0834042	-0.831232	0.00340028	shortened	0.0191291	shortened
GNPNAT1	-0.430003	-0.440574	0.0105713	1	NO	1	NO
GNS	0.0333417	-0.771479	0.804821	0.0285334	lengthened	0.0969462	NO
GOLGA7	0.721423	0.0130149	0.708408	0.307486	NO	0.514032	NO
GOLGB1	-1.39091	-0.418103	-0.972803	3.45352e-06	shortened	6.84717e-05	shortened
GOLPH3L	-0.543378	0.65271	-1.19609	0.00567106	shortened	0.0282982	shortened
GOLT1B	-0.668316	-0.634977	-0.0333389	0.928858	NO	1	NO
GOPC	0.366436	-0.0609857	0.427421	0.382892	NO	0.58681	NO
GORASP2	0.0311325	0.134935	-0.103802	0.81437	NO	0.933694	NO
GOT1	0.339894	0.231465	0.108429	0.643394	NO	0.81113	NO
GPAT4	-0.144586	0.515515	-0.660101	0.0168232	shortened	0.0652312	NO
GPATCH1	0.662497	-0.0609857	0.723482	0.415694	NO	0.616904	NO
GPATCH11	-0.620413	-2.16532	1.54491	0.0266071	lengthened	0.0916912	NO
GPATCH2L	-0.708684	0.493603	-1.20229	0.00137284	shortened	0.00935544	shortened
GPBP1	-0.864294	-0.251264	-0.61303	0.000121572	shortened	0.00133416	shortened
GPBP1L1	0.377899	-0.308489	0.686387	0.0228785	lengthened	0.082238	NO
GPC4	0.575424	1.09948	-0.524055	0.156381	NO	0.329609	NO
GPCPD1	-0.59386	0.23447	-0.82833	0.0403211	shortened	0.125303	NO
GPD2	-1.50844	-0.831504	-0.676941	0.139964	NO	0.304501	NO
GPI	-0.264457	0.05473	-0.319187	0.000242075	shortened	0.00230105	shortened
GPN1	0.545672	0.141422	0.40425	0.188935	NO	0.371868	NO
GPR161	-0.164079	0.262852	-0.426931	0.190511	NO	0.374227	NO
GPR180	-0.766757	-0.283378	-0.483379	0.0228798	shortened	0.082238	NO
GPR27	0.555686	-0.771479	1.32716	0.0272059	lengthened	0.0932147	NO
GPRIN3	1.09102	0.939014	0.152003	0.816715	NO	0.933694	NO
GPT2	-0.578204	0.430614	-1.00882	2.11159e-07	shortened	5.55741e-06	shortened
GRB10	0.249614	0.350083	-0.100469	0.623879	NO	0.796316	NO
GRK3	0.441515	-0.143448	0.584963	0.393712	NO	0.598619	NO
GRK6	0.146942	0.473399	-0.326457	0.00135612	shortened	0.00929285	shortened
GRPEL1	-0.278484	0.348405	-0.626889	5.81467e-09	shortened	2.30571e-07	shortened
GRPEL2	-0.609879	0.662497	-1.27238	0.000879782	shortened	0.00655205	shortened
GRSF1	-0.546413	0.229039	-0.775452	1.51794e-09	shortened	7.16563e-08	shortened
GRWD1	-0.319549	0.164649	-0.484197	0.000680032	shortened	0.00533619	shortened
GSK3B	-0.283378	-0.868341	0.584963	0.286528	NO	0.492278	NO
GSKIP	-0.5915	-1.08565	0.494147	0.61676	NO	0.790623	NO
GSPT1	-0.708589	0.510556	-1.21915	3.80679e-16	shortened	4.71725e-14	shortened
GSTK1	0.399988	0.0554238	0.344564	0.132966	NO	0.294741	NO
GTF2A2	-1.38291	-0.32402	-1.05889	0.0235328	shortened	0.0838163	NO
GTF2B	0.317526	-1.61118	1.92871	0.0174324	lengthened	0.0671554	NO
GTF2E1	1.62707	-0.0315419	1.65861	0.00407116	lengthened	0.0216142	lengthened
GTF2E2	0.636452	0.322837	0.313615	0.380001	NO	0.58344	NO
GTF2F1	0.456863	-0.267437	0.724299	0.108039	NO	0.252401	NO
GTF2H5	-0.679896	-0.929741	0.249846	0.575192	NO	0.760276	NO
GTF3C1	0.531137	-0.320745	0.851882	0.000180948	lengthened	0.00185565	lengthened
GTF3C3	-0.10778	0.23078	-0.33856	0.358628	NO	0.562531	NO
GTPBP1	0.258293	1.14847	-0.890175	0.000562636	shortened	0.00458433	shortened
GTPBP10	-0.432954	-0.553467	0.120513	0.866522	NO	0.958362	NO
GTPBP4	-0.157201	-0.537424	0.380223	0.574385	NO	0.759885	NO
GTPBP8	-0.33363	-0.0989535	-0.234677	0.378578	NO	0.582465	NO
GUF1	-0.167901	-1.39659	1.22869	0.00890715	lengthened	0.0398219	lengthened
GXYLT1	-0.60481	0.398446	-1.00326	1.38713e-05	shortened	0.000226666	shortened
GXYLT2	0.606439	0.465945	0.140494	0.867276	NO	0.95884	NO
GYG2	0.0544915	-0.36584	0.420332	0.644957	NO	0.812221	NO
GZF1	-2.91343	0.214249	-3.12768	4.04771e-12	shortened	3.11905e-10	shortened
H2AZ1	-0.89204	-0.298269	-0.593771	4.21502e-07	shortened	1.03599e-05	shortened
H6PD	1.23857	0.555686	0.682889	0.300399	NO	0.507318	NO
HABP4	-0.237863	0.490102	-0.727965	5.19117e-05	shortened	0.000659957	shortened
HACD3	-0.400131	-0.33554	-0.0645913	0.447344	NO	0.646453	NO
HADH	-0.263151	0.879542	-1.14269	6.78992e-16	shortened	8.07729e-14	shortened
HADHA	0.421515	0.217847	0.203667	0.248167	NO	0.447564	NO
HADHB	-0.487584	0.334644	-0.822228	3.51568e-20	shortened	1.04556e-17	shortened
HAGH	-1.19849	0.174392	-1.37288	0.115432	NO	0.265092	NO
HAGHL	0.662007	0.805748	-0.143741	0.354437	NO	0.558826	NO
HAND1	0.439443	0.797838	-0.358395	0.30374	NO	0.511131	NO
HAUS2	-0.597487	-1.06099	0.463499	0.245062	NO	0.444293	NO
HAUS6	-0.341094	-0.82966	0.488567	0.51227	NO	0.707918	NO
HAUS8	-0.444314	0.0106753	-0.45499	0.310581	NO	0.517461	NO
HBS1L	-0.400856	-0.535262	0.134406	0.0652511	NO	0.175776	NO
HCCS	-0.511647	-0.482519	-0.0291282	1	NO	1	NO
HCN3	1.36786	0.27909	1.08877	0.0461953	lengthened	0.135756	NO
HDAC11	0.759465	0.0170168	0.742448	0.184936	NO	0.366421	NO
HDAC2	-0.551704	-0.546413	-0.00529187	0.969075	NO	1	NO
HDAC4	1.12344	-0.476023	1.59946	0.109754	NO	0.255037	NO
HDAC5	0.235996	-0.0609857	0.296982	0.682522	NO	0.838894	NO
HDGFL3	-0.68659	0.21799	-0.90458	0.00796211	shortened	0.0366553	shortened
HEATR1	-0.42586	-0.0195913	-0.406269	0.0223604	shortened	0.0808794	NO
HEATR6	-0.563486	1.55677	-2.12025	0.000710385	shortened	0.00553059	shortened
HEBP2	-0.761425	0.207503	-0.968929	0.0486285	shortened	0.141232	NO
HELLS	-0.908983	-0.423556	-0.485427	0.443668	NO	0.642979	NO
HES4	-0.595047	0.90002	-1.49507	8.87981e-16	shortened	9.9014e-14	shortened
HEXA	-0.010945	-0.144779	0.133834	0.606622	NO	0.783318	NO
HEY1	0.260942	1.19607	-0.935125	0.0296514	shortened	0.0997712	NO
HGSNAT	0.567046	1.47958	-0.912537	0.197847	NO	0.385077	NO
HIBCH	-0.95407	1.34782	-2.30189	4.59576e-05	shortened	0.00061017	shortened
HIF1AN	0.180791	-0.0439458	0.224737	0.0858898	NO	0.214292	NO
HIGD1A	-0.611986	-0.441108	-0.170878	0.0214118	NO	0.0786157	NO
HIKESHI	-0.411483	-0.614921	0.203438	0.616263	NO	0.790623	NO
HIPK3	1.20205	-0.0975116	1.29956	0.17947	NO	0.35955	NO
HIRIP3	0.893211	1.03016	-0.136952	0.863551	NO	0.957816	NO
HIVEP2	-0.546413	-0.908983	0.36257	1	NO	1	NO
HJURP	-0.232752	0.492466	-0.725218	0.00348792	shortened	0.0193889	shortened
HMG20A	0.0761643	0.175588	-0.0994241	0.514466	NO	0.709829	NO
HMGB1	-0.464735	-0.281333	-0.183402	0.0153782	NO	0.0611936	NO
HMGB2	0.0544915	0.156245	-0.101753	0.889897	NO	0.97264	NO
HMGB3	-0.496145	0.34119	-0.837334	6.70065e-09	shortened	2.62207e-07	shortened
HMGCR	-0.307626	-0.123047	-0.184579	0.563253	NO	0.750163	NO
HMGN2	-0.82652	0.354052	-1.18057	0.321633	NO	0.525668	NO
HMGN4	-0.249289	-0.283378	0.0340889	0.887203	NO	0.972245	NO
HMGN5	0.550944	-0.683722	1.23467	7.10759e-06	lengthened	0.000125077	lengthened
HNRNPA0	-0.529265	-0.0609857	-0.46828	0.0189722	shortened	0.0716026	NO
HNRNPAB	-0.45606	-0.24249	-0.21357	0.10112	NO	0.241965	NO
HNRNPC	-0.483677	-0.203628	-0.280049	0.0107704	shortened	0.0460881	shortened
HNRNPD	-0.117191	0.524424	-0.641615	5.16144e-18	shortened	9.59383e-16	shortened
HNRNPH1	-0.486292	0.469529	-0.955821	1.49114e-14	shortened	1.43053e-12	shortened
HNRNPH3	-0.382914	-0.0341441	-0.34877	0.0348821	shortened	0.112516	NO
HNRNPK	-0.141208	-0.0419847	-0.0992232	0.402809	NO	0.608448	NO
HNRNPU	-0.3291	-0.356896	0.0277962	0.819396	NO	0.934747	NO
HNRNPUL1	-0.0586322	0.385311	-0.443943	1.15392e-07	shortened	3.36445e-06	shortened
HOMER1	-0.567946	-0.771479	0.203533	0.750201	NO	0.891725	NO
HOOK1	-0.123527	0.202049	-0.325576	0.281486	NO	0.486427	NO
HOOK3	-0.48725	0.764985	-1.25224	0.006198	shortened	0.0302674	shortened
HOXA13	-0.501558	0.398446	-0.900004	0.155749	NO	0.329021	NO
HOXA4	0.0702588	1.36125	-1.29099	0.0210956	shortened	0.0776463	NO
HOXA9	0.0842773	0.759308	-0.675031	4.24465e-05	shortened	0.000576419	shortened
HOXC10	-0.723951	1.05091	-1.77486	0.00541797	shortened	0.0273102	shortened
HOXC11	-1.09341	0.972181	-2.06559	5.07061e-06	shortened	9.54889e-05	shortened
HOXC4	0.00928932	0.289257	-0.279967	0.00985772	shortened	0.0427061	shortened
HOXC9	-1.40891	0.51699	-1.9259	0.000588165	shortened	0.00474039	shortened
HOXD4	-0.448009	-0.113453	-0.334556	0.654765	NO	0.821078	NO
HPGD	-0.414623	-0.797951	0.383329	0.652774	NO	0.819481	NO
HPS5	-0.536324	-1.09493	0.558609	0.32124	NO	0.525668	NO
HS2ST1	-0.318783	-0.162467	-0.156316	0.560442	NO	0.747424	NO
HS3ST3A1	0.295158	-0.429853	0.725011	0.109204	NO	0.254126	NO
HSBP1	-0.58985	-0.195553	-0.394296	2.38942e-19	shortened	5.46625e-17	shortened
HSD17B4	-1.18497	0.0699084	-1.25488	7.29275e-05	shortened	0.000874542	shortened
HSDL1	-0.374144	0.447161	-0.821305	0.0192124	shortened	0.0722347	NO
HSDL2	-0.0609857	-0.216264	0.155278	0.867914	NO	0.959189	NO
HSP90AA1	-0.595024	-0.57236	-0.0226642	0.753372	NO	0.893654	NO
HSP90AB1	0.315519	0.2324	0.0831194	0.509108	NO	0.705539	NO
HSPA14	-0.868341	-0.877023	0.00868224	1	NO	1	NO
HSPA4	-0.227557	-0.011658	-0.215899	0.211743	NO	0.40362	NO
HSPA4L	-1.38291	-1.21853	-0.164387	0.758387	NO	0.896084	NO
HSPBP1	-0.397269	0.334943	-0.732212	7.73413e-10	shortened	3.89853e-08	shortened
HSPD1	0.0765178	-2.25363	2.33015	0.00826473	lengthened	0.0375257	lengthened
HTATIP2	-0.125116	-0.0270384	-0.0980777	1	NO	1	NO
HTATSF1	0.180022	0.0784174	0.101605	0.806904	NO	0.930472	NO
HTD2	-0.751301	1.36528	-2.11658	2.50214e-05	shortened	0.00036657	shortened
HTRA2	0.253525	-0.178409	0.431933	0.0655899	NO	0.176323	NO
HTT	1.14547	0.523977	0.621488	0.303624	NO	0.511131	NO
IBA57	0.0682973	1.10696	-1.03866	0.0137392	shortened	0.05605	NO
ICE2	-0.26262	-0.837943	0.575324	0.0123251	lengthened	0.051361	NO
ID3	0.222596	0.411083	-0.188487	0.620479	NO	0.79368	NO
IDE	-0.663022	-0.0395212	-0.623501	6.19269e-05	shortened	0.000748661	shortened
IDH3A	-0.311723	-0.256411	-0.0553117	0.748849	NO	0.891291	NO
IDI1	0.904249	2.48921	-1.58496	0.0139401	shortened	0.0565591	NO
IER3IP1	-0.00476969	-0.625484	0.620714	0.00308981	lengthened	0.0177054	lengthened
IER5	-0.645948	0.544735	-1.19068	0.140439	NO	0.305089	NO
IFFO2	0.175454	-0.645948	0.821403	0.20398	NO	0.393831	NO
IFIT5	-0.283378	0.328961	-0.612339	0.295988	NO	0.501577	NO
IFNAR1	-0.267437	-1.46308	1.19565	0.0309276	lengthened	0.102769	NO
IFRD1	-0.467183	-0.151894	-0.315289	0.126707	NO	0.284828	NO
IFT80	-0.131375	-0.0405216	-0.0908534	1	NO	1	NO
IGF2BP1	0.0012297	-0.0128914	0.0141211	1	NO	1	NO
IGF2R	-0.617379	-1.72395	1.10657	0.11612	NO	0.266261	NO
IGFLR1	0.453587	0.270858	0.18273	1	NO	1	NO
IKBKB	-0.167901	-0.455265	0.287364	0.600133	NO	0.778687	NO
IKZF5	-0.023511	-0.849482	0.825971	0.205079	NO	0.395017	NO
IL17RA	-0.442548	-0.178343	-0.264206	0.439355	NO	0.638321	NO
IL17RB	-0.0386179	1.30825	-1.34687	0.0137759	shortened	0.0561225	NO
ILDR2	-1.00852	-0.230911	-0.777608	0.130814	NO	0.291547	NO
IMP4	0.404501	-0.278199	0.6827	1.92284e-08	lengthened	6.49834e-07	lengthened
IMPA1	0.0910174	0.746369	-0.655352	0.537029	NO	0.726626	NO
IMPACT	0.0511247	1.12457	-1.07345	5.34684e-05	shortened	0.000673793	shortened
INCENP	0.327686	-0.311794	0.63948	0.000268426	lengthened	0.00248269	lengthened
INF2	-1.58455	-0.186517	-1.39803	0.0319303	shortened	0.104929	NO
ING1	-0.0869809	-0.608473	0.521493	0.192641	NO	0.376916	NO
INIP	-0.590356	0.310983	-0.901339	0.0818621	NO	0.207072	NO
INO80C	-0.392343	0.438585	-0.830929	0.0299564	shortened	0.100467	NO
INPP1	-0.226572	-0.546413	0.319841	0.665519	NO	0.82729	NO
INPP4A	0.0765178	-0.212989	0.289507	0.78917	NO	0.917701	NO
INPP5K	0.190553	-0.830866	1.02142	9.78077e-08	lengthened	2.96816e-06	lengthened
INPPL1	0.438312	0.545066	-0.106754	0.43404	NO	0.633209	NO
INSIG1	1.54551	1.07071	0.474802	5.28288e-05	lengthened	0.000668565	lengthened
INSIG2	0.317526	-1.2474	1.56492	0.00176083	lengthened	0.0113841	lengthened
INSR	1.82654	0.307882	1.51866	0.00376785	lengthened	0.0206364	lengthened
INTS12	0.161407	1.52398	-1.36257	0.178122	NO	0.357687	NO
INTS3	-0.868341	-0.119879	-0.748461	0.294539	NO	0.500241	NO
INTS7	-1.03862	-0.40525	-0.633368	0.0204955	shortened	0.0760417	NO
INTU	-0.964124	0.341773	-1.3059	4.80907e-05	shortened	0.000634212	shortened
INVS	0.221414	-0.949954	1.17137	0.00266247	lengthened	0.0157419	lengthened
IPO11	-0.575559	-0.0609857	-0.514573	0.586505	NO	0.770784	NO
IPO13	0.606439	0.010805	0.595634	0.246245	NO	0.445457	NO
IPO4	-0.739058	0.18294	-0.921997	0.375156	NO	0.578989	NO
IPO7	0.333986	-0.495563	0.82955	5.82001e-05	lengthened	0.000721197	lengthened
IQCB1	0.235996	-0.136537	0.372533	0.23736	NO	0.435209	NO
IQSEC1	0.131659	1.74637	-1.61471	0.00133211	shortened	0.00917557	shortened
IRAK4	-1.16052	0.363512	-1.52403	0.0549287	NO	0.155579	NO
IREB2	-0.581243	0.463475	-1.04472	9.78371e-06	shortened	0.000169167	shortened
IRS4	0.640861	2.13096	-1.4901	5.50127e-106	shortened	1.63608e-102	shortened
IRX3	0.664154	0.67598	-0.0118254	1	NO	1	NO
ISCA1	-0.400472	0.0576588	-0.458131	0.24376	NO	0.44339	NO
ISCA2	0.40614	0.482157	-0.0760163	0.902043	NO	0.982305	NO
ISCU	-0.483219	0.233462	-0.71668	0.0680429	NO	0.181338	NO
ISG20L2	-0.260295	-0.211011	-0.0492834	1	NO	1	NO
ISOC1	-0.0340186	1.68444	-1.71846	0.000342823	shortened	0.00303137	shortened
ISY1	0.0328812	0.451899	-0.419018	0.0750679	NO	0.193291	NO
ISYNA1	0.301033	0.654857	-0.353823	1.53387e-05	shortened	0.00024284	shortened
ITCH	0.276049	0.794624	-0.518575	0.29783	NO	0.504411	NO
ITFG1	0.499102	0.827983	-0.328881	0.318754	NO	0.525484	NO
ITGB1BP1	-1.2169	-0.823809	-0.393094	0.0914846	NO	0.22467	NO
ITM2B	-0.250918	0.399694	-0.650613	1.52269e-05	shortened	0.00024284	shortened
ITPR2	-3.03061	-1.09661	-1.934	0.00737848	shortened	0.0346114	shortened
ITPRIPL1	-0.710079	-0.116481	-0.593598	0.170708	NO	0.347968	NO
IVNS1ABP	-0.280353	-0.220781	-0.0595722	0.658275	NO	0.821864	NO
JADE2	-0.317325	0.860159	-1.17748	0.000678029	shortened	0.00533454	shortened
JAG2	0.104652	-0.15801	0.262662	0.207309	NO	0.397766	NO
JAGN1	-0.967876	-0.11702	-0.850857	0.101745	NO	0.242381	NO
JARID2	0.502282	-0.0165916	0.518873	0.239168	NO	0.437714	NO
JAZF1	1.03588	0.276049	0.759827	0.189345	NO	0.372428	NO
JCAD	-0.32402	1.62707	-1.95109	0.000439078	shortened	0.00376316	shortened
JMJD1C	-0.746877	-1.25893	0.512048	0.435844	NO	0.63477	NO
JMJD4	-0.0843182	0.462161	-0.546479	0.0120328	shortened	0.0505447	NO
JMJD8	0.451827	1.83713	-1.38531	7.49371e-05	shortened	0.000891145	shortened
JOSD1	-0.658227	-0.62358	-0.0346461	1	NO	1	NO
JPT1	-0.184482	-0.163599	-0.0208831	0.855678	NO	0.956686	NO
JUN	0.760382	0.0496584	0.710724	6.15108e-06	lengthened	0.000111545	lengthened
KAT6B	1.31753	1.44151	-0.123989	1	NO	1	NO
KAT8	-0.283045	0.464412	-0.747457	2.37914e-07	shortened	6.20664e-06	shortened
KATNA1	-0.442856	0.0884952	-0.531352	0.0512437	NO	0.147245	NO
KATNBL1	-0.275999	0.672369	-0.948367	0.0057385	shortened	0.028539	shortened
KBTBD2	-0.0609857	0.787011	-0.847997	0.392597	NO	0.598147	NO
KBTBD7	1.00314	-0.575559	1.5787	0.054318	NO	0.154438	NO
KCNC4	0.407401	0.781473	-0.374072	0.41048	NO	0.613451	NO
KCNG3	1.78701	-1.16052	2.94753	0.0026514	lengthened	0.0157077	lengthened
KCNJ11	1.10894	0.52873	0.580209	0.105132	NO	0.247361	NO
KCNJ8	-1.19849	0.228521	-1.42701	0.145828	NO	0.314444	NO
KCNK1	-0.967876	-0.206416	-0.76146	0.113786	NO	0.262529	NO
KCNN1	0.145465	0.449976	-0.304511	0.667923	NO	0.82905	NO
KCNQ5	-2.32402	-1.23091	-1.09311	0.262728	NO	0.465366	NO
KCTD12	1.21912	1.19258	0.0265436	0.872495	NO	0.963178	NO
KCTD15	-0.476023	-0.5915	0.115477	1	NO	1	NO
KCTD3	0.286938	1.70455	-1.41761	0.216838	NO	0.410227	NO
KCTD9	-0.476023	-0.645948	0.169925	0.769777	NO	0.904865	NO
KDELR1	0.424441	0.328426	0.0960151	1	NO	1	NO
KDELR2	-0.112788	0.0798768	-0.192665	0.155966	NO	0.329201	NO
KDM1B	-0.255633	-0.797951	0.542318	0.515482	NO	0.710257	NO
KDM2A	-0.0609857	-1.19849	1.1375	0.321471	NO	0.525668	NO
KDM2B	0.0408939	0.153753	-0.112859	0.792166	NO	0.919915	NO
KDM4A	-0.0375267	0.079192	-0.116719	0.749259	NO	0.891291	NO
KDM5A	0.331332	-0.526649	0.857981	0.142904	NO	0.309314	NO
KDM5B	0.548224	-0.298025	0.846249	0.00675955	lengthened	0.0326877	lengthened
KDM6A	-1.13138	0.571283	-1.70266	0.0220376	shortened	0.08022	NO
KDM7A	0.202049	0.44425	-0.242201	0.808057	NO	0.930472	NO
KDM8	0.763443	-0.131375	0.894818	0.100973	NO	0.241965	NO
KDSR	-0.555218	-0.382914	-0.172305	0.59147	NO	0.773339	NO
KHNYN	1.39845	0.514129	0.884317	0.0651591	NO	0.175687	NO
KIAA0753	-0.0609857	-0.645948	0.584963	0.491282	NO	0.688535	NO
KIAA0895L	0.823537	-0.295451	1.11899	0.160125	NO	0.333714	NO
KIAA0930	0.306172	-0.260208	0.56638	1.9103e-06	lengthened	4.08723e-05	lengthened
KIAA1549L	0.769089	-0.797951	1.56704	0.0456919	lengthened	0.135087	NO
KIAA1586	0.506055	0.983408	-0.477354	0.44083	NO	0.639214	NO
KIAA2013	-1.01518	0.434145	-1.44933	1.79816e-07	shortened	4.86157e-06	shortened
KIF11	-0.608473	-1.03297	0.424498	0.290347	NO	0.495405	NO
KIF15	-0.868341	-1.38291	0.514573	0.767819	NO	0.903996	NO
KIF18B	0.383799	-0.764593	1.14839	4.61843e-08	lengthened	1.4769e-06	lengthened
KIF1A	1.05685	1.21203	-0.155182	0.767069	NO	0.903471	NO
KIF20A	0.157015	-0.253631	0.410646	0.325727	NO	0.52912	NO
KIF26A	0.490206	0.693902	-0.203696	0.503734	NO	0.699722	NO
KIF2A	-0.849998	-1.6162	0.766203	0.00684271	lengthened	0.0329826	lengthened
KIF3C	0.567046	-0.267437	0.834482	0.157391	NO	0.330799	NO
KIF4A	0.180022	-0.258178	0.4382	0.252378	NO	0.452971	NO
KIF5B	0.0459295	0.131659	-0.0857299	1	NO	1	NO
KIRREL1	1.01116	1.23447	-0.223306	0.841736	NO	0.948228	NO
KLF11	0.458388	1.43087	-0.972479	0.0997238	NO	0.240145	NO
KLF12	-0.69134	0.0130149	-0.704355	0.0578491	NO	0.161322	NO
KLF3	-1.53492	-0.82652	-0.708396	0.415223	NO	0.616683	NO
KLHDC2	-1.01208	1.23275	-2.24482	4.07523e-06	shortened	7.92139e-05	shortened
KLHL24	0.962098	0.238575	0.723523	0.215932	NO	0.409816	NO
KLHL26	0.4085	-0.283378	0.691878	0.353049	NO	0.557308	NO
KLHL36	0.266179	0.842799	-0.57662	0.133477	NO	0.295007	NO
KLHL42	0.260942	0.145465	0.115477	0.863151	NO	0.957816	NO
KLHL8	0.354052	-0.229383	0.583435	0.0707209	NO	0.186127	NO
KLRG2	0.108251	-0.291283	0.399534	0.210711	NO	0.402734	NO
KMT2A	0.176054	1.83948	-1.66343	0.00296621	shortened	0.0171959	shortened
KMT2C	-0.261898	0.219122	-0.481021	0.205954	NO	0.395932	NO
KMT2D	1.01702	0.156606	0.860411	0.220762	NO	0.415259	NO
KNL1	-0.148449	-0.993872	0.845423	0.220194	NO	0.415042	NO
KNOP1	0.50933	0.269556	0.239774	0.321637	NO	0.525668	NO
KNSTRN	-0.945508	0.0222698	-0.967778	0.0759437	NO	0.194704	NO
KPNA1	-0.510512	-0.100394	-0.410117	0.0225215	shortened	0.0812853	NO
KPNA2	0.0996972	0.23447	-0.134773	0.316261	NO	0.523405	NO
KPNA3	0.939014	-1.78891	2.72792	0.000428216	lengthened	0.00369134	lengthened
KPNA4	-0.725118	-0.750386	0.0252672	0.9397	NO	1	NO
KPNA6	1.0094	0.144333	0.86507	0.0549274	NO	0.155579	NO
KPNB1	-0.966717	-0.523049	-0.443669	0.0164834	shortened	0.0641646	NO
KRAS	-1.77148	0.412945	-2.18442	0.00114863	shortened	0.00818922	shortened
KRBOX4	-0.771479	0.174502	-0.945981	0.0311517	shortened	0.103283	NO
KRI1	0.832099	-0.186517	1.01862	0.0462726	lengthened	0.135849	NO
KRIT1	-0.967876	2.13166	-3.09954	1.1579e-05	shortened	0.000190253	shortened
KRR1	-0.769382	-0.30444	-0.464942	0.00102469	shortened	0.00748751	shortened
L2HGDH	-0.752863	-0.786811	0.0339473	1	NO	1	NO
L3MBTL2	-0.211011	-0.286867	0.075856	0.796498	NO	0.922508	NO
LAMC1	0.535328	-0.0386673	0.573995	0.00035819	lengthened	0.00315165	lengthened
LAMTOR1	0.0667699	0.298557	-0.231787	0.435223	NO	0.634176	NO
LAMTOR3	0.286938	-1.98699	2.27392	0.00583333	lengthened	0.0289139	lengthened
LARP1	-0.476023	0.0834042	-0.559427	0.409314	NO	0.612631	NO
LARP4	-0.0609857	-1.84526	1.78427	0.00711227	lengthened	0.033843	lengthened
LARP4B	-0.868341	-0.22145	-0.64689	0.280215	NO	0.485358	NO
LARS1	-0.396693	-0.462348	0.065655	0.6536	NO	0.820171	NO
LARS2	-0.520417	0.0448829	-0.5653	0.203185	NO	0.392639	NO
LAYN	-0.739058	0.762137	-1.50119	0.0710785	NO	0.186573	NO
LDAH	-1.56349	-0.95407	-0.609416	0.74021	NO	0.885157	NO
LDHA	-0.231403	-0.212271	-0.019132	0.770383	NO	0.904865	NO
LDLR	-0.444314	2.02648	-2.47079	1.31838e-07	shortened	3.80667e-06	shortened
LEMD2	-0.563486	0.27671	-0.840196	0.0294933	shortened	0.0995609	NO
LETM1	0.0837494	0.0673384	0.016411	0.917327	NO	0.993493	NO
LGALSL	-0.306462	0.912542	-1.219	1.98162e-06	shortened	4.20954e-05	shortened
LHX4	-0.32402	1.21203	-1.53605	0.0216347	shortened	0.0792384	NO
LIFR	-0.0609857	1.10894	-1.16993	0.136182	NO	0.298091	NO
LIG3	1.09429	0.913019	0.181273	0.677802	NO	0.835731	NO
LIMK2	-0.897487	0.669828	-1.56731	0.00524312	shortened	0.0266093	shortened
LIN54	0.382621	0.591091	-0.20847	0.830905	NO	0.940209	NO
LIN7A	-0.301994	-0.408909	0.106915	1	NO	1	NO
LIN7C	-0.758059	0.698006	-1.45606	0.000180848	shortened	0.00185565	shortened
LMCD1	1.6939	1.16141	0.532495	0.74855	NO	0.891291	NO
LMF1	-1.58455	-1.06099	-0.523562	0.501129	NO	0.697698	NO
LNPK	-0.868341	-0.126574	-0.741767	0.110471	NO	0.25621	NO
LOC100421372	-0.155029	-1.09073	0.935704	0.015391	lengthened	0.0611936	NO
LOC150051	-1.06099	0.457481	-1.51847	0.0922723	NO	0.226231	NO
LOXL4	0.486502	1.21912	-0.73262	0.412829	NO	0.615416	NO
LPCAT2	-0.861048	0.386473	-1.24752	0.000343501	shortened	0.00303137	shortened
LPGAT1	-0.914596	0.161407	-1.076	0.0140259	shortened	0.0568298	NO
LRATD2	0.396696	1.31299	-0.916293	7.9266e-05	shortened	0.000931767	shortened
LRCH1	-0.82652	-0.32402	-0.5025	0.721904	NO	0.871613	NO
LRCH2	-0.750646	0.832099	-1.58274	0.00688373	shortened	0.0330731	shortened
LRCH3	0.190553	0.273433	-0.0828803	1	NO	1	NO
LRFN1	0.171675	-0.0238327	0.195508	0.616727	NO	0.790623	NO
LRIG2	0.438585	0.369002	0.0695832	0.88662	NO	0.972245	NO
LRP11	-0.533054	-0.108291	-0.424763	0.290061	NO	0.495201	NO
LRP6	-0.156143	-1.09661	0.940467	0.0663255	NO	0.177705	NO
LRPAP1	-0.198489	-0.181016	-0.0174728	0.948971	NO	1	NO
LRPPRC	-1.00257	-0.403587	-0.598982	0.00484337	shortened	0.0250944	shortened
LRRC1	-0.0609857	1.18694	-1.24793	0.0487486	shortened	0.141442	NO
LRRC14	0.0832505	0.752478	-0.669228	2.52331e-05	shortened	0.000367769	shortened
LRRC28	0.161407	0.50013	-0.338723	0.244087	NO	0.443443	NO
LRRC3	-1.07891	0.222186	-1.30109	0.000258661	shortened	0.00241593	shortened
LRRC49	0.976489	1.81348	-0.836994	0.320963	NO	0.525668	NO
LRRC51	0.72751	0.102513	0.624997	0.406084	NO	0.610341	NO
LRRC58	-0.520048	-0.776437	0.256389	0.025461	NO	0.0890836	NO
LRRFIP2	0.318251	0.365279	-0.047028	1	NO	1	NO
LSG1	0.295949	-0.340389	0.636338	0.0197923	lengthened	0.0742955	NO
LSM11	-0.125691	0.607393	-0.733084	0.0097793	shortened	0.0424579	shortened
LSM14A	1.35405	-0.0345135	1.38857	0.0283436	lengthened	0.096446	NO
LSM4	-0.118471	-0.361333	0.242862	0.151434	NO	0.323524	NO
LSM6	-0.771479	-0.341094	-0.430385	0.536422	NO	0.726626	NO
LSM8	-0.485484	-0.638531	0.153047	0.690165	NO	0.843977	NO
LTB4R	0.301584	-0.601554	0.903138	0.118452	NO	0.270151	NO
LTBP1	-0.165322	-0.230911	0.0655883	1	NO	1	NO
LTN1	-0.459535	0.8719	-1.33144	0.0704339	NO	0.185701	NO
LUC7L3	0.0984925	0.984508	-0.886016	1.44735e-08	shortened	5.12432e-07	shortened
LURAP1	1.85655	1.03212	0.824428	0.340137	NO	0.543853	NO
LUZP1	0.104074	-0.316586	0.42066	0.305954	NO	0.512625	NO
LY75-CD302	-0.676506	0.0321237	-0.708629	0.000779032	shortened	0.00594062	shortened
LYN	0.523977	0.224417	0.29956	0.696207	NO	0.849967	NO
LYRM2	-1.334	-1.31337	-0.0206313	1	NO	1	NO
LYSMD3	-0.236072	0.0765178	-0.31259	0.802925	NO	0.927339	NO
M6PR	-0.184134	-0.344779	0.160645	0.756526	NO	0.894597	NO
MACF1	-0.645948	1.26094	-1.90689	0.089513	NO	0.222028	NO
MACIR	0.350083	0.395393	-0.0453097	0.903787	NO	0.983234	NO
MACO1	0.171188	-0.454522	0.62571	0.00728509	lengthened	0.0343357	lengthened
MACROH2A2	1.43378	0.813483	0.620296	0.455925	NO	0.653141	NO
MAD2L1	0.0910174	-0.216683	0.307701	0.247299	NO	0.447093	NO
MAEA	-0.723591	-0.371326	-0.352265	0.177725	NO	0.357132	NO
MAGOHB	0.0834042	-0.212989	0.296393	0.784653	NO	0.917242	NO
MAGT1	-0.382914	-0.428717	0.0458037	0.905735	NO	0.984884	NO
MAK16	-0.911409	-0.209849	-0.70156	0.0726124	NO	0.189762	NO
MALT1	-0.017917	-0.393561	0.375644	0.257508	NO	0.459558	NO
MAN1A1	-0.96477	-0.0609857	-0.903785	0.0413102	shortened	0.126656	NO
MAN1A2	-0.371326	-0.575559	0.204233	1	NO	1	NO
MAN2A1	0.823537	-1.14587	1.96941	0.000323349	lengthened	0.0028965	lengthened
MAN2A2	-0.855402	0.646834	-1.50224	0.000213599	shortened	0.00211748	shortened
MAP1LC3B	0.347099	-0.133135	0.480235	0.022335	lengthened	0.0808794	NO
MAP2K4	-0.305458	-0.285546	-0.0199117	0.937404	NO	1	NO
MAP2K6	-1.28338	0.202049	-1.48543	0.0126672	shortened	0.0523084	NO
MAP3K2	-0.305223	-0.375859	0.0706365	0.787431	NO	0.917641	NO
MAP3K7	-0.698416	-1.14345	0.445032	0.35801	NO	0.562155	NO
MAP4	-0.309409	0.96501	-1.27442	2.21815e-12	shortened	1.83244e-10	shortened
MAP4K5	-0.866636	-0.308913	-0.557723	0.0825235	NO	0.20834	NO
MAP6D1	-0.601554	-0.389608	-0.211946	0.827898	NO	0.937584	NO
MAPK1	1.14547	0.617086	0.528379	0.211298	NO	0.403338	NO
MAPK14	0.108939	-0.106074	0.215013	0.476196	NO	0.672783	NO
MAPK1IP1L	-0.13237	-0.0266796	-0.105691	0.541063	NO	0.731419	NO
MAPK8	-0.160521	-0.455265	0.294743	0.301013	NO	0.507777	NO
MAPK9	-0.563486	0.260942	-0.824428	0.422446	NO	0.622974	NO
MAPKAPK3	0.575266	0.59506	-0.0197939	1	NO	1	NO
MARCHF5	-0.657353	0.498925	-1.15628	1.30831e-06	shortened	2.92551e-05	shortened
MARCHF6	0.554191	0.146208	0.407984	0.04806	lengthened	0.140128	NO
MARCHF9	-0.516665	1.77552	-2.29218	1.15782e-05	shortened	0.000190253	shortened
MARCKS	-0.0609857	-0.0984604	0.0374747	1	NO	1	NO
MARK1	-0.645948	-0.661378	0.01543	1	NO	1	NO
MARK3	-0.476023	0.381958	-0.857981	0.00992229	shortened	0.0428382	shortened
MARS1	0.208201	-0.24541	0.453611	0.468349	NO	0.668043	NO
MATR3	-0.128701	-0.185508	0.0568072	0.325469	NO	0.52912	NO
MAU2	-0.457408	1.45839	-1.9158	2.04023e-05	shortened	0.000308002	shortened
MB21D2	0.567046	-1.38291	1.94996	0.0305736	lengthened	0.102049	NO
MBD2	-0.537424	-0.0270384	-0.510385	0.247776	NO	0.447294	NO
MBNL3	-0.0609857	-1.93545	1.87447	0.0223819	lengthened	0.0808794	NO
MBTPS2	0.424441	0.00772705	0.416714	0.289526	NO	0.494857	NO
MCAT	-0.476023	1.02648	-1.5025	0.17911	NO	0.359186	NO
MCC	0.322343	-0.622865	0.945208	0.0637201	NO	0.172747	NO
MCFD2	-0.112887	-0.564167	0.45128	0.00190048	lengthened	0.0121288	lengthened
MCL1	-0.0775686	1.4085	-1.48607	0.0020563	shortened	0.012984	shortened
MCM10	-0.119879	-0.739058	0.619178	0.17283	NO	0.350852	NO
MCM4	-0.482315	-0.203623	-0.278692	0.0330503	shortened	0.108208	NO
MCMBP	-0.356442	-2.49395	2.1375	0.00791261	lengthened	0.0364839	lengthened
MCOLN2	1.02648	1.06455	-0.038068	1	NO	1	NO
MDFIC	-0.0609857	-1.56349	1.5025	0.161371	NO	0.335139	NO
MDH2	0.0199949	0.0367511	-0.0167562	0.883219	NO	0.969976	NO
MDM2	-0.359509	-0.999585	0.640076	0.0555933	NO	0.157013	NO
MDM4	0.256984	0.90054	-0.643556	0.154942	NO	0.328832	NO
ME1	-1.50844	1.18002	-2.68847	0.0002306	shortened	0.00224854	shortened
ME2	-1.26744	0.475614	-1.74305	0.000694669	shortened	0.0054367	shortened
MEA1	-0.0972362	-0.0296269	-0.0676093	0.545429	NO	0.734579	NO
MEAK7	0.0500456	0.823537	-0.773491	0.12469	NO	0.281356	NO
MED13	-0.520417	-0.414623	-0.105795	1	NO	1	NO
MED13L	-0.218527	0.131659	-0.350186	0.774368	NO	0.908138	NO
MED14	-0.233822	0.383316	-0.617139	0.0611682	NO	0.167866	NO
MED17	-0.212989	-0.0856478	-0.127341	1	NO	1	NO
MED18	-0.687768	0.00314464	-0.690913	0.175935	NO	0.355214	NO
MED21	-0.861677	-0.476023	-0.385654	0.43387	NO	0.633209	NO
MED28	-0.0412675	-0.317761	0.276494	0.0754494	NO	0.193604	NO
MED4	-0.802674	-0.712482	-0.0901918	0.78493	NO	0.917242	NO
MED6	-1.64595	-0.476023	-1.16993	0.150907	NO	0.323502	NO
MEF2A	-1.27671	0.562451	-1.83917	9.92601e-07	shortened	2.23636e-05	shortened
MEF2C	-1.32211	0.0239032	-1.34601	0.000466375	shortened	0.00395157	shortened
METAP1	0.549068	0.993462	-0.444394	0.5602	NO	0.747424	NO
METAP1D	-0.0385308	-0.797951	0.75942	0.06301	NO	0.171761	NO
METAP2	-0.0823593	0.0767168	-0.159076	0.588359	NO	0.771065	NO
METRNL	0.161407	-0.22253	0.383936	0.091184	NO	0.224302	NO
METTL1	1.10622	0.285572	0.820648	0.000290767	lengthened	0.00263641	lengthened
METTL14	-1.08407	-0.746475	-0.337594	0.382986	NO	0.58681	NO
METTL2B	-1.28338	-0.160521	-1.12286	0.195715	NO	0.381676	NO
METTL4	-0.0826808	0.0544915	-0.137172	1	NO	1	NO
METTL8	-0.26262	-0.203005	-0.0596149	1	NO	1	NO
MEX3A	0.57373	0.197547	0.376183	0.330757	NO	0.533306	NO
MEX3D	-0.04237	-1.56349	1.52112	0.0425699	lengthened	0.129342	NO
MFAP1	-0.344779	-0.303187	-0.0415921	0.914705	NO	0.992179	NO
MFAP3	-1.20071	-0.931703	-0.269008	0.509464	NO	0.705703	NO
MFF	0.62707	-0.0609857	0.688056	0.224046	NO	0.419328	NO
MFN1	0.155826	-0.194841	0.350667	0.408688	NO	0.612311	NO
MFSD4B	1.09102	1.76498	-0.673968	0.426579	NO	0.625949	NO
MFSD8	-0.942341	0.301584	-1.24393	0.000368247	shortened	0.00322108	shortened
MGA	-0.713062	1.48921	-2.20227	0.0093698	shortened	0.0409791	shortened
MGAT2	0.41032	0.287709	0.122611	0.749536	NO	0.891291	NO
MGME1	-0.797951	-0.167901	-0.63005	0.573041	NO	0.759796	NO
MGST3	0.0842915	0.219122	-0.134831	0.531836	NO	0.722889	NO
MIA3	-0.0953372	0.23447	-0.329807	0.518853	NO	0.712346	NO
MIB1	0.264255	0.265243	-0.000987403	1	NO	1	NO
MICOS10	0.153753	0.295158	-0.141405	0.762144	NO	0.898805	NO
MID1IP1	0.67598	0.219751	0.456229	0.165408	NO	0.341376	NO
MID2	-0.147142	2.10894	-2.25608	9.59857e-05	shortened	0.00110217	shortened
MIDN	2.23669	0.832099	1.4046	0.116607	NO	0.26676	NO
MIER1	-0.575559	-0.321221	-0.254337	0.444075	NO	0.642979	NO
MINDY3	0.561647	0.260942	0.300705	0.373881	NO	0.577622	NO
MIOS	0.591091	0.825358	-0.234267	0.792083	NO	0.919915	NO
MIS18BP1	-0.657822	-1.64595	0.988126	0.0402202	lengthened	0.125251	NO
MKI67	-0.365047	-0.980709	0.615662	4.97044e-05	lengthened	0.000645505	lengthened
MKRN2	0.523977	-0.908983	1.43296	0.1982	NO	0.385492	NO
MLEC	-1.06099	-0.267437	-0.793549	0.402839	NO	0.608448	NO
MLLT1	-0.273715	1.86101	-2.13473	6.90452e-12	shortened	5.0083e-10	shortened
MLLT11	0.0313783	0.67598	-0.644602	0.233789	NO	0.431053	NO
MLLT3	-0.090132	0.606439	-0.696571	0.208072	NO	0.398972	NO
MLLT6	0.453587	0.469529	-0.0159415	1	NO	1	NO
MMACHC	0.746369	0.808954	-0.0625845	0.888555	NO	0.972245	NO
MMUT	-1.24807	-0.815873	-0.432198	0.472228	NO	0.671363	NO
MND1	0.354052	-0.352449	0.7065	0.0373939	lengthened	0.118941	NO
MNS1	-0.797951	0.168496	-0.966447	0.097288	NO	0.235231	NO
MNT	0.888388	-0.122386	1.01077	0.0656812	NO	0.176323	NO
MOCOS	-0.476023	-0.1281	-0.347923	0.591181	NO	0.773339	NO
MOCS1	0.442	-0.0214573	0.463457	0.0388948	lengthened	0.122405	NO
MON2	-0.402023	0.813483	-1.21551	0.143513	NO	0.31018	NO
MORC2	0.334943	-0.448009	0.782952	0.0744572	NO	0.192052	NO
MORC4	-0.208543	0.365279	-0.573822	0.196663	NO	0.383023	NO
MORF4L1	-0.440834	0.0477391	-0.488573	0.0302417	shortened	0.101169	NO
MOV10	-0.228586	0.638148	-0.866733	0.000973244	shortened	0.00715536	shortened
MOXD1	0.354052	0.693902	-0.33985	0.634771	NO	0.806067	NO
MPHOSPH6	-1.10829	-1.17202	0.0637256	1	NO	1	NO
MPHOSPH8	-0.573048	-1.00209	0.429044	0.34716	NO	0.550641	NO
MPP2	0.180354	0.114101	0.0662526	0.897751	NO	0.979066	NO
MPP3	-0.567946	0.304011	-0.871957	0.0918567	NO	0.225398	NO
MPPE1	-0.489829	1.22852	-1.71835	0.0147608	shortened	0.0594834	NO
MPRIP	1.03855	0.433779	0.604771	0.248555	NO	0.44773	NO
MPZL1	-0.486292	0.174	-0.660292	0.00313181	shortened	0.0179116	shortened
MR1	-0.666707	0.202049	-0.868755	0.507279	NO	0.703988	NO
MRAS	-0.350492	2.17605	-2.52655	0.00600806	shortened	0.0295338	shortened
MRE11	-0.524933	0.466261	-0.991194	0.00355024	shortened	0.0196619	shortened
MREG	-0.942341	1.10894	-2.05128	0.00782034	shortened	0.0361144	shortened
MRFAP1	0.0987947	0.382621	-0.283826	0.236329	NO	0.434659	NO
MRFAP1L1	-0.32402	0.639454	-0.963474	0.465055	NO	0.664733	NO
MRGBP	-1.69842	0.0292121	-1.72763	2.81912e-07	shortened	7.22765e-06	shortened
MRM2	-0.318144	-0.308913	-0.00923033	1	NO	1	NO
MRPL14	-1.00584	-0.264438	-0.741407	2.03352e-05	shortened	0.000308002	shortened
MRPL17	-0.559055	-0.212608	-0.346447	0.0117353	shortened	0.049575	shortened
MRPL19	-0.301994	-0.399154	0.0971606	0.734255	NO	0.880513	NO
MRPL20	0.0242616	0.0254291	-0.00116747	1	NO	1	NO
MRPL30	0.448379	-0.628875	1.07725	7.39822e-05	lengthened	0.000883627	lengthened
MRPL42	0.060833	-0.51599	0.576823	0.0166369	lengthened	0.0645928	NO
MRPL44	-0.0525241	-0.952461	0.899937	0.000845643	lengthened	0.00636694	lengthened
MRPL45	0.424441	-1.35049	1.77493	0.0145338	lengthened	0.0587275	NO
MRPL47	-0.281432	-0.856786	0.575354	0.00238993	lengthened	0.0145576	lengthened
MRPL49	0.0459295	-0.831504	0.877433	0.0751326	NO	0.193291	NO
MRPL53	0.276049	-0.37067	0.646719	0.193327	NO	0.377515	NO
MRPL57	-0.547458	-0.0609857	-0.486473	0.167063	NO	0.343838	NO
MRPS10	-0.212119	-0.684422	0.472303	0.0183917	lengthened	0.0702141	NO
MRPS11	-1.14845	-0.179985	-0.968464	0.000234482	shortened	0.00227705	shortened
MRPS14	-0.476023	-0.230267	-0.245756	0.131264	NO	0.291762	NO
MRPS16	-0.11383	0.234652	-0.348483	1.93843e-16	shortened	2.62041e-14	shortened
MRPS17	-0.265	-0.604062	0.339063	0.179606	NO	0.35955	NO
MRPS18A	0.189127	0.160157	0.0289704	0.87324	NO	0.963642	NO
MRPS22	-0.482123	-1.17646	0.69434	0.0607032	NO	0.166912	NO
MRPS23	-0.773443	0.135906	-0.909349	9.73649e-10	shortened	4.82606e-08	shortened
MRPS25	0.0605763	-0.560804	0.62138	0.00610335	lengthened	0.0298542	lengthened
MRPS26	0.5803	0.010273	0.570027	0.0205318	lengthened	0.0760417	NO
MRPS35	-0.842806	-0.489829	-0.352977	0.400039	NO	0.605762	NO
MRPS6	-0.341458	-0.0967864	-0.244671	0.0304203	NO	0.101652	NO
MRPS7	-0.182882	-0.177471	-0.0054106	0.967408	NO	1	NO
MRRF	0.891709	-0.575559	1.46727	2.99055e-05	lengthened	0.000427591	lengthened
MRTO4	-0.527363	-0.445815	-0.0815481	0.313143	NO	0.520877	NO
MSANTD4	-0.306098	-1.64595	1.33985	0.0901326	NO	0.222822	NO
MSI1	0.939014	0.787011	0.152003	1	NO	1	NO
MSL2	0.623512	-0.476023	1.09954	0.00272433	lengthened	0.0160122	lengthened
MSRB1	-0.581818	0.123439	-0.705257	0.151314	NO	0.323524	NO
MTA2	-0.405057	0.708753	-1.11381	1.72879e-16	shortened	2.4483e-14	shortened
MTAP	-0.289804	-0.62577	0.335966	0.379656	NO	0.583212	NO
MTFR1	-0.374402	-0.0466304	-0.327772	0.236759	NO	0.434972	NO
MTFR1L	-0.181453	-0.222349	0.0408955	0.831139	NO	0.940209	NO
MTG1	-0.558891	0.0140277	-0.572919	0.00239463	shortened	0.0145576	shortened
MTHFD1L	-0.0170423	-0.398487	0.381444	0.0898139	NO	0.222521	NO
MTHFD2	-0.482699	-0.386676	-0.0960236	0.390396	NO	0.596016	NO
MTMR3	0.73738	0.683885	0.0534953	0.859562	NO	0.957816	NO
MTMR6	-0.536324	-0.0884664	-0.447857	0.224389	NO	0.419474	NO
MTMR9	-1.31305	0.919905	-2.23295	5.51558e-10	shortened	2.87778e-08	shortened
MTO1	-0.461524	-0.842466	0.380943	0.132556	NO	0.294414	NO
MTREX	-0.148449	-0.412829	0.264381	0.308911	NO	0.515545	NO
MTRFR	0.62707	-0.332288	0.959358	0.123653	NO	0.279442	NO
MTSS2	-0.390487	0.622541	-1.01303	0.00025914	shortened	0.00241593	shortened
MTX2	-0.0609857	-0.511647	0.450661	0.305255	NO	0.512563	NO
MXI1	0.845905	0.0170168	0.828888	0.269385	NO	0.472376	NO
MXRA7	-0.18931	-0.376488	0.187178	0.66566	NO	0.82729	NO
MYCBP	-0.618467	0.114298	-0.732766	0.00859436	shortened	0.0387267	shortened
MYCL	0.154743	0.469529	-0.314786	0.805788	NO	0.930285	NO
MYH10	0.110626	0.0417739	0.0688518	0.807875	NO	0.930472	NO
MYL12A	-0.414623	0.0755874	-0.49021	0.32255	NO	0.526489	NO
MYL12B	-0.58036	-0.0609857	-0.519374	0.0874134	NO	0.217183	NO
MYNN	-1.01208	-0.268581	-0.743495	0.0656912	NO	0.176323	NO
MYO10	-0.891061	-0.0742825	-0.816778	0.0857652	NO	0.214161	NO
MYO5A	-0.888805	-0.265805	-0.622999	0.114861	NO	0.264393	NO
MYO6	-1.03632	-0.172879	-0.863445	0.0129695	shortened	0.0532752	NO
MYO9A	-0.476023	-1.30891	0.83289	0.200683	NO	0.388562	NO
MYORG	0.515207	0.0910174	0.424189	0.315729	NO	0.523107	NO
MZT1	0.0852665	-0.0387899	0.124056	0.428774	NO	0.627856	NO
N4BP1	-0.195003	-0.613527	0.418524	0.480488	NO	0.676916	NO
N6AMT1	0.286938	0.360655	-0.0737169	0.826329	NO	0.936417	NO
NAA15	-0.501558	0.044131	-0.545689	0.0675767	NO	0.180407	NO
NAA20	0.523977	-0.0609857	0.584963	0.467415	NO	0.667031	NO
NAA25	-0.144817	-0.824327	0.679509	0.00185956	lengthened	0.0119188	lengthened
NAA30	0.406793	-0.567171	0.973964	0.00149038	lengthened	0.00996046	lengthened
NAA35	-1.37465	0.145465	-1.52011	0.00235955	shortened	0.0144093	shortened
NACC2	0.939014	0.523977	0.415037	0.64223	NO	0.810459	NO
NADK2	-0.0482746	-0.297426	0.249151	0.410114	NO	0.613451	NO
NAGA	1.061	-0.263479	1.32448	0.00699431	lengthened	0.0333888	lengthened
NAIF1	-0.0984604	0.386473	-0.484934	0.526153	NO	0.716967	NO
NAMPT	0.0222698	0.0702588	-0.047989	1	NO	1	NO
NANP	-1.19849	0.939014	-2.1375	0.00108837	shortened	0.00783735	shortened
NAPB	-0.243464	0.308248	-0.551712	0.224406	NO	0.419474	NO
NARF	-0.797951	-0.22145	-0.576501	0.101293	NO	0.241965	NO
NAT8L	-1.19849	0.600429	-1.79892	2.14366e-10	shortened	1.20288e-08	shortened
NAV1	0.216193	-0.704842	0.921035	0.000242127	lengthened	0.00230105	lengthened
NAXE	-0.0226729	0.139818	-0.162491	0.0459765	NO	0.135246	NO
NBR1	0.284883	0.376001	-0.0911174	0.588388	NO	0.771065	NO
NCAPG	-0.32402	-0.0769272	-0.247093	0.496577	NO	0.693017	NO
NCAPG2	-0.341094	0.0247442	-0.365838	0.518909	NO	0.712346	NO
NCBP1	-0.922009	0.687476	-1.60948	2.94677e-07	shortened	7.43627e-06	shortened
NCBP2	-0.326376	-0.448009	0.121633	0.5369	NO	0.726626	NO
NCBP3	0.270956	0.68001	-0.409054	0.0483838	shortened	0.140796	NO
NCK1	-0.176463	-1.38291	1.20645	0.175233	NO	0.354278	NO
NCKAP1	0.363512	0.658906	-0.295394	0.613618	NO	0.789127	NO
NCLN	0.016252	-0.64336	0.659612	3.18479e-09	lengthened	1.37269e-07	lengthened
NCOA1	0.424441	-0.797951	1.22239	0.247648	NO	0.447294	NO
NCOA6	-0.55369	-0.319904	-0.233786	0.380697	NO	0.584207	NO
NCOR1	0.177174	-0.26262	0.439794	0.360212	NO	0.564123	NO
NCS1	0.0368616	0.626736	-0.589875	0.0154385	shortened	0.0613005	NO
NDC1	-0.133135	0.556927	-0.690063	0.00106041	shortened	0.00771068	shortened
NDFIP2	0.0125433	-0.128018	0.140561	0.302129	NO	0.509371	NO
NDUFA2	0.447874	-0.00358338	0.451457	4.84082e-05	lengthened	0.000634212	lengthened
NDUFA3	1.17605	-0.0363236	1.21238	0.00473048	lengthened	0.0246815	lengthened
NDUFA5	0.0253809	0.220361	-0.19498	0.174763	NO	0.353808	NO
NDUFAF1	0.492093	0.13403	0.358062	0.23808	NO	0.43626	NO
NDUFAF5	-0.154095	-0.458321	0.304226	0.679279	NO	0.836858	NO
NDUFV3	0.0187415	-0.0781099	0.0968514	0.564711	NO	0.750554	NO
NECAB3	0.613438	0.482157	0.131282	0.798585	NO	0.923403	NO
NEDD4L	-0.203005	-0.219051	0.0160458	1	NO	1	NO
NEDD9	-0.891061	0.317526	-1.20859	0.24612	NO	0.445457	NO
NEFL	0.177801	0.176054	0.00174766	1	NO	1	NO
NEK4	-0.771479	0.610392	-1.38187	0.0456951	shortened	0.135087	NO
NEK6	-0.939424	0.157655	-1.09708	8.92134e-14	shortened	8.29127e-12	shortened
NEMF	-0.971718	-0.599852	-0.371867	0.451801	NO	0.650828	NO
NEMP1	-0.253631	-0.476023	0.222392	0.821088	NO	0.935241	NO
NEO1	1.93901	-1.11543	3.05445	5.24707e-06	lengthened	9.75299e-05	lengthened
NEPRO	0.063003	-0.239604	0.302607	0.23711	NO	0.435149	NO
NET1	-0.580819	-0.437362	-0.143458	0.529053	NO	0.720093	NO
NETO2	-0.882016	-0.72091	-0.161105	0.709798	NO	0.860905	NO
NEURL1	-0.00653791	1.46626	-1.4728	0.00307777	shortened	0.0176704	shortened
NF1	-0.501558	-0.848682	0.347124	0.332563	NO	0.534617	NO
NFATC2IP	-0.785012	-0.382914	-0.402098	0.365256	NO	0.569224	NO
NFATC3	-0.207696	-0.357967	0.150271	0.597046	NO	0.776394	NO
NFE2L1	0.259103	0.0863919	0.172712	0.318248	NO	0.525179	NO
NFE2L2	1.27782	0.402961	0.874855	0.140367	NO	0.305089	NO
NFIA	-0.489079	0.939014	-1.42809	0.0763311	NO	0.195529	NO
NFKB1	0.161407	-0.0609857	0.222392	1	NO	1	NO
NFRKB	-0.270042	-0.0441119	-0.225931	0.388653	NO	0.59366	NO
NFXL1	0.334943	1.13166	-0.796716	0.274695	NO	0.47999	NO
NFYB	-0.311529	-0.82652	0.514991	0.326645	NO	0.529396	NO
NGRN	-0.350492	-0.935455	0.584963	0.567968	NO	0.754079	NO
NHEJ1	1.26764	0.0844447	1.18319	0.00103222	lengthened	0.00752411	lengthened
NIFK	-0.729535	-1.57883	0.849299	0.000497949	lengthened	0.00414818	lengthened
NIN	-0.350492	0.523977	-0.874469	0.388285	NO	0.593401	NO
NIP7	0.0105676	-0.874331	0.884899	0.00576729	lengthened	0.0286342	lengthened
NIPA1	0.469529	-1.14845	1.61798	0.0822685	NO	0.207873	NO
NIPA2	-1.06099	-0.400616	-0.66037	0.192475	NO	0.37684	NO
NIPAL3	-0.548924	-0.420528	-0.128396	0.726908	NO	0.875587	NO
NIPBL	-0.561415	-0.271973	-0.289441	0.411871	NO	0.614604	NO
NIPSNAP2	-0.423556	0.130184	-0.55374	0.014191	shortened	0.0574206	NO
NIPSNAP3A	0.469529	-0.0609857	0.530515	0.359417	NO	0.563175	NO
NKAP	-0.868341	0.21628	-1.08462	0.00133283	shortened	0.00917557	shortened
NKAPD1	-0.677281	-0.148449	-0.528833	0.0367484	shortened	0.11739	NO
NKD1	0.0500456	-1.17646	1.22651	0.180221	NO	0.360442	NO
NKIRAS1	-0.581818	0.301584	-0.883402	0.393289	NO	0.598283	NO
NKRF	0.00675891	0.28415	-0.277391	0.519289	NO	0.712346	NO
NKTR	-0.0941526	1.16141	-1.25556	0.135894	NO	0.297906	NO
NKX2-4	-0.382914	-0.546413	0.163499	1	NO	1	NO
NKX3-2	-0.133742	0.301584	-0.435326	0.6052	NO	0.78255	NO
NLGN1	-0.575559	0.233076	-0.808634	0.0905734	NO	0.223725	NO
NLN	-0.113453	-0.474881	0.361428	0.165075	NO	0.340926	NO
NME4	0.0544231	0.36039	-0.305967	1.68333e-07	shortened	4.65062e-06	shortened
NME6	0.853284	0.441515	0.41177	0.650252	NO	0.81735	NO
NMNAT1	-0.205376	0.0682973	-0.273673	0.691946	NO	0.845807	NO
NMT1	-0.106429	-1.10106	0.994634	4.31432e-05	lengthened	0.000580579	lengthened
NMT2	0.740469	-0.16992	0.910389	0.010401	lengthened	0.0446355	lengthened
NNT	-0.566221	-0.135464	-0.430757	0.0614112	NO	0.168174	NO
NOB1	1.07652	0.298342	0.778175	0.0843224	NO	0.211446	NO
NOC4L	-0.636266	0.154282	-0.790548	3.98543e-08	shortened	1.31696e-06	shortened
NOCT	0.0264771	0.412945	-0.386468	0.557917	NO	0.745062	NO
NOL10	-0.154095	-0.326128	0.172033	0.776169	NO	0.909147	NO
NOL11	-0.467611	-0.986985	0.519374	0.0630985	NO	0.17184	NO
NOL3	0.415452	-0.1281	0.543552	0.230031	NO	0.425707	NO
NOL4L	0.424441	1.56194	-1.1375	0.295607	NO	0.501217	NO
NOL6	0.297062	1.42444	-1.12738	0.0655187	NO	0.176323	NO
NOL9	-0.494882	0.373417	-0.868299	0.0113932	shortened	0.048474	shortened
NOLC1	-0.220439	0.293609	-0.514048	0.000308023	shortened	0.00278437	shortened
NONO	-0.0545816	0.895281	-0.949862	1.70473e-54	shortened	1.68996e-51	shortened
NOP14	-0.393062	-0.472455	0.0793931	0.678108	NO	0.835762	NO
NOP9	-0.0746606	-0.0521438	-0.0225168	0.918758	NO	0.99468	NO
NPAT	-0.797951	-0.455265	-0.342687	0.530313	NO	0.721148	NO
NPC2	0.101624	0.65151	-0.549886	1.41627e-08	shortened	5.07469e-07	shortened
NPEPPS	0.276049	-0.292311	0.568361	0.407759	NO	0.611697	NO
NPHP3	0.544735	0.523977	0.0207586	1	NO	1	NO
NPLOC4	-0.0165916	0.594103	-0.610694	0.0111866	shortened	0.0476632	shortened
NPRL3	-0.570458	0.16682	-0.737278	0.0162899	shortened	0.0636692	NO
NPTX1	0.354052	-0.207064	0.561116	0.205711	NO	0.395846	NO
NRARP	0.338817	0.759193	-0.420376	0.0569468	NO	0.159924	NO
NRCAM	-0.581818	-0.526649	-0.0551686	1	NO	1	NO
NREP	0.167283	0.0170168	0.150266	0.861759	NO	0.957816	NO
NRF1	-0.239692	0.547994	-0.787685	0.00293417	shortened	0.0170434	shortened
NRG4	0.03855	-0.904866	0.943416	0.136895	NO	0.299138	NO
NSD1	-0.186517	-0.0544429	-0.132074	0.581395	NO	0.766091	NO
NSD3	-0.469625	-0.408909	-0.0607164	1	NO	1	NO
NSG1	0.866258	0.812669	0.0535894	0.853406	NO	0.954856	NO
NSUN3	-0.807011	-0.184368	-0.622643	0.00564719	shortened	0.0282265	shortened
NSUN4	-0.200389	-0.339287	0.138898	0.796809	NO	0.922508	NO
NTPCR	0.192605	0.204396	-0.0117912	0.955436	NO	1	NO
NUCB2	-0.113453	-0.160521	0.0470683	1	NO	1	NO
NUCKS1	-0.573937	0.234858	-0.808795	5.24356e-09	shortened	2.10735e-07	shortened
NUDCD2	-0.341094	-0.131033	-0.21006	0.682915	NO	0.838906	NO
NUDT11	0.67598	0.417062	0.258918	0.728664	NO	0.876283	NO
NUDT12	-0.382914	0.034592	-0.417506	0.623732	NO	0.796316	NO
NUDT16	0.361871	0.133771	0.2281	0.290623	NO	0.495413	NO
NUDT21	0.825556	0.436514	0.389042	0.120922	NO	0.27452	NO
NUDT5	-0.694858	-0.612525	-0.0823326	0.839636	NO	0.94658	NO
NUF2	-0.369108	-0.0609857	-0.308122	0.666651	NO	0.827817	NO
NUFIP2	-0.186517	-0.320853	0.134336	0.669995	NO	0.830236	NO
NUMB	-2.19849	-0.927719	-1.27077	0.0393209	shortened	0.123485	NO
NUMBL	0.924515	0.202049	0.722466	0.0073478	lengthened	0.0345219	lengthened
NUP107	-0.40494	-0.0609857	-0.343954	0.595865	NO	0.775988	NO
NUP133	0.67598	0.143676	0.532304	0.0165622	lengthened	0.0643869	NO
NUP160	-0.0844447	-0.713062	0.628618	0.0584248	NO	0.162692	NO
NUP50	-0.209849	-0.414322	0.204473	0.575534	NO	0.760359	NO
NUP62	-0.371007	0.993462	-1.36447	4.15253e-06	shortened	8.01924e-05	shortened
NUSAP1	0.0506597	0.196511	-0.145851	0.221962	NO	0.416061	NO
NUTF2	-0.685075	0.223763	-0.908837	3.12607e-10	shortened	1.68255e-08	shortened
NXF1	-0.579606	-0.679712	0.100106	0.63368	NO	0.805026	NO
NXN	-0.128236	0.811779	-0.940015	2.54742e-05	shortened	0.000367769	shortened
NXPE3	-0.886956	-0.837402	-0.0495539	1	NO	1	NO
NXT1	-0.32716	-0.142516	-0.184644	0.40304	NO	0.608448	NO
OARD1	-0.399266	0.356934	-0.7562	0.000662145	shortened	0.00525125	shortened
OAZ1	-0.450461	0.21039	-0.660852	8.81432e-24	shortened	3.74483e-21	shortened
OAZ2	0.509978	0.00772705	0.502251	0.00347837	lengthened	0.0193721	lengthened
OCIAD1	-0.331633	-2.06099	1.72935	0.000759078	lengthened	0.00580333	lengthened
ODF2L	0.053473	-0.530471	0.583944	0.340748	NO	0.544246	NO
OFD1	-0.267437	1.23447	-1.50191	0.0734541	NO	0.191122	NO
OGFOD1	-0.552839	-0.857452	0.304614	0.401431	NO	0.60725	NO
OGFOD2	-0.111612	0.629531	-0.741143	0.00231373	shortened	0.0141877	shortened
OGFOD3	-0.00851828	0.358126	-0.366644	0.22493	NO	0.41971	NO
OGFRL1	-1.10829	0.233462	-1.34175	0.00604069	shortened	0.0296452	shortened
OGT	-0.621454	1.06373	-1.68519	3.20553e-16	shortened	4.14488e-14	shortened
OLA1	0.249354	0.031208	0.218146	0.288481	NO	0.494319	NO
ONECUT2	-0.283378	-0.0501789	-0.233199	0.49072	NO	0.688073	NO
ORAI1	1.0094	0.441515	0.567889	0.275421	NO	0.480693	NO
ORC1	-0.693254	-0.334747	-0.358507	0.514101	NO	0.709812	NO
ORC2	-0.546413	1.25352	-1.79994	0.00146758	shortened	0.00983013	shortened
OSBP	-0.26262	-0.125116	-0.137504	0.834521	NO	0.942242	NO
OSBPL1A	-0.797951	0.303171	-1.10112	0.00381551	shortened	0.0207827	shortened
OSBPL3	-0.793966	-1.02446	0.230494	0.665028	NO	0.82729	NO
OSBPL5	0.80843	1.26094	-0.452512	0.629481	NO	0.801059	NO
OSBPL6	-1.81101	0.131659	-1.94267	0.000136967	shortened	0.00147054	shortened
OSBPL9	-0.0580263	-0.326199	0.268173	0.0184422	lengthened	0.0702354	NO
OSER1	-0.185553	-0.739058	0.553505	0.000199499	lengthened	0.00202495	lengthened
OSGEPL1	-0.0609857	-1.06099	1	0.273201	NO	0.47766	NO
OSGIN2	0.399988	0.273433	0.126555	0.875181	NO	0.964353	NO
OTUB1	-0.0491714	-0.362966	0.313795	8.85187e-05	lengthened	0.00102834	lengthened
OTUB2	-0.462348	0.389676	-0.852024	0.0539091	NO	0.15353	NO
OTUD5	-0.911239	0.321063	-1.2323	1.10094e-07	shortened	3.2742e-06	shortened
OTUD7B	0.523977	-0.744512	1.26849	0.00134149	lengthened	0.00921386	lengthened
OTULIN	-2.14845	-0.797951	-1.3505	0.143647	NO	0.310244	NO
OTULINL	-0.442856	0.0396182	-0.482475	0.208861	NO	0.39997	NO
OXA1L	0.435416	-0.226996	0.662412	9.66907e-05	lengthened	0.00110599	lengthened
P2RY1	0.392065	-0.783452	1.17552	0.00957891	lengthened	0.0416487	lengthened
P3H2	0.301584	0.939014	-0.63743	0.45017	NO	0.650221	NO
P4HA1	1.38647	-0.32402	1.71049	0.0183659	lengthened	0.0702058	NO
PA2G4	-0.536031	0.278864	-0.814895	0.00140665	shortened	0.00948614	shortened
PABIR1	1.52398	0.134935	1.38904	0.0697559	NO	0.184076	NO
PACC1	0.180022	0.0858557	0.0941667	1	NO	1	NO
PACS1	0.100478	0.485987	-0.385509	0.133788	NO	0.295167	NO
PACS2	-0.981369	0.62707	-1.60844	2.28098e-15	shortened	2.33919e-13	shortened
PAFAH2	0.0061285	-0.891061	0.897189	0.313332	NO	0.520877	NO
PAGR1	-0.32402	-0.255548	-0.0684721	0.656858	NO	0.821833	NO
PAICS	-0.362641	-0.0793642	-0.283277	0.516937	NO	0.711416	NO
PAIP2	-0.261284	-0.15801	-0.103274	0.826528	NO	0.936417	NO
PAK2	-1.06881	-0.530471	-0.538334	0.00163669	shortened	0.0107214	shortened
PALD1	0.639454	2.38647	-1.74702	0.0338319	shortened	0.110083	NO
PALLD	-1.12512	0.03855	-1.16367	0.133556	NO	0.295007	NO
PALM2AKAP2	-0.148042	0.302861	-0.450904	0.0153173	shortened	0.0611936	NO
PALS2	-0.510789	0.177174	-0.687963	0.0696538	NO	0.184076	NO
PANK1	-1.18652	-0.41792	-0.768596	0.0968291	NO	0.234694	NO
PANK2	0.523977	-0.277023	0.800999	0.00568156	lengthened	0.0283031	lengthened
PANK3	0.573143	0.450913	0.12223	0.670682	NO	0.830717	NO
PANX1	-0.420528	-0.995891	0.575363	0.0577456	NO	0.161322	NO
PAPSS2	0.237096	-0.698416	0.935511	0.179654	NO	0.35955	NO
PAQR4	0.691087	0.00675891	0.684328	0.0692572	NO	0.183575	NO
PAQR5	1.03855	-0.198489	1.23704	0.172292	NO	0.349997	NO
PARG	-0.265676	-0.108991	-0.156685	0.451571	NO	0.650828	NO
PARP1	0.142414	0.00993609	0.132478	0.373493	NO	0.577323	NO
PARP2	-0.278577	1.15765	-1.43623	5.70069e-07	shortened	1.36725e-05	shortened
PARVB	-0.0389594	0.356572	-0.395531	0.0223332	shortened	0.0808794	NO
PATL1	-0.601554	0.746369	-1.34792	0.0856825	NO	0.214134	NO
PAWR	-1.73382	0.0682973	-1.80212	1.7263e-08	shortened	5.9698e-07	shortened
PAX6	-0.739058	0.19579	-0.934847	0.0189961	shortened	0.0716026	NO
PAX9	-0.645948	-0.176463	-0.469485	0.603119	NO	0.781218	NO
PBRM1	-1.09926	-1.53701	0.437758	0.0967768	NO	0.234694	NO
PBX3	-0.017917	0.220427	-0.238344	0.51201	NO	0.707912	NO
PCBP1	-0.44043	-0.294349	-0.14608	0.315916	NO	0.523125	NO
PCCB	0.383799	0.0441965	0.339603	0.379364	NO	0.583212	NO
PCDH18	0.202049	0.813483	-0.611435	0.520404	NO	0.713019	NO
PCGF2	-0.19461	-0.874573	0.679962	0.0516162	NO	0.148029	NO
PCGF5	-0.695701	1.45359	-2.14929	4.22778e-05	shortened	0.000576419	shortened
PCGF6	0.216548	-0.0609857	0.277534	0.706674	NO	0.858166	NO
PCLAF	-0.82652	0.305689	-1.13221	5.90107e-05	shortened	0.000728207	shortened
PCMTD2	-0.284882	-0.28424	-0.000641508	1	NO	1	NO
PCNA	-0.239692	-0.504592	0.264901	0.554751	NO	0.74183	NO
PCNX1	-0.408909	0.328961	-0.73787	0.0256987	shortened	0.0894561	NO
PCYOX1	-0.370314	0.402961	-0.773275	0.05049	NO	0.145501	NO
PCYT2	0.0193877	-0.277119	0.296507	0.235627	NO	0.433636	NO
PDCD11	-0.0153138	-0.321166	0.305852	0.068516	NO	0.182097	NO
PDCD2	0.351989	-0.131855	0.483845	0.00300727	lengthened	0.0174	lengthened
PDCD4	-1.07658	-0.0609857	-1.0156	0.00301935	shortened	0.017417	shortened
PDCL3	-0.608473	0.0170168	-0.62549	0.469437	NO	0.668953	NO
PDE7A	1.23447	-0.00653791	1.24101	0.0828274	NO	0.208813	NO
PDHB	-0.478977	0.598939	-1.07792	9.91042e-07	shortened	2.23636e-05	shortened
PDIA6	-0.262169	-0.407137	0.144968	0.00219034	NO	0.013571	NO
PDK2	0.523977	0.523977	6.21725e-15	1	NO	1	NO
PDK3	-0.254733	-0.222953	-0.0317802	0.93764	NO	1	NO
PDLIM1	0.466052	1.14958	-0.683529	0.00162206	shortened	0.010649	shortened
PDPN	-0.0435686	-0.457265	0.413696	0.0150853	lengthened	0.0605449	NO
PDS5B	-0.0609857	-0.923482	0.862496	0.208672	NO	0.399866	NO
PDXK	-0.348084	-0.235461	-0.112623	0.399289	NO	0.605242	NO
PDZD8	-0.425397	-0.550791	0.125394	0.686367	NO	0.840432	NO
PEA15	0.475971	-0.123721	0.599693	0.00398342	lengthened	0.0213424	lengthened
PECR	-0.10538	0.472447	-0.577826	0.191434	NO	0.375297	NO
PEDS1	-0.59842	-0.382914	-0.215506	0.419333	NO	0.620137	NO
PELI2	0.832099	0.441515	0.390584	0.361317	NO	0.565259	NO
PELI3	-0.813058	0.245117	-1.05818	0.0450886	shortened	0.133826	NO
PELO	0.131659	0.0321237	0.0995357	0.884243	NO	0.970383	NO
PER2	0.03855	0.787011	-0.748461	0.424183	NO	0.623589	NO
PEX10	0.0149632	0.138323	-0.12336	0.862297	NO	0.957816	NO
PFAS	0.0924039	-0.20963	0.302034	0.00764102	lengthened	0.0356213	lengthened
PFDN1	-0.292311	0.00314464	-0.295456	0.59981	NO	0.778687	NO
PFDN4	-0.160521	-0.266305	0.105783	0.658629	NO	0.821864	NO
PGAM5	-0.512365	0.359721	-0.872086	0.000644375	shortened	0.00512399	shortened
PGAP1	-0.24541	-0.645948	0.400538	0.49503	NO	0.691486	NO
PGAP4	-0.300508	0.146819	-0.447328	0.00687852	shortened	0.0330731	shortened
PGAP6	-1.06099	0.925468	-1.98645	0.00373855	shortened	0.0205137	shortened
PGBD5	0.823537	-0.0609857	0.884523	0.240541	NO	0.439415	NO
PGD	-0.313018	0.107427	-0.420445	0.000137617	shortened	0.0014722	shortened
PGGT1B	-0.992814	-0.264519	-0.728295	0.0598382	NO	0.166161	NO
PGM2	0.416716	-0.344779	0.761495	0.0260797	lengthened	0.0905031	NO
PGRMC1	-0.113367	0.776285	-0.889651	6.69177e-05	shortened	0.000805721	shortened
PGRMC2	-0.221808	-0.0124418	-0.209367	0.276594	NO	0.482458	NO
PGS1	0.249354	0.276049	-0.0266949	1	NO	1	NO
PHACTR4	-0.520417	0.260942	-0.78136	0.186729	NO	0.368014	NO
PHAF1	-0.154095	-0.463084	0.308989	0.495247	NO	0.691486	NO
PHAX	-0.424624	-1.65992	1.2353	5.20772e-09	lengthened	2.10735e-07	lengthened
PHB	-0.105256	-0.496546	0.39129	0.00887895	lengthened	0.0397681	lengthened
PHC3	-0.673963	-0.267437	-0.406526	0.474671	NO	0.672237	NO
PHF2	0.0834042	0.735481	-0.652077	0.393143	NO	0.598283	NO
PHF21A	0.867931	0.960709	-0.0927782	0.809142	NO	0.931265	NO
PHF23	-0.243739	-0.290991	0.047252	0.865383	NO	0.957816	NO
PHF3	-0.408909	-0.49162	0.0827111	1	NO	1	NO
PHF8	0.00665302	-0.534917	0.54157	0.322913	NO	0.526792	NO
PHIP	0.825358	0.67598	0.149378	0.815906	NO	0.933694	NO
PHKA1	-1.13499	-0.778586	-0.3564	0.454239	NO	0.652914	NO
PHKA2	0.67598	0.294428	0.381552	0.166474	NO	0.342864	NO
PHRF1	0.453587	-0.267437	0.721024	0.0367202	lengthened	0.11739	NO
PHYH	0.386012	0.522558	-0.136546	0.293877	NO	0.499423	NO
PI4KB	-0.144644	-0.0490953	-0.0955483	0.722472	NO	0.871613	NO
PIAS1	0.506055	-1.03827	1.54432	0.0013102	lengthened	0.00910402	lengthened
PICALM	0.576444	-0.0155427	0.591987	0.261508	NO	0.46425	NO
PIGK	-0.352752	-0.353166	0.000414627	1	NO	1	NO
PIGM	-0.698416	0.383316	-1.08173	0.116467	NO	0.266647	NO
PIGW	-0.677657	-0.601554	-0.076103	1	NO	1	NO
PIGX	0.939014	1.55792	-0.61891	0.452122	NO	0.650828	NO
PIK3CA	-0.499107	-0.0609857	-0.438121	0.626584	NO	0.798741	NO
PIK3R3	-0.0782637	-1.50577	1.42751	0.00203834	lengthened	0.0129254	lengthened
PILRB	0.687035	0.117888	0.569147	0.0212966	lengthened	0.0782895	NO
PIM1	-0.411483	1.01702	-1.4285	0.0245198	shortened	0.0868119	NO
PINK1	0.145845	-0.119402	0.265248	0.249662	NO	0.449451	NO
PINX1	0.219122	-0.555095	0.774217	0.0567098	NO	0.159409	NO
PIP4K2A	0.612786	0.03855	0.574236	0.251115	NO	0.451459	NO
PIP4K2B	0.576444	-0.978524	1.55497	0.00313835	lengthened	0.0179145	lengthened
PIP4K2C	0.254516	1.05449	-0.799975	0.181263	NO	0.361073	NO
PITPNA	0.922712	0.604595	0.318117	0.413585	NO	0.616234	NO
PITPNB	-0.381386	-0.750646	0.369259	0.329361	NO	0.532358	NO
PITPNM2	0.630892	0.939014	-0.308122	0.660428	NO	0.823182	NO
PITX1	-0.597927	-0.774682	0.176755	0.227553	NO	0.423179	NO
PITX3	0.58287	0.714583	-0.131712	0.857025	NO	0.956798	NO
PKIA	-0.135318	-0.0609857	-0.0743322	0.84806	NO	0.951759	NO
PKIB	0.131659	0.33635	-0.20469	0.656695	NO	0.821833	NO
PKN3	0.553123	-0.0609857	0.614109	0.195347	NO	0.38121	NO
PKNOX1	-0.270439	0.17348	-0.443919	0.541981	NO	0.731994	NO
PKNOX2	0.673776	0.0910174	0.582758	0.0475882	lengthened	0.139025	NO
PLA2G12A	-0.287383	-0.0902305	-0.197153	0.135828	NO	0.297906	NO
PLAGL2	-0.539033	-0.203005	-0.336028	0.47468	NO	0.672237	NO
PLBD2	0.156804	0.267963	-0.111159	0.552997	NO	0.740785	NO
PLCL2	-0.857452	-1.06099	0.203533	0.814652	NO	0.933694	NO
PLEKHA3	0.506055	-0.76239	1.26845	0.00155748	lengthened	0.0103162	lengthened
PLEKHB2	-0.238524	-0.195287	-0.0432371	0.915094	NO	0.992179	NO
PLEKHF2	-0.707807	-0.212989	-0.494818	0.251384	NO	0.451459	NO
PLEKHG2	-0.253631	0.748584	-1.00221	0.000256136	shortened	0.00241059	shortened
PLEKHG3	0.410564	0.783736	-0.373172	0.234462	NO	0.432025	NO
PLEKHH1	0.03855	0.106742	-0.0681918	0.89378	NO	0.976167	NO
PLEKHO1	0.716622	1.36048	-0.643856	0.415065	NO	0.616683	NO
PLIN2	-0.28662	-0.650521	0.363901	0.0424136	lengthened	0.129295	NO
PLPP1	-0.432954	-0.301994	-0.130961	0.863492	NO	0.957816	NO
PLPP6	-0.815873	1.22852	-2.04439	0.00511176	shortened	0.0261832	shortened
PLRG1	-0.0424894	-0.301994	0.259504	0.642481	NO	0.810459	NO
PLXNA1	0.378436	0.432554	-0.0541178	0.850935	NO	0.954614	NO
PM20D2	-1.26262	0.808954	-2.07157	0.000976176	shortened	0.00715536	shortened
PMAIP1	0.0363821	1.09948	-1.0631	0.000549999	shortened	0.00449367	shortened
PMEPA1	-0.80822	0.0234065	-0.831626	0.000172721	shortened	0.00179578	shortened
PMPCB	-0.563486	0.0363115	-0.599798	0.117964	NO	0.269243	NO
PNN	-0.845873	-0.139903	-0.705971	7.49167e-07	shortened	1.74064e-05	shortened
PNO1	-0.362565	-0.802561	0.439995	0.024983	lengthened	0.0878245	NO
PNPT1	-1.0044	-0.210733	-0.793669	0.163878	NO	0.339161	NO
PNRC1	-0.495923	-1.56349	1.06756	0.18338	NO	0.36431	NO
PNRC2	-1.06099	0.180022	-1.24101	0.0361734	shortened	0.116052	NO
POC1A	1.78701	0.178907	1.6081	2.9505e-07	lengthened	7.43627e-06	lengthened
POFUT1	-0.283378	-0.0140222	-0.269356	0.283118	NO	0.488113	NO
POGZ	-0.0818443	1.8459	-1.92775	1.4833e-06	shortened	3.29204e-05	shortened
POLD3	0.12476	0.398446	-0.273686	0.561644	NO	0.748356	NO
POLDIP3	0.34782	0.653857	-0.306037	0.16612	NO	0.342371	NO
POLR1A	-0.18128	0.03855	-0.21983	0.573315	NO	0.759821	NO
POLR1B	0.148468	-0.335608	0.484076	0.226793	NO	0.422763	NO
POLR1D	0.393168	0.0810333	0.312135	0.049211	lengthened	0.142367	NO
POLR1F	-1.2867	-0.619476	-0.667222	0.0485175	shortened	0.141047	NO
POLR1G	-0.508445	-0.516665	0.00822051	1	NO	1	NO
POLR2C	-0.355047	0.181661	-0.536708	0.00664414	shortened	0.0322871	shortened
POLR2D	-0.392192	-0.43208	0.0398882	1	NO	1	NO
POLR2K	-0.634588	-0.14505	-0.489538	0.0488651	shortened	0.141626	NO
POLR2M	1.30158	-0.267437	1.56902	0.0936612	NO	0.228693	NO
POLR3A	-0.264675	-0.0631438	-0.201531	0.180711	NO	0.360693	NO
POLR3B	0.405945	1.12709	-0.721142	0.00346289	shortened	0.019322	shortened
POLR3D	-0.192452	0.817336	-1.00979	5.13509e-09	shortened	2.10735e-07	shortened
POLR3E	0.37356	0.429584	-0.0560245	0.793378	NO	0.920603	NO
POLR3K	-0.348966	0.260008	-0.608975	0.00113996	shortened	0.00814965	shortened
POMT2	1.28694	1.08103	0.205904	0.591879	NO	0.773396	NO
POP1	0.301584	-0.390293	0.691878	0.423178	NO	0.623344	NO
POP4	-0.24541	-0.579453	0.334043	0.114156	NO	0.263179	NO
POT1	0.202049	0.206948	-0.0048988	1	NO	1	NO
POU3F2	1.45359	0.730149	0.723439	0.164283	NO	0.339763	NO
POU3F3	-0.838593	-0.713062	-0.125531	1	NO	1	NO
PPAN	0.596622	0.0153941	0.581228	0.0159844	lengthened	0.0628805	NO
PPAT	-0.376861	-0.723951	0.34709	0.135767	NO	0.297906	NO
PPIA	0.226141	-0.03376	0.259901	0.014808	NO	0.0595925	NO
PPIL4	-0.462084	-1.01941	0.557323	0.0578373	NO	0.161322	NO
PPM1A	0.523977	-1.06099	1.58496	0.000208221	lengthened	0.00208502	lengthened
PPM1D	-0.351887	-0.508445	0.156558	0.83724	NO	0.944237	NO
PPM1E	-0.427768	0.354052	-0.78182	0.277182	NO	0.483199	NO
PPM1K	0.993462	0.0321237	0.961338	0.130971	NO	0.291547	NO
PPP1CB	-0.154095	-0.413941	0.259846	0.313598	NO	0.521028	NO
PPP1CC	-0.0302578	-0.0495191	0.0192614	0.754634	NO	0.894261	NO
PPP1R12A	-0.677657	1.16141	-1.83906	0.0117597	shortened	0.0496076	shortened
PPP1R14C	0.741334	0.363154	0.37818	0.143252	NO	0.309841	NO
PPP1R15B	-0.759605	-0.973523	0.213918	0.737013	NO	0.882399	NO
PPP1R2	-0.0736967	-0.201848	0.128151	0.796917	NO	0.922508	NO
PPP1R21	0.787011	-0.239323	1.02633	0.0555732	NO	0.157013	NO
PPP1R8	-0.864294	-0.157201	-0.707093	0.00858091	shortened	0.0387267	shortened
PPP2CA	-1.00976	0.0124498	-1.02221	4.16675e-08	shortened	1.36175e-06	shortened
PPP2R2A	-0.543927	0.231796	-0.775723	0.0408832	shortened	0.125997	NO
PPP2R2D	-0.165322	-0.330172	0.16485	0.75888	NO	0.89631	NO
PPP2R5C	-0.540154	-0.560557	0.0204032	1	NO	1	NO
PPP4R2	-0.251089	-0.483518	0.232429	0.415058	NO	0.616683	NO
PPP4R3A	-0.556513	-0.613958	0.057445	0.843687	NO	0.948629	NO
PPP6R2	-0.856627	0.0156356	-0.872263	0.00925254	shortened	0.0406456	shortened
PRDM16	-0.411483	0.617086	-1.02857	0.0256678	shortened	0.0894561	NO
PRDM2	0.210316	1.55045	-1.34013	0.00178249	shortened	0.0114992	shortened
PRDM6	-0.456914	0.105024	-0.561939	0.356004	NO	0.559301	NO
PRDX1	-0.0199178	-0.40663	0.386712	4.60183e-07	lengthened	1.12179e-05	lengthened
PRDX3	-0.151184	0.54105	-0.692234	0.0929661	NO	0.227557	NO
PRDX6	-0.345821	0.549831	-0.895652	6.67207e-78	shortened	9.92136e-75	shortened
PRELID1	-0.313762	-0.0357694	-0.277993	0.0120818	shortened	0.0505689	NO
PRELID2	0.286938	0.882431	-0.595493	0.596472	NO	0.775988	NO
PRELID3B	-0.87639	-0.552076	-0.324314	0.00138355	shortened	0.00937282	shortened
PREP	0.0910174	-0.402023	0.49304	0.423947	NO	0.62355	NO
PREPL	-0.563126	0.0840646	-0.647191	1.93012e-05	shortened	0.000294368	shortened
PRICKLE1	-0.0609857	-0.948511	0.887525	0.279541	NO	0.485037	NO
PRICKLE3	0.705651	-0.230911	0.936561	0.0233719	lengthened	0.0836438	NO
PRIM1	0.180022	1.44151	-1.26149	0.227018	NO	0.422763	NO
PRKAA1	-0.163347	0.137343	-0.30069	0.270944	NO	0.474272	NO
PRKAB1	-0.394112	0.150518	-0.54463	0.299881	NO	0.507018	NO
PRKAB2	0.893211	1.21912	-0.325912	0.791406	NO	0.919751	NO
PRKAG2	0.698006	0.572886	0.12512	0.864427	NO	0.957816	NO
PRKCA	-0.159901	0.458388	-0.618289	0.119729	NO	0.272227	NO
PRKD1	0.557924	-1.47602	2.03395	3.0934e-05	lengthened	0.00044018	lengthened
PRKD3	-0.143448	-0.263012	0.119565	0.59605	NO	0.775988	NO
PRKRA	-0.264269	0.212579	-0.476849	0.0731731	NO	0.190892	NO
PRKRIP1	-0.334551	-0.612672	0.278121	0.228513	NO	0.423954	NO
PRKX	-0.722817	0.939014	-1.66183	0.00518681	shortened	0.0264137	shortened
PRMT2	-1.00584	-0.359067	-0.646777	0.0949192	NO	0.230817	NO
PRMT6	0.348659	0.121768	0.226891	0.22202	NO	0.416061	NO
PRMT9	0.202049	0.939014	-0.736966	0.412424	NO	0.615121	NO
PROS1	0.202049	0.890105	-0.688056	0.322399	NO	0.526489	NO
PROSER1	-0.37474	0.216333	-0.591073	0.00120381	shortened	0.00844373	shortened
PROSER3	0.746369	0.0187415	0.727628	0.255131	NO	0.456533	NO
PRPF38A	-0.628932	0.199077	-0.828009	5.12035e-05	shortened	0.000657773	shortened
PRPF4	-0.550791	-0.231539	-0.319252	0.0425775	shortened	0.129342	NO
PRPF40A	-0.12357	-0.396981	0.273411	0.0261707	lengthened	0.0906072	NO
PRR5-ARHGAP8	-0.878122	0.350329	-1.22845	3.17218e-06	shortened	6.33159e-05	shortened
PRSS12	0.732563	0.52873	0.203833	0.7332	NO	0.879603	NO
PRSS16	1.24345	0.409905	0.83355	0.00813374	lengthened	0.037044	lengthened
PRTFDC1	-0.540154	0.821657	-1.36181	0.000392781	shortened	0.0034256	shortened
PSAP	0.099211	0.293648	-0.194437	0.00240342	NO	0.0145576	NO
PSEN2	0.0810333	-0.0609857	0.142019	0.685848	NO	0.840432	NO
PSIP1	-0.387487	-1.49067	1.10318	0.000185935	lengthened	0.00190024	lengthened
PSMA2	-0.4878	-0.384858	-0.102943	0.526274	NO	0.716967	NO
PSMB2	-0.545534	0.0087102	-0.554244	1.14127e-16	shortened	1.69706e-14	shortened
PSMC2	-1.24541	-0.463084	-0.782326	0.159098	NO	0.332376	NO
PSMC6	-2.06099	-0.508445	-1.55254	0.0320273	shortened	0.105131	NO
PSMD11	-0.203761	0.557144	-0.760905	0.0128139	shortened	0.0527089	NO
PSMD12	-1.24385	0.0251709	-1.26902	0.000117829	shortened	0.00130104	shortened
PSMD8	-0.076753	0.633078	-0.709831	0.000855223	shortened	0.00642281	shortened
PSME3	0.0463483	-0.682474	0.728822	2.53996e-05	lengthened	0.000367769	lengthened
PSME3IP1	-0.449758	0.0504356	-0.500193	0.0606162	NO	0.166912	NO
PSME4	-0.614921	-0.136713	-0.478208	0.133162	NO	0.294879	NO
PSPH	-0.478304	-0.67611	0.197806	0.129949	NO	0.290141	NO
PTBP1	-0.02486	-0.00686915	-0.0179908	0.85729	NO	0.956798	NO
PTBP3	-0.212989	-1.13138	0.918386	0.227668	NO	0.423179	NO
PTCD2	-0.395405	-0.00209201	-0.393313	0.251371	NO	0.451459	NO
PTCD3	-0.080277	0.883161	-0.963438	8.40941e-06	shortened	0.000146255	shortened
PTCH1	-0.0609857	0.424441	-0.485427	0.736472	NO	0.882399	NO
PTGES3	-0.149879	-0.556975	0.407096	6.34482e-11	lengthened	3.81478e-09	lengthened
PTGFRN	0.418624	0.108939	0.309684	0.574957	NO	0.760276	NO
PTGR2	0.17034	0.947679	-0.777339	0.00644961	shortened	0.031393	shortened
PTP4A1	-0.695468	-0.435665	-0.259803	0.150982	NO	0.323502	NO
PTP4A2	-1.13693	0.42934	-1.56627	0.000122654	shortened	0.00134107	shortened
PTP4A3	1.45359	0.317526	1.13606	0.0406935	lengthened	0.125672	NO
PTPMT1	0.0724378	0.0895059	-0.0170682	0.915236	NO	0.992179	NO
PTPN1	0.939014	0.939014	0	1	NO	1	NO
PTPN4	-0.797951	1.14547	-1.94342	0.0191099	shortened	0.0719402	NO
PTPRA	0.32758	-0.319642	0.647221	0.000237786	lengthened	0.00228859	lengthened
PTPRF	0.0332296	0.0271452	0.00608443	1	NO	1	NO
PTPRM	-0.0609857	0.381019	-0.442005	0.64179	NO	0.810459	NO
PTS	-1.38291	-0.186517	-1.1964	0.0911276	NO	0.224302	NO
PUM2	-0.999585	-0.713062	-0.286523	0.602873	NO	0.781218	NO
PURA	-0.256116	0.67598	-0.932096	0.0445322	shortened	0.132791	NO
PUS7	-0.645948	-0.645948	-6.66134e-16	1	NO	1	NO
PUS7L	-0.645948	0.488353	-1.1343	0.000671821	shortened	0.00531382	shortened
PWP2	0.293445	-0.402589	0.696034	4.82052e-05	lengthened	0.000634212	lengthened
PYCR3	0.756638	0.288349	0.468289	0.0733084	NO	0.191077	NO
PYGO2	-0.501558	1.78701	-2.28857	0.00365048	shortened	0.020142	shortened
QDPR	0.536495	0.134565	0.40193	0.0604661	NO	0.166912	NO
QPRT	0.402961	0.751844	-0.348883	0.0153584	shortened	0.0611936	NO
QRSL1	-0.604128	-0.645948	0.0418202	1	NO	1	NO
QSOX2	0.939014	1.16579	-0.226771	0.636297	NO	0.806758	NO
QTRT2	-0.0318394	-0.927719	0.89588	0.111892	NO	0.25876	NO
RAB10	-0.354431	0.234999	-0.589431	0.00115691	shortened	0.00820738	shortened
RAB11A	-0.300355	0.188406	-0.488761	4.09021e-12	shortened	3.11905e-10	shortened
RAB11B	0.346085	-0.0549112	0.400997	0.000731295	lengthened	0.00564902	lengthened
RAB11FIP1	-0.307146	-0.0609857	-0.246161	0.727438	NO	0.875828	NO
RAB11FIP3	0.320885	0.170745	0.15014	0.699928	NO	0.851713	NO
RAB11FIP4	0.215618	0.0343924	0.181226	0.338134	NO	0.541523	NO
RAB11FIP5	-1.17646	-0.935455	-0.241008	0.727697	NO	0.875828	NO
RAB14	-1.15213	0.00243968	-1.15457	0.0077009	shortened	0.0357851	shortened
RAB18	-0.71888	-0.00653791	-0.712342	0.0377414	shortened	0.119918	NO
RAB22A	1.29265	-0.212989	1.50564	0.012348	lengthened	0.051361	NO
RAB24	0.0645452	0.215075	-0.15053	0.65595	NO	0.821388	NO
RAB2A	-0.135604	-1.00852	0.872915	0.000447256	lengthened	0.00382224	lengthened
RAB39B	-0.0609857	-0.394409	0.333424	0.636304	NO	0.806758	NO
RAB3B	-0.212989	-0.797951	0.584963	0.590435	NO	0.772867	NO
RAB3D	0.399816	0.372364	0.0274525	0.879343	NO	0.967148	NO
RAB3GAP1	0.411767	0.344271	0.0674965	0.903712	NO	0.983234	NO
RAB3GAP2	-0.253631	-0.558485	0.304855	0.696797	NO	0.85003	NO
RAB3IL1	-0.0609857	0.308588	-0.369573	0.451945	NO	0.650828	NO
RAB3IP	-0.0609857	-0.510293	0.449307	0.528627	NO	0.719842	NO
RAB4A	-0.149643	0.0355687	-0.185212	0.320565	NO	0.525668	NO
RAB5B	0.700855	1.31753	-0.616671	0.270357	NO	0.473522	NO
RAB5C	-0.128469	-0.645948	0.517479	0.181519	NO	0.361338	NO
RAB6A	-0.307146	0.27022	-0.577366	0.0256874	shortened	0.0894561	NO
RAB6B	-0.308913	0.0321237	-0.341037	0.575766	NO	0.760359	NO
RAB9A	1.01702	-0.673963	1.69098	0.015511	lengthened	0.0615062	NO
RABGAP1L	-0.736551	-1.58182	0.845267	0.0425538	lengthened	0.129342	NO
RABGEF1	-0.32402	0.50195	-0.825971	0.0115531	shortened	0.0490142	shortened
RABGGTB	-1.27249	-0.24541	-1.02708	0.00337875	shortened	0.0190672	shortened
RABIF	-0.558485	-0.726567	0.168081	0.84344	NO	0.948629	NO
RABL3	-1.26909	-1.1679	-0.101193	0.815435	NO	0.933694	NO
RAD1	0.427174	0.735481	-0.308307	0.267923	NO	0.471481	NO
RAD18	-0.881761	-1.40338	0.521617	0.178436	NO	0.358076	NO
RAD23A	0.260942	-0.283378	0.544321	0.753332	NO	0.893654	NO
RAD23B	0.18129	-0.621525	0.802815	0.000260928	lengthened	0.002425	lengthened
RAD50	-1.28338	-0.868341	-0.415037	0.574194	NO	0.759885	NO
RAD51	-0.292932	-0.462348	0.169416	0.407867	NO	0.611697	NO
RAD51AP1	0.282969	-0.575559	0.858528	0.408995	NO	0.612463	NO
RAD51C	-0.868341	-0.349783	-0.518557	0.229062	NO	0.424707	NO
RAD51D	1.19775	-0.346388	1.54414	0.001326	lengthened	0.00917101	lengthened
RAI14	0.567046	-0.402023	0.969068	0.0275798	lengthened	0.0940622	NO
RALGAPB	-0.868341	-0.575559	-0.292782	0.445197	NO	0.643789	NO
RALGPS1	0.693902	1.52398	-0.830075	0.247861	NO	0.447294	NO
RAN	-0.199341	-0.192943	-0.00639777	0.940965	NO	1	NO
RANBP1	-0.655541	-0.324435	-0.331106	0.000586045	shortened	0.00473613	shortened
RANBP3	-0.441017	-0.362776	-0.0782406	0.717347	NO	0.867638	NO
RANBP9	0.775516	-0.0103596	0.785875	0.156672	NO	0.329753	NO
RAP1A	-0.366399	-0.0321308	-0.334268	0.227	NO	0.422763	NO
RAP1B	-0.357797	0.0977547	-0.455552	0.00398759	shortened	0.0213424	shortened
RAP1GAP2	1.12457	1.02148	0.103093	0.875706	NO	0.964521	NO
RAP1GDS1	-0.00440217	-1.01419	1.00979	0.0433131	lengthened	0.13051	NO
RAP2B	-0.0609857	0.286938	-0.347923	0.768542	NO	0.904131	NO
[truncated: 975 more rows]

## Sheet: Fig. 8c
gene_symbol	RE_TPA	RE_IPA	REDi	pval.fisher	regu	pval.fisher.adj	regu.adj
AAR2	-0.297053	-0.546413	0.249359	1	NO	1	NO
AASS	0.0982129	-0.22145	0.319663	0.576555	NO	0.744582	NO
ABCA3	-0.96145	0.895946	-1.8574	3.34491e-05	shortened	0.00035286	shortened
ABCB8	-0.0844447	0.177174	-0.261619	0.529669	NO	0.707217	NO
ABCC10	-0.0130512	-0.1281	0.115049	0.871087	NO	0.95706	NO
ABCC4	0.0486388	2.26094	-2.2123	0.0038717	shortened	0.017592	shortened
ABCC5	-0.0609857	-0.253631	0.192645	1	NO	1	NO
ABCD1	1.01702	1.60739	-0.590376	0.469006	NO	0.660444	NO
ABCF3	-0.00516848	-0.601554	0.596386	0.163206	NO	0.318776	NO
ABHD18	0.343405	0.523977	-0.180572	1	NO	1	NO
ABI2	0.412945	0.481969	-0.0690238	0.87158	NO	0.95706	NO
ABL1	0.344921	0.249354	0.0955664	0.888876	NO	0.971048	NO
ACACA	-0.0439625	0.877614	-0.921576	0.000255545	shortened	0.00206359	shortened
ACACB	0.13646	1.35405	-1.21759	0.348618	NO	0.537492	NO
ACAD10	0.0821392	-0.546413	0.628552	0.39871	NO	0.593332	NO
ACAD8	0.0344611	0.503513	-0.469052	0.0570397	NO	0.147447	NO
ACBD3	-0.186517	-0.0609857	-0.125531	1	NO	1	NO
ACHE	0.333293	3.74637	-3.41308	0.00778026	shortened	0.0314136	shortened
ACO2	-0.301684	0.202049	-0.503732	0.263007	NO	0.445258	NO
ACOT8	0.564335	0.108939	0.455395	0.455743	NO	0.649283	NO
ACOX3	-0.440479	-1.1679	0.727422	0.175672	NO	0.33606	NO
ACSF2	0.302485	1.56705	-1.26456	0.0161585	shortened	0.0571497	NO
ACSF3	0.939014	3.26094	-2.32193	0.0688818	NO	0.168286	NO
ACSL3	-0.371326	-0.143448	-0.227878	0.720057	NO	0.865112	NO
ACSL4	0.0905608	1.70455	-1.61399	0.00155554	shortened	0.00904094	shortened
ACSS2	0.283349	1.14255	-0.859199	0.0146335	shortened	0.0524679	NO
ACTL6A	-0.668668	0.161407	-0.830075	0.378422	NO	0.571706	NO
ACTR3B	0.224417	1.67598	-1.45156	0.0616745	NO	0.155212	NO
ACTR8	-0.116268	-0.332288	0.21602	0.517925	NO	0.697575	NO
ACVR2B	-0.148449	0.617086	-0.765535	0.520682	NO	0.700386	NO
ACYP1	-0.382914	0.123439	-0.506353	0.387219	NO	0.581568	NO
ADAL	-0.500271	1.16141	-1.66168	4.68931e-05	shortened	0.000462594	shortened
ADAM22	0.0814586	1.73256	-1.6511	0.00022434	shortened	0.001861	shortened
ADAMTS10	0.553724	0.939014	-0.38529	0.790158	NO	0.905483	NO
ADARB1	0.124229	0.382621	-0.258392	0.645748	NO	0.806081	NO
ADCY1	1.88655	1.88655	0	1	NO	1	NO
ADCY9	0.65271	0.617086	0.0356239	1	NO	1	NO
ADD2	-0.0669473	0.471888	-0.538836	0.00320143	shortened	0.0152948	shortened
ADD3	0.617086	-1.64595	2.26303	0.182663	NO	0.344735	NO
ADGRL1	1.4273	0.243869	1.18343	0.0446841	lengthened	0.122814	NO
ADGRL3	0.129536	0.716622	-0.587086	0.287477	NO	0.469272	NO
ADORA2B	-0.291283	1.26094	-1.55223	0.0920728	NO	0.211096	NO
ADPRHL1	0.617086	-1.79795	2.41504	0.110701	NO	0.240512	NO
ADSS2	-0.645948	-2.52042	1.87447	0.0223157	lengthened	0.0744538	NO
AFAP1L1	0.453587	-0.301994	0.755581	0.530265	NO	0.707408	NO
AGAP1	-0.569999	1.13166	-1.70166	0.0281087	shortened	0.0878397	NO
AGAP3	-0.0447206	0.920447	-0.965167	1.09647e-24	shortened	4.00211e-22	shortened
AGBL5	-0.140909	0.456414	-0.597323	0.00765252	shortened	0.0309664	shortened
AGGF1	0.191995	0.543086	-0.351091	0.480594	NO	0.671067	NO
AGO3	-2.26262	0.354052	-2.61667	0.00645905	shortened	0.0270362	shortened
AGO4	0.823537	0.0544915	0.769046	0.429221	NO	0.625662	NO
AGPAT4	0.152954	0.760044	-0.60709	0.0984355	NO	0.22151	NO
AGPAT5	-0.561059	0.523977	-1.08504	0.15201	NO	0.304187	NO
AHI1	-0.926056	0.375113	-1.30117	0.00907346	shortened	0.0352321	shortened
AHNAK	1.04211	0.0505226	0.991585	0.0106286	lengthened	0.0401597	lengthened
AJUBA	-0.271203	1.76498	-2.03619	0.000260673	shortened	0.00209572	shortened
ALDH1L2	-0.261683	-0.908983	0.6473	0.576898	NO	0.744582	NO
ALDH4A1	-0.518975	-0.392829	-0.126146	0.737605	NO	0.876387	NO
ALDH7A1	0.296971	-0.878122	1.17509	0.00387506	lengthened	0.017592	lengthened
ALG11	-0.366794	0.523977	-0.890771	0.237804	NO	0.417702	NO
ALG13	1.20205	-0.584548	1.7866	0.0796536	NO	0.189281	NO
ALG14	-1.96788	-2.52042	0.552541	0.747227	NO	0.882076	NO
ALG9	1.67598	-0.347867	2.02385	0.00305292	lengthened	0.014818	lengthened
ALPK1	0.398446	-0.0609857	0.459432	0.712611	NO	0.860874	NO
ALPL	-0.0270384	-1.64595	1.61891	0.26925	NO	0.452053	NO
ALS2	-0.308913	0.404678	-0.713591	0.279707	NO	0.461691	NO
AMACR	0.907305	0.164574	0.742731	0.0495267	lengthened	0.132144	NO
AMBRA1	0.516323	0.183175	0.333148	0.0466238	lengthened	0.126808	NO
AMDHD2	1.13695	0.798002	0.338952	0.336151	NO	0.525236	NO
ANAPC16	0.12583	-0.215136	0.340966	0.0375229	lengthened	0.108353	NO
ANAPC4	-1.53047	0.209103	-1.73957	0.00288141	shortened	0.0142124	shortened
ANAPC7	0.0989187	-0.296141	0.39506	0.000446851	lengthened	0.00322334	lengthened
ANK1	-0.761425	1.93901	-2.70044	0.0538021	NO	0.140471	NO
ANKFY1	-0.230911	0.591091	-0.822002	0.310174	NO	0.496987	NO
ANKMY1	-1.06099	-0.87543	-0.185556	0.848813	NO	0.939719	NO
ANKMY2	-1.1281	-0.908983	-0.219117	1	NO	1	NO
ANKRD10	-1.32402	0.284004	-1.60802	0.000248264	shortened	0.00201838	shortened
ANKRD13A	0.383316	0.775516	-0.392199	0.491926	NO	0.679095	NO
ANKRD17	-0.412721	0.498442	-0.911162	0.0478697	shortened	0.128853	NO
ANKRD39	0.188042	0.939014	-0.750972	0.423023	NO	0.621091	NO
ANKRD54	0.0781771	1.89837	-1.8202	5.54674e-07	shortened	9.37297e-06	shortened
ANKS6	0.185058	-0.426635	0.611693	0.00790347	lengthened	0.0316641	lengthened
ANO7	-0.408909	1.18294	-1.59185	0.00211014	shortened	0.0113935	shortened
AOC2	-1.28338	-1.72395	0.440573	0.547265	NO	0.722894	NO
AOPEP	0.108939	1.03855	-0.929611	0.228526	NO	0.405387	NO
AP1G2	0.992049	0.939014	0.0530348	0.889107	NO	0.971048	NO
AP2B1	-0.222048	1.34111	-1.56316	0.000459252	shortened	0.00328681	shortened
AP3B1	-0.739058	1.35405	-2.09311	0.00205848	shortened	0.0111807	shortened
AP3M2	0.502347	-0.0609857	0.563332	0.114929	NO	0.24663	NO
AP5M1	-1.40062	0.469529	-1.87014	0.000103501	shortened	0.000973659	shortened
APBA2	0.498442	-0.868341	1.36678	0.0440665	lengthened	0.121666	NO
APC2	-1.36055	1.35405	-2.7146	0.000200803	shortened	0.0017205	shortened
APMAP	-0.308469	-1.86834	1.55987	0.000223545	lengthened	0.001861	lengthened
APOBEC3F	0.000414849	-0.439497	0.439912	0.39095	NO	0.58405	NO
APOO	0.202049	-0.201848	0.403897	0.540952	NO	0.717469	NO
ARGLU1	0.59553	0.4085	0.18703	0.840622	NO	0.934878	NO
ARHGAP26	-0.613527	-0.0609857	-0.552541	0.734811	NO	0.874775	NO
ARHGAP35	-0.227636	-1.64595	1.41831	0.0515045	NO	0.135636	NO
ARHGEF10	-0.0884664	0.746369	-0.834836	0.528875	NO	0.707217	NO
ARHGEF17	0.534173	1.74637	-1.2122	0.48059	NO	0.671067	NO
ARID1B	-0.0796014	-0.198489	0.118888	1	NO	1	NO
ARID2	-0.534917	1.52398	-2.05889	0.00226119	shortened	0.0119268	shortened
ARIH2	-0.282113	-0.195287	-0.0868264	0.819452	NO	0.921651	NO
ARL6	0.394384	-0.0609857	0.45537	0.531867	NO	0.708509	NO
ARMC7	0.465083	0.260942	0.204141	0.832313	NO	0.930172	NO
ARMC8	-0.736857	1.28507	-2.02193	8.74786e-14	shortened	5.70173e-12	shortened
ARRDC4	-0.00209201	1.16141	-1.1635	0.318695	NO	0.506341	NO
ASAP2	-0.901205	0.606439	-1.50764	0.0032376	shortened	0.0154272	shortened
ASB7	-1.50156	-1.28338	-0.21818	1	NO	1	NO
ASCC2	-0.335161	1.59613	-1.93129	0.00030313	shortened	0.00235104	shortened
ASCC3	-0.76521	-0.529539	-0.235671	0.355214	NO	0.542935	NO
ASPH	-0.101175	-0.218311	0.117136	0.536636	NO	0.712781	NO
ASPHD2	-0.283378	1.3838	-1.66718	0.00104892	shortened	0.00651114	shortened
ASPSCR1	0.595282	-0.838593	1.43388	0.000770119	lengthened	0.00503752	lengthened
ASTN2	0.887789	2.74637	-1.85858	0.271511	NO	0.454177	NO
ATE1	0.113044	-0.0609857	0.174029	1	NO	1	NO
ATF1	-0.367499	-1.30891	0.941414	0.162452	NO	0.318087	NO
ATF6	0.0794955	-0.18128	0.260775	0.551651	NO	0.723769	NO
ATL2	-0.101628	-0.283378	0.18175	1	NO	1	NO
ATP10D	0.865014	1.68444	-0.819428	0.318787	NO	0.506341	NO
ATP11A	2.07652	1.03855	1.03797	0.331141	NO	0.519085	NO
ATP11B	-0.0170423	-0.575559	0.558517	0.614399	NO	0.780834	NO
ATP2A2	-0.596582	-0.290187	-0.306396	0.145145	NO	0.293921	NO
ATP2C1	-0.262193	0.332929	-0.595121	0.0240477	shortened	0.0785099	NO
ATP5F1C	-1.26262	0.108939	-1.37156	0.0837433	NO	0.195938	NO
ATP6V1A	-0.601554	2.18694	-2.7885	0.000214124	shortened	0.00180787	shortened
ATP6V1E2	1.02648	0.523977	0.5025	0.75508	NO	0.886604	NO
ATP7B	0.725184	0.0765178	0.648666	0.353586	NO	0.541354	NO
ATPAF1	0.205772	2.42776	-2.22199	6.3657e-18	shortened	8.29815e-16	shortened
ATRX	-0.253631	0.145465	-0.399096	0.553993	NO	0.724758	NO
ATXN1	0.790492	-1.64595	2.43644	0.14124	NO	0.288649	NO
ATXN7L1	0.17034	1.5746	-1.40426	0.00972889	shortened	0.0372227	shortened
AUNIP	-0.125116	0.40721	-0.532326	0.279009	NO	0.461643	NO
AZI2	0.832099	0.623512	0.208587	0.854049	NO	0.94463	NO
AZIN2	0.17034	2.26094	-2.0906	0.222799	NO	0.398636	NO
B3GALNT2	-0.448009	-0.838593	0.390584	0.581533	NO	0.747919	NO
B4GALNT1	0.502915	0.776743	-0.273828	0.623278	NO	0.786962	NO
B4GALT6	-0.00549058	-0.476023	0.470533	0.633398	NO	0.795562	NO
B4GALT7	0.18598	1.1725	-0.986524	0.00110765	shortened	0.00680629	shortened
BACE1	-0.00653791	-0.253631	0.247093	0.690455	NO	0.843992	NO
BAHCC1	-0.276605	0.766178	-1.04278	0.0017587	shortened	0.0100301	shortened
BARD1	1.39845	-0.645948	2.04439	0.0133565	lengthened	0.0481733	lengthened
BATF3	0.0239032	0.486502	-0.462599	0.46588	NO	0.657566	NO
BAZ2B	-1.38291	0.832099	-2.21501	0.00386003	shortened	0.017592	shortened
BBS7	0.939014	0.479583	0.459432	0.458209	NO	0.652286	NO
BCAP29	-0.645948	0.0111641	-0.657112	0.22218	NO	0.39796	NO
BCAR1	-0.752863	0.214649	-0.967512	0.172381	NO	0.332554	NO
BCCIP	-0.823946	-0.27249	-0.551457	0.340467	NO	0.528811	NO
BCHE	-0.891061	-1.64595	0.754888	0.513409	NO	0.69354	NO
BCL11A	-0.698416	1.23447	-1.93289	0.000729923	shortened	0.00479176	shortened
BCL2	1.39845	2.26094	-0.862496	0.695621	NO	0.848602	NO
BCL2L11	0.145465	-0.476023	0.621488	0.371295	NO	0.56384	NO
BCL2L13	0.732563	0.794624	-0.062061	0.88231	NO	0.965937	NO
BCL2L2-PABPN1	-0.426568	0.441515	-0.868082	0.0388196	shortened	0.111218	NO
BCL7C	-1.42356	0.278876	-1.70243	0.00742179	shortened	0.0303015	shortened
BFAR	0.597226	0.700227	-0.103002	0.819021	NO	0.921651	NO
BFSP1	-0.777193	1.35405	-2.13124	0.0149807	shortened	0.0535969	NO
BICD1	-0.735216	-2.00852	1.2733	0.0664039	NO	0.16421	NO
BICRAL	-0.493945	3.02648	-3.52042	0.000238321	shortened	0.00195038	shortened
BLZF1	-1.38291	-0.611183	-0.771731	0.155993	NO	0.308104	NO
BMP1	0.421166	0.291467	0.129699	0.582294	NO	0.74808	NO
BMP2K	0.131659	0.617086	-0.485427	0.764611	NO	0.88888	NO
BMPR2	-1.0939	1.60198	-2.69588	4.54487e-05	shortened	0.000451643	shortened
BOD1L1	-1.54641	1.13166	-2.67807	0.00216981	shortened	0.0115787	shortened
BORCS5	0.0411947	0.576444	-0.53525	0.278944	NO	0.461643	NO
BPGM	-0.114097	0.276049	-0.390146	0.494283	NO	0.680678	NO
BPTF	-0.141156	-1.1679	1.02674	0.0471432	lengthened	0.12765	NO
BRD3	-0.682474	2.63945	-3.32193	5.444e-07	shortened	9.28533e-06	shortened
BRD3OS	-0.868341	1.33756	-2.2059	0.0074821	shortened	0.0304117	shortened
BRD4	0.198102	0.316005	-0.117903	0.236815	NO	0.416365	NO
BRF1	0.213874	1.66484	-1.45097	0.00206932	shortened	0.0112063	shortened
BRIP1	-1.47602	0.445974	-1.922	0.00221685	shortened	0.0117268	shortened
BRWD1	-1.13434	-0.124365	-1.00997	3.67532e-11	shortened	1.36887e-09	shortened
BSDC1	0.196172	1.12629	-0.930121	0.00847055	shortened	0.0333907	shortened
BTBD2	0.354052	0.131659	0.222392	0.812405	NO	0.921651	NO
BTN2A1	0.856552	-0.432467	1.28902	0.0420811	lengthened	0.117787	NO
BTN2A2	0.523977	0.180022	0.343954	0.77613	NO	0.896658	NO
BTNL9	-0.739058	2.29657	-3.03562	7.58585e-09	shortened	1.77489e-07	shortened
BUB1	-0.461524	-0.408909	-0.0526146	1	NO	1	NO
BUB1B	0.221653	0.108939	0.112714	1	NO	1	NO
BUB3	-0.574659	-0.00943398	-0.565225	2.0153e-10	shortened	6.5677e-09	shortened
C11orf24	-0.263266	-1.06099	0.79772	0.0253111	lengthened	0.0814687	NO
C15orf40	0.252172	-0.122386	0.374558	0.575858	NO	0.744582	NO
C16orf72	-0.614239	-0.406482	-0.207757	0.488665	NO	0.675616	NO
C17orf67	-0.198489	-0.587055	0.388565	0.635431	NO	0.796471	NO
C17orf80	-1.04731	0.424441	-1.47175	0.115982	NO	0.247854	NO
C19orf44	0.27159	1.37959	-1.108	0.0413724	shortened	0.116179	NO
C19orf54	0.457481	0.140648	0.316833	0.510568	NO	0.69151	NO
C1QTNF6	-0.122386	-0.283378	0.160992	0.862826	NO	0.950262	NO
C1orf43	-0.0168931	0.39238	-0.409273	0.0486008	shortened	0.130244	NO
C20orf96	0.444009	0.27159	0.172419	0.559875	NO	0.730881	NO
C22orf39	-0.0609857	0.421407	-0.482393	0.267886	NO	0.450176	NO
C2orf68	0.263078	1.4936	-1.23053	0.00461439	shortened	0.0202922	shortened
C3orf14	-1.2528	-0.86559	-0.387213	0.161964	NO	0.317833	NO
C3orf52	1.26094	0.746369	0.514573	0.708592	NO	0.858115	NO
C5orf24	-0.892289	0.591091	-1.48338	0.00418902	shortened	0.01883	shortened
C5orf63	-0.0203437	-0.178169	0.157826	0.705674	NO	0.856287	NO
C6orf52	-0.00209201	-0.277797	0.275705	0.716782	NO	0.86288	NO
C6orf62	0.31027	1.41295	-1.10268	0.0633255	NO	0.158531	NO
C9orf85	1.52398	0.153139	1.37084	0.0896981	NO	0.207466	NO
CA8	-0.158127	0.0719086	-0.230035	0.331361	NO	0.519085	NO
CACNB1	0.196812	0.939014	-0.742202	0.553773	NO	0.724758	NO
CACNG8	-0.191689	2.62351	-2.8152	1.73886e-07	shortened	3.41229e-06	shortened
CADM4	1.10894	0.523977	0.584963	0.700445	NO	0.851074	NO
CALCOCO1	0.898372	0.0910174	0.807355	0.315251	NO	0.502913	NO
CAMK1D	1.26916	2.52398	-1.25481	0.350898	NO	0.539502	NO
CAMK4	-0.95407	0.716622	-1.67069	0.112834	NO	0.243694	NO
CAMKMT	-0.414623	-1.79795	1.38333	0.211354	NO	0.38342	NO
CAMTA2	1.51017	-0.520417	2.03059	0.0054945	lengthened	0.023594	lengthened
CAPN10	-0.0314414	0.67598	-0.707421	0.444251	NO	0.638392	NO
CAPN15	0.129214	0.939014	-0.809801	0.0165445	shortened	0.0582313	NO
CAPRIN1	-0.175092	0.397121	-0.572213	0.0143289	shortened	0.0515783	NO
CARD8	-0.0609857	-0.155623	0.0946369	1	NO	1	NO
CARS2	0.0387138	0.0111641	0.0275497	1	NO	1	NO
CASK	0.0798768	0.704549	-0.624672	0.379416	NO	0.572733	NO
CAST	0.197749	0.267914	-0.0701658	0.648029	NO	0.806721	NO
CASZ1	-1.32402	0.369649	-1.69367	0.00568382	shortened	0.0242243	shortened
CATSPER3	1.98964	0.0810333	1.90861	0.00854734	lengthened	0.0335396	lengthened
CAVIN1	-0.0487074	0.469529	-0.518236	0.506375	NO	0.688621	NO
CBSL	-0.456209	0.929736	-1.38595	6.39401e-12	shortened	2.71373e-10	shortened
CBX2	-0.356554	1.51728	-1.87384	6.76614e-20	shortened	1.12256e-17	shortened
CCAR1	-0.210733	-0.203005	-0.00772811	1	NO	1	NO
CCDC102A	-0.809447	1.72329	-2.53273	9.38501e-06	shortened	0.00011847	shortened
CCDC126	-0.295451	2.39845	-2.6939	0.00329159	shortened	0.0155626	shortened
CCDC150	-0.645948	-0.382914	-0.263034	1	NO	1	NO
CCDC171	-0.508445	1.03855	-1.54699	0.0737752	NO	0.17786	NO
CCDC189	0.712243	1.78701	-1.07477	0.239059	NO	0.419503	NO
CCDC3	0.689495	1.60198	-0.912485	0.272039	NO	0.454227	NO
CCDC43	-0.787967	-0.186517	-0.601451	0.46859	NO	0.660444	NO
CCDC51	-0.214898	0.769089	-0.983988	0.145182	NO	0.293921	NO
CCDC57	-0.212989	-0.0609857	-0.152003	1	NO	1	NO
CCDC71	0.276049	-2.47602	2.75207	0.00492911	lengthened	0.0214693	lengthened
CCDC82	-0.293646	-1.4533	1.15966	0.0754499	NO	0.180941	NO
CCDC92	0.939014	-0.645948	1.58496	0.117037	NO	0.24968	NO
CCDC97	0.516559	1.52398	-1.00742	0.481979	NO	0.671973	NO
CCNF	-0.354666	1.18517	-1.53984	3.65138e-09	shortened	9.12844e-08	shortened
CCSER2	-1.58455	1.03855	-2.6231	0.00438824	shortened	0.0194855	shortened
CD164	0.260942	-0.0609857	0.321928	0.793718	NO	0.908173	NO
CD99L2	0.564619	1.02648	-0.461858	0.258555	NO	0.440993	NO
CDC23	1.39845	-0.196338	1.59478	1.15931e-05	lengthened	0.000140116	lengthened
CDC25C	-0.546413	0.0459295	-0.592342	0.750815	NO	0.884595	NO
CDC42BPA	-0.241558	-1.06099	0.819428	0.508033	NO	0.689851	NO
CDCA5	-0.203005	0.769089	-0.972094	0.145269	NO	0.293921	NO
CDHR1	-0.090733	2.0094	-2.10014	1.5116e-06	shortened	2.27989e-05	shortened
CDK13	-0.301994	0.276049	-0.578043	0.338749	NO	0.527039	NO
CDK18	1.03345	-1.34109	2.37454	0.000196431	lengthened	0.00169098	lengthened
CDK19	0.289512	2.34501	-2.0555	0.000234	shortened	0.00193235	shortened
CDKAL1	-0.887338	-0.704842	-0.182496	0.565359	NO	0.734594	NO
CDKL2	0.0645452	1.35405	-1.28951	0.1231	NO	0.260053	NO
CDKL3	-1.14845	0.462576	-1.61102	0.0225364	shortened	0.0749161	NO
CDKN2A	0.588517	2.8459	-2.25739	0.0316675	shortened	0.0956841	NO
CDKN3	0.0757506	1.7116	-1.63585	0.000591424	shortened	0.0040425	shortened
CEBPZ	-0.58036	-0.32402	-0.25634	0.82103	NO	0.921651	NO
CECR2	-0.37293	3.26094	-3.63387	0.00357888	shortened	0.0167045	shortened
CELF1	0.0255511	-0.291283	0.316834	0.304003	NO	0.489613	NO
CELSR2	0.354052	3.74637	-3.39232	0.00890931	shortened	0.0347425	shortened
CENATAC	-0.563486	-2.86834	2.30485	0.0456385	lengthened	0.124686	NO
CENPH	-0.396334	0.139313	-0.535647	0.124363	NO	0.26178	NO
CENPN	-1.16052	-1.93545	0.774933	0.284512	NO	0.4661	NO
CENPT	0.746369	-0.0609857	0.807355	1	NO	1	NO
CEP162	-0.22145	-1.54641	1.32496	0.0906691	NO	0.209192	NO
CEP41	0.533022	-2.86834	3.40136	0.0106913	lengthened	0.0402301	lengthened
CEP57	0.0517144	-0.0262203	0.0779347	0.820242	NO	0.921651	NO
CEP57L1	0.113344	-0.49162	0.604965	0.153107	NO	0.305362	NO
CEP78	-0.283378	0.379587	-0.662965	0.43832	NO	0.63286	NO
CEP83	0.354052	-0.271021	0.625073	0.585105	NO	0.750926	NO
CEP89	-0.342757	1.18002	-1.52278	0.000908658	shortened	0.00576006	shortened
CEP95	0.154743	-0.32402	0.478763	0.755698	NO	0.886604	NO
CERT1	-1.6757	1.52398	-3.19967	4.24049e-05	shortened	0.000437226	shortened
CES2	1.27605	-2.38291	3.65896	0.0130252	lengthened	0.0473527	lengthened
CES3	0.453587	1.61709	-1.1635	0.0477095	shortened	0.128745	NO
CFAP251	-1.38291	-3.52042	2.1375	0.253773	NO	0.435278	NO
CFAP44	-1.29365	-1.64595	0.352302	0.783204	NO	0.901027	NO
CFDP1	-0.453303	-1.23091	0.777608	0.521921	NO	0.701403	NO
CFLAR	-0.36584	-0.435381	0.0695409	1	NO	1	NO
CHAMP1	-0.713062	1.77552	-2.48858	0.000678281	shortened	0.0045343	shortened
CHCHD3	0.228521	-1.93545	2.16398	0.0396904	lengthened	0.11313	NO
CHD6	-0.363548	1.93901	-2.30256	2.35425e-05	shortened	0.000257275	shortened
CHEK1	0.0727961	-1.01428	1.08708	4.76041e-12	lengthened	2.17194e-10	lengthened
CHID1	0.183667	-0.553191	0.736858	0.000444965	lengthened	0.00322247	lengthened
CHN1	-0.838593	1.93901	-2.77761	0.0501749	NO	0.133289	NO
CHP1	0.24897	0.479583	-0.230613	0.839523	NO	0.934265	NO
CHPF	0.203294	0.748331	-0.545037	8.5517e-05	shortened	0.000816478	shortened
CHPT1	-0.0487074	0.0910174	-0.139725	0.861794	NO	0.950262	NO
CHRNA5	-0.301994	-1.24541	0.943416	0.0555954	NO	0.144738	NO
CHST10	-0.657089	0.0459295	-0.703018	0.230613	NO	0.407857	NO
CHST15	0.0292121	1.88655	-1.85733	1.13302e-09	shortened	3.18117e-08	shortened
CHST7	-0.382914	3.63945	-4.02237	1.10518e-10	shortened	3.73509e-09	shortened
CHST8	0.409041	0.458388	-0.0493474	1	NO	1	NO
CHUK	-1.32402	0.354052	-1.67807	0.0289501	shortened	0.0890959	NO
CIP2A	-0.317325	0.0910174	-0.408343	0.616842	NO	0.782587	NO
CIRBP	-0.174129	-0.41661	0.242481	0.0573011	NO	0.147913	NO
CIT	0.902488	0.939014	-0.0365259	1	NO	1	NO
CKAP2L	0.476042	0.591091	-0.115049	1	NO	1	NO
CKAP5	0.134935	-0.0895548	0.224489	0.552555	NO	0.724435	NO
CLBA1	0.571957	0.939014	-0.367057	0.800523	NO	0.912776	NO
CLDN12	-0.32402	0.813483	-1.1375	0.138598	NO	0.284204	NO
CLEC16A	-1.34109	0.209103	-1.5502	0.036039	shortened	0.104898	NO
CLGN	-0.657089	-0.797951	0.140863	1	NO	1	NO
CLN5	-0.942341	0.215754	-1.15809	2.33361e-12	shortened	1.29056e-10	shortened
CMBL	0.134834	2.0094	-1.87457	0.000111455	shortened	0.00103778	shortened
CNDP2	0.491555	1.39845	-0.906891	0.391032	NO	0.58405	NO
CNIH3	1.07652	0.560503	0.516015	0.440922	NO	0.635108	NO
CNIH4	-0.248613	-0.230911	-0.017702	1	NO	1	NO
CNOT1	-0.471774	-0.277561	-0.194213	0.342995	NO	0.532284	NO
CNOT3	0.0593085	0.366436	-0.307127	0.502903	NO	0.686164	NO
CNOT4	-0.698416	0.0130149	-0.711431	0.43363	NO	0.628574	NO
CNOT9	-0.292311	-1.02034	0.728032	0.1225	NO	0.259654	NO
CNP	0.381533	-0.613527	0.995059	0.0599893	NO	0.153334	NO
CNPY1	-1.06099	0.639454	-1.70044	0.0039308	shortened	0.0177567	shortened
CNST	-0.0609857	1.52398	-1.58496	0.049419	shortened	0.132049	NO
CNTLN	-0.726567	0.386473	-1.11304	0.110984	NO	0.240554	NO
COL25A1	0.225895	-1.86834	2.09424	0.0835709	NO	0.195878	NO
COL4A6	-1.90898	1.93901	-3.848	2.64804e-05	shortened	0.000285957	shortened
COL6A2	-0.372187	1.02648	-1.39866	0.0469722	shortened	0.127402	NO
COLEC12	0.658906	2.52398	-1.86507	0.398914	NO	0.593332	NO
COMMD6	-0.159166	0.546697	-0.705863	0.114152	NO	0.24596	NO
COMT	-0.439497	1.76683	-2.20633	4.52321e-08	shortened	9.82722e-07	shortened
COQ4	0.141921	0.47049	-0.328569	0.00179808	shortened	0.010191	shortened
COX10	0.135481	-1.13899	1.27447	0.0333399	lengthened	0.0989355	NO
COX6C	0.160572	-0.82966	0.990232	0.00847117	lengthened	0.0333907	lengthened
CPNE7	0.0214765	1.60887	-1.58739	0.00230489	shortened	0.0119841	shortened
CPSF1	-1.16532	-1.64595	0.480626	1	NO	1	NO
CPT1B	-0.0688909	-0.797951	0.72906	0.0431327	lengthened	0.119631	NO
CRBN	0.732563	1.26094	-0.528379	1	NO	1	NO
CREB1	-1.22448	0.797838	-2.02232	7.95023e-07	shortened	1.30713e-05	shortened
CREB5	-0.645948	0.192463	-0.838411	0.00193672	shortened	0.0106783	shortened
CREBRF	1.02148	-0.0609857	1.08246	0.299053	NO	0.482557	NO
CREBZF	0.510556	0.636986	-0.126429	0.565772	NO	0.734594	NO
CRELD1	-0.645948	-0.226045	-0.419903	0.495538	NO	0.680678	NO
CROCC	0.156491	1.00314	-0.846653	0.154773	NO	0.307217	NO
CROT	-0.854535	-0.382914	-0.471621	0.596341	NO	0.763199	NO
CRTC3	0.270465	0.939014	-0.668549	0.336835	NO	0.525246	NO
CRYZL1	-0.159288	1.14413	-1.30342	6.36652e-05	shortened	0.000614757	shortened
CSNK1A1	-0.406834	-1.25363	0.846797	0.00450678	lengthened	0.019915	lengthened
CSNK1D	0.698006	0.24067	0.457336	0.471791	NO	0.663088	NO
CSNK2A1	-2.06099	0.200312	-2.2613	4.81165e-05	shortened	0.000472111	shortened
CSPP1	-1.14191	-0.797951	-0.343954	0.714541	NO	0.861319	NO
CST3	-0.608473	0.17004	-0.778514	0.15082	NO	0.303135	NO
CSTF3	-0.825357	0.661647	-1.487	4.11013e-10	shortened	1.27135e-08	shortened
CTBP1	0.315319	0.8719	-0.556581	0.214855	NO	0.387247	NO
CTTN	0.191499	0.856552	-0.665053	0.0812254	NO	0.19152	NO
CUL4A	-0.77709	0.231885	-1.00898	8.47837e-22	shortened	1.71923e-19	shortened
CUL5	-0.482449	1.74637	-2.22882	0.000271871	shortened	0.0021479	shortened
CUL7	0.47788	2.26094	-1.78306	0.0192557	shortened	0.0661803	NO
CUL9	0.716622	1.31753	-0.600904	0.345229	NO	0.534884	NO
CWC27	0.0951335	-1.06099	1.15612	0.31259	NO	0.499979	NO
CXADR	-0.72841	0.260942	-0.989353	0.266663	NO	0.449778	NO
CXorf38	-0.797951	-1.02536	0.22741	0.721336	NO	0.865508	NO
CYB561A3	-0.0609857	0.939014	-1	0.652174	NO	0.809672	NO
CYBRD1	0.664839	0.260942	0.403897	0.600359	NO	0.766192	NO
CYFIP1	-0.0510702	0.498442	-0.549512	0.271785	NO	0.45422	NO
CYFIP2	-0.439497	2.07652	-2.51602	0.00789371	shortened	0.0316641	shortened
CYHR1	-0.417679	0.554172	-0.971851	8.74579e-06	shortened	0.000112402	shortened
DARS2	0.18971	-0.24541	0.435121	0.368232	NO	0.560486	NO
DAZAP2	0.469529	0.104752	0.364778	0.321478	NO	0.508845	NO
DCAF10	0.3744	-0.645948	1.02035	0.0556914	NO	0.144782	NO
DCAF4	0.138323	-0.0609857	0.199309	0.816302	NO	0.921651	NO
DCAF7	0.991866	0.455805	0.536061	0.0525112	NO	0.137493	NO
DCBLD2	-0.483219	-0.145875	-0.337344	0.423482	NO	0.621266	NO
DDHD1	-0.0103596	0.260942	-0.271302	1	NO	1	NO
DDX19A	0.0316963	-0.739058	0.770754	0.133507	NO	0.276248	NO
DEF8	0.888226	0.143214	0.745013	2.57478e-05	lengthened	0.000279701	lengthened
DELE1	-0.0149733	-0.448009	0.433036	0.185651	NO	0.348574	NO
DENND10	0.369649	1.41295	-1.0433	0.172603	NO	0.332629	NO
DENND1A	0.0736188	0.443874	-0.370255	0.00721162	shortened	0.0296424	shortened
DENND4A	-0.982598	0.615317	-1.59791	1.9369e-10	shortened	6.42698e-09	shortened
DENND5A	0.66338	-0.113838	0.777217	0.0667417	NO	0.164437	NO
DENND5B	-1.09895	0.845905	-1.94486	0.00283431	shortened	0.0140179	shortened
DEPTOR	0.27159	-0.739058	1.01065	0.104724	NO	0.231381	NO
DESI2	0.212033	-0.134986	0.347019	0.40848	NO	0.604302	NO
DEXI	-0.0533725	-0.408909	0.355536	0.680511	NO	0.835525	NO
DFFA	0.890288	0.113139	0.777149	3.64793e-09	lengthened	9.12844e-08	lengthened
DGAT2	-0.212989	1.35405	-1.56704	0.180488	NO	0.342047	NO
DGKD	-0.42526	0.475067	-0.900327	0.0575515	NO	0.14814	NO
DGKZ	-0.320767	0.931152	-1.25192	2.10145e-31	shortened	1.27838e-28	shortened
DHFR	0.292651	1.93901	-1.64636	0.187188	NO	0.350018	NO
DHFR2	-1.04487	-0.439497	-0.605369	0.171383	NO	0.33168	NO
DHRS11	0.424441	1.35405	-0.929611	0.529735	NO	0.707217	NO
DHRS12	0.704549	0.489211	0.215338	0.713431	NO	0.860874	NO
DHRS7B	0.354052	-2.38291	2.73697	0.0122492	lengthened	0.0451611	lengthened
DHTKD1	0.963676	0.326037	0.637639	0.377974	NO	0.571502	NO
DHX15	-0.550426	-0.0609857	-0.48944	0.197168	NO	0.364201	NO
DHX32	-0.752863	0.108939	-0.861803	0.203916	NO	0.373266	NO
DHX38	-0.0609857	-0.908983	0.847997	0.411864	NO	0.608132	NO
DIAPH2	-0.808799	-0.275999	-0.5328	0.0975557	NO	0.220143	NO
DIAPH3	0.398446	1.35405	-0.955606	0.345821	NO	0.535027	NO
DIDO1	-1.46683	-0.251037	-1.2158	1.0021e-18	shortened	1.40679e-16	shortened
DIMT1	0.557924	1.10894	-0.551015	0.484871	NO	0.673432	NO
DIP2A	-1.35049	0.417668	-1.76816	0.00220845	shortened	0.0117163	shortened
DIP2B	0.406454	0.32758	0.0788739	0.839558	NO	0.934265	NO
DIS3	-0.567244	0.161407	-0.72865	0.00706241	shortened	0.0290946	shortened
DIS3L	-0.147286	-0.298025	0.150739	0.779189	NO	0.898875	NO
DIS3L2	-1.52042	0.0327287	-1.55315	0.00846448	shortened	0.0333907	shortened
DIXDC1	-0.382914	1.16141	-1.54432	0.283666	NO	0.46555	NO
DMAC2L	0.140154	1.62707	-1.48692	0.00856408	shortened	0.0335396	shortened
DMC1	1.20205	-1.19849	2.40054	0.00779888	lengthened	0.0314193	lengthened
DMKN	-0.351904	0.152379	-0.504282	1.96364e-07	shortened	3.73296e-06	shortened
DMWD	0.333154	0.767534	-0.434379	0.0433135	shortened	0.119768	NO
DNA2	-1.33852	0.523977	-1.8625	0.0103997	shortened	0.0394582	shortened
DNAAF9	1.00314	3.10894	-2.10579	0.241005	NO	0.422106	NO
DNAH1	-0.468644	-0.0609857	-0.407658	0.603228	NO	0.769316	NO
DNAJB4	-0.791379	-0.36584	-0.425538	0.47299	NO	0.663649	NO
DNAJB6	-0.800169	0.228521	-1.02869	3.98154e-06	shortened	5.54617e-05	shortened
DNAJC1	-0.295451	3.52398	-3.81943	0.00116818	shortened	0.00715409	shortened
DNAJC11	-0.235316	-1.11543	0.880118	0.120649	NO	0.256326	NO
DNAJC12	-0.293646	0.237538	-0.531184	0.158389	NO	0.311487	NO
DNAJC24	-0.0609857	0.260942	-0.321928	1	NO	1	NO
DNAJC4	0.798152	1.05449	-0.25634	0.801773	NO	0.913381	NO
DNAL1	-0.307146	0.939014	-1.24616	0.224913	NO	0.401631	NO
DNM1L	-0.370314	1.09102	-1.46133	0.000886058	shortened	0.00569386	shortened
DOCK7	-0.184368	-2.61118	2.42681	4.42534e-05	lengthened	0.000446202	lengthened
DOCK9	0.339552	0.219122	0.12043	1	NO	1	NO
DPH6	0.647551	1.86501	-1.21746	0.155295	NO	0.307599	NO
DPP3	0.291316	-0.852399	1.14372	0.00594972	lengthened	0.0251931	lengthened
DPP8	0.0236265	-0.382914	0.40654	0.426396	NO	0.622538	NO
DPY30	-0.895926	0.155826	-1.05175	0.0170953	shortened	0.0598043	NO
DRAM1	-0.0609857	1.05449	-1.11548	0.188951	NO	0.351515	NO
DRG2	-0.097055	1.93901	-2.03607	0.000571074	shortened	0.00395778	shortened
DSE	0.156245	0.769089	-0.612844	0.393694	NO	0.587211	NO
DTNA	0.236958	0.0658443	0.171113	0.364033	NO	0.555021	NO
DUS2	0.0200859	-0.0609857	0.0810716	0.819014	NO	0.921651	NO
DUS4L-BCAP29	-0.470377	-3.52042	3.05004	0.0284357	lengthened	0.0881071	NO
DUSP28	-0.395405	0.31341	-0.708815	0.259128	NO	0.441558	NO
DYNLT2B	0.228521	-0.0609857	0.289507	1	NO	1	NO
DYRK4	-0.567946	2.26094	-2.82889	0.0835742	NO	0.195878	NO
DZIP1	-0.0835283	-0.460789	0.37726	0.139825	NO	0.286398	NO
EDARADD	0.140648	0.0645452	0.076103	1	NO	1	NO
EEF1AKMT1	0.105024	-0.455265	0.560289	0.17881	NO	0.339925	NO
EEF1B2	-0.859352	-1.30891	0.449561	0.631472	NO	0.795037	NO
EFHC1	0.762137	-0.0609857	0.823122	0.480172	NO	0.671067	NO
EFL1	0.0810333	-0.0609857	0.142019	1	NO	1	NO
EGFR	-0.350492	1.10894	-1.45943	0.284425	NO	0.4661	NO
EGLN1	-0.212989	1.65522	-1.86821	0.00682193	shortened	0.0282313	shortened
EGLN3	0.113044	1.47507	-1.36202	0.0299263	shortened	0.0919452	NO
EHBP1	-0.0609857	2.10894	-2.16993	0.0937419	NO	0.213718	NO
EHMT1	0.58056	-0.923482	1.50404	0.00473498	lengthened	0.0207724	lengthened
EIF2A	0.538476	-1.52042	2.05889	0.0231463	lengthened	0.0765254	NO
EIF2AK1	0.404678	1.77552	-1.37084	0.0445031	shortened	0.122501	NO
EIF2AK2	0.254516	0.161407	0.0931094	1	NO	1	NO
EIF2AK4	0.246196	1.29891	-1.05271	0.0104357	shortened	0.0395129	shortened
EIF2B5	-0.00762712	0.210042	-0.217669	0.192614	NO	0.357236	NO
EIF3E	-0.0658067	0.490188	-0.555995	2.34481e-07	shortened	4.36662e-06	shortened
EIF4A2	0.736125	0.288164	0.447961	0.0500542	NO	0.133162	NO
EIF4E2	-0.790162	0.141658	-0.93182	5.41949e-12	shortened	2.3549e-10	shortened
EIF4ENIF1	-0.397035	1.26094	-1.65798	0.0329477	shortened	0.0980907	NO
ELAPOR2	-0.0609857	0.746369	-0.807355	0.531683	NO	0.708509	NO
ELOB	-0.403873	0.114764	-0.518637	0.0150905	shortened	0.0537893	NO
ELOVL2	-0.05325	0.682916	-0.736166	0.00374548	shortened	0.0172251	shortened
ELOVL5	0.273083	0.424441	-0.151358	0.725215	NO	0.867311	NO
ELP4	-1.88041	-0.253631	-1.62678	0.0592337	NO	0.152256	NO
ELP5	-0.191046	0.26085	-0.451897	0.102793	NO	0.22822	NO
ELP6	0.483669	-0.162269	0.645938	0.0232483	lengthened	0.0767235	NO
EMC2	0.176054	1.81348	-1.63743	0.0943159	NO	0.214201	NO
EMC3	-0.44587	-0.271203	-0.174667	0.41917	NO	0.615985	NO
EMID1	0.695743	0.281407	0.414337	0.273136	NO	0.455227	NO
EML1	-0.160521	-0.439497	0.278976	0.827321	NO	0.925728	NO
EML4	-1.13899	0.108939	-1.24793	0.216238	NO	0.388803	NO
EML5	-0.0421267	0.591091	-0.633218	0.459513	NO	0.653007	NO
EN2	-0.72091	1.72329	-2.4442	2.81666e-06	shortened	4.07969e-05	shortened
ENKD1	0.537152	1.09948	-0.562327	0.228572	NO	0.405387	NO
ENOSF1	0.507675	0.0890397	0.418635	0.203505	NO	0.372888	NO
ENOX1	-0.537424	0.617086	-1.15451	0.0934206	NO	0.21365	NO
ENSA	0.0394745	0.00220813	0.0372664	0.877407	NO	0.962879	NO
EP300	-0.0382656	1.60198	-1.64024	0.0267921	shortened	0.0845945	NO
EPB41L3	-0.523958	2.47507	-2.99902	1.43172e-05	shortened	0.000167493	shortened
EPB41L5	-1.28338	-0.444314	-0.839064	0.060171	NO	0.153463	NO
EPC2	-0.239323	0.238575	-0.477898	0.391074	NO	0.58405	NO
EPHA4	1.28694	-0.32402	1.61096	0.0893274	NO	0.207144	NO
EPHA7	0.161407	0.243869	-0.0824622	1	NO	1	NO
EPHB2	-0.127219	1.71662	-1.84384	0.00241715	shortened	0.0123913	shortened
EPHX2	1.38196	1.0094	0.372554	0.653739	NO	0.810512	NO
EPS15	-0.0225115	-0.546413	0.523901	0.757366	NO	0.886604	NO
ERCC1	0.675052	0.594925	0.0801273	0.646541	NO	0.80618	NO
ERCC6	-0.498672	-0.198489	-0.300183	0.650679	NO	0.808366	NO
ERFE	0.327176	2.26094	-1.93377	0.0277562	shortened	0.0869698	NO
ERG28	-0.115848	-0.456914	0.341067	0.516785	NO	0.696553	NO
ERGIC1	-0.256483	-0.668668	0.412185	0.393834	NO	0.587211	NO
ERI2	-0.886956	-0.372187	-0.514769	0.143203	NO	0.291356	NO
ERN1	0.606439	1.27605	-0.66961	0.177525	NO	0.338894	NO
ESD	-0.354717	1.26094	-1.61566	0.245696	NO	0.426637	NO
ETFDH	-0.356442	1.05449	-1.41093	0.079808	NO	0.189374	NO
ETFRF1	-0.0609857	0.00940363	-0.0703893	1	NO	1	NO
EVC	0.877614	0.77855	0.0990641	1	NO	1	NO
EXO1	-0.501558	2.07146	-2.57302	9.04986e-10	shortened	2.62159e-08	shortened
EXOC4	0.140648	0.333874	-0.193226	0.673673	NO	0.82959	NO
EXOSC3	-0.793505	1.16141	-1.95491	0.0510478	NO	0.13508	NO
EXOSC4	-0.0286852	0.654285	-0.68297	0.00902743	shortened	0.0351281	shortened
EXOSC9	-0.82652	-1.38291	0.556393	1	NO	1	NO
EXTL3	-0.797951	-0.167901	-0.63005	0.465113	NO	0.657499	NO
EYA3	-0.891061	-0.0609857	-0.830075	0.307282	NO	0.493653	NO
EYA4	0.290487	-2.86834	3.15883	0.0262997	lengthened	0.0836185	NO
FADD	-0.662436	1.52398	-2.18641	0.0706924	NO	0.172018	NO
FADS2	0.0730317	0.746369	-0.673338	0.13607	NO	0.280596	NO
FADS3	0.251605	-0.0165916	0.268196	0.550223	NO	0.723457	NO
FAHD1	-0.986985	-0.137289	-0.849696	0.182859	NO	0.344749	NO
FAM104B	-0.677657	0.125427	-0.803084	0.00252193	shortened	0.0128562	shortened
FAM118A	-0.415416	0.939014	-1.35443	0.0829722	NO	0.195134	NO
FAM124A	-0.935455	-0.283378	-0.652077	0.710618	NO	0.859429	NO
FAM126A	0.0874596	4.29657	-4.20911	5.38469e-09	shortened	1.29303e-07	shortened
FAM13A	-1.73341	-0.523958	-1.20945	0.0258626	shortened	0.0824769	NO
FAM151B	0.469529	-0.283378	0.752907	0.503061	NO	0.686164	NO
FAM155B	-0.271203	0.801511	-1.07271	0.103194	NO	0.228833	NO
FAM172A	0.34564	0.131659	0.21398	0.719991	NO	0.865112	NO
FAM184A	0.704549	0.123439	0.58111	0.471104	NO	0.662887	NO
FAM189A1	1.44151	-1.38291	2.82443	0.0216031	lengthened	0.072607	NO
FAM210B	0.488787	0.354052	0.134736	0.844049	NO	0.935583	NO
FAM219B	0.302067	0.51325	-0.211183	0.490448	NO	0.677568	NO
FAM76A	0.340113	2.0094	-1.66929	0.0153687	shortened	0.0545679	NO
FAM83G	-0.45465	-0.908983	0.454333	0.78229	NO	0.900744	NO
FAN1	0.228521	1.20205	-0.973528	0.187141	NO	0.350018	NO
FANCA	0.270593	0.895946	-0.625353	0.0224429	shortened	0.0747413	NO
FANCB	-0.797951	0.939014	-1.73697	0.548718	NO	0.722894	NO
FANCI	-0.318144	0.187693	-0.505837	0.170722	NO	0.330751	NO
FAR2	1.13166	0.479583	0.652077	0.558731	NO	0.72991	NO
FARP1	0.354052	0.523977	-0.169925	0.843253	NO	0.935583	NO
FARP2	2.61709	-0.127712	2.7448	7.67304e-06	lengthened	0.000101473	lengthened
FBF1	1.43378	1.14065	0.293131	0.673097	NO	0.82944	NO
FBH1	-0.106789	1.15314	-1.25993	0.0162005	shortened	0.0571876	NO
FBLN1	0.336316	0.377348	-0.0410321	0.700361	NO	0.851074	NO
FBXL3	-0.151184	-3.06099	2.9098	0.0383563	lengthened	0.11041	NO
FBXL4	0.161407	0.67598	-0.514573	0.725733	NO	0.867362	NO
FBXO11	0.322343	0.166083	0.15626	0.757379	NO	0.886604	NO
FBXO16	-1.83358	-1.64595	-0.187627	0.760339	NO	0.886899	NO
FBXO3	-1.29194	0.67598	-1.96792	1.87407e-06	shortened	2.78063e-05	shortened
FBXO32	0.523977	-0.0609857	0.584963	0.485934	NO	0.673882	NO
FBXW2	-0.546413	-0.761425	0.215013	0.82115	NO	0.921651	NO
FBXW4	0.0787391	-0.382914	0.461653	0.740901	NO	0.879157	NO
FBXW8	0.368895	0.28519	0.0837052	0.783524	NO	0.901027	NO
FEZ2	-0.121107	-1.06099	0.939879	1	NO	1	NO
FGFR1	-0.903444	1.39845	-2.30189	3.27096e-07	shortened	5.7399e-06	shortened
FGFR1OP2	-0.0923499	0.417062	-0.509411	0.25408	NO	0.435395	NO
FHAD1	-0.0609857	1.81348	-1.87447	0.0318882	shortened	0.0961918	NO
FIGN	0.0645452	-0.546413	0.610958	0.724672	NO	0.867311	NO
FLAD1	-0.10213	0.473351	-0.575481	0.00069436	shortened	0.00460802	shortened
FLCN	-0.190269	1.50786	-1.69813	8.33244e-07	shortened	1.34573e-05	shortened
FLT4	-0.878609	0.794938	-1.67355	6.36916e-11	shortened	2.27916e-09	shortened
FMNL3	1.07332	1.81348	-0.740168	0.246386	NO	0.427178	NO
FNBP1	0.327176	0.753459	-0.426283	0.260574	NO	0.443194	NO
FNBP4	-0.0299588	0.75459	-0.784549	0.0667657	NO	0.164437	NO
FNDC3B	-0.117569	1.08586	-1.20342	0.0311401	shortened	0.0947178	NO
FNIP1	-0.205376	-0.908983	0.703607	0.540152	NO	0.716929	NO
FOXN3	0.386473	-0.0609857	0.447459	0.529189	NO	0.707217	NO
FOXN4	-0.567946	0.345007	-0.912952	0.0397354	shortened	0.11313	NO
FOXP1	0.492168	2.96876	-2.47659	1.09022e-05	shortened	0.000134436	shortened
FRAS1	-0.317	-0.838593	0.521594	0.632109	NO	0.795037	NO
FRMD4A	0.00940363	-1.06099	1.07039	0.33702	NO	0.525246	NO
FRMD8	0.0728701	-1.38291	1.45578	0.26768	NO	0.450176	NO
FTSJ1	1.04864	0.203514	0.845125	0.0102272	lengthened	0.0388846	lengthened
FUBP1	-0.0412675	-0.345313	0.304046	0.0690206	NO	0.168399	NO
FUT10	0.823537	-1.86834	2.69188	0.0288293	lengthened	0.0890245	NO
GAA	-0.0432837	0.154027	-0.197311	0.512211	NO	0.692924	NO
GABPB1	0.128839	0.746369	-0.61753	0.5534	NO	0.724758	NO
GALNT10	0.0402976	-0.797951	0.838249	0.487519	NO	0.675055	NO
GALNT11	-0.237863	-0.253631	0.0157673	1	NO	1	NO
GALNT16	1.17194	1.68904	-0.517099	0.400362	NO	0.595	NO
GALNT18	0.108939	2.52398	-2.41504	0.207215	NO	0.37779	NO
GAMT	0.504832	1.89595	-1.39111	7.45594e-07	shortened	1.23701e-05	shortened
GANC	-1.11988	0.939014	-2.05889	0.032435	shortened	0.0973585	NO
GAREM2	0.417848	0.863726	-0.445878	0.146244	NO	0.295565	NO
GART	-0.212989	-0.325708	0.11272	0.746398	NO	0.881704	NO
GATD3B	0.206775	0.918388	-0.711613	4.248e-12	shortened	1.98785e-10	shortened
GBE1	-0.00209201	1.46258	-1.46467	0.060292	NO	0.153463	NO
GCDH	0.870152	-0.267437	1.13759	8.91662e-07	lengthened	1.42744e-05	lengthened
GCH1	-0.504592	0.0170168	-0.521609	0.37311	NO	0.565554	NO
GFM2	-0.31972	-0.868341	0.548621	0.758749	NO	0.886899	NO
GFOD1	1.69644	1.52398	0.172467	1	NO	1	NO
GFOD2	-0.546413	0.523977	-1.07039	0.61991	NO	0.78456	NO
GGCX	-0.00458653	0.260942	-0.265529	0.571281	NO	0.741001	NO
GGNBP2	-1.21853	-0.0609857	-1.15754	0.286785	NO	0.468562	NO
GIT2	-0.916596	0.865014	-1.78161	1.42438e-05	shortened	0.000167493	shortened
GKAP1	1.42444	2.63945	-1.21501	0.281638	NO	0.463471	NO
GLI3	-0.110739	0.0982129	-0.208952	0.608569	NO	0.775528	NO
GLS	-0.645948	-0.143448	-0.5025	0.613593	NO	0.780834	NO
GLYR1	-0.199692	0.832099	-1.03179	0.164404	NO	0.32021	NO
GMDS	0.320369	1.26094	-0.940574	0.109542	NO	0.23856	NO
GMEB2	-0.261683	0.591091	-0.852774	0.330732	NO	0.518991	NO
GMPS	-0.208282	3.89321	-4.10149	8.57307e-15	shortened	6.01763e-13	shortened
GNAS	0.354052	0.131659	0.222392	1	NO	1	NO
GNAZ	-0.0476889	0.354052	-0.401741	0.649639	NO	0.807623	NO
GNPDA2	-0.508445	-0.382914	-0.125531	1	NO	1	NO
GNPTAB	-0.601554	-0.739058	0.137504	1	NO	1	NO
GOLGA3	-0.58229	1.53626	-2.11854	7.00856e-15	shortened	5.27442e-13	shortened
GOLGA8A	-0.482228	-0.520417	0.038189	1	NO	1	NO
GOSR2	1.00314	-0.356442	1.35959	0.0173316	lengthened	0.0603631	NO
GPALPP1	0.997908	0.939014	0.0588937	1	NO	1	NO
GPATCH2	-1.56349	1.02648	-2.58996	8.19227e-10	shortened	2.41143e-08	shortened
GPATCH2L	-0.277944	0.186942	-0.464886	0.249534	NO	0.43125	NO
GPC4	0.726385	3.39845	-2.67206	0.0628628	NO	0.157589	NO
GPM6B	0.354052	1.63945	-1.2854	0.218749	NO	0.392544	NO
GPR108	0.523977	3.52398	-3	0.0193217	shortened	0.0662821	NO
GPR157	0.424441	0.260942	0.163499	1	NO	1	NO
GPRC5C	0.412945	0.384814	0.0281314	1	NO	1	NO
GPSM2	-0.923482	-0.160521	-0.762961	0.259927	NO	0.442506	NO
GRAMD1A	0.49395	0.83915	-0.3452	0.0257169	shortened	0.0821949	NO
GRAMD4	0.379587	0.318646	0.0609404	1	NO	1	NO
GREB1	0.775516	1.45359	-0.678072	0.0897852	NO	0.207466	NO
GRIP1	-1.40891	2.46258	-3.87149	2.54321e-07	shortened	4.64135e-06	shortened
GRK4	-0.605306	0.523977	-1.12928	0.246476	NO	0.427178	NO
GRTP1	-0.0315419	0.367858	-0.3994	0.380709	NO	0.57421	NO
GSDME	0.895946	-0.439497	1.33544	0.0796181	NO	0.189281	NO
GSK3B	-0.645948	0.386473	-1.03242	0.130066	NO	0.270972	NO
GTF2H1	-0.985037	0.115892	-1.10093	0.00205489	shortened	0.0111807	shortened
GTF2H3	1.02648	1.16141	-0.13493	0.858313	NO	0.947071	NO
GTSE1	0.449209	1.04593	-0.59672	0.0720813	NO	0.174683	NO
GUCY1B1	0.00940363	-0.575559	0.584963	0.354847	NO	0.542829	NO
H2AZ2	-0.523835	0.195933	-0.719768	2.21329e-07	shortened	4.16418e-06	shortened
HACD1	0.485649	-0.243189	0.728838	0.0351705	lengthened	0.103028	NO
HAGH	0.0618711	1.35405	-1.29218	0.036187	shortened	0.105161	NO
HAUS4	0.654447	0.308248	0.346199	0.180481	NO	0.342047	NO
HCN3	0.492268	0.354052	0.138216	0.821221	NO	0.921651	NO
HDAC10	0.0352296	1.37197	-1.33674	0.0545814	NO	0.142302	NO
HDAC6	0.683293	0.100765	0.582527	0.0346736	lengthened	0.102063	NO
HDAC8	-0.0827744	0.553123	-0.635898	0.0275562	shortened	0.0865577	NO
HDLBP	-0.920808	0.104908	-1.02572	5.29725e-12	shortened	2.3549e-10	shortened
HDX	-0.645948	0.0645452	-0.710493	0.453031	NO	0.646933	NO
HECTD4	-0.176463	1.16141	-1.33787	0.0301085	shortened	0.0922722	NO
HELLS	-0.687527	-1.64595	0.958421	0.375213	NO	0.567798	NO
HEMK1	0.523977	0.632176	-0.108199	0.849094	NO	0.939719	NO
HERC2	0.465498	0.639454	-0.173956	0.684676	NO	0.838613	NO
HERC4	-0.908983	1.02648	-1.93546	0.0128794	shortened	0.0470097	shortened
HEXB	0.119587	0.596127	-0.47654	0.292514	NO	0.474522	NO
HEXD	-0.265077	0.0170168	-0.282094	0.190941	NO	0.354493	NO
HGSNAT	0.939014	1.82654	-0.887525	0.174303	NO	0.334494	NO
HHAT	0.967583	-1.64595	2.61353	0.0469817	lengthened	0.127402	NO
HIP1	-0.246541	-0.157201	-0.0893403	0.884322	NO	0.967558	NO
HIP1R	0.108939	-1.06099	1.16993	0.180889	NO	0.34245	NO
HMCES	-0.516665	-2.06099	1.54432	0.305467	NO	0.49117	NO
HNRNPA1	0.876383	-0.321376	1.19776	2.0987e-17	lengthened	2.55342e-15	lengthened
HNRNPA3	-1.17121	-0.122004	-1.04921	3.21222e-15	shortened	2.79158e-13	shortened
HNRNPLL	-0.0879527	0.0239032	-0.111856	0.800742	NO	0.912776	NO
HNRNPR	0.666935	0.939014	-0.27208	0.813127	NO	0.921651	NO
HOMER1	-0.62757	-0.95407	0.326501	0.811386	NO	0.921651	NO
HP1BP3	-0.350133	-0.416081	0.0659477	0.916787	NO	0.998887	NO
HPS1	0.402811	0.418182	-0.015371	1	NO	1	NO
HPS3	-0.127075	1.52398	-1.65105	0.274639	NO	0.456897	NO
HS1BP3	0.446671	0.0733154	0.373356	0.0691231	NO	0.168424	NO
HS3ST3A1	-0.175385	0.354052	-0.529437	0.504381	NO	0.686949	NO
HS3ST3B1	-0.810178	1.57644	-2.38662	9.82663e-12	shortened	3.98524e-10	shortened
HS6ST2	-0.756131	-1.24541	0.489279	0.50675	NO	0.688621	NO
HSD17B6	0.369649	0.453587	-0.0839388	1	NO	1	NO
HSDL1	0.116473	0.462576	-0.346103	0.385827	NO	0.580032	NO
HSF1	0.221578	-0.673963	0.89554	0.0608422	NO	0.154433	NO
HSPA4	-0.123201	-1.1187	0.9955	0.000132173	lengthened	0.00119414	lengthened
HSPA9	-0.0321215	0.195579	-0.227701	0.181374	NO	0.343013	NO
HSPB11	0.247137	-0.195287	0.442423	0.346262	NO	0.535027	NO
HSPBAP1	-0.863046	-0.908983	0.0459363	1	NO	1	NO
HTATSF1	0.086168	-0.0214573	0.107625	0.808237	NO	0.919024	NO
HTRA3	-0.439497	2.74637	-3.18587	0.0030299	shortened	0.0147849	shortened
HTT	0.620653	3.8459	-3.22525	0.00738976	shortened	0.0303015	shortened
HYKK	0.842799	0.700855	0.141944	0.863273	NO	0.950262	NO
ICE1	0.096894	0.286938	-0.190044	0.836496	NO	0.933132	NO
ICMT	-0.676322	1.07652	-1.75284	0.00227579	shortened	0.0119692	shortened
IDI1	0.982083	0.841717	0.140366	0.76468	NO	0.88888	NO
IDS	-0.279626	0.340631	-0.620257	0.078574	NO	0.187693	NO
IFNAR2	0.0214765	1.1141	-1.09262	0.0665731	NO	0.164406	NO
IFT140	0.539407	0.0610048	0.478402	0.310454	NO	0.496999	NO
IFT172	0.939014	0.67598	0.263034	0.798387	NO	0.911229	NO
IFT22	0.106614	-0.0278188	0.134433	0.715468	NO	0.861867	NO
IFT74	0.301584	0.769089	-0.467505	0.643076	NO	0.804396	NO
IFT81	0.280051	1.52398	-1.24393	0.438827	NO	0.63309	NO
IGF2BP2	-0.1281	1.31753	-1.44563	0.156795	NO	0.308685	NO
IGF2R	-1.03124	-1.79795	0.766713	0.547651	NO	0.722894	NO
IGSF3	-0.608473	2.52398	-3.13245	0.00879764	shortened	0.0343805	shortened
IL12RB2	-0.0609857	0.523977	-0.584963	0.488571	NO	0.675616	NO
ILF3	-0.331028	-0.289362	-0.0416657	0.655785	NO	0.811395	NO
IMMP2L	-0.527553	-0.0609857	-0.466568	0.49521	NO	0.680678	NO
IMPDH2	-0.476023	0.939014	-1.41504	0.202747	NO	0.371873	NO
INF2	-0.352942	-0.558485	0.205544	0.735438	NO	0.874951	NO
INPP4A	-0.165322	1.10894	-1.27426	0.23365	NO	0.411992	NO
INPP5E	-0.253631	-0.575559	0.321928	0.654358	NO	0.810578	NO
INTS10	-0.978524	0.202049	-1.18057	0.0647195	NO	0.161357	NO
INTS11	0.391527	0.250475	0.141051	0.867513	NO	0.954316	NO
INTS14	-0.306098	2.44151	-2.74761	0.00129933	shortened	0.00777901	shortened
IP6K2	-0.33662	2.23447	-2.57109	4.21823e-10	shortened	1.28304e-08	shortened
IPO13	0.115892	0.523977	-0.408085	0.644131	NO	0.805163	NO
IQCD	-0.382914	0.0170168	-0.399931	0.621	NO	0.784851	NO
IQCG	0.0610048	-0.19223	0.253235	0.703365	NO	0.854053	NO
IQCH	-0.992599	-0.476023	-0.516576	0.565516	NO	0.734594	NO
IQGAP1	0.247137	0.0858557	0.161281	0.68643	NO	0.840198	NO
IQSEC1	0.62991	-0.176463	0.806373	0.198669	NO	0.366604	NO
IQSEC2	1.12344	0.498442	0.624997	0.320486	NO	0.508156	NO
IRS1	0.886547	-0.546413	1.43296	0.183148	NO	0.344938	NO
ISL1	-0.230911	3.26094	-3.49185	0.00118055	shortened	0.00720571	shortened
ITFG1	0.642813	0.898372	-0.255559	0.648636	NO	0.806926	NO
ITPA	0.787011	0.0456659	0.741345	0.425587	NO	0.622538	NO
ITPR2	-1.67104	-0.908983	-0.762057	0.352959	NO	0.541329	NO
ITPR3	-1.28338	-0.287262	-0.996117	0.225786	NO	0.402236	NO
ITPRID2	-0.0609857	0.621274	-0.68226	0.261917	NO	0.44465	NO
ITSN2	-0.399788	-0.0609857	-0.338802	1	NO	1	NO
IVD	0.407163	0.653393	-0.24623	0.35332	NO	0.541354	NO
JADE1	-0.206703	0.494576	-0.701278	4.37146e-05	shortened	0.000443218	shortened
JAK1	0.238575	-0.868341	1.10692	0.480115	NO	0.671067	NO
JARID2	0.143155	0.161407	-0.0182517	1	NO	1	NO
JDP2	-0.121868	-0.5915	0.469632	0.51077	NO	0.69151	NO
JMJD1C	-0.868341	1.39845	-2.26679	0.0101881	shortened	0.0388169	shortened
JMJD6	-0.836554	-0.212989	-0.623565	0.0173705	shortened	0.0603833	NO
JPH3	0.714308	1.10894	-0.394631	0.315988	NO	0.503649	NO
JRK	-0.182976	2.52398	-2.70695	0.01656	shortened	0.0582313	NO
KANK1	0.794624	0.260942	0.533682	0.722017	NO	0.865702	NO
KAT14	-0.312524	1.26094	-1.57347	0.0661867	NO	0.163895	NO
KAZALD1	-0.546413	1.83592	-2.38233	7.81387e-06	shortened	0.000101859	shortened
KCNAB2	0.546697	-0.0609857	0.607683	0.476319	NO	0.667652	NO
KCNC4	0.523977	1.07652	-0.552541	0.44244	NO	0.636792	NO
KCNG3	0.260942	-0.682474	0.943416	0.176597	NO	0.337476	NO
KCNJ14	-1.41713	-0.645948	-0.771181	0.114968	NO	0.24663	NO
KCNMB3	-1.36584	-0.241558	-1.12428	0.10887	NO	0.237381	NO
KCNN1	0.431411	0.0965556	0.334855	0.52241	NO	0.701544	NO
KCNQ2	-2.50844	0.162789	-2.67123	2.29156e-10	shortened	7.33701e-09	shortened
KCTD1	0.65271	-0.26262	0.91533	0.0713021	NO	0.17304	NO
KCTD15	-0.298025	-0.95407	0.656046	0.444856	NO	0.638759	NO
KCTD20	-0.755359	0.839019	-1.59438	7.0813e-08	shortened	1.46857e-06	shortened
KCTD3	0.893211	0.354052	0.539159	0.545544	NO	0.721986	NO
KDELR3	0.260942	1.77552	-1.51457	0.11711	NO	0.24968	NO
KDM2A	-0.831504	-0.698416	-0.133088	1	NO	1	NO
KDM4C	-0.645948	-0.935455	0.289507	0.758813	NO	0.886899	NO
KDM5C	0.386473	0.578665	-0.192191	0.839151	NO	0.934265	NO
KHNYN	0.83049	0.0834042	0.747086	0.153019	NO	0.305362	NO
KIAA1109	-0.412458	-1.64595	1.23349	0.455264	NO	0.649107	NO
KIAA1522	-1.76143	-0.275111	-1.48631	0.0421451	shortened	0.117787	NO
KIAA1958	0.504611	-0.337381	0.841993	0.0345249	lengthened	0.10179	NO
KIF13A	-0.0413569	0.939014	-0.980371	0.28355	NO	0.46555	NO
KIF1B	0.53724	-0.183842	0.721083	0.0213754	lengthened	0.0722411	NO
KIF20B	0.498442	0.939014	-0.440573	0.759882	NO	0.886899	NO
KIF21B	0.874309	1.04864	-0.17433	0.751933	NO	0.885341	NO
KIF3C	0.459846	1.52398	-1.06413	0.186483	NO	0.349416	NO
KIFAP3	0.099479	1.26094	-1.16146	0.437017	NO	0.631478	NO
KIFBP	0.180022	0.202049	-0.0220263	1	NO	1	NO
KIN	-0.32402	0.131659	-0.455679	0.755491	NO	0.886604	NO
KLC1	-0.230911	0.306187	-0.537098	0.0015512	shortened	0.00904094	shortened
KLF3	-1.20538	0.03855	-1.24393	0.0677308	NO	0.165918	NO
KLHDC10	-0.453303	0.00940363	-0.462707	0.463388	NO	0.656586	NO
KLHL12	0.00396975	-0.560557	0.564526	0.039921	lengthened	0.11313	NO
KLHL2	-0.283378	-0.0609857	-0.222392	1	NO	1	NO
KLHL24	0.859943	3.63945	-2.77951	0.0392694	shortened	0.112155	NO
KLHL26	0.202049	-1.39802	1.60007	0.00176982	lengthened	0.0100621	lengthened
KLHL29	-2.24861	-0.32402	-1.92459	0.105678	NO	0.232598	NO
KLHL36	0.414173	2.52398	-2.1098	0.00423842	shortened	0.0190052	shortened
KLHL7	-0.587055	0.424441	-1.0115	0.345257	NO	0.534884	NO
KMT2A	1.05005	2.87761	-1.82757	0.037087	shortened	0.107264	NO
KMT2E	0.0199343	0.997908	-0.977974	0.0330788	shortened	0.0983206	NO
KMT5A	-0.402023	2.8459	-3.24793	0.0028313	shortened	0.0140179	shortened
KMT5B	0.03855	0.691493	-0.652943	0.316742	NO	0.503971	NO
KNTC1	-0.132539	-0.283378	0.150839	1	NO	1	NO
KPTN	0.186942	-3.06099	3.24793	0.0288885	lengthened	0.0890566	NO
KRI1	0.348405	0.939014	-0.590609	0.614058	NO	0.780834	NO
KRT8	0.212579	1.03631	-0.823732	0.0169092	shortened	0.0593447	NO
KTN1	-0.573572	1.52398	-2.09755	1.25868e-08	shortened	2.87135e-07	shortened
L2HGDH	-0.766538	-0.546413	-0.220126	0.7697	NO	0.892962	NO
L3HYPDH	-0.360546	1.14065	-1.50119	0.000319783	shortened	0.00243169	shortened
LAMA3	-0.198489	3.39845	-3.59694	0.0219713	shortened	0.0735737	NO
LAMP2	-1.34109	-0.0465946	-1.2945	0.0602712	NO	0.153463	NO
LARP4	-0.680714	2.44151	-3.12223	6.87128e-09	shortened	1.62858e-07	shortened
LARP6	0.19799	-0.503504	0.701494	0.0482444	lengthened	0.12967	NO
LBR	-0.528112	0.161407	-0.689518	0.549399	NO	0.722894	NO
LBX2	1.24834	-0.868341	2.11668	8.58979e-05	lengthened	0.000816478	lengthened
LCOR	0.110626	-0.724166	0.834791	0.000266923	lengthened	0.00211798	lengthened
LCORL	0.997908	2.42444	-1.42653	0.104565	NO	0.231311	NO
LEPROTL1	-1.79795	-0.775517	-1.02243	0.151664	NO	0.304103	NO
LETMD1	-1.06099	0.27248	-1.33347	0.115899	NO	0.247854	NO
LHPP	0.523977	2.93901	-2.41504	0.151802	NO	0.304103	NO
LIAS	-0.0920126	0.153139	-0.245152	0.732385	NO	0.872456	NO
LIG3	0.840552	1.15156	-0.311007	0.243276	NO	0.424071	NO
LIMK2	0.272141	2.63945	-2.36731	0.0267712	shortened	0.0845945	NO
LIN7B	0.849218	-0.230911	1.08013	0.185223	NO	0.348128	NO
LLGL2	-0.466242	0.598616	-1.06486	0.00212261	shortened	0.011427	shortened
LMBR1	0.939014	-0.267437	1.20645	0.00263868	lengthened	0.0133766	lengthened
LMF1	-1.19849	2.38647	-3.58496	7.35758e-13	shortened	4.33148e-11	shortened
LMNA	0.435123	0.40896	0.0261633	0.943956	NO	1	NO
LMO7	1.16141	-0.0609857	1.22239	0.581292	NO	0.747919	NO
LNX2	0.108108	-0.739058	0.847166	0.162482	NO	0.318087	NO
LOC102724770	0.875449	1.28297	-0.40752	0.250311	NO	0.431367	NO
LOC400499	-0.0609857	2.22442	-2.2854	0.000124085	shortened	0.00113634	shortened
LONRF3	-1.28338	-0.230911	-1.05247	0.261514	NO	0.444378	NO
LOXL2	-0.777193	-1.50156	0.724366	0.424491	NO	0.622247	NO
LPCAT2	-0.444633	-0.469451	0.0248178	1	NO	1	NO
LRBA	-0.44587	3.16141	-3.60728	8.11368e-19	shortened	1.23396e-16	shortened
LRCH3	0.23447	0.0645452	0.169925	0.819923	NO	0.921651	NO
LRP11	-0.206285	-2.06099	1.8547	0.00375545	lengthened	0.0172251	lengthened
LRP2	0.939014	1.7829	-0.843881	0.337261	NO	0.525246	NO
LRP5	0.115892	0.131659	-0.0157673	1	NO	1	NO
LRPPRC	-0.669795	-0.504592	-0.165203	0.681424	NO	0.835752	NO
LRRC1	0.535117	0.365279	0.169838	0.760546	NO	0.886899	NO
LRRC23	0.586713	0.939014	-0.352302	0.571911	NO	0.74129	NO
LRRC27	-1.29802	1.1034	-2.40143	1.23024e-05	shortened	0.000146744	shortened
LRRC28	0.252322	-1.50844	1.76077	0.000513341	lengthened	0.00363119	lengthened
LRRC34	0.0910174	-0.55575	0.646768	0.452884	NO	0.646933	NO
LRRC41	-0.719949	0.03855	-0.758499	0.24269	NO	0.423837	NO
LRRFIP1	1.57644	-0.258023	1.83447	0.00181785	lengthened	0.0102215	lengthened
LRRFIP2	0.326496	0.714583	-0.388087	0.18788	NO	0.350564	NO
LRRN2	0.939014	1.16141	-0.222392	1	NO	1	NO
LRSAM1	0.240781	1.28297	-1.04219	0.0308639	shortened	0.0940346	NO
LSS	-0.0609857	0.54526	-0.606246	0.205132	NO	0.374367	NO
LTN1	0.043351	4.33133	-4.28798	0.000125518	shortened	0.00113966	shortened
LUC7L2	-0.04237	-0.603736	0.561366	0.025449	lengthened	0.0816247	NO
LYSMD4	-1.10449	1.05449	-2.15898	0.00429531	shortened	0.019146	shortened
MAD1L1	-0.0609857	0.0061285	-0.0671142	1	NO	1	NO
MAF	-1.28338	0.153139	-1.43652	0.017732	shortened	0.0614058	NO
MAGI1	0.769089	0.523977	0.245112	1	NO	1	NO
MAGOHB	-0.0120761	0.787011	-0.799087	0.130974	NO	0.272241	NO
MAN1A2	-0.645948	-0.530471	-0.115477	1	NO	1	NO
MAP2K7	-0.125434	1.93901	-2.06445	0.0320068	shortened	0.0963902	NO
MAP3K20	-0.17061	0.27022	-0.44083	0.412409	NO	0.608445	NO
MAP6D1	-0.435381	-0.608473	0.173092	0.842616	NO	0.935583	NO
MAP7D3	-0.838593	-0.640768	-0.197825	0.817903	NO	0.921651	NO
MAPK12	0.278021	1.10894	-0.830918	0.000101468	shortened	0.000959479	shortened
MAPK8IP3	0.739705	0.617086	0.122619	1	NO	1	NO
MAPK9	-0.164079	-1.13138	0.967296	0.178513	NO	0.339714	NO
MAPKAP1	0.216867	1.01702	-0.800149	0.0997068	NO	0.224095	NO
MAPKBP1	0.212579	-2.47602	2.6886	0.00132747	lengthened	0.00789129	lengthened
MARCHF3	0.286938	-1.64595	1.93289	0.0939189	NO	0.213718	NO
MARK1	-0.659431	1.02648	-1.68591	0.000211303	shortened	0.00179362	shortened
MAST1	0.960709	1.35405	-0.393342	0.385313	NO	0.580032	NO
MASTL	-0.267437	1.4085	-1.67594	0.00353402	shortened	0.0165374	shortened
MBD5	-0.739058	-1.54641	0.807355	0.699291	NO	0.851074	NO
MBLAC2	-0.986985	0.856552	-1.84354	0.0314891	shortened	0.0954612	NO
MBNL1	-0.280552	-1.06099	0.780434	0.688722	NO	0.842438	NO
MBTD1	-0.761425	-2.06099	1.29956	0.295073	NO	0.477401	NO
MCAT	0.462576	0.67598	-0.213404	0.835303	NO	0.932372	NO
MCF2L	-0.308423	1.63945	-1.94788	0.000936552	shortened	0.00589382	shortened
MCM2	-0.269094	1.52398	-1.79307	0.0283285	shortened	0.0880975	NO
MCM3AP	-0.362541	0.796056	-1.1586	2.28716e-05	shortened	0.000254309	shortened
MCPH1	-1.33783	0.377135	-1.71496	0.000402111	shortened	0.00297106	shortened
MCU	0.0292121	2.26094	-2.23173	0.213217	NO	0.38565	NO
MDFIC	-1.21299	-0.868341	-0.344648	0.647153	NO	0.80618	NO
MECP2	-0.140713	-0.906338	0.765625	0.000160329	lengthened	0.00143432	lengthened
MECR	1.18694	-0.0163548	1.2033	0.0519741	NO	0.136675	NO
MED13	-0.296614	-0.212989	-0.0836252	1	NO	1	NO
MED23	-0.694492	-0.469709	-0.224783	0.194427	NO	0.360233	NO
MED25	0.267637	1.37395	-1.10631	0.00364879	shortened	0.0169011	shortened
MED6	-0.83471	-0.626583	-0.208127	0.731836	NO	0.872371	NO
MED8	-0.0609857	-0.0308237	-0.030162	1	NO	1	NO
MEF2A	-0.769382	0.475067	-1.24445	0.00531281	shortened	0.022976	shortened
MEGF8	0.537201	0.398446	0.138755	0.816392	NO	0.921651	NO
MEIS3	0.180022	0.523977	-0.343954	0.790342	NO	0.905483	NO
MELTF	0.134739	0.510921	-0.376182	0.327677	NO	0.515672	NO
METTL15	-0.495786	0.689036	-1.18482	0.00458895	shortened	0.0202291	shortened
METTL21A	0.0702588	-0.582065	0.652324	0.15908	NO	0.31251	NO
METTL25B	-0.33852	-0.167901	-0.170619	0.857362	NO	0.947071	NO
METTL2A	-0.134986	-0.0609857	-0.0740006	1	NO	1	NO
METTL2B	-0.432954	0.882431	-1.31539	0.030213	shortened	0.0923598	NO
MFAP3L	-0.330172	3.66693	-3.99711	3.55403e-12	shortened	1.87448e-10	shortened
MFSD13A	-0.56878	-1.52042	0.951637	0.408608	NO	0.604302	NO
MFSD14C	-0.326576	1.00314	-1.32972	0.0252223	shortened	0.0813262	NO
MGA	0.880121	-0.0609857	0.941106	0.608949	NO	0.775528	NO
MGME1	-0.459535	-0.110454	-0.349081	0.5247	NO	0.70345	NO
MGRN1	0.426808	1.36786	-0.941049	0.0617445	NO	0.155212	NO
MICAL1	0.811259	-0.335161	1.14642	0.00276152	lengthened	0.0138076	lengthened
MICU1	0.702683	0.354052	0.348631	0.551607	NO	0.723769	NO
MINDY4	0.939014	-1.38291	2.32193	0.00127594	lengthened	0.00771059	lengthened
MKNK1	-0.386345	0.544735	-0.93108	0.0202293	shortened	0.0688776	NO
MKNK2	0.939014	-1.32402	2.26303	0.0277827	lengthened	0.0869698	NO
MKS1	0.386473	-0.739058	1.12553	0.000717925	lengthened	0.00473001	lengthened
MLF1	-1.35049	0.390121	-1.74061	0.00238189	shortened	0.0122795	shortened
MLXIPL	0.322801	2.60198	-2.27918	0.00617192	shortened	0.0259534	shortened
MMD	-0.199432	0.5122	-0.711632	0.0244126	shortened	0.0791196	NO
MMP24OS	0.533022	0.358967	0.174055	0.371362	NO	0.56384	NO
MMS22L	-0.264519	0.16804	-0.432559	0.24937	NO	0.43125	NO
MOCOS	-0.253631	-0.301994	0.048363	1	NO	1	NO
MORN4	0.619396	1.22281	-0.603411	0.167242	NO	0.325044	NO
MOXD1	0.600846	2.93901	-2.33817	0.00446409	shortened	0.0197742	shortened
MPHOSPH8	-0.659623	2.09948	-2.7591	2.19682e-13	shortened	1.3364e-11	shortened
MPI	0.490601	0.691087	-0.200486	0.325817	NO	0.513929	NO
MPND	0.254944	-0.97022	1.22516	4.55355e-05	lengthened	0.000451643	lengthened
MPP3	0.100295	1.62707	-1.52678	0.00747916	shortened	0.0304117	shortened
MPP7	0.099479	2.63945	-2.53998	0.0283843	shortened	0.0880975	NO
MPRIP	0.42882	0.161407	0.267413	0.683464	NO	0.837691	NO
MRAP2	-0.212989	2.52398	-2.73697	0.105492	NO	0.232516	NO
MRM1	0.798837	-0.439497	1.23833	0.0913344	NO	0.210196	NO
MRNIP	1.2006	1.02648	0.174122	0.820509	NO	0.921651	NO
MRPL35	-1.05453	-0.210733	-0.843798	0.00606435	shortened	0.0256191	shortened
MRPL4	-0.158706	0.867931	-1.02664	0.00011936	shortened	0.00110016	shortened
MRPL43	0.00314464	0.195906	-0.192761	0.65468	NO	0.810578	NO
MRPL45	-0.815873	1.98964	-2.80551	2.00064e-05	shortened	0.000228198	shortened
MRPL46	-0.199623	0.699827	-0.899449	0.00492713	shortened	0.0214693	shortened
MRS2	-0.640367	0.0184488	-0.658816	0.0254036	shortened	0.0816224	NO
MSH3	-0.382914	0.939014	-1.32193	0.30137	NO	0.485866	NO
MSI2	-0.0665667	-0.848256	0.78169	0.00332023	lengthened	0.015617	lengthened
MSL3	1.01702	0.354052	0.662965	0.581504	NO	0.747919	NO
MTA3	1.86501	0.390364	1.47465	0.0376253	lengthened	0.108477	NO
MTARC2	0.063641	0.486502	-0.422861	0.331896	NO	0.519476	NO
MTCL1	-0.500609	1.24834	-1.74895	3.6638e-06	shortened	5.22377e-05	shortened
MTG1	-0.157133	1.79049	-1.94762	1.23055e-09	shortened	3.40264e-08	shortened
MTG2	-1.20234	-0.256381	-0.94596	0.00311443	shortened	0.0149714	shortened
MTHFD1L	-0.115729	0.704549	-0.820278	1.01744e-09	shortened	2.90129e-08	shortened
MTHFSD	-0.739058	0.141322	-0.88038	0.0323274	shortened	0.0971952	NO
MTMR1	-0.122386	1.8459	-1.96829	0.0223144	shortened	0.0744538	NO
MTMR14	-0.226045	1.67598	-1.90202	0.0462482	shortened	0.125975	NO
MTRES1	-0.213837	1.00314	-1.21698	0.00230191	shortened	0.0119841	shortened
MTRF1	-1.23091	2.26094	-3.49185	0.000783991	shortened	0.00510994	shortened
MXD4	0.217829	1.08197	-0.864143	0.000907954	shortened	0.00576006	shortened
MYBL1	-0.722184	0.845905	-1.56809	0.0226358	shortened	0.0751098	NO
MYCL	-0.0874579	0.202049	-0.289507	1	NO	1	NO
MYO19	0.939014	1.33635	-0.397335	0.595797	NO	0.763038	NO
MYO1D	0.0170168	0.453587	-0.436571	0.464171	NO	0.657186	NO
MYO5A	-0.519191	1.58287	-2.10206	0.000322525	shortened	0.00244236	shortened
MYO9A	-0.94934	-0.645948	-0.303392	0.742935	NO	0.880426	NO
MYT1	-0.0165916	1.16141	-1.178	0.330334	NO	0.518812	NO
N4BP2L2	-2.31474	0.0659264	-2.38067	1.72058e-07	shortened	3.41229e-06	shortened
N6AMT1	0.33635	0.601979	-0.26563	0.707934	NO	0.858115	NO
NAA16	0.315578	0.17034	0.145238	0.78948	NO	0.905483	NO
NADSYN1	-1.49162	0.055828	-1.54745	0.000170799	shortened	0.00150583	shortened
NAF1	-0.584548	-0.601237	0.0166889	1	NO	1	NO
NAIF1	-0.0289245	1.8459	-1.87483	0.0275132	shortened	0.0865577	NO
NAP1L1	-0.693928	0.112751	-0.806679	0.00057439	shortened	0.00395778	shortened
NAPEPLD	0.739705	2.10894	-1.36923	0.320816	NO	0.508236	NO
NBEAL1	-0.160521	0.172273	-0.332795	0.573562	NO	0.742903	NO
NBPF1	-0.727248	0.161407	-0.888655	0.0614375	NO	0.154867	NO
NBPF3	0.301584	0.238575	0.0630098	1	NO	1	NO
NCAPD3	0.202049	-0.297053	0.499102	0.425639	NO	0.622538	NO
NCAPG2	-0.114097	0.755302	-0.869399	0.0128654	shortened	0.0470097	shortened
NCK1	-0.817715	-1.70484	0.887127	0.270565	NO	0.453371	NO
NCOR1	0.135157	-0.645948	0.781105	0.213875	NO	0.386457	NO
NDC1	0.0203144	1.00314	-0.98283	0.00180545	shortened	0.0102011	shortened
NDST1	-0.279626	1.86501	-2.14464	0.00245358	shortened	0.0125428	shortened
NDUFA7	-0.766416	0.286607	-1.05302	2.45694e-07	shortened	4.5292e-06	shortened
NDUFAF1	0.36494	-1.13899	1.50393	0.0106843	lengthened	0.0402301	lengthened
NEBL	-1.36055	-0.0609857	-1.29956	0.0313818	shortened	0.0952941	NO
NECTIN2	-0.11298	-0.0994598	-0.0135205	0.946775	NO	1	NO
NEDD4L	-0.123846	2.44151	-2.56536	9.40239e-06	shortened	0.00011847	shortened
NEIL3	-0.645948	-1.16052	0.514573	0.620424	NO	0.784666	NO
NEK1	0.354052	-0.0609857	0.415037	0.623532	NO	0.786962	NO
NEK4	0.202049	1.93901	-1.73697	0.182455	NO	0.3447	NO
NEK9	0.162288	0.997908	-0.83562	1.80667e-05	shortened	0.00020737	shortened
NELFA	0.678487	-0.855667	1.53415	4.69933e-08	lengthened	1.00897e-06	lengthened
NELL2	-0.0609857	2.74637	-2.80735	0.0635523	NO	0.158881	NO
NEMP1	-0.398021	1.52398	-1.922	0.140793	NO	0.288058	NO
NETO2	-0.749042	1.93901	-2.68806	1.55318e-06	shortened	2.3234e-05	shortened
NF1	-0.720495	-0.40494	-0.315555	0.479517	NO	0.671067	NO
NFATC1	-0.529212	0.608369	-1.13758	1.92117e-07	shortened	3.69066e-06	shortened
NFIA	-0.316825	2.39845	-2.71527	0.00833194	shortened	0.0331281	shortened
NFX1	0.813483	-0.176463	0.989946	0.146764	NO	0.296288	NO
NID2	0.67598	0.523977	0.152003	1	NO	1	NO
NIN	0.17034	1.35405	-1.18371	0.0869227	NO	0.202598	NO
NIPAL2	-1.19849	-0.645948	-0.552541	0.580419	NO	0.747919	NO
NIPBL	-0.348148	2.35405	-2.7022	4.01148e-06	shortened	5.54617e-05	shortened
NISCH	-0.104634	0.396084	-0.500717	0.0010663	shortened	0.00659659	shortened
NKTR	0.128048	1.52398	-1.39593	0.290252	NO	0.472219	NO
NLGN1	0.0800582	0.523977	-0.443919	0.453756	NO	0.647462	NO
NLK	0.691633	-3.81587	4.50751	1.48774e-09	lengthened	4.05243e-08	lengthened
NMNAT1	-0.0340186	-0.230911	0.196892	0.844332	NO	0.935583	NO
NOD1	-0.253631	-3.23091	2.97728	0.087539	NO	0.203774	NO
NOL4L	1.42444	-0.186517	1.61096	0.0238298	lengthened	0.078078	NO
NOL7	0.0282816	-0.489223	0.517504	0.130672	NO	0.271923	NO
NOTCH3	0.315869	0.845905	-0.530036	0.337309	NO	0.525246	NO
NPAS1	0.0379808	-0.341094	0.379074	0.582478	NO	0.74808	NO
NPHP1	-0.838593	0.131659	-0.970253	0.279929	NO	0.461691	NO
NPL	0.458388	-0.0329713	0.49136	0.286385	NO	0.468326	NO
NPM1	0.026817	0.109471	-0.0826536	0.349882	NO	0.538848	NO
NPTX2	-0.838593	1.73256	-2.57116	0.0015273	shortened	0.00893374	shortened
NR2C1	-0.145875	0.305797	-0.451671	0.417661	NO	0.614703	NO
NR3C1	0.432054	-1.77719	2.20925	0.00185433	lengthened	0.0103175	lengthened
NR3C2	0.617086	-0.797951	1.41504	0.258075	NO	0.440587	NO
NR4A1	-0.527071	0.939014	-1.46609	0.134798	NO	0.278288	NO
NRF1	0.263325	-0.131375	0.3947	0.419207	NO	0.615985	NO
NRTN	-0.263346	-0.154095	-0.109251	0.855272	NO	0.94541	NO
NSD2	-0.655347	-1.21799	0.562648	0.0612428	NO	0.154589	NO
NSD3	-0.446417	0.0459295	-0.492346	0.24522	NO	0.426215	NO
NSMCE2	-0.924664	-1.06099	0.136321	1	NO	1	NO
NSUN6	0.655221	-0.645948	1.30117	0.15229	NO	0.304413	NO
NTPCR	0.185019	-0.0349905	0.22001	0.435816	NO	0.630563	NO
NUB1	-1.0796	-0.12889	-0.950712	0.000409117	shortened	0.00301064	shortened
NUDT19	-0.49162	-0.476023	-0.0155969	1	NO	1	NO
NUP214	0.224417	0.424441	-0.200025	0.816021	NO	0.921651	NO
NUP54	-0.838593	-1.4395	0.600904	0.728106	NO	0.86963	NO
NUP98	1.09429	-0.0418769	1.13617	0.00935874	lengthened	0.0360331	lengthened
NVL	0.523977	-0.423556	0.947533	0.275645	NO	0.457858	NO
NXN	0.0372273	1.62781	-1.59059	1.61049e-14	shortened	1.08857e-12	shortened
NXPE3	-0.752399	0.689036	-1.44144	0.000574692	shortened	0.00395778	shortened
NYNRIN	0.848249	0.523977	0.324272	0.776284	NO	0.896658	NO
OBSL1	0.649508	1.32604	-0.67653	0.0752317	NO	0.180655	NO
OCIAD1	-0.786363	1.03855	-1.82491	0.000337831	shortened	0.00253721	shortened
ODF2	0.196172	0.84665	-0.650478	0.00684924	shortened	0.0282802	shortened
ODF2L	-0.0162474	-1.94851	1.93226	0.000202355	lengthened	0.00172569	lengthened
OGDH	0.523977	1.02865	-0.504675	0.106529	NO	0.233456	NO
OGFOD2	0.206414	0.214649	-0.00823484	1	NO	1	NO
OGG1	-0.818415	-0.113453	-0.704962	0.0649716	NO	0.161764	NO
OPA3	-1.38291	-0.244432	-1.13848	0.155704	NO	0.307865	NO
OPHN1	-0.0609857	-1.4395	1.37851	0.112818	NO	0.243694	NO
OPTN	0.534173	1.05449	-0.520319	0.222203	NO	0.39796	NO
ORC1	-0.425397	1.42444	-1.84984	0.0154872	shortened	0.0548817	NO
ORC2	0.413923	1.10894	-0.695016	0.304231	NO	0.489613	NO
ORC3	-0.383722	0.0130149	-0.396737	0.0795258	NO	0.189281	NO
ORC6	-1.08145	0.832099	-1.91355	0.0109827	shortened	0.0409585	shortened
OSBPL10	1.62707	1.35405	0.273018	0.722446	NO	0.865702	NO
OSBPL1A	0.105986	-0.167901	0.273887	0.460667	NO	0.653746	NO
OSBPL5	0.862393	1.52398	-0.661584	0.461572	NO	0.654522	NO
OSBPL6	-0.85189	-1.38291	0.531024	1	NO	1	NO
OSBPL8	0.704549	-0.283378	0.987927	0.495719	NO	0.680678	NO
OSGIN2	0.309577	1.16141	-0.85183	0.178226	NO	0.339714	NO
OTUD4	-0.258023	2.74637	-3.00439	0.000135955	shortened	0.00122226	shortened
OTX1	-0.0609857	-0.908983	0.847997	0.678456	NO	0.834355	NO
OXR1	-0.797951	-0.854535	0.0565835	1	NO	1	NO
P4HA1	0.572886	-2.06099	2.63387	0.154871	NO	0.307217	NO
PABIR2	-0.243693	0.730428	-0.97412	0.00927119	shortened	0.0358355	shortened
PABPC1L	0.939014	-0.908983	1.848	0.0611531	NO	0.154589	NO
PACS2	-0.118279	1.36351	-1.48179	1.06476e-07	shortened	2.13537e-06	shortened
PALD1	1.88091	0.67598	1.20493	0.195904	NO	0.3626	NO
PALM	0.136865	3.34501	-3.20814	1.79212e-09	shortened	4.74002e-08	shortened
PALS1	-1.26262	-2.23091	0.968291	0.50439	NO	0.686949	NO
PANK1	-0.676068	0.50838	-1.18445	0.00297891	shortened	0.0146143	shortened
PANK2	0.152149	-0.608473	0.760622	0.0513033	NO	0.135301	NO
PANX2	-0.175157	1.81348	-1.98864	0.0485703	shortened	0.130244	NO
PAPOLA	-1.02383	0.0878777	-1.11171	0.00307147	shortened	0.0148685	shortened
PAQR8	1.12344	0.716622	0.406817	0.764294	NO	0.88888	NO
PARD3	-0.312524	0.161407	-0.473931	0.387762	NO	0.581568	NO
PARN	-1.01518	0.716622	-1.7318	0.00928777	shortened	0.0358355	shortened
PARPBP	-0.428889	-0.314742	-0.114147	0.753191	NO	0.88625	NO
PARS2	0.131659	-2.06099	2.19265	0.0522498	NO	0.137006	NO
PASK	0.138952	0.878893	-0.739941	0.0348927	shortened	0.102543	NO
PATJ	-0.398021	1.30158	-1.69961	0.0107173	shortened	0.0402449	shortened
PATZ1	0.542355	-0.00870842	0.551064	0.0424097	lengthened	0.118256	NO
PAWR	-0.538464	-0.567946	0.0294819	1	NO	1	NO
PBX3	0.0813082	2.39845	-2.31714	0.00167857	shortened	0.0096943	shortened
PCBD2	-0.880413	0.760308	-1.64072	0.000265464	shortened	0.0021156	shortened
PCDH7	-1.25363	-0.797951	-0.455679	0.696126	NO	0.84865	NO
PCF11	-1.24541	0.865014	-2.11042	0.00041183	shortened	0.00301843	shortened
PCGF3	-0.138988	1.73899	-1.87798	3.89257e-06	shortened	5.46457e-05	shortened
PCIF1	0.339552	0.765296	-0.425743	0.0836105	NO	0.195878	NO
PCMTD1	-0.774682	0.546697	-1.32138	0.0171387	shortened	0.0598051	NO
PCNX2	0.214649	0.813483	-0.598835	0.482622	NO	0.672058	NO
PCNX3	-0.0570058	0.161407	-0.218413	0.667428	NO	0.823568	NO
PCNX4	-0.36584	-0.689017	0.323177	0.671755	NO	0.828347	NO
PCOLCE2	-0.295451	-0.746112	0.450661	0.243289	NO	0.424071	NO
PCSK6	0.5122	-0.136274	0.648473	0.104498	NO	0.231311	NO
PCSK7	-0.0609857	0.591091	-0.652077	0.73028	NO	0.871357	NO
PCYT1A	-0.219051	0.0486388	-0.267689	0.485632	NO	0.673882	NO
PDCD2	-0.0836167	-0.231972	0.148355	0.401026	NO	0.595502	NO
PDE1A	0.161407	1.67598	-1.51457	0.20857	NO	0.379881	NO
PDE1B	0.309852	0.655221	-0.345369	0.576609	NO	0.744582	NO
PDE3B	0.34237	0.939014	-0.596644	0.38584	NO	0.580032	NO
PDE5A	0.402961	-0.253631	0.656592	0.255045	NO	0.436229	NO
PDE9A	-0.361067	-1.06099	0.699919	0.272745	NO	0.454991	NO
PDK2	0.523977	0.839479	-0.315502	0.694387	NO	0.847663	NO
PDK3	-0.314105	0.312768	-0.626873	3.59659e-05	shortened	0.000377228	shortened
PDLIM5	-0.0609857	1.05449	-1.11548	0.0937284	NO	0.213718	NO
PDLIM7	0.391762	0.496152	-0.10439	0.369607	NO	0.56211	NO
PDPN	-0.284054	0.00175006	-0.285804	0.387818	NO	0.581568	NO
PDS5A	-0.434444	0.153139	-0.587583	0.0611827	NO	0.154589	NO
PER1	-0.126574	2.64597	-2.77254	3.5949e-12	shortened	1.87448e-10	shortened
PEX13	0.56978	0.491555	0.0782252	1	NO	1	NO
PEX7	0.0544915	2.52398	-2.46949	0.0444418	shortened	0.122501	NO
PFKFB2	-0.0609857	0.723914	-0.7849	0.210494	NO	0.382621	NO
PFKFB3	-0.783452	-0.0389594	-0.744492	0.142794	NO	0.291171	NO
PGAM1	-0.797951	-0.398021	-0.399931	0.617274	NO	0.782587	NO
PGAP1	-0.391631	0.301584	-0.693215	0.432636	NO	0.628132	NO
PGBD1	-0.382914	3.63945	-4.02237	0.00278854	shortened	0.0138667	shortened
PGBD5	0.377135	3.26094	-2.88381	0.045212	shortened	0.124054	NO
PGS1	0.263637	0.523977	-0.26034	0.794926	NO	0.908497	NO
PHF10	-0.174899	1.15661	-1.3315	5.25077e-07	shortened	9.12633e-06	shortened
PHF14	-1.32402	0.540465	-1.86449	0.0301338	shortened	0.0922722	NO
PHF19	-0.239323	0.196574	-0.435897	0.102294	NO	0.227666	NO
PHF20	0.0278236	0.0965556	-0.068732	0.891215	NO	0.972186	NO
PHF20L1	-0.982983	1.2498	-2.23279	2.59231e-20	shortened	4.73096e-18	shortened
PHF21A	0.890831	-0.134986	1.02582	0.0364392	lengthened	0.105726	NO
PHF21B	0.472993	0.746369	-0.273376	0.618656	NO	0.783517	NO
PHF3	-0.522566	0.856552	-1.37912	0.00568502	shortened	0.0242243	shortened
PHF7	-0.752863	-0.815873	0.0630098	1	NO	1	NO
PHIP	0.794624	1.52398	-0.729352	0.541956	NO	0.718278	NO
PHKA2	0.380255	0.0823785	0.297876	0.269661	NO	0.452327	NO
PHKG2	0.617086	-0.112416	0.729502	0.416219	NO	0.61357	NO
PHLDB2	0.489211	-0.868341	1.35755	0.196947	NO	0.364162	NO
PHLDB3	0.0781099	4.33133	-4.25322	1.60712e-09	shortened	4.31322e-08	shortened
PHOSPHO2-KLHL23	-0.858252	0.730428	-1.58868	1.21398e-05	shortened	0.000145758	shortened
PHRF1	0.0924888	0.180022	-0.0875336	1	NO	1	NO
PHTF1	-0.117569	0.00940363	-0.126973	0.770149	NO	0.892962	NO
PHTF2	-0.301994	1.26094	-1.56294	0.0898071	NO	0.207466	NO
PHYKPL	0.606439	1.07652	-0.470079	0.77992	NO	0.89915	NO
PIAS2	0.354052	-0.838593	1.19265	0.173665	NO	0.333971	NO
PIBF1	-1.16052	1.85788	-3.0184	5.77025e-16	shortened	6.19453e-14	shortened
PIGL	0.939014	0.583253	0.355762	0.790375	NO	0.905483	NO
PIGQ	0.0239032	1.80408	-1.78018	3.09088e-05	shortened	0.000327957	shortened
PIK3R4	-0.96145	0.976489	-1.93794	0.00229516	shortened	0.0119841	shortened
PIP4K2B	0.0191847	1.11589	-1.09671	0.000632503	shortened	0.00425947	shortened
PITPNM2	0.828831	1.47103	-0.642197	0.149422	NO	0.300655	NO
PITRM1	0.298557	-0.72841	1.02697	0.00569437	lengthened	0.0242243	lengthened
PKD1	-0.156745	2.62351	-2.78026	3.04215e-07	shortened	5.44188e-06	shortened
PKNOX2	0.492847	0.769089	-0.276242	0.834968	NO	0.932372	NO
PLAUR	0.787011	-0.293509	1.08052	0.187887	NO	0.350564	NO
PLCB3	-2.38291	-0.13612	-2.24679	0.000368653	shortened	0.00274609	shortened
PLEKHA5	-0.406121	0.17348	-0.579601	0.264306	NO	0.446628	NO
PLEKHJ1	0.202049	0.642991	-0.440943	0.512574	NO	0.692924	NO
PLEKHO1	1.25267	2.74637	-1.49369	0.235148	NO	0.413832	NO
PLK4	-0.301994	-0.546413	0.244419	0.804713	NO	0.915587	NO
PLPBP	-0.497085	0.354052	-0.851137	0.395422	NO	0.589098	NO
PLS1	-0.493742	1.13166	-1.6254	2.08358e-05	shortened	0.000233284	shortened
PLXND1	0.751929	-0.575559	1.32749	0.0740178	NO	0.177974	NO
PML	1.13166	-0.227636	1.35929	0.0657386	NO	0.163228	NO
PMS1	-0.57118	0.167283	-0.738464	0.148698	NO	0.299858	NO
PNKD	0.659632	0.186091	0.473541	0.0351617	lengthened	0.103028	NO
PNPT1	-0.263803	1.06455	-1.32835	0.0198802	shortened	0.0679426	NO
PODXL2	-0.32809	0.687476	-1.01557	0.0244512	shortened	0.0791196	NO
POLE2	-0.677657	-0.645948	-0.0317089	1	NO	1	NO
POLG	0.161407	-0.253631	0.415037	0.775527	NO	0.896658	NO
POLG2	0.145465	-2.23091	2.37638	0.00239794	lengthened	0.0123274	lengthened
POLH	-1.08652	-1.76725	0.680734	0.128163	NO	0.26854	NO
POLN	-1.76143	0.424441	-2.18587	0.0327485	shortened	0.0979772	NO
POLR1D	0.297714	0.133468	0.164245	0.108474	NO	0.237084	NO
POLR3G	-0.645948	1.35405	-2	0.0283363	shortened	0.0880975	NO
POMT1	-0.174444	0.369649	-0.544092	0.229444	NO	0.40654	NO
PPA2	-0.458578	0.0935243	-0.552102	0.0369779	shortened	0.107118	NO
PPARA	-1.19849	-1.19849	0	1	NO	1	NO
PPARD	-0.392829	-2.334	1.94117	0.00328724	lengthened	0.0155626	lengthened
PPARGC1B	-0.513498	-1.06099	0.547488	0.761791	NO	0.887783	NO
PPFIA3	0.0448689	0.249354	-0.204485	0.680781	NO	0.835525	NO
PPHLN1	-0.706555	-0.301037	-0.405518	0.0409369	shortened	0.115471	NO
PPIE	-0.326719	-0.0133248	-0.313394	0.168663	NO	0.327457	NO
PPIH	-0.096391	0.00243968	-0.0988307	0.698552	NO	0.85104	NO
PPIP5K2	-0.258925	-3.06099	2.80206	0.0710272	NO	0.172603	NO
PPM1A	-0.00851828	0.123439	-0.131957	0.746129	NO	0.881704	NO
PPM1B	-0.0609857	-0.0484586	-0.0125271	1	NO	1	NO
PPM1E	-0.023511	0.0170168	-0.0405278	1	NO	1	NO
PPM1K	0.67598	0.260942	0.415037	0.730507	NO	0.871357	NO
PPM1L	0.865014	0.939014	-0.0740006	1	NO	1	NO
PPP1R12A	0.235996	3.52398	-3.28798	0.000374694	shortened	0.00277974	shortened
PPP1R12B	-0.72841	0.161407	-0.889817	0.356717	NO	0.544777	NO
PPP1R21	0.171188	3.44151	-3.27033	1.46772e-05	shortened	0.000170611	shortened
PPP1R7	0.0388255	0.763614	-0.724789	1.49643e-06	shortened	2.27582e-05	shortened
PPP1R8	-0.24485	-0.935455	0.690605	0.0787597	NO	0.187891	NO
PPP2R2D	-0.113453	-0.371326	0.257873	0.653469	NO	0.810512	NO
PPP2R5C	-0.549733	0.714308	-1.26404	2.70236e-05	shortened	0.0002899	shortened
PPP3CA	0.441515	2.21203	-1.77052	0.0498741	shortened	0.132876	NO
PPP3CB	-0.198489	-0.267437	0.0689474	0.88564	NO	0.96842	NO
PPP4R3B	-0.767254	-0.903885	0.13663	0.794997	NO	0.908497	NO
PPP6R3	-0.140713	0.0430374	-0.18375	0.443021	NO	0.637127	NO
PRDM10	0.0459295	1.26094	-1.21501	0.426304	NO	0.622538	NO
PRDM2	0.480255	2.52398	-2.04372	0.249234	NO	0.43125	NO
PRDM4	-0.868341	1.59109	-2.45943	0.00233662	shortened	0.0120803	shortened
PREP	-0.224484	1.31753	-1.54201	0.072951	NO	0.176105	NO
PRIM2	-0.108291	1.67598	-1.78427	0.123322	NO	0.260187	NO
PRIMPOL	0.178202	0.813483	-0.635281	0.449492	NO	0.643896	NO
PRKACA	0.380524	1.35405	-0.973528	0.251762	NO	0.433049	NO
PRKACB	-0.412458	1.93901	-2.35147	7.80358e-06	shortened	0.000101859	shortened
PRKAG2	0.379587	0.67598	-0.296393	1	NO	1	NO
PRKAR2A	-0.25665	0.0304373	-0.287087	0.171565	NO	0.33168	NO
PRKG1	-1.03029	-1.17646	0.146174	1	NO	1	NO
PRKRA	-0.0813775	0.8719	-0.953278	0.101215	NO	0.226369	NO
PRKRIP1	-0.553644	1.24018	-1.79383	3.45676e-23	shortened	7.88574e-21	shortened
PRKX	-0.476023	0.260942	-0.736966	0.137765	NO	0.282814	NO
PRMT2	-0.628026	0.177174	-0.8052	0.000176005	shortened	0.00154428	shortened
PRMT7	0.131659	-0.6305	0.762159	0.18895	NO	0.351515	NO
PRPF40A	-0.201016	0.660713	-0.861729	7.22524e-15	shortened	5.27442e-13	shortened
PRPF4B	-0.116695	-0.34767	0.230975	0.0799004	NO	0.189374	NO
PRPSAP1	0.599666	0.289771	0.309895	0.132158	NO	0.274247	NO
PRR5-ARHGAP8	0.0600297	-0.908983	0.969012	0.000908985	lengthened	0.00576006	lengthened
PRRC1	0.186942	-3.76143	3.94837	0.000503752	lengthened	0.00357723	lengthened
PRRC2C	-1.38291	1.46896	-2.85188	1.11638e-15	shortened	1.07231e-13	shortened
PRRG1	-0.265185	2.44151	-2.7067	0.000864243	shortened	0.00559306	shortened
PRRT3	1.03971	-0.382914	1.42262	0.156756	NO	0.308685	NO
PRRT4	0.151559	2.21203	-2.06047	0.000930388	shortened	0.00587529	shortened
PSAT1	0.517551	1.07652	-0.558967	0.352976	NO	0.541329	NO
PSIP1	-0.789684	-0.0945383	-0.695145	0.00842391	shortened	0.0333907	shortened
PSMA5	-1.34109	0.61144	-1.95253	0.00955616	shortened	0.0367158	shortened
PSMF1	-0.317958	-0.0777086	-0.24025	0.0413787	NO	0.116179	NO
PSPC1	-0.310964	-0.27249	-0.0384741	1	NO	1	NO
PSRC1	0.221414	1.44597	-1.22456	0.00290239	shortened	0.0142773	shortened
PTBP3	-0.611183	-0.167901	-0.443282	0.646786	NO	0.80618	NO
PTCD1	0.134565	1.47245	-1.33788	9.4127e-06	shortened	0.00011847	shortened
PTCH1	0.0834042	1.21364	-1.13023	0.0503777	NO	0.133633	NO
PTDSS2	0.220528	0.0130149	0.207513	0.429973	NO	0.625974	NO
PTEN	-0.845597	0.310784	-1.15638	4.94331e-10	shortened	1.47894e-08	shortened
PTGFRN	0.366436	4.10894	-3.7425	0.000955765	shortened	0.00599406	shortened
PTPDC1	0.317526	1.67598	-1.35845	0.292011	NO	0.474128	NO
PTPN18	0.0761332	1.01702	-0.940884	0.124337	NO	0.26178	NO
PTPN4	0.417062	-0.739058	1.15612	0.231628	NO	0.40882	NO
PTPN9	-0.198489	-0.411991	0.213502	0.743826	NO	0.88091	NO
PTPRS	0.146456	1.42444	-1.27798	0.0043013	shortened	0.019146	shortened
PURG	-0.316243	-1.11988	0.803637	0.217502	NO	0.390689	NO
PUS1	0.111913	0.72751	-0.615598	0.073983	NO	0.177974	NO
PUS10	-0.382914	1.39845	-1.78136	0.0334311	shortened	0.0990451	NO
PUS7	-0.645948	0.623512	-1.26946	0.0121548	shortened	0.0449038	shortened
PWWP2A	-0.5915	-1.06099	0.469485	0.597735	NO	0.764123	NO
PWWP3A	-0.0946361	3.99791	-4.09254	1.50635e-11	shortened	5.97629e-10	shortened
PXMP2	-0.0724509	0.680702	-0.753153	0.00326485	shortened	0.0155165	shortened
PXYLP1	-0.645948	0.202049	-0.847997	0.483377	NO	0.67215	NO
PYGL	-0.039612	0.630064	-0.669676	0.00141933	shortened	0.00840999	shortened
QSER1	0.099479	0.67598	-0.576501	0.267502	NO	0.450176	NO
QSOX2	1.09728	0.301584	0.795692	0.282032	NO	0.463701	NO
QTRT2	-0.316825	-0.398021	0.0811961	1	NO	1	NO
R3HDM1	0.310983	0.856552	-0.545569	0.494523	NO	0.680678	NO
RAB10	-0.176463	-1.02536	0.848899	0.0030421	lengthened	0.0148049	lengthened
RAB11FIP2	-0.295451	0.787011	-1.08246	0.252088	NO	0.433203	NO
RAB11FIP3	0.202049	0.292651	-0.0906025	0.870284	NO	0.956788	NO
RAB29	-0.682474	0.523977	-1.20645	0.0234586	shortened	0.0771386	NO
RAB3GAP1	0.293791	-0.0609857	0.354777	1	NO	1	NO
RAB40B	-0.285617	0.214649	-0.500265	0.0659441	NO	0.163516	NO
RABEP1	-0.616867	0.71016	-1.32703	2.6222e-23	shortened	6.83644e-21	shortened
RABEP2	0.617086	2.34111	-1.72403	0.119571	NO	0.254628	NO
RABGAP1	0.0459295	1.60198	-1.55605	0.0511454	NO	0.13508	NO
RABGAP1L	-0.765001	-1.06099	0.295985	0.546767	NO	0.722894	NO
RABGEF1	-0.187015	0.260942	-0.447958	0.352453	NO	0.541329	NO
RABL2A	-1.14345	4.33133	-5.47478	3.07131e-07	shortened	5.44188e-06	shortened
RABL6	0.0888486	-1.5564	1.64525	3.36622e-15	lengthened	2.79243e-13	lengthened
RAD23A	0.138323	0.31341	-0.175087	0.75013	NO	0.884359	NO
RAD51AP1	0.0910174	-0.32402	0.415037	0.631742	NO	0.795037	NO
RAD51C	-0.419716	-0.645948	0.226232	0.544479	NO	0.721099	NO
RAD52	0.939014	0.567046	0.371969	0.458817	NO	0.652643	NO
RAI14	0.0321237	-0.797951	0.830075	0.308626	NO	0.495375	NO
RANBP9	0.131659	2.52398	-2.39232	0.0241458	shortened	0.0785561	NO
RAP1GAP	0.244229	2.10894	-1.86471	0.000630922	shortened	0.00425947	shortened
RAP1GDS1	-0.704842	3.67598	-4.38082	2.57448e-11	shortened	9.7884e-10	shortened
RAP2A	-0.838593	1.81348	-2.65208	0.0328956	shortened	0.0980907	NO
RARA	-0.483219	-1.23091	0.747692	0.565939	NO	0.734594	NO
RARS2	-0.754654	-0.586384	-0.168271	0.426818	NO	0.622656	NO
RASA1	-0.811626	1.13166	-1.94329	0.00568033	shortened	0.0242243	shortened
RASA2	-0.923482	2.46258	-3.38606	6.96221e-06	shortened	9.34267e-05	shortened
RASAL1	1.62707	0.307402	1.31967	0.0042767	lengthened	0.0191298	lengthened
RASAL2	0.58287	-1.38291	1.96578	0.214971	NO	0.387247	NO
RASGEF1A	1.51803	1.93901	-0.420987	1	NO	1	NO
RAVER2	-0.359953	2.05449	-2.41444	7.14021e-05	shortened	0.000685836	shortened
RB1	-0.970788	-0.645948	-0.32484	0.631017	NO	0.795037	NO
RBCK1	0.0919952	0.980534	-0.888538	5.28625e-17	shortened	6.02963e-15	shortened
RBFOX3	0.267637	0.301584	-0.0339473	1	NO	1	NO
RBL1	0.0702588	-2.28338	2.35364	0.0150071	lengthened	0.0535969	NO
RBM4	-0.113453	-0.43328	0.319827	0.0908593	NO	0.209366	NO
RBM41	-0.567946	2.63945	-3.2074	0.00148702	shortened	0.0087261	shortened
RBM45	-1.74904	0.939014	-2.68806	0.170263	NO	0.330212	NO
RBM4B	-1.06099	-0.565458	-0.495527	0.499279	NO	0.68339	NO
RBMX	-1.14566	0.469529	-1.61519	1.25359e-34	shortened	2.28781e-31	shortened
RCN2	-0.283378	-0.476023	0.192645	1	NO	1	NO
RCOR3	-0.770206	-1.25738	0.487177	0.257505	NO	0.440025	NO
RDH11	-0.48725	1.26094	-1.74819	0.234943	NO	0.413832	NO
REEP1	-0.537424	0.184127	-0.721551	0.109875	NO	0.239001	NO
REEP3	-0.127328	0.67598	-0.803308	0.434183	NO	0.628877	NO
REEP5	0.0706496	-0.0858604	0.15651	0.445938	NO	0.639809	NO
REV3L	-0.691752	1.21912	-1.91087	0.000893209	shortened	0.00571967	shortened
RFC3	-1.64595	-0.1353	-1.51065	0.00753551	shortened	0.0305607	shortened
RFT1	-0.317325	0.379587	-0.696912	0.263892	NO	0.446342	NO
RFWD3	-0.449551	1.65522	-2.10477	1.39873e-06	shortened	2.16328e-05	shortened
RFX2	-0.578385	2.44151	-3.0199	0.000440644	shortened	0.00320389	shortened
RFX3	-0.959106	-0.0609857	-0.89812	0.346057	NO	0.535027	NO
RGS12	-1.53492	-0.900521	-0.634396	0.481299	NO	0.671537	NO
RGS17	-0.838593	2.02648	-2.86507	0.00232529	shortened	0.0120558	shortened
RGS5	0.0544915	1.46953	-1.41504	0.101499	NO	0.226727	NO
RHBDD3	-0.313966	-1.89749	1.58352	0.0131055	lengthened	0.04755	lengthened
RHOF	1.21387	-0.015182	1.22906	0.00299862	lengthened	0.0146715	lengthened
RHOT1	0.738317	-0.414623	1.15294	0.023306	lengthened	0.076775	NO
RHOU	1.23957	-0.198489	1.43806	0.00265909	lengthened	0.0134428	lengthened
RIC1	-0.295451	1.26094	-1.55639	0.0916688	NO	0.210435	NO
RIC8B	-0.406761	0.939014	-1.34577	0.00275023	shortened	0.0137889	shortened
RICTOR	-1.11909	1.26094	-2.38003	0.00652983	shortened	0.0272699	shortened
RIDA	-0.605306	0.486502	-1.09181	0.0426694	shortened	0.118707	NO
RIF1	-0.296006	0.523977	-0.819983	0.211777	NO	0.383806	NO
RILPL1	0.708816	-0.672915	1.38173	4.10946e-06	lengthened	5.63892e-05	lengthened
RIPK1	-0.797951	-0.868341	0.0703893	1	NO	1	NO
RMDN1	-0.577384	1.30825	-1.88563	0.000317045	shortened	0.00243169	shortened
RMND1	0.310983	0.354052	-0.0430687	1	NO	1	NO
RMND5A	0.00855524	-0.838593	0.847149	0.333067	NO	0.520863	NO
RNASEH2B	-0.484793	-0.960681	0.475887	0.142499	NO	0.290896	NO
RNASET2	0.62707	0.832099	-0.205029	1	NO	1	NO
RNF123	0.03855	0.491555	-0.453005	0.388868	NO	0.582186	NO
RNF130	-0.138988	0.865014	-1.004	0.215161	NO	0.387247	NO
RNF146	-0.423556	-0.0609857	-0.36257	0.645082	NO	0.8058	NO
RNF166	-0.363548	0.354052	-0.7176	0.297948	NO	0.481198	NO
RNF168	-0.127712	-0.0609857	-0.0667261	0.891006	NO	0.972186	NO
RNF217	0.453587	-1.19849	1.65208	0.128354	NO	0.26863	NO
RNF220	-0.178479	0.224417	-0.402896	0.0593944	NO	0.152454	NO
RNF34	-0.685119	-3.11988	2.43476	0.00189416	lengthened	0.0104753	lengthened
RNFT1	-1.38291	0.386473	-1.76939	0.0762111	NO	0.182287	NO
RNGTT	-0.209084	-1.86834	1.65926	0.178328	NO	0.339714	NO
RNMT	0.473351	-0.432954	0.906305	0.101837	NO	0.227203	NO
RNPC3	-0.27249	1.16141	-1.4339	0.291348	NO	0.473474	NO
RO60	-0.963563	0.291493	-1.25506	2.55244e-15	shortened	2.3291e-13	shortened
RPAP2	-2.17646	-0.580993	-1.59547	0.0235426	shortened	0.0772757	NO
RPAP3	-0.43022	0.253888	-0.684107	0.119987	NO	0.255217	NO
RPGRIP1L	-0.160521	1.93901	-2.09954	0.00963925	shortened	0.0369572	shortened
RPL23	-0.56456	-0.0609857	-0.503574	0.133471	NO	0.276248	NO
RPL27	-0.439497	0.0736638	-0.513161	0.524176	NO	0.703398	NO
RPL31	-0.322478	0.237739	-0.560217	0.000580993	shortened	0.00398614	shortened
RPL34	-0.326576	-0.35681	0.0302342	0.928853	NO	1	NO
RPL37	0.070038	0.156606	-0.0865678	0.823857	NO	0.92355	NO
RPL7L1	-0.809447	1.3434	-2.15285	6.40356e-08	shortened	1.34328e-06	shortened
RPP30	-1.13548	0.113619	-1.2491	3.88662e-15	shortened	3.08395e-13	shortened
RPRD1A	-0.123721	0.100844	-0.224565	0.515928	NO	0.696122	NO
RPS3	1.13541	-0.0234025	1.15881	0.00183551	lengthened	0.0102518	lengthened
RPS6KA2	0.0975873	-0.100514	0.198101	0.617493	NO	0.782587	NO
RPS6KA6	-0.486292	1.42444	-1.91073	0.0210614	shortened	0.0713116	NO
RPS6KB1	-0.959106	0.161407	-1.12051	0.224072	NO	0.40052	NO
RPTOR	0.181215	1.8321	-1.65088	0.000454206	shortened	0.00326349	shortened
RPUSD2	-0.781832	0.16529	-0.947122	0.000265146	shortened	0.0021156	shortened
RRP15	-1.33307	1.18002	-2.51309	1.43747e-06	shortened	2.20452e-05	shortened
RSBN1	0.202049	1.93901	-1.73697	0.00609712	shortened	0.025698	shortened
RSRP1	0.808954	3.02648	-2.21752	0.0510977	NO	0.13508	NO
RTCA	-1.36199	4.39845	-5.76043	8.14079e-11	shortened	2.8571e-09	shortened
RTKN2	0.379587	-0.868341	1.24793	0.0977437	NO	0.220225	NO
RUBCN	0.199077	0.108939	0.0901378	1	NO	1	NO
RUFY1	-0.346388	0.424441	-0.770829	0.534395	NO	0.710459	NO
RWDD4	-0.0609857	1.58538	-1.64636	0.000520068	shortened	0.00366457	shortened
S100PBP	0.36515	0.0130149	0.352135	0.506256	NO	0.688621	NO
SAE1	0.0701902	1.03663	-0.966435	5.06948e-08	shortened	1.07579e-06	shortened
SAMD13	0.413923	0.939014	-0.525091	0.591491	NO	0.758588	NO
SATB2	0.219122	-0.00440217	0.223524	0.708505	NO	0.858115	NO
SCAF11	-0.309562	-0.663022	0.35346	0.290318	NO	0.472219	NO
SCAF4	0.170961	1.89321	-1.72225	0.00391141	shortened	0.0177129	shortened
SCAI	0.123439	1.26094	-1.1375	0.450082	NO	0.644235	NO
SCFD1	-1.06099	-0.0609857	-1	0.492423	NO	0.679268	NO
SCFD2	-0.645948	1.07652	-1.72247	0.0342652	shortened	0.101188	NO
SCN4A	-0.10351	0.67598	-0.77949	0.200506	NO	0.368875	NO
SCN4B	1.93901	1.52398	0.415037	0.756949	NO	0.886604	NO
SCN5A	-1.32402	-0.331633	-0.992387	0.0756801	NO	0.181255	NO
SDHAF2	-0.134986	1.04864	-1.18363	0.060463	NO	0.153684	NO
SDHAF4	0.978543	2.74637	-1.76783	0.204842	NO	0.374211	NO
SDK1	0.102513	1.52398	-1.42146	0.617415	NO	0.782587	NO
SEC16A	0.00129858	0.220361	-0.219062	0.450745	NO	0.644678	NO
SEC22A	-1.03896	1.26094	-2.2999	0.0956484	NO	0.216574	NO
SEC22C	-0.210077	0.775516	-0.985593	0.0475359	shortened	0.128523	NO
SEC23IP	-1.26946	1.13695	-2.40641	2.16022e-08	shortened	4.8078e-07	shortened
SEC24A	-0.0609857	1.32368	-1.38466	0.121866	NO	0.258611	NO
SELENOP	-0.212989	1.10894	-1.32193	0.21112	NO	0.383377	NO
SELENOS	-0.838593	0.551991	-1.39058	0.0800203	NO	0.189412	NO
SEMA4D	0.753459	-0.374646	1.1281	0.000715828	lengthened	0.00473001	lengthened
SEMA6A	-0.450932	1.93901	-2.38995	0.172173	NO	0.332504	NO
SEPTIN10	-0.24541	-0.95407	0.70866	0.348707	NO	0.537492	NO
SEPTIN6	-0.412208	0.117457	-0.529665	0.00593197	shortened	0.0251764	shortened
SERGEF	0.466261	-0.341094	0.807355	0.208841	NO	0.379994	NO
SERINC3	0.0239032	-0.710488	0.734392	0.0490539	lengthened	0.131266	NO
SETD1B	0.354052	1.36528	-1.01123	0.0340483	shortened	0.10071	NO
SETD5	-0.495082	1.37959	-1.87467	0.00351496	shortened	0.0164905	shortened
SFI1	0.276049	-1.86834	2.14439	0.0811032	NO	0.191479	NO
SFSWAP	0.208475	2.23447	-2.026	7.18438e-06	shortened	9.57044e-05	shortened
SFXN5	-1.01419	-0.0609857	-0.953206	0.270781	NO	0.453371	NO
SGO1	0.131659	0.0439839	0.0876755	1	NO	1	NO
SGPL1	-0.148449	1.93901	-2.08746	0.144849	NO	0.293921	NO
SGSM3	0.783143	0.830549	-0.0474055	0.825794	NO	0.924585	NO
SHCBP1	-0.229439	0.0682973	-0.297737	0.436039	NO	0.630563	NO
SHLD1	-0.149342	-0.295451	0.146109	0.858331	NO	0.947071	NO
SHTN1	-0.174642	0.140648	-0.315291	0.598236	NO	0.764123	NO
SIAE	0.560503	2.10894	-1.54844	0.309972	NO	0.496987	NO
SIAH1	-0.857452	0.424441	-1.28189	0.202035	NO	0.370939	NO
SIK3	0.383578	1.06455	-0.680967	0.106307	NO	0.233456	NO
SIKE1	0.330983	-1.1541	1.48508	0.00132439	lengthened	0.00789129	lengthened
SIM2	0.704549	2.46258	-1.75803	0.043265	shortened	0.119768	NO
SIN3B	0.402961	0.210316	0.192645	0.666473	NO	0.822946	NO
SIRT4	-0.0869809	-1.13899	1.05201	0.137102	NO	0.28177	NO
SIX4	-1.55403	-0.986985	-0.567041	0.482777	NO	0.672058	NO
SKA3	-0.141906	-0.520417	0.378512	0.62831	NO	0.792443	NO
SKOR1	-0.604128	0.66148	-1.26561	0.0152243	shortened	0.0541604	NO
SLAIN1	0.50838	1.93901	-1.43063	0.094366	NO	0.214201	NO
SLBP	-0.0381758	-0.0324165	-0.00575927	1	NO	1	NO
SLC10A7	-0.908983	-2.76143	1.85244	0.163783	NO	0.319342	NO
SLC12A9	0.841717	1.26094	-0.419225	0.6361	NO	0.796763	NO
SLC13A3	-0.666707	0.0910174	-0.757724	0.294066	NO	0.476537	NO
SLC13A4	-1.79795	1.52398	-3.32193	0.0127429	shortened	0.0467924	shortened
SLC16A14	-0.230911	-0.301994	0.0710831	1	NO	1	NO
SLC17A5	0.119587	1.93901	-1.81943	0.110859	NO	0.240554	NO
SLC20A2	-0.50299	0.250958	-0.753949	0.0945696	NO	0.214397	NO
SLC22A15	-0.82652	0.0765178	-0.903038	0.297766	NO	0.481198	NO
SLC22A23	0.523977	3.74637	-3.22239	0.000235972	shortened	0.00193986	shortened
SLC25A12	-0.558485	-0.82652	0.268035	0.80261	NO	0.913764	NO
SLC25A15	0.167639	0.939014	-0.771376	0.225913	NO	0.402236	NO
SLC25A16	-0.408909	1.09656	-1.50546	0.012024	shortened	0.0445107	shortened
SLC25A24	-0.645948	1.76909	-2.41504	0.00144535	shortened	0.00853648	shortened
SLC25A35	0.919905	1.60644	-0.686533	0.0610027	NO	0.154589	NO
SLC25A37	-0.489829	1.63945	-2.12928	2.20145e-11	shortened	8.54818e-10	shortened
SLC25A53	0.0421078	0.155826	-0.113718	0.881911	NO	0.965937	NO
SLC27A1	1.5605	-0.797951	2.35845	0.0420782	lengthened	0.117787	NO
SLC2A12	-0.119879	-1.54641	1.42653	0.0863058	NO	0.201417	NO
SLC2A4	1.05964	1.10894	-0.0492953	1	NO	1	NO
SLC2A8	0.215346	-0.0609857	0.276331	0.814665	NO	0.921651	NO
SLC30A5	0.105664	0.258138	-0.152474	0.374566	NO	0.56729	NO
SLC30A7	-0.617379	0.67598	-1.29336	0.153267	NO	0.305362	NO
SLC30A9	-0.745321	-0.178555	-0.566765	0.00531044	shortened	0.022976	shortened
SLC31A1	-0.601554	-0.0609857	-0.540568	1	NO	1	NO
SLC35A2	-0.203005	0.618879	-0.821884	0.0384986	shortened	0.110646	NO
SLC35B3	-0.40494	0.868625	-1.27357	0.00660515	shortened	0.0274957	shortened
SLC35F5	-0.0609857	1.39845	-1.45943	0.106558	NO	0.233456	NO
SLC36A4	0.204826	-0.382914	0.58774	0.324583	NO	0.512426	NO
SLC37A3	0.787011	-1.02446	1.81147	0.065694	NO	0.163228	NO
SLC38A1	0.116801	1.01301	-0.896213	0.0429105	shortened	0.119196	NO
SLC38A10	-0.126081	0.00772705	-0.133808	0.632685	NO	0.795214	NO
SLC38A6	-0.908983	0.260942	-1.16993	0.417284	NO	0.614643	NO
SLC39A10	-1.42007	2.03855	-3.45862	8.26028e-08	shortened	1.69382e-06	shortened
SLC39A3	-0.501558	0.161407	-0.662965	0.250228	NO	0.431367	NO
SLC39A9	-0.62297	0.161407	-0.784376	0.00052813	shortened	0.00370706	shortened
SLC43A1	0.270394	1.57644	-1.30605	0.0239159	shortened	0.0782196	NO
SLC6A15	-0.950342	0.832099	-1.78244	8.23491e-07	shortened	1.34185e-05	shortened
SLC6A6	0.5122	-0.645948	1.15815	0.175416	NO	0.335922	NO
SLCO4A1	0.412186	0.331332	0.0808543	0.863306	NO	0.950262	NO
SLIT2	0.203842	0.883305	-0.679463	0.000533521	shortened	0.00373056	shortened
SMAD2	-0.298677	1.26094	-1.55962	0.00189088	shortened	0.0104753	shortened
SMAD5	0.0123875	-2.64595	2.65834	0.00109566	lengthened	0.00675536	lengthened
SMAD6	-0.341094	0.939014	-1.28011	0.00533684	shortened	0.0230254	shortened
SMARCC2	0.792173	0.398446	0.393727	0.549307	NO	0.722894	NO
SMG5	0.204624	0.310983	-0.106359	0.815688	NO	0.921651	NO
SMG6	-0.787421	-0.0744271	-0.712994	0.00661403	shortened	0.0274957	shortened
SMIM7	0.416231	0.85958	-0.443349	0.204481	NO	0.373926	NO
SNCA	0.349298	0.0765178	0.27278	0.816556	NO	0.921651	NO
SNED1	1.20205	-0.713062	1.91511	0.0386906	lengthened	0.111022	NO
SNTB2	-0.372187	0.436514	-0.808701	0.127207	NO	0.267148	NO
SNUPN	0.0376986	1.45359	-1.41589	0.0398781	shortened	0.11313	NO
SNX1	-0.596317	0.886547	-1.48286	0.00498078	shortened	0.0216427	shortened
SNX21	0.122726	0.644271	-0.521545	0.151652	NO	0.304103	NO
SNX29	0.63416	2.74637	-2.11221	0.242549	NO	0.423837	NO
SNX5	0.197365	0.559034	-0.361669	0.00317754	shortened	0.0152205	shortened
SNX6	0.0642855	0.259742	-0.195456	0.0390932	NO	0.111826	NO
SNX9	0.626131	1.77552	-1.14938	0.0861486	NO	0.201308	NO
SOBP	-0.230911	1.47507	-1.70598	0.0671342	NO	0.165121	NO
SOGA1	0.401358	0.698006	-0.296649	0.534498	NO	0.710459	NO
SON	-1.0293	0.730906	-1.76021	5.7684e-28	shortened	2.63183e-25	shortened
SORD	0.398446	-1.22326	1.6217	0.0574145	NO	0.147996	NO
SOS1	-1.38291	2.98341	-4.36632	4.03436e-12	shortened	1.94106e-10	shortened
SOS2	-0.70081	2.10894	-2.80975	2.01775e-06	shortened	2.96967e-05	shortened
SP2	0.62707	2.39845	-1.77138	0.185947	NO	0.348771	NO
SPAG9	-0.506929	0.285665	-0.792594	0.00129065	shortened	0.00777369	shortened
SPATA24	0.639454	0.243869	0.395585	0.784144	NO	0.901173	NO
SPC24	0.0618711	-0.101628	0.163499	0.754712	NO	0.886604	NO
SPEN	0.391083	0.424441	-0.0333586	1	NO	1	NO
SPG11	-0.283378	0.0576588	-0.341037	0.769038	NO	0.892808	NO
SPINDOC	-0.427349	0.827369	-1.25472	2.41058e-08	shortened	5.30037e-07	shortened
SPIRE2	0.156768	0.655221	-0.498454	0.388834	NO	0.582186	NO
SPPL2B	1.35959	1.52398	-0.164387	1	NO	1	NO
SPTBN1	-0.187434	1.30158	-1.48902	1.39122e-06	shortened	2.16328e-05	shortened
SPTLC2	0.970041	-0.0609857	1.03103	0.405654	NO	0.601396	NO
SQSTM1	-0.138154	0.331634	-0.469788	0.0176578	shortened	0.061265	NO
SRC	0.882431	-1.38291	2.26534	0.0975868	NO	0.220143	NO
SRCAP	0.232746	1.90249	-1.66974	0.000319347	shortened	0.00243169	shortened
SRD5A1	0.265825	0.907305	-0.641481	0.173431	NO	0.333872	NO
SRGAP2	0.0158299	1.28546	-1.26963	0.000165421	shortened	0.00146675	shortened
SRPK1	-0.127789	-1.23091	1.10312	0.00741289	lengthened	0.0303015	lengthened
SRR	0.424441	0.67598	-0.251539	1	NO	1	NO
SSH1	-0.83471	1.26094	-2.09565	2.33161e-05	shortened	0.000256336	shortened
SSU72	-0.0394288	0.0979179	-0.137347	0.0677102	NO	0.165918	NO
ST20-MTHFS	-0.436495	1.05931	-1.4958	0.000438577	shortened	0.00320161	shortened
ST3GAL1	-0.493945	0.228521	-0.722466	0.426191	NO	0.622538	NO
ST3GAL3	-0.126574	-0.198489	0.0719152	1	NO	1	NO
ST7L	-0.597039	0.781473	-1.37851	0.00364217	shortened	0.0169011	shortened
STAC	-1.00209	0.424441	-1.42653	0.123115	NO	0.260053	NO
STAG1	-1.6124	1.0094	-2.6218	2.71632e-05	shortened	0.0002899	shortened
STARD13	1.31405	1.39845	-0.0843922	1	NO	1	NO
STARD7	-0.153213	0.03855	-0.191763	0.4731	NO	0.663649	NO
STC2	-0.123917	1.48333	-1.60725	0.000996904	shortened	0.00620939	shortened
STK11	-0.605828	0.968161	-1.57399	3.27635e-09	shortened	8.42162e-08	shortened
STK3	-0.304911	0.354052	-0.658963	0.372062	NO	0.564434	NO
STK32C	0.338762	0.375747	-0.0369849	0.880202	NO	0.964786	NO
STK38L	0.0251709	1.0094	-0.984233	0.113262	NO	0.244331	NO
STMP1	-0.102753	0.849747	-0.9525	3.54056e-10	shortened	1.11406e-08	shortened
STOM	-0.22893	-0.446479	0.217549	0.407253	NO	0.603277	NO
STPG1	-0.849482	-0.797951	-0.0515303	1	NO	1	NO
STRADB	-0.186517	-2.38291	2.1964	0.0618518	NO	0.155268	NO
STX12	-0.129157	0.273433	-0.402591	0.383433	NO	0.57784	NO
STX3	-0.0796014	0.835921	-0.915522	0.0285929	shortened	0.0884442	NO
STX4	-0.82966	0.721423	-1.55108	4.50067e-05	shortened	0.000451304	shortened
STXBP5	-2.43444	-0.908983	-1.52546	0.134296	NO	0.277565	NO
SUGCT	-1.06099	-0.908983	-0.152003	1	NO	1	NO
SUN1	-0.43664	0.354052	-0.790692	5.90344e-06	shortened	8.04014e-05	shortened
SUPT7L	0.823537	-0.713062	1.5366	0.0404278	lengthened	0.114212	NO
SUSD1	0.453587	1.07652	-0.62293	0.549283	NO	0.722894	NO
SYCE1L	0.664154	-1.18229	1.84645	8.37479e-08	lengthened	1.69822e-06	lengthened
SYDE1	0.721916	1.65522	-0.933305	0.214812	NO	0.387247	NO
SYMPK	-1.04081	1.5652	-2.60601	3.73976e-09	shortened	9.22305e-08	shortened
SYN2	-0.157201	0.104074	-0.261275	0.725093	NO	0.867311	NO
SYNCRIP	-0.510125	0.296275	-0.8064	1.29202e-05	shortened	0.000153112	shortened
SYNE3	0.222807	0.260942	-0.0381351	1	NO	1	NO
SYNGR1	-0.386081	0.45066	-0.836741	2.28375e-12	shortened	1.29056e-10	shortened
SYNJ1	-0.403092	-0.448009	0.0449171	1	NO	1	NO
SYNJ2	0.347099	0.523977	-0.176878	1	NO	1	NO
SYNRG	0.539163	1.81348	-1.27432	0.262546	NO	0.44489	NO
SYT17	1.35405	0.317526	1.03653	0.142988	NO	0.291243	NO
TAB2	-0.68461	-0.198489	-0.486121	0.495317	NO	0.680678	NO
TAB3	-0.341094	-1.06099	0.719892	0.679626	NO	0.835231	NO
TADA2A	0.232746	-0.0609857	0.293731	0.660895	NO	0.817163	NO
TADA2B	1.10894	0.59506	0.513879	0.496056	NO	0.680678	NO
TAF1B	-0.439497	-0.122386	-0.317111	0.510703	NO	0.69151	NO
TAMM41	0.528826	0.939014	-0.410188	0.48358	NO	0.67215	NO
TANC1	-0.418538	0.161407	-0.579944	0.55623	NO	0.727164	NO
TANK	-1.40074	0.832099	-2.23283	3.87152e-06	shortened	5.46457e-05	shortened
TAOK2	-0.569999	0.379587	-0.949586	0.000220134	shortened	0.00184287	shortened
TARBP1	-0.123047	0.489211	-0.612258	0.125237	NO	0.263314	NO
TARDBP	-1.4395	2.54782	-3.98732	3.57433e-06	shortened	5.13634e-05	shortened
TARS3	-0.673963	1.98632	-2.66028	9.34648e-09	shortened	2.15916e-07	shortened
TASOR	0.649508	2.76909	-2.11958	0.000114532	shortened	0.00106102	shortened
TBC1D16	0.641813	0.142548	0.499266	0.202008	NO	0.370939	NO
TBC1D20	-0.900521	-0.0365327	-0.863988	0.0676459	NO	0.165918	NO
TBC1D22B	-1.38291	-0.891061	-0.491853	0.598318	NO	0.764123	NO
TBC1D24	-0.271553	-0.230911	-0.040642	1	NO	1	NO
TBC1D31	-0.344779	1.33955	-1.68433	0.00195124	shortened	0.0106937	shortened
TBC1D4	-0.048811	0.939014	-0.987825	0.153766	NO	0.30569	NO
TBC1D8	0.702947	-0.645948	1.3489	0.0455414	lengthened	0.124607	NO
TBC1D9B	0.180022	-0.154095	0.334118	0.459788	NO	0.653007	NO
TBXAS1	-0.0609857	-0.530471	0.469485	0.525916	NO	0.704179	NO
TCAIM	-1.02875	-0.95407	-0.0746749	0.841337	NO	0.935104	NO
TCEA2	-0.0949946	1.19306	-1.28805	4.94209e-34	shortened	4.50966e-31	shortened
TCF3	-0.508829	0.0136036	-0.522433	0.00061268	shortened	0.00415666	shortened
TCF7L1	0.787011	-0.546413	1.33342	0.200378	NO	0.368875	NO
TCFL5	-0.0170423	0.0667294	-0.0837718	0.759209	NO	0.886899	NO
TDRKH	0.231465	0.491555	-0.26009	0.719253	NO	0.865112	NO
TECPR2	0.746369	-1.38291	2.12928	0.105784	NO	0.232598	NO
TEFM	-0.698416	-0.119879	-0.578536	0.409628	NO	0.605321	NO
TENM3	1.01301	0.90054	0.112475	1	NO	1	NO
TENM4	1.71662	1.31753	0.399096	0.738364	NO	0.876717	NO
TERF2	-0.585827	-0.14042	-0.445407	0.200494	NO	0.368875	NO
TERT	0.753459	-0.0609857	0.814444	0.524986	NO	0.70345	NO
TESC	0.39238	-1.06099	1.45337	0.575896	NO	0.744582	NO
TESK2	0.361705	0.890105	-0.528399	0.36643	NO	0.558209	NO
TEX10	-0.0609857	0.483335	-0.544321	0.471973	NO	0.663088	NO
TEX30	-0.530471	0.523977	-1.05445	0.468904	NO	0.660444	NO
TFAP2A	0.604278	1.96876	-1.36448	5.46921e-05	shortened	0.000533759	shortened
TFDP1	-0.185681	0.343405	-0.529086	0.00216314	shortened	0.0115787	shortened
TGM2	-0.253631	-1.06099	0.807355	0.327557	NO	0.515672	NO
THAP2	-1.2668	-0.321049	-0.945747	0.000317755	shortened	0.00243169	shortened
THBS4	1.28005	-1.82283	3.10288	4.8151e-09	lengthened	1.17167e-07	lengthened
THOC1	0.03855	-0.797951	0.836501	0.533428	NO	0.710071	NO
THRA	0.178741	-0.677657	0.856398	0.0933427	NO	0.21365	NO
TIMM22	0.0853037	2.06003	-1.97473	1.55825e-08	shortened	3.51086e-07	shortened
TIMM8A	-0.652991	0.453587	-1.10658	9.64895e-06	shortened	0.000120612	shortened
TK1	-0.273979	0.202049	-0.476028	0.465881	NO	0.657566	NO
TKT	-0.486912	0.195218	-0.68213	0.00068265	shortened	0.00454685	shortened
TLE1	-0.16992	1.52398	-1.6939	0.00359144	shortened	0.0167203	shortened
TM2D1	-0.698416	2.02648	-2.72489	0.00170139	shortened	0.00979507	shortened
TMCC1	0.260942	-0.806564	1.06751	0.0085096	lengthened	0.0334699	lengthened
TMCO3	-1.06099	-1.84235	0.78136	0.188056	NO	0.350564	NO
TMED2	0.0645452	0.301584	-0.237039	0.713116	NO	0.860874	NO
TMEM104	-0.978524	-1.32402	0.345497	0.77422	NO	0.895975	NO
TMEM116	-0.448009	0.354052	-0.802061	0.227416	NO	0.404517	NO
TMEM175	0.622755	1.89837	-1.27562	0.0199425	shortened	0.0680283	NO
TMEM178B	0.939014	1.31753	-0.378512	0.742416	NO	0.880383	NO
TMEM181	-0.0609857	-3.01518	2.9542	0.000483974	lengthened	0.00345021	lengthened
TMEM184B	0.0959837	2.74637	-2.65039	0.0721703	NO	0.174683	NO
TMEM25	0.401641	1.63945	-1.23781	0.00147705	shortened	0.00869556	shortened
TMEM255A	0.00175006	2.52398	-2.52223	0.0127946	shortened	0.0468877	shortened
TMEM260	-0.0609857	-0.27249	0.211504	1	NO	1	NO
TMEM267	-0.0418769	2.39845	-2.44032	0.0204285	shortened	0.0694263	NO
TMEM43	-0.0384431	-1.11161	1.07317	0.0328132	lengthened	0.09801	NO
TMEM63A	-0.0916825	-0.360546	0.268863	0.693066	NO	0.846617	NO
TMEM63C	0.148468	0.939014	-0.790547	0.547871	NO	0.722894	NO
TMEM8B	1.97144	0.805748	1.16569	0.000559704	lengthened	0.0038987	lengthened
TMEM91	0.414748	0.523977	-0.109229	0.746429	NO	0.881704	NO
TMPO	-0.377732	-0.180449	-0.197283	0.275969	NO	0.457858	NO
TMTC4	0.693902	1.85655	-1.16265	0.153497	NO	0.305487	NO
TMX3	-1.43295	2.74637	-4.17932	0.00195064	shortened	0.0106937	shortened
TNFRSF10B	0.810281	-1.90898	2.71926	0.000179617	lengthened	0.00156096	lengthened
TNIK	0.0297798	-2.52042	2.5502	0.018198	lengthened	0.0629001	NO
TNKS	0.639454	-0.350492	0.989946	0.275752	NO	0.457858	NO
TNRC6C	-0.25002	0.617086	-0.867106	0.0304743	shortened	0.0930025	NO
TOB2	1.23447	-0.230911	1.46538	0.129833	NO	0.270796	NO
TOPBP1	-0.287494	0.523977	-0.811471	0.52078	NO	0.700386	NO
TOR1AIP2	-0.418247	0.0141338	-0.432381	0.0219346	shortened	0.0735737	NO
TP53I11	0.32758	0.241577	0.0860025	0.879759	NO	0.964786	NO
TPCN1	-0.458321	-0.797951	0.33963	0.787654	NO	0.904638	NO
TPGS2	-1.76786e-05	0.396578	-0.396595	0.0264624	shortened	0.0839893	NO
TPM1	-0.164415	0.260942	-0.425358	0.122886	NO	0.260053	NO
TPM2	1.01519	1.37959	-0.364401	0.405199	NO	0.60121	NO
TPRKB	-0.527553	-0.575559	0.0480054	1	NO	1	NO
TPST2	-0.597039	1.16141	-1.75845	0.0171057	shortened	0.0598043	NO
TPTEP2-CSNK1E	-0.318271	-0.351043	0.032772	0.825229	NO	0.92452	NO
TRAF3IP2	-0.154095	2.52398	-2.67807	0.112279	NO	0.243072	NO
TRAK2	-0.41713	-0.0609857	-0.356144	0.561691	NO	0.732728	NO
TRAPPC10	-0.0223644	-0.645948	0.623584	0.250616	NO	0.431485	NO
TRAPPC14	0.542355	-0.797951	1.34031	0.0452712	lengthened	0.124054	NO
TRAPPC8	-0.637178	0.0544915	-0.69167	0.28005	NO	0.461691	NO
TRDMT1	-0.702532	0.232746	-0.935277	0.0359986	shortened	0.104898	NO
TRIB2	1.0683	-0.797951	1.86625	0.0133293	lengthened	0.0481733	lengthened
TRIM14	0.196812	-0.143448	0.34026	0.562241	NO	0.732922	NO
TRIM16	0.639454	2.8459	-2.20645	0.136493	NO	0.280835	NO
TRIM4	-0.303842	-1.06099	0.757143	0.289009	NO	0.47093	NO
TRIM62	-0.230911	0.354052	-0.584963	0.744639	NO	0.881301	NO
TRIM7	-0.185314	0.122614	-0.307928	0.242526	NO	0.423837	NO
TRIM9	-1.17646	-0.645948	-0.530515	0.551602	NO	0.723769	NO
TRIO	-0.5915	0.939014	-1.53051	0.00278762	shortened	0.0138667	shortened
TRIOBP	0.82037	2.30158	-1.48121	0.04112	shortened	0.115809	NO
TRMT2B	-0.283378	-0.645948	0.36257	0.757107	NO	0.886604	NO
TRMT44	-0.6361	0.188993	-0.825093	0.0207162	shortened	0.0702732	NO
TRMT61B	-0.423556	-1.60531	1.18175	0.212451	NO	0.384646	NO
TRPM4	0.736197	-0.235483	0.971681	0.000178654	lengthened	0.00156002	lengthened
TRPS1	0.56978	1.52398	-0.954196	1	NO	1	NO
TRPV1	0.186942	1.35405	-1.16711	0.102761	NO	0.22822	NO
TRRAP	-1.22734	-2.64595	1.4186	0.675234	NO	0.830952	NO
TRUB1	-0.470377	0.514129	-0.984506	0.00182027	shortened	0.0102215	shortened
TSC22D2	-0.382914	-1.64595	1.26303	0.228016	NO	0.405189	NO
TSEN2	0.633206	-0.530471	1.16368	0.00130005	lengthened	0.00777901	lengthened
TSFM	0.523977	0.164896	0.359081	0.638784	NO	0.799576	NO
TSKU	0.4085	0.523977	-0.115477	1	NO	1	NO
TSPAN10	0.523977	1.35405	-0.830075	0.190773	NO	0.354493	NO
TSPAN12	-0.575559	-0.423556	-0.152003	0.830965	NO	0.929235	NO
TSPAN3	0.280679	-1.8524	2.13308	5.66373e-07	lengthened	9.48285e-06	lengthened
TSPAN9	0.336774	2.52398	-2.1872	0.239769	NO	0.420344	NO
TTBK2	-0.165955	-1.06099	0.89503	0.497851	NO	0.682116	NO
TTC13	-0.655347	-0.382914	-0.272433	0.63469	NO	0.796089	NO
TTC17	-0.577109	-0.645948	0.0688389	1	NO	1	NO
TTC19	0.125026	-0.713062	0.838089	0.328052	NO	0.515672	NO
TTC21B	-0.908983	0.424441	-1.33342	0.313274	NO	0.500635	NO
TTC26	0.288022	-2.23091	2.51893	0.025501	lengthened	0.081648	NO
TTC27	-0.310345	0.202049	-0.512394	0.431458	NO	0.627326	NO
TTC37	-0.32402	-0.32402	-2.9976e-15	1	NO	1	NO
TTF2	0.347231	1.80151	-1.45428	2.07728e-05	shortened	0.000233284	shortened
TTLL1	-0.00127945	-0.546413	0.545133	0.564234	NO	0.734594	NO
TTLL5	-0.460593	1.20205	-1.66264	0.0400287	shortened	0.113259	NO
TTYH3	0.453587	-1.25363	1.70722	0.108159	NO	0.236678	NO
TUBB6	0.939014	-0.265304	1.20432	0.032747	lengthened	0.0979772	NO
TUBE1	0.0883182	-0.449056	0.537374	0.0258955	lengthened	0.0824769	NO
TUBGCP4	0.455029	-0.382914	0.837943	0.322555	NO	0.510107	NO
TULP4	-0.573048	0.260942	-0.83399	0.497419	NO	0.682035	NO
TUSC3	-0.229439	0.367858	-0.597297	0.136225	NO	0.280599	NO
TUT4	-0.423556	-0.0609857	-0.36257	1	NO	1	NO
TXLNG	0.228521	0.958914	-0.730393	0.0886823	NO	0.20591	NO
TXNDC9	-0.994237	-0.275884	-0.718353	0.000195995	shortened	0.00169098	shortened
TXNRD2	0.0813672	0.489211	-0.407844	0.346522	NO	0.535027	NO
U2SURP	-0.194053	0.114101	-0.308154	0.244653	NO	0.425636	NO
UBA3	-0.512782	1.05449	-1.56727	0.00311734	shortened	0.0149714	shortened
UBAP2L	0.291316	-0.203594	0.49491	0.0805305	NO	0.190373	NO
UBE2D4	0.841717	0.709532	0.132185	0.843338	NO	0.935583	NO
UBE2W	-2.09341	0.161407	-2.25481	6.15048e-06	shortened	8.31454e-05	shortened
UBE3C	-0.529755	-1.02622	0.496465	0.230635	NO	0.407857	NO
UBE3D	-1.12327	0.645283	-1.76855	0.000840056	shortened	0.00545588	shortened
UBE4B	-0.0823593	-0.36584	0.283481	0.7137	NO	0.860874	NO
UBIAD1	-0.148449	-0.626583	0.478134	0.431738	NO	0.627326	NO
UBN2	-0.458321	1.47958	-1.9379	2.29923e-05	shortened	0.000254309	shortened
UBR5	-0.196501	-0.19188	-0.0046209	1	NO	1	NO
UBXN2B	-0.685477	1.16141	-1.84688	0.0916286	NO	0.210435	NO
UCHL5	0.0667699	0.0443673	0.0224025	0.929276	NO	1	NO
UCK1	-0.459535	2.44151	-2.90105	0.000324871	shortened	0.00244995	shortened
UFL1	0.813483	1.16141	-0.347923	1	NO	1	NO
UHRF1	-0.423556	0.108939	-0.532495	0.464771	NO	0.657499	NO
UIMC1	1.13166	1.29265	-0.160992	1	NO	1	NO
UMAD1	0.0301622	0.813483	-0.783321	0.430121	NO	0.625974	NO
UNCX	-0.570351	1.64951	-2.21986	1.13578e-05	shortened	0.000138187	shortened
URGCP	0.252172	-0.0609857	0.313158	1	NO	1	NO
USP10	-1.45003	1.16141	-2.61143	0.0118857	shortened	0.0440884	shortened
USP19	1.5073	1.23857	0.268723	0.634226	NO	0.796054	NO
USP28	0.131659	1.35405	-1.22239	0.102015	NO	0.227323	NO
USP31	-0.0609857	-0.978524	0.917538	0.0728723	NO	0.176105	NO
USP34	-0.360546	0.746369	-1.10692	0.350224	NO	0.53892	NO
USP36	-1.14845	-0.161039	-0.987409	0.155401	NO	0.307599	NO
USP45	-0.421161	1.44803	-1.86919	0.000285823	shortened	0.00222917	shortened
USP48	0.282969	-0.205376	0.488344	0.323839	NO	0.511693	NO
UTP20	-0.598642	-0.382914	-0.215729	0.837862	NO	0.934086	NO
VANGL1	-0.25221	0.100765	-0.352975	0.280465	NO	0.461957	NO
VASH1	-0.0609857	0.523977	-0.584963	0.7361	NO	0.875168	NO
VASH2	0.172213	2.52398	-2.35176	0.13224	NO	0.274247	NO
VCL	0.0214765	3.16141	-3.13993	0.00012453	shortened	0.00113634	shortened
VDAC1	0.546697	-1.93545	2.48215	0.000165562	lengthened	0.00146675	lengthened
VIPR1	-0.253631	-1.4395	1.18587	0.144427	NO	0.293519	NO
VPS13B	0.762137	-0.382914	1.14505	0.448659	NO	0.643207	NO
VPS33A	0.432346	0.119587	0.31276	0.57735	NO	0.744638	NO
VPS4B	-0.0745322	1.52398	-1.59851	0.0688149	NO	0.168286	NO
VPS50	-1.53492	-0.382914	-1.152	0.262516	NO	0.44489	NO
VRK3	-0.43846	0.0459295	-0.484389	0.165078	NO	0.32118	NO
WAC	0.0472672	-0.0609857	0.108253	1	NO	1	NO
WASHC4	0.0593085	-2.86834	2.92765	0.00173101	lengthened	0.00993427	lengthened
WASHC5	0.0910174	1.01702	-0.925999	0.243973	NO	0.424857	NO
WBP4	-1.14845	1.81348	-2.96193	0.00791169	shortened	0.0316641	shortened
WDPCP	-1.19849	0.845905	-2.04439	0.053551	NO	0.140015	NO
WDR17	-2.83358	0.67598	-3.50956	0.00539639	shortened	0.0232274	shortened
WDR20	-1.72395	-0.350492	-1.37346	0.0938288	NO	0.213718	NO
WDR26	0.251802	-1.24069	1.49249	2.04004e-06	lengthened	2.97846e-05	lengthened
WDR37	-0.172631	0.161407	-0.334038	0.77797	NO	0.898036	NO
WDR4	-0.390166	0.159783	-0.549949	4.3202e-05	shortened	0.000440467	shortened
WDR41	-0.183842	0.354052	-0.537894	0.100826	NO	0.225776	NO
WHRN	0.436514	1.26094	-0.824428	0.108675	NO	0.23724	NO
WIPF1	-0.508445	-0.148449	-0.359996	0.793057	NO	0.907986	NO
WIPF3	0.89416	2.26094	-1.36678	0.339098	NO	0.527133	NO
WLS	-1.46945	0.0284235	-1.49787	1.07784e-10	shortened	3.71142e-09	shortened
WNK2	-0.1937	1.08396	-1.27766	3.78789e-12	shortened	1.92025e-10	shortened
WNK3	-0.138988	0.103401	-0.242389	0.709514	NO	0.858662	NO
WNT3A	1.05005	-0.584548	1.63459	0.00270866	lengthened	0.0136179	lengthened
WRNIP1	0.112346	1.21912	-1.10678	0.128508	NO	0.268644	NO
WSB2	-0.24385	1.16141	-1.40526	0.081451	NO	0.191804	NO
WTAP	-0.182976	-0.258618	0.0756414	0.700324	NO	0.851074	NO
WWOX	0.541679	-1.22326	1.76494	0.000995421	lengthened	0.00620939	lengthened
XPA	-0.713852	1.18694	-1.90079	1.90388e-07	shortened	3.69066e-06	shortened
XPC	1.38647	1.03855	0.347923	0.772342	NO	0.894936	NO
XPNPEP3	0.619946	-0.470861	1.09081	0.000885647	lengthened	0.00569386	lengthened
XRCC3	-0.0483857	2.24644	-2.29483	4.04166e-12	shortened	1.94106e-10	shortened
XYLB	-1.70144	0.18294	-1.88438	0.000248842	shortened	0.00201838	shortened
YBEY	-0.154095	3.58287	-3.73697	1.13566e-05	shortened	0.000138187	shortened
YBX3	0.0702872	0.756638	-0.68635	4.60719e-11	shortened	1.68163e-09	shortened
YEATS2	-0.771479	1.52398	-2.29546	0.000214963	shortened	0.00180787	shortened
ZBTB11	-0.0786877	-3.76143	3.68274	0.00175184	lengthened	0.0100223	lengthened
ZBTB25	-0.884108	1.10426	-1.98837	1.33756e-24	shortened	4.06841e-22	shortened
ZBTB44	-1.01024	-0.103421	-0.90682	0.000650965	shortened	0.00436769	shortened
ZBTB46	-0.488407	2.26094	-2.74935	1.08477e-06	shortened	1.72148e-05	shortened
ZBTB8OS	-0.38828	2.58287	-2.97115	9.92339e-06	shortened	0.000123198	shortened
ZC3H13	0.322929	0.453587	-0.130658	1	NO	1	NO
ZC3H18	-0.20071	-0.923482	0.722772	0.252563	NO	0.43361	NO
ZC3HAV1	-0.82652	1.09771	-1.92423	0.00216445	shortened	0.0115787	shortened
ZCCHC10	-0.785351	-0.713062	-0.0722889	1	NO	1	NO
ZCCHC4	1.00314	1.39845	-0.395301	0.750074	NO	0.884359	NO
ZDHHC14	-1.20783	1.02648	-2.2343	3.02141e-07	shortened	5.44188e-06	shortened
ZDHHC17	-0.660448	2.52398	-3.18442	0.0398253	shortened	0.11313	NO
ZDHHC3	-1.02251	0.00314464	-1.02566	0.104968	NO	0.231639	NO
ZDHHC5	-0.75698	1.26094	-2.01792	0.114795	NO	0.24663	NO
ZFAND4	-0.508445	-0.270439	-0.238006	0.818727	NO	0.921651	NO
ZFHX4	-0.459535	-0.476023	0.0164881	1	NO	1	NO
ZFP28	0.630892	1.81348	-1.18259	0.327916	NO	0.515672	NO
ZFP64	0.540694	0.202049	0.338645	0.516084	NO	0.696122	NO
ZFPL1	-0.175021	-0.713062	0.538041	0.250045	NO	0.431367	NO
ZFPM2	-0.645948	-0.439497	-0.206451	0.821658	NO	0.921651	NO
ZFYVE21	0.354052	0.523977	-0.169925	1	NO	1	NO
ZFYVE27	0.123439	3.26094	-3.1375	0.0012252	shortened	0.00742852	shortened
ZHX1-C8orf76	0.0439839	-0.868341	0.912324	0.362576	NO	0.553262	NO
ZIC3	-0.868341	1.09744	-1.96578	0.00376592	shortened	0.0172251	shortened
ZKSCAN2	0.161407	1.67598	-1.51457	0.148861	NO	0.299858	NO
ZMYM1	0.0937369	0.099479	-0.00574208	1	NO	1	NO
ZMYM6	1.60198	2.26094	-0.658963	1	NO	1	NO
ZNF100	-0.350492	-0.739058	0.388565	0.763849	NO	0.88888	NO
ZNF12	-0.223715	2.52398	-2.74769	0.0597503	NO	0.153152	NO
ZNF174	1.13166	-1.06099	2.19265	0.267692	NO	0.450176	NO
ZNF2	-0.0285642	1.38647	-1.41504	0.0214207	shortened	0.0722603	NO
ZNF202	-0.86354	1.16141	-2.02495	0.00163957	shortened	0.00949908	shortened
ZNF219	0.0143594	0.113044	-0.0986843	0.818664	NO	0.921651	NO
ZNF280D	-0.283378	-1.64595	1.36257	0.294278	NO	0.476537	NO
ZNF283	-0.468161	-0.645948	0.177787	1	NO	1	NO
ZNF286A	0.17034	-0.301994	0.472334	0.502635	NO	0.686164	NO
ZNF318	0.396597	1.1914	-0.794804	0.0198766	shortened	0.0679426	NO
ZNF322	-1.7513	0.939014	-2.69032	0.00418498	shortened	0.01883	shortened
ZNF330	0.752031	-0.402023	1.15405	0.00228858	lengthened	0.0119841	lengthened
ZNF367	-0.831504	-0.12327	-0.708234	0.175253	NO	0.335922	NO
ZNF391	-0.218087	-0.011517	-0.20657	0.487358	NO	0.675055	NO
ZNF414	0.630892	-0.191046	0.821938	0.0521669	NO	0.136985	NO
ZNF431	0.723286	-0.645948	1.36923	0.00996511	lengthened	0.0380467	lengthened
ZNF451	-0.182976	-1.30891	1.12594	0.100062	NO	0.22434	NO
ZNF483	-0.138988	-1.03918	0.900193	0.0215906	lengthened	0.072607	NO
ZNF487	-1.79795	-0.0609857	-1.73697	0.314029	NO	0.501403	NO
ZNF490	0.167283	0.617086	-0.449803	0.765493	NO	0.889258	NO
ZNF497	0.0910174	-0.0609857	0.152003	1	NO	1	NO
ZNF516	0.296674	3.51056	-3.21388	6.83153e-16	shortened	6.92641e-14	shortened
ZNF518B	-0.594418	0.67598	-1.2704	0.115955	NO	0.247854	NO
ZNF527	-1.52042	0.260942	-1.78136	0.129385	NO	0.270169	NO
ZNF554	0.085235	0.858396	-0.773161	0.0316249	shortened	0.0956841	NO
ZNF568	-0.0609857	-1.23091	1.16993	0.440207	NO	0.63458	NO
ZNF587	-0.136935	-0.771479	0.634545	0.316269	NO	0.503657	NO
ZNF605	-0.301994	1.52398	-1.82597	0.156629	NO	0.308685	NO
ZNF611	-1.38291	-0.868341	-0.514573	0.510024	NO	0.69151	NO
ZNF620	0.161407	2.05449	-1.89308	0.225587	NO	0.402236	NO
ZNF649	0.0957398	-0.283378	0.379118	0.773633	NO	0.895863	NO
ZNF652	-0.771479	-0.311529	-0.45995	0.23149	NO	0.40882	NO
ZNF653	0.260942	2.93901	-2.67807	0.0599078	NO	0.153334	NO
ZNF655	-0.743853	0.490029	-1.23388	4.26814e-05	shortened	0.000437604	shortened
ZNF660-ZNF197	-0.35921	0.639454	-0.998664	0.173854	NO	0.333983	NO
ZNF691	0.19178	0.591091	-0.399311	0.797887	NO	0.911229	NO
ZNF714	-0.849482	1.35405	-2.20353	0.000304025	shortened	0.00235104	shortened
ZNF721	-0.654826	1.35405	-2.00888	0.0033142	shortened	0.015617	shortened
ZNF736	-0.354717	-0.520417	0.1657	1	NO	1	NO
ZNF746	0.256984	0.606439	-0.349455	0.49953	NO	0.68339	NO
ZNF749	-0.476023	-1.64595	1.16993	0.185125	NO	0.348128	NO
ZNF765-ZNF761	-0.707349	0.17034	-0.877689	0.127702	NO	0.26788	NO
ZNF771	0.0858557	0.119587	-0.0337309	1	NO	1	NO
ZNF778	0.331332	1.35405	-1.02272	0.115004	NO	0.24663	NO
ZNF780A	0.82654	-1.38291	2.20945	0.100026	NO	0.22434	NO
ZNF789	-1.05459	2.82654	-3.88113	6.72744e-12	shortened	2.79036e-10	shortened
ZNF791	0.617086	-0.382914	1	0.665635	NO	0.822467	NO
ZNF83	0.202049	-0.0609857	0.263034	1	NO	1	NO
ZRANB3	-1.99959	-0.143448	-1.85614	0.0353181	shortened	0.103174	NO
ZSCAN2	0.560503	0.5122	0.048303	0.906935	NO	0.988744	NO
ZSCAN29	0.278864	0.617086	-0.338222	0.780533	NO	0.899289	NO
ZSCAN30	-0.508445	0.841717	-1.35016	0.0457109	shortened	0.124697	NO
ZSCAN5A	-0.575559	-1.19849	0.62293	0.56525	NO	0.734594	NO
ZSCAN9	0.974638	-0.146716	1.12135	0.023001	lengthened	0.0761829	NO
ZSWIM5	-0.117569	3.8459	-3.96347	0.00121328	shortened	0.00738077	shortened
ZSWIM9	0.0488919	0.72751	-0.678618	0.254387	NO	0.435512	NO
ZW10	-0.301994	-1.06099	0.758992	0.721023	NO	0.865508	NO
ZXDC	-0.577601	0.963398	-1.541	1.64579e-13	shortened	1.03571e-11	shortened
ZZEF1	0.051489	1.93901	-1.88753	0.00633435	shortened	0.0265751	shortened

## Sheet: Figs. 8i and 8j
HepG2/iFIP1	JTE-607	-	1 uM	p-value (- vs. JTE-607)
	Batch1	1.0061	2.5	0.04673
	Batch2	1.00714	1.4
	Batch3	1	1.83965
	SD	0.00385789	0.553678
HeLa/iFIP1	JTE-607	-	50 µM
	Batch1	0.984018	1.60883	0.00668682
	Batch2	1.004	1.749
	Batch3	0.995	1.365
	SD	0.0100072	0.194318

## Sheet: Fig. 8e
	Blue fluorescence level	20221020	20230216	20230324
	No	4.02296	1.52309	1.98847
	Low	4.30855	2.14165	2.47677
	High	4.82466	2.60317	3.00546
		Normalized log2(R/G)
	Blue fluorescence level	20221020	20230216	20230324	average	sd
	No	0	0	0	0	0
	Low	0.285593	0.618557	0.488301	0.464151	0.16779
	High	0.801695	1.08008	1.01699	0.966255	0.145963
			p-value
	t-test,2-tails	No ~ Low	0.00870337
		Low ~ High	0.0173865
		No ~ High	0.000330221

## Sheet: Fig. 8f
							average			sd
20221020	log10(uM)	No	Low	High		log10(uM)	No	Low	High	No	Low	High
	-1	-0.432857	-0.459191	-0.694981		-1	-0.415962	-0.584616	-0.888299	0.0793956	0.203453	0.279054
	0	-0.841333	-1.06137	-1.5084		0	-0.780372	-1.18616	-1.65772	0.0949328	0.181585	0.224249
	1	-1.42423	-1.82091	-2.41634		1	-1.18752	-1.74054	-2.27767	0.209777	0.101614	0.170409
	-1	-0.48555	-0.819359	-1.20821
20230216	0	-0.828791	-1.39448	-1.91559
	1	-1.11371	-1.7744	-2.32924
20230324	-1	-0.329478	-0.475297	-0.761705
	0	-0.670992	-1.10263	-1.54916
	1	-1.02463	-1.62632	-2.08744
	log10(uM)	20221020			20230216			20230324
	-1	-0.432857	-0.459191	-0.694981	-0.48555	-0.819359	-1.20821	-0.329478	-0.475297	-0.761705
	0	-0.841333	-1.06137	-1.5084	-0.828791	-1.39448	-1.91559	-0.670992	-1.10263	-1.54916
	1	-1.42423	-1.82091	-2.41634	-1.11371	-1.7744	-2.32924	-1.02463	-1.62632	-2.08744
								p-value
						t-test,2-tails, paired	No ~ Low	1.10868e-05
							Low ~ High	5.0521e-05
							No ~ Low	1.03259e-05
