# Supplementary material for: Elevated pre-mRNA 3′ end processing activity in cancer cells renders vulnerability to inhibition of cleavage and polyadenylation
Source: Nat Commun. 2023 Aug 1;14:4480. doi: 10.1038/s41467-023-39793-8 (PMC10394034; doi:10.1038/s41467-023-39793-8)
Supplement: Supplementary file 4 — Source Data [file 41467_2023_39793_MOESM4_ESM.zip › Source Data Files/Suppl Fig6.xlsx]

## Sheet: Suppl. Fig. 6a
	%	G0/G1	S	G2/M
U937	replicate 1	41.4	46.8	10.3
	replicate 2	41.1	47.6	9.41
	replicate 3	41.2	47.5	9.25
	SD	0.152753	0.43589	0.565715
U937 MP	replicate 1	84.8	7.02	4.6
	replicate 2	84.3	8.36	4.68
	replicate 3	84.6	8.13	4.51
	SD	0.251661	0.716543	0.085049
error bars are mean+/-SD

## Sheet: SFig. 6b
gene_symbol	description	baseMean	log2FoldChange	pvalue	padj	regu.adj
7SK	NA	19.0834	-0.216686	0.76032	0.823439	NO
A1BG-AS1	A1BG antisense RNA 1	31.1871	1.65703	0.00509339	0.0115553	UP
AAAS	aladin WD repeat nucleoporin	242.374	-0.63229	0.0320643	0.0595318	NO
AACS	acetoacetyl-CoA synthetase	392.64	-0.368486	0.115126	0.180458	NO
AAED1	NA	241.768	0.107236	0.698589	0.772778	NO
AAGAB	alpha and gamma adaptin binding protein	1972.99	-0.355245	0.0606242	0.103966	NO
AAK1	AP2 associated kinase 1	810.173	1.1614	1.85916e-07	8.50664e-07	UP
AAMDC	adipogenesis associated Mth938 domain containing	238.63	1.56256	6.16454e-08	2.97934e-07	UP
AAMP	angio associated migratory cell protein	2575.16	-0.386701	0.0474735	0.0840296	NO
AAR2	AAR2 splicing factor	954.117	0.316289	0.200333	0.288202	NO
AARS	NA	1344.19	-0.985077	2.01546e-06	8.07051e-06	NO
AARS2	alanyl-tRNA synthetase 2, mitochondrial	268.121	-0.60733	0.0197636	0.0388312	NO
AARSD1	alanyl-tRNA synthetase domain containing 1	35.7017	-1.38257	0.0204355	0.0399888	DN
AASDH	aminoadipate-semialdehyde dehydrogenase	240.163	-0.122071	0.641915	0.725817	NO
AASDHPPT	aminoadipate-semialdehyde dehydrogenase-phosphopantetheinyl transferase	963.352	-0.889051	2.38473e-05	8.28595e-05	NO
AATF	apoptosis antagonizing transcription factor	1287.6	-0.791952	5.99942e-05	0.000195011	NO
AATK	apoptosis associated tyrosine kinase	112.44	2.89793	5.5686e-13	4.41631e-12	UP
AB019441.29	NA	2032.96	-0.4719	0.0152075	0.0307876	NO
ABAT	4-aminobutyrate aminotransferase	79.4039	3.03086	6.31443e-12	4.53402e-11	UP
ABC7-42389800N19.1	NA	145.979	0.566229	0.0671832	0.113631	NO
ABCA13	ATP binding cassette subfamily A member 13	105.864	3.19403	1.97215e-15	1.88742e-14	UP
ABCA17P	ATP binding cassette subfamily A member 17, pseudogene	105.905	-1.155	0.0016276	0.00410563	DN
ABCA2	ATP binding cassette subfamily A member 2	34.5053	0.100958	0.865914	0.90494	NO
ABCA3	ATP binding cassette subfamily A member 3	134.945	0.0111924	0.974181	0.982535	NO
ABCA7	ATP binding cassette subfamily A member 7	183.57	2.43476	1.84422e-14	1.65574e-13	UP
ABCB10	ATP binding cassette subfamily B member 10	270.092	-1.41984	6.97613e-07	2.97797e-06	DN
ABCB7	ATP binding cassette subfamily B member 7	1009.17	-0.155331	0.453355	0.557207	NO
ABCB8	ATP binding cassette subfamily B member 8	158.547	0.451842	0.128483	0.198535	NO
ABCB9	ATP binding cassette subfamily B member 9	80.5106	1.09938	0.00755946	0.0164771	UP
ABCC1	ATP binding cassette subfamily C member 1	214.192	0.439928	0.191398	0.27789	NO
ABCC10	ATP binding cassette subfamily C member 10	125.846	0.98006	0.0075528	0.0164707	NO
ABCC4	ATP binding cassette subfamily C member 4	763.781	-1.48356	2.69636e-12	2.00789e-11	DN
ABCC5	ATP binding cassette subfamily C member 5	592.578	1.12175	2.45865e-07	1.11095e-06	UP
ABCD1	ATP binding cassette subfamily D member 1	291.957	0.832265	0.00354058	0.00833221	NO
ABCD3	ATP binding cassette subfamily D member 3	300.241	-1.59907	5.30356e-09	2.86678e-08	DN
ABCD4	ATP binding cassette subfamily D member 4	159.623	0.570112	0.103024	0.164209	NO
ABCE1	ATP binding cassette subfamily E member 1	2118.6	-1.87191	2.59116e-20	3.59841e-19	DN
ABCF1	ATP binding cassette subfamily F member 1	1012.43	-0.814324	0.000128646	0.000393381	NO
ABCF2	ATP binding cassette subfamily F member 2	938.196	-1.04252	1.33025e-06	5.47969e-06	DN
ABCF3	ATP binding cassette subfamily F member 3	206.289	0.533583	0.0557899	0.0967045	NO
ABHD10	abhydrolase domain containing 10, depalmitoylase	591.555	-1.38021	5.93814e-10	3.56234e-09	DN
ABHD11	abhydrolase domain containing 11	228.078	0.442534	0.142459	0.216643	NO
ABHD12	abhydrolase domain containing 12, lysophospholipase	1764.28	1.64164	5.34275e-17	5.80235e-16	UP
ABHD13	abhydrolase domain containing 13	442.541	0.373532	0.109942	0.17352	NO
ABHD14A	abhydrolase domain containing 14A	291.946	-0.748721	0.00309786	0.00739025	NO
ABHD14B	abhydrolase domain containing 14B	652.343	-0.397218	0.0758909	0.126346	NO
ABHD15	abhydrolase domain containing 15	300.939	-0.351684	0.233616	0.326722	NO
ABHD17A	abhydrolase domain containing 17A, depalmitoylase	1389.21	1.45809	1.37963e-13	1.15078e-12	UP
ABHD17AP3	ABHD17A pseudogene 3	21.854	1.63528	0.0174556	0.0347991	UP
ABHD17B	abhydrolase domain containing 17B, depalmitoylase	367.683	-0.593933	0.0159139	0.0319796	NO
ABHD17C	abhydrolase domain containing 17C, depalmitoylase	5303.45	0.236906	0.196526	0.283946	NO
ABHD2	abhydrolase domain containing 2, acylglycerol lipase	3037.93	2.25606	5.73168e-30	1.31728e-28	UP
ABHD3	abhydrolase domain containing 3, phospholipase	124.626	1.16877	0.00153823	0.00389752	UP
ABHD4	abhydrolase domain containing 4, N-acyl phospholipase B	241.602	3.33631	6.68539e-30	1.53376e-28	UP
ABHD5	abhydrolase domain containing 5, lysophosphatidic acid acyltransferase	175.492	0.191583	0.520011	0.619986	NO
ABHD6	abhydrolase domain containing 6, acylglycerol lipase	232.517	0.665948	0.0154497	0.0311958	NO
ABHD8	abhydrolase domain containing 8	170.504	2.79982	4.54092e-17	4.96043e-16	UP
ABI1	abl interactor 1	905.986	0.936062	3.56431e-05	0.000119918	NO
ABI2	abl interactor 2	285.353	-1.69668	1.62017e-09	9.25184e-09	DN
ABI3	ABI family member 3	19.8576	1.46571	0.0443955	0.0790826	NO
ABL1	ABL proto-oncogene 1, non-receptor tyrosine kinase	486.105	-0.774829	0.0016015	0.0040437	NO
ABL2	ABL proto-oncogene 2, non-receptor tyrosine kinase	1783.39	1.57781	3.43404e-15	3.24135e-14	UP
ABLIM1	actin binding LIM protein 1	147.065	-0.598542	0.0559508	0.0969319	NO
ABLIM2	actin binding LIM protein family member 2	15.8791	0.867819	0.286078	0.385633	NO
ABR	ABR activator of RhoGEF and GTPase	824.26	0.506382	0.0313786	0.0583994	NO
ABRACL	ABRA C-terminal like	6685.94	0.477888	0.00990751	0.02104	NO
ABT1	activator of basal transcription 1	1180.59	-0.409289	0.0533021	0.0929351	NO
ABTB1	ankyrin repeat and BTB domain containing 1	121.214	3.53667	5.33188e-18	6.29886e-17	UP
ABTB2	ankyrin repeat and BTB domain containing 2	35.6093	-1.73081	0.0043179	0.00997803	DN
AC000089.3	NA	147.129	-1.10816	0.000384059	0.00107957	DN
AC002044.4	NA	421.628	0.596103	0.00997293	0.0211582	NO
AC002075.4	NA	634.722	0.341872	0.107065	0.169655	NO
AC002117.1	NA	9.53455	1.00181	0.315642	0.417044	NO
AC002310.12	NA	53.6908	-0.616186	0.184346	0.269148	NO
AC002467.7	NA	24.2058	1.0409	0.104531	0.166266	NO
AC003075.4	NA	41.8347	2.37617	1.3071e-05	4.68747e-05	UP
AC004019.13	NA	13.757	1.08478	0.208881	0.298721	NO
AC004057.1	NA	1334.7	-0.33885	0.151292	0.228108	NO
AC004074.3	NA	60.7487	-0.255354	0.611246	0.700422	NO
AC004257.3	NA	40.1446	-0.630808	0.237015	0.330408	NO
AC004381.6	NA	87.5437	-1.84939	2.09322e-06	8.36646e-06	DN
AC004453.8	NA	335.526	-0.884442	0.000477148	0.00132272	NO
AC004540.4	NA	13.8355	-0.959393	0.253744	0.349665	NO
AC004540.5	NA	20.9756	0.954293	0.170784	0.252653	NO
AC004797.1	NA	151.407	0.0593569	0.844531	0.887927	NO
AC004878.3	NA	16.2368	-0.23755	0.755231	0.819108	NO
AC004893.11	NA	26.1338	-0.328334	0.591903	0.6839	NO
AC004951.6	NA	42.0154	-0.583146	0.25618	0.3525	NO
AC004967.7	NA	22.4654	-0.478309	0.467652	0.570642	NO
AC004980.7	NA	28.5894	0.278211	0.659215	0.740347	NO
AC004987.9	NA	34.3274	2.02861	0.000583077	0.0015937	UP
AC005003.1	NA	26.456	-0.604644	0.335114	0.43745	NO
AC005076.5	NA	34.4443	-1.47949	0.008953	0.0191745	DN
AC005154.6	NA	349.995	0.283873	0.251223	0.346503	NO
AC005224.2	NA	12.0189	0.292946	0.741087	0.807261	NO
AC005306.3	NA	20.3079	-0.53513	0.444517	0.548565	NO
AC005546.2	NA	10.1456	-0.22305	0.819114	0.867924	NO
AC005795.1	NA	441.058	0.649574	0.00579516	0.0129894	NO
AC005831.1	NA	18.2737	-0.905172	0.221332	0.312835	NO
AC005884.1	NA	31.3561	-0.653914	0.283154	0.38244	NO
AC005932.1	NA	24.4429	-0.617135	0.340682	0.443086	NO
AC005943.4	NA	36.5115	-0.913849	0.111051	0.174973	NO
AC006042.8	NA	22.5387	0.0789212	0.904419	0.932787	NO
AC006129.2	NA	18.4911	1.42094	0.0690783	0.11646	NO
AC006486.1	NA	13.4233	-0.901964	0.295363	0.395413	NO
AC006509.7	NA	83.8077	-0.00235647	0.995153	0.996451	NO
AC006538.1	NA	58.989	-1.00774	0.0220249	0.0426831	DN
AC006978.6	NA	95.5263	-0.491503	0.170893	0.252757	NO
AC007038.7	NA	9.01362	-0.41584	0.679958	0.75763	NO
AC007238.1	NA	65.6408	0.621643	0.144994	0.220061	NO
AC007246.3	NA	162.033	3.08012	3.6562e-18	4.35873e-17	UP
AC007256.5	NA	9.15328	0.239108	0.811298	0.862504	NO
AC007318.5	NA	98.8202	-0.0331969	0.93566	0.954451	NO
AC007362.1	NA	72.9528	3.54091	8.71621e-13	6.78886e-12	UP
AC007382.1	NA	72.2742	0.329978	0.410524	0.515187	NO
AC007405.6	NA	14.1269	-1.70286	0.0494814	0.087123	NO
AC007551.3	NA	35.9427	1.32238	0.018699	0.0369453	UP
AC007969.5	NA	4341.04	-0.328725	0.0822407	0.135483	NO
AC008132.12	NA	28.5896	-0.101612	0.862389	0.902343	NO
AC008155.1	NA	87.0644	-0.498112	0.186909	0.272341	NO
AC008592.3	NA	37.9091	-0.891811	0.100155	0.160243	NO
AC008982.2	NA	102.792	-0.0547497	0.886977	0.919739	NO
AC009005.2	NA	32.0329	0.390015	0.492303	0.594278	NO
AC009120.3	NA	16.0427	-0.197353	0.801524	0.854619	NO
AC009120.6	NA	16.7295	-0.809892	0.28763	0.38717	NO
AC009245.3	NA	2421.25	-0.614885	0.0015108	0.00383174	NO
AC009302.2	NA	169.721	-0.47324	0.143919	0.218582	NO
AC009403.2	NA	101.825	0.524003	0.142003	0.216025	NO
AC009404.2	NA	43.3064	-1.75028	0.000864078	0.00228982	DN
AC009506.1	NA	78.1356	0.743478	0.0717248	0.120346	NO
AC009948.5	NA	58.8824	-0.59158	0.181632	0.26587	NO
AC009951.1	NA	52.4451	0.0626017	0.893104	0.923598	NO
AC010468.1	NA	268.765	-0.377562	0.151385	0.228196	NO
AC010894.3	NA	23.9406	0.16368	0.804382	0.856936	NO
AC010980.2	NA	60.6789	0.798907	0.0850726	0.13954	NO
AC011242.5	NA	11.3179	0.212156	0.817113	0.86678	NO
AC011330.5	NA	8.96862	0.329621	0.753479	0.817484	NO
AC011524.2	NA	12.2559	-1.42923	0.115965	0.181621	NO
AC011747.7	NA	14.747	1.72932	0.0375697	0.0683914	NO
AC011893.3	NA	38.7489	1.78787	0.000813402	0.00216697	UP
AC011899.9	NA	282.843	-0.139428	0.584286	0.677137	NO
AC012370.2	NA	9.08695	1.22566	0.247893	0.34247	NO
AC013394.2	NA	826.942	0.0880617	0.706128	0.77852	NO
AC013717.3	NA	25.0324	0.228256	0.715649	0.785908	NO
AC016586.1	NA	15.7037	1.35555	0.0883487	0.143821	NO
AC016629.8	NA	24.2602	0.792939	0.243736	0.33805	NO
AC016708.2	NA	2619.15	-0.0321943	0.872913	0.909635	NO
AC016739.2	NA	408.107	0.321991	0.229725	0.32242	NO
AC016757.3	NA	70.3524	-2.03621	1.67472e-06	6.78092e-06	DN
AC017002.1	NA	136.096	0.621411	0.0512968	0.0899433	NO
AC018470.4	NA	31.1592	-0.438266	0.446948	0.550951	NO
AC018738.2	NA	11.6423	0.540722	0.545242	0.643021	NO
AC018755.16	NA	11.6614	-0.00516976	0.995499	0.996644	NO
AC021016.6	NA	22.5244	0.217802	0.746355	0.811437	NO
AC022182.2	NA	51.2359	-2.49062	1.35593e-06	5.5714e-06	DN
AC022431.1	NA	315.896	-1.36849	7.45774e-05	0.000238787	DN
AC024560.3	NA	98.8151	0.500745	0.157767	0.236505	NO
AC025171.1	NA	17.8069	0.149933	0.837834	0.882663	NO
AC025335.1	NA	54.5106	-0.895392	0.0501493	0.0881325	NO
AC026202.3	NA	24.3766	-0.817359	0.209141	0.299048	NO
AC026271.5	NA	56.3619	0.567021	0.233348	0.326453	NO
AC026740.1	NA	39.3109	-0.846099	0.103521	0.164793	NO
AC026806.2	NA	203.811	0.562626	0.0513808	0.090068	NO
AC027307.3	NA	21.5323	-0.760544	0.261514	0.358479	NO
AC027612.1	NA	45.5234	-1.32284	0.0158637	0.0318985	DN
AC027612.6	NA	51.1019	0.704832	0.129988	0.20031	NO
AC027763.2	NA	64.4589	0.246292	0.563417	0.659037	NO
AC068039.4	NA	60.596	1.57144	0.000593096	0.00161871	UP
AC068137.13	NA	57.0873	-0.905298	0.0401523	0.0725163	NO
AC068282.3	NA	28.9636	0.410244	0.486774	0.589238	NO
AC068499.10	NA	15.9477	1.54092	0.0532611	0.0928761	NO
AC068522.4	NA	108.736	-0.160885	0.643207	0.727089	NO
AC068538.2	NA	11.2753	-0.0557311	0.951631	0.965845	NO
AC068657.2	NA	38.7587	0.312695	0.562131	0.657709	NO
AC068831.10	NA	8.22733	0.0192043	0.985485	0.990874	NO
AC069278.4	NA	42.0181	-1.25147	0.0152945	0.0309447	DN
AC073063.10	NA	28.1185	-0.388283	0.527976	0.627248	NO
AC073115.7	NA	30.0101	1.82491	0.002643	0.00640345	UP
AC073869.1	NA	17.9346	1.26245	0.0922193	0.149131	NO
AC074117.10	NA	46.4606	-0.00339469	0.994398	0.996365	NO
AC074138.3	NA	88.3589	1.21898	0.000972583	0.00254737	UP
AC074286.1	NA	16.308	-0.851972	0.287701	0.387208	NO
AC078883.3	NA	722.785	3.92959	7.3331e-50	4.13821e-48	UP
AC079150.2	NA	52.8029	-0.384211	0.392842	0.49701	NO
AC079250.1	NA	142.141	-0.70435	0.0227419	0.0438952	NO
AC079466.1	NA	633.561	1.45352	1.022e-06	4.27191e-06	UP
AC079779.4	NA	17.2908	-0.682944	0.37373	0.477926	NO
AC079922.2	NA	120.969	-0.29004	0.391356	0.495611	NO
AC079922.3	NA	59.2345	0.278198	0.545843	0.643612	NO
AC083799.1	NA	122.661	0.762477	0.0362411	0.0662778	NO
AC083843.1	NA	34.7211	-0.176229	0.7453	0.810664	NO
AC083873.4	NA	11.3013	0.0794644	0.930297	0.951135	NO
AC083899.3	NA	45.7035	-2.23267	2.71929e-05	9.35131e-05	DN
AC084018.1	NA	47.936	-0.295855	0.52768	0.62696	NO
AC090286.2	NA	18.2028	-1.51539	0.0638251	0.10867	NO
AC091133.1	NA	10.0012	-0.499576	0.605488	0.695472	NO
AC091633.2	NA	402.159	-0.25829	0.272147	0.370162	NO
AC091729.9	NA	44.2606	-0.401698	0.418276	0.522706	NO
AC091814.2	NA	321.639	-3.3814	4.00731e-25	7.39908e-24	DN
AC092295.7	NA	37.4442	0.690774	0.197974	0.285722	NO
AC092299.8	NA	46.1335	0.360387	0.447316	0.551238	NO
AC092933.3	NA	8.87159	-0.740218	0.475174	0.577822	NO
AC093106.7	NA	55.8674	-0.831315	0.0680705	0.114984	NO
AC093323.3	NA	248.891	-1.95526	6.1768e-13	4.88087e-12	DN
AC093388.3	NA	43.6856	-1.97958	0.00019451	0.00057629	DN
AC093391.2	NA	21.679	-0.399318	0.574079	0.668237	NO
AC093415.2	NA	27.2116	-1.6401	0.0144468	0.0294163	DN
AC093616.4	NA	51.3868	-0.599072	0.191379	0.27789	NO
AC093627.10	NA	635.768	1.71301	1.17804e-14	1.0769e-13	UP
AC093627.9	NA	24.8854	1.12498	0.0906391	0.147073	NO
AC093642.5	NA	69.7356	0.408165	0.313328	0.414658	NO
AC093668.2	NA	29.359	1.32669	0.0252953	0.0482826	UP
AC093673.5	NA	379.761	1.02572	6.0401e-05	0.000196236	UP
AC093698.2	NA	30.7709	-0.401584	0.485052	0.587371	NO
AC093818.1	NA	520.025	2.7359	4.29988e-30	9.95225e-29	UP
AC093838.4	NA	2047.78	-0.537721	0.00790246	0.0171559	NO
AC096677.1	NA	26.0483	0.810891	0.203402	0.292117	NO
AC096772.6	NA	62.7511	1.94934	0.000127485	0.000390379	UP
AC098614.2	NA	158.503	1.74981	2.67415e-07	1.19919e-06	UP
AC100830.4	NA	14.2428	-0.199457	0.815454	0.865582	NO
AC104653.1	NA	39.0828	1.24496	0.0302886	0.0565243	NO
AC107982.4	NA	35.3821	-0.640006	0.247342	0.341925	NO
AC107983.4	NA	265.86	0.304046	0.265527	0.3628	NO
AC108463.2	NA	27.2941	-0.150001	0.80572	0.858015	NO
AC109826.1	NA	57.2148	-1.20377	0.0185049	0.0366226	DN
AC114776.1	NA	85.5133	-0.665201	0.0870678	0.142233	NO
AC115617.2	NA	39.1354	0.458953	0.384376	0.489049	NO
AC118344.1	NA	35.1683	1.38537	0.018356	0.0363942	UP
AC125232.1	NA	49.4565	-0.441798	0.340048	0.442476	NO
AC127496.1	NA	19.4692	1.38158	0.0539898	0.0939961	NO
AC127904.2	NA	27.8816	-0.861602	0.181773	0.265957	NO
AC138035.2	NA	51.4859	0.0225926	0.960515	0.971681	NO
AC138123.2	NA	135.264	-0.673826	0.0387941	0.0704043	NO
AC138517.4	NA	25.7428	0.855699	0.176631	0.259744	NO
AC138783.12	NA	28.7483	-0.227136	0.697874	0.772234	NO
AC139099.3	NA	53.9179	0.363372	0.418719	0.523208	NO
AC139452.2	NA	10.8396	-0.527818	0.588315	0.680779	NO
AC141586.5	NA	224.715	0.448924	0.176591	0.259714	NO
AC142528.1	NA	30.0342	0.632374	0.289272	0.388934	NO
AC144521.1	NA	154.394	-1.44689	3.35246e-05	0.000113464	DN
AC144530.1	NA	433.754	-0.416404	0.0878079	0.143227	NO
AC144652.1	NA	87.8439	-0.401307	0.300183	0.400797	NO
AC147651.4	NA	137.22	1.32751	3.63695e-05	0.000122191	UP
AC156455.1	NA	22.8513	-0.103809	0.876348	0.912123	NO
AC159540.1	NA	122.413	-0.760729	0.0358481	0.0656142	NO
ACAA1	acetyl-CoA acyltransferase 1	824.862	0.904042	0.00127706	0.00328422	NO
ACAA2	acetyl-CoA acyltransferase 2	1841.07	0.456636	0.0164908	0.0330271	NO
ACACA	acetyl-CoA carboxylase alpha	442.729	-1.83635	6.02622e-14	5.18223e-13	DN
ACACB	acetyl-CoA carboxylase beta	230.917	-1.44329	1.67799e-07	7.6993e-07	DN
ACAD10	acyl-CoA dehydrogenase family member 10	181.108	0.0780811	0.78543	0.842759	NO
ACAD8	acyl-CoA dehydrogenase family member 8	263.772	1.03948	5.34985e-05	0.000174855	UP
ACAD9	acyl-CoA dehydrogenase family member 9	424.741	-0.476971	0.0415622	0.0747112	NO
ACADM	acyl-CoA dehydrogenase medium chain	2317.11	0.474118	0.020714	0.040461	NO
ACADS	acyl-CoA dehydrogenase short chain	808.036	0.95717	7.19805e-06	2.67626e-05	NO
ACADSB	acyl-CoA dehydrogenase short/branched chain	315.524	0.453674	0.0696769	0.117424	NO
ACADVL	acyl-CoA dehydrogenase very long chain	2356.89	1.19964	4.73021e-10	2.868e-09	UP
ACAP1	ArfGAP with coiled-coil, ankyrin repeat and PH domains 1	956.991	0.295115	0.157178	0.235781	NO
ACAP2	ArfGAP with coiled-coil, ankyrin repeat and PH domains 2	1326.16	0.367117	0.0663763	0.112427	NO
ACAP3	ArfGAP with coiled-coil, ankyrin repeat and PH domains 3	240.813	0.395965	0.158364	0.237234	NO
ACAT1	acetyl-CoA acetyltransferase 1	1385.97	-0.941566	0.000309771	0.000885816	NO
ACAT2	acetyl-CoA acetyltransferase 2	3204.7	-0.591314	0.00622941	0.0138466	NO
ACBD3	acyl-CoA binding domain containing 3	3315.6	0.828466	1.52518e-05	5.42349e-05	NO
ACBD4	acyl-CoA binding domain containing 4	43.8695	0.461626	0.349615	0.452317	NO
ACBD5	acyl-CoA binding domain containing 5	430.454	1.14697	1.29349e-05	4.64008e-05	UP
ACBD6	acyl-CoA binding domain containing 6	1059.78	-0.666008	0.000766444	0.00205108	NO
ACD	ACD shelterin complex subunit and telomerase recruitment factor	319.921	-1.12427	2.29219e-05	7.98139e-05	DN
ACER3	alkaline ceramidase 3	1075.34	1.76285	2.08065e-17	2.32541e-16	UP
ACIN1	apoptotic chromatin condensation inducer 1	2144.58	-0.175332	0.466371	0.569451	NO
ACLY	ATP citrate lyase	2397.5	-0.981258	5.80313e-06	2.18753e-05	NO
ACN9	NA	173.237	-2.55788	1.47145e-13	1.22502e-12	DN
ACO1	aconitase 1	627.268	0.171355	0.446125	0.550134	NO
ACO2	aconitase 2	2752.58	0.995664	8.97228e-08	4.25597e-07	NO
ACOT11	acyl-CoA thioesterase 11	367.134	1.83536	1.35005e-13	1.12827e-12	UP
ACOT13	acyl-CoA thioesterase 13	2082.42	0.710544	0.00364063	0.00855841	NO
ACOT7	acyl-CoA thioesterase 7	664.677	-1.87219	4.40286e-18	5.22025e-17	DN
ACOT8	acyl-CoA thioesterase 8	588.948	0.512416	0.0166814	0.0333674	NO
ACOT9	acyl-CoA thioesterase 9	1083.27	1.37074	9.09903e-11	5.88888e-10	UP
ACOX1	acyl-CoA oxidase 1	880.421	1.73634	1.12966e-16	1.19697e-15	UP
ACOX2	acyl-CoA oxidase 2	129.515	-0.366902	0.325423	0.427501	NO
ACOX3	acyl-CoA oxidase 3, pristanoyl	388.829	0.224861	0.360586	0.463731	NO
ACP1	acid phosphatase 1	1561.36	-0.479055	0.0222815	0.0431227	NO
ACP2	acid phosphatase 2, lysosomal	325.968	2.6039	4.14739e-23	6.91444e-22	UP
ACPL2	NA	67.7756	-1.50344	0.000505715	0.00139451	DN
ACPP	NA	109.198	0.768553	0.0296275	0.055473	NO
ACRC	NA	27.5567	1.35451	0.0367733	0.0671477	NO
ACSF2	acyl-CoA synthetase family member 2	218.686	1.04053	0.000186316	0.000553395	UP
ACSF3	acyl-CoA synthetase family member 3	266.63	-0.121528	0.640306	0.724751	NO
ACSL1	acyl-CoA synthetase long chain family member 1	1034.02	0.70081	0.0077534	0.016866	NO
ACSL3	acyl-CoA synthetase long chain family member 3	2440.18	-0.450435	0.0154117	0.0311383	NO
ACSL4	acyl-CoA synthetase long chain family member 4	6124.1	2.62186	2.50353e-39	8.69179e-38	UP
ACSL5	acyl-CoA synthetase long chain family member 5	721.48	0.683913	0.0017805	0.00445432	NO
ACSS1	acyl-CoA synthetase short chain family member 1	1794.99	-1.79302	2.55502e-15	2.43384e-14	DN
ACSS2	acyl-CoA synthetase short chain family member 2	314.269	1.74561	3.82136e-11	2.54184e-10	UP
ACTA2	actin alpha 2, smooth muscle	24.7506	-0.0606121	0.924134	0.946925	NO
ACTB	actin beta	48637.5	0.914856	9.18457e-07	3.86261e-06	NO
ACTG1	actin gamma 1	70651.4	0.376813	0.0809948	0.133735	NO
ACTL10	actin like 10	37.9494	-1.54924	0.00497742	0.0113138	DN
ACTL6A	actin like 6A	584.703	-2.1153	1.02336e-15	1.00292e-14	DN
ACTL8	actin like 8	144.535	-4.20506	1.35918e-21	2.05594e-20	DN
ACTN1	actinin alpha 1	9068.4	0.624606	0.000977401	0.00255948	NO
ACTN4	actinin alpha 4	16985.3	0.4388	0.0184686	0.0365619	NO
ACTR10	actin related protein 10	943.018	1.09056	6.25755e-08	3.01982e-07	UP
ACTR1A	actin related protein 1A	2244.49	1.09071	1.99348e-06	7.98985e-06	UP
ACTR1B	actin related protein 1B	1007.06	0.308105	0.14002	0.213531	NO
ACTR2	actin related protein 2	17868.6	0.726912	0.00179005	0.00447564	NO
ACTR3	actin related protein 3	7036.77	0.625702	0.00142431	0.00363215	NO
ACTR3B	actin related protein 3B	109.04	-0.755468	0.0265831	0.0503725	NO
ACTR5	actin related protein 5	178.857	-0.727679	0.0125151	0.0258923	NO
ACTR6	actin related protein 6	317.445	-0.0236738	0.934714	0.953783	NO
ACTR8	actin related protein 8	643.931	-0.0035715	0.986783	0.991645	NO
ACTRT3	actin related protein T3	21.9607	0.672007	0.344599	0.447023	NO
ACVR1	activin A receptor type 1	285.852	2.44125	1.35547e-16	1.42237e-15	UP
ACVR1B	activin A receptor type 1B	793.885	1.7703	1.02876e-11	7.22015e-11	UP
ACVR2A	activin A receptor type 2A	48.5721	2.73767	1.12788e-07	5.29044e-07	UP
ACVR2B	activin A receptor type 2B	467.306	0.505634	0.0399326	0.0721594	NO
ACVRL1	activin A receptor like type 1	519.815	5.75154	2.78794e-62	2.67601e-60	UP
ACYP1	acylphosphatase 1	144.591	-1.60017	1.83853e-06	7.39603e-06	DN
ACYP2	acylphosphatase 2	388.172	1.46399	1.67878e-09	9.57397e-09	UP
AD000090.2	NA	43.5811	-1.76556	0.00235586	0.0057569	DN
AD000092.3	NA	59.3421	-1.96126	1.91385e-05	6.71598e-05	DN
ADA	adenosine deaminase	1062.3	0.11839	0.554945	0.651947	NO
ADAL	adenosine deaminase like	609.306	-0.111331	0.617307	0.705942	NO
ADAM10	ADAM metallopeptidase domain 10	2228.75	0.844242	2.35076e-05	8.17226e-05	NO
ADAM15	ADAM metallopeptidase domain 15	2606.98	-0.16887	0.425251	0.529698	NO
ADAM17	ADAM metallopeptidase domain 17	3683.74	1.75369	1.84081e-21	2.74314e-20	UP
ADAM1A	ADAM metallopeptidase domain 1A (pseudogene)	26.2406	-1.33439	0.03573	0.065422	NO
ADAM22	ADAM metallopeptidase domain 22	93.2709	-1.98583	1.0688e-06	4.45755e-06	DN
ADAM8	ADAM metallopeptidase domain 8	148.313	1.67968	1.17947e-07	5.51816e-07	UP
ADAM9	ADAM metallopeptidase domain 9	1459.45	2.41466	5.67768e-16	5.68813e-15	UP
ADAMTS6	ADAM metallopeptidase with thrombospondin type 1 motif 6	35.0757	2.15292	0.000243938	0.00070953	UP
ADAMTS7	ADAM metallopeptidase with thrombospondin type 1 motif 7	33.3737	-0.653818	0.236368	0.329753	NO
ADAMTS9	ADAM metallopeptidase with thrombospondin type 1 motif 9	96.6999	-2.133	2.8674e-08	1.43744e-07	DN
ADAMTSL4	ADAMTS like 4	76.0512	0.955187	0.014729	0.0299116	NO
ADAMTSL5	ADAMTS like 5	18.5006	1.20452	0.120583	0.187906	NO
ADAP1	ArfGAP with dual PH domains 1	408.292	0.770395	0.000818091	0.00217724	NO
ADAP2	ArfGAP with dual PH domains 2	239.956	4.49891	5.88833e-37	1.85667e-35	UP
ADAR	adenosine deaminase RNA specific	3606.83	0.131971	0.468894	0.571997	NO
ADARB1	adenosine deaminase RNA specific B1	929.346	1.46841	1.43737e-12	1.09472e-11	UP
ADAT1	adenosine deaminase tRNA specific 1	344.45	-0.563676	0.0193208	0.0380527	NO
ADAT2	adenosine deaminase tRNA specific 2	442.609	-1.96168	7.39443e-15	6.84102e-14	DN
ADCK1	aarF domain containing kinase 1	60.7672	-0.160429	0.704524	0.777024	NO
ADCK2	aarF domain containing kinase 2	648.654	-1.13266	1.39751e-06	5.72244e-06	DN
ADCK3	NA	695.087	-0.831529	0.00108001	0.00281182	NO
ADCK4	NA	79.614	-0.121656	0.754518	0.818403	NO
ADCK5	aarF domain containing kinase 5	119.429	0.263312	0.423044	0.527754	NO
ADCY1	adenylate cyclase 1	311.623	0.816231	0.00108047	0.00281246	NO
ADCY10P1	ADCY10 pseudogene 1	17.3332	-0.231235	0.760302	0.823439	NO
ADCY3	adenylate cyclase 3	938.477	0.908671	7.13433e-05	0.000229106	NO
ADCY4	adenylate cyclase 4	227.126	2.61163	2.36703e-19	3.08068e-18	UP
ADCY6	adenylate cyclase 6	10.2475	0.395107	0.684148	0.761387	NO
ADCY7	adenylate cyclase 7	1259.83	1.23479	4.91684e-09	2.66768e-08	UP
ADCY9	adenylate cyclase 9	91.3872	-0.459732	0.296966	0.39707	NO
ADD1	adducin 1	1425.3	0.212922	0.298363	0.398652	NO
ADD3	adducin 3	2172.24	1.36563	8.85008e-11	5.73915e-10	UP
ADH5	alcohol dehydrogenase 5 (class III), chi polypeptide	1811.49	-0.229418	0.232319	0.325361	NO
ADH5P4	ADH5 pseudogene 4	13.229	0.483387	0.566948	0.662158	NO
ADI1	acireductone dioxygenase 1	4016.43	0.743898	4.25377e-05	0.000141223	NO
ADIPOR1	adiponectin receptor 1	520.619	1.36371	6.85811e-09	3.66458e-08	UP
ADIPOR2	adiponectin receptor 2	1696.35	-0.0913197	0.629254	0.715717	NO
ADK	adenosine kinase	1813.72	1.16635	7.3939e-09	3.93175e-08	UP
ADM2	adrenomedullin 2	43.9575	-0.194738	0.725264	0.793595	NO
ADM5	adrenomedullin 5 (putative)	46.0799	-2.64827	1.0185e-06	4.25864e-06	DN
ADNP	activity dependent neuroprotector homeobox	1376.63	-1.16141	8.06995e-09	4.28058e-08	DN
ADNP2	ADNP homeobox 2	1060.03	-1.10493	0.00016642	0.000498084	DN
ADO	2-aminoethanethiol dioxygenase	830.816	1.13423	9.65224e-08	4.56523e-07	UP
ADPGK	ADP dependent glucokinase	2189.43	0.688579	0.00119147	0.00308232	NO
ADPGK-AS1	ADPGK antisense RNA 1	22.2637	1.9543	0.00523253	0.0118462	UP
ADPRHL1	ADP-ribosylhydrolase like 1	13.3713	-0.891379	0.295044	0.395067	NO
ADPRHL2	NA	833.626	-0.269235	0.236389	0.329753	NO
ADPRM	ADP-ribose/CDP-alcohol diphosphatase, manganese dependent	51.505	-0.876461	0.0686383	0.115838	NO
ADRA2C	adrenoceptor alpha 2C	26.1053	-0.775554	0.231597	0.324513	NO
ADRB1	adrenoceptor beta 1	69.3209	0.564866	0.169023	0.250702	NO
ADRB2	adrenoceptor beta 2	345.663	-0.208172	0.418807	0.523218	NO
ADRBK1	NA	2639.16	-0.972085	3.67635e-06	1.42661e-05	NO
ADRBK2	NA	382.31	0.0337208	0.886319	0.919276	NO
ADRM1	ADRM1 26S proteasome ubiquitin receptor	2500.24	0.362478	0.140687	0.214347	NO
ADSL	adenylosuccinate lyase	1433.67	-1.08407	1.08397e-07	5.0973e-07	DN
ADSS	NA	1680.56	-0.582761	0.00438839	0.0101159	NO
ADSSL1	NA	12.3766	-0.435305	0.628218	0.714725	NO
ADTRP	androgen dependent TFPI regulating protein	70.6649	4.32701	5.04346e-16	5.07613e-15	UP
AEBP2	AE binding protein 2	152.022	-0.675004	0.0296797	0.055523	NO
AEN	apoptosis enhancing nuclease	603.101	-1.89339	2.29656e-09	1.28999e-08	DN
AES	NA	1803.06	0.918659	5.23244e-06	1.98444e-05	NO
AF196972.9	NA	9.59847	1.15955	0.245784	0.340384	NO
AF277315.13	NA	26.1784	1.74603	0.0107945	0.0227131	UP
AFF1	ALF transcription elongation factor 1	679.827	-0.395267	0.138964	0.212184	NO
AFF2	ALF transcription elongation factor 2	948.846	-4.72838	5.51665e-84	8.67643e-82	DN
AFF3	ALF transcription elongation factor 3	28.5709	-1.29699	0.0339446	0.0626396	NO
AFF4	ALF transcription elongation factor 4	752.841	1.62796	9.16212e-15	8.44053e-14	UP
AFG3L1P	AFG3 like matrix AAA peptidase subunit 1, pseudogene	281.093	-0.474012	0.090897	0.147414	NO
AFG3L2	AFG3 like matrix AAA peptidase subunit 2	2415.93	-0.291997	0.123254	0.191542	NO
AFG3L2P1	AFG3L2 pseudogene 1	35.8438	-0.350036	0.517877	0.618062	NO
AFMID	arylformamidase	203.365	-1.17178	0.000474762	0.00131694	DN
AFTPH	aftiphilin	1519.33	0.572561	0.00618726	0.0137666	NO
AGA	aspartylglucosaminidase	544.787	-0.263463	0.256447	0.352757	NO
AGAP10	NA	33.8495	0.273218	0.621441	0.70955	NO
AGAP2	ArfGAP with GTPase domain, ankyrin repeat and PH domain 2	31.4503	0.512767	0.380196	0.484818	NO
AGAP3	ArfGAP with GTPase domain, ankyrin repeat and PH domain 3	2000.01	0.641558	0.00840681	0.0181363	NO
AGAP4	ArfGAP with GTPase domain, ankyrin repeat and PH domain 4	35.6733	-0.855753	0.111793	0.176015	NO
AGAP6	ArfGAP with GTPase domain, ankyrin repeat and PH domain 6	105.62	-0.557664	0.107151	0.169669	NO
AGAP7	NA	46.9296	-0.73277	0.129399	0.199502	NO
AGAP8	NA	38.8491	-0.64379	0.215231	0.305827	NO
AGAP9	ArfGAP with GTPase domain, ankyrin repeat and PH domain 9	31.448	0.358915	0.52336	0.622954	NO
AGBL3	AGBL carboxypeptidase 3	21.2172	0.82852	0.243149	0.337343	NO
AGBL5	AGBL carboxypeptidase 5	358.182	-1.61269	3.50949e-11	2.34457e-10	DN
AGER	advanced glycosylation end-product specific receptor	10.7661	0.368963	0.689332	0.7658	NO
AGFG1	ArfGAP with FG repeats 1	1527.63	0.61338	0.0032433	0.00770343	NO
AGFG2	ArfGAP with FG repeats 2	87.7955	0.981976	0.0159056	0.0319728	NO
AGGF1	angiogenic factor with G-patch and FHA domains 1	1409.76	0.402677	0.0539813	0.0939938	NO
AGK	acylglycerol kinase	67.7209	-0.889852	0.0301479	0.0562858	NO
AGL	amylo-alpha-1, 6-glucosidase, 4-alpha-glucanotransferase	171.523	0.713084	0.0143451	0.0292642	NO
AGO1	argonaute RISC component 1	867.734	0.656666	0.00189851	0.00472601	NO
AGO2	argonaute RISC catalytic component 2	724.644	0.46882	0.0409806	0.0738284	NO
AGO3	argonaute RISC catalytic component 3	679.754	0.113606	0.598756	0.689742	NO
AGO4	argonaute RISC component 4	639.225	0.870658	0.000704905	0.00189924	NO
AGPAT1	1-acylglycerol-3-phosphate O-acyltransferase 1	139.232	0.328929	0.28686	0.386367	NO
AGPAT2	1-acylglycerol-3-phosphate O-acyltransferase 2	1060.06	0.126253	0.544754	0.642619	NO
AGPAT3	1-acylglycerol-3-phosphate O-acyltransferase 3	2269.39	0.396886	0.0456812	0.0811212	NO
AGPAT4	1-acylglycerol-3-phosphate O-acyltransferase 4	530.351	1.32091	4.9653e-08	2.42669e-07	UP
AGPAT5	1-acylglycerol-3-phosphate O-acyltransferase 5	1352.2	-2.55002	6.79521e-37	2.13746e-35	DN
AGPAT6	NA	2203.49	0.847344	0.000693081	0.00186932	NO
AGPAT9	NA	983.866	4.68923	1.19428e-92	2.19579e-90	UP
AGPS	alkylglycerone phosphate synthase	1659.28	-0.796435	3.63643e-05	0.000122191	NO
AGT	angiotensinogen	31.3702	-1.83171	0.00289504	0.00696112	DN
AGTPBP1	ATP/GTP binding carboxypeptidase 1	910.962	-0.123455	0.570679	0.665503	NO
AGTRAP	angiotensin II receptor associated protein	983.9	0.806789	9.65559e-05	0.000303136	NO
AHCTF1	AT-hook containing transcription factor 1	2022.73	-0.753339	9.72264e-05	0.000305021	NO
AHCTF1P1	AT-hook containing transcription factor 1 pseudogene 1	188.813	-0.557219	0.0537241	0.0936085	NO
AHCY	adenosylhomocysteinase	2020.25	-1.67636	4.9964e-14	4.33088e-13	DN
AHCYL1	adenosylhomocysteinase like 1	19166.7	2.69572	1.22706e-49	6.81621e-48	UP
AHCYL2	adenosylhomocysteinase like 2	74.4529	0.564931	0.154413	0.23217	NO
AHDC1	AT-hook DNA binding motif containing 1	379.849	0.198122	0.430558	0.53474	NO
AHI1	Abelson helper integration site 1	913.362	0.384463	0.0926785	0.149749	NO
AHNAK	AHNAK nucleoprotein	2851.49	2.22938	8.30848e-31	1.97918e-29	UP
AHR	aryl hydrocarbon receptor	555.892	0.754301	0.00234214	0.00572983	NO
AHRR	aryl hydrocarbon receptor repressor	695.954	3.13042	2.91679e-41	1.10685e-39	UP
AHSA1	activator of HSP90 ATPase activity 1	2784.36	-0.664423	0.00172992	0.00434361	NO
AHSA2	NA	388.773	0.062425	0.796769	0.850987	NO
AIDA	axin interactor, dorsalization associated	619.965	-0.0480198	0.821678	0.869996	NO
AIF1	allograft inflammatory factor 1	967.352	-0.0893654	0.722184	0.791021	NO
AIFM1	apoptosis inducing factor mitochondria associated 1	1461.56	-0.604692	0.00282951	0.00682364	NO
AIFM3	apoptosis inducing factor mitochondria associated 3	24.7599	1.2359	0.0528611	0.0922896	NO
AIG1	androgen induced 1	585.915	-1.14114	3.26275e-06	1.27292e-05	DN
AIM1	NA	2120.7	-0.235746	0.21793	0.308779	NO
AIM2	absent in melanoma 2	244.604	3.93502	1.45318e-24	2.62375e-23	UP
AIMP1	aminoacyl tRNA synthetase complex interacting multifunctional protein 1	1937.15	-0.553175	0.0095509	0.0203522	NO
AIMP2	aminoacyl tRNA synthetase complex interacting multifunctional protein 2	1374	-1.25234	1.87383e-09	1.06121e-08	DN
AIP	aryl hydrocarbon receptor interacting protein	713.552	0.338231	0.103529	0.164793	NO
AJUBA	ajuba LIM protein	46.778	-0.509665	0.28347	0.382828	NO
AK2	adenylate kinase 2	6729.2	-2.28807	2.78152e-32	7.11959e-31	DN
AK3	adenylate kinase 3	948.759	-0.0123495	0.955012	0.968663	NO
AK4	adenylate kinase 4	412.407	-0.466752	0.0602043	0.103356	NO
AK5	adenylate kinase 5	57.0259	-1.46515	0.00195911	0.00486664	DN
AK9	adenylate kinase 9	73.6153	-0.487479	0.216895	0.307755	NO
AKAP1	A-kinase anchoring protein 1	776.114	-1.66153	9.67776e-14	8.19283e-13	DN
AKAP10	A-kinase anchoring protein 10	329.225	0.598653	0.0210872	0.0410486	NO
AKAP11	A-kinase anchoring protein 11	495.294	0.256528	0.247872	0.34247	NO
AKAP13	A-kinase anchoring protein 13	3303.81	1.23244	4.715e-10	2.86011e-09	UP
AKAP17A	A-kinase anchoring protein 17A	477.47	0.504933	0.0259913	0.0493873	NO
AKAP8	A-kinase anchoring protein 8	1114.82	-0.330656	0.154928	0.232864	NO
AKAP8L	A-kinase anchoring protein 8 like	218.932	0.0419399	0.889158	0.921257	NO
AKAP9	A-kinase anchoring protein 9	4482.51	0.719932	9.83689e-05	0.000308531	NO
AKIP1	A-kinase interacting protein 1	768.194	0.465513	0.0850152	0.139508	NO
AKIRIN1	akirin 1	2701.83	0.917955	4.02076e-06	1.54966e-05	NO
AKIRIN2	akirin 2	478.374	1.42557	6.58907e-10	3.93656e-09	UP
AKNA	AT-hook transcription factor	1338.67	1.6257	4.35447e-13	3.48732e-12	UP
AKR1A1	aldo-keto reductase family 1 member A1	1957.31	0.155997	0.463217	0.566768	NO
AKR7A2	aldo-keto reductase family 7 member A2	1427.33	0.455043	0.0191835	0.0378223	NO
AKR7A3	aldo-keto reductase family 7 member A3	27.4981	-1.90859	0.00296428	0.0071049	DN
AKR7L	aldo-keto reductase family 7 like (gene/pseudogene)	21.7857	-1.66526	0.0216241	0.0420123	DN
AKT1	AKT serine/threonine kinase 1	1235.36	0.0729906	0.900562	0.92969	NO
AKT1S1	AKT1 substrate 1	279.429	0.876463	0.00122124	0.00315186	NO
AKT2	AKT serine/threonine kinase 2	7093.43	0.0307988	0.884292	0.918049	NO
AKT3	AKT serine/threonine kinase 3	340.891	-0.383576	0.15034	0.226989	NO
AKTIP	AKT interacting protein	32.3859	0.314098	0.572395	0.666801	NO
AL139099.1	NA	14.0224	0.528371	0.543136	0.641	NO
AL161915.1	NA	23.5524	-0.599174	0.39591	0.499923	NO
AL357673.1	NA	92.1622	-1.8111	2.51168e-06	9.94767e-06	DN
AL390877.1	NA	109.321	-0.105022	0.770845	0.83169	NO
AL591479.1	NA	10.7615	-0.672457	0.475234	0.577841	NO
AL627309.1	NA	274.8	1.25468	3.33305e-06	1.2988e-05	UP
AL645728.1	NA	67.5326	1.39143	0.000896637	0.00236698	UP
AL672183.2	NA	28.7766	0.100133	0.865055	0.904262	NO
ALAD	aminolevulinate dehydratase	398.328	0.544421	0.0223492	0.0432336	NO
ALAS1	5'-aminolevulinate synthase 1	976.934	1.52522	2.16749e-11	1.47443e-10	UP
ALCAM	activated leukocyte cell adhesion molecule	1244.86	2.01858	5.62775e-23	9.29932e-22	UP
ALDH16A1	aldehyde dehydrogenase 16 family member A1	1052.28	-0.285967	0.153248	0.230685	NO
ALDH18A1	aldehyde dehydrogenase 18 family member A1	1147.38	-2.20154	2.26027e-20	3.16243e-19	DN
ALDH1B1	aldehyde dehydrogenase 1 family member B1	499.305	-2.79528	1.46808e-21	2.21042e-20	DN
ALDH3A2	aldehyde dehydrogenase 3 family member A2	28.6939	-0.449787	0.449709	0.553612	NO
ALDH3B1	aldehyde dehydrogenase 3 family member B1	857.808	1.08662	4.42238e-07	1.92625e-06	UP
ALDH4A1	aldehyde dehydrogenase 4 family member A1	884.839	-0.00139073	0.995057	0.996431	NO
ALDH5A1	aldehyde dehydrogenase 5 family member A1	221.537	-1.44163	2.13521e-07	9.69495e-07	DN
ALDH6A1	aldehyde dehydrogenase 6 family member A1	386.984	-0.300629	0.224442	0.316195	NO
ALDH9A1	aldehyde dehydrogenase 9 family member A1	1455.49	0.5293	0.00652849	0.0144495	NO
ALDOA	aldolase, fructose-bisphosphate A	14838.9	0.853269	1.33564e-06	5.49495e-06	NO
ALDOC	aldolase, fructose-bisphosphate C	84.8927	-0.415011	0.286471	0.385995	NO
ALG1	ALG1 chitobiosyldiphosphodolichol beta-mannosyltransferase	279.832	-0.626905	0.0175608	0.0349823	NO
ALG10	ALG10 alpha-1,2-glucosyltransferase	27.9409	-0.672387	0.264244	0.361424	NO
ALG10B	ALG10 alpha-1,2-glucosyltransferase B	20.1492	-0.355244	0.608975	0.698678	NO
ALG11	ALG11 alpha-1,2-mannosyltransferase	964.901	0.765076	0.000270595	0.000780973	NO
ALG12	ALG12 alpha-1,6-mannosyltransferase	256.948	0.329875	0.240812	0.334706	NO
ALG13	ALG13 UDP-N-acetylglucosaminyltransferase subunit	284.562	0.382252	0.156631	0.235176	NO
ALG14	ALG14 UDP-N-acetylglucosaminyltransferase subunit	77.9726	0.0374105	0.925011	0.947512	NO
ALG2	ALG2 alpha-1,3/1,6-mannosyltransferase	480.541	0.654359	0.00330049	0.00782076	NO
ALG3	ALG3 alpha-1,3- mannosyltransferase	1849.53	-0.826449	5.32279e-05	0.000174057	NO
ALG5	ALG5 dolichyl-phosphate beta-glucosyltransferase	860.315	-0.0219739	0.924148	0.946925	NO
ALG6	ALG6 alpha-1,3-glucosyltransferase	168.502	-0.650609	0.0373686	0.0680822	NO
ALG8	ALG8 alpha-1,3-glucosyltransferase	527.568	-1.48313	5.99514e-11	3.92874e-10	DN
ALG9	ALG9 alpha-1,2-mannosyltransferase	66.6168	-0.404277	0.329957	0.432238	NO
ALKBH1	alkB homolog 1, histone H2A dioxygenase	68.1778	-0.50501	0.236922	0.330354	NO
ALKBH2	alkB homolog 2, alpha-ketoglutarate dependent dioxygenase	247.705	-0.825069	0.00200304	0.00496632	NO
ALKBH3	alkB homolog 3, alpha-ketoglutarate dependent dioxygenase	336.433	-1.36686	1.10828e-07	5.20224e-07	DN
ALKBH4	alkB homolog 4, lysine demethylase	241.1	0.0844525	0.753483	0.817484	NO
ALKBH5	alkB homolog 5, RNA demethylase	1112.01	-0.33967	0.125916	0.195169	NO
ALKBH6	alkB homolog 6	243.743	1.63919	3.18082e-09	1.75645e-08	UP
ALKBH7	alkB homolog 7	628.87	0.851319	0.000135197	0.000411485	NO
ALKBH8	alkB homolog 8, tRNA methyltransferase	108.245	-1.09552	0.00171786	0.00431664	DN
ALMS1	ALMS1 centrosome and basal body associated protein	166.202	-2.20972	1.61081e-10	1.01681e-09	DN
ALOX5AP	arachidonate 5-lipoxygenase activating protein	10113.1	3.22721	9.46933e-63	9.15649e-61	UP
ALPK1	alpha kinase 1	178.92	-0.143272	0.644394	0.728178	NO
ALS2	alsin Rho guanine nucleotide exchange factor ALS2	179.674	1.12286	0.000139959	0.000424941	UP
ALS2CR12	NA	14.0223	1.56183	0.0645686	0.109836	NO
ALYREF	Aly/REF export factor	1500.5	-1.15981	2.67079e-09	1.48613e-08	DN
AMBRA1	autophagy and beclin 1 regulator 1	177.759	0.312702	0.277023	0.375755	NO
AMD1	adenosylmethionine decarboxylase 1	4133.57	-0.490142	0.00662665	0.0146369	NO
AMDHD1	amidohydrolase domain containing 1	35.249	1.05756	0.0893029	0.145212	NO
AMDHD2	amidohydrolase domain containing 2	564.019	1.11565	4.52548e-07	1.96919e-06	UP
AMER1	APC membrane recruitment protein 1	231.804	-3.31047	3.0315e-26	5.8627e-25	DN
AMFR	autocrine motility factor receptor	320.336	0.587652	0.0165092	0.0330538	NO
AMH	anti-Mullerian hormone	63.1054	-1.95234	1.07509e-05	3.89706e-05	DN
AMIGO2	adhesion molecule with Ig like domain 2	11.6614	-0.570695	0.523887	0.623298	NO
AMMECR1	AMMECR nuclear protein 1	836.363	-1.18968	7.30651e-08	3.50015e-07	DN
AMMECR1L	AMMECR1 like	459.57	-0.0376181	0.868009	0.906068	NO
AMN1	antagonist of mitotic exit network 1 homolog	42.8869	-0.323378	0.51444	0.614691	NO
AMOTL1	angiomotin like 1	174.276	-2.57122	2.76801e-16	2.83623e-15	DN
AMPD2	adenosine monophosphate deaminase 2	628.633	0.0853358	0.721535	0.790509	NO
AMPD3	adenosine monophosphate deaminase 3	846.292	3.56703	5.03611e-59	4.18735e-57	UP
AMPH	amphiphysin	23.6758	-1.81406	0.0074118	0.0161958	DN
AMT	aminomethyltransferase	56.2461	0.556865	0.242583	0.336839	NO
AMZ2	archaelysin family metallopeptidase 2	753.756	0.371177	0.121895	0.189701	NO
AMZ2P1	AMZ2 pseudogene 1	115.095	0.327017	0.327777	0.4299	NO
ANAPC1	anaphase promoting complex subunit 1	799.272	-1.9453	2.48642e-19	3.23284e-18	DN
ANAPC10	anaphase promoting complex subunit 10	155.925	-0.361032	0.281604	0.380663	NO
ANAPC11	anaphase promoting complex subunit 11	1368.28	-0.125967	0.562986	0.658592	NO
ANAPC13	anaphase promoting complex subunit 13	569.586	-0.160775	0.533553	0.632397	NO
ANAPC15	anaphase promoting complex subunit 15	383.814	-0.865717	0.000220274	0.000647187	NO
ANAPC16	anaphase promoting complex subunit 16	879.109	0.499675	0.0219725	0.0426068	NO
ANAPC2	anaphase promoting complex subunit 2	36.5635	0.209286	0.69087	0.766955	NO
ANAPC4	anaphase promoting complex subunit 4	867.781	-0.223969	0.269244	0.36688	NO
ANAPC5	anaphase promoting complex subunit 5	1617.22	-0.952382	3.56968e-06	1.38769e-05	NO
ANAPC7	anaphase promoting complex subunit 7	541.498	-0.978985	1.84285e-05	6.47551e-05	NO
ANG	angiogenin	34.7204	2.59035	1.67079e-05	5.91873e-05	UP
ANGEL1	angel homolog 1	151.756	-0.497904	0.103474	0.164788	NO
ANGEL2	angel homolog 2	733.406	0.165494	0.436043	0.540202	NO
ANK2	ankyrin 2	27.1354	0.217696	0.721046	0.790136	NO
ANKAR	ankyrin and armadillo repeat containing	44.3173	-0.0451358	0.927123	0.948559	NO
ANKDD1A	ankyrin repeat and death domain containing 1A	81.9719	1.21084	0.00325632	0.00773013	UP
ANKEF1	ankyrin repeat and EF-hand domain containing 1	16.0948	-1.28721	0.106192	0.168559	NO
ANKFY1	ankyrin repeat and FYVE domain containing 1	827.18	-0.05978	0.769595	0.830684	NO
ANKH	ANKH inorganic pyrophosphate transport regulator	441.741	1.71913	4.13835e-11	2.73946e-10	UP
ANKHD1	ankyrin repeat and KH domain containing 1	140.115	0.0793504	0.797846	0.85188	NO
ANKIB1	ankyrin repeat and IBR domain containing 1	629.523	0.264803	0.281635	0.380666	NO
ANKLE1	ankyrin repeat and LEM domain containing 1	801.475	-3.25304	4.45746e-41	1.66727e-39	DN
ANKLE2	ankyrin repeat and LEM domain containing 2	1298.16	0.517748	0.00921995	0.0197145	NO
ANKMY1	ankyrin repeat and MYND domain containing 1	44.2464	-0.402428	0.410019	0.514802	NO
ANKMY2	ankyrin repeat and MYND domain containing 2	586.601	-0.457675	0.0357139	0.0654053	NO
ANKRA2	ankyrin repeat family A member 2	197.463	0.82213	0.0415881	0.0747373	NO
ANKRD10	ankyrin repeat domain 10	1280.29	-0.283392	0.202897	0.291474	NO
ANKRD10-IT1	ANKRD10 intronic transcript 1	34.2216	-0.712139	0.22414	0.315854	NO
ANKRD11	ankyrin repeat domain containing 11	6214.85	0.2027	0.338623	0.440848	NO
ANKRD12	ankyrin repeat domain 12	3521.7	1.20007	1.87851e-07	8.58916e-07	UP
ANKRD13A	ankyrin repeat domain 13A	739.286	0.26976	0.211085	0.301147	NO
ANKRD13B	ankyrin repeat domain 13B	114.722	-2.25785	7.92757e-09	4.20677e-08	DN
ANKRD13C	ankyrin repeat domain 13C	313.684	0.424306	0.0939866	0.151657	NO
ANKRD13D	ankyrin repeat domain 13D	369.255	0.229265	0.388106	0.492499	NO
ANKRD16	ankyrin repeat domain 16	140.491	-1.45891	9.03413e-06	3.32161e-05	DN
ANKRD17	ankyrin repeat domain 17	2858.87	-0.32573	0.0822583	0.135495	NO
ANKRD18DP	ankyrin repeat domain 18D, pseudogene	35.4556	-2.27674	0.000143643	0.000435163	DN
ANKRD20A14P	ankyrin repeat domain 20 family member A14, pseudogene	28.7744	-0.628719	0.294257	0.394255	NO
ANKRD22	ankyrin repeat domain 22	41.0352	-1.54392	0.00305506	0.0073055	DN
ANKRD23	ankyrin repeat domain 23	21.9109	1.26705	0.0666501	0.112847	NO
ANKRD26	ankyrin repeat domain containing 26	856.968	-0.978132	1.67419e-06	6.78091e-06	NO
ANKRD27	ankyrin repeat domain 27	1708.91	-2.09493	4.21132e-27	8.41878e-26	DN
ANKRD28	ankyrin repeat domain 28	2380.19	0.851461	6.49757e-05	0.000209741	NO
ANKRD32	NA	462.613	-1.84475	5.87955e-14	5.06296e-13	DN
ANKRD34A	ankyrin repeat domain 34A	17.0279	-1.06145	0.170529	0.252427	NO
ANKRD35	ankyrin repeat domain 35	412.068	-0.702832	0.00631481	0.0140193	NO
ANKRD36	ankyrin repeat domain 36	976.861	-1.04139	5.32319e-07	2.30096e-06	DN
ANKRD36B	ankyrin repeat domain 36B	732.512	-1.08968	9.20526e-07	3.8681e-06	DN
ANKRD36C	ankyrin repeat domain 36C	1098.09	-1.39448	4.59869e-12	3.35558e-11	DN
ANKRD37	ankyrin repeat domain 37	41.0486	1.07341	0.0380476	0.0691553	NO
ANKRD39	ankyrin repeat domain 39	515.933	0.123218	0.627614	0.714287	NO
ANKRD40	ankyrin repeat domain 40	404.442	0.0601382	0.796032	0.850499	NO
ANKRD42	ankyrin repeat domain 42	108.968	0.585376	0.0823932	0.135683	NO
ANKRD44	ankyrin repeat domain 44	302.602	0.931737	0.000892321	0.00235606	NO
ANKRD46	ankyrin repeat domain 46	182.97	-0.818588	0.00407269	0.0094768	NO
ANKRD49	ankyrin repeat domain 49	685.262	0.345695	0.107876	0.170713	NO
ANKRD50	ankyrin repeat domain containing 50	63.3537	-0.765934	0.0681953	0.115164	NO
ANKRD52	ankyrin repeat domain 52	403.542	0.493318	0.0501151	0.0880844	NO
ANKRD54	ankyrin repeat domain 54	225.069	-0.239365	0.504687	0.606089	NO
ANKRD9	ankyrin repeat domain 9	123.117	1.38494	9.27398e-05	0.000291857	UP
ANKS1A	ankyrin repeat and sterile alpha motif domain containing 1A	491.668	0.288382	0.201629	0.289908	NO
ANKS3	ankyrin repeat and sterile alpha motif domain containing 3	74.0299	-0.634756	0.122122	0.190032	NO
ANKS6	ankyrin repeat and sterile alpha motif domain containing 6	253.34	-1.71934	1.59774e-10	1.00953e-09	DN
ANKZF1	ankyrin repeat and zinc finger peptidyl tRNA hydrolase 1	506.512	-0.138984	0.565852	0.661291	NO
ANLN	anillin, actin binding protein	1374.74	-2.74471	2.65097e-37	8.48182e-36	DN
ANO10	anoctamin 10	430.508	0.201775	0.424452	0.528954	NO
ANO6	anoctamin 6	851.634	1.0244	5.01207e-06	1.90529e-05	UP
ANO8	anoctamin 8	1192.79	2.22307	0.000434194	0.0012111	UP
ANP32A	acidic nuclear phosphoprotein 32 family member A	6107.16	-1.60475	1.84232e-18	2.27312e-17	DN
ANP32B	acidic nuclear phosphoprotein 32 family member B	8011.36	-1.975	2.50772e-27	5.09904e-26	DN
ANP32E	acidic nuclear phosphoprotein 32 family member E	5246.82	-1.94893	2.28757e-21	3.38955e-20	DN
ANPEP	alanyl aminopeptidase, membrane	2904.45	2.34231	1.49946e-34	4.29253e-33	UP
ANTXR2	ANTXR cell adhesion molecule 2	1884.35	1.43516	1.24988e-12	9.57505e-12	UP
ANXA1	annexin A1	2180.53	3.09688	1.23261e-55	8.69756e-54	UP
ANXA11	annexin A11	3610.8	1.24093	9.26591e-12	6.52412e-11	UP
ANXA2	annexin A2	17101.9	2.89962	3.74681e-41	1.41361e-39	UP
ANXA2P2	annexin A2 pseudogene 2	28.871	2.41482	0.00015942	0.000479069	UP
ANXA2R	annexin A2 receptor	145.294	-0.814037	0.0185805	0.0367444	NO
ANXA4	annexin A4	769.746	1.67293	8.72037e-12	6.15661e-11	UP
ANXA5	annexin A5	1871.57	2.09883	6.80694e-18	7.97646e-17	UP
ANXA6	annexin A6	6065.89	0.546344	0.00306208	0.00731692	NO
ANXA7	annexin A7	1084.33	0.150988	0.520325	0.620247	NO
ANXA9	annexin A9	7.66839	0.66073	0.547143	0.644796	NO
AOAH	acyloxyacyl hydrolase	89.4555	0.717413	0.0642226	0.10929	NO
AOC1	amine oxidase copper containing 1	15.4885	-0.527439	0.502149	0.603541	NO
AP000254.8	NA	31.6423	-0.223326	0.707482	0.779562	NO
AP000344.3	NA	11.7962	0.768861	0.401012	0.505388	NO
AP000344.4	NA	10.2855	-0.721705	0.472616	0.575839	NO
AP000347.2	NA	52.7391	-0.597005	0.202659	0.291163	NO
AP000350.5	NA	33.0918	-0.183588	0.749716	0.81448	NO
AP000357.4	NA	48.5486	1.71397	0.000388955	0.00109215	UP
AP000568.2	NA	9.34278	0.363212	0.719632	0.788821	NO
AP000580.1	NA	38.0226	-0.0678292	0.906521	0.934227	NO
AP000692.10	NA	14.5836	1.36389	0.0983552	0.157808	NO
AP001007.1	NA	284.99	1.58304	1.32538e-09	7.64203e-09	UP
AP001053.11	NA	18.2733	0.689159	0.349806	0.452429	NO
AP001059.5	NA	46.9764	1.18423	0.0160154	0.032164	UP
AP001062.7	NA	149.123	0.825739	0.0146376	0.029763	NO
AP001063.1	NA	19.5593	1.27099	0.0777503	0.129002	NO
AP001258.4	NA	45.8424	0.210537	0.667134	0.747315	NO
AP001372.2	NA	65.4277	0.50583	0.224023	0.315742	NO
AP001434.2	NA	13.0444	-0.706858	0.417311	0.521949	NO
AP001462.6	NA	16.9616	-1.16138	0.141472	0.215367	NO
AP001469.9	NA	10.1528	-0.870734	0.366988	0.470642	NO
AP001816.1	NA	78.5258	1.28317	0.00117678	0.00304615	UP
AP006621.5	NA	93.0566	-0.856458	0.0175742	0.0350037	NO
AP1AR	adaptor related protein complex 1 associated regulatory protein	467.994	0.195128	0.399868	0.504168	NO
AP1B1	adaptor related protein complex 1 subunit beta 1	3049.66	0.823937	0.000762166	0.0020413	NO
AP1G1	adaptor related protein complex 1 subunit gamma 1	1020.7	0.506896	0.0115301	0.0240978	NO
AP1G2	adaptor related protein complex 1 subunit gamma 2	381.678	1.50841	3.60296e-10	2.20812e-09	UP
AP1M1	adaptor related protein complex 1 subunit mu 1	1166.91	-0.0371557	0.854157	0.895021	NO
AP1S1	adaptor related protein complex 1 subunit sigma 1	1241	1.541	1.31938e-11	9.15642e-11	UP
AP1S2	adaptor related protein complex 1 subunit sigma 2	4699.5	1.52113	4.74093e-15	4.43642e-14	UP
AP1S3	adaptor related protein complex 1 subunit sigma 3	98.7619	-1.49275	7.39105e-05	0.000236884	DN
AP2A1	adaptor related protein complex 2 subunit alpha 1	392.596	0.484939	0.0377999	0.068772	NO
AP2A2	adaptor related protein complex 2 subunit alpha 2	680.032	1.38842	3.24652e-09	1.79121e-08	UP
AP2B1	adaptor related protein complex 2 subunit beta 1	4580.33	0.466681	0.0333986	0.0617281	NO
AP2M1	adaptor related protein complex 2 subunit mu 1	3230.74	1.36218	1.73622e-12	1.3101e-11	UP
AP2S1	adaptor related protein complex 2 subunit sigma 1	4674.05	1.26456	2.61323e-11	1.76113e-10	UP
AP3B1	adaptor related protein complex 3 subunit beta 1	1320.74	0.749846	0.00018206	0.000541494	NO
AP3B2	adaptor related protein complex 3 subunit beta 2	49.619	2.1037	1.56107e-05	5.5466e-05	UP
AP3D1	adaptor related protein complex 3 subunit delta 1	5803.72	0.770137	0.000121934	0.000375496	NO
AP3M1	adaptor related protein complex 3 subunit mu 1	543.754	0.576154	0.0195179	0.038412	NO
AP3M2	adaptor related protein complex 3 subunit mu 2	237.646	-0.547783	0.0380343	0.0691407	NO
AP3S1	adaptor related protein complex 3 subunit sigma 1	903.153	0.0495563	0.805761	0.858015	NO
AP3S2	adaptor related protein complex 3 subunit sigma 2	263.193	0.567742	0.0479024	0.084674	NO
AP4B1	adaptor related protein complex 4 subunit beta 1	326.377	-0.143413	0.556369	0.653133	NO
AP4E1	adaptor related protein complex 4 subunit epsilon 1	763.192	0.65916	0.00804357	0.0174391	NO
AP4M1	adaptor related protein complex 4 subunit mu 1	141.523	-0.683904	0.0313088	0.0583032	NO
AP4S1	adaptor related protein complex 4 subunit sigma 1	33.0915	1.0109	0.0731364	0.122385	NO
AP5B1	adaptor related protein complex 5 subunit beta 1	193.762	1.14188	8.12223e-05	0.000258037	UP
AP5M1	adaptor related protein complex 5 subunit mu 1	407.928	0.609675	0.00829137	0.0179079	NO
AP5S1	adaptor related protein complex 5 subunit sigma 1	642.847	0.78522	0.000306889	0.000878906	NO
AP5Z1	adaptor related protein complex 5 subunit zeta 1	2072.31	1.62389	1.31245e-14	1.19392e-13	UP
APAF1	apoptotic peptidase activating factor 1	465.722	-0.226289	0.40254	0.506922	NO
APBA2	amyloid beta precursor protein binding family A member 2	110.953	-4.69131	9.24714e-21	1.31926e-19	DN
APBA3	amyloid beta precursor protein binding family A member 3	274.33	1.54044	1.38973e-07	6.44002e-07	UP
APBB1IP	amyloid beta precursor protein binding family B member 1 interacting protein	2361.44	1.42069	1.67131e-10	1.05296e-09	UP
APBB2	amyloid beta precursor protein binding family B member 2	532.149	-1.01035	6.75279e-06	2.5222e-05	DN
APBB3	amyloid beta precursor protein binding family B member 3	120.457	3.11222	5.08825e-17	5.53978e-16	UP
APC	APC regulator of WNT signaling pathway	795.232	0.0692978	0.735643	0.802513	NO
APEH	acylaminoacyl-peptide hydrolase	1987.1	-0.246846	0.207529	0.297049	NO
APEX1	apurinic/apyrimidinic endodeoxyribonuclease 1	3494.53	-1.51503	5.80836e-09	3.12669e-08	DN
APEX2	apurinic/apyrimidinic endodeoxyribonuclease 2	638.776	-0.560258	0.00996792	0.021151	NO
APH1A	aph-1 homolog A, gamma-secretase subunit	5472.68	0.532594	0.00437761	0.0100946	NO
APH1B	aph-1 homolog B, gamma-secretase subunit	932.742	1.02314	5.15096e-07	2.23243e-06	UP
API5	apoptosis inhibitor 5	953.712	-0.570008	0.00499121	0.0113432	NO
APIP	APAF1 interacting protein	286.831	-0.255471	0.430479	0.53473	NO
APITD1	NA	308.216	-2.52984	8.9326e-20	1.19596e-18	DN
APLF	aprataxin and PNKP like factor	170.58	0.651683	0.0334728	0.0618301	NO
APLN	apelin	43.7944	-3.06412	2.51172e-07	1.13257e-06	DN
APLP1	amyloid beta precursor like protein 1	14.6998	-0.512102	0.524948	0.624275	NO
APLP2	amyloid beta precursor like protein 2	18963.2	0.121881	0.498313	0.600035	NO
APMAP	adipocyte plasma membrane associated protein	6562.88	1.16575	1.8485e-07	8.4638e-07	UP
APOA1BP	NA	1601.76	0.362796	0.0633217	0.107869	NO
APOBEC3A	apolipoprotein B mRNA editing enzyme catalytic subunit 3A	8.71524	-0.706073	0.493455	0.595283	NO
APOBEC3B	apolipoprotein B mRNA editing enzyme catalytic subunit 3B	590.082	-3.24465	1.62156e-29	3.65594e-28	DN
APOBEC3C	apolipoprotein B mRNA editing enzyme catalytic subunit 3C	2064.09	0.296994	0.188449	0.27425	NO
APOBEC3D	apolipoprotein B mRNA editing enzyme catalytic subunit 3D	81.8508	1.22216	0.00377891	0.00884682	UP
APOBEC3F	apolipoprotein B mRNA editing enzyme catalytic subunit 3F	49.8109	1.79147	0.000322913	0.000919168	UP
APOBEC3G	apolipoprotein B mRNA editing enzyme catalytic subunit 3G	84.7922	1.47554	0.00010266	0.000320756	UP
APOBR	apolipoprotein B receptor	1357.38	2.63658	4.03545e-38	1.34384e-36	UP
APOL2	apolipoprotein L2	286.625	2.51377	1.05595e-18	1.32034e-17	UP
APOL6	apolipoprotein L6	946.328	0.605321	0.00333605	0.00789643	NO
APOLD1	apolipoprotein L domain containing 1	97.034	-1.57912	0.000155568	0.000468032	DN
APOO	apolipoprotein O	367.342	-0.156905	0.537999	0.636087	NO
APOOL	apolipoprotein O like	151.755	0.382634	0.212543	0.302665	NO
APOPT1	NA	627.546	0.441347	0.0376028	0.0684327	NO
APP	amyloid beta precursor protein	1009.97	-1.0879	2.02552e-07	9.21294e-07	DN
APPBP2	amyloid beta precursor protein binding protein 2	399.057	0.703244	0.0104146	0.0220002	NO
APPL1	adaptor protein, phosphotyrosine interacting with PH domain and leucine zipper 1	2545.69	-0.212558	0.270421	0.368215	NO
APPL2	adaptor protein, phosphotyrosine interacting with PH domain and leucine zipper 2	173.018	1.56354	4.11155e-07	1.79746e-06	UP
APRT	adenine phosphoribosyltransferase	1936.95	-0.189297	0.318434	0.420307	NO
APTX	aprataxin	491.042	-0.359905	0.126269	0.195646	NO
AQR	aquarius intron-binding spliceosomal factor	1187.48	-0.442382	0.0300433	0.0561147	NO
ARAF	A-Raf proto-oncogene, serine/threonine kinase	519.096	0.547562	0.0155098	0.0312977	NO
ARAP1	ArfGAP with RhoGAP domain, ankyrin repeat and PH domain 1	2128.43	2.40568	6.36523e-28	1.33388e-26	UP
ARAP2	ArfGAP with RhoGAP domain, ankyrin repeat and PH domain 2	57.1797	-1.06474	0.0163027	0.0326855	DN
ARAP3	ArfGAP with RhoGAP domain, ankyrin repeat and PH domain 3	195.928	1.20336	0.00016797	0.000502102	UP
ARCN1	archain 1	1116.51	0.517916	0.0439957	0.0784697	NO
AREL1	apoptosis resistant E3 ubiquitin protein ligase 1	419.489	0.715011	0.00227916	0.00558831	NO
ARF1	ADP ribosylation factor 1	8207.16	0.328692	0.0655696	0.111248	NO
ARF3	ADP ribosylation factor 3	3981.83	1.26187	1.09213e-09	6.37027e-09	UP
ARF4	ADP ribosylation factor 4	3099.14	0.612475	0.00376927	0.00882585	NO
ARF6	ADP ribosylation factor 6	655.608	0.406427	0.0804033	0.132859	NO
ARFGAP1	ADP ribosylation factor GTPase activating protein 1	587.231	0.71345	0.00168368	0.0042381	NO
ARFGAP2	ADP ribosylation factor GTPase activating protein 2	445.973	-0.439766	0.0517233	0.0905695	NO
ARFGAP3	ADP ribosylation factor GTPase activating protein 3	523.17	-0.140197	0.521797	0.621661	NO
ARFGEF1	ADP ribosylation factor guanine nucleotide exchange factor 1	1443.53	0.306249	0.111651	0.175814	NO
ARFGEF2	ADP ribosylation factor guanine nucleotide exchange factor 2	1270.07	0.735778	0.00119224	0.00308372	NO
ARFIP1	ADP ribosylation factor interacting protein 1	353.419	0.50557	0.0424818	0.0761651	NO
ARFIP2	ADP ribosylation factor interacting protein 2	169.687	0.274589	0.354626	0.457349	NO
ARFRP1	ADP ribosylation factor related protein 1	452.243	-0.289392	0.229924	0.32262	NO
ARG2	arginase 2	68.7074	0.716935	0.0783436	0.129784	NO
ARGLU1	arginine and glutamate rich 1	5790.56	-0.693938	0.000110603	0.000343927	NO
ARHGAP1	Rho GTPase activating protein 1	1219.21	0.941552	6.46352e-06	2.42248e-05	NO
ARHGAP10	Rho GTPase activating protein 10	176.113	2.27128	5.87976e-14	5.06296e-13	UP
ARHGAP11A	Rho GTPase activating protein 11A	2698.02	-3.23634	1.44783e-63	1.43182e-61	DN
ARHGAP11B	Rho GTPase activating protein 11B	266.512	-2.33205	1.50758e-17	1.70684e-16	DN
ARHGAP12	Rho GTPase activating protein 12	908.201	1.27455	3.39565e-10	2.08205e-09	UP
ARHGAP15	Rho GTPase activating protein 15	633.302	-2.00478	1.24743e-19	1.65319e-18	DN
ARHGAP17	Rho GTPase activating protein 17	88.5566	-0.220753	0.564044	0.659666	NO
ARHGAP18	Rho GTPase activating protein 18	2682.9	3.54924	7.44062e-77	1.06736e-74	UP
ARHGAP19	Rho GTPase activating protein 19	467.455	-1.58244	8.03958e-12	5.69445e-11	DN
ARHGAP20	Rho GTPase activating protein 20	18.1667	1.53488	0.0397424	0.0718756	NO
ARHGAP21	Rho GTPase activating protein 21	484.377	-0.382955	0.111918	0.176128	NO
ARHGAP23	Rho GTPase activating protein 23	218.684	-0.946703	0.000716215	0.00192773	NO
ARHGAP24	Rho GTPase activating protein 24	39.5072	0.179792	0.723534	0.792166	NO
ARHGAP25	Rho GTPase activating protein 25	744.926	2.0225	2.68864e-19	3.48536e-18	UP
ARHGAP26	Rho GTPase activating protein 26	1105.23	2.02629	3.96152e-21	5.76518e-20	UP
ARHGAP27	Rho GTPase activating protein 27	187.332	1.15332	0.000218453	0.000642271	UP
ARHGAP30	Rho GTPase activating protein 30	3117.76	1.24875	2.01933e-11	1.37724e-10	UP
ARHGAP31	Rho GTPase activating protein 31	365.688	2.45351	1.61358e-17	1.82054e-16	UP
ARHGAP32	Rho GTPase activating protein 32	184.972	-1.23406	1.70217e-05	6.0201e-05	DN
ARHGAP33	Rho GTPase activating protein 33	81.5376	-1.50569	0.000110155	0.000342616	DN
ARHGAP35	Rho GTPase activating protein 35	1400.03	0.139158	0.490275	0.592378	NO
ARHGAP4	Rho GTPase activating protein 4	3147.6	1.03688	2.01777e-07	9.1809e-07	UP
ARHGAP42	Rho GTPase activating protein 42	43.0454	0.379145	0.455701	0.559564	NO
ARHGAP5	Rho GTPase activating protein 5	229.585	-0.353448	0.218358	0.309192	NO
ARHGAP9	Rho GTPase activating protein 9	1269.24	1.75466	6.65639e-16	6.60277e-15	UP
ARHGDIA	Rho GDP dissociation inhibitor alpha	3391.65	-0.0247088	0.897059	0.926861	NO
ARHGDIB	Rho GDP dissociation inhibitor beta	11571.6	-0.0166139	0.932796	0.952773	NO
ARHGEF1	Rho guanine nucleotide exchange factor 1	473.976	0.337826	0.1961	0.283487	NO
ARHGEF10	Rho guanine nucleotide exchange factor 10	359.726	-2.06879	1.59036e-15	1.53554e-14	DN
ARHGEF10L	Rho guanine nucleotide exchange factor 10 like	182.354	-0.814563	0.0107343	0.0226008	NO
ARHGEF11	Rho guanine nucleotide exchange factor 11	169.416	1.56965	2.33983e-07	1.05946e-06	UP
ARHGEF12	Rho guanine nucleotide exchange factor 12	164.059	-0.00854342	0.978448	0.985655	NO
ARHGEF17	Rho guanine nucleotide exchange factor 17	97.9726	-0.22271	0.579747	0.673038	NO
ARHGEF18	Rho/Rac guanine nucleotide exchange factor 18	502.94	-0.437866	0.080117	0.132436	NO
ARHGEF19	Rho guanine nucleotide exchange factor 19	244.197	-1.00282	0.00044067	0.00122772	DN
ARHGEF2	Rho/Rac guanine nucleotide exchange factor 2	3827.86	0.328259	0.115751	0.18135	NO
ARHGEF25	Rho guanine nucleotide exchange factor 25	34.0702	-1.70246	0.00333766	0.00789879	DN
ARHGEF28	Rho guanine nucleotide exchange factor 28	53.9286	-1.38465	0.00906201	0.0193959	DN
ARHGEF3	Rho guanine nucleotide exchange factor 3	901.268	3.37088	5.66016e-56	4.10487e-54	UP
ARHGEF39	Rho guanine nucleotide exchange factor 39	76.1909	-3.67757	7.11413e-14	6.08172e-13	DN
ARHGEF40	Rho guanine nucleotide exchange factor 40	377.96	0.754057	0.00317653	0.00755895	NO
ARHGEF6	Rac/Cdc42 guanine nucleotide exchange factor 6	1324.44	-1.47858	2.99504e-12	2.21514e-11	DN
ARHGEF7	Rho guanine nucleotide exchange factor 7	1057.49	0.480724	0.0299697	0.0559852	NO
ARHGEF9	Cdc42 guanine nucleotide exchange factor 9	144.505	-1.02877	0.00258105	0.00626731	DN
ARID1A	AT-rich interaction domain 1A	1470.8	-1.04523	5.51548e-08	2.67854e-07	DN
ARID1B	AT-rich interaction domain 1B	1337.15	-0.704011	0.00069947	0.00188499	NO
ARID2	AT-rich interaction domain 2	485.223	-0.596533	0.00744916	0.0162611	NO
ARID3A	AT-rich interaction domain 3A	2874.42	-0.569467	0.00552115	0.0124414	NO
ARID3B	AT-rich interaction domain 3B	561.127	1.99367	1.11567e-18	1.39368e-17	UP
ARID4A	AT-rich interaction domain 4A	1761.82	0.554465	0.00392859	0.00916774	NO
ARID4B	AT-rich interaction domain 4B	3067.81	0.517316	0.00877551	0.0188414	NO
ARID5A	AT-rich interaction domain 5A	571.434	0.807357	0.00569721	0.012794	NO
ARID5B	AT-rich interaction domain 5B	2501.37	5.85371	7.17528e-130	2.92707e-127	UP
ARIH1	ariadne RBR E3 ubiquitin protein ligase 1	1902.96	0.164118	0.387156	0.491723	NO
ARIH2	ariadne RBR E3 ubiquitin protein ligase 2	3110.06	-0.373133	0.0448467	0.0798022	NO
ARL1	ADP ribosylation factor like GTPase 1	726.525	0.0454318	0.839448	0.884055	NO
ARL11	ADP ribosylation factor like GTPase 11	708.116	1.27965	1.83506e-08	9.37937e-08	UP
ARL13B	ADP ribosylation factor like GTPase 13B	782.645	-0.840623	0.000101947	0.000318758	NO
ARL14EP	ADP ribosylation factor like GTPase 14 effector protein	447.53	-0.557533	0.0187045	0.0369463	NO
ARL15	ADP ribosylation factor like GTPase 15	258.369	2.04275	2.08788e-12	1.56459e-11	UP
ARL16	ADP ribosylation factor like GTPase 16	174.25	-0.429867	0.159436	0.238488	NO
ARL17A	ADP ribosylation factor like GTPase 17A	87.8702	-0.921949	0.0153326	0.0310024	NO
ARL17B	ADP ribosylation factor like GTPase 17B	55.2165	-1.05366	0.0201785	0.0395571	DN
ARL2	ADP ribosylation factor like GTPase 2	457.813	-1.14253	1.35942e-06	5.58396e-06	DN
ARL2BP	ADP ribosylation factor like GTPase 2 binding protein	629.392	0.92205	8.9695e-05	0.0002833	NO
ARL3	ADP ribosylation factor like GTPase 3	774.258	0.208274	0.314252	0.415586	NO
ARL4A	ADP ribosylation factor like GTPase 4A	681.327	0.53026	0.0259616	0.049338	NO
ARL4C	ADP ribosylation factor like GTPase 4C	1525.2	6.86596	1.70407e-138	7.41499e-136	UP
ARL4D	ADP ribosylation factor like GTPase 4D	50.2599	-2.07224	2.45042e-05	8.49111e-05	DN
ARL5A	ADP ribosylation factor like GTPase 5A	1321.16	-0.699324	0.000334843	0.00095126	NO
ARL5B	ADP ribosylation factor like GTPase 5B	291.906	-0.539482	0.0370654	0.0676148	NO
ARL6	ADP ribosylation factor like GTPase 6	23.9028	-0.0897846	0.888459	0.920702	NO
ARL6IP1	ADP ribosylation factor like GTPase 6 interacting protein 1	1303.56	-0.195914	0.419576	0.524078	NO
ARL6IP5	ADP ribosylation factor like GTPase 6 interacting protein 5	6028.43	1.89921	6.73997e-22	1.03877e-20	UP
ARL6IP6	ADP ribosylation factor like GTPase 6 interacting protein 6	235.583	-1.05479	0.000695943	0.00187626	DN
ARL8A	ADP ribosylation factor like GTPase 8A	2704.06	1.48397	4.53575e-14	3.94731e-13	UP
ARL8B	ADP ribosylation factor like GTPase 8B	4851.7	0.597301	0.00186386	0.00464683	NO
ARMC1	armadillo repeat containing 1	2050.43	-0.58318	0.00339056	0.00801382	NO
ARMC10	armadillo repeat containing 10	1118.68	-0.678261	0.00254345	0.00618406	NO
ARMC10P1	armadillo repeat containing 10 pseudogene 1	25.8497	-0.67889	0.281178	0.380205	NO
ARMC2	armadillo repeat containing 2	26.2594	-0.398727	0.533452	0.632397	NO
ARMC5	armadillo repeat containing 5	582.009	-0.352568	0.615069	0.703857	NO
ARMC6	armadillo repeat containing 6	450.952	-1.34951	1.37204e-07	6.36489e-07	DN
ARMC7	armadillo repeat containing 7	142.903	1.6594	7.46308e-07	3.17132e-06	UP
ARMC8	armadillo repeat containing 8	352.26	-0.121335	0.644806	0.728486	NO
ARMC9	armadillo repeat containing 9	255.424	2.76046	2.27102e-22	3.62863e-21	UP
ARMCX3	armadillo repeat containing X-linked 3	100.488	-0.172253	0.640784	0.725041	NO
ARMCX5	armadillo repeat containing X-linked 5	204.114	-0.351741	0.199079	0.286873	NO
ARNT	aryl hydrocarbon receptor nuclear translocator	649.192	0.433892	0.0396654	0.0717661	NO
ARNTL	NA	164.87	0.787712	0.0105287	0.0222111	NO
ARNTL2	NA	62.7451	-0.527269	0.253737	0.349665	NO
ARPC1A	actin related protein 2/3 complex subunit 1A	795.631	0.135336	0.549253	0.646582	NO
ARPC1B	actin related protein 2/3 complex subunit 1B	15410	1.35584	2.89369e-10	1.78517e-09	UP
ARPC2	actin related protein 2/3 complex subunit 2	17239.7	0.926087	3.18544e-07	1.41293e-06	NO
ARPC3	actin related protein 2/3 complex subunit 3	5702.87	0.791956	7.51902e-05	0.000240454	NO
ARPC4	actin related protein 2/3 complex subunit 4	7698.93	1.10278	6.42525e-10	3.8422e-09	UP
ARPC5	actin related protein 2/3 complex subunit 5	8133.33	1.4362	6.71236e-14	5.74201e-13	UP
ARPC5L	actin related protein 2/3 complex subunit 5 like	1411.7	-0.080021	0.711021	0.782207	NO
ARPP19	cAMP regulated phosphoprotein 19	2132.72	-0.0338358	0.867441	0.905847	NO
ARRB1	arrestin beta 1	452.837	-0.190032	0.404642	0.509177	NO
ARRB2	arrestin beta 2	12484.3	1.01295	1.50839e-06	6.14678e-06	UP
ARRDC1	arrestin domain containing 1	300.015	-0.245129	0.379232	0.483738	NO
ARRDC2	arrestin domain containing 2	342.244	0.864132	0.000949899	0.00249446	NO
ARRDC3	arrestin domain containing 3	87.9394	1.8711	5.74775e-06	2.17067e-05	UP
ARSA	arylsulfatase A	409.018	3.76816	4.30311e-44	1.84779e-42	UP
ARSB	arylsulfatase B	422.94	1.99887	1.28955e-09	7.4618e-09	UP
ARSD	arylsulfatase D	755.349	1.97888	6.28952e-19	7.99448e-18	UP
ARSG	arylsulfatase G	77.8767	1.88269	2.31933e-06	9.21101e-06	UP
ARSK	arylsulfatase family member K	182.089	-0.285266	0.372663	0.476748	NO
ARV1	ARV1 homolog, fatty acid homeostasis modulator	502.202	-0.412381	0.0814554	0.134342	NO
ARX	aristaless related homeobox	35.0168	0.616407	0.263153	0.360159	NO
ASAH1	N-acylsphingosine amidohydrolase 1	5740.79	1.37954	2.14247e-14	1.91037e-13	UP
ASAP1	ArfGAP with SH3 domain, ankyrin repeat and PH domain 1	2603.05	0.902765	2.0776e-06	8.30657e-06	NO
ASB1	ankyrin repeat and SOCS box containing 1	553.071	1.5714	1.39929e-09	8.04332e-09	UP
ASB13	ankyrin repeat and SOCS box containing 13	144.167	-0.914118	0.00367024	0.00862181	NO
ASB16-AS1	ASB16 antisense RNA 1	148.715	-0.44246	0.204424	0.293362	NO
ASB2	ankyrin repeat and SOCS box containing 2	238.507	1.42739	1.08662e-07	5.10796e-07	UP
ASB6	ankyrin repeat and SOCS box containing 6	130.63	-0.173088	0.618957	0.707271	NO
ASB7	ankyrin repeat and SOCS box containing 7	292.753	0.679934	0.00741874	0.0162082	NO
ASB8	ankyrin repeat and SOCS box containing 8	667.048	0.302483	0.175645	0.258579	NO
ASCC1	activating signal cointegrator 1 complex subunit 1	311.345	0.143656	0.575531	0.669487	NO
ASCC2	activating signal cointegrator 1 complex subunit 2	953.698	0.0811911	0.7039	0.776466	NO
ASCC3	activating signal cointegrator 1 complex subunit 3	795.396	-1.36599	5.45112e-11	3.58303e-10	DN
ASCL2	achaete-scute family bHLH transcription factor 2	51.8561	-3.24114	1.22753e-08	6.39179e-08	DN
ASF1A	anti-silencing function 1A histone chaperone	448.144	-0.897851	0.000119465	0.000368676	NO
ASF1B	anti-silencing function 1B histone chaperone	1193.2	-3.1799	2.4531e-49	1.32874e-47	DN
ASGR1	asialoglycoprotein receptor 1	43.6047	-0.863168	0.112324	0.176745	NO
ASGR2	asialoglycoprotein receptor 2	76.7499	0.536192	0.188922	0.274753	NO
ASH1L	ASH1 like histone lysine methyltransferase	1793.44	0.121892	0.557079	0.653672	NO
ASH1L-AS1	ASH1L antisense RNA 1	52.2679	-1.03798	0.024454	0.0468137	DN
ASH2L	ASH2 like, histone lysine methyltransferase complex subunit	268.953	-0.668832	0.0146195	0.0297309	NO
ASIC1	acid sensing ion channel subunit 1	234.583	-0.0958171	0.724912	0.793409	NO
ASIC3	acid sensing ion channel subunit 3	19.5569	0.195916	0.787383	0.844412	NO
ASL	argininosuccinate lyase	368.961	1.10012	3.41127e-05	0.000115305	UP
ASMTL	acetylserotonin O-methyltransferase like	74.7801	-0.336272	0.410133	0.514894	NO
ASNA1	NA	760.178	0.325346	0.117553	0.183821	NO
ASNS	asparagine synthetase (glutamine-hydrolyzing)	180.774	-1.93509	1.22949e-09	7.14278e-09	DN
ASNSD1	asparagine synthetase domain containing 1	950.009	0.0111691	0.957941	0.970054	NO
ASPH	aspartate beta-hydroxylase	565.757	0.0716164	0.741519	0.807524	NO
ASPHD1	aspartate beta-hydroxylase domain containing 1	304.969	1.40389	1.90914e-08	9.73512e-08	UP
ASPHD2	aspartate beta-hydroxylase domain containing 2	76.4621	-0.917643	0.02239	0.0432877	NO
ASPM	assembly factor for spindle microtubules	1467.06	-3.5068	6.83726e-67	7.45848e-65	DN
ASPSCR1	ASPSCR1 tether for SLC2A4, UBX domain containing	268.508	0.0193912	0.939701	0.9576	NO
ASRGL1	asparaginase and isoaspartyl peptidase 1	1049.5	-0.816598	6.74426e-05	0.000217328	NO
ASS1	argininosuccinate synthase 1	395.524	-1.04081	1.31722e-05	4.7213e-05	DN
ASTE1	asteroid homolog 1	117.017	-0.912324	0.00967015	0.0205929	NO
ASUN	NA	1676.5	-1.86975	4.22716e-17	4.64099e-16	DN
ASXL1	ASXL transcriptional regulator 1	1618.04	-0.651148	0.000847184	0.00224688	NO
ASXL2	ASXL transcriptional regulator 2	1663.67	-0.083913	0.678791	0.756763	NO
ATAD1	ATPase family AAA domain containing 1	645.312	0.139613	0.509984	0.610877	NO
ATAD2	ATPase family AAA domain containing 2	2538.97	-2.49062	3.70159e-31	9.06576e-30	DN
ATAD2B	ATPase family AAA domain containing 2B	790.571	-0.369892	0.0746306	0.124566	NO
ATAD3A	ATPase family AAA domain containing 3A	864.588	-1.60322	7.51564e-15	6.94332e-14	DN
ATAD3B	ATPase family AAA domain containing 3B	263.201	-0.932754	0.00033988	0.000964101	NO
ATAD5	ATPase family AAA domain containing 5	931.377	-3.20704	5.17911e-47	2.55125e-45	DN
ATE1	arginyltransferase 1	484.253	0.191972	0.393645	0.497737	NO
ATF1	activating transcription factor 1	697.806	0.122657	0.570783	0.665565	NO
ATF2	activating transcription factor 2	780.384	-0.0612733	0.814433	0.864843	NO
ATF3	activating transcription factor 3	686.583	5.10219	1.01442e-74	1.40874e-72	UP
ATF4	activating transcription factor 4	6335.38	-0.788217	0.000247667	0.000719413	NO
ATF4P3	activating transcription factor 4 pseudogene 3	94.5818	-0.691781	0.0609989	0.104444	NO
ATF5	activating transcription factor 5	3229.42	3.13141	1.21289e-54	8.37726e-53	UP
ATF6	activating transcription factor 6	342.992	0.338831	0.16104	0.240391	NO
ATF6B	activating transcription factor 6 beta	55.5641	0.129845	0.775139	0.834648	NO
ATF7	activating transcription factor 7	130.067	0.654408	0.0519749	0.0909735	NO
ATF7IP	activating transcription factor 7 interacting protein	322.456	-0.197772	0.434663	0.539025	NO
ATF7IP2	activating transcription factor 7 interacting protein 2	161.383	-0.433512	0.150927	0.227717	NO
ATG10	autophagy related 10	156.272	-0.478056	0.129826	0.200112	NO
ATG12	autophagy related 12	1145.33	0.353669	0.119663	0.1867	NO
ATG13	autophagy related 13	689.913	0.745451	0.000647353	0.00175614	NO
ATG14	autophagy related 14	275.62	0.925832	0.000740498	0.00198735	NO
ATG16L1	autophagy related 16 like 1	238.425	0.633433	0.0257555	0.0490031	NO
ATG16L2	autophagy related 16 like 2	714.82	0.48893	0.0185452	0.0366857	NO
ATG2A	autophagy related 2A	571.118	1.35115	3.77427e-09	2.06493e-08	UP
ATG2B	autophagy related 2B	210.69	-0.207452	0.474067	0.576884	NO
ATG3	autophagy related 3	2313.18	-0.805889	7.07378e-05	0.000227217	NO
ATG4A	autophagy related 4A cysteine peptidase	233.191	1.17462	3.11818e-05	0.000106195	UP
ATG4B	autophagy related 4B cysteine peptidase	547.37	0.418563	0.0893669	0.145298	NO
ATG4C	autophagy related 4C cysteine peptidase	460.654	-0.121842	0.626494	0.713261	NO
ATG4D	autophagy related 4D cysteine peptidase	378.782	0.638345	0.00703035	0.0154528	NO
ATG5	autophagy related 5	425.173	0.0242404	0.915046	0.94033	NO
ATG7	autophagy related 7	906.626	1.19275	1.19062e-08	6.21446e-08	UP
ATG9A	autophagy related 9A	551.575	0.218501	0.356223	0.459182	NO
ATHL1	NA	146.312	1.0667	0.000493231	0.00136296	UP
ATIC	5-aminoimidazole-4-carboxamide ribonucleotide formyltransferase/IMP cyclohydrolase	2046.76	-1.1518	3.96069e-09	2.1633e-08	DN
ATL2	atlastin GTPase 2	470.86	-0.586997	0.0097488	0.0207434	NO
ATL3	atlastin GTPase 3	1430.05	-0.115912	0.548237	0.645678	NO
ATM	ATM serine/threonine kinase	626.068	0.101665	0.653161	0.735095	NO
ATMIN	ATM interactor	961.823	0.374896	0.0629244	0.107332	NO
ATN1	atrophin 1	328.594	1.41876	7.21803e-09	3.84432e-08	UP
ATOH8	atonal bHLH transcription factor 8	14.4181	-0.92546	0.267797	0.365328	NO
ATOX1	antioxidant 1 copper chaperone	991.395	0.462976	0.0357094	0.0654053	NO
ATP10D	ATPase phospholipid transporting 10D (putative)	296.653	2.24144	1.49749e-17	1.6969e-16	UP
ATP11A	ATPase phospholipid transporting 11A	1115.44	0.906415	1.82258e-05	6.40775e-05	NO
ATP11B	ATPase phospholipid transporting 11B (putative)	625.462	0.708619	0.00489437	0.0111445	NO
ATP11C	ATPase phospholipid transporting 11C	1083.79	-0.327529	0.0984863	0.157999	NO
ATP13A1	ATPase 13A1	299.85	0.100584	0.697365	0.771736	NO
ATP13A2	ATPase cation transporting 13A2	303.365	-1.671	2.40611e-10	1.49213e-09	DN
ATP13A3	ATPase 13A3	1765.14	1.02568	2.18268e-06	8.69476e-06	UP
ATP1A1	ATPase Na+/K+ transporting subunit alpha 1	4407.22	-0.115323	0.535711	0.634301	NO
ATP1B1	ATPase Na+/K+ transporting subunit beta 1	293.584	-1.15415	4.70799e-06	1.79544e-05	DN
ATP1B3	ATPase Na+/K+ transporting subunit beta 3	4927.67	0.585253	0.0058546	0.0131113	NO
ATP2A2	ATPase sarcoplasmic/endoplasmic reticulum Ca2+ transporting 2	2428.61	0.579423	0.00947721	0.020205	NO
ATP2A3	ATPase sarcoplasmic/endoplasmic reticulum Ca2+ transporting 3	425.326	0.169124	0.460969	0.564493	NO
ATP2B1	ATPase plasma membrane Ca2+ transporting 1	1774.04	-0.108066	0.579949	0.673187	NO
ATP2B2	ATPase plasma membrane Ca2+ transporting 2	146.931	3.28325	1.60439e-21	2.41009e-20	UP
ATP2B3	ATPase plasma membrane Ca2+ transporting 3	111.801	0.220893	0.529515	0.628905	NO
ATP2B4	ATPase plasma membrane Ca2+ transporting 4	1676.3	-0.0136185	0.943521	0.960293	NO
ATP2C1	ATPase secretory pathway Ca2+ transporting 1	563.643	0.636871	0.00401605	0.00935167	NO
ATP5A1	NA	8231.19	-0.353339	0.0802614	0.132641	NO
ATP5B	NA	8200.28	-0.202413	0.295707	0.395762	NO
ATP5C1	NA	2448.69	0.122682	0.567805	0.662863	NO
ATP5D	NA	1122.94	-0.12309	0.545159	0.643019	NO
ATP5E	NA	15148.9	0.886262	5.46086e-06	2.06746e-05	NO
ATP5EP2	NA	781.729	1.19412	1.61449e-08	8.29092e-08	UP
ATP5F1	NA	6809.47	-0.390247	0.0521409	0.0912396	NO
ATP5G1	NA	4184.88	-0.809314	3.66029e-05	0.000122926	NO
ATP5G2	NA	8532.99	-0.136557	0.487057	0.589386	NO
ATP5G3	NA	29426.4	-0.0536879	0.775249	0.834648	NO
ATP5H	NA	3397.99	0.619286	0.00146318	0.00372181	NO
ATP5I	NA	8651.83	0.320543	0.223677	0.315423	NO
ATP5J	NA	6369.5	-0.0108601	0.956932	0.969709	NO
ATP5J2	NA	4834.62	0.159157	0.415601	0.520258	NO
ATP5L	NA	13276.9	0.535616	0.0119331	0.0248326	NO
ATP5L2	NA	85.7304	0.534368	0.155345	0.233438	NO
ATP5O	NA	9823.64	-0.138543	0.499348	0.600838	NO
ATP5S	NA	208.682	-0.3161	0.266326	0.363663	NO
ATP5SL	NA	1087.88	0.0584885	0.794098	0.84892	NO
ATP6AP1	ATPase H+ transporting accessory protein 1	6862.92	1.93718	2.49418e-20	3.48225e-19	UP
ATP6AP1L	ATPase H+ transporting accessory protein 1 like (pseudogene)	93.2126	-0.623681	0.0907499	0.147227	NO
ATP6AP2	ATPase H+ transporting accessory protein 2	10882	2.41069	2.75794e-40	9.89071e-39	UP
ATP6V0A2	ATPase H+ transporting V0 subunit a2	445.622	-0.123039	0.589619	0.681744	NO
ATP6V0B	ATPase H+ transporting V0 subunit b	8127.72	1.34425	2.22836e-11	1.51302e-10	UP
ATP6V0D1	ATPase H+ transporting V0 subunit d1	2265.63	3.09074	3.33324e-58	2.71951e-56	UP
ATP6V0E1	ATPase H+ transporting V0 subunit e1	4311.3	1.82291	9.82286e-21	1.39986e-19	UP
ATP6V0E2	ATPase H+ transporting V0 subunit e2	442.255	-0.645009	0.0155418	0.0313527	NO
ATP6V1A	ATPase H+ transporting V1 subunit A	3311.06	1.59029	3.40355e-12	2.50169e-11	UP
ATP6V1B2	ATPase H+ transporting V1 subunit B2	6437.3	1.47865	9.53284e-14	8.07539e-13	UP
ATP6V1C1	ATPase H+ transporting V1 subunit C1	1159.3	1.29599	4.02166e-10	2.44936e-09	UP
ATP6V1D	ATPase H+ transporting V1 subunit D	1609.17	1.85416	4.71886e-22	7.35962e-21	UP
ATP6V1E1	ATPase H+ transporting V1 subunit E1	2441.66	1.09221	1.17981e-07	5.51816e-07	UP
ATP6V1E2	ATPase H+ transporting V1 subunit E2	312.301	-0.669867	0.00843477	0.0181906	NO
ATP6V1F	ATPase H+ transporting V1 subunit F	5506.53	1.6467	6.74401e-19	8.53065e-18	UP
ATP6V1G1	ATPase H+ transporting V1 subunit G1	3460.23	1.07255	2.70298e-08	1.35972e-07	UP
ATP6V1H	ATPase H+ transporting V1 subunit H	1368.23	1.88751	1.90435e-19	2.49091e-18	UP
ATP7A	ATPase copper transporting alpha	113.789	1.10857	0.00548895	0.0123753	UP
ATP7B	ATPase copper transporting beta	65.7333	0.62169	0.163162	0.243169	NO
ATP8A1	ATPase phospholipid transporting 8A1	69.9069	-1.1145	0.00685898	0.0151117	DN
ATP8B2	ATPase phospholipid transporting 8B2	93.3474	-0.257247	0.55902	0.655247	NO
ATP8B3	ATPase phospholipid transporting 8B3	206.28	-2.17185	6.03595e-12	4.34123e-11	DN
ATP8B4	ATPase phospholipid transporting 8B4 (putative)	1232.35	0.180299	0.35906	0.462291	NO
ATP8B5P	ATPase phospholipid transporting 8B5, pseudogene	217.268	1.98122	2.86582e-12	2.12439e-11	UP
ATP9A	ATPase phospholipid transporting 9A (putative)	416.82	1.70459	5.78158e-12	4.17207e-11	UP
ATP9B	ATPase phospholipid transporting 9B (putative)	393.468	1.5377	4.88132e-10	2.95414e-09	UP
ATPAF1	ATP synthase mitochondrial F1 complex assembly factor 1	222.049	-0.630408	0.0197111	0.0387397	NO
ATPAF2	ATP synthase mitochondrial F1 complex assembly factor 2	293.233	1.98604	1.32061e-14	1.19967e-13	UP
ATPIF1	NA	6188.11	-0.106874	0.61905	0.707315	NO
ATR	ATR serine/threonine kinase	333.014	-1.14882	3.70432e-06	1.43618e-05	DN
ATRAID	all-trans retinoic acid induced differentiation factor	1470.03	0.125261	0.525205	0.624524	NO
ATRIP	ATR interacting protein	177.892	-2.11352	2.93824e-12	2.1756e-11	DN
ATRN	attractin	707.047	0.621844	0.00381571	0.00892178	NO
ATRX	ATRX chromatin remodeler	5204.65	0.384904	0.0321746	0.0597111	NO
ATXN1	ataxin 1	298.511	0.660126	0.0120687	0.0250589	NO
ATXN10	ataxin 10	883.074	-0.336906	0.128884	0.198871	NO
ATXN1L	ataxin 1 like	119.507	0.535205	0.109935	0.17352	NO
ATXN2	ataxin 2	1074.32	-0.44402	0.0335269	0.0619125	NO
ATXN2L	ataxin 2 like	708.17	-0.322862	0.188959	0.274777	NO
ATXN3	ataxin 3	518.216	-0.0862895	0.710861	0.78216	NO
ATXN7	ataxin 7	737.317	0.25972	0.26594	0.363249	NO
ATXN7L1	ataxin 7 like 1	291.217	-0.360737	0.186081	0.271226	NO
ATXN7L2	ataxin 7 like 2	52.9662	-0.207132	0.657581	0.738795	NO
ATXN7L3	ataxin 7 like 3	1293.05	0.485757	0.0340112	0.0627536	NO
ATXN7L3B	ataxin 7 like 3B	876.82	-0.321576	0.133217	0.204831	NO
AUH	AU RNA binding methylglutaconyl-CoA hydratase	67.1944	0.390233	0.349224	0.45199	NO
AUNIP	aurora kinase A and ninein interacting protein	225.083	-3.93853	2.87312e-30	6.73353e-29	DN
AUP1	AUP1 lipid droplet regulating VLDL assembly factor	2846.43	0.210752	0.322691	0.424809	NO
AURKA	aurora kinase A	3079.08	-1.56736	9.52618e-13	7.39767e-12	DN
AURKAIP1	aurora kinase A interacting protein 1	2985.53	0.084628	0.655329	0.736709	NO
AURKB	aurora kinase B	1576.71	-2.93574	2.49384e-41	9.51887e-40	DN
AVEN	apoptosis and caspase activation inhibitor	509.894	0.108531	0.6254	0.71245	NO
AVL9	AVL9 cell migration associated	1023.88	0.163659	0.423368	0.527956	NO
AVPI1	arginine vasopressin induced 1	404.657	2.27669	6.27618e-16	6.24461e-15	UP
AXIN1	axin 1	353.29	-0.563241	0.0287916	0.0540863	NO
AZI1	NA	147.718	-0.158955	0.600349	0.691093	NO
AZI2	5-azacytidine induced 2	1516.95	-0.0524396	0.797022	0.85114	NO
AZIN1	antizyme inhibitor 1	1660.2	-0.0759464	0.713484	0.78419	NO
AZU1	azurocidin 1	349.739	-3.81626	6.9369e-35	2.00341e-33	DN
B2M	beta-2-microglobulin	70216.1	1.61524	7.13493e-20	9.66176e-19	UP
B3GALNT2	beta-1,3-N-acetylgalactosaminyltransferase 2	182.967	-0.996695	0.00249148	0.00606674	NO
B3GALT6	beta-1,3-galactosyltransferase 6	1677.69	-0.81865	0.000171967	0.000513227	NO
B3GALTL	NA	479.348	1.50475	2.19631e-09	1.23474e-08	UP
B3GAT3	beta-1,3-glucuronyltransferase 3	242.435	0.51902	0.0545221	0.0948343	NO
B3GNT1	NA	340.651	0.469987	0.113052	0.177697	NO
B3GNT2	UDP-GlcNAc:betaGal beta-1,3-N-acetylglucosaminyltransferase 2	2731.73	1.33519	3.8577e-11	2.56407e-10	UP
B3GNT5	UDP-GlcNAc:betaGal beta-1,3-N-acetylglucosaminyltransferase 5	856.353	0.429867	0.0632698	0.107795	NO
B3GNT8	UDP-GlcNAc:betaGal beta-1,3-N-acetylglucosaminyltransferase 8	175.615	2.15252	1.28278e-12	9.81564e-12	UP
B3GNTL1	UDP-GlcNAc:betaGal beta-1,3-N-acetylglucosaminyltransferase like 1	391.785	-0.741628	0.00384266	0.00897835	NO
B4GALNT1	beta-1,4-N-acetyl-galactosaminyltransferase 1	43.327	1.1957	0.021757	0.0422265	UP
B4GALNT3	beta-1,4-N-acetyl-galactosaminyltransferase 3	69.226	0.685802	0.124168	0.192714	NO
B4GALT1	beta-1,4-galactosyltransferase 1	3378.25	1.70531	1.85301e-17	2.08168e-16	UP
B4GALT2	beta-1,4-galactosyltransferase 2	530.149	-2.19397	8.0019e-17	8.5761e-16	DN
B4GALT3	beta-1,4-galactosyltransferase 3	1028.81	0.158413	0.466437	0.569479	NO
B4GALT4	beta-1,4-galactosyltransferase 4	172.724	0.0642749	0.823087	0.870923	NO
B4GALT5	beta-1,4-galactosyltransferase 5	2233.23	-0.927519	2.27847e-06	9.05974e-06	NO
B4GALT7	beta-1,4-galactosyltransferase 7	381.355	0.118873	0.62477	0.711857	NO
B9D1	B9 domain containing 1	40.7111	-2.58834	7.94796e-06	2.9375e-05	DN
B9D2	B9 domain containing 2	302.371	0.960639	0.00296464	0.0071049	NO
BABAM1	BRISC and BRCA1 A complex member 1	2264.97	0.534429	0.00784146	0.017032	NO
BACE1	beta-secretase 1	15.4482	-0.42112	0.596908	0.688038	NO
BACE2	beta-secretase 2	38.087	-2.73928	5.05592e-06	1.91972e-05	DN
BACH1	BTB domain and CNC homolog 1	662.023	1.06098	2.94508e-06	1.15555e-05	UP
BACH1-IT2	BACH1 intronic transcript 2	13.2669	-0.131166	0.882392	0.916577	NO
BACH2	BTB domain and CNC homolog 2	41.643	1.38281	0.00655496	0.0144958	UP
BAD	BCL2 associated agonist of cell death	223.747	0.60314	0.0237641	0.0456402	NO
BAG1	BAG cochaperone 1	1037.73	-0.377725	0.0602052	0.103356	NO
BAG2	BAG cochaperone 2	194.372	-1.36453	2.17278e-06	8.65797e-06	DN
BAG3	BAG cochaperone 3	416.555	1.72491	1.99384e-11	1.36056e-10	UP
BAG4	BAG cochaperone 4	1183.93	-0.538929	0.0155939	0.0314383	NO
BAG5	BAG cochaperone 5	1746.88	-0.450208	0.0179525	0.0357026	NO
BAG6	BAG cochaperone 6	438.367	0.244319	0.303781	0.404814	NO
BAHD1	bromo adjacent homology domain containing 1	552.468	0.322273	0.174612	0.257442	NO
BAI1	NA	31.0626	-2.29753	0.000268284	0.00077482	DN
BAIAP2	BAR/IMD domain containing adaptor protein 2	345.81	2.3318	1.28514e-18	1.60079e-17	UP
BAIAP2-AS1	NA	563.984	1.53053	1.066e-11	7.47348e-11	UP
BAIAP2L1	BAR/IMD domain containing adaptor protein 2 like 1	61.3359	-0.917102	0.032049	0.0595117	NO
BAK1	BCL2 antagonist/killer 1	684.141	1.21205	8.95469e-08	4.24917e-07	UP
BAK1P1	BCL2 antagonist/killer 1 pseudogene 1	47.2891	1.07884	0.031542	0.0586622	NO
BAMBI	BMP and activin membrane bound inhibitor	191.773	1.18973	6.37576e-05	0.000206115	UP
BANF1	BAF nuclear assembly factor 1	1516.77	-0.75529	0.000142071	0.000430801	NO
BANP	BTG3 associated nuclear protein	447.769	-0.0121266	0.960749	0.971766	NO
BAP1	BRCA1 associated protein 1	733.116	-0.036546	0.861253	0.901227	NO
BARD1	BRCA1 associated RING domain 1	713.801	-2.17881	3.85243e-24	6.81431e-23	DN
BARX1	BARX homeobox 1	53.3526	-0.979827	0.0330663	0.0611486	NO
BASP1	brain abundant membrane attached signal protein 1	2320.99	-0.190908	0.37174	0.475941	NO
BATF	basic leucine zipper ATF-like transcription factor	1185.36	0.714151	0.00212593	0.00524709	NO
BATF3	basic leucine zipper ATF-like transcription factor 3	396.305	-1.29617	2.31454e-07	1.04837e-06	DN
BAX	BCL2 associated X, apoptosis regulator	314.439	0.684093	0.00777608	0.0169097	NO
BAZ1A	bromodomain adjacent to zinc finger domain 1A	3027.02	-0.587145	0.00614323	0.0136756	NO
BAZ1B	bromodomain adjacent to zinc finger domain 1B	7400.21	-0.736633	0.000242653	0.000705948	NO
BAZ2A	bromodomain adjacent to zinc finger domain 2A	1698.16	0.0958781	0.624255	0.711456	NO
BAZ2B	bromodomain adjacent to zinc finger domain 2B	2398.54	1.87678	6.67578e-23	1.09894e-21	UP
BBC3	BCL2 binding component 3	722.095	0.668267	0.00202416	0.00501393	NO
BBIP1	BBSome interacting protein 1	261.36	0.33802	0.200142	0.288054	NO
BBS10	Bardet-Biedl syndrome 10	21.518	0.774363	0.275595	0.37409	NO
BBS12	Bardet-Biedl syndrome 12	39.2888	1.63631	0.00446949	0.0102701	UP
BBS2	Bardet-Biedl syndrome 2	225.588	0.27379	0.332005	0.434311	NO
BBS4	Bardet-Biedl syndrome 4	513.598	1.40392	2.26649e-10	1.40889e-09	UP
BBS5	Bardet-Biedl syndrome 5	85.2726	-0.828089	0.0686098	0.115805	NO
BBS7	Bardet-Biedl syndrome 7	123.909	0.289291	0.369115	0.472997	NO
BBS9	Bardet-Biedl syndrome 9	37.4373	0.259274	0.623753	0.711132	NO
BBX	BBX high mobility group box domain containing	2321.97	-1.0859	1.00378e-08	5.28149e-08	DN
BCAP29	B cell receptor associated protein 29	1385.05	1.08715	2.56136e-07	1.15257e-06	UP
BCAP31	B cell receptor associated protein 31	5133.95	1.3617	1.72367e-13	1.42953e-12	UP
BCAS2	BCAS2 pre-mRNA processing factor	647.603	-0.52019	0.0184654	0.0365611	NO
BCAS3	BCAS3 microtubule associated cell migration factor	81.9645	1.62413	4.10747e-05	0.000136783	UP
BCAT1	branched chain amino acid transaminase 1	1322.55	-1.46671	3.69308e-12	2.70992e-11	DN
BCAT2	branched chain amino acid transaminase 2	348.408	-0.395293	0.116024	0.181669	NO
BCCIP	BRCA2 and CDKN1A interacting protein	1955.7	-1.31763	4.47978e-08	2.20094e-07	DN
BCDIN3D	BCDIN3 domain containing RNA methyltransferase	63.5548	-0.278531	0.505431	0.60687	NO
BCKDHB	branched chain keto acid dehydrogenase E1 subunit beta	70.2433	-1.28435	0.00237286	0.00579302	DN
BCKDK	branched chain keto acid dehydrogenase kinase	1276.58	0.752804	0.00011248	0.000349183	NO
BCL10	BCL10 immune signaling adaptor	409.001	0.726686	0.00748631	0.0163313	NO
BCL11A	BCL11 transcription factor A	848.499	-4.68489	8.41751e-69	1.03442e-66	DN
BCL2	BCL2 apoptosis regulator	603.46	-2.60889	4.72778e-30	1.09233e-28	DN
BCL2A1	BCL2 related protein A1	12454.8	4.63652	1.04562e-99	2.35336e-97	UP
BCL2L1	BCL2 like 1	613.446	1.27452	4.99505e-08	2.43941e-07	UP
BCL2L11	BCL2 like 11	764.577	0.23353	0.360393	0.463551	NO
BCL2L12	BCL2 like 12	1389.21	-1.25932	1.34115e-10	8.51939e-10	DN
BCL2L13	BCL2 like 13	766.509	0.130884	0.570226	0.665118	NO
BCL2L2	BCL2 like 2	60.0729	1.29241	0.0180992	0.035967	UP
BCL3	BCL3 transcription coactivator	494.192	4.28681	1.72897e-57	1.3515e-55	UP
BCL6	BCL6 transcription repressor	819.68	3.50776	9.22018e-52	5.62431e-50	UP
BCL7A	BAF chromatin remodeling complex subunit BCL7A	875.154	-1.2939	7.35109e-10	4.36584e-09	DN
BCL7B	BAF chromatin remodeling complex subunit BCL7B	705.861	0.633091	0.0180199	0.0358148	NO
BCL7C	BAF chromatin remodeling complex subunit BCL7C	472.97	-0.0735933	0.74508	0.810523	NO
BCL9	BCL9 transcription coactivator	119.681	-0.760157	0.0208725	0.0407096	NO
BCL9L	BCL9 like	305.585	1.11329	0.000336053	0.00095449	UP
BCLAF1	BCL2 associated transcription factor 1	10660.1	-0.638977	0.000793588	0.00211764	NO
BCO2	beta-carotene oxygenase 2	14.9415	-0.653802	0.416024	0.520538	NO
BCOR	BCL6 corepressor	1480.77	-0.430769	0.0471296	0.0834435	NO
BCORL1	BCL6 corepressor like 1	260.388	-0.224912	0.404275	0.508763	NO
BCR	BCR activator of RhoGEF and GTPase	146.288	-0.997576	0.00125604	0.00323591	NO
BCRP2	BCR pseudogene 2	16.7295	-1.24653	0.107237	0.169785	NO
BCS1L	BCS1 homolog, ubiquinol-cytochrome c reductase complex chaperone	235.864	-1.41686	4.49464e-07	1.95642e-06	DN
BCYRN1	brain cytoplasmic RNA 1	3550.11	-1.90582	1.13875e-19	1.5107e-18	DN
BDH1	3-hydroxybutyrate dehydrogenase 1	886.07	-1.05699	8.01298e-07	3.39285e-06	DN
BDH2	3-hydroxybutyrate dehydrogenase 2	78.9721	-0.409924	0.284007	0.383394	NO
BDP1	B double prime 1, subunit of RNA polymerase III transcription initiation factor IIIB	2678.33	-0.493222	0.0150854	0.0305594	NO
BECN1	beclin 1	1717.59	0.902611	2.92959e-06	1.15048e-05	NO
BEGAIN	brain enriched guanylate kinase associated	34.1193	0.424254	0.440684	0.544865	NO
BEND3	BEN domain containing 3	81.2916	-2.22404	8.08747e-08	3.85588e-07	DN
BEND6	BEN domain containing 6	82.0521	-3.26691	4.55069e-13	3.63332e-12	DN
BEST1	bestrophin 1	46.308	3.24901	1.46417e-08	7.55168e-08	UP
BET1	Bet1 golgi vesicular membrane trafficking protein	366.154	0.922416	0.000328577	0.00093468	NO
BET1L	Bet1 golgi vesicular membrane trafficking protein like	345.712	0.271146	0.329385	0.43162	NO
BEX1	brain expressed X-linked 1	9927.57	0.320861	0.0824192	0.135709	NO
BFAR	bifunctional apoptosis regulator	904.569	0.083357	0.68111	0.758469	NO
BHLHB9	NA	65.0249	0.866549	0.0405184	0.0730866	NO
BHLHE40	basic helix-loop-helix family member e40	515.715	1.6731	8.05545e-11	5.23946e-10	UP
BHLHE41	basic helix-loop-helix family member e41	223.851	0.79287	0.00413803	0.00961001	NO
BICD1	BICD cargo adaptor 1	238.661	0.00900439	0.976216	0.984284	NO
BICD2	BICD cargo adaptor 2	949.308	0.381508	0.0630806	0.107515	NO
BID	BH3 interacting domain death agonist	1326.54	0.126792	0.551817	0.649103	NO
BIK	BCL2 interacting killer	158.308	0.261328	0.385237	0.489864	NO
BIN1	bridging integrator 1	231.007	-1.23171	7.72977e-06	2.86335e-05	DN
BIN2	bridging integrator 2	2151.68	1.73033	2.6967e-18	3.25649e-17	UP
BIN3	bridging integrator 3	636.289	1.14931	2.00757e-07	9.14406e-07	UP
BIRC2	baculoviral IAP repeat containing 2	823.628	1.45583	1.51956e-12	1.15394e-11	UP
BIRC3	baculoviral IAP repeat containing 3	118.726	2.47614	2.87796e-11	1.93455e-10	UP
BIRC5	baculoviral IAP repeat containing 5	889.512	-3.21286	6.01325e-48	3.05436e-46	DN
BIRC6	baculoviral IAP repeat containing 6	1725.04	0.154966	0.432828	0.537086	NO
BIRC7	baculoviral IAP repeat containing 7	89.5587	3.02953	3.56017e-13	2.87057e-12	UP
BLCAP	BLCAP apoptosis inducing factor	1152.74	0.877127	1.09126e-05	3.95373e-05	NO
BLM	BLM RecQ like helicase	699.276	-3.66747	6.52778e-51	3.85582e-49	DN
BLNK	B cell linker	24.6702	0.0867503	0.890711	0.922219	NO
BLOC1S1	biogenesis of lysosomal organelles complex 1 subunit 1	822.786	1.54963	4.93633e-13	3.92919e-12	UP
BLOC1S2	biogenesis of lysosomal organelles complex 1 subunit 2	2083.58	1.11024	5.64164e-08	2.73675e-07	UP
BLOC1S3	biogenesis of lysosomal organelles complex 1 subunit 3	231.146	0.358338	0.184057	0.268756	NO
BLOC1S4	biogenesis of lysosomal organelles complex 1 subunit 4	963.264	-0.0354741	0.867755	0.906059	NO
BLOC1S5	biogenesis of lysosomal organelles complex 1 subunit 5	234.083	-0.738408	0.0119475	0.0248506	NO
BLOC1S6	biogenesis of lysosomal organelles complex 1 subunit 6	2955.8	0.300185	0.108334	0.171417	NO
BLVRA	biliverdin reductase A	897.007	1.05647	1.72252e-06	6.95507e-06	UP
BLVRB	biliverdin reductase B	2790.4	1.56525	2.02306e-15	1.93472e-14	UP
BLZF1	basic leucine zipper nuclear factor 1	216.647	1.16019	4.51823e-05	0.000149319	UP
BMF	Bcl2 modifying factor	507.688	3.72003	3.65799e-44	1.58117e-42	UP
BMI1	BMI1 proto-oncogene, polycomb ring finger	3027.45	-2.26402	2.51291e-34	7.05452e-33	DN
BMP1	bone morphogenetic protein 1	371.065	1.73328	3.53199e-11	2.35839e-10	UP
BMP2K	BMP2 inducible kinase	827.466	1.00407	7.53275e-06	2.79354e-05	UP
BMP8B	bone morphogenetic protein 8b	76.7132	-1.62898	0.000241886	0.000704032	DN
BMPR1A	bone morphogenetic protein receptor type 1A	48.952	0.0790421	0.868281	0.906111	NO
BMPR2	bone morphogenetic protein receptor type 2	644.174	1.34194	1.29803e-09	7.50089e-09	UP
BMS1	BMS1 ribosome biogenesis factor	2703.97	-0.817138	9.79484e-06	3.57456e-05	NO
BMS1P1	BMS1 pseudogene 1	25.1603	0.680906	0.287176	0.386753	NO
BMS1P10	BMS1 pseudogene 10	15.221	-0.808266	0.318202	0.420086	NO
BMS1P5	NA	58.2969	0.540962	0.221207	0.31282	NO
BMS1P6	NA	26.1338	0.171391	0.787721	0.844523	NO
BMX	BMX non-receptor tyrosine kinase	41.6813	-0.371037	0.468508	0.571634	NO
BNC2	basonuclin 2	297.087	1.31057	6.36328e-07	2.72706e-06	UP
BNIP1	BCL2 interacting protein 1	135.409	-1.41487	1.54219e-05	5.48102e-05	DN
BNIP2	BCL2 interacting protein 2	2998.84	-0.007672	0.967301	0.977031	NO
BNIP3	BCL2 interacting protein 3	178.936	0.193355	0.496369	0.598147	NO
BNIP3L	BCL2 interacting protein 3 like	1268.46	1.28954	1.12867e-09	6.57755e-09	UP
BNIP3P1	BCL2 interacting protein 3 pseudogene 1	38.5363	-0.0319769	0.950527	0.965642	NO
BOD1	biorientation of chromosomes in cell division 1	384.394	-0.646307	0.0059387	0.0132837	NO
BOD1L1	biorientation of chromosomes in cell division 1 like 1	3926.91	-0.0854189	0.660593	0.741605	NO
BOLA1	bolA family member 1	76.9975	-1.02359	0.00906054	0.0193959	DN
BOLA2B	bolA family member 2B	1513.03	-0.370959	0.113252	0.177991	NO
BOLA3	bolA family member 3	1157.43	-0.894823	0.000122212	0.000376173	NO
BOP1	BOP1 ribosomal biogenesis factor	601.752	-2.06888	7.28423e-20	9.85371e-19	DN
BORA	BORA aurora kinase A activator	425.767	-2.27585	9.31922e-19	1.16862e-17	DN
BPGM	bisphosphoglycerate mutase	122.443	0.379049	0.252594	0.348228	NO
BPHL	biphenyl hydrolase like	113.82	0.684474	0.0487533	0.0859569	NO
BPNT1	3'(2'), 5'-bisphosphate nucleotidase 1	414.532	0.502912	0.0524266	0.0916167	NO
BPTF	bromodomain PHD finger transcription factor	5612.86	-0.26114	0.169159	0.25079	NO
BRAF	B-Raf proto-oncogene, serine/threonine kinase	233.693	-0.0768768	0.781411	0.839413	NO
BRAP	BRCA1 associated protein	316.003	0.257457	0.306686	0.407811	NO
BRAT1	BRCA1 associated ATM activator 1	736.852	-0.450715	0.035608	0.0652664	NO
BRCA1	BRCA1 DNA repair associated	1202.21	-3.04562	6.7537e-42	2.66353e-40	DN
BRCA2	BRCA2 DNA repair associated	701.929	-2.26853	1.36556e-22	2.20893e-21	DN
BRCC3	BRCA1/BRCA2-containing complex subunit 3	1834.05	-0.0596311	0.762063	0.824732	NO
BRD1	bromodomain containing 1	158.845	-0.357634	0.25825	0.354526	NO
BRD2	bromodomain containing 2	609.329	0.719306	0.00375924	0.00880708	NO
BRD3	bromodomain containing 3	2034.65	-1.2815	2.10453e-08	1.06939e-07	DN
BRD4	bromodomain containing 4	6590.06	-0.191872	0.297303	0.39748	NO
BRD7	bromodomain containing 7	2817.75	-0.565559	0.00357315	0.0084043	NO
BRD7P2	bromodomain containing 7 pseudogene 2	416.784	-0.618817	0.00828222	0.0178911	NO
BRD8	bromodomain containing 8	769.959	-0.109069	0.599675	0.690618	NO
BRD9	bromodomain containing 9	991.18	-0.577445	0.0078342	0.0170215	NO
BRE	NA	612.693	0.443862	0.0561472	0.0972205	NO
BRF1	BRF1 RNA polymerase III transcription initiation factor subunit	339.535	-0.115738	0.63583	0.721457	NO
BRF2	BRF2 RNA polymerase III transcription initiation factor subunit	317.012	0.858185	0.000782824	0.00209148	NO
BRI3	brain protein I3	7548.75	1.83948	6.61611e-23	1.09049e-21	UP
BRI3BP	BRI3 binding protein	2249.53	-0.883404	6.17958e-05	0.00020007	NO
BRICD5	BRICHOS domain containing 5	46.9174	0.516884	0.311239	0.412687	NO
BRIP1	BRCA1 interacting helicase 1	210.514	-3.21681	3.15625e-22	4.97005e-21	DN
BRIX1	biogenesis of ribosomes BRX1	977.057	-2.18267	2.5643e-21	3.79098e-20	DN
BRK1	BRICK1 subunit of SCAR/WAVE actin nucleating complex	3942.13	0.717284	0.000173644	0.000517997	NO
BRMS1	BRMS1 transcriptional repressor and anoikis regulator	473.51	0.337878	0.146158	0.221493	NO
BRMS1L	BRMS1 like transcriptional repressor	105.982	-0.770848	0.0248596	0.047505	NO
BROX	BRO1 domain and CAAX motif containing	1120.75	0.427915	0.0423153	0.0759185	NO
BRPF1	bromodomain and PHD finger containing 1	1230.05	0.378904	0.126692	0.196232	NO
BRPF3	bromodomain and PHD finger containing 3	277.337	1.20388	0.000227044	0.000664984	UP
BRSK1	BR serine/threonine kinase 1	36.575	1.29253	0.0234768	0.0451483	UP
BRWD1	bromodomain and WD repeat domain containing 1	1505.91	-0.0644961	0.745441	0.810664	NO
BRWD1-AS1	BRWD1 antisense RNA 1	12.9237	-0.808552	0.351519	0.45406	NO
BRWD1-IT1	BRWD1 intronic transcript 1	18.83	0.159027	0.82707	0.873863	NO
BRWD3	bromodomain and WD repeat domain containing 3	421.591	0.644437	0.013168	0.0270957	NO
BSDC1	BSD domain containing 1	530.983	1.1315	9.56741e-06	3.50036e-05	UP
BSG	basigin (Ok blood group)	1774.61	0.505236	0.00904444	0.0193646	NO
BSPRY	B-box and SPRY domain containing	55.0838	-1.21937	0.00686549	0.0151235	DN
BST1	bone marrow stromal cell antigen 1	301.65	-0.14804	0.561789	0.657486	NO
BST2	bone marrow stromal cell antigen 2	2433.13	0.347629	0.0660545	0.111955	NO
BTAF1	B-TFIID TATA-box binding protein associated factor 1	415.005	-0.257107	0.279097	0.378135	NO
BTBD1	BTB domain containing 1	286.061	0.387581	0.150761	0.227571	NO
BTBD10	BTB domain containing 10	304.91	0.26986	0.290939	0.390737	NO
BTBD19	BTB domain containing 19	46.4194	2.97295	4.54871e-08	2.22977e-07	UP
BTBD2	BTB domain containing 2	545.562	-0.12439	0.58222	0.675402	NO
BTBD6	BTB domain containing 6	788.56	0.688914	0.00237443	0.00579579	NO
BTBD7	BTB domain containing 7	2226.56	0.441192	0.0229365	0.0441937	NO
BTBD9	BTB domain containing 9	304.9	1.51193	1.16295e-08	6.07489e-08	UP
BTD	biotinidase	102.997	0.788675	0.0390212	0.0707279	NO
BTF3	basic transcription factor 3	7014.37	-0.922918	2.10964e-06	8.42693e-06	NO
BTF3L4	basic transcription factor 3 like 4	1335.19	0.00762605	0.970917	0.980076	NO
BTG1	BTG anti-proliferation factor 1	5966.43	1.79032	3.02835e-21	4.45683e-20	UP
BTG2	BTG anti-proliferation factor 2	165.822	3.63719	2.72402e-24	4.85121e-23	UP
BTK	Bruton tyrosine kinase	721.088	-0.33402	0.124553	0.193217	NO
BTN2A1	butyrophilin subfamily 2 member A1	250.964	1.53195	3.31813e-07	1.46681e-06	UP
BTN2A2	butyrophilin subfamily 2 member A2	60.2651	0.512468	0.276488	0.375106	NO
BTN2A3P	butyrophilin subfamily 2 member A3, pseudogene	30.3822	0.806518	0.161664	0.241184	NO
BTN3A1	butyrophilin subfamily 3 member A1	75.5831	-0.0191274	0.966126	0.976373	NO
BTN3A2	butyrophilin subfamily 3 member A2	359.161	-0.177009	0.473539	0.576572	NO
BTN3A3	butyrophilin subfamily 3 member A3	61.1656	-0.880096	0.0582688	0.100375	NO
BTRC	beta-transducin repeat containing E3 ubiquitin protein ligase	410.045	0.142243	0.586712	0.679285	NO
BUB1	BUB1 mitotic checkpoint serine/threonine kinase	1282.76	-2.9192	6.23682e-41	2.31294e-39	DN
BUB1B	BUB1 mitotic checkpoint serine/threonine kinase B	1299.69	-3.49319	7.35457e-50	4.13821e-48	DN
BUB3	BUB3 mitotic checkpoint protein	2563.56	-0.940181	1.4328e-06	5.86143e-06	NO
BUD13	BUD13 homolog	255.878	-1.32585	0.000126355	0.000387375	DN
BUD31	BUD31 homolog	2280.19	0.0325351	0.860598	0.900755	NO
BX322557.10	NA	119.091	-0.168112	0.622251	0.71018	NO
BYSL	bystin like	730.882	-1.28343	8.1373e-08	3.8768e-07	DN
BZRAP1-AS1	NA	129.767	-0.810179	0.0186165	0.0367989	NO
BZW1	basic leucine zipper and W2 domains 1	3429.11	0.376272	0.0428514	0.0767012	NO
BZW1P1	basic leucine zipper and W2 domains 1 pseudogene 1	18.7777	1.37152	0.0609247	0.104385	NO
BZW1P2	basic leucine zipper and W2 domains 1 pseudogene 2	125.669	0.624236	0.0559878	0.0969703	NO
BZW2	basic leucine zipper and W2 domains 2	2815.96	-2.05707	4.33893e-25	8.00006e-24	DN
C10orf11	NA	333.865	0.780382	0.00319498	0.00759833	NO
C10orf118	NA	858.226	1.71578	1.5061e-15	1.45743e-14	UP
C10orf12	NA	529.607	-0.10825	0.634919	0.720838	NO
C10orf128	NA	150.606	-1.05932	0.000919049	0.00241978	DN
C10orf2	NA	658.711	-2.38354	7.52657e-24	1.30481e-22	DN
C10orf25	NA	25.5395	-1.20789	0.0762934	0.126951	NO
C10orf32	NA	703.811	1.34108	4.44449e-07	1.93523e-06	UP
C10orf54	NA	1751.16	3.1057	7.01728e-29	1.53697e-27	UP
C10orf76	NA	380.337	0.876641	0.000291144	0.000836581	NO
C10orf88	chromosome 10 open reading frame 88	96.8402	0.391581	0.270531	0.368287	NO
C10orf91	NA	21.2576	-0.808646	0.236858	0.330335	NO
C10orf95	chromosome 10 open reading frame 95	8.4073	0.539584	0.608126	0.697844	NO
C11orf1	NA	232.407	-0.465687	0.138998	0.212195	NO
C11orf21	chromosome 11 open reading frame 21	138.486	0.38121	0.219721	0.310942	NO
C11orf24	chromosome 11 open reading frame 24	262.239	-0.0889963	0.73888	0.805187	NO
C11orf30	NA	182.802	-0.458086	0.10983	0.173406	NO
C11orf31	NA	580.191	0.550673	0.0181594	0.0360646	NO
C11orf35	NA	32.6152	1.5916	0.00660292	0.0145919	UP
C11orf45	NA	177.445	1.21131	3.14284e-05	0.000106952	UP
C11orf48	NA	592.347	-0.48614	0.048891	0.0861532	NO
C11orf49	NA	59.7682	-1.19132	0.00624945	0.0138884	DN
C11orf54	chromosome 11 open reading frame 54	308.224	1.3611	4.86951e-06	1.85379e-05	UP
C11orf57	NA	2449.72	-0.616869	0.00573941	0.0128777	NO
C11orf58	chromosome 11 open reading frame 58	4011.28	-0.171623	0.422229	0.526989	NO
C11orf63	NA	76.6143	1.78997	4.53463e-05	0.000149804	UP
C11orf68	chromosome 11 open reading frame 68	386.019	0.759595	0.00351847	0.00828165	NO
C11orf71	chromosome 11 open reading frame 71	38.4343	0.51902	0.313582	0.414868	NO
C11orf73	NA	567.539	-0.351844	0.138177	0.211263	NO
C11orf74	NA	230.56	-0.538921	0.0519291	0.0909056	NO
C11orf82	NA	143.69	-4.0335	6.45539e-24	1.12508e-22	DN
C11orf83	NA	480.203	-2.0915	2.39228e-17	2.66685e-16	DN
C11orf84	NA	117.192	-0.93011	0.00762457	0.0166107	NO
C11orf95	NA	192.267	-0.665398	0.0415686	0.0747124	NO
C11orf96	chromosome 11 open reading frame 96	65.6232	-3.52705	1.22755e-11	8.54182e-11	DN
C12orf10	NA	582.367	0.307659	0.160734	0.240044	NO
C12orf23	NA	469.536	0.0128564	0.957884	0.970054	NO
C12orf29	chromosome 12 open reading frame 29	290.589	-1.92147	1.68523e-13	1.39854e-12	DN
C12orf4	chromosome 12 open reading frame 4	520.583	0.262263	0.284252	0.383607	NO
C12orf43	chromosome 12 open reading frame 43	462.462	-0.909112	0.000262365	0.000758227	NO
C12orf44	NA	693.334	0.53523	0.0266502	0.0504796	NO
C12orf45	NA	420.277	-0.970686	0.000284685	0.000819287	NO
C12orf49	NA	228.201	0.988953	0.000346238	0.000980218	NO
C12orf5	NA	140.773	0.789337	0.0273401	0.051708	NO
C12orf57	chromosome 12 open reading frame 57	854.092	0.341388	0.107102	0.169669	NO
C12orf65	NA	771.84	-1.24239	3.81634e-09	2.0862e-08	DN
C12orf66	NA	54.5558	-0.991911	0.0347676	0.0639595	NO
C12orf73	NA	152.235	-0.974877	0.00185127	0.00462074	NO
C12orf75	chromosome 12 open reading frame 75	507.589	-3.27686	4.28721e-40	1.52494e-38	DN
C12orf76	chromosome 12 open reading frame 76	139.206	0.172217	0.59237	0.684319	NO
C14orf1	NA	489.342	-0.114157	0.646069	0.72944	NO
C14orf119	chromosome 14 open reading frame 119	1003.11	0.80686	0.000250499	0.000726773	NO
C14orf142	NA	398.102	0.250162	0.336035	0.438309	NO
C14orf159	NA	529.857	0.251819	0.304996	0.406061	NO
C14orf166	NA	1749.13	-0.729141	0.000313976	0.00089627	NO
C14orf2	NA	7044.16	0.406596	0.0603842	0.103636	NO
C14orf28	chromosome 14 open reading frame 28	28.5493	0.594463	0.345042	0.447376	NO
C14orf79	NA	16.7743	0.850055	0.267931	0.365473	NO
C14orf80	NA	234.138	-1.66903	1.37304e-09	7.89936e-09	DN
C14orf93	chromosome 14 open reading frame 93	63.6417	0.620915	0.146219	0.22156	NO
C15orf27	NA	32.2604	0.0787725	0.888509	0.920702	NO
C15orf39	chromosome 15 open reading frame 39	1306.71	0.848975	8.2267e-05	0.000261039	NO
C15orf40	chromosome 15 open reading frame 40	422.742	0.320533	0.15987	0.239	NO
C15orf41	NA	100.408	-2.14742	1.43635e-08	7.41989e-08	DN
C15orf48	chromosome 15 open reading frame 48	9.36885	-0.163227	0.869845	0.90738	NO
C15orf52	NA	94.5436	3.53877	3.05093e-16	3.11635e-15	UP
C15orf57	NA	1075.76	1.09408	1.97512e-07	9.01511e-07	UP
C15orf61	chromosome 15 open reading frame 61	997.964	-1.13215	3.93571e-08	1.94609e-07	DN
C15orf62	chromosome 15 open reading frame 62	21.6883	0.88287	0.190247	0.276341	NO
C15orf65	NA	79.2445	-0.334341	0.38487	0.489582	NO
C16orf13	NA	815.998	-1.28151	5.02061e-10	3.03421e-09	DN
C16orf45	NA	134.612	2.26927	6.68466e-12	4.78933e-11	UP
C16orf52	NA	387.77	0.468372	0.0440433	0.0785438	NO
C16orf54	chromosome 16 open reading frame 54	573.762	1.27181	5.82534e-06	2.19526e-05	UP
C16orf58	NA	939.786	-0.507091	0.013136	0.027034	NO
C16orf59	NA	119.692	-3.80408	2.54966e-20	3.55211e-19	DN
C16orf62	NA	627.312	0.962208	1.01662e-05	3.69459e-05	NO
C16orf70	NA	183.311	1.42282	7.41438e-07	3.15474e-06	UP
C16orf72	NA	619.84	1.23123	2.79692e-07	1.24995e-06	UP
C16orf74	chromosome 16 open reading frame 74	246.369	-2.35485	5.43019e-16	5.45274e-15	DN
C16orf80	NA	379.373	-1.22803	5.5507e-06	2.09965e-05	DN
C16orf87	chromosome 16 open reading frame 87	398.839	-0.165527	0.487401	0.589506	NO
C16orf91	NA	173.019	-0.324387	0.311071	0.412568	NO
C16orf93	NA	239.554	-0.255605	0.334934	0.43731	NO
C16orf95	chromosome 16 open reading frame 95	13.8212	0.239549	0.779924	0.838367	NO
C16orf98	NA	20.1895	-0.526523	0.451152	0.55497	NO
C17orf103	NA	25.9225	2.51296	0.000492433	0.00136133	UP
C17orf51	NA	20.6373	-2.11608	0.0043484	0.0100396	DN
C17orf53	NA	43.6973	-1.42108	0.00519209	0.0117669	DN
C17orf58	chromosome 17 open reading frame 58	284.978	-0.527135	0.0445042	0.0792467	NO
C17orf59	NA	621.725	0.718869	0.00640803	0.0142069	NO
C17orf62	NA	680.106	0.810592	0.000313513	0.000895339	NO
C17orf67	chromosome 17 open reading frame 67	72.2065	-0.980307	0.0286661	0.0538661	NO
C17orf70	NA	290.965	0.508314	0.0429364	0.0768429	NO
C17orf75	chromosome 17 open reading frame 75	119.062	-0.345135	0.302523	0.403343	NO
C17orf80	chromosome 17 open reading frame 80	218.224	-0.339686	0.212538	0.302665	NO
C17orf85	NA	1215.74	-0.535069	0.00937762	0.0200091	NO
C17orf89	NA	2072.19	-0.238374	0.304334	0.405322	NO
C17orf96	NA	601.409	-1.63882	2.36462e-09	1.3248e-08	DN
C17orf97	chromosome 17 open reading frame 97	15.7962	0.76358	0.325945	0.428057	NO
C17orf99	chromosome 17 open reading frame 99	22.8563	-1.04651	0.115181	0.180523	NO
C18orf21	chromosome 18 open reading frame 21	261.814	-0.374009	0.186233	0.271417	NO
C18orf25	chromosome 18 open reading frame 25	380.592	0.411752	0.0966106	0.155334	NO
C18orf54	chromosome 18 open reading frame 54	179.024	-3.74959	2.81877e-05	9.66542e-05	DN
C18orf56	NA	219.727	-5.13732	7.12096e-37	2.23454e-35	DN
C18orf8	NA	272.471	-0.203397	0.447445	0.551345	NO
C19orf10	NA	4987.98	-0.181269	0.435392	0.539631	NO
C19orf12	chromosome 19 open reading frame 12	475.94	1.55177	2.44922e-11	1.65402e-10	UP
C19orf24	NA	2300.91	0.359696	0.0712351	0.119673	NO
C19orf25	chromosome 19 open reading frame 25	226.813	-0.134486	0.612791	0.701823	NO
C19orf26	NA	34.1808	0.658445	0.234592	0.327912	NO
C19orf35	NA	105.56	3.95092	4.28905e-19	5.49993e-18	UP
C19orf38	chromosome 19 open reading frame 38	523.422	0.760246	0.000682031	0.00184332	NO
C19orf40	NA	205.491	-1.81495	7.47788e-10	4.43509e-09	DN
C19orf43	NA	1362.16	-0.100519	0.603708	0.693838	NO
C19orf44	chromosome 19 open reading frame 44	37.2128	-0.953482	0.162384	0.242148	NO
C19orf47	chromosome 19 open reading frame 47	559.451	0.865683	0.000128952	0.00039404	NO
C19orf48	NA	439.423	-2.05283	2.1745e-14	1.93628e-13	DN
C19orf52	NA	361.335	-0.264173	0.26274	0.359782	NO
C19orf53	chromosome 19 open reading frame 53	2161.44	0.383226	0.0442569	0.0788817	NO
C19orf54	NA	173.782	-1.06285	0.000319425	0.000910232	DN
C19orf55	NA	135.088	-0.511753	0.10714	0.169669	NO
C19orf57	NA	55.4254	-2.14584	2.74308e-05	9.42319e-05	DN
C19orf59	NA	4832.98	2.32969	7.26604e-30	1.66405e-28	UP
C19orf60	NA	1555.2	1.76953	3.31929e-19	4.28163e-18	UP
C19orf66	NA	441.938	2.4731	2.82727e-23	4.76838e-22	UP
C19orf68	NA	138.324	-1.0241	0.00239658	0.00584826	DN
C19orf70	NA	719.001	-0.0688024	0.776509	0.83559	NO
C19orf73	chromosome 19 open reading frame 73	22.624	-0.879653	0.209372	0.299227	NO
C19orf77	NA	423.721	-3.32889	3.93454e-39	1.35519e-37	DN
C19orf81	chromosome 19 open reading frame 81	33.7335	-0.00761931	0.989157	0.993037	NO
C19orf82	NA	51.9551	-0.340265	0.456519	0.56041	NO
C1D	C1D nuclear receptor corepressor	940.058	-0.0203212	0.921709	0.945094	NO
C1DP1	C1D nuclear receptor corepressor pseudogene 1	26.7164	-0.44621	0.463474	0.567028	NO
C1GALT1	core 1 synthase, glycoprotein-N-acetylgalactosamine 3-beta-galactosyltransferase 1	612.081	-0.953574	3.24043e-05	0.000109986	NO
C1GALT1C1	C1GALT1 specific chaperone 1	299.425	0.350157	0.175985	0.258881	NO
C1orf106	NA	176.105	-1.1771	0.00015327	0.000461757	DN
C1orf109	chromosome 1 open reading frame 109	176.591	-1.05229	0.000509808	0.00140461	DN
C1orf112	chromosome 1 open reading frame 112	218.642	-2.80815	3.2052e-21	4.70649e-20	DN
C1orf122	chromosome 1 open reading frame 122	1317.94	1.3767	1.77171e-12	1.33302e-11	UP
C1orf123	NA	460.39	-1.11121	3.15819e-06	1.23417e-05	DN
C1orf131	chromosome 1 open reading frame 131	1438.23	-0.67033	0.000592833	0.00161833	NO
C1orf132	NA	57.0451	-0.988588	0.0624094	0.106565	NO
C1orf145	NA	6.03905	0.283608	0.815603	0.865607	NO
C1orf159	chromosome 1 open reading frame 159	137.184	-0.478455	0.13533	0.207622	NO
C1orf162	chromosome 1 open reading frame 162	470.68	-1.10343	2.23752e-05	7.80143e-05	DN
C1orf174	chromosome 1 open reading frame 174	369.461	-0.692676	0.0216821	0.0420937	NO
C1orf198	chromosome 1 open reading frame 198	439.058	-0.529193	0.0242739	0.0465098	NO
C1orf21	chromosome 1 open reading frame 21	1050.11	0.474704	0.0226326	0.0437049	NO
C1orf213	NA	20.5043	0.455047	0.510889	0.611624	NO
C1orf216	chromosome 1 open reading frame 216	550.526	0.194341	0.449446	0.55334	NO
C1orf226	chromosome 1 open reading frame 226	21.1772	-0.629576	0.380394	0.485023	NO
C1orf228	NA	1452.13	0.191042	0.33475	0.437114	NO
C1orf233	NA	163.405	0.0297668	0.924931	0.947504	NO
C1orf27	NA	606.935	0.497613	0.0223702	0.0432624	NO
C1orf35	chromosome 1 open reading frame 35	703.861	-0.798024	0.00078056	0.00208629	NO
C1orf43	chromosome 1 open reading frame 43	4964.31	0.343114	0.0565332	0.0977593	NO
C1orf50	chromosome 1 open reading frame 50	207.328	0.510378	0.0880406	0.143463	NO
C1orf52	chromosome 1 open reading frame 52	686.419	-0.171819	0.417832	0.52235	NO
C1orf53	chromosome 1 open reading frame 53	71.1332	-0.262451	0.588221	0.680739	NO
C1orf54	chromosome 1 open reading frame 54	30.2113	2.18006	0.000579687	0.00158476	UP
C1orf61	NA	42.1906	-1.04877	0.0512112	0.0898174	NO
C1orf63	NA	1360.97	-0.138992	0.596446	0.687801	NO
C1orf74	chromosome 1 open reading frame 74	68.3483	-0.709787	0.0867011	0.141723	NO
C1orf85	NA	1331.98	2.24768	1.15666e-26	2.28427e-25	UP
C1orf86	NA	403.512	0.219985	0.340076	0.442476	NO
C1QBP	complement C1q binding protein	530.319	-1.88471	3.27703e-09	1.80728e-08	DN
C1QTNF6	C1q and TNF related 6	12.3932	-1.14792	0.201357	0.289547	NO
C1QTNF9B-AS1	NA	19.9265	0.145629	0.835627	0.880694	NO
C1RL	complement C1r subcomponent like	201.188	1.90048	2.28992e-11	1.55045e-10	UP
C1RL-AS1	C1RL antisense RNA 1	40.0543	-0.0270033	0.957595	0.970015	NO
C20orf112	NA	312.542	-1.85166	3.07739e-12	2.27347e-11	DN
C20orf194	NA	269.751	1.62142	1.23276e-08	6.4139e-08	UP
C20orf196	NA	138.519	-0.1154	0.711446	0.782542	NO
C20orf197	NA	41.3714	-1.56258	0.00307799	0.00734823	DN
C20orf24	NA	2248.2	0.579865	0.00565807	0.0127148	NO
C20orf27	NA	1477.08	-1.85137	6.13176e-21	8.80572e-20	DN
C20orf96	chromosome 20 open reading frame 96	340.052	-0.868531	0.000825181	0.00219343	NO
C21orf119	NA	58.1791	-1.23229	0.00531258	0.0120086	DN
C21orf33	NA	2036.83	0.275027	0.201166	0.289337	NO
C21orf58	chromosome 21 open reading frame 58	326.061	-3.70884	5.77195e-25	1.05825e-23	DN
C21orf59	NA	866.119	-1.26627	2.5768e-09	1.4375e-08	DN
C21orf67	NA	36.556	1.50493	0.00755849	0.0164771	UP
C21orf91	chromosome 21 open reading frame 91	282.304	-0.251761	0.322312	0.424438	NO
C22orf29	NA	214.648	-0.611886	0.029174	0.0547101	NO
C22orf34	NA	34.6122	-0.645655	0.242604	0.336839	NO
C22orf39	chromosome 22 open reading frame 39	356.633	-0.604652	0.0117404	0.0244745	NO
C22orf46	NA	51.6466	1.23525	0.0130461	0.0268618	UP
C2CD2	C2 calcium dependent domain containing 2	265.047	-0.904216	0.0015847	0.00400593	NO
C2CD2L	C2CD2 like	340.176	0.682983	0.0283707	0.0534087	NO
C2CD3	C2 domain containing 3 centriole elongation regulator	121.307	-0.126681	0.701625	0.774622	NO
C2CD5	C2 calcium dependent domain containing 5	178.054	-0.100227	0.913753	0.939223	NO
C2orf27A	chromosome 2 open reading frame 27A	100.104	0.217577	0.564649	0.660063	NO
C2orf27B	NA	25.2998	1.60263	0.0121834	0.0252689	UP
C2orf42	chromosome 2 open reading frame 42	48.7812	0.344828	0.465969	0.56928	NO
C2orf43	NA	562.091	-0.936124	9.51595e-05	0.00029904	NO
C2orf44	NA	197.747	-1.42104	1.00539e-06	4.20654e-06	DN
C2orf47	NA	424.745	-0.689412	0.00382291	0.00893542	NO
C2orf49	chromosome 2 open reading frame 49	678.42	-0.278247	0.190331	0.276433	NO
C2orf68	chromosome 2 open reading frame 68	303.286	0.227799	0.353213	0.455797	NO
C2orf69	chromosome 2 open reading frame 69	724.05	-0.827796	0.000394402	0.0011065	NO
C2orf76	chromosome 2 open reading frame 76	62.7372	0.96403	0.0289791	0.0543837	NO
C3	complement C3	1006.09	7.33321	5.82313e-96	1.16946e-93	UP
C3AR1	complement C3a receptor 1	782.835	5.17584	2.40248e-76	3.40891e-74	UP
C3orf17	NA	938.56	-0.162736	0.429779	0.534165	NO
C3orf18	chromosome 3 open reading frame 18	105.867	1.03335	0.00424712	0.00982948	UP
C3orf33	chromosome 3 open reading frame 33	83.6301	-0.303524	0.455662	0.559564	NO
C3orf35	NA	11.6755	0.984106	0.284089	0.383466	NO
C3orf38	chromosome 3 open reading frame 38	424.613	0.312532	0.217652	0.308528	NO
C3orf58	NA	255.977	-0.861521	0.00445762	0.0102463	NO
C3orf62	chromosome 3 open reading frame 62	615.91	1.06921	1.25011e-06	5.17242e-06	UP
C3orf80	chromosome 3 open reading frame 80	132.251	-0.238174	0.449247	0.553148	NO
C4orf21	NA	139.457	-2.45403	3.78508e-13	3.04439e-12	DN
C4orf27	NA	589.34	-1.15942	3.72244e-07	1.63227e-06	DN
C4orf29	NA	261.127	-0.420222	0.104847	0.166708	NO
C4orf3	chromosome 4 open reading frame 3	867.656	0.733181	0.00046013	0.00127853	NO
C4orf32	NA	68.673	-1.56328	0.000209838	0.000618615	DN
C4orf33	chromosome 4 open reading frame 33	122.696	-0.139589	0.736148	0.80288	NO
C4orf36	chromosome 4 open reading frame 36	136.516	0.160962	0.634933	0.720838	NO
C4orf46	chromosome 4 open reading frame 46	340.267	-3.47008	3.94536e-34	1.10284e-32	DN
C4orf48	chromosome 4 open reading frame 48	700.07	1.09718	1.43654e-06	5.87489e-06	UP
C5	complement C5	50.6484	-2.2436	8.20207e-06	3.02714e-05	DN
C5AR1	complement C5a receptor 1	3136.32	8.04294	8.44051e-174	6.48132e-171	UP
C5orf15	chromosome 5 open reading frame 15	903.991	0.382211	0.128285	0.198299	NO
C5orf22	chromosome 5 open reading frame 22	444.998	0.0162362	0.942897	0.959883	NO
C5orf24	chromosome 5 open reading frame 24	552.84	0.707907	0.00313872	0.00747815	NO
C5orf28	NA	110.053	-0.192532	0.597852	0.688883	NO
C5orf30	NA	77.9427	-1.86003	1.69554e-05	5.99825e-05	DN
C5orf34	chromosome 5 open reading frame 34	37.0593	-2.05232	0.000630583	0.00171385	DN
C5orf45	NA	88.1353	-0.913227	0.0486268	0.0857687	NO
C5orf51	NA	366.089	0.530077	0.0509961	0.0894882	NO
C5orf54	NA	14.0865	-0.747404	0.377837	0.482328	NO
C5orf55	NA	113.435	0.318854	0.342833	0.445352	NO
C5orf56	NA	95.8645	-0.0320931	0.929161	0.950258	NO
C6orf1	NA	1050.16	1.2359	1.83196e-09	1.0384e-08	UP
C6orf106	NA	2591.65	0.69821	0.00068911	0.00185976	NO
C6orf120	chromosome 6 open reading frame 120	335.662	0.275927	0.286162	0.385689	NO
C6orf136	chromosome 6 open reading frame 136	28.0685	0.0588112	0.921876	0.945191	NO
C6orf203	NA	518.709	-0.701032	0.00968473	0.0206205	NO
C6orf211	NA	383.086	0.528597	0.0545948	0.0949355	NO
C6orf223	NA	76.5279	0.0913456	0.81313	0.863889	NO
C6orf226	chromosome 6 open reading frame 226	55.3788	1.06388	0.018708	0.0369463	UP
C6orf47	chromosome 6 open reading frame 47	54.8671	1.73846	0.000183835	0.000546647	UP
C6orf48	NA	480.9	-0.750496	0.00175295	0.00439467	NO
C6orf57	NA	123.413	-0.159444	0.637228	0.722583	NO
C6orf62	chromosome 6 open reading frame 62	2570.17	0.684819	0.000552666	0.00151565	NO
C6orf89	chromosome 6 open reading frame 89	2854.82	0.831577	1.33466e-05	4.77858e-05	NO
C7orf26	NA	429.858	-0.309271	0.18207	0.266229	NO
C7orf31	chromosome 7 open reading frame 31	81.9633	-0.0633881	0.871697	0.908949	NO
C7orf43	NA	103.077	1.94022	1.45587e-07	6.72981e-07	UP
C7orf49	NA	288.794	-0.0427097	0.867473	0.905847	NO
C7orf50	chromosome 7 open reading frame 50	1461.61	-0.791366	3.69575e-05	0.000124005	NO
C7orf55	NA	341.25	-0.774551	0.00183574	0.00458461	NO
C7orf55-LUC7L2	NA	1714.62	-0.886127	1.09655e-05	3.96849e-05	NO
C7orf60	NA	178.236	1.2696	4.77097e-05	0.000156996	UP
C7orf61	NA	16.0238	-0.926357	0.240717	0.334681	NO
C7orf73	NA	1723.9	0.7948	3.51691e-05	0.000118507	NO
C8B	complement C8 beta chain	12.3079	-0.429861	0.631288	0.717468	NO
C8G	complement C8 gamma chain	55.0381	0.0869839	0.852953	0.894288	NO
C8orf33	chromosome 8 open reading frame 33	1803.93	-1.25323	1.67091e-10	1.05296e-09	DN
C8orf37	NA	42.9655	-2.45914	8.68726e-06	3.19897e-05	DN
C8orf44	chromosome 8 putative open reading frame 44	104.793	-0.0276025	0.937531	0.955912	NO
C8orf58	chromosome 8 open reading frame 58	179.919	1.42434	3.4799e-05	0.000117412	UP
C8orf59	NA	1936.21	-0.53433	0.014651	0.0297801	NO
C8orf76	chromosome 8 open reading frame 76	327.032	-0.028322	0.908842	0.935549	NO
C8orf82	chromosome 8 open reading frame 82	424.718	0.750498	0.00151193	0.00383351	NO
C9orf114	NA	1447.37	-0.647667	0.00178495	0.00446375	NO
C9orf116	NA	49.4948	-1.71258	0.000634093	0.00172196	DN
C9orf139	NA	34.6218	-0.448563	0.430865	0.535001	NO
C9orf142	NA	377.845	-1.16212	9.24233e-07	3.88065e-06	DN
C9orf156	NA	225.402	0.422233	0.174809	0.257639	NO
C9orf16	NA	371.78	2.30718	1.00122e-18	1.25431e-17	UP
C9orf169	NA	14.7518	0.456613	0.574982	0.669097	NO
C9orf3	NA	32.3955	-0.128178	0.82796	0.874661	NO
C9orf37	NA	23.9576	-1.55643	0.020206	0.0395931	DN
C9orf40	chromosome 9 open reading frame 40	396.269	-2.84944	3.92979e-30	9.14428e-29	DN
C9orf41	NA	416.298	-1.22953	6.18203e-07	2.65549e-06	DN
C9orf64	NA	155.656	0.0346604	0.917249	0.942001	NO
C9orf66	NA	32.206	0.0849313	0.884436	0.918126	NO
C9orf69	NA	1446.97	0.278509	0.213502	0.303799	NO
C9orf72	C9orf72-SMCR8 complex subunit	361.982	1.47157	2.09515e-07	9.51969e-07	UP
C9orf78	chromosome 9 open reading frame 78	3028.72	-0.441492	0.024552	0.0469757	NO
C9orf85	chromosome 9 open reading frame 85	245.812	-0.526797	0.0436455	0.077909	NO
C9orf89	NA	1903.9	2.43991	1.95634e-32	5.06708e-31	UP
C9orf9	NA	56.8122	-0.16724	0.700274	0.774037	NO
C9orf91	NA	236.688	0.0660747	0.804454	0.856936	NO
CA11	carbonic anhydrase 11	203.602	0.954453	0.000732331	0.00196786	NO
CA13	carbonic anhydrase 13	17.4966	0.297921	0.710587	0.781994	NO
CA5B	carbonic anhydrase 5B	201.498	-0.784012	0.00742542	0.0162174	NO
CA5BP1	carbonic anhydrase 5B pseudogene 1	390.66	-0.509852	0.0295198	0.0552871	NO
CAAP1	caspase activity and apoptosis inhibitor 1	391.273	-0.133364	0.588228	0.680739	NO
CAB39	calcium binding protein 39	1336.44	1.41478	3.70395e-10	2.26364e-09	UP
CAB39L	calcium binding protein 39 like	372.087	0.629368	0.0121977	0.0252906	NO
CABIN1	calcineurin binding protein 1	939.804	-0.273614	0.208639	0.298408	NO
CABLES1	Cdk5 and Abl enzyme substrate 1	256.76	-0.805016	0.00879038	0.0188671	NO
CABLES2	Cdk5 and Abl enzyme substrate 2	342.545	-0.319214	0.226323	0.318432	NO
CACFD1	calcium channel flower domain containing 1	72.3467	2.18222	5.30394e-07	2.29492e-06	UP
CACHD1	cache domain containing 1	16.7367	-1.73907	0.0285718	0.0537259	NO
CACNA1A	calcium voltage-gated channel subunit alpha1 A	179.339	1.5712	1.15201e-07	5.39587e-07	UP
CACNA1C-AS2	CACNA1C antisense RNA 2	12.6275	-0.377061	0.670201	0.74994	NO
CACNA2D3	calcium voltage-gated channel auxiliary subunit alpha2delta 3	18.9629	-1.9668	0.00979378	0.0208221	DN
CACNA2D4	calcium voltage-gated channel auxiliary subunit alpha2delta 4	803.384	2.31569	9.07043e-20	1.21317e-18	UP
CACNB3	calcium voltage-gated channel auxiliary subunit beta 3	213.969	0.0222337	0.936547	0.955057	NO
CACNB4	calcium voltage-gated channel auxiliary subunit beta 4	96.6997	-1.52984	6.40211e-05	0.000206916	DN
CACTIN	cactin, spliceosome C complex subunit	200.881	-0.815152	0.00467963	0.0107134	NO
CACUL1	CDK2 associated cullin domain 1	2292.68	0.497617	0.0134832	0.0276746	NO
CACYBP	calcyclin binding protein	5274.63	-1.19298	1.01745e-10	6.55243e-10	DN
CACYBPP2	calcyclin binding protein pseudogene 2	106.435	-0.49164	0.184856	0.269712	NO
CAD	carbamoyl-phosphate synthetase 2, aspartate transcarbamylase, and dihydroorotase	923.045	-2.02783	1.22615e-21	1.86552e-20	DN
CADM1	cell adhesion molecule 1	1460.2	7.71376	1.75572e-121	5.87672e-119	UP
CAHM	colon adenocarcinoma hypermethylated	16.3575	0.63817	0.408882	0.513769	NO
CALCOCO1	calcium binding and coiled-coil domain 1	120.274	3.27331	1.6647e-18	2.05981e-17	UP
CALCOCO2	calcium binding and coiled-coil domain 2	1499.22	0.251699	0.194565	0.281548	NO
CALHM2	calcium homeostasis modulator family member 2	356.392	2.1952	1.48104e-15	1.4353e-14	UP
CALM1	calmodulin 1	13999.8	1.52986	2.10678e-15	2.01184e-14	UP
CALM2	calmodulin 2	8675.71	-0.0577788	0.789309	0.845531	NO
CALM2P2	calmodulin 2 pseudogene 2	194.107	0.198903	0.490015	0.592118	NO
CALM3	calmodulin 3	13436.1	1.10909	1.00697e-07	4.7558e-07	UP
CALML4	calmodulin like 4	53.7285	0.194669	0.663533	0.744138	NO
CALR	calreticulin	27312	-0.0393196	0.824685	0.872185	NO
CALU	calumenin	4561.02	0.228936	0.217611	0.308502	NO
CAMK1	calcium/calmodulin dependent protein kinase I	4693.03	3.2663	5.61948e-58	4.50041e-56	UP
CAMK1D	calcium/calmodulin dependent protein kinase ID	742.273	-0.280529	0.175475	0.258393	NO
CAMK2D	calcium/calmodulin dependent protein kinase II delta	158.223	0.815156	0.0135303	0.0277625	NO
CAMK2G	calcium/calmodulin dependent protein kinase II gamma	423.496	-0.350964	0.177752	0.261244	NO
CAMK2N1	calcium/calmodulin dependent protein kinase II inhibitor 1	419.871	0.00147983	0.994915	0.996365	NO
CAMK2N2	calcium/calmodulin dependent protein kinase II inhibitor 2	111.827	-0.693034	0.0415121	0.0746489	NO
CAMKK1	calcium/calmodulin dependent protein kinase kinase 1	124.243	0.177344	0.596072	0.687561	NO
CAMKK2	calcium/calmodulin dependent protein kinase kinase 2	1054.35	-0.480285	0.0167693	0.0335283	NO
CAMKMT	calmodulin-lysine N-methyltransferase	137.941	-0.281722	0.389675	0.494009	NO
CAMKV	CaM kinase like vesicle associated	51.584	-1.65449	0.00209945	0.00518762	DN
CAMLG	calcium modulating ligand	1353.37	-0.267105	0.202157	0.290538	NO
CAMP	cathelicidin antimicrobial peptide	18.0035	-0.884245	0.25239	0.347982	NO
CAMSAP1	calmodulin regulated spectrin associated protein 1	403.307	-0.13911	0.551842	0.649103	NO
CAMSAP2	calmodulin regulated spectrin associated protein family member 2	828.963	1.57308	5.50019e-09	2.96937e-08	UP
CAMTA1	calmodulin binding transcription activator 1	831.785	-0.411483	0.0720694	0.120816	NO
CAMTA2	calmodulin binding transcription activator 2	375.561	1.44397	2.12868e-08	1.08124e-07	UP
CAND1	cullin associated and neddylation dissociated 1	1104.23	-0.99697	5.34293e-07	2.30873e-06	NO
CANT1	calcium activated nucleotidase 1	349.063	0.583234	0.0183376	0.0363885	NO
CANX	calnexin	14266.1	0.0863669	0.635067	0.720884	NO
CAP1	cyclase associated actin cytoskeleton regulatory protein 1	12261.7	1.49931	7.44571e-15	6.88359e-14	UP
CAPG	capping actin protein, gelsolin like	15964	1.84603	7.52668e-20	1.01606e-18	UP
CAPN1	calpain 1	1178.8	1.76464	4.0853e-18	4.84813e-17	UP
CAPN10	calpain 10	92.8451	0.0295659	0.934922	0.953847	NO
CAPN10-AS1	NA	14.9151	0.977905	0.238126	0.331643	NO
CAPN15	calpain 15	545.943	-0.192424	0.391677	0.495874	NO
CAPN2	calpain 2	2040.2	1.90717	3.89508e-23	6.5021e-22	UP
CAPN5	calpain 5	24.8854	1.6375	0.0156432	0.031528	UP
CAPN7	calpain 7	756.907	0.2072	0.364738	0.468032	NO
CAPNS1	calpain small subunit 1	6911.22	1.31686	7.00453e-11	4.56729e-10	UP
CAPRIN1	cell cycle associated protein 1	3104.11	-0.498494	0.00807468	0.0175007	NO
CAPRIN2	caprin family member 2	172.257	0.514159	0.0949822	0.153074	NO
CAPS	calcyphosine	34.0289	2.80855	3.8714e-06	1.4974e-05	UP
CAPZA1	capping actin protein of muscle Z-line subunit alpha 1	8471.09	0.513497	0.00460987	0.0105648	NO
CAPZA2	capping actin protein of muscle Z-line subunit alpha 2	1424.01	1.20588	2.9903e-09	1.65404e-08	UP
CAPZB	capping actin protein of muscle Z-line subunit beta	11401.1	0.576854	0.00662888	0.0146394	NO
CARD16	caspase recruitment domain family member 16	148.584	2.63821	6.86163e-13	5.40239e-12	UP
CARD6	caspase recruitment domain family member 6	357.686	2.48528	3.29139e-21	4.82763e-20	UP
CARD8	caspase recruitment domain family member 8	1278.38	0.51727	0.0119681	0.0248896	NO
CARD9	caspase recruitment domain family member 9	226.846	-0.263598	0.338541	0.440789	NO
CARF	calcium responsive transcription factor	30.3921	-1.04141	0.0745863	0.124544	NO
CARHSP1	calcium regulated heat stable protein 1	576.997	0.0240107	0.916624	0.941581	NO
CARM1	coactivator associated arginine methyltransferase 1	1405.59	-0.459703	0.0247662	0.0473419	NO
CARS	NA	2135.16	0.213202	0.26519	0.362415	NO
CARS2	cysteinyl-tRNA synthetase 2, mitochondrial	1777.03	-0.238675	0.257426	0.353544	NO
CASC3	CASC3 exon junction complex subunit	1436.97	-0.0897467	0.649597	0.732346	NO
CASC4	NA	1267.14	0.728162	0.00094648	0.0024865	NO
CASC5	NA	1519.03	-3.07497	1.53253e-51	9.2192e-50	DN
CASC7	NA	1044.07	0.127133	0.572168	0.666716	NO
CASD1	CAS1 domain containing 1	172.942	0.210393	0.47145	0.574579	NO
CASK	calcium/calmodulin dependent serine protein kinase	463.121	2.00805	2.09706e-14	1.87243e-13	UP
CASP1	caspase 1	366.392	1.09773	1.7446e-05	6.16015e-05	UP
CASP10	caspase 10	173.727	1.10429	0.000202486	0.000598563	UP
CASP2	caspase 2	1244.12	-0.879119	0.000392347	0.00110097	NO
CASP3	caspase 3	441.539	-0.215928	0.363976	0.46733	NO
CASP4	caspase 4	1155.52	1.81664	7.20394e-17	7.73424e-16	UP
CASP6	caspase 6	475.891	-0.346246	0.135811	0.208181	NO
CASP7	caspase 7	205.162	0.482926	0.0962916	0.154882	NO
CASP8	caspase 8	465.262	0.713199	0.0103967	0.021968	NO
CASP8AP2	caspase 8 associated protein 2	1174.89	-1.29776	7.48855e-10	4.4394e-09	DN
CASP9	caspase 9	209.947	1.05076	0.00177257	0.00443802	UP
CAST	calpastatin	1973.14	1.14194	6.07686e-09	3.25779e-08	UP
CASZ1	castor zinc finger 1	212.863	0.194677	0.476574	0.579346	NO
CAT	catalase	3261.46	-1.55093	2.79693e-12	2.07803e-11	DN
CATSPER1	cation channel sperm associated 1	11.3865	0.910309	0.319442	0.421255	NO
CATSPER2	cation channel sperm associated 2	63.5828	0.0397693	0.92776	0.949137	NO
CATSPER2P1	cation channel sperm associated 2 pseudogene 1	38.8985	0.263455	0.615847	0.704457	NO
CBFA2T2	CBFA2/RUNX1 partner transcriptional co-repressor 2	309.101	0.0119765	0.963049	0.97364	NO
CBFA2T3	CBFA2/RUNX1 partner transcriptional co-repressor 3	265.984	-0.314743	0.236142	0.32962	NO
CBFB	core-binding factor subunit beta	1474.4	-0.369281	0.06047	0.103742	NO
CBL	Cbl proto-oncogene	1919.18	0.782033	0.000141205	0.000428574	NO
CBLB	Cbl proto-oncogene B	113.68	1.02994	0.00531659	0.0120136	UP
CBLL1	Cbl proto-oncogene like 1	401.156	-0.447067	0.0571081	0.0986489	NO
CBR1	carbonyl reductase 1	573.837	-0.211567	0.328314	0.430475	NO
CBR4	carbonyl reductase 4	358.676	-0.283541	0.244162	0.338534	NO
CBS	cystathionine beta-synthase	234.026	-2.87289	9.24272e-20	1.23117e-18	DN
CBWD1	NA	1282.49	-0.346863	0.089203	0.145067	NO
CBWD2	NA	1198.98	-0.459964	0.0201285	0.0394768	NO
CBWD3	NA	683.557	-0.469008	0.0298911	0.0558543	NO
CBWD5	NA	658.749	-0.410659	0.0572531	0.0988601	NO
CBWD6	NA	632.91	-0.44559	0.0418138	0.0751118	NO
CBWD7	NA	147.921	-0.30705	0.350821	0.453427	NO
CBX1	chromobox 1	960.701	-1.24642	6.38055e-08	3.07577e-07	DN
CBX2	chromobox 2	372.214	-2.08952	4.82292e-14	4.18606e-13	DN
CBX3	chromobox 3	22096.4	-0.590279	0.00076556	0.00204913	NO
CBX4	chromobox 4	2021.47	-0.0117483	0.952247	0.966236	NO
CBX5	chromobox 5	2046.04	-1.55869	5.27695e-16	5.30295e-15	DN
CBX6	chromobox 6	4224.33	-0.292455	0.168028	0.249396	NO
CBX7	chromobox 7	176.977	0.60551	0.0343267	0.0632642	NO
CBX8	chromobox 8	181.378	-0.135992	0.646717	0.729791	NO
CBY1	chibby family member 1, beta catenin antagonist	149.981	0.57357	0.116951	0.183033	NO
CC2D1A	coiled-coil and C2 domain containing 1A	278.093	0.969956	0.000147579	0.000446121	NO
CC2D1B	coiled-coil and C2 domain containing 1B	225.155	1.65468	2.81272e-06	1.10828e-05	UP
CCAR1	cell division cycle and apoptosis regulator 1	6553.93	-0.462891	0.0171687	0.0342743	NO
CCAR2	cell cycle and apoptosis regulator 2	322.353	-0.566658	0.0846994	0.139025	NO
CCBL1	NA	52.7798	-2.06049	2.35608e-05	8.18858e-05	DN
CCBL2	NA	358.536	-0.300637	0.230873	0.323719	NO
CCDC101	NA	290.285	-0.376854	0.135807	0.208181	NO
CCDC102B	coiled-coil domain containing 102B	101.677	1.79438	5.26777e-07	2.28002e-06	UP
CCDC104	NA	445.028	-0.317603	0.162764	0.242631	NO
CCDC106	coiled-coil domain containing 106	180.491	0.889333	0.00217401	0.00535262	NO
CCDC107	coiled-coil domain containing 107	353.762	1.99822	4.5928e-12	3.35316e-11	UP
CCDC109B	NA	395.886	0.391914	0.0961684	0.154718	NO
CCDC11	NA	18.9981	0.554432	0.453855	0.557611	NO
CCDC112	coiled-coil domain containing 112	525.457	-0.854068	0.000490645	0.00135725	NO
CCDC113	coiled-coil domain containing 113	25.4209	-0.513985	0.415713	0.520348	NO
CCDC115	coiled-coil domain containing 115	706.419	0.163395	0.441612	0.54573	NO
CCDC117	coiled-coil domain containing 117	665.533	-0.654593	0.00818551	0.0177115	NO
CCDC12	coiled-coil domain containing 12	956.374	-0.617233	0.00708963	0.0155569	NO
CCDC121	coiled-coil domain containing 121	42.0653	-0.866212	0.0901352	0.146346	NO
CCDC122	coiled-coil domain containing 122	58.9954	0.409785	0.396053	0.500056	NO
CCDC124	coiled-coil domain containing 124	413.599	-0.412354	0.073843	0.123425	NO
CCDC125	coiled-coil domain containing 125	324.144	-0.397133	0.103292	0.164577	NO
CCDC126	coiled-coil domain containing 126	73.1292	0.637694	0.149998	0.226523	NO
CCDC127	coiled-coil domain containing 127	300.95	0.404886	0.134235	0.206225	NO
CCDC13	coiled-coil domain containing 13	19.7962	0.932621	0.187379	0.272875	NO
CCDC130	NA	617.438	1.19155	4.25013e-06	1.63372e-05	UP
CCDC132	NA	288.542	0.638199	0.0116647	0.0243438	NO
CCDC134	coiled-coil domain containing 134	47.5951	-0.205167	0.666911	0.747155	NO
CCDC136	coiled-coil domain containing 136	554.747	-2.22576	1.94416e-18	2.38749e-17	DN
CCDC137	coiled-coil domain containing 137	833.856	-0.860763	0.000111864	0.000347355	NO
CCDC138	coiled-coil domain containing 138	276.923	-2.58942	1.27072e-21	1.92883e-20	DN
CCDC14	coiled-coil domain containing 14	656.761	-1.15154	6.40089e-08	3.08443e-07	DN
CCDC142	coiled-coil domain containing 142	114.18	0.420702	0.223809	0.315508	NO
CCDC144A	coiled-coil domain containing 144A	214.785	-0.770148	0.0121725	0.0252503	NO
CCDC144B	NA	550.372	-0.545704	0.0144425	0.0294123	NO
CCDC144CP	coiled-coil domain containing 144C, pseudogene	102.385	-0.175867	0.622655	0.71044	NO
CCDC146	coiled-coil domain containing 146	120.614	1.09781	0.0009096	0.00239829	UP
CCDC147	NA	64.0132	1.65672	0.000116753	0.000360561	UP
CCDC149	coiled-coil domain containing 149	14.4866	0.410634	0.609747	0.699257	NO
CCDC15	coiled-coil domain containing 15	201.89	-2.59261	2.72849e-16	2.79794e-15	DN
CCDC150	coiled-coil domain containing 150	203.057	-2.28945	4.52948e-15	4.24464e-14	DN
CCDC154	coiled-coil domain containing 154	24.2817	-0.0694602	0.912726	0.938611	NO
CCDC157	coiled-coil domain containing 157	10.7472	-0.681456	0.469623	0.572673	NO
CCDC159	coiled-coil domain containing 159	34.1024	1.85381	0.00236004	0.00576387	UP
CCDC162P	coiled-coil domain containing 162, pseudogene	41.1479	1.91444	0.000305434	0.000875141	UP
CCDC163P	NA	16.1302	-0.0220683	0.976992	0.984686	NO
CCDC167	coiled-coil domain containing 167	972.649	0.293864	0.182285	0.266467	NO
CCDC171	coiled-coil domain containing 171	66.5395	-1.56093	0.000564372	0.00154516	DN
CCDC174	coiled-coil domain containing 174	1249.75	0.774341	0.000213334	0.000628069	NO
CCDC176	NA	26.7543	0.0375259	0.952928	0.966777	NO
CCDC18	coiled-coil domain containing 18	1125.26	-0.848177	4.20588e-05	0.000139775	NO
CCDC19	NA	25.314	1.33934	0.0422901	0.0758838	NO
CCDC22	coiled-coil domain containing 22	525.825	0.784478	0.000344737	0.000976486	NO
CCDC23	NA	433.387	-0.216609	0.397861	0.501902	NO
CCDC24	coiled-coil domain containing 24	36.9092	0.172559	0.749572	0.814459	NO
CCDC25	coiled-coil domain containing 25	2464.6	-0.190578	0.301932	0.402679	NO
CCDC26	CCDC26 long non-coding RNA	41.8593	-1.63544	0.00216096	0.0053245	DN
CCDC28A	coiled-coil domain containing 28A	817.358	1.20898	4.27414e-06	1.64102e-05	UP
CCDC28B	coiled-coil domain containing 28B	600.976	-1.43985	2.68896e-09	1.49433e-08	DN
CCDC30	coiled-coil domain containing 30	160.192	1.60792	4.75377e-06	1.81079e-05	UP
CCDC41	NA	543.915	-1.63143	3.47932e-13	2.81756e-12	DN
CCDC43	coiled-coil domain containing 43	975.298	-0.171915	0.393064	0.497235	NO
CCDC47	coiled-coil domain containing 47	1070.77	0.227146	0.250201	0.345256	NO
CCDC51	coiled-coil domain containing 51	238.476	-1.16257	1.38737e-05	4.96048e-05	DN
CCDC53	NA	192.541	0.79968	0.00596717	0.0133405	NO
CCDC57	coiled-coil domain containing 57	192.406	0.436258	0.148408	0.224513	NO
CCDC58	NA	914.799	-1.44804	2.14625e-11	1.46075e-10	DN
CCDC59	coiled-coil domain containing 59	2391.66	-0.700843	0.00441782	0.0101729	NO
CCDC6	coiled-coil domain containing 6	1132.55	-0.672862	0.000736907	0.00197893	NO
CCDC61	coiled-coil domain containing 61	69.8447	-0.0339339	0.932847	0.952773	NO
CCDC62	coiled-coil domain containing 62	19.8841	-0.561644	0.43719	0.541365	NO
CCDC64	NA	128.925	-0.965	0.00590924	0.0132224	NO
CCDC66	coiled-coil domain containing 66	1262.63	-0.74941	0.000826414	0.00219626	NO
CCDC69	coiled-coil domain containing 69	611.68	1.81351	2.40553e-16	2.47649e-15	UP
CCDC7	coiled-coil domain containing 7	66.0526	0.879382	0.0329275	0.0609247	NO
CCDC71	coiled-coil domain containing 71	359.737	-0.195773	0.453232	0.557108	NO
CCDC71L	coiled-coil domain containing 71 like	612.145	2.31012	1.36478e-19	1.80139e-18	UP
CCDC74A	coiled-coil domain containing 74A	80.7106	-0.77328	0.0499695	0.0878403	NO
CCDC74B	coiled-coil domain containing 74B	39.8865	-0.700311	0.17554	0.258459	NO
CCDC77	coiled-coil domain containing 77	320.865	-0.863779	0.00256799	0.00623792	NO
CCDC82	coiled-coil domain containing 82	825.64	1.011	3.32074e-05	0.000112478	UP
CCDC84	NA	325.636	0.5085	0.0418546	0.0751747	NO
CCDC85B	coiled-coil domain containing 85B	75.2315	-2.49593	1.12677e-08	5.90006e-08	DN
CCDC85C	coiled-coil domain containing 85C	89.2883	-0.748357	0.0526352	0.0919197	NO
CCDC86	coiled-coil domain containing 86	733.485	-1.72762	2.48447e-09	1.39015e-08	DN
CCDC88A	coiled-coil domain containing 88A	9778.49	0.524504	0.00481284	0.0109861	NO
CCDC88B	coiled-coil domain containing 88B	306.579	1.81541	8.04459e-13	6.29203e-12	UP
CCDC88C	coiled-coil domain containing 88C	694.59	0.0355854	0.871126	0.908498	NO
CCDC9	coiled-coil domain containing 9	256.246	0.658603	0.0181191	0.0360011	NO
CCDC90B	coiled-coil domain containing 90B	586.135	0.164563	0.474279	0.577057	NO
CCDC91	coiled-coil domain containing 91	1164.04	0.506907	0.0164555	0.0329615	NO
CCDC92	coiled-coil domain containing 92	1328.35	1.67943	4.64535e-16	4.6899e-15	UP
CCDC93	coiled-coil domain containing 93	1254.57	0.409795	0.0371835	0.0678018	NO
CCDC94	NA	188.271	0.0276936	0.929629	0.950527	NO
CCDC96	coiled-coil domain containing 96	21.4705	0.374401	0.580059	0.673254	NO
CCDC97	coiled-coil domain containing 97	334	0.866962	0.00045159	0.00125667	NO
CCHCR1	coiled-coil alpha-helical rod protein 1	20.27	-0.453337	0.510774	0.611559	NO
CCL1	C-C motif chemokine ligand 1	310.748	5.70586	4.4981e-48	2.30267e-46	UP
CCL2	C-C motif chemokine ligand 2	11643.1	5.09089	1.28174e-07	5.97138e-07	UP
CCL20	C-C motif chemokine ligand 20	55.7457	2.79015	2.70599e-06	1.06913e-05	UP
CCL23	C-C motif chemokine ligand 23	270.905	0.856224	0.00136525	0.0034952	NO
CCL26	C-C motif chemokine ligand 26	54.2745	3.83007	7.45572e-12	5.30103e-11	UP
CCL3	C-C motif chemokine ligand 3	3177.23	6.2595	1.92398e-142	8.66057e-140	UP
CCL4	C-C motif chemokine ligand 4	104.628	2.84519	5.28009e-14	4.57071e-13	UP
CCL5	C-C motif chemokine ligand 5	3439.94	1.03246	5.44994e-08	2.65065e-07	UP
CCL7	C-C motif chemokine ligand 7	2730.4	8.96363	4.62057e-121	1.50792e-118	UP
CCM2	CCM2 scaffold protein	1014.94	1.94113	9.12968e-20	1.2186e-18	UP
CCNA1	cyclin A1	621.268	-2.70754	1.59557e-32	4.14911e-31	DN
CCNA2	cyclin A2	1125.25	-3.81876	1.349e-67	1.57231e-65	DN
CCNB1	cyclin B1	1613.06	-3.33574	8.80932e-62	8.27316e-60	DN
CCNB1IP1	cyclin B1 interacting protein 1	269.363	-1.9373	5.10774e-12	3.70425e-11	DN
CCNB2	cyclin B2	1861.2	-2.13627	2.26095e-28	4.78355e-27	DN
CCNB3	cyclin B3	12.7815	-0.403344	0.641182	0.72525	NO
CCNC	cyclin C	1110.78	0.023601	0.907443	0.934678	NO
CCND1	cyclin D1	51.5158	2.26093	1.58907e-05	5.63996e-05	UP
CCND2	cyclin D2	710.243	-4.07706	1.07573e-51	6.50122e-50	DN
CCND3	cyclin D3	4262.79	1.27259	6.89725e-07	2.94719e-06	UP
CCNDBP1	cyclin D1 binding protein 1	777.632	1.10113	2.67795e-07	1.20048e-06	UP
CCNE1	cyclin E1	206.848	-1.74891	2.33052e-09	1.30682e-08	DN
CCNE2	cyclin E2	242.41	-2.47324	1.14231e-17	1.3092e-16	DN
CCNF	cyclin F	1064.22	-2.22335	6.0803e-19	7.74363e-18	DN
CCNG1	cyclin G1	782.177	-0.55869	0.0346313	0.0637446	NO
CCNG2	cyclin G2	179.746	0.52017	0.144249	0.219007	NO
CCNH	cyclin H	458.972	-1.43809	3.10973e-08	1.55534e-07	DN
CCNI	cyclin I	7447.88	-0.151588	0.408278	0.513107	NO
CCNJ	cyclin J	307.26	-1.04276	4.56162e-05	0.0001506	DN
CCNK	cyclin K	988.841	-0.275064	0.19004	0.276103	NO
CCNL1	cyclin L1	1278.6	0.176889	0.442667	0.546644	NO
CCNL2	cyclin L2	1729.55	0.167856	0.375988	0.480391	NO
CCNO	cyclin O	35.112	-0.920726	0.0943824	0.15222	NO
CCNT1	cyclin T1	643.144	-0.510784	0.021327	0.0414826	NO
CCNT2	cyclin T2	496.421	0.38801	0.114677	0.179946	NO
CCNY	cyclin Y	1359.55	-0.169762	0.378508	0.482995	NO
CCNYL1	cyclin Y like 1	408.859	0.595164	0.0191043	0.0376776	NO
CCP110	centriolar coiled-coil protein 110	936.88	-2.31044	3.23597e-23	5.4296e-22	DN
CCPG1	cell cycle progression 1	1416.32	0.533886	0.0171721	0.034276	NO
CCR1	C-C motif chemokine receptor 1	2857.63	4.54164	2.50483e-109	6.81209e-107	UP
CCR10	C-C motif chemokine receptor 10	13.7146	0.249974	0.761996	0.824732	NO
CCRL2	C-C motif chemokine receptor like 2	365.097	3.83472	3.48752e-44	1.51249e-42	UP
CCRN4L	NA	29.2742	-2.29748	0.00108639	0.00282731	DN
CCS	copper chaperone for superoxide dismutase	341.295	1.50496	1.66345e-09	9.49067e-09	UP
CCSAP	centriole, cilia and spindle associated protein	599.055	-1.48154	1.25584e-08	6.53136e-08	DN
CCSER2	coiled-coil serine rich protein 2	426.856	1.24188	1.0488e-07	4.94083e-07	UP
CCT2	chaperonin containing TCP1 subunit 2	3571.25	-1.27157	1.91045e-10	1.1944e-09	DN
CCT3	chaperonin containing TCP1 subunit 3	6609.92	-0.68133	0.000220926	0.000648521	NO
CCT4	chaperonin containing TCP1 subunit 4	6967.15	-1.09575	1.06466e-08	5.59278e-08	DN
CCT5	chaperonin containing TCP1 subunit 5	7358.96	-1.055	1.55358e-08	7.9878e-08	DN
CCT6A	chaperonin containing TCP1 subunit 6A	8412.68	-1.00256	2.8046e-08	1.40758e-07	DN
CCT6B	chaperonin containing TCP1 subunit 6B	64.7954	0.415226	0.347336	0.449814	NO
CCT6P1	chaperonin containing TCP1 subunit 6 pseudogene 1	23.1785	-1.58114	0.0204629	0.0400303	DN
CCT6P3	chaperonin containing TCP1 subunit 6 pseudogene 3	114.991	-0.729585	0.0345657	0.0636419	NO
CCT7	chaperonin containing TCP1 subunit 7	4954.24	-0.838676	3.02252e-06	1.18522e-05	NO
CCT8	chaperonin containing TCP1 subunit 8	8093.88	-0.877162	1.03056e-05	3.74317e-05	NO
CCZ1	CCZ1 homolog, vacuolar protein trafficking and biogenesis associated	1390.75	-0.169709	0.478719	0.581374	NO
CCZ1B	CCZ1 homolog B, vacuolar protein trafficking and biogenesis associated	1292.19	-0.248759	0.323969	0.42602	NO
CD101	CD101 molecule	304.357	4.59494	2.67816e-46	1.29484e-44	UP
CD109	CD109 molecule	279.222	4.15624	6.03862e-36	1.84178e-34	UP
CD151	CD151 molecule (Raph blood group)	1901.34	1.32393	1.06031e-10	6.81837e-10	UP
CD163L1	CD163 molecule like 1	137.796	0.754707	0.019626	0.0385899	NO
CD164	CD164 molecule	3777.45	2.08435	8.80554e-22	1.35073e-20	UP
CD180	CD180 molecule	346.469	3.99329	1.63946e-44	7.23023e-43	UP
CD19	CD19 molecule	69.4545	-1.15502	0.00507035	0.011507	DN
CD1D	CD1d molecule	38.7257	0.029376	0.955344	0.968776	NO
CD22	CD22 molecule	168.874	4.29228	5.70586e-30	1.31366e-28	UP
CD244	CD244 molecule	229.711	1.41499	2.75373e-07	1.23318e-06	UP
CD27-AS1	CD27 antisense RNA 1	123.925	0.601445	0.0934232	0.150859	NO
CD276	CD276 molecule	1194.3	3.45322	2.10055e-54	1.42075e-52	UP
CD2AP	CD2 associated protein	774.529	0.454269	0.0386561	0.0701831	NO
CD2BP2	CD2 cytoplasmic tail binding protein 2	1253.33	0.385427	0.0687258	0.115955	NO
CD300A	CD300a molecule	403.321	3.47092	2.60397e-35	7.65592e-34	UP
CD300C	CD300c molecule	586.135	2.79455	2.94763e-25	5.47346e-24	UP
CD300LB	CD300 molecule like family member b	109.911	3.95794	1.20065e-18	1.49841e-17	UP
CD300LF	CD300 molecule like family member f	782.076	0.554531	0.0230291	0.044346	NO
CD302	CD302 molecule	61.0454	-1.96516	3.31853e-05	0.000112432	DN
CD320	CD320 molecule	385.354	-2.38128	4.65e-21	6.72961e-20	DN
CD33	CD33 molecule	1112.68	0.282995	0.214435	0.304895	NO
CD36	CD36 molecule	5534.79	4.23237	8.20499e-109	2.18588e-106	UP
CD37	CD37 molecule	3441.14	1.23224	2.92618e-10	1.80351e-09	UP
CD38	CD38 molecule	264.967	-4.90746	3.37082e-37	1.07324e-35	DN
CD3EAP	NA	1845.59	-2.82017	1.84726e-43	7.70421e-42	DN
CD4	CD4 molecule	1131.04	0.770129	0.000258423	0.00074816	NO
CD44	CD44 molecule (Indian blood group)	4551.87	1.98382	1.33335e-26	2.61737e-25	UP
CD46	CD46 molecule	1309.04	0.837344	3.50708e-05	0.000118237	NO
CD47	CD47 molecule	2278.03	0.330003	0.105572	0.167697	NO
CD48	CD48 molecule	109.708	1.90322	1.31786e-06	5.43378e-06	UP
CD52	CD52 molecule	9384.82	8.54521	4.40221e-290	1.14933e-286	UP
CD53	CD53 molecule	935.823	2.82814	1.54936e-27	3.1751e-26	UP
CD55	CD55 molecule (Cromer blood group)	847.999	1.45145	1.6916e-12	1.2779e-11	UP
CD58	CD58 molecule	566.956	1.77301	1.41919e-14	1.28743e-13	UP
CD63	CD63 molecule	49788.5	3.07277	8.19345e-52	5.02147e-50	UP
CD68	CD68 molecule	428.904	3.57245	1.729e-45	7.91944e-44	UP
CD69	CD69 molecule	141.08	0.14344	0.659246	0.740347	NO
CD70	CD70 molecule	258.96	-3.06627	3.65352e-24	6.47125e-23	DN
CD74	CD74 molecule	241.702	-0.217692	0.407521	0.512396	NO
CD79A	CD79a molecule	36.1751	0.428768	0.439343	0.543671	NO
CD81	CD81 molecule	38.5025	2.14468	0.000103713	0.000323659	UP
CD82	CD82 molecule	4832.03	3.13644	7.55762e-55	5.24772e-53	UP
CD83	CD83 molecule	1127.92	2.30973	1.36647e-24	2.47062e-23	UP
CD84	CD84 molecule	369.965	2.9066	7.52108e-31	1.79817e-29	UP
CD9	CD9 molecule	53.4687	-0.946974	0.0877345	0.143175	NO
CD93	CD93 molecule	14387.2	0.89128	1.23492e-05	4.44341e-05	NO
CD97	NA	2131.7	0.909476	6.17073e-06	2.31806e-05	NO
CD99	CD99 molecule (Xg blood group)	1449.47	0.811299	7.29471e-05	0.000234026	NO
CD99L2	CD99 molecule like 2	1195.56	1.09488	1.99213e-07	9.08368e-07	UP
CD99P1	CD99 molecule pseudogene 1	16.8811	-0.428397	0.575788	0.669645	NO
CDA	cytidine deaminase	2437.81	2.02614	2.90707e-23	4.89663e-22	UP
CDADC1	cytidine and dCMP deaminase domain containing 1	364.053	-0.956241	8.22316e-05	0.000261039	NO
CDAN1	codanin 1	192.826	-1.58258	1.26218e-06	5.21407e-06	DN
CDC123	cell division cycle 123	2535.09	-0.0537463	0.775191	0.834648	NO
CDC14A	cell division cycle 14A	29.4332	-1.55686	0.013598	0.0278794	DN
CDC14B	cell division cycle 14B	20.7078	1.56455	0.0263479	0.0499709	UP
CDC16	cell division cycle 16	1466.13	0.130625	0.511132	0.611803	NO
CDC20	cell division cycle 20	1880.13	-3.55539	2.3758e-66	2.50111e-64	DN
CDC23	cell division cycle 23	463.943	-0.523025	0.030634	0.0571443	NO
CDC25A	cell division cycle 25A	1021.55	-3.47366	3.65772e-39	1.26317e-37	DN
CDC25B	cell division cycle 25B	1092.57	-2.48651	3.09778e-25	5.74409e-24	DN
CDC25C	cell division cycle 25C	102.628	-2.58804	1.81359e-11	1.24276e-10	DN
CDC26	cell division cycle 26	210.79	0.0210083	0.950525	0.965642	NO
CDC27	cell division cycle 27	2936.9	-0.0296728	0.884068	0.917906	NO
CDC34	cell division cycle 34, ubiqiutin conjugating enzyme	1221.85	-0.0795723	0.723392	0.792078	NO
CDC37	cell division cycle 37, HSP90 cochaperone	9171.15	0.938561	9.52423e-06	3.48554e-05	NO
CDC37L1	cell division cycle 37 like 1, HSP90 cochaperone	236.528	1.09225	8.53728e-05	0.000270237	UP
CDC40	cell division cycle 40	1125.66	-0.103011	0.601038	0.691623	NO
CDC42	cell division cycle 42	9096.26	0.802869	3.8873e-05	0.000130048	NO
CDC42BPB	CDC42 binding protein kinase beta	306.588	1.84367	4.33682e-13	3.47531e-12	UP
CDC42EP2	CDC42 effector protein 2	34.219	-0.0918985	0.874634	0.910775	NO
CDC42EP3	CDC42 effector protein 3	2586.34	1.01714	2.38843e-05	8.2966e-05	UP
CDC42EP4	CDC42 effector protein 4	114.666	-0.211401	0.575193	0.669273	NO
CDC42P6	CDC42 pseudogene 6	40.8784	0.635502	0.254031	0.350023	NO
CDC42SE1	CDC42 small effector 1	3240.63	1.47115	4.16451e-13	3.34133e-12	UP
CDC42SE2	CDC42 small effector 2	165.404	-0.41576	0.172093	0.254244	NO
CDC45	cell division cycle 45	309.049	-3.86441	3.98913e-39	1.37037e-37	DN
CDC5L	cell division cycle 5 like	3587.88	-0.0358041	0.847712	0.890412	NO
CDC6	cell division cycle 6	617.957	-3.23053	5.77596e-26	1.10394e-24	DN
CDC7	cell division cycle 7	156.73	-3.68374	4.86913e-24	8.57781e-23	DN
CDC73	cell division cycle 73	2038.56	0.64785	0.00123714	0.00318974	NO
CDCA2	cell division cycle associated 2	1186.37	-3.58381	3.63638e-64	3.65148e-62	DN
CDCA3	cell division cycle associated 3	561.801	-3.64338	5.61297e-45	2.5093e-43	DN
CDCA4	cell division cycle associated 4	1008.49	-1.60133	9.81658e-13	7.61412e-12	DN
CDCA5	cell division cycle associated 5	356.297	-3.57539	2.10443e-38	7.15395e-37	DN
CDCA7	cell division cycle associated 7	814.185	-5.02372	1.07107e-79	1.57099e-77	DN
CDCA7L	cell division cycle associated 7 like	1964.74	-3.1909	7.8766e-60	7.04254e-58	DN
CDCA8	cell division cycle associated 8	2107.69	-3.31276	5.96732e-50	3.40163e-48	DN
CDH24	cadherin 24	32.0306	0.557285	0.324463	0.426583	NO
CDIP1	cell death inducing p53 target 1	311.565	-0.69048	0.00664535	0.0146672	NO
CDIPT	CDP-diacylglycerol--inositol 3-phosphatidyltransferase	1407.61	1.65077	2.01608e-13	1.66464e-12	UP
CDK1	cyclin dependent kinase 1	1558.73	-3.2453	2.99976e-53	1.96778e-51	DN
CDK10	cyclin dependent kinase 10	404.711	-1.08742	5.81455e-05	0.000189285	DN
CDK11B	cyclin dependent kinase 11B	714.965	-0.0397761	0.864128	0.903523	NO
CDK12	cyclin dependent kinase 12	1830.77	-0.588244	0.00228922	0.00561086	NO
CDK13	cyclin dependent kinase 13	1011.58	-0.0469876	0.819991	0.868704	NO
CDK14	cyclin dependent kinase 14	482.071	-0.967394	7.34287e-05	0.000235455	NO
CDK16	cyclin dependent kinase 16	1200.41	0.187103	0.345809	0.448014	NO
CDK17	cyclin dependent kinase 17	266.054	0.536507	0.0817464	0.134754	NO
CDK18	cyclin dependent kinase 18	74.6539	1.15966	0.0034108	0.00805878	UP
CDK19	cyclin dependent kinase 19	903.897	0.578275	0.00927163	0.0198121	NO
CDK2	cyclin dependent kinase 2	1556.02	-1.58762	2.96891e-13	2.41923e-12	DN
CDK20	cyclin dependent kinase 20	48.2506	0.729264	0.12348	0.191792	NO
CDK2AP2	cyclin dependent kinase 2 associated protein 2	1478.33	0.794482	6.09927e-05	0.000197813	NO
CDK4	cyclin dependent kinase 4	2436.57	-1.31173	2.82374e-11	1.90006e-10	DN
CDK5	cyclin dependent kinase 5	559.582	0.961999	1.00213e-05	3.65108e-05	NO
CDK5R1	cyclin dependent kinase 5 regulatory subunit 1	245.622	-2.18139	6.05739e-14	5.20561e-13	DN
CDK5RAP1	CDK5 regulatory subunit associated protein 1	512.524	-0.69035	0.00240462	0.00586507	NO
CDK5RAP2	CDK5 regulatory subunit associated protein 2	1780.87	0.131407	0.495096	0.596914	NO
CDK5RAP3	CDK5 regulatory subunit associated protein 3	690.562	0.353984	0.12512	0.193957	NO
CDK6	cyclin dependent kinase 6	5173.97	-2.57879	2.20054e-39	7.68071e-38	DN
CDK7	cyclin dependent kinase 7	253.409	-0.0722026	0.81541	0.865582	NO
CDK8	cyclin dependent kinase 8	251.516	-0.905901	0.000910782	0.00239995	NO
CDK9	cyclin dependent kinase 9	108.303	0.662073	0.076394	0.12707	NO
CDKAL1	CDK5 regulatory subunit associated protein 1 like 1	329.396	-0.561055	0.0475107	0.0840616	NO
CDKL1	cyclin dependent kinase like 1	65.1258	-2.16359	3.26796e-06	1.27449e-05	DN
CDKL5	cyclin dependent kinase like 5	44.6037	0.297542	0.558237	0.654561	NO
CDKN1A	cyclin dependent kinase inhibitor 1A	4576.75	6.73097	4.57259e-146	2.21076e-143	UP
CDKN1B	cyclin dependent kinase inhibitor 1B	769.828	-0.843995	0.000150008	0.000452346	NO
CDKN1C	cyclin dependent kinase inhibitor 1C	128.959	0.0171754	0.958045	0.970084	NO
CDKN2A	cyclin dependent kinase inhibitor 2A	1602.19	-0.0781403	0.764678	0.826871	NO
CDKN2AIP	CDKN2A interacting protein	604.101	-0.061429	0.780633	0.838991	NO
CDKN2AIPNL	CDKN2A interacting protein N-terminal like	240.527	-0.692397	0.0107123	0.022562	NO
CDKN2B	cyclin dependent kinase inhibitor 2B	285.411	4.56124	3.47583e-44	1.51245e-42	UP
CDKN2B-AS1	CDKN2B antisense RNA 1	11.5144	0.729302	0.421099	0.52578	NO
CDKN2C	cyclin dependent kinase inhibitor 2C	399.056	-2.44205	4.39188e-16	4.44775e-15	DN
CDKN2D	cyclin dependent kinase inhibitor 2D	553.874	-0.0683137	0.804546	0.856936	NO
CDKN3	cyclin dependent kinase inhibitor 3	761.528	-3.58027	5.05557e-47	2.49983e-45	DN
CDON	cell adhesion associated, oncogene regulated	41.4877	-1.31495	0.0133852	0.0274864	DN
CDPF1	cysteine rich DPF motif domain containing 1	31.1783	-0.541524	0.33977	0.442165	NO
CDR2	cerebellar degeneration related protein 2	231.557	-1.55677	1.14859e-08	6.00707e-08	DN
CDR2L	cerebellar degeneration related protein 2 like	217.832	-0.542011	0.0812109	0.134024	NO
CDS1	CDP-diacylglycerol synthase 1	13.8876	-0.469276	0.593118	0.68494	NO
CDS2	CDP-diacylglycerol synthase 2	642.373	0.400768	0.0582561	0.100375	NO
CDT1	chromatin licensing and DNA replication factor 1	897.821	-3.93269	6.85627e-67	7.45848e-65	DN
CDV3	CDV3 homolog	6629.41	0.237541	0.211535	0.30156	NO
CDYL	chromodomain Y like	1062.32	0.27382	0.170148	0.252056	NO
CDYL2	chromodomain Y like 2	585.789	0.433169	0.0442193	0.0788396	NO
CEACAM21	CEA cell adhesion molecule 21	29.0561	-0.09378	0.87439	0.910666	NO
CEACAM4	CEA cell adhesion molecule 4	91.2445	-0.55579	0.126853	0.196457	NO
CEBPA	CCAAT enhancer binding protein alpha	30.7663	-0.667738	0.249644	0.344597	NO
CEBPB	CCAAT enhancer binding protein beta	3292.17	2.04896	5.2772e-20	7.2286e-19	UP
CEBPE	CCAAT enhancer binding protein epsilon	803.38	2.19574	1.25793e-20	1.78489e-19	UP
CEBPG	CCAAT enhancer binding protein gamma	993.804	-0.852899	5.85149e-05	0.00019044	NO
CEBPZ	CCAAT enhancer binding protein zeta	5290.86	-1.49347	1.81969e-13	1.50725e-12	DN
CECR1	NA	647.688	0.621443	0.00883301	0.0189492	NO
CECR5	NA	576.323	-0.601442	0.0186211	0.0368024	NO
CECR6	NA	96.1057	0.207057	0.611751	0.700939	NO
CECR7	cat eye syndrome chromosome region, candidate 7	61.0515	-0.796983	0.0707067	0.118929	NO
CELA1	chymotrypsin like elastase 1	23.8527	1.87269	0.00514336	0.0116646	UP
CELF1	CUGBP Elav-like family member 1	2339.98	-0.431488	0.0279447	0.0527305	NO
CELF2	CUGBP Elav-like family member 2	7298.75	-0.467461	0.0183712	0.0364133	NO
CELSR2	cadherin EGF LAG seven-pass G-type receptor 2	88.5448	-0.0554464	0.892037	0.92308	NO
CELSR3	cadherin EGF LAG seven-pass G-type receptor 3	52.9751	1.0293	0.028673	0.0538713	NO
CENPA	centromere protein A	446.938	-3.77811	3.36387e-45	1.5142e-43	DN
CENPB	centromere protein B	3102.6	-0.280494	0.124193	0.192727	NO
CENPBD1	NA	339.822	0.620632	0.0138703	0.0283842	NO
CENPC	centromere protein C	534.736	-1.10026	1.00883e-05	3.67343e-05	DN
CENPE	centromere protein E	2766.36	-3.1022	2.35535e-55	1.64421e-53	DN
CENPF	centromere protein F	11110.7	-3.15246	1.13287e-68	1.35674e-66	DN
CENPH	centromere protein H	408.648	-3.5047	2.47076e-39	8.60086e-38	DN
CENPI	centromere protein I	186.835	-2.7454	1.86107e-15	1.79031e-14	DN
CENPJ	centromere protein J	1428	-1.63388	1.88929e-16	1.96517e-15	DN
CENPK	centromere protein K	377.691	-3.12226	2.16331e-30	5.08827e-29	DN
CENPL	centromere protein L	225.798	-1.79441	2.92283e-10	1.8023e-09	DN
CENPM	centromere protein M	340.632	-3.99419	1.16778e-35	3.49636e-34	DN
CENPN	centromere protein N	172.379	-2.34141	6.37198e-14	5.45799e-13	DN
CENPO	centromere protein O	315.46	-2.45786	7.86161e-21	1.12405e-19	DN
CENPP	centromere protein P	250.755	-2.99991	1.64605e-24	2.96789e-23	DN
CENPQ	centromere protein Q	855.575	-2.09682	1.85029e-20	2.60838e-19	DN
CENPT	centromere protein T	146.631	-0.477609	0.121035	0.188543	NO
CENPV	centromere protein V	780.269	-1.59386	5.33138e-14	4.61205e-13	DN
[truncated: 11,057 more rows]
