# Supplementary material for: Elevated pre-mRNA 3′ end processing activity in cancer cells renders vulnerability to inhibition of cleavage and polyadenylation
Source: Nat Commun. 2023 Aug 1;14:4480. doi: 10.1038/s41467-023-39793-8 (PMC10394034; doi:10.1038/s41467-023-39793-8)
Supplement: Supplementary file 4 — Source Data [file 41467_2023_39793_MOESM4_ESM.zip › Source Data Files/Fig7.xlsx]

## Sheet: Fig. 7d
gene_symbol	pPASratio	dPASratio	RED	pval_gene	change
AARS1	-0.982949	-1.31139	-0.32844	0.452374	NO
AARS2	-1.03811	-0.420092	0.618018	0.305156	NO
AASDHPPT	-0.0651456	-1.06498	-0.999838	0.0423798	shortened
ABCB10	-1.89638	-1.33751	0.558864	0.344364	NO
ABCC1	1.12244	0.0502277	-1.07222	0.223439	NO
ABCD3	-0.679806	-1.6683	-0.988495	0.228265	NO
ABCD4	-0.0121161	0.960241	0.972358	0.226019	NO
ABCE1	-1.68721	-1.95849	-0.271276	0.575329	NO
ABCF2	-1.13375	-1.36292	-0.229169	0.644643	NO
ABCF3	0.587088	-0.271225	-0.858313	0.150787	NO
ABHD11	0.162871	0.382714	0.219842	0.721121	NO
ABHD13	0.537953	-0.416925	-0.954878	0.128376	NO
ABHD15	-0.0565101	-0.44734	-0.39083	0.438905	NO
ABHD18	0.126464	-0.342559	-0.469023	0.519233	NO
ABHD2	2.36277	2.24543	-0.117336	0.771943	NO
ABI1	0.696545	1.0586	0.362055	0.496321	NO
ABL2	1.80042	1.59377	-0.206645	0.542768	NO
ACAD9	-0.158822	-0.699536	-0.540715	0.209271	NO
ACADSB	0.509771	0.0928114	-0.41696	0.385129	NO
ACAP2	1.54762	0.0739367	-1.47369	0.00633089	shortened
ACAP3	0.407079	0.928927	0.521848	0.499998	NO
ACAT2	-0.746833	-0.37092	0.375912	0.187825	NO
ACBD6	-0.973822	-0.69311	0.280711	0.667027	NO
ACER3	1.26922	1.55143	0.282212	0.412911	NO
ACLY	0.156631	-1.09487	-1.2515	0.000438138	shortened
ACO1	0.0620538	0.173998	0.111944	0.790607	NO
ACO2	1.06235	1.1605	0.09815	0.777368	NO
ACOX1	1.8426	1.4586	-0.384004	0.336744	NO
ACOX3	-0.209503	-0.128062	0.0814407	0.804546	NO
ACP1	-0.378424	-0.62414	-0.245717	0.539424	NO
ACP3	1.38275	1.55713	0.17439	0.783455	NO
ACSL3	-0.939654	-0.941102	-0.00144833	0.972345	NO
ACSL5	1.84138	0.0323746	-1.809	1.69937e-06	shortened
ACTN1	0.75722	0.528356	-0.228864	0.44885	NO
ACTN4	0.375274	0.291159	-0.0841156	0.931259	NO
ACTR2	0.534284	0.745652	0.211368	0.62867	NO
ACTR3	0.636875	0.271905	-0.36497	0.180234	NO
ACTR3B	-0.388448	-1.3659	-0.977453	0.208496	NO
ACTR5	-0.57006	-1.01136	-0.441303	0.752141	NO
ACTR8	0.132172	-0.0487541	-0.180926	0.701218	NO
ACVR1B	1.18246	2.0885	0.906038	0.173768	NO
ACVR2B	0.600167	0.550871	-0.0492954	0.955528	NO
ACYP2	2.02176	1.31061	-0.711145	0.304387	NO
ADAL	-0.121963	0.113243	0.235205	0.74183	NO
ADAM10	1.08275	0.56187	-0.520876	0.189888	NO
ADAM17	1.54663	1.75279	0.206162	0.497246	NO
ADAM9	3.04429	2.67204	-0.372252	0.588214	NO
ADAT1	-0.437821	-0.90608	-0.468259	0.341367	NO
ADAT2	-2.4763	-2.01161	0.464697	0.472203	NO
ADCY1	1.07779	-0.643103	-1.72089	0.0314129	shortened
ADCY7	1.12516	1.22799	0.102826	0.879467	NO
ADD3	1.27502	1.42758	0.152567	0.865136	NO
ADGRE2	2.71385	2.65081	-0.0630443	0.807163	NO
ADGRL1	-2.19502	-2.8408	-0.645783	0.161984	NO
ADH5	-0.233584	-1.43702	-1.20343	0.0215269	shortened
ADI1	1.0179	0.738172	-0.279725	0.37226	NO
ADK	1.21781	1.11798	-0.0998351	0.741395	NO
ADNP	-1.37503	-1.18599	0.189046	0.702936	NO
ADO	0.649154	1.09669	0.447537	0.297385	NO
ADSS2	-0.036468	-1.11163	-1.07517	0.00939049	shortened
AFF1	-0.178533	-0.652742	-0.474208	0.594251	NO
AFG1L	0.12123	-1.84483	-1.96606	0.110162	NO
AFG3L2	-0.0322876	-0.536391	-0.504103	0.123567	NO
AFTPH	0.659779	0.663035	0.00325606	0.983797	NO
AGA	0.00694986	-0.629674	-0.636624	0.348416	NO
AGFG1	0.959617	0.380174	-0.579443	0.206876	NO
AGGF1	0.497016	-0.307911	-0.804927	0.182887	NO
AGL	1.06623	0.972696	-0.0935327	0.911459	NO
AGO1	0.628545	0.612958	-0.0155869	0.976193	NO
AGO2	0.335684	0.0325482	-0.303136	0.435616	NO
AGO3	0.718583	0.855461	0.136879	0.782943	NO
AGO4	0.435262	-0.0566756	-0.491938	0.294131	NO
AGPAT3	0.308722	0.647579	0.338857	0.417992	NO
AGPAT4	1.40805	1.08632	-0.321724	0.683015	NO
AGPAT5	-2.68967	-3.05704	-0.367377	0.512607	NO
AHCYL1	2.6516	2.55405	-0.097555	0.734341	NO
AHR	1.24623	0.969947	-0.276288	0.691303	NO
AHRR	2.49914	3.64637	1.14723	0.0787319	NO
AIMP1	-0.496268	-1.12815	-0.631883	0.169986	NO
AK3	-0.167734	0.122095	0.289829	0.463445	NO
AKAP1	-1.60838	-1.62166	-0.0132793	0.984581	NO
AKAP13	1.60918	0.875043	-0.734138	0.0868153	NO
AKAP8	-0.347305	-0.683554	-0.336249	0.392766	NO
AKIP1	0.046026	0.413441	0.367415	0.325464	NO
AKIRIN1	0.862533	0.643615	-0.218918	0.524905	NO
AKIRIN2	1.65493	0.33508	-1.31985	0.00424045	shortened
AKNA	2.49129	1.28273	-1.20856	0.0485805	shortened
AKR7A2	0.536237	-0.381695	-0.917931	0.0213745	shortened
ALAD	0.753359	0.273882	-0.479477	0.44464	NO
ALDH16A1	-0.282292	-0.539387	-0.257095	0.46198	NO
ALDH1B1	-2.11738	-2.74749	-0.630113	0.303896	NO
ALDH5A1	-1.34571	-1.77594	-0.430229	0.432266	NO
ALDH9A1	0.487923	0.533164	0.0452416	0.889614	NO
ALG11	0.475023	-0.178565	-0.653588	0.360747	NO
ALKBH1	-1.14993	0.0126101	1.16254	0.22551	NO
ALKBH4	0.0695599	-0.348111	-0.417671	0.420248	NO
ALKBH5	-0.429371	-0.23953	0.189841	0.755912	NO
ALPK1	0.238946	-0.0606009	-0.299547	0.713944	NO
AMD1	-0.396241	-0.506877	-0.110637	0.732984	NO
AMFR	0.762938	0.558846	-0.204092	0.689531	NO
AMMECR1	-1.20578	-1.17567	0.0301175	0.904079	NO
AMMECR1L	0.171743	-0.105409	-0.277152	0.586023	NO
ANAPC16	0.732314	0.383942	-0.348372	0.484025	NO
ANAPC7	-0.778073	-1.65043	-0.872357	0.108112	NO
ANGEL2	0.267055	0.236823	-0.0302317	0.947298	NO
ANKFY1	-0.229151	0.129726	0.358878	0.318962	NO
ANKH	2.10064	1.75597	-0.34467	0.475943	NO
ANKHD1	0.0188571	-0.0881462	-0.107003	0.805767	NO
ANKIB1	0.561235	0.562924	0.00168908	0.936037	NO
ANKLE1	-2.88525	-3.31503	-0.429781	0.44164	NO
ANKLE2	1.15377	-0.0767095	-1.23048	0.00136541	shortened
ANKRD13C	0.0615487	0.153437	0.0918882	0.879095	NO
ANKRD17	-0.731452	-0.659726	0.0717261	0.885521	NO
ANKRD22	-1.77671	-0.866208	0.910505	0.496918	NO
ANKRD33B	-1.20907	-1.28895	-0.0798817	0.846522	NO
ANKRD39	0.0291691	0.249494	0.220325	0.614829	NO
ANKRD40	-0.296505	-0.0737569	0.222748	0.67904	NO
ANKRD49	-0.0644868	0.280681	0.345168	0.543521	NO
ANKRD52	0.759841	-0.0123805	-0.772222	0.110219	NO
ANKRD9	1.12246	1.15374	0.0312853	0.920122	NO
ANKS1A	0.154312	0.13167	-0.0226419	0.868361	NO
ANP32A	-0.956578	-1.85773	-0.901155	0.0325412	shortened
ANP32B	-2.07043	-2.23019	-0.159767	0.565907	NO
ANP32E	-1.82213	-2.2797	-0.457566	0.208111	NO
ANTXR2	1.46072	1.62267	0.16195	0.675232	NO
ANXA4	1.80755	1.34537	-0.46218	0.372106	NO
ANXA7	0.420079	-0.0448027	-0.464882	0.32361	NO
AOAH	0.864441	-0.0529968	-0.917437	0.425561	NO
AP1S2	1.88372	0.863835	-1.01989	0.0390608	shortened
AP1S3	-1.77578	-0.94825	0.827529	0.180638	NO
AP2A2	1.4915	0.664933	-0.826568	0.0949462	NO
AP3M1	0.384054	-0.498912	-0.882967	0.121889	NO
AP3S1	0.275257	-0.20618	-0.481437	0.245598	NO
AP4E1	0.649746	0.662679	0.0129327	0.985612	NO
AP5B1	1.31152	0.771337	-0.540187	0.110563	NO
AP5M1	0.46035	1.06862	0.608266	0.242475	NO
APBB2	-1.21804	-1.18899	0.029053	0.966783	NO
APEX2	-0.586866	-1.25485	-0.667985	0.225249	NO
APH1B	1.93267	0.290993	-1.64168	0.000476341	shortened
APIP	0.336261	-0.486953	-0.823214	0.530874	NO
APOBEC3C	0.166931	0.183538	0.0166079	0.950778	NO
APOBEC3D	1.43136	0.725412	-0.705945	0.426281	NO
APOBR	2.70036	2.71477	0.0144088	0.948699	NO
APOC2	3.28347	2.30954	-0.973927	0.0026218	shortened
APOL2	2.5003	1.39163	-1.10867	0.238614	NO
APOL6	0.642385	1.11509	0.472704	0.399537	NO
APOOL	0.281547	0.181427	-0.100121	0.759236	NO
APP	-0.742848	-1.07563	-0.332781	0.499518	NO
APPBP2	0.706294	0.316252	-0.390043	0.491022	NO
APPL1	-0.505576	-0.418003	0.0875723	0.909684	NO
APTX	-0.109709	-0.262512	-0.152803	0.714436	NO
AQR	-0.0797623	-0.286307	-0.206544	0.644351	NO
ARCN1	0.42463	0.104744	-0.319885	0.510603	NO
ARF1	0.478741	0.192483	-0.286258	0.336674	NO
ARF3	1.76981	1.04717	-0.722649	0.0126018	shortened
ARF4	1.13044	0.57558	-0.554855	0.159404	NO
ARF6	0.30293	-0.0343442	-0.337274	0.3573	NO
ARFGAP3	-0.0416694	-1.26835	-1.22668	0.0259467	shortened
ARFGEF2	0.587905	0.86177	0.273865	0.768838	NO
ARFGEF3	-0.605361	-0.946387	-0.341026	0.702029	NO
ARFIP1	0.920194	0.873607	-0.0465871	0.792334	NO
ARFIP2	0.506195	-0.810158	-1.31635	0.115114	NO
ARFRP1	-0.397583	-0.398133	-0.000550067	0.987228	NO
ARHGAP11A	-2.85095	-3.32636	-0.475409	0.26021	NO
ARHGAP18	3.48232	3.13951	-0.342808	0.605797	NO
ARHGAP32	-1.85105	-1.84822	0.00282994	0.987144	NO
ARHGAP35	0.0457978	0.0871476	0.0413498	0.84884	NO
ARHGEF40	1.00881	1.70445	0.695634	0.245938	NO
ARHGEF9	-1.12943	-0.74699	0.38244	0.765208	NO
ARID1A	-1.01758	-0.862703	0.154875	0.75606	NO
ARID1B	-0.592859	-0.843666	-0.250807	0.448287	NO
ARID2	-0.683656	-1.39384	-0.710183	0.128498	NO
ARID3A	-0.599382	-0.55579	0.0435922	0.90314	NO
ARIH2	-0.355106	-0.530323	-0.175218	0.614701	NO
ARL1	0.0190799	0.184706	0.165626	0.700252	NO
ARL14EP	-0.646045	-0.864516	-0.218471	0.726825	NO
ARL2BP	0.703075	0.964761	0.261686	0.633095	NO
ARL3	0.606583	-0.504769	-1.11135	0.0592837	NO
ARL5A	-0.794882	-1.5785	-0.783613	0.115035	NO
ARL6IP5	1.72465	2.08663	0.361983	0.397546	NO
ARL8A	1.13578	1.56743	0.431652	0.261415	NO
ARL8B	0.419383	0.330151	-0.0892314	0.783361	NO
ARMC10	-0.569823	-1.15521	-0.585383	0.146386	NO
ARMC8	-0.151237	-0.272634	-0.121397	0.993533	NO
ARMH3	0.974865	0.921463	-0.0534027	0.946406	NO
ARNT	0.257664	1.31215	1.05449	0.0114807	lengthened
ARPC1A	0.0316198	0.48748	0.45586	0.323484	NO
ARPC1B	1.32084	1.27899	-0.0418565	0.918148	NO
ARPC2	0.876182	0.834802	-0.04138	0.870702	NO
ARPC5	1.45739	1.20784	-0.249552	0.382942	NO
ARPC5L	-0.0227144	0.729062	0.751777	0.161589	NO
ARPIN-AP3S2	0.443343	0.317999	-0.125344	0.832991	NO
ARPP19	0.0923477	0.0257012	-0.0666465	0.84829	NO
ARRB1	-0.803105	1.59676	2.39986	1.02949e-06	lengthened
ARRDC2	0.264726	1.09355	0.828824	0.361616	NO
ARSB	2.77516	1.56915	-1.20601	0.0688381	NO
ARSD	1.86807	1.82103	-0.0470441	0.908824	NO
ASAP1	0.827347	0.761863	-0.0654841	0.86569	NO
ASB1	1.38509	1.65971	0.274616	0.538287	NO
ASB6	-0.342359	0.506199	0.848558	0.116684	NO
ASB8	0.467263	0.164246	-0.303017	0.431937	NO
ASF1A	-0.96696	-1.2331	-0.266141	0.679239	NO
ASIC1	1.39617	-0.454839	-1.85101	0.00177783	shortened
ASL	1.21108	0.565097	-0.645981	0.37549	NO
ASNSD1	0.10629	-0.288001	-0.394291	0.739216	NO
ASPH	0.319266	0.0174901	-0.301776	0.671084	NO
ASRGL1	-0.28546	-0.654733	-0.369273	0.516993	NO
ASXL1	-0.842742	-1.55672	-0.713975	0.176407	NO
ASXL2	-0.624434	-0.299	0.325434	0.607985	NO
ATAD1	-0.164503	-0.0609945	0.103509	0.858775	NO
ATAD2	-2.76916	-3.60256	-0.833393	0.136826	NO
ATAD2B	-0.429764	-1.22438	-0.794613	0.448904	NO
ATF1	0.237588	0.235332	-0.00225628	0.966707	NO
ATF2	-0.137533	-0.555809	-0.418276	0.438854	NO
ATF6	0.90963	0.847251	-0.0623796	0.981341	NO
ATF7	0.506938	0.326456	-0.180482	0.749359	NO
ATG10	-0.539723	-1.17073	-0.631009	0.425827	NO
ATG12	0.633975	0.481817	-0.152157	0.771117	NO
ATG13	0.716642	0.594982	-0.12166	0.7575	NO
ATG2B	-0.250988	-0.504816	-0.253828	0.819158	NO
ATG4A	0.441483	1.26569	0.824205	0.297587	NO
ATG4B	0.548815	-0.0405398	-0.589355	0.188234	NO
ATG4C	-0.225912	-0.196287	0.0296253	0.965659	NO
ATL3	-0.417013	-0.0400261	0.376987	0.403934	NO
ATM	0.331578	-0.00513867	-0.336716	0.562265	NO
ATMIN	0.42629	0.319677	-0.106613	0.760188	NO
ATP11A	1.14356	1.02984	-0.113726	0.762509	NO
ATP11B	1.42748	0.156386	-1.27109	0.0318642	shortened
ATP13A3	1.16757	0.936447	-0.23112	0.631653	NO
ATP1B1	-1.20423	-0.972037	0.232191	0.688864	NO
ATP1B3	0.434861	0.608078	0.173217	0.573682	NO
ATP2B1	-0.0377533	-0.500596	-0.462842	0.354296	NO
ATP5MJ	0.509117	-0.413364	-0.922481	0.00188787	shortened
ATP5PF	0.190447	-0.183533	-0.373981	0.151588	NO
ATP6AP1L	-0.072752	-0.825045	-0.752293	0.357436	NO
ATP6V0A2	0.323197	-1.72374	-2.04693	0.00722163	shortened
ATP6V1A	1.24125	1.42463	0.183387	0.609137	NO
ATP6V1C1	2.04398	0.837734	-1.20624	0.000929234	shortened
ATP6V1D	1.68175	2.14112	0.459366	0.271084	NO
ATP8B2	-0.33673	-0.181311	0.155419	0.915142	NO
ATP8B4	0.456972	0.275229	-0.181743	0.679543	NO
ATP9A	2.06066	1.87334	-0.187317	0.79805	NO
ATP9B	1.57473	2.33253	0.757799	0.197877	NO
ATPAF1	-0.184585	-0.560294	-0.37571	0.504055	NO
ATPAF2	2.41795	0.622621	-1.79533	0.0264996	shortened
ATPSCKMT	0.0934414	-0.180287	-0.273728	0.708333	NO
ATRN	0.580368	0.338132	-0.242237	0.621336	NO
ATXN3	-0.537855	-0.831334	-0.29348	0.530884	NO
ATXN7L1	-0.0382402	-0.0973025	-0.0590623	0.958998	NO
AUH	0.0548708	0.910095	0.855224	0.423129	NO
AURKA	-1.28409	-1.93379	-0.649696	0.10008	NO
AVEN	-0.58248	0.115205	0.697685	0.386493	NO
AVL9	0.566184	-0.0378752	-0.604059	0.246127	NO
AZI2	-0.00997525	0.246998	0.256973	0.546463	NO
AZIN1	0.0887218	-0.464989	-0.553711	0.161477	NO
B3GALNT2	-0.714415	-0.676925	0.0374899	0.845925	NO
B3GALT6	-1.28365	-1.09831	0.185342	0.696101	NO
B3GNT5	0.0115745	0.460001	0.448427	0.500805	NO
B4GALT5	-0.717563	-0.999579	-0.282016	0.46966	NO
B4GALT7	0.333612	-0.126851	-0.460463	0.297372	NO
BABAM2	0.754144	0.393638	-0.360506	0.386796	NO
BAG2	-1.55365	-2.11854	-0.564887	0.524941	NO
BAG4	1.12656	-0.803134	-1.92969	0.0219485	shortened
BAHCC1	-2.46785	-1.53764	0.930217	0.137889	NO
BAMBI	1.32536	0.914309	-0.411054	0.578025	NO
BANP	-0.0492105	0.0774371	0.126648	0.793717	NO
BARD1	-2.63344	-2.98938	-0.355933	0.625227	NO
BASP1	-0.198084	-0.0878577	0.110226	0.726297	NO
BATF3	-1.63355	-1.47891	0.154642	0.748401	NO
BAZ1B	-1.0548	-1.02749	0.0273081	0.927164	NO
BAZ2A	-0.02075	-0.264849	-0.244099	0.471487	NO
BBIP1	0.56962	0.75284	0.18322	0.74202	NO
BBX	-1.01432	-1.17575	-0.161429	0.679704	NO
BCAS2	-0.525106	-0.186349	0.338757	0.51459	NO
BCAT1	-1.51132	-1.44571	0.0656109	0.863118	NO
BCDIN3D	-0.191144	0.118229	0.309373	0.769984	NO
BCL10	1.26106	0.567417	-0.693646	0.350347	NO
BCL2L13	0.103503	0.267377	0.163874	0.881512	NO
BCL2L2-PABPN1	-0.520776	-0.936106	-0.41533	0.266486	NO
BCL6	3.41514	3.39613	-0.0190051	0.892445	NO
BCL9L	1.41623	0.564355	-0.851876	0.0467704	shortened
BCLAF3	1.59842	-0.371801	-1.97023	0.0415863	shortened
BCORL1	-0.224359	-0.256058	-0.0316983	0.982164	NO
BDH1	-1.28946	-0.933948	0.355508	0.317261	NO
BECN1	0.963476	1.04463	0.0811552	0.835557	NO
BET1L	1.04184	0.0621339	-0.97971	0.073605	NO
BFAR	-0.0157839	-0.254267	-0.238483	0.733875	NO
BHLHE41	0.454356	0.494541	0.0401854	0.947947	NO
BICD2	0.278191	0.447556	0.169365	0.825175	NO
BICRAL	-0.0202018	0.116526	0.136728	0.784286	NO
BID	0.0563414	0.331501	0.27516	0.421432	NO
BIRC5	-2.89288	-2.89089	0.00199436	0.987152	NO
BIRC6	0.438837	-0.193246	-0.632083	0.232931	NO
BLM	-3.24969	-3.74877	-0.499075	0.616739	NO
BLOC1S5	-0.748974	-0.700291	0.0486834	0.897316	NO
BLOC1S6	0.5116	0.04124	-0.47036	0.191759	NO
BMI1	-2.09864	-2.55203	-0.453391	0.188013	NO
BMPR2	1.66708	1.33882	-0.328268	0.534185	NO
BNC2	0.594768	1.82533	1.23056	0.09112	NO
BNIP2	0.130516	-0.520909	-0.651425	0.0290555	shortened
BNIP3	-0.357671	-0.26398	0.0936906	0.793357	NO
BNIP3L	1.42898	1.35202	-0.076959	0.755078	NO
BOD1	-0.540642	-2.22838	-1.68774	0.0328761	shortened
BORCS7	1.47939	1.45564	-0.0237497	0.946503	NO
BORCS8	-0.228511	0.971653	1.20016	0.00750384	lengthened
BPNT1	0.88871	0.430058	-0.458652	0.354594	NO
BPNT2	0.244116	0.297861	0.0537442	0.87512	NO
BPTF	-0.625921	-0.507089	0.118832	0.877021	NO
BRAP	-0.3009	0.936322	1.23722	0.0652446	NO
BRAT1	-0.478015	-0.355067	0.122948	0.767705	NO
BRCA1	-2.92464	-3.21735	-0.292716	0.525112	NO
BRCA2	-2.46977	-2.88478	-0.415016	0.712279	NO
BRCC3	-0.137565	0.387576	0.525141	0.332891	NO
BRD3	-1.34797	-1.08493	0.263043	0.384666	NO
BRD4	-0.310382	-0.277886	0.0324952	0.908893	NO
BRI3BP	-1.0955	-0.880204	0.215298	0.550154	NO
BRIX1	-2.25514	-2.27433	-0.0191934	0.99715	NO
BRK1	0.656607	0.634768	-0.0218384	0.997014	NO
BRPF1	0.533219	0.0345827	-0.498636	0.127522	NO
BRWD3	1.41244	-0.441409	-1.85385	0.0728755	NO
BSDC1	0.956623	1.20417	0.247551	0.616985	NO
BSG	0.0484069	0.875343	0.826936	0.0851932	NO
BTAF1	-0.48953	-0.517477	-0.0279466	0.94519	NO
BTBD1	0.265648	0.4166	0.150952	0.857847	NO
BTBD7	0.535126	-0.0400061	-0.575132	0.216663	NO
BTBD9	1.36486	0.963086	-0.401773	0.569493	NO
BTF3L4	-0.348721	-0.887502	-0.538781	0.271544	NO
BTG1	1.72378	1.62779	-0.0959839	0.752631	NO
BTRC	0.89604	-0.183324	-1.07936	0.0246683	shortened
BUB1	-3.44367	-3.06302	0.380641	0.58727	NO
BUD23	-0.212425	-0.78083	-0.568405	0.198905	NO
BYSL	-1.45803	-1.67694	-0.218914	0.644593	NO
BZW1	0.874812	0.0245914	-0.850221	0.119796	NO
BZW2	-2.13607	-2.13694	-0.000872251	0.961761	NO
C10orf88	1.14213	0.123871	-1.01826	0.17466	NO
C11orf21	0.0926147	0.378135	0.28552	0.848913	NO
C11orf24	-0.555686	0.0977681	0.653454	0.258558	NO
C11orf54	2.04086	1.4917	-0.549165	0.507494	NO
C11orf58	-0.335022	0.389043	0.724066	0.121971	NO
C12orf29	-1.58439	-1.676	-0.0916162	0.82249	NO
C12orf4	1.22829	0.578948	-0.649345	0.419918	NO
C12orf43	-1.08266	-1.07221	0.0104489	0.947339	NO
C12orf73	-0.669362	-1.65352	-0.984161	0.214293	NO
C12orf75	-3.53032	-3.92735	-0.397023	0.596105	NO
C14orf119	0.840701	0.515774	-0.324927	0.358885	NO
C15orf39	1.02069	0.599919	-0.420774	0.22108	NO
C16orf72	3.07237	1.21928	-1.85309	0.000658942	shortened
C16orf87	-0.215291	-0.837377	-0.622087	0.412108	NO
C17orf58	0.495992	-0.741907	-1.2379	0.0324343	shortened
C18orf21	-0.00783442	-0.959524	-0.95169	0.258546	NO
C18orf25	0.75967	0.109321	-0.650348	0.227708	NO
C19orf25	-0.0433037	-0.610854	-0.56755	0.275361	NO
C1GALT1	-1.21432	-0.874477	0.339838	0.479715	NO
C1GALT1C1	-0.054332	0.0720088	0.126341	0.928772	NO
C1QBP	-1.95651	-2.53645	-0.579939	0.154913	NO
C1orf21	1.02136	0.256652	-0.764708	0.150121	NO
C1orf50	0.993927	0.137061	-0.856866	0.132594	NO
C1orf52	-0.137771	0.107098	0.24487	0.60566	NO
C1orf74	-1.04407	-0.747668	0.296398	0.613766	NO
C21orf91	-0.0914339	-0.704833	-0.613399	0.324927	NO
C22orf39	0.0299499	-1.13945	-1.1694	0.0176895	shortened
C2CD2L	0.57317	0.300375	-0.272795	0.689252	NO
C2orf49	0.209866	-0.817959	-1.02782	0.213365	NO
C2orf68	1.46534	-1.31926	-2.7846	2.10399e-06	shortened
C2orf69	-0.777038	-0.8287	-0.0516619	0.936563	NO
C3orf38	0.485758	0.126869	-0.358889	0.460948	NO
C3orf62	1.41169	1.77286	0.361173	0.437661	NO
C3orf80	0.0445968	-0.434214	-0.478811	0.473273	NO
C4orf3	0.891721	1.2129	0.321179	0.456187	NO
C4orf33	-0.147901	0.398595	0.546495	0.588574	NO
C5orf24	0.512468	0.662841	0.150373	0.801784	NO
C5orf51	0.416836	0.235574	-0.181261	0.764008	NO
C6orf120	-0.368675	0.741028	1.1097	0.0823026	NO
C6orf62	0.767305	0.658034	-0.109271	0.756271	NO
C6orf89	0.516762	0.224954	-0.291808	0.359948	NO
C8orf33	-1.47855	-1.24151	0.237042	0.491737	NO
C9orf40	-2.91415	-2.09607	0.81808	0.185627	NO
C9orf78	-0.605437	-0.826191	-0.220753	0.557007	NO
CA5B	-0.467043	-2.10453	-1.63748	0.0392648	shortened
CAAP1	0.0535375	0.122611	0.0690731	0.977528	NO
CAB39	1.47422	1.17857	-0.295648	0.467213	NO
CAB39L	0.543237	0.703547	0.16031	0.848521	NO
CABLES1	-1.05998	-0.69927	0.360712	0.490632	NO
CABLES2	-0.482403	0.0882277	0.570631	0.263242	NO
CACUL1	0.553301	0.358318	-0.194983	0.543099	NO
CACYBP	-1.11099	-1.29699	-0.186001	0.556925	NO
CALCOCO2	-0.0169961	-0.0351339	-0.0181378	0.951193	NO
CALM1	1.6144	1.89398	0.279577	0.33531	NO
CALM3	2.57289	0.424801	-2.14809	1.73464e-09	shortened
CALML4	0.267049	-0.49953	-0.766578	0.222928	NO
CALU	0.226239	0.0942293	-0.132009	0.688024	NO
CAMK1D	-0.135906	-0.386492	-0.250586	0.600571	NO
CAMK2G	-0.250141	-0.348973	-0.0988322	0.986615	NO
CAMK2N1	-0.357523	-0.187316	0.170207	0.763336	NO
CAMKK2	-0.214461	-0.6615	-0.44704	0.277419	NO
CAMSAP1	-0.203681	0.2659	0.46958	0.434454	NO
CAND1	-0.818899	-1.17669	-0.357795	0.42385	NO
CANX	-0.0690728	0.00424965	0.0733224	0.808923	NO
CAP1	1.54733	1.56086	0.0135325	0.978205	NO
CAPN7	0.166015	-0.00848668	-0.174502	0.665964	NO
CAPZA1	0.663197	0.462877	-0.20032	0.462229	NO
CAPZA2	1.64451	0.919972	-0.724537	0.113133	NO
CAPZB	0.504158	0.514077	0.00991973	0.995835	NO
CARHSP1	0.268811	-0.619457	-0.888268	0.0293817	shortened
CARM1	-0.521045	-0.559154	-0.0381083	0.877951	NO
CASD1	0.117708	0.274733	0.157025	0.889711	NO
CASP2	-0.829589	-1.04873	-0.21914	0.589036	NO
CASP6	-0.158135	-0.4554	-0.297266	0.508134	NO
CASP9	1.09578	2.05223	0.956451	0.0995429	NO
CAST	1.04149	0.485668	-0.555824	0.302591	NO
CBFA2T3	0.0895306	0.0496414	-0.0398892	0.97109	NO
CBL	0.913768	0.140647	-0.773121	0.130659	NO
CBLL1	-1.50229	-0.206587	1.29571	0.0559224	NO
CBR1	-0.14608	-0.123064	0.0230165	0.949569	NO
CBR4	-0.305491	0.0374108	0.342902	0.523026	NO
CBX2	-2.60576	-1.81136	0.794408	0.224359	NO
CBX3	-0.490955	-0.708502	-0.217547	0.499364	NO
CBX4	-0.0930427	-0.0915742	0.00146851	0.994496	NO
CBX5	-1.12121	-1.16669	-0.0454814	0.909015	NO
CBX6	-0.480146	-0.269712	0.210434	0.510068	NO
CBX8	-0.0122172	-0.789173	-0.776956	0.203254	NO
CC2D1B	1.67736	1.15623	-0.521136	0.408556	NO
CCAR2	0.153237	-0.718089	-0.871326	0.19132	NO
CCDC115	0.0239368	0.0995276	0.0755908	0.856201	NO
CCDC125	-1.06363	-0.306549	0.757085	0.267399	NO
CCDC127	0.919743	-0.983547	-1.90329	0.0366379	shortened
CCDC174	1.19412	-0.213418	-1.40754	0.10183	NO
CCDC25	-0.0873571	-0.903886	-0.816529	0.0368025	shortened
CCDC43	-0.0579679	-0.279458	-0.22149	0.604174	NO
CCDC47	0.576627	0.066063	-0.510564	0.22334	NO
CCDC59	-0.73538	-1.07353	-0.338149	0.526568	NO
CCDC6	-0.4019	-1.00086	-0.598964	0.378804	NO
CCDC69	1.742	2.10355	0.36155	0.377945	NO
CCDC71	-0.309066	-0.667732	-0.358666	0.656948	NO
CCDC71L	2.20168	2.40924	0.207564	0.617127	NO
CCDC82	1.13556	0.718854	-0.416706	0.629191	NO
CCDC90B	0.034281	0.0883909	0.0541099	0.91174	NO
CCDC92	1.91755	1.50958	-0.407966	0.426208	NO
CCN3	0.276603	-0.463104	-0.739707	0.197563	NO
CCNA2	-3.66646	-3.81882	-0.152365	0.745659	NO
CCNB1	-2.58641	-3.99629	-1.40989	0.003749	shortened
CCND2	-2.94281	-4.62135	-1.67854	0.0347569	shortened
CCNG2	0.054558	-0.755544	-0.810102	0.483424	NO
CCNK	0.610901	-0.361177	-0.972078	0.0241057	shortened
CCNL2	0.201437	-0.128156	-0.329594	0.397155	NO
CCNT1	-0.305196	-0.282237	0.022959	0.972438	NO
CCNT2	1.65976	-0.186046	-1.84581	0.037473	shortened
CCNY	0.688268	-0.924087	-1.61235	5.09169e-05	shortened
CCNYL1	0.91291	0.107117	-0.805792	0.230509	NO
CCP110	-2.10877	-2.72805	-0.619287	0.22298	NO
CCPG1	0.889357	0.905819	0.0164628	0.959664	NO
CCSER2	0.989061	0.889712	-0.0993496	0.82648	NO
CCT4	-0.896652	-1.14971	-0.25306	0.406768	NO
CCT5	-1.11345	-1.42356	-0.310104	0.32159	NO
CCT6A	-1.06053	-0.87409	0.186443	0.591789	NO
CD164	2.44132	1.9029	-0.538423	0.0945373	NO
CD244	0.701261	1.56485	0.863592	0.194984	NO
CD2AP	0.876217	-0.140233	-1.01645	0.0575804	NO
CD2BP2	1.08228	-0.758505	-1.84078	7.88954e-06	shortened
CD300A	2.21047	3.6933	1.48282	0.033512	lengthened
CD36	4.23668	3.62108	-0.615603	0.24229	NO
CD44	1.69082	2.10769	0.416867	0.242322	NO
CD53	2.93526	1.63217	-1.30309	0.0159273	shortened
CD55	1.61384	1.48842	-0.125412	0.803838	NO
CD63	3.08219	2.50746	-0.574721	0.028532	shortened
CD68	2.78616	3.63887	0.852713	0.0457609	lengthened
CD82	3.07275	3.21562	0.142878	0.632753	NO
CD83	3.13047	2.11113	-1.01934	0.0683728	NO
CDAN1	-0.886608	-1.52925	-0.642645	0.221447	NO
CDC25A	-2.78524	-3.6721	-0.886852	0.172907	NO
CDC27	-0.428703	0.30487	0.733573	0.115063	NO
CDC37L1	2.47207	0.846337	-1.62573	0.150627	NO
CDC42	0.556766	0.778204	0.221438	0.508054	NO
CDC42EP3	1.12985	0.956528	-0.173317	0.807298	NO
CDC42SE1	2.13698	1.26334	-0.873637	0.00350347	shortened
CDC73	0.442793	-0.0565884	-0.499382	0.252448	NO
CDCA8	-2.63403	-3.49532	-0.861287	0.151861	NO
CDIP1	-0.662652	-1.86447	-1.20182	0.023384	shortened
CDK1	-3.57521	-3.39646	0.178748	0.703227	NO
CDK12	-0.697608	-0.781521	-0.0839132	0.822025	NO
CDK16	0.238708	-0.0730629	-0.311771	0.324022	NO
CDK6	-2.61323	-2.54468	0.0685534	0.839341	NO
CDK9	1.86853	1.36406	-0.504465	0.191268	NO
CDKN1C	-0.26343	0.720455	0.983884	0.166432	NO
CDKN2A	-0.113379	-0.76742	-0.654041	0.0555394	NO
CDKN2AIP	0.185972	-0.371705	-0.557677	0.309065	NO
CDS2	0.598413	0.568304	-0.0301091	0.982004	NO
CDT1	-4.38949	-3.50844	0.881055	0.136415	NO
CDYL2	0.792479	0.0955898	-0.696889	0.278134	NO
CEBPB	1.87214	1.90556	0.0334217	0.834528	NO
CEBPG	-0.851815	-0.611474	0.240341	0.661652	NO
CEBPZ	-1.49769	-1.22277	0.274926	0.658917	NO
CELF2	-0.540536	-0.270204	0.270332	0.327179	NO
CELF6	4.33507	3.20193	-1.13314	0.172701	NO
CELSR2	0.35838	-0.0506145	-0.408994	0.48044	NO
CENPA	-5.35198	-4.78655	0.565433	0.606317	NO
CENPBD1P	0.459363	0.741273	0.281911	0.643375	NO
CENPL	-1.90575	-1.97551	-0.0697564	0.880767	NO
CENPS	-2.72696	-2.59906	0.127899	0.866713	NO
CENPU	-3.68494	-3.84823	-0.16329	0.864841	NO
CENPV	-1.56758	-1.72189	-0.154314	0.711518	NO
CEP120	0.0949275	-0.690366	-0.785294	0.170872	NO
CEP135	0.357655	-1.13755	-1.4952	0.0517666	NO
CEP350	-0.630421	-0.831538	-0.201116	0.654663	NO
CEP41	-1.98128	-2.46155	-0.480268	0.49411	NO
CEP43	-0.946259	-2.90888	-1.96262	0.0326977	shortened
CEP57	-1.78362	-1.54253	0.241088	0.753373	NO
CEP89	-0.330865	-0.0185084	0.312357	0.818606	NO
CEPT1	-0.839689	-0.749418	0.0902717	0.836363	NO
CERS2	1.61829	0.410108	-1.20818	0.0420249	shortened
CERS6	-0.919045	-2.02035	-1.10131	0.0392543	shortened
CES2	0.542331	0.360244	-0.182088	0.700783	NO
CETN3	-1.28043	-1.53137	-0.250944	0.762887	NO
CFAP298	-1.18775	-1.234	-0.046252	0.989335	NO
CFAP410	-0.275369	-0.400669	-0.1253	0.764171	NO
CFD	1.7596	1.28517	-0.474437	0.211441	NO
CFL1	0.702021	0.477542	-0.224478	0.440162	NO
CFL2	1.25637	0.513196	-0.743173	0.211171	NO
CFLAR	1.91802	2.1487	0.230683	0.643892	NO
CGGBP1	0.261096	-0.764512	-1.02561	0.00931118	shortened
CGRRF1	0.229726	-0.86984	-1.09957	0.176798	NO
CHAF1A	-1.71179	-1.34309	0.368701	0.424735	NO
CHCHD3	-1.34287	-0.772774	0.570091	0.246438	NO
CHCHD4	-0.66478	-0.717062	-0.0522818	0.847033	NO
CHCHD7	-0.65452	-0.922688	-0.268167	0.498985	NO
CHD2	0.853894	0.880807	0.0269129	0.949037	NO
CHD3	-0.075304	-0.0491507	0.0261533	0.882487	NO
CHD6	0.085736	0.155816	0.0700799	0.913256	NO
CHD8	-0.0819737	-3.13364	-3.05167	5.03647e-07	shortened
CHIC2	1.36323	1.10977	-0.253459	0.714935	NO
CHKA	1.26095	0.05751	-1.20344	0.00299202	shortened
CHMP1B	0.982907	1.39665	0.413742	0.373719	NO
CHMP2B	0.9024	0.289245	-0.613155	0.198693	NO
CHMP4B	1.5198	0.681021	-0.838781	0.00612248	shortened
CHMP5	0.819378	1.91864	1.09926	0.319764	NO
CHMP7	0.00283583	0.554347	0.551511	0.498902	NO
CHRNB1	0.718139	-0.0350784	-0.753217	0.18852	NO
CHST11	0.250998	-0.27812	-0.529118	0.127417	NO
CHST12	0.790036	0.483173	-0.306863	0.436225	NO
CHST7	4.07209	2.63644	-1.43565	0.0715993	NO
CHSY1	0.0295992	-0.495099	-0.524698	0.194898	NO
CHTOP	-0.725189	-0.737837	-0.0126474	0.957714	NO
CHURC1	-0.037279	0.887266	0.924545	0.00688771	lengthened
CIAO1	0.397743	1.16146	0.763717	0.0205592	lengthened
CIAPIN1	-0.470875	-1.31621	-0.845332	0.0391102	shortened
CIR1	0.703181	0.703497	0.000316467	0.998428	NO
CISD1	-0.542816	-0.353695	0.189121	0.689991	NO
CISD2	0.487825	0.328563	-0.159262	0.673559	NO
CISH	0.750235	0.314285	-0.435949	0.517893	NO
CKAP2L	-3.02197	-2.45048	0.57149	0.42247	NO
CKAP4	0.188408	-0.176899	-0.365306	0.370254	NO
CLASP1	-0.455603	-0.198374	0.257229	0.575403	NO
CLASP2	0.658087	-0.656747	-1.31483	0.00538445	shortened
CLCC1	0.741413	-0.653203	-1.39462	0.103176	NO
CLCN3	0.363744	0.322939	-0.0408058	0.982974	NO
CLCN7	0.65178	0.126932	-0.524848	0.127383	NO
CLEC12A	-0.496173	-0.904452	-0.40828	0.467676	NO
CLEC16A	0.329585	0.0372607	-0.292324	0.743695	NO
CLEC2B	-0.836239	-1.88721	-1.05097	0.00194194	shortened
CLEC5A	2.11249	2.01088	-0.101607	0.746863	NO
CLHC1	0.135327	0.408655	0.273328	0.710992	NO
CLIC4	-0.0584963	-0.0365815	0.0219147	0.967664	NO
CLINT1	-0.852358	-1.01876	-0.166404	0.712886	NO
CLK3	0.274571	0.683877	0.409306	0.350325	NO
CLK4	0.178481	0.391598	0.213118	0.765341	NO
CLMN	-0.24223	0.961214	1.20344	0.252919	NO
CLN5	2.47325	2.15407	-0.31918	0.577672	NO
CLN8	1.86723	1.91231	0.0450766	0.921107	NO
CLOCK	0.0682794	0.182397	0.114118	0.891984	NO
CLP1	0.301706	-0.152724	-0.45443	0.471286	NO
CLPB	-0.488969	-0.13658	0.35239	0.442494	NO
CLPTM1L	-0.730305	-0.414912	0.315393	0.348168	NO
CLPX	-0.0847086	-0.354917	-0.270209	0.542416	NO
CLSTN1	0.73559	0.486178	-0.249412	0.451497	NO
CMIP	-0.459202	-0.429242	0.0299598	0.912014	NO
CMPK1	0.812704	0.447386	-0.365319	0.471685	NO
CMTM3	1.32913	1.21936	-0.109766	0.763903	NO
CMTM4	1.5047	1.33435	-0.170346	0.612403	NO
CMTR2	0.60597	0.019439	-0.586531	0.643929	NO
CNBP	-0.601565	-0.627924	-0.0263594	0.908815	NO
CNIH1	0.277083	-0.658256	-0.935339	0.0488808	shortened
CNNM3	-1.50122	-1.10259	0.398634	0.501628	NO
CNOT1	-0.60844	-0.303255	0.305184	0.309633	NO
CNOT10	-0.314031	-1.71689	-1.40286	0.00383223	shortened
CNOT2	0.435429	-0.697467	-1.1329	0.0152643	shortened
CNOT3	-0.262753	0.27364	0.536393	0.500218	NO
CNOT6	-0.594407	-0.878076	-0.283669	0.512569	NO
CNOT6L	-0.530549	-1.499	-0.968452	0.134222	NO
CNOT8	-0.194794	-0.434848	-0.240054	0.642068	NO
CNST	-0.369537	-0.507125	-0.137588	0.895227	NO
COA3	0.794245	0.1436	-0.650645	0.134205	NO
COA4	-1.06301	-1.442	-0.378993	0.391205	NO
COA5	-0.44038	-1.02894	-0.588564	0.311658	NO
COA7	-1.08365	-1.33704	-0.253394	0.76643	NO
COA8	0.910873	0.427965	-0.482908	0.231778	NO
COG5	0.28908	-0.37369	-0.662769	0.529246	NO
COG7	0.104735	-0.469342	-0.574077	0.326112	NO
COL27A1	-2.55212	-2.66371	-0.111589	0.883098	NO
COL9A2	1.45047	0.741168	-0.709305	0.206712	NO
COMMD10	0.096705	-0.532459	-0.629164	0.327984	NO
COMMD2	0.437635	-0.124176	-0.561811	0.191146	NO
COMMD5	0.94892	1.06864	0.119718	0.721853	NO
COMMD8	-0.180365	-0.362936	-0.182571	0.724062	NO
COMTD1	-0.19491	-1.51216	-1.31725	0.125904	NO
COPA	0.377842	0.435354	0.0575121	0.87351	NO
COPB1	0.957699	0.622547	-0.335152	0.646122	NO
COPS2	0.0756334	-0.377298	-0.452932	0.21381	NO
COPS3	-0.597129	-0.778146	-0.181017	0.647258	NO
COPS6	-0.21844	0.0955051	0.313945	0.339662	NO
COPS7B	-1.27164	-1.58363	-0.311994	0.624175	NO
COPZ1	1.32295	0.053071	-1.26988	0.000207953	shortened
COQ3	-2.26513	-1.89364	0.371486	0.543262	NO
COQ7	-0.28459	-0.600535	-0.315944	0.614802	NO
CORO1C	2.44271	1.50978	-0.932935	0.00343309	shortened
COX19	0.164145	0.0176201	-0.146525	0.835112	NO
COX20	0.519217	0.47318	-0.0460373	0.832937	NO
CPD	1.64027	0.985526	-0.654744	0.0563724	NO
CPEB4	2.73704	2.44429	-0.292755	0.692995	NO
CPM	1.07724	1.0909	0.013661	0.98751	NO
CPNE3	0.435571	0.441638	0.00606703	0.995602	NO
CPPED1	2.46545	1.74916	-0.716288	0.154868	NO
CPSF2	-0.719817	-0.25224	0.467577	0.246279	NO
CPSF6	-0.372685	-2.43816	-2.06547	0.000106249	shortened
CPSF7	-0.318663	-0.636713	-0.31805	0.512208	NO
CPT2	0.734517	0.397626	-0.336891	0.332463	NO
CRBN	0.0291538	0.0954829	0.0663291	0.864806	NO
CRCP	0.289234	0.0905284	-0.198706	0.777975	NO
CREB1	-0.528579	-0.276311	0.252268	0.813088	NO
CREB3	2.24689	1.22994	-1.01694	0.0880287	NO
CREB3L2	-0.284524	-0.704852	-0.420328	0.197445	NO
CREBBP	0.766633	-0.377828	-1.14446	0.0316859	shortened
CREBL2	2.10174	1.99053	-0.111203	0.842523	NO
CREM	1.94355	1.87224	-0.0713111	0.908725	NO
CRIPT	-0.121349	0.662224	0.783573	0.226037	NO
CRKL	-0.137515	-0.426407	-0.288892	0.608044	NO
CRLS1	-0.442754	-1.06089	-0.618131	0.0626386	NO
CRNDE	0.0884153	-0.140684	-0.229099	0.704315	NO
CRNKL1	0.177731	0.432409	0.254677	0.57592	NO
CRTAP	-0.112447	-0.786146	-0.673698	0.170632	NO
CRYZL1	0.627386	-0.155898	-0.783283	0.337434	NO
CSDE1	0.34157	0.174922	-0.166648	0.5576	NO
CSE1L	-1.6906	-1.99536	-0.304769	0.455175	NO
CSF3R	-0.450022	-0.423064	0.0269584	0.986514	NO
CSK	-0.0772123	0.932896	1.01011	0.0138902	lengthened
CSNK1A1	0.116425	0.640084	0.523659	0.150988	NO
CSNK1G2	0.151754	-0.122005	-0.273759	0.439454	NO
CSNK1G3	0.00433834	-0.678933	-0.683271	0.418757	NO
CSPP1	-1.68322	-0.658275	1.02494	0.36899	NO
CSRNP2	0.977844	1.40993	0.432089	0.971427	NO
CSTF1	-0.29637	-0.330106	-0.0337367	0.943591	NO
CSTF2	-1.0639	-0.890362	0.173536	0.657233	NO
CSTF2T	-1.14511	-0.572477	0.57263	0.287819	NO
CTBS	1.08207	0.889906	-0.192166	0.808564	NO
CTDNEP1	-0.578804	0.0075056	0.586309	0.0334038	lengthened
CTDSP2	1.45832	0.768264	-0.690059	0.111436	NO
CTDSPL	-1.19017	-1.36704	-0.176868	0.707882	NO
CTDSPL2	-1.3371	-1.09384	0.243264	0.603659	NO
CTH	-0.165801	-0.369606	-0.203805	0.989376	NO
CTNNA1	1.39316	1.72583	0.332674	0.495042	NO
CTNNBIP1	0.324666	0.88187	0.557204	0.122388	NO
CTPS1	-2.32735	-2.32194	0.00541076	0.998143	NO
CTSB	4.64449	4.07426	-0.570229	0.0958852	NO
CTSG	-8.19702	-7.85654	0.34048	0.429489	NO
CTSS	2.54936	2.58798	0.0386115	0.903974	NO
CTU1	-0.48233	0.124626	0.606957	0.361305	NO
CUEDC1	2.39303	1.90891	-0.484121	0.204723	NO
CUL1	-0.337003	-1.10785	-0.770852	0.0254058	shortened
CUL2	0.992953	-0.427287	-1.42024	0.102974	NO
CUL3	0.285437	-0.181984	-0.467421	0.318879	NO
CUL4A	-0.76289	-0.891785	-0.128894	0.709466	NO
CUL5	0.139027	-0.193336	-0.332363	0.43838	NO
CWC25	-0.102371	-0.162654	-0.0602828	0.90937	NO
CWF19L1	-0.486905	-0.848534	-0.361629	0.462433	NO
CXXC5	0.923817	1.13999	0.21617	0.549828	NO
CYB561A3	0.00745483	0.351072	0.343617	0.512032	NO
CYB5R3	0.994275	1.06578	0.0715009	0.810614	NO
CYBRD1	0.345445	1.16838	0.822932	0.170623	NO
CYFIP2	-1.80546	-1.76157	0.043889	0.903726	NO
CYHR1	0.837236	0.629029	-0.208207	0.753009	NO
CYLD	2.03413	2.29509	0.260963	0.696919	NO
CYP20A1	0.960653	0.168702	-0.791951	0.169961	NO
CYP4V2	0.323271	0.422333	0.0990624	0.840204	NO
CYRIA	1.92526	1.24779	-0.677474	0.130626	NO
CYTIP	4.37411	3.81742	-0.556688	0.176694	NO
CZIB	-0.913793	-1.1543	-0.240503	0.600134	NO
DAAM1	0.857956	0.81972	-0.0382355	0.829838	NO
DAB2	3.49426	2.82609	-0.668172	0.227999	NO
DAG1	-0.87421	-0.423931	0.450279	0.446749	NO
DAPK2	3.2218	1.24181	-1.97998	0.0107546	shortened
DAPP1	-0.207814	0.0817075	0.289522	0.826452	NO
DARS1	-1.07696	-1.26715	-0.190188	0.546661	NO
DARS2	-0.868713	-1.48915	-0.620438	0.193393	NO
DAZAP1	-0.698033	-1.17947	-0.481437	0.0985298	NO
DBN1	0.904226	1.06807	0.163847	0.813994	NO
DBNL	1.12877	0.732739	-0.396029	0.426004	NO
DBP	-1.25546	-1.89613	-0.64067	0.286696	NO
DBT	0.421688	0.323819	-0.0978693	0.734598	NO
DCAF10	-0.437082	-0.318402	0.11868	0.746629	NO
DCAF11	0.344168	-0.428147	-0.772315	0.147872	NO
DCAF13	-1.68915	-1.84171	-0.152565	0.662281	NO
DCAF5	0.15461	0.447549	0.29294	0.697569	NO
DCBLD2	0.407282	-0.253394	-0.660677	0.265631	NO
DCLRE1B	-0.190161	-1.77869	-1.58852	0.00943969	shortened
DCP1A	0.263076	-0.661935	-0.92501	0.114684	NO
DCTD	0.643884	0.379818	-0.264067	0.647421	NO
DCTN4	0.483454	1.5291	1.04564	0.0192993	lengthened
DCTN5	0.847583	0.434553	-0.413029	0.292628	NO
DCTN6	0.375123	-0.318107	-0.69323	0.351275	NO
DCUN1D1	0.419617	0.147771	-0.271845	0.655573	NO
DCUN1D3	3.29455	3.33151	0.0369606	0.957006	NO
DDA1	0.935887	-0.362448	-1.29834	0.00281731	shortened
DDI2	0.376182	0.555823	0.179642	0.574701	NO
DDOST	-0.462734	0.134283	0.597017	0.10599	NO
DDRGK1	1.28389	0.405283	-0.878602	0.021098	shortened
DDX20	-1.10785	-1.53951	-0.431663	0.442883	NO
DDX27	-0.543741	-0.806273	-0.262532	0.413512	NO
DDX31	-1.90492	-0.863687	1.04123	0.228712	NO
DDX42	-0.370597	-0.516912	-0.146315	0.780043	NO
DDX46	-0.854467	-0.555298	0.29917	0.522763	NO
DDX5	0.79345	-0.573792	-1.36724	5.22895e-05	shortened
DDX51	-0.661795	-1.62943	-0.967636	0.0991532	NO
DECR2	0.634596	-0.086145	-0.720741	0.175321	NO
DEDD	0.434437	0.529573	0.0951367	0.806078	NO
DENND10	1.66327	1.05867	-0.604599	0.462967	NO
DENND11	-0.630209	-0.108349	0.521859	0.656371	NO
DENND1C	1.70045	1.36092	-0.339528	0.347166	NO
DENND3	-0.163798	-0.795512	-0.631714	0.23158	NO
DENND4A	-0.333454	-0.903657	-0.570203	0.312264	NO
DENND4C	1.62265	2.17237	0.549721	0.331052	NO
DENND6B	1.18555	-0.442958	-1.62851	0.0164932	shortened
DENR	-0.452702	-0.622459	-0.169757	0.71275	NO
DERL1	0.635441	0.592243	-0.0431975	0.915025	NO
DERL2	1.0219	-0.794456	-1.81636	0.00314715	shortened
DESI1	0.740036	-0.7181	-1.45814	0.000135766	shortened
DFFA	-0.579962	-0.574964	0.00499748	0.945041	NO
DGAT1	1.08537	0.698791	-0.386579	0.511509	NO
DGAT2	0.949483	1.40113	0.451651	0.230984	NO
DGKE	-0.908924	-0.600037	0.308887	0.511588	NO
DHCR7	-0.379797	-1.06913	-0.689328	0.127104	NO
DHDDS	0.692808	0.932213	0.239405	0.63174	NO
DHFR2	-0.54088	0.153379	0.694259	0.519563	NO
DHRS7	0.545545	0.765656	0.220111	0.714223	NO
DHTKD1	0.628716	0.462669	-0.166047	0.832992	NO
DHX32	0.786949	-0.0674784	-0.854427	0.218984	NO
DHX33	-2.02909	-2.06456	-0.0354722	0.962295	NO
DHX34	0.22498	1.08752	0.862543	0.349158	NO
DHX36	-1.16958	-0.781729	0.387853	0.465271	NO
DHX40	-0.329437	0.13774	0.467177	0.397117	NO
DHX57	0.0427663	-0.783903	-0.826669	0.266873	NO
DIABLO	-0.168372	-0.582824	-0.414452	0.432388	NO
DIAPH1	-0.365349	-0.294137	0.0712125	0.826364	NO
DIAPH2	1.02387	0.508925	-0.514941	0.404483	NO
DICER1	0.678829	0.51298	-0.16585	0.644471	NO
DIMT1	-0.762543	-1.08121	-0.318671	0.653479	NO
DIS3	-0.526635	-0.108008	0.418627	0.235705	NO
DIS3L	-0.748527	-0.596286	0.152241	0.700007	NO
DKC1	-2.22518	-2.25918	-0.0339982	0.890188	NO
DLAT	-1.0272	-1.48066	-0.453457	0.358259	NO
DLD	-0.23019	-0.374176	-0.143987	0.649181	NO
DLGAP4	1.93416	1.41696	-0.517204	0.431504	NO
DLGAP5	-2.76995	-2.77434	-0.00439156	0.905077	NO
DLX1	0.296064	0.29919	0.00312596	0.959251	NO
DMAC2L	-0.410339	-0.244401	0.165938	0.831783	NO
DMXL1	0.936203	0.562507	-0.373696	0.652053	NO
DNAAF10	-0.856857	-1.38707	-0.530209	0.229262	NO
DNAJA1	-0.546898	-0.657402	-0.110504	0.726052	NO
DNAJA3	-1.58884	-1.32905	0.25979	0.548699	NO
DNAJA4	-1.04698	-0.163332	0.883651	0.157621	NO
DNAJB1	0.431805	-0.0818754	-0.51368	0.235186	NO
DNAJB11	0.951738	0.571723	-0.380014	0.247491	NO
DNAJB12	1.10448	0.524123	-0.580354	0.180259	NO
DNAJC1	-0.0378978	0.686164	0.724062	0.26776	NO
DNAJC10	-0.256946	-0.401018	-0.144072	0.669766	NO
DNAJC11	-0.107952	-0.445097	-0.337145	0.460914	NO
DNAJC15	-0.0160016	0.432657	0.448659	0.385088	NO
DNAJC16	0.85299	0.561061	-0.291928	0.628115	NO
DNAJC19	-1.42019	-0.697371	0.722814	0.176081	NO
DNAJC24	-0.871644	0.231733	1.10338	0.287609	NO
DNAJC3	1.12925	1.08981	-0.0394421	0.921931	NO
DNAJC5	0.990953	1.32509	0.33414	0.237698	NO
DNAL1	1.12599	-0.0408405	-1.16683	0.355999	NO
DNASE1L1	2.41866	1.74624	-0.672414	0.232096	NO
DNASE2	1.30515	0.908408	-0.396744	0.363009	NO
DNM1L	-0.403059	-0.646647	-0.243588	0.551655	NO
DNM2	0.856988	0.0378837	-0.819104	0.0143935	shortened
DNMT3A	2.39058	2.33222	-0.0583651	0.771824	NO
DNPEP	0.238295	0.200781	-0.0375144	0.912806	NO
DOK3	0.371496	0.0675258	-0.30397	0.505667	NO
DOK4	-0.0453382	0.22194	0.267278	0.656485	NO
DONSON	-1.91865	-1.70261	0.216035	0.567676	NO
DOP1B	0.629739	0.291259	-0.33848	0.306088	NO
DOT1L	1.03226	0.434246	-0.59801	0.133267	NO
DPH3	0.0389623	0.312486	0.273523	0.582869	NO
DPM2	0.374729	0.210287	-0.164441	0.706806	NO
DPP8	0.273206	-0.159643	-0.432849	0.23572	NO
DPP9	0.861549	0.764907	-0.0966422	0.904927	NO
DPY19L4	0.0140724	-0.090347	-0.104419	0.815465	NO
DPYSL2	0.17621	0.105012	-0.0711978	0.818112	NO
DR1	-1.23617	0.350973	1.58714	0.004896	lengthened
DRAM2	0.882295	0.537935	-0.34436	0.523205	NO
DRG2	-0.253319	0.332274	0.585593	0.148242	NO
DROSHA	-0.612268	-1.44191	-0.82964	0.0443957	shortened
DSN1	-1.67728	-1.52309	0.154189	0.730331	NO
DSTN	0.887304	0.16479	-0.722515	0.0535182	NO
DSTYK	0.711607	0.767467	0.0558601	0.847496	NO
DTL	-4.13152	-4.17449	-0.0429726	0.940517	NO
DTWD1	-0.568077	-1.02033	-0.452254	0.32595	NO
DUS4L	-0.578693	-0.916376	-0.337682	0.596441	NO
DUSP3	0.0127263	-0.422774	-0.4355	0.269166	NO
DUSP4	1.7245	2.45224	0.727746	0.204718	NO
DUSP6	2.73745	2.40812	-0.32933	0.315028	NO
DVL1	0.542485	0.264331	-0.278154	0.584264	NO
DVL3	1.22736	0.730924	-0.496437	0.180661	NO
DYM	-0.289268	-0.0775325	0.211736	0.598483	NO
DYNC1LI1	-0.537409	0.453552	0.99096	0.048978	lengthened
DYNC1LI2	0.395224	0.343917	-0.0513078	0.875186	NO
DYNLT3	2.15398	2.16695	0.0129657	0.957532	NO
DYRK2	-0.088881	0.352363	0.441244	0.507549	NO
DYRK3	-0.993064	-1.05292	-0.0598579	0.962888	NO
E2F1	-2.03313	-2.09619	-0.063065	0.883212	NO
E2F3	0.176998	-0.281053	-0.45805	0.292071	NO
EAF1	1.06063	1.09246	0.031826	0.990282	NO
EAF2	-2.82919	-2.67902	0.150173	0.869437	NO
EAPP	0.576289	0.383422	-0.192867	0.76605	NO
EARS2	-1.13469	-1.27323	-0.138535	0.783945	NO
EBAG9	-1.11686	-0.906708	0.210151	0.817214	NO
ECE1	-3.56759	-3.10882	0.458765	0.572845	NO
ECHDC1	-0.054723	-0.0828263	-0.0281033	0.926911	NO
ECM1	2.67028	1.66233	-1.00795	0.161424	NO
EDEM1	1.60735	0.558062	-1.04929	0.0560831	NO
EEA1	-0.507978	-0.176562	0.331415	0.727536	NO
EEF1A1	-0.249754	0.268065	0.51782	0.283708	NO
EEF1AKMT2	-1.4321	-1.11553	0.316564	0.61039	NO
EEF1E1	-2.32046	-2.71182	-0.391357	0.793952	NO
EEF2K	0.0332033	-0.382951	-0.416154	0.364464	NO
EEPD1	2.56946	1.72713	-0.842323	0.0505233	NO
EFCAB14	1.80381	0.288771	-1.51504	7.5527e-06	shortened
EFHD2	2.48443	0.544052	-1.94038	2.43475e-10	shortened
EFNB1	-0.830286	-0.937534	-0.107248	0.868113	NO
EFR3A	1.82794	0.879551	-0.948392	0.0129729	shortened
EFTUD2	-0.506788	-0.291168	0.21562	0.577748	NO
EGLN1	-0.406209	-0.840445	-0.434236	0.551158	NO
EHD4	0.023017	0.694719	0.671702	0.600272	NO
EHMT1	-0.411775	-1.30049	-0.88872	0.0421777	shortened
EI24	-0.134448	-0.12981	0.00463825	0.959855	NO
EID1	-0.218297	-0.0828795	0.135417	0.614342	NO
EIF1	1.06305	0.467476	-0.595569	0.109395	NO
EIF1AD	-0.194172	-0.550666	-0.356494	0.685963	NO
EIF1AX	-1.2027	-1.36054	-0.15784	0.711776	NO
EIF1B	0.788961	0.329674	-0.459287	0.476045	NO
EIF2A	0.2798	-1.03507	-1.31487	0.0160306	shortened
EIF2AK2	1.01415	-0.316483	-1.33063	0.00256069	shortened
EIF2B2	-1.67505	-0.363132	1.31192	0.180015	NO
EIF2S1	-0.963503	-0.724735	0.238767	0.426155	NO
EIF2S2	-0.80834	-1.9099	-1.10156	0.000223512	shortened
EIF2S3	-0.946436	-0.454024	0.492413	0.154063	NO
EIF3E	-1.76001	-1.21822	0.541794	0.385701	NO
EIF3F	-0.38663	-0.408211	-0.0215805	0.849878	NO
EIF3I	-0.294871	-0.28743	0.00744102	0.953154	NO
EIF3J	-1.52483	-0.973809	0.551021	0.256622	NO
EIF4A1	-0.212631	-0.114235	0.098396	0.694391	NO
EIF4A2	-0.987848	-0.294537	0.693311	0.0632586	NO
EIF4B	0.239033	-0.215966	-0.455	0.62983	NO
EIF4E	-0.0298612	-0.819117	-0.789256	0.0251518	shortened
EIF4E3	0.451716	1.07266	0.620947	0.256149	NO
EIF4EBP2	-0.133379	-0.31452	-0.181141	0.597913	NO
EIF4G3	0.703946	0.477122	-0.226824	0.58646	NO
EIF5	0.103744	0.290015	0.186272	0.642509	NO
ELAVL1	-0.124564	-1.09749	-0.972927	0.00780066	shortened
ELF1	-0.0582369	0.10277	0.161007	0.879415	NO
ELK4	0.761175	0.00818444	-0.75299	0.222219	NO
ELL	0.358333	0.194069	-0.164263	0.680474	NO
ELOA	0.00351317	0.299872	0.296359	0.653441	NO
ELOC	0.77966	0.47468	-0.30498	0.420741	NO
ELP1	-0.98756	-1.59732	-0.609763	0.341585	NO
ELP2	-1.27546	-1.76517	-0.489706	0.446445	NO
ELP3	0.309604	-0.145173	-0.454777	0.297603	NO
EMB	-2.12625	-3.52976	-1.40351	0.0217736	shortened
EMC1	-0.339907	-0.0363452	0.303562	0.44353	NO
EMC10	1.2875	0.869949	-0.417554	0.545205	NO
EMC3	1.92307	1.16711	-0.755968	0.0180838	shortened
EMC4	-0.00858531	-0.0670279	-0.0584426	0.901109	NO
EMC7	0.434907	0.508406	0.0734993	0.84249	NO
EMC8	-0.67121	-0.676796	-0.00558541	0.941385	NO
EMP2	-0.990223	-0.644857	0.345366	0.546954	NO
ENGASE	1.56499	0.271335	-1.29365	0.0309346	shortened
ENOX2	0.63576	0.390061	-0.245699	0.680539	NO
ENTPD4	1.07325	0.626905	-0.44635	0.367595	NO
ENTR1	-1.25859	-1.09321	0.16538	0.681976	NO
ENY2	0.335044	-1.18668	-1.52172	1.1105e-05	shortened
EP400	-0.649218	-0.743535	-0.0943171	0.836933	NO
EPDR1	0.258414	0.447859	0.189445	0.675075	NO
EPG5	0.670377	0.604664	-0.0657132	0.936675	NO
EPM2AIP1	0.660476	-0.197421	-0.857897	0.326425	NO
ERBIN	0.613942	0.457273	-0.156669	0.913363	NO
ERC1	0.469696	0.779414	0.309717	0.675523	NO
ERCC1	1.18731	0.206924	-0.980388	0.0282695	shortened
ERCC2	-0.469353	-0.96912	-0.499767	0.419671	NO
ERCC8	-0.110212	-1.28908	-1.17887	0.256482	NO
ERGIC1	0.455487	0.136173	-0.319314	0.43282	NO
ERGIC2	-0.307474	0.202167	0.509641	0.179442	NO
ERLEC1	-0.721548	0.382752	1.1043	0.0338904	lengthened
ERLIN2	0.290904	-0.381302	-0.672206	0.228865	NO
ERMP1	1.51045	2.05397	0.54352	0.426581	NO
ERP44	1.21777	0.20239	-1.01538	0.0162609	shortened
ESD	-0.693793	-0.830268	-0.136475	0.677344	NO
ESYT2	1.39281	0.369277	-1.02353	0.00507486	shortened
ETF1	-0.0365483	-0.218376	-0.181827	0.589386	NO
ETFDH	0.733109	0.59998	-0.133129	0.932545	NO
ETS2	-0.75555	-0.813385	-0.057835	0.944869	NO
ETV3	0.959159	0.0283624	-0.930797	0.282192	NO
ETV6	-0.469773	-0.873071	-0.403298	0.224075	NO
EVI2B	2.21634	1.4501	-0.766232	0.144834	NO
EWSR1	-0.320527	-0.760315	-0.439788	0.423311	NO
EXOC2	0.420692	0.887747	0.467055	0.535761	NO
EXOC5	0.769376	0.266523	-0.502854	0.224967	NO
EXOC7	0.764606	1.23693	0.472324	0.450209	NO
EXOG	-0.882955	-1.26994	-0.386985	0.510238	NO
EXOSC1	-0.281398	-1.39707	-1.11567	0.0367249	shortened
EXOSC2	-2.07886	-2.28135	-0.202493	0.648454	NO
EXOSC6	-0.26662	-0.308244	-0.0416244	0.769632	NO
EXOSC9	-1.33675	-1.98666	-0.649911	0.219176	NO
EXT2	-0.405385	-0.427287	-0.0219019	0.96594	NO
EXTL2	-1.76204	-1.11088	0.651162	0.574713	NO
F11R	1.88056	1.62439	-0.256179	0.645633	NO
FADS1	-1.36786	-1.58344	-0.215581	0.550031	NO
FAM104A	-0.422327	0.416693	0.83902	0.0879177	NO
FAM107B	-0.283219	-0.670249	-0.38703	0.340927	NO
FAM114A2	0.646153	0.579262	-0.0668908	0.925228	NO
FAM120A	-0.160227	-0.0151121	0.145115	0.690907	NO
FAM120AOS	0.0109378	0.47416	0.463222	0.477586	NO
FAM120B	0.809529	-0.638194	-1.44772	0.0320388	shortened
FAM124A	1.0677	1.24673	0.17903	0.890268	NO
FAM126A	0.677642	0.311016	-0.366626	0.666453	NO
FAM126B	-0.0452466	-0.9329	-0.887654	0.346992	NO
FAM133B	-1.12328	-0.738441	0.384842	0.685161	NO
FAM136A	-1.28121	-0.956338	0.324875	0.497983	NO
FAM13B	1.54227	0.584574	-0.957695	0.33194	NO
FAM177A1	0.738758	0.996138	0.25738	0.693181	NO
FAM199X	0.545249	0.426918	-0.118332	0.759483	NO
FAM204A	-0.602553	-0.863508	-0.260955	0.624141	NO
FAM20B	-1.00726	-0.870238	0.137025	0.829913	NO
FAM210A	-1.05547	-1.9125	-0.857031	0.226633	NO
FAM210B	1.16283	1.22592	0.0630902	0.83558	NO
FAM217B	-0.0936147	-0.168587	-0.0749719	0.804106	NO
FAM222B	0.350416	0.839242	0.488826	0.384659	NO
FAM3C	1.5956	-0.453337	-2.04894	0.000952677	shortened
FAM43A	0.888047	0.276977	-0.61107	0.367422	NO
FAM53B	-0.775331	-0.33096	0.444371	0.284291	NO
FAM76A	1.79534	-0.322399	-2.11774	0.00106309	shortened
FAM76B	0.701396	-1.38699	-2.08839	0.00179526	shortened
FAM78A	-0.457358	-2.05668	-1.59932	0.00105891	shortened
FAM81A	2.31397	1.52736	-0.786611	0.114935	NO
FAM89A	0.373958	0.692778	0.31882	0.460134	NO
FAM91A1	0.692728	0.412678	-0.28005	0.612112	NO
FAM98B	-1.68282	-1.6102	0.0726251	0.875554	NO
FANCE	0.0923886	-1.33158	-1.42396	0.0315655	shortened
FANCI	-3.00827	-2.73035	0.277924	0.643971	NO
FAR1	-0.809778	-0.765459	0.0443186	0.979223	NO
FAR2	1.13779	0.645926	-0.491859	0.46383	NO
FARP1	-0.254137	-0.662153	-0.408016	0.47648	NO
FAS	1.26535	-1.01978	-2.28513	0.0924054	NO
FASN	-1.88635	-1.77267	0.113685	0.696986	NO
FASTKD2	-0.817061	-1.68751	-0.870453	0.155532	NO
FBH1	0.700243	0.253899	-0.446343	0.347551	NO
FBXL17	0.81977	0.663494	-0.156276	0.613666	NO
FBXL20	1.06104	1.81889	0.757851	0.345691	NO
FBXL3	-0.404318	-0.150357	0.253961	0.659801	NO
FBXL5	0.676033	-0.233977	-0.91001	0.311242	NO
FBXO11	0.774617	0.0860587	-0.688559	0.223042	NO
FBXO21	0.607483	1.40703	0.799547	0.151928	NO
FBXO22	-0.899733	-1.79627	-0.89654	0.127444	NO
FBXO25	0.359014	-0.325048	-0.684062	0.308691	NO
FBXO28	0.809152	1.31229	0.50314	0.501807	NO
FBXO32	4.82219	5.13127	0.309078	0.736677	NO
FBXO33	0.863381	-0.0968142	-0.960195	0.077242	NO
FBXO38	0.837939	0.764822	-0.0731172	0.848805	NO
FBXO42	-0.165178	-0.403664	-0.238486	0.626005	NO
FBXO45	-0.59992	-1.11155	-0.511628	0.472312	NO
FBXO9	0.953887	0.262288	-0.691599	0.0292416	shortened
FBXW11	0.797072	0.797904	0.000832115	0.882929	NO
FBXW2	0.0289022	0.310064	0.281162	0.462029	NO
FBXW7	-0.413281	-0.317925	0.0953554	0.888005	NO
FBXW8	0.00192174	0.65441	0.652488	0.463643	NO
FCAR	5.02589	4.89015	-0.135745	0.748169	NO
FCF1	-0.582454	-0.339164	0.24329	0.584205	NO
FCHSD1	2.0783	0.6765	-1.4018	0.0229813	shortened
FCRLB	2.09458	2.04884	-0.0457392	0.905725	NO
FDFT1	-1.38678	-1.23781	0.148975	0.76377	NO
FDX1	0.202089	0.475375	0.273286	0.510453	NO
FECH	-0.132556	-0.22747	-0.0949134	0.780145	NO
FEM1B	-0.145546	0.0919657	0.237512	0.597874	NO
FEM1C	1.0119	0.0203287	-0.991574	0.0802775	NO
FERMT3	2.26156	2.11923	-0.142336	0.816111	NO
FGD4	1.33722	1.31734	-0.0198854	0.9703	NO
FGFR1OP2	1.06132	-0.0637931	-1.12511	0.198118	NO
FIGNL1	-2.56943	-1.06858	1.50085	0.0405009	lengthened
FITM2	0.350663	-0.0970296	-0.447692	0.61452	NO
FKBP14	-1.41126	-1.13717	0.27409	0.70933	NO
FKBP2	1.06628	1.01241	-0.0538687	0.995799	NO
FKBP5	-4.18857	-4.1114	0.0771726	0.943077	NO
FKRP	0.290526	0.554711	0.264185	0.761287	NO
FKTN	-0.851134	-2.08342	-1.23228	0.0921184	NO
FLNB	0.486506	-0.52373	-1.01024	0.0118746	shortened
FLVCR1	-1.63794	-1.80532	-0.167373	0.765793	NO
FLVCR2	1.92513	2.0619	0.136769	0.819154	NO
FLYWCH2	0.352732	-0.840888	-1.19362	0.118288	NO
FMNL3	2.78705	1.80462	-0.982429	0.0185026	shortened
FMR1	-0.0225486	-0.747458	-0.724909	0.181236	NO
FNDC3A	2.41223	2.45883	0.0465978	0.929611	NO
FNDC3B	0.269194	0.634754	0.365559	0.416899	NO
FOSL2	1.75099	1.54565	-0.205333	0.612307	NO
FOXC1	-0.825919	-0.631598	0.194321	0.744993	NO
FOXK2	-0.34007	-0.895201	-0.555131	0.572669	NO
FOXO1	0.19287	0.479498	0.286628	0.732018	NO
FOXO3	1.65344	0.887966	-0.765477	0.0762631	NO
FOXP1	-1.02643	-1.2771	-0.250669	0.53591	NO
FOXP4	0.554828	-0.0184272	-0.573256	0.144656	NO
FOXRED2	-1.96362	-2.00416	-0.0405369	0.893598	NO
FPR2	0.947476	1.30485	0.35737	0.417595	NO
FRA10AC1	-0.461133	-1.02967	-0.568537	0.716055	NO
FRMD4B	1.1233	0.783213	-0.340084	0.663369	NO
FRS2	1.09412	0.157978	-0.936147	0.468976	NO
FRYL	0.051007	-0.24124	-0.292247	0.513714	NO
FTH1	5.34069	4.89769	-0.443	0.25218	NO
FUNDC1	0.290984	0.500944	0.20996	0.728759	NO
FUOM	0.857508	0.823508	-0.0339994	0.983161	NO
FUT10	1.06805	-0.438242	-1.50629	0.248193	NO
FUT11	0.787115	0.686649	-0.100466	0.648382	NO
FUT4	-3.05089	-2.9228	0.128089	0.788673	NO
FUT8	-0.850494	-0.08148	0.769014	0.409939	NO
FXN	-1.7969	-2.40572	-0.608824	0.394941	NO
FXR1	-0.0195288	-0.284869	-0.26534	0.555248	NO
FYB1	0.813672	0.0405881	-0.773083	0.284313	NO
FZD2	-0.846299	-2.07335	-1.22705	0.165506	NO
FZD7	2.00514	2.98464	0.979499	0.261564	NO
FZR1	0.744225	0.00196955	-0.742256	0.133749	NO
G2E3	-2.01452	-1.16431	0.850209	0.360694	NO
G3BP1	-0.836496	-0.73267	0.103826	0.741648	NO
G3BP2	0.0934189	-0.435822	-0.529241	0.300054	NO
GAB1	-1.07394	-0.484313	0.58963	0.443693	NO
GADD45B	0.736488	0.86077	0.124281	0.99874	NO
GALNT1	0.1598	-0.0292532	-0.189053	0.614682	NO
GALNT10	0.448308	0.572295	0.123987	0.794066	NO
GALNT11	0.496942	0.963658	0.466716	0.586771	NO
GALNT2	0.502909	-0.364366	-0.867274	0.0536616	NO
GALNT6	2.53959	2.45207	-0.087521	0.792265	NO
GAN	0.498341	-0.0088462	-0.507187	0.43721	NO
GANC	-0.396193	-0.989807	-0.593614	0.354604	NO
GAPVD1	0.433958	-0.268082	-0.70204	0.241888	NO
GARRE1	2.45064	2.58031	0.129666	0.879909	NO
GARS1	-1.02667	-1.21757	-0.190902	0.521004	NO
GART	-1.93366	-1.8064	0.127267	0.70714	NO
GAS7	0.659865	1.25625	0.596389	0.108555	NO
GAS8	0.0763483	0.0678823	-0.008466	0.986878	NO
GATAD1	0.596101	0.752963	0.156862	0.803388	NO
GATAD2A	-0.467593	-0.552933	-0.0853397	0.829575	NO
GATAD2B	-0.391111	-0.590367	-0.199256	0.553309	NO
GATC	-0.357517	-0.122673	0.234844	0.790328	NO
GBE1	-0.478398	-0.473634	0.00476466	0.951264	NO
GBGT1	0.340962	0.243509	-0.0974528	0.922032	NO
GCA	0.0379905	0.099212	0.0612215	0.851216	NO
GCHFR	2.01727	1.33008	-0.687192	0.252565	NO
GCLC	1.49901	0.606678	-0.892333	0.0238942	shortened
GCLM	0.193898	0.145246	-0.0486521	0.904016	NO
GCNT1	1.13394	0.981632	-0.152309	0.833943	NO
GDAP2	0.499641	1.12614	0.626502	0.209455	NO
GDE1	0.268465	0.0287931	-0.239671	0.432793	NO
GEMIN5	-3.13534	-1.73013	1.40521	0.0309535	lengthened
GEMIN6	-1.15924	-2.51483	-1.35559	0.0363574	shortened
GEMIN8	-0.0757128	-0.767267	-0.691554	0.218743	NO
GET1	-0.800573	-0.569844	0.230729	0.718499	NO
GET4	-0.106689	-0.182844	-0.0761554	0.862947	NO
GFER	-0.0215239	-0.0113297	0.0101942	0.975661	NO
GFI1	-3.66678	-3.36511	0.301673	0.490208	NO
GFM1	-0.641597	-1.10646	-0.464862	0.192305	NO
GFM2	-0.234362	-0.999144	-0.764782	0.342379	NO
GFOD1	0.303302	0.340613	0.0373105	0.931123	NO
GFPT1	1.4173	-0.393019	-1.81032	1.48288e-05	shortened
GGA2	-0.393947	0.693826	1.08777	0.00328887	lengthened
GGA3	-0.177382	0.0696809	0.247063	0.812786	NO
GGCT	-2.10004	-1.98104	0.118992	0.963441	NO
GGNBP2	0.513807	0.311409	-0.202398	0.623957	NO
GGPS1	0.0580039	0.168885	0.110881	0.846795	NO
GHITM	1.20905	0.354616	-0.854429	0.0212822	shortened
GID4	0.985465	0.407223	-0.578242	0.276167	NO
GID8	0.0541246	-0.429209	-0.483334	0.134404	NO
GIGYF2	-0.253332	-0.34111	-0.0877783	0.830521	NO
GINM1	0.256743	0.729159	0.472416	0.415346	NO
GIT2	0.832747	1.81514	0.982388	0.0438538	lengthened
GJB2	-0.887373	-1.4059	-0.518525	0.678403	NO
GK	2.32391	1.31194	-1.01197	0.0820145	NO
GK5	0.762347	0.888683	0.126336	0.781529	NO
GLG1	0.654125	-0.155845	-0.80997	0.0316963	shortened
GLIPR2	2.29617	3.18973	0.893565	0.0419471	lengthened
GLO1	0.950121	1.03744	0.0873211	0.850953	NO
GLOD4	-0.623602	-0.703203	-0.0796008	0.899822	NO
GLRX5	-0.9693	-0.909774	0.0595259	0.840865	NO
GLTP	0.69688	0.499404	-0.197476	0.680505	NO
GLUL	0.00904039	-0.46829	-0.47733	0.158401	NO
GM2A	1.7658	1.26664	-0.499162	0.212777	NO
GMCL1	-0.274185	-0.280503	-0.00631805	0.994711	NO
GMEB1	0.0697193	0.614312	0.544593	0.266631	NO
GMNN	-2.28766	-2.13353	0.154136	0.778164	NO
GMPPB	0.516199	-0.0111945	-0.527393	0.413239	NO
GNA11	-1.39417	-1.03502	0.359152	0.63824	NO
GNA12	0.671869	0.208957	-0.462912	0.211581	NO
GNA13	1.36865	0.858629	-0.510019	0.265702	NO
GNAI2	1.13334	1.19817	0.0648374	0.837132	NO
GNAQ	-0.0484964	0.250881	0.299377	0.493093	NO
GNAS	0.717633	0.774261	0.0566284	0.775648	NO
GNB1	0.246452	0.312511	0.0660589	0.969982	NO
GNB4	-0.607555	-0.609543	-0.00198808	0.982167	NO
GNB5	0.865389	1.02546	0.160075	0.789853	NO
GNG12	0.159265	-0.108111	-0.267376	0.687868	NO
GNG7	2.0796	1.26399	-0.815612	0.0562728	NO
GNL3L	-1.04575	-1.0695	-0.023747	0.896369	NO
GNPNAT1	-0.829822	-0.973617	-0.143795	0.783729	NO
GNPTG	1.23672	1.49667	0.259952	0.65342	NO
GOLGA2	1.3944	1.35508	-0.0393246	0.853981	NO
GOLGA5	0.702455	1.11905	0.416597	0.633898	NO
GOLGA8B	-0.488897	0.58177	1.07067	0.0315172	lengthened
GOLGB1	1.12503	0.353855	-0.771174	0.100091	NO
GOLM1	-1.25513	-1.35544	-0.100317	0.796161	NO
GOLT1B	0.451947	-0.169145	-0.621092	0.220928	NO
GON7	-0.273832	0.349418	0.62325	0.471959	NO
GOPC	-0.947506	-1.25124	-0.303736	0.581125	NO
GORASP2	-0.0873758	-0.370488	-0.283112	0.445154	NO
GOSR1	0.162734	0.487648	0.324914	0.47825	NO
GOT1	0.417967	-0.531655	-0.949622	0.0858424	NO
GPAM	-1.52559	-1.02	0.505586	0.592192	NO
GPAT4	0.823215	0.537063	-0.286152	0.442175	NO
GPATCH1	-0.933311	-0.698467	0.234843	0.746521	NO
GPATCH2	0.982242	1.75186	0.76962	0.546282	NO
GPATCH2L	1.00237	1.247	0.244628	0.663187	NO
GPBP1	-0.188692	-0.865652	-0.67696	0.178415	NO
GPBP1L1	0.599964	0.644733	0.0447696	0.906234	NO
GPCPD1	1.57315	1.48537	-0.0877842	0.798516	NO
GPD2	-1.03423	-1.18405	-0.14982	0.757308	NO
GPI	-0.134193	-1.18795	-1.05376	0.000419049	shortened
GPN2	0.920559	-0.259008	-1.17957	0.0186411	shortened
GPR107	0.657239	1.1721	0.514861	0.223267	NO
GPR155	1.11065	0.617096	-0.493555	0.618356	NO
GPR157	1.11385	0.90918	-0.204674	0.612364	NO
GPR180	-0.995055	-2.32346	-1.32841	0.0417414	shortened
GPR183	1.49424	2.87878	1.38454	0.00826218	lengthened
GPR35	3.10476	1.60457	-1.50019	0.0408529	shortened
GPRIN3	0.94187	0.55631	-0.38556	0.402687	NO
GPT2	-3.5751	-3.23212	0.342981	0.466359	NO
GRB10	-1.46379	-2.81999	-1.3562	0.00200729	shortened
GRB2	0.609291	0.39436	-0.214932	0.487106	NO
GREB1	2.36316	1.8279	-0.535262	0.513719	NO
GRK3	0.938452	-0.290489	-1.22894	0.0508413	NO
GRK5	0.352154	0.230807	-0.121347	0.866676	NO
GRPEL1	-0.122467	-0.474883	-0.352416	0.428547	NO
GRSF1	-0.448924	-0.0862603	0.362664	0.383207	NO
GSE1	-1.07083	-0.270526	0.8003	0.108799	NO
GSK3B	0.667598	-0.0847114	-0.752309	0.0388955	shortened
GSKIP	1.47322	0.96958	-0.503639	0.375867	NO
GSPT1	-0.586154	-0.884376	-0.298221	0.349342	NO
GSR	1.14195	0.662647	-0.4793	0.218216	NO
GTDC1	1.11646	-0.431273	-1.54773	0.130637	NO
GTF2A1	-0.106259	-0.361444	-0.255184	0.700117	NO
GTF2F1	0.993668	0.449838	-0.54383	0.207304	NO
GTF2H1	-0.616207	-0.169136	0.447071	0.418411	NO
GTF2H3	-0.526358	-0.645777	-0.11942	0.787707	NO
GTF3C1	-0.116656	-0.26258	-0.145924	0.724151	NO
GTF3C3	0.049653	-0.71016	-0.759813	0.11825	NO
GTF3C4	-1.67886	-1.8933	-0.214442	0.590334	NO
GTPBP1	0.259986	-0.942585	-1.20257	0.0050978	shortened
GTPBP4	-1.17762	-0.363325	0.81429	0.048858	lengthened
GTPBP8	-0.309283	-0.533726	-0.224444	0.649036	NO
GTSE1	-3.14682	-3.72919	-0.582372	0.491652	NO
GUCY1A2	1.93665	2.61023	0.673583	0.439753	NO
GXYLT1	0.0747592	-0.466611	-0.54137	0.146562	NO
GZF1	0.107369	-0.390241	-0.49761	0.460387	NO
H3-3B	0.105838	-0.315818	-0.421656	0.182528	NO
H6PD	1.64454	1.46487	-0.17967	0.731119	NO
HABP4	1.30127	-0.0913005	-1.39257	0.0855393	NO
HACD2	-1.12426	-0.0393379	1.08493	0.0903371	NO
HACD3	-0.586813	-0.74663	-0.159817	0.671218	NO
HACD4	0.507028	0.328803	-0.178225	0.847338	NO
HADH	-0.926475	-1.88766	-0.961188	0.0539771	NO
HADHA	0.0321353	-0.329483	-0.361619	0.266445	NO
HADHB	0.460026	0.0494996	-0.410526	0.201322	NO
HAGHL	0.07469	-0.507452	-0.582142	0.226654	NO
HARBI1	0.911542	1.1951	0.28356	0.712034	NO
HAUS2	-0.744953	-1.2925	-0.547542	0.203973	NO
HAUS6	-1.42859	-1.02886	0.399728	0.729236	NO
HBS1L	-0.375745	-0.472884	-0.0971397	0.841888	NO
HCCS	-0.124511	0.260422	0.384934	0.24562	NO
HDDC3	-0.658017	-0.770088	-0.112071	0.794514	NO
HDGF	-1.20422	-1.17974	0.0244797	0.936367	NO
HDGFL3	-1.25565	-0.469883	0.785765	0.166257	NO
HEATR1	-2.08636	-2.73677	-0.650418	0.10808	NO
HEATR3	-0.195097	-0.299047	-0.103949	0.936455	NO
HELZ	0.0821874	-0.131717	-0.213904	0.690371	NO
HERC2	-0.474	-0.481098	-0.00709771	0.987666	NO
HERC3	0.698534	-0.261331	-0.959865	0.227287	NO
HERC4	0.770327	1.47869	0.708364	0.202272	NO
HERPUD2	1.28476	0.954177	-0.33058	0.33583	NO
HEXA	1.81288	0.598553	-1.21433	0.000380345	shortened
HEXIM1	1.13119	1.25104	0.119854	0.746148	NO
HIBCH	-0.884135	-0.731247	0.152888	0.744525	NO
HIC2	-0.457631	-0.38703	0.0706012	0.822765	NO
HIF1A	1.50528	1.37245	-0.13283	0.743821	NO
HIF1AN	1.0267	0.950016	-0.0766818	0.960005	NO
HIGD1A	1.25629	0.363677	-0.892608	0.00318563	shortened
HIKESHI	-0.353772	-0.900149	-0.546377	0.433635	NO
HILPDA	-1.88271	-2.24837	-0.365655	0.425797	NO
HINT3	0.736879	0.73697	9.14801e-05	0.975695	NO
HIP1	1.17522	1.01757	-0.157653	0.669334	NO
HIPK2	0.62389	0.861401	0.237511	0.59257	NO
HIPK3	0.841208	1.25105	0.409837	0.376057	NO
HLCS	-0.100909	-0.500639	-0.39973	0.673486	NO
HMCES	-0.495625	-0.814352	-0.318727	0.472978	NO
HMG20A	-0.0393616	-0.55427	-0.514908	0.223519	NO
HMGB1	-2.41848	-2.33908	0.0794036	0.847463	NO
HMGB3	-1.83573	-0.818886	1.01684	0.0238962	lengthened
HMGCR	0.414067	-0.0633514	-0.477418	0.349913	NO
HMGN4	0.143598	-0.170874	-0.314472	0.477816	NO
HMOX2	0.207982	0.0594306	-0.148551	0.679892	NO
HNRNPC	-0.932185	-1.13143	-0.199242	0.499198	NO
HNRNPD	-0.127133	-1.74652	-1.61939	6.80466e-07	shortened
HNRNPDL	-0.942522	-1.59417	-0.651651	0.0260326	shortened
HNRNPH3	-1.06485	-1.43018	-0.365334	0.438297	NO
HNRNPU	-1.16228	-0.991424	0.170853	0.547497	NO
HNRNPUL1	-0.826692	-0.691504	0.135187	0.622101	NO
HNRNPUL2	-0.792972	-0.113812	0.67916	0.0622208	NO
HOMER1	-0.0118245	-0.500794	-0.488969	0.56304	NO
HOOK3	1.12267	1.12895	0.00628536	0.91781	NO
HOXA10	-0.933173	-0.918381	0.014792	0.964776	NO
HOXA13	-1.90484	-1.12176	0.783077	0.331545	NO
HOXA7	1.5568	1.34858	-0.20822	0.583125	NO
HOXA9	-0.540796	-0.701655	-0.160859	0.624883	NO
HOXC10	-0.177449	-0.347638	-0.170188	0.680348	NO
HOXC4	-0.966555	-1.22676	-0.260204	0.598958	NO
HOXC9	-0.0046548	0.76081	0.765465	0.49136	NO
HP1BP3	-0.811578	-0.624355	0.187224	0.663114	NO
HPS5	1.37539	0.735133	-0.640258	0.383371	NO
HRH1	1.68397	1.06524	-0.618727	0.307057	NO
HS2ST1	0.948533	1.08191	0.133373	0.779748	NO
HS6ST1	-0.385205	-0.081754	0.303451	0.546249	NO
HSBP1	0.783397	0.150168	-0.633229	0.0308527	shortened
HSD17B11	0.160084	0.410276	0.250191	0.560233	NO
HSD17B12	-0.192544	-0.78927	-0.596726	0.30624	NO
HSD17B4	1.18551	1.11639	-0.0691198	0.887006	NO
HSPA14	-0.910537	-0.860283	0.050254	0.922458	NO
HSPA4	-0.205427	-1.34335	-1.13792	0.0165694	shortened
HSPA9	-0.59797	-0.959463	-0.361493	0.396232	NO
HSPBP1	-0.601672	-1.56224	-0.960572	0.00619739	shortened
HSPE1	-1.42751	-1.85662	-0.429105	0.17812	NO
HTATIP2	-0.0455775	0.527007	0.572585	0.314732	NO
HTD2	0.232425	-0.723549	-0.955975	0.15891	NO
HTRA2	-0.659113	-0.786111	-0.126998	0.764368	NO
HTT	0.633358	0.0926455	-0.540713	0.257352	NO
HUWE1	-0.193595	-0.648894	-0.455299	0.202832	NO
HVCN1	0.421927	0.183583	-0.238344	0.777761	NO
IAH1	0.120338	-0.540181	-0.660519	0.0851293	NO
ICAM1	2.83441	3.37905	0.544638	0.156105	NO
ICE1	-0.642033	-1.15772	-0.515683	0.260612	NO
ICE2	-1.0565	-2.34188	-1.28538	0.163499	NO
ICMT	-0.914588	-0.96927	-0.0546815	0.907394	NO
IDE	0.23009	-2.22111	-2.4512	4.98177e-07	shortened
IDI1	-1.85746	-0.818632	1.03883	0.144773	NO
IDS	2.63051	2.61625	-0.0142535	0.908187	NO
IER3IP1	0.114011	-0.212537	-0.326548	0.316279	NO
IER5L	2.56737	2.58419	0.0168165	0.99539	NO
IFFO2	0.863054	0.872921	0.00986704	0.878923	NO
IFIT3	4.6666	3.42758	-1.23902	0.130814	NO
IFRD1	-0.0974625	-0.81565	-0.718188	0.166372	NO
IFT122	0.40602	1.30839	0.902368	0.165505	NO
IFT22	0.273044	-0.446853	-0.719897	0.424141	NO
IFT57	-2.78296	-2.68699	0.0959755	0.972552	NO
IGF1R	-1.01346	-0.986168	0.0272879	0.88979	NO
IGF2BP2	-1.31404	-1.09501	0.219032	0.650143	NO
IGF2BP3	0.747566	0.804304	0.0567374	0.893961	NO
IGFBP7	-3.4898	-2.64311	0.846684	0.235329	NO
IGFLR1	3.31809	2.84318	-0.474912	0.276513	NO
IGSF3	-0.723359	-1.29496	-0.571603	0.369462	NO
IKBKB	0.647992	0.258502	-0.38949	0.353248	NO
IKZF1	-0.930827	0.00775211	0.938579	0.0138453	lengthened
IKZF5	-0.0125137	-0.957085	-0.944572	0.268511	NO
IL10RB	1.6501	1.60845	-0.0416533	0.905341	NO
IL13RA1	3.02831	3.56643	0.538123	0.337559	NO
IL17RA	1.08464	1.5744	0.489764	0.111229	NO
IL18	0.0963167	1.45202	1.3557	0.324779	NO
IL27RA	1.31014	1.51047	0.200335	0.651085	NO
IL6R	0.473844	0.190065	-0.283778	0.298033	NO
IL6ST	1.40773	0.765657	-0.642073	0.70804	NO
ILF3	-1.62532	-0.712827	0.912491	0.00946398	lengthened
IMP4	-1.46459	-2.01796	-0.553377	0.124328	NO
INAFM1	0.140804	0.117797	-0.0230063	0.949367	NO
INCENP	-1.9311	-2.68849	-0.757395	0.0897295	NO
ING1	-0.68439	-0.806538	-0.122148	0.774378	NO
INIP	0.0428386	-0.096203	-0.139042	0.744906	NO
INPP4B	-1.83927	-2.32378	-0.48451	0.612609	NO
INPP5K	1.87167	1.06496	-0.806713	0.143822	NO
INSIG1	-0.20349	-1.40834	-1.20485	0.00117346	shortened
INSIG2	-0.246397	0.641186	0.887583	0.23714	NO
INSR	0.452019	0.438307	-0.013712	0.893718	NO
INTS7	-1.4707	-1.96088	-0.490182	0.283423	NO
INVS	-0.446991	-0.56642	-0.119429	0.916183	NO
IPCEF1	0.830519	0.727117	-0.103402	0.899164	NO
IPO13	0.267074	0.573099	0.306025	0.598716	NO
IPO5	-1.47508	-2.42377	-0.948688	0.0154605	shortened
IPO7	-0.955096	-1.00164	-0.046543	0.938093	NO
IPO9	-0.760672	-1.14196	-0.381283	0.307727	NO
IQCB1	-1.11424	-0.773071	0.341166	0.529118	NO
IQGAP1	1.24729	1.64751	0.400223	0.25631	NO
IQSEC1	0.578677	-0.612361	-1.19104	0.0282112	shortened
IRAK3	-1.37473	-2.17837	-0.80364	0.234235	NO
IRAK4	-0.690801	-0.300255	0.390546	0.824826	NO
IREB2	-0.0164608	-0.0866642	-0.0702034	0.798301	NO
IRF2BP2	-0.458221	-0.0326856	0.425535	0.346791	NO
IRF2BPL	2.03955	2.20736	0.167811	0.771734	NO
IRF5	0.963183	1.33235	0.369167	0.362261	NO
IRS2	0.313787	0.256442	-0.0573454	0.907185	NO
IRX3	-2.40818	-2.37473	0.0334511	0.888949	NO
ISCA1	-0.294733	0.948719	1.24345	0.142195	NO
ISCA2	-0.0466731	-0.379743	-0.33307	0.577873	NO
ISCU	0.828579	1.39613	0.567553	0.288221	NO
ISG20L2	-0.878452	-0.70013	0.178322	0.622596	NO
ISY1	0.00510811	-0.313966	-0.319074	0.367831	NO
ITCH	0.918897	0.233577	-0.68532	0.379819	NO
ITFG1	2.33883	1.15475	-1.18408	0.00138821	shortened
ITGA6	2.05834	2.31681	0.258461	0.382412	NO
ITGAL	2.94417	2.51046	-0.433718	0.261666	NO
ITGB2	3.09693	3.09362	-0.0033097	0.916376	NO
ITGB5	6.41623	5.99073	-0.425498	0.32383	NO
ITM2B	1.67834	1.8738	0.195465	0.549466	NO
ITPR1	2.16499	1.97612	-0.188866	0.705742	NO
ITPR2	1.43485	0.96944	-0.46541	0.540777	NO
ITPRIPL2	2.53334	2.20411	-0.329229	0.725661	NO
IVNS1ABP	-1.13903	-0.449652	0.689373	0.0559261	NO
JADE1	-2.06413	-2.99078	-0.926654	0.0803498	NO
JADE2	-1.26611	-1.17213	0.0939749	0.914651	NO
JARID2	1.29313	0.677051	-0.616076	0.0931417	NO
JKAMP	0.590756	-0.114461	-0.705217	0.668308	NO
JOSD1	0.892592	1.6258	0.733204	0.0801136	NO
JPT1	-0.694848	-1.16321	-0.46836	0.128526	NO
JPT2	-1.06567	-1.86134	-0.795671	0.0690273	NO
JUN	4.38252	4.25377	-0.128753	0.702077	NO
KANK2	-0.0941077	-0.34673	-0.252622	0.602044	NO
KAT14	-0.899469	-0.667053	0.232416	0.797398	NO
KAT6A	-0.536121	-0.99115	-0.455029	0.151386	NO
KAT6B	0.270557	-0.486265	-0.756822	0.178853	NO
KATNA1	-0.00121642	-1.11047	-1.10925	0.0400052	shortened
KATNAL1	1.12023	1.27907	0.158834	0.984678	NO
KATNBL1	0.559668	-0.352228	-0.911896	0.066366	NO
KAZALD1	-1.31791	-1.4391	-0.121188	0.813567	NO
KBTBD6	-1.897	-1.98664	-0.0896455	0.900116	NO
KCNE3	1.06343	0.896184	-0.167248	0.689921	NO
KCNK6	0.440365	0.666854	0.226489	0.550796	NO
KCNRG	0.221726	-0.764258	-0.985984	0.482098	NO
KCTD1	0.398733	-0.756117	-1.15485	0.0870476	NO
KCTD10	0.926019	0.585236	-0.340783	0.438184	NO
KCTD20	0.707951	0.693191	-0.0147603	0.931157	NO
KCTD3	-1.7892	-1.20174	0.587462	0.414605	NO
KCTD9	0.513863	0.305246	-0.208617	0.734249	NO
KDELR2	0.503721	-0.57948	-1.0832	0.00771179	shortened
KDM2B	0.205409	-0.16766	-0.373069	0.446996	NO
KDM3B	-0.00974863	-0.903646	-0.893897	0.393888	NO
KDM5A	0.329933	0.746865	0.416932	0.249339	NO
KDM5B	-0.169442	-0.346908	-0.177467	0.697792	NO
KDM6A	1.18087	-0.127682	-1.30855	0.328798	NO
KDM6B	1.36188	1.09783	-0.264049	0.545992	NO
KDSR	0.443064	0.341341	-0.101723	0.691287	NO
KHNYN	0.281464	0.975424	0.69396	0.147752	NO
KIAA0232	1.14443	0.817961	-0.326465	0.589871	NO
KIAA0753	-0.0609761	0.767415	0.828391	0.217843	NO
KIAA0930	0.779241	0.0294927	-0.749748	0.0308286	shortened
KIF11	-3.48944	-2.54839	0.941047	0.302178	NO
KIF14	-2.93131	-2.71545	0.215863	0.602582	NO
KIF1C	0.775923	0.152232	-0.623691	0.159136	NO
KIF2A	-1.89564	-1.79867	0.0969656	0.820629	NO
KIF3B	0.497015	0.084539	-0.412476	0.219941	NO
KIF3C	1.26467	0.347394	-0.917279	0.23456	NO
KLF6	3.21597	2.75336	-0.46261	0.184092	NO
KLF7	0.759224	0.720481	-0.0387423	0.970439	NO
KLF9	2.29271	2.1673	-0.125412	0.691101	NO
KLHDC10	0.0192024	0.0946934	0.075491	0.865088	NO
KLHL18	-1.04708	-0.269734	0.777345	0.284484	NO
KLHL24	2.70527	1.54531	-1.15996	0.093998	NO
KLHL26	0.0777069	-0.477774	-0.555481	0.34393	NO
KLHL28	1.16871	1.78253	0.613816	0.407058	NO
KLHL36	0.497887	0.345677	-0.15221	0.73043	NO
KLHL42	-1.18452	-1.14122	0.0433033	0.901995	NO
KLHL5	0.461356	0.238381	-0.222975	0.770334	NO
KLHL6	2.43118	2.02988	-0.4013	0.428013	NO
KLHL7	0.307843	-1.1285	-1.43634	0.152654	NO
KLHL8	-0.907554	-0.895004	0.0125497	0.98477	NO
KMT2A	-1.18938	-1.24835	-0.058968	0.729541	NO
KMT2C	-0.00209988	0.132349	0.134449	0.79079	NO
KMT2D	-1.19459	-0.738878	0.455716	0.439726	NO
KMT5B	1.67552	0.771163	-0.904355	0.278483	NO
KPNA1	-0.431578	0.951699	1.38328	0.00866465	lengthened
KPNA2	-1.5865	-2.23471	-0.648203	0.25657	NO
KPNA3	-0.482882	-0.412656	0.0702251	0.911842	NO
KPNA4	-0.0407675	0.673033	0.713801	0.0574728	NO
KPNA6	0.0351122	0.383692	0.34858	0.272611	NO
KPNB1	-1.03244	-1.50892	-0.476482	0.224898	NO
KRAS	-0.132098	-0.040913	0.0911855	0.997021	NO
KRI1	-1.31214	-1.31674	-0.00460051	0.989653	NO
KRIT1	-0.459752	-0.579537	-0.119785	0.712377	NO
KRR1	-0.816027	-0.917116	-0.101089	0.828722	NO
KSR1	-1.05836	-0.43024	0.628116	0.629378	NO
LACTB2	-0.150179	-0.297493	-0.147314	0.967247	NO
LAIR1	1.52524	1.45799	-0.0672514	0.968502	NO
LAMC1	0.579827	-0.503	-1.08283	0.0745495	NO
LAMP1	0.684546	0.545131	-0.139415	0.596827	NO
LAMTOR3	1.45861	-1.45664	-2.91525	0.000581061	shortened
LARP1	-0.974029	-1.36232	-0.388294	0.26281	NO
LARP4	0.655832	0.0251334	-0.630699	0.207207	NO
LARP4B	-0.427197	-0.152224	0.274973	0.560181	NO
LARS1	-1.59256	-1.31228	0.28028	0.506062	NO
LAT	4.3154	3.69431	-0.62109	0.0953306	NO
LBR	-1.27004	-1.22509	0.0449498	0.918677	NO
LCOR	-0.374501	-0.266549	0.107952	0.782917	NO
LCP1	1.61323	1.67166	0.0584299	0.847541	NO
LCP2	-0.564422	-1.31139	-0.746969	0.0729108	NO
LDAF1	0.644019	0.468274	-0.175746	0.753113	NO
LDAH	-1.08016	-1.18481	-0.104651	0.810839	NO
LDB1	0.805071	0.197134	-0.607937	0.183511	NO
LDLRAD3	-0.573023	-0.0618655	0.511157	0.326656	NO
LDLRAD4	1.89368	2.79191	0.898225	0.403231	NO
LEMD2	0.574071	0.280681	-0.29339	0.478001	NO
LEMD3	-0.345354	-0.353	-0.00764606	0.840398	NO
LENG1	0.553664	-1.05315	-1.60681	0.0920099	NO
LENG8	0.320726	0.161579	-0.159147	0.881407	NO
LEPROT	2.76886	2.35304	-0.415814	0.27066	NO
LETM1	-0.387594	0.0817334	0.469327	0.159423	NO
LGALS12	-2.14301	-1.85172	0.291289	0.576382	NO
LGALS3	4.41544	4.09775	-0.317695	0.494585	NO
LGALS8	1.85113	1.70914	-0.14199	0.733123	NO
LIAS	-1.51571	-1.2502	0.265505	0.882522	NO
LIG3	-1.50807	-1.28182	0.226255	0.69277	NO
LILRA2	0.963007	0.480121	-0.482886	0.203944	NO
LILRB2	2.01018	3.09766	1.08748	0.0021784	lengthened
LIMA1	-0.787472	-1.14509	-0.357619	0.349736	NO
LIMK1	1.04876	2.54431	1.49556	0.00440436	lengthened
LIMS1	1.9098	2.43111	0.521308	0.173155	NO
LIN52	-0.670173	-0.796595	-0.126422	0.789476	NO
LIN54	-0.149821	-1.05352	-0.903702	0.299026	NO
LIN7C	0.0535071	-0.256158	-0.309665	0.530081	NO
LIN9	-2.22116	-2.48482	-0.263652	0.717079	NO
LITAF	1.49626	1.66532	0.169057	0.589024	NO
LIX1L	0.0780908	-0.235257	-0.313348	0.611635	NO
LLPH	-0.70059	-0.892463	-0.191873	0.869244	NO
LMAN2	0.495272	0.463636	-0.0316354	0.898683	NO
LMAN2L	0.157502	0.590097	0.432595	0.394217	NO
LMBR1	-0.0152075	-0.71656	-0.701352	0.339354	NO
LMBRD1	1.38418	1.69804	0.313857	0.522808	NO
LMBRD2	0.855927	0.416119	-0.439808	0.536865	NO
LMLN	-0.300828	0.0814919	0.38232	0.784386	NO
LMO1	-0.248701	-0.384733	-0.136031	0.886753	NO
LMO4	0.730217	0.827744	0.0975267	0.98107	NO
LNPEP	0.406535	0.210463	-0.196073	0.621322	NO
LNPK	0.537209	1.22645	0.689245	0.113591	NO
LONRF3	2.10259	0.5663	-1.53629	0.0540276	NO
LPCAT2	-0.265575	-0.116663	0.148912	0.766464	NO
LPGAT1	0.301704	0.363651	0.0619469	0.931902	NO
LPIN1	0.241319	0.710664	0.469345	0.371034	NO
LRCH1	0.606869	-0.0689171	-0.675786	0.241537	NO
LRCH3	0.184891	0.323859	0.138968	0.913861	NO
LRFN1	-1.2686	-1.19462	0.0739798	0.879308	NO
LRG1	0.349601	0.595205	0.245603	0.491073	NO
LRIF1	0.346135	0.224441	-0.121694	0.829409	NO
LRIG2	-0.242841	-0.778335	-0.535493	0.650452	NO
LRP10	3.7015	3.51777	-0.183728	0.63194	NO
LRP11	-1.08426	-1.29772	-0.213466	0.601328	NO
LRP3	-1.79977	-2.71406	-0.914288	0.0906484	NO
LRP8	0.0221891	-0.324289	-0.346478	0.498539	NO
LRPPRC	-1.50027	-1.2774	0.222879	0.464105	NO
LRRC1	-0.838615	-0.298794	0.539821	0.492258	NO
LRRC3	-0.336844	-0.830886	-0.494042	0.43901	NO
LRRC40	-1.51293	-0.831352	0.681574	0.300697	NO
LRRC57	-0.227851	0.600366	0.828217	0.136498	NO
LRRC58	-0.851147	-1.05826	-0.207109	0.456856	NO
LRRC59	-0.850844	-0.672815	0.178028	0.595158	NO
LRRC8C	-0.879672	-1.20353	-0.323855	0.672817	NO
LRRFIP2	0.24273	0.629887	0.387157	0.528566	NO
LRRK1	0.153317	-0.0242465	-0.177564	0.87929	NO
LSM11	-1.17186	-2.70641	-1.53455	0.204605	NO
LSM14A	-1.14721	-0.41161	0.735601	0.0749719	NO
LSM6	-0.788138	-0.313908	0.474231	0.377162	NO
LTA4H	0.368337	0.156431	-0.211906	0.630959	NO
LTB4R	-0.134025	-0.368421	-0.234396	0.531513	NO
LUC7L	-0.249619	-1.35285	-1.10323	0.0305449	shortened
LUC7L2	-0.966734	-1.08206	-0.115324	0.724735	NO
LUC7L3	-0.562674	-1.87644	-1.31377	0.0113741	shortened
LUZP1	0.360942	-0.217212	-0.578155	0.236162	NO
LYL1	-1.72534	-1.08105	0.64429	0.192904	NO
LYN	1.10005	0.793282	-0.30677	0.464762	NO
LYRM2	0.101118	0.1558	0.0546821	0.886195	NO
LYRM7	-1.99933	-2.27305	-0.273716	0.557933	NO
LYSMD2	0.294859	0.27639	-0.0184687	0.937545	NO
LZTFL1	-2.58823	-2.57236	0.0158778	0.773695	NO
LZTS2	1.2695	1.11456	-0.154946	0.758673	NO
M6PR	0.368268	-0.0597591	-0.428027	0.320755	NO
MACF1	0.505015	0.594805	0.0897903	0.797232	NO
MACROH2A1	1.10025	1.02446	-0.0757968	0.786838	NO
MAD2L1	-3.92892	-3.77275	0.156168	0.770412	NO
MAFB	8.62918	8.0774	-0.551782	0.343057	NO
MAFG	1.00889	0.953606	-0.0552849	0.89414	NO
MAGOH	-1.11435	-1.48342	-0.36907	0.217881	NO
MAGT1	0.419923	0.989656	0.569733	0.0962731	NO
MAIP1	-0.610428	-0.692411	-0.0819836	0.842347	NO
MAK16	-1.50293	-1.58013	-0.0772031	0.909015	NO
MALT1	1.57735	1.43889	-0.138462	0.824447	NO
MAN1A2	0.674294	0.397102	-0.277193	0.817461	NO
MAN2A1	0.944172	-0.843127	-1.7873	0.00119362	shortened
MANEAL	-0.379604	-0.0157631	0.363841	0.488082	NO
MAP1LC3B	1.92094	1.89997	-0.0209681	0.947634	NO
MAP2K4	0.660822	0.452083	-0.208739	0.736024	NO
MAP2K7	0.0928992	0.122392	0.0294925	0.937737	NO
MAP3K1	-0.127231	-0.433052	-0.305821	0.511843	NO
MAP3K2	1.52656	0.535816	-0.990748	0.017271	shortened
MAP3K3	0.923489	0.92	-0.00348923	0.96661	NO
MAP3K7	0.419655	-1.39462	-1.81428	0.000571467	shortened
MAP4	0.204856	-0.269624	-0.47448	0.143111	NO
MAP4K2	0.295059	0.0994822	-0.195577	0.679921	NO
MAP4K4	-0.105696	-0.287635	-0.181939	0.54107	NO
MAP4K5	-0.733066	-0.523345	0.209722	0.667768	NO
MAP6D1	0.00621532	-0.417043	-0.423258	0.603629	NO
MAP7	2.95307	2.17109	-0.781985	0.190897	NO
MAPK1	1.48011	0.320742	-1.15936	0.00361001	shortened
MAPK1IP1L	0.583477	0.104233	-0.479244	0.210533	NO
MAPK6	1.52799	0.939141	-0.588848	0.0484706	shortened
MAPK8	0.499345	-0.712563	-1.21191	0.0479626	shortened
MAPK8IP3	0.792635	0.914284	0.121649	0.804164	NO
MAPKAPK3	-0.18563	0.512716	0.698347	0.0199069	lengthened
MAPKBP1	-0.508888	0.0791423	0.58803	0.275814	NO
MAPRE1	0.814792	-0.0382505	-0.853042	0.0437525	shortened
MAPRE2	-1.07407	-1.02394	0.0501311	0.845467	NO
MARCHF5	0.485588	-0.29442	-0.780008	0.196966	NO
MARCHF6	0.1754	0.44361	0.26821	0.587246	NO
MARCHF7	0.381381	0.612027	0.230646	0.482491	NO
MARCKSL1	0.283713	-0.192811	-0.476525	0.400573	NO
MARK2	0.543159	0.758717	0.215558	0.580395	NO
MARK3	0.434856	-0.520262	-0.955118	0.0167468	shortened
MARS2	-3.20118	-1.91618	1.285	0.153237	NO
MASTL	-0.881936	-1.3269	-0.444961	0.666836	NO
MAT2B	0.403662	-0.0597136	-0.463376	0.232264	NO
MAU2	1.01733	0.33626	-0.681072	0.158959	NO
MAVS	0.697331	0.723058	0.0257274	0.924824	NO
MBD2	0.638362	-0.18955	-0.827912	0.0367083	shortened
MBNL3	-0.578956	-0.39294	0.186016	0.727271	NO
MBOAT1	-1.38547	-1.69719	-0.311722	0.727854	NO
MBTPS2	0.0362474	0.507608	0.471361	0.481201	NO
MCFD2	0.311585	0.258767	-0.0528177	0.854198	NO
MCM10	-4.01091	-3.61788	0.393036	0.571671	NO
MCM4	-3.24004	-2.79361	0.446433	0.163269	NO
MCM8	-2.98848	-3.64217	-0.653694	0.321959	NO
MCMBP	-0.0323209	-0.612897	-0.580576	0.279095	NO
MCPH1	-0.00401336	-0.381293	-0.37728	0.714301	NO
MCTP1	0.556054	-0.554716	-1.11077	0.0930813	NO
MCUR1	-0.406199	-0.513375	-0.107176	0.878757	NO
MDFIC	0.952567	0.409406	-0.543161	0.2538	NO
MDM2	-0.222747	0.161916	0.384663	0.659673	NO
MDM4	-0.134165	-0.600687	-0.466521	0.298426	NO
ME2	-0.999036	-1.16001	-0.160976	0.654556	NO
MEAF6	-0.715365	-0.469834	0.245531	0.457556	NO
MECP2	0.442714	0.223132	-0.219582	0.733542	NO
MED1	-0.536878	-0.818233	-0.281354	0.42646	NO
MED10	0.440568	0.262215	-0.178354	0.682974	NO
MED13	0.284938	0.064697	-0.220241	0.506984	NO
MED13L	0.0684469	0.575079	0.506632	0.284017	NO
MED14	-0.648535	-0.473843	0.174692	0.661352	NO
MED17	0.192915	1.06294	0.870022	0.413967	NO
MED18	0.47732	0.569454	0.0921336	0.876962	NO
MED21	0.682594	-0.817787	-1.50038	0.109874	NO
MED22	0.361755	-0.637224	-0.998979	0.23761	NO
MED26	-1.02129	-0.353093	0.668199	0.280301	NO
MED28	0.0757056	-0.314026	-0.389731	0.246443	NO
MED29	0.726519	0.586924	-0.139595	0.882426	NO
MED31	0.541773	0.63185	0.0900769	0.963858	NO
MED7	0.24103	-0.566595	-0.807625	0.416063	NO
MEF2A	2.16747	1.25209	-0.915378	0.0613069	NO
MEF2C	2.33948	2.43392	0.0944335	0.872496	NO
MEF2D	1.68899	1.24682	-0.442174	0.258071	NO
MEGF9	0.57499	0.582243	0.00725288	0.78305	NO
MEIS1	-1.34771	-1.52464	-0.176926	0.612958	NO
METAP1D	-1.2956	-1.7335	-0.437902	0.748755	NO
METRNL	3.10933	3.16529	0.0559512	0.873798	NO
METTL13	-0.53013	-0.447886	0.0822446	0.786076	NO
METTL14	-0.469706	-0.674184	-0.204478	0.632512	NO
METTL16	-1.01657	-1.55245	-0.535879	0.310661	NO
METTL2A	-0.900181	-1.1417	-0.241524	0.577356	NO
METTL2B	-0.825	-1.53392	-0.708919	0.175454	NO
METTL4	1.13741	-1.17558	-2.31298	0.0548449	NO
METTL6	0.200553	0.259994	0.0594402	0.915023	NO
METTL7A	2.75611	2.92903	0.172918	0.792251	NO
METTL7B	2.1089	2.04218	-0.0667187	0.947734	NO
METTL8	-0.651993	0.134818	0.786812	0.171847	NO
METTL9	2.13627	1.63519	-0.501075	0.105965	NO
MFAP1	-0.53567	-0.390102	0.145568	0.769955	NO
MFAP3	1.08867	0.260184	-0.828486	0.457169	NO
MFHAS1	-0.417102	-0.632761	-0.21566	0.471235	NO
MFN1	0.368422	0.250222	-0.118201	0.982584	NO
MFN2	-0.00943226	0.351044	0.360476	0.483732	NO
MFSD1	1.41852	0.941405	-0.477119	0.299682	NO
MFSD11	1.40283	1.47251	0.0696797	0.907626	NO
MFSD12	1.4764	0.927802	-0.548596	0.189623	NO
MFSD14A	0.681203	0.0806634	-0.60054	0.411462	NO
MFSD2A	0.314597	0.230441	-0.0841553	0.823343	NO
MFSD6	2.46594	2.40458	-0.0613629	0.808525	NO
MFSD8	0.55371	1.41156	0.857847	0.318589	NO
MFSD9	-0.163403	0.016544	0.179947	0.790861	NO
MGAT2	-0.618524	0.34242	0.960944	0.109078	NO
MGAT4A	0.577976	0.394714	-0.183262	0.855916	NO
MGLL	1.55848	1.81901	0.260522	0.420289	NO
MGME1	-0.333538	-0.0249844	0.308554	0.639891	NO
MGST3	1.53019	1.33703	-0.19316	0.657997	NO
MIA3	-0.250595	-0.658784	-0.408189	0.517847	NO
MIB1	-0.871237	-0.746675	0.124562	0.858523	NO
MICALL1	0.849325	1.20205	0.352725	0.533311	NO
MID1IP1	0.616748	0.699055	0.0823075	0.7737	NO
MIDN	1.97056	1.75928	-0.211285	0.734985	NO
MIEF1	-0.240274	-0.182814	0.0574603	0.87718	NO
MIER1	-0.113462	-0.302547	-0.189085	0.675483	NO
MINDY1	0.183089	-0.581223	-0.764313	0.348566	NO
MINDY2	1.154	1.06094	-0.0930513	0.796233	NO
MINDY3	0.366425	-0.390436	-0.756861	0.36893	NO
MIS18A	-2.7317	-3.26781	-0.536118	0.246082	NO
MITF	4.09622	3.80001	-0.296216	0.576187	NO
MKI67	-3.49461	-3.25162	0.242985	0.812419	NO
MKLN1	1.04611	-0.0198465	-1.06596	0.00889413	shortened
MKNK2	0.612391	0.42518	-0.187211	0.538778	NO
MKRN2	-0.882725	-0.20562	0.677105	0.184668	NO
MLEC	-0.663423	-0.571752	0.091671	0.776295	NO
MLLT1	-0.61477	-0.980392	-0.365622	0.386343	NO
MLLT6	0.0718259	0.192391	0.120566	0.757898	NO
MLXIP	0.299028	-0.00637696	-0.305405	0.552162	NO
MMAA	0.666264	0.167405	-0.498859	0.61398	NO
MMP24OS	2.03548	1.53239	-0.503091	0.403199	NO
MMUT	0.140046	-0.256515	-0.396561	0.472126	NO
MNT	0.597163	0.409768	-0.187395	0.807634	NO
MOB1A	1.28906	0.435746	-0.853314	0.0241863	shortened
MOB1B	0.023017	-0.146567	-0.169584	0.657419	NO
MOB3B	1.8664	1.11019	-0.756215	0.302763	NO
MOB4	0.960065	0.290663	-0.669402	0.0604027	NO
MON1B	0.360943	0.100487	-0.260456	0.4172	NO
MORC3	0.799224	0.740944	-0.0582796	0.878641	NO
MORF4L1	0.269433	0.288493	0.0190598	0.95612	NO
MORN2	-0.414059	-0.246392	0.167667	0.818904	NO
MOSMO	0.613509	0.013411	-0.600097	0.307281	NO
MPHOSPH8	-0.0852318	-0.361126	-0.275894	0.558299	NO
MPHOSPH9	-1.67549	-1.57979	0.0957014	0.79494	NO
MPI	-0.110581	-0.482328	-0.371746	0.450411	NO
MPPE1	1.92022	1.50364	-0.416589	0.557146	NO
MPRIP	-0.0870805	-0.89598	-0.808899	0.0521328	NO
MPZL1	0.541154	-0.559385	-1.10054	0.0143174	shortened
MR1	1.4035	2.52283	1.11933	0.0413663	lengthened
MRAS	0.020645	-0.584106	-0.604751	0.227525	NO
MRC2	-0.744631	-0.623685	0.120946	0.744263	NO
MRE11	-0.909985	-1.77287	-0.862882	0.160737	NO
MRGBP	0.97272	-0.890905	-1.86363	1.20801e-05	shortened
MRI1	-0.292028	-0.0982037	0.193824	0.653506	NO
MRM2	-0.976636	-1.38479	-0.408157	0.291466	NO
MRPL14	-0.566578	-0.519018	0.0475597	0.908017	NO
MRPL19	-1.26863	-1.26526	0.00337723	0.990608	NO
MRPL20	-0.357686	-0.161815	0.195871	0.585538	NO
MRPL3	-1.75436	-1.89027	-0.135912	0.667696	NO
MRPL30	-0.832797	-1.01098	-0.178182	0.717206	NO
MRPL32	-1.25654	-1.16539	0.0911519	0.894684	NO
MRPL33	0.690538	0.721122	0.0305838	0.976802	NO
MRPL34	0.113619	0.315362	0.201743	0.58733	NO
MRPL42	-1.04826	-1.6191	-0.570843	0.24585	NO
MRPL44	-0.879308	-0.46961	0.409698	0.324486	NO
MRPL47	-0.63679	-0.828369	-0.191579	0.720664	NO
MRPL52	1.47064	1.25595	-0.214689	0.506878	NO
MRPL57	-0.966946	-0.827649	0.139297	0.678457	NO
MRPS10	0.276659	0.0786769	-0.197982	0.511187	NO
MRPS16	-0.566899	-1.04617	-0.479268	0.124336	NO
MRPS17	-0.277634	-0.963126	-0.685492	0.114888	NO
MRPS18A	-0.000273551	-0.867884	-0.86761	0.028472	shortened
MRPS18C	-0.214241	-0.384956	-0.170714	0.713664	NO
MRPS22	-0.498904	-1.08319	-0.58429	0.327051	NO
MRPS23	-1.05779	-0.853083	0.204709	0.67208	NO
MRPS25	-0.28604	0.144951	0.430991	0.253365	NO
MRPS28	-1.03252	-1.28497	-0.252446	0.599284	NO
MRPS6	1.36739	1.25605	-0.111346	0.680909	NO
MRPS7	-0.243471	-0.798492	-0.555021	0.155165	NO
MRRF	-0.184387	-0.689875	-0.505488	0.363985	NO
MRS2	0.587594	0.291255	-0.296339	0.70135	NO
MRTO4	-1.60766	-1.633	-0.0253339	0.859766	NO
MS4A4A	4.25309	3.73072	-0.522366	0.433975	NO
MSANTD3	0.490899	-0.173399	-0.664298	0.362011	NO
MSH3	-0.152319	-0.650757	-0.498438	0.378533	NO
MSMO1	0.734345	0.723082	-0.0112625	0.99269	NO
MSRA	0.852672	0.631471	-0.221201	0.669376	NO
MSRB1	1.04922	2.52906	1.47983	0.000729212	lengthened
MSRB3	-3.97281	-3.90977	0.0630359	0.893163	NO
MTA1	-0.463224	-1.12028	-0.657052	0.0506107	NO
MTA2	-0.368195	-1.15133	-0.783138	0.0639594	NO
MTAP	-0.837712	-0.58814	0.249572	0.567952	NO
MTERF1	-1.14845	-0.572352	0.5761	0.526885	NO
MTF1	1.40854	1.35157	-0.056968	0.767264	NO
MTF2	-0.709488	-1.13309	-0.423604	0.421671	NO
MTFMT	0.0516768	0.0564589	0.00478208	0.988477	NO
MTG1	-0.822486	0.00776009	0.830246	0.274239	NO
MTHFD2	-0.0630337	-1.16543	-1.10239	0.000583899	shortened
MTHFR	0.887089	0.842309	-0.0447806	0.927972	NO
MTHFSD	-0.237721	0.754088	0.991809	0.238151	NO
MTIF2	-0.647179	0.0271133	0.674292	0.193558	NO
MTMR12	0.745253	0.424628	-0.320625	0.547569	NO
MTMR2	-0.414884	-0.657687	-0.242803	0.701066	NO
MTMR3	0.536941	1.03405	0.497104	0.446227	NO
MTMR6	0.474048	0.397989	-0.0760595	0.848795	NO
MTMR9	0.732369	0.644078	-0.0882908	0.892274	NO
MTO1	-0.934762	-1.24575	-0.310991	0.795573	NO
MTPAP	-1.41389	-1.89563	-0.481743	0.728842	NO
MTPN	0.107397	-0.299227	-0.406623	0.61674	NO
MTR	-1.8216	-1.42458	0.397024	0.763108	NO
MTREX	-1.46869	-0.901148	0.567546	0.252282	NO
MTRF1	0.0688635	0.910329	0.841465	0.423377	NO
MTRFR	-1.1206	-1.58149	-0.460892	0.284361	NO
MTRNR2L1	0.478917	0.0673201	-0.411597	0.439382	NO
MTURN	-0.751041	-0.867497	-0.116456	0.938144	NO
MTX2	0.683904	-0.0773483	-0.761252	0.224147	NO
MX2	-0.453786	-0.585536	-0.13175	0.71219	NO
MXD4	3.79044	2.77839	-1.01205	0.0236197	shortened
MXI1	0.0726648	0.551062	0.478397	0.172633	NO
MXRA7	0.478029	0.869196	0.391167	0.592952	NO
MYADM	1.41456	1.48743	0.07287	0.7832	NO
MYC	-4.31192	-1.13589	3.17604	0.0166981	lengthened
MYCBP	-1.05743	-1.49026	-0.432838	0.361512	NO
MYCBP2	-1.32884	-1.5447	-0.215858	0.515878	NO
MYH9	0.900754	0.969997	0.0692422	0.778097	NO
MYL12B	1.25038	0.506187	-0.744196	0.166035	NO
MYLIP	-0.526977	-1.05763	-0.530657	0.464297	NO
MYO19	-1.57515	-1.53213	0.0430232	0.919838	NO
MYO1C	1.43914	0.968451	-0.470693	0.311689	NO
MYO1E	5.09668	6.26983	1.17315	0.0560214	NO
MYO1G	1.09021	0.802434	-0.287774	0.520182	NO
MYO5A	2.47829	2.12061	-0.357685	0.460693	NO
MYO9B	1.97882	1.26084	-0.717984	0.0327994	shortened
MZT1	-1.81805	-1.36675	0.451295	0.299261	NO
N4BP1	1.75067	1.43251	-0.318161	0.524846	NO
N4BP2	0.356984	0.836151	0.479167	0.531033	NO
N4BP2L1	-0.455846	-0.578961	-0.123115	0.929582	NO
NAA15	-1.6569	-1.35088	0.306013	0.491414	NO
NAA25	-0.388187	-0.669504	-0.281317	0.636542	NO
NAA30	0.424738	0.0144224	-0.410315	0.527355	NO
NAA40	-0.20715	-0.214034	-0.0068839	0.976895	NO
NAA50	-0.486721	-0.783171	-0.29645	0.396764	NO
NABP1	1.53036	1.68339	0.153032	0.761351	NO
NABP2	-0.508474	-0.927884	-0.419409	0.282984	NO
NADK2	-1.40659	-1.60848	-0.201889	0.719718	NO
NAGA	-0.110407	-0.387071	-0.276664	0.589342	NO
NAGK	2.28722	2.43361	0.146384	0.808719	NO
NAIF1	-0.0194997	0.21604	0.235539	0.68581	NO
NAMPT	1.60284	2.21735	0.614516	0.296995	NO
NAP1L1	-0.0441248	-1.16983	-1.12571	0.000183274	shortened
NAPB	1.32333	1.16727	-0.156059	0.773544	NO
NAPG	1.00239	0.242297	-0.760092	0.191264	NO
NARF	0.418221	-1.11337	-1.53159	0.0281011	shortened
NARS2	-0.29945	-2.05209	-1.75264	0.0584521	NO
NASP	-2.59014	-3.31734	-0.727197	0.0943562	NO
NAT1	1.40371	0.253328	-1.15039	0.0470503	shortened
NAT8L	-2.15891	-1.79107	0.367841	0.557483	NO
NAV1	0.634379	0.115965	-0.518414	0.168765	NO
NAXE	0.240781	0.296837	0.056056	0.908394	NO
NBN	-0.508417	-0.947304	-0.438887	0.26527	NO
NBR1	2.07311	1.83092	-0.242186	0.486963	NO
NCAM1	0.911448	0.577179	-0.334269	0.694398	NO
NCAPD2	-2.55531	-2.49747	0.0578475	0.929151	NO
NCBP1	-0.526685	-0.929061	-0.402376	0.360223	NO
NCBP2	0.382333	0.296616	-0.0857177	0.82631	NO
NCBP3	-0.408564	-0.766891	-0.358326	0.374069	NO
NCKAP1L	1.07654	0.986903	-0.0896327	0.741693	NO
NCOA1	-0.00024775	0.120837	0.121084	0.905624	NO
NCOA3	2.25514	2.30368	0.0485409	0.940169	NO
NCOA5	0.250724	-0.523839	-0.774563	0.276112	NO
NCOA6	0.0841921	-0.0563795	-0.140572	0.693201	NO
NCS1	0.299113	0.894841	0.595728	0.435019	NO
NDC1	-1.76854	-3.27051	-1.50198	0.000106925	shortened
NDE1	0.922847	0.870888	-0.0519585	0.911688	NO
NDFIP1	1.46622	1.01213	-0.454087	0.228098	NO
NDUFA2	0.122557	0.0612064	-0.0613504	0.857972	NO
NDUFA5	-0.026336	-0.135728	-0.109392	0.764599	NO
NDUFS1	0.312709	-0.0585443	-0.371253	0.424942	NO
NDUFV3	0.646673	0.040392	-0.606281	0.258216	NO
NEDD4L	-0.290836	-1.25447	-0.963633	0.0815743	NO
NEK4	0.126741	-0.422028	-0.54877	0.233859	NO
NEK7	-0.866788	0.170563	1.03735	0.22992	NO
NENF	0.229137	-0.301059	-0.530195	0.152811	NO
NEPRO	-0.177521	-0.416131	-0.23861	0.794898	NO
NETO2	-0.253455	-1.73151	-1.47805	0.0566289	NO
NF1	1.34076	0.454123	-0.886641	0.418646	NO
NF2	0.355041	0.104928	-0.250112	0.576503	NO
NFAM1	0.394323	0.937085	0.542762	0.210145	NO
NFATC2	0.28637	0.0791641	-0.207206	0.623853	NO
NFATC2IP	-0.143322	0.101227	0.24455	0.479016	NO
NFE2L1	0.861262	1.17798	0.316721	0.500983	NO
NFE2L2	1.00717	0.494389	-0.51278	0.178027	NO
NFIA	-2.73325	-2.88232	-0.149072	0.851567	NO
NFIC	0.673679	0.345553	-0.328126	0.366211	NO
NFIX	-1.38168	-2.09242	-0.71074	0.187996	NO
NFKB1	-0.090872	-0.00387631	0.0869957	0.9253	NO
NFKBIA	1.83059	1.81615	-0.0144411	0.961819	NO
NFKBID	2.8157	1.93709	-0.878616	0.127675	NO
NFKBIE	1.1483	1.5562	0.407894	0.364725	NO
NFYA	0.798629	-0.477498	-1.27613	0.0656021	NO
NFYB	-0.648949	-0.973828	-0.324879	0.59226	NO
NFYC	0.325555	0.286481	-0.0390744	0.966899	NO
NGRN	-0.10767	-0.588588	-0.480918	0.475748	NO
NHEJ1	-1.14279	-1.70717	-0.564374	0.411615	NO
NHLRC2	0.65591	-0.905116	-1.56103	0.0101057	shortened
NHLRC3	-0.0331699	1.47016	1.50333	0.0609442	NO
NHSL1	0.564909	0.130725	-0.434184	0.506464	NO
NIBAN1	-0.132	-0.000165073	0.131835	0.749292	NO
NIFK	-1.2733	-0.611865	0.661438	0.281451	NO
NIP7	-1.06683	-1.45247	-0.385642	0.596136	NO
NIPA2	-0.352681	-0.386213	-0.0335326	0.93616	NO
NIPAL3	1.36285	0.815599	-0.547247	0.339577	NO
NIPBL	-0.757379	-0.953556	-0.196176	0.6976	NO
NIPSNAP1	-1.49611	-0.551664	0.944448	0.219342	NO
NIPSNAP2	-0.0699287	-0.194164	-0.124235	0.635396	NO
NIPSNAP3A	1.22486	-0.0409615	-1.26583	0.0082078	shortened
NKAP	0.0708837	-0.988363	-1.05925	0.0539535	NO
NKIRAS2	0.638836	0.807882	0.169046	0.631046	NO
NKRF	-1.875	-1.70875	0.16625	0.794393	NO
NLK	0.140004	-0.269275	-0.409279	0.518006	NO
NLN	-1.23066	-1.75893	-0.528269	0.314076	NO
NLRP3	-0.10675	-0.104551	0.002199	0.993665	NO
NME4	-1.01729	-0.997068	0.020223	0.947086	NO
NME6	0.185179	-0.319471	-0.50465	0.22925	NO
NMNAT1	1.79065	1.16516	-0.625496	0.191696	NO
NMT2	-0.865951	-0.803343	0.0626086	0.880888	NO
NNT	-0.19554	-0.36072	-0.16518	0.667604	NO
NOC4L	-0.875982	-1.08801	-0.212027	0.725066	NO
NOCT	-2.47744	-3.02849	-0.551059	0.605522	NO
NOL11	-1.63756	-2.03059	-0.393029	0.26837	NO
NOL12	-0.883685	-1.06272	-0.179035	0.758627	NO
NOL3	-0.239877	-0.551266	-0.311389	0.66285	NO
NOL8	-1.84737	-1.4233	0.424065	0.598451	NO
NOM1	-1.46651	-1.60325	-0.136735	0.756766	NO
NOP14	-1.24816	-1.72563	-0.477472	0.108544	NO
NOP9	-0.33698	0.315735	0.652716	0.0595148	NO
NOTCH1	1.67429	2.00153	0.327234	0.623088	NO
NPC1	2.17789	2.4323	0.254408	0.447418	NO
NPEPL1	1.43803	0.417566	-1.02047	0.00967752	shortened
NPHP3	1.18502	2.19882	1.0138	0.273489	NO
NPRL2	-1.0735	-0.991766	0.0817318	0.953788	NO
NPRL3	-0.753619	-0.376775	0.376845	0.460442	NO
NQO1	2.11398	2.44101	0.327027	0.301596	NO
NR2F2	-2.52376	-1.57035	0.953412	0.271248	NO
NR4A2	1.05578	1.6193	0.563516	0.71552	NO
NREP	-1.06949	-2.77158	-1.7021	0.022965	shortened
NRF1	-0.388002	-1.00971	-0.621706	0.307757	NO
NRG4	1.84251	0.828304	-1.01421	0.306797	NO
NSD1	-0.471604	-1.0749	-0.6033	0.298908	NO
NSD2	-2.54753	-2.45064	0.0968859	0.74205	NO
NSMCE4A	-1.36294	-2.60873	-1.24579	0.0661238	NO
NSUN3	-0.293708	-0.026582	0.267126	0.794615	NO
NSUN4	-1.03696	-0.305269	0.731693	0.172905	NO
NT5C2	0.602744	0.321273	-0.281471	0.371496	NO
NT5C3A	-1.14032	-1.12581	0.0145123	0.965544	NO
NT5DC1	-0.628069	-1.16687	-0.5388	0.629707	NO
NUBP1	-0.274108	0.061592	0.3357	0.493407	NO
NUBPL	-1.49479	-1.26482	0.229969	0.627899	NO
NUCKS1	-1.51701	-2.00517	-0.488153	0.180584	NO
NUDC	-1.07644	-1.48714	-0.410701	0.305497	NO
NUDT16	-0.724144	-0.202835	0.521309	0.282468	NO
NUDT19	-1.04916	-0.458227	0.590934	0.344548	NO
NUDT21	-1.543	-2.31328	-0.770282	0.0858159	NO
NUDT3	-0.135891	-0.201361	-0.0654702	0.829299	NO
NUDT4	-0.353355	-0.334872	0.018483	0.977211	NO
NUDT5	0.45428	-0.78687	-1.24115	0.000888428	shortened
NUFIP2	-0.458263	-0.278321	0.179942	0.883257	NO
NUMB	2.16437	1.13203	-1.03234	0.106379	NO
NUMBL	-0.263463	-0.216419	0.0470443	0.950827	NO
NUP153	-1.81194	-1.27428	0.537652	0.325606	NO
NUP155	-2.17322	-2.59292	-0.419697	0.492311	NO
NUP160	-1.96785	-1.4873	0.480554	0.297424	NO
NUP214	0.7661	-1.12721	-1.89332	3.93487e-05	shortened
NUP62	-0.311106	-0.569124	-0.258018	0.414427	NO
NUP98	-0.46455	0.431387	0.895938	0.29531	NO
NUS1	0.105495	-0.82673	-0.932224	0.193731	NO
NUSAP1	-2.70076	-3.31234	-0.611583	0.180703	NO
NXF1	0.585552	0.252861	-0.332691	0.36343	NO
NXPE3	-1.65612	-1.35875	0.297378	0.581306	NO
NXT1	-2.40548	-2.64783	-0.242347	0.698853	NO
OARD1	-1.45203	-0.76049	0.691545	0.267814	NO
OAS3	1.85517	1.92283	0.0676614	0.852711	NO
OAZ1	1.15932	0.0296949	-1.12962	0.183585	NO
OAZ2	1.09892	0.959651	-0.139267	0.786149	NO
OGDH	1.5293	1.35467	-0.174629	0.655363	NO
OGFOD1	-0.503329	-0.462559	0.0407707	0.91615	NO
OGFOD2	0.225085	-0.614181	-0.839266	0.0743885	NO
OGFOD3	-0.0419024	0.55807	0.599972	0.123951	NO
OGFRL1	1.20563	0.507524	-0.698109	0.143423	NO
OGT	0.219008	-0.843442	-1.06245	0.0954557	NO
ONECUT2	-0.925643	-1.3966	-0.470952	0.372594	NO
OPA1	-0.0061363	-0.447819	-0.441683	0.419173	NO
OPN3	0.309241	0.244244	-0.0649966	0.839109	NO
OPRL1	-0.217993	-0.571851	-0.353858	0.690536	NO
OPTN	3.38128	2.16489	-1.21639	0.0701922	NO
ORAI2	0.0238607	0.369091	0.345231	0.299799	NO
ORAI3	0.897364	1.88089	0.983527	0.00863865	lengthened
ORC2	-1.10115	-0.799541	0.301605	0.660102	NO
OSBP	0.415819	-0.100253	-0.516072	0.464212	NO
OSBPL11	2.74875	2.68482	-0.0639365	0.918166	NO
OSBPL3	1.211	-0.0973385	-1.30834	0.0570287	NO
OSBPL5	-1.01851	-0.666875	0.351633	0.305626	NO
OSBPL8	1.56863	1.73486	0.166226	0.724742	NO
OSER1	0.494909	0.465316	-0.0295931	0.984248	NO
OSGIN2	-0.0335425	0.966913	1.00046	0.0899127	NO
OSTC	-0.639461	-0.332375	0.307086	0.35931	NO
OSTF1	1.67636	1.16215	-0.514205	0.254811	NO
OSTM1	2.404	2.09307	-0.310929	0.531442	NO
OTUB1	0.287006	0.559235	0.272229	0.398101	NO
OTUD5	1.17561	0.790262	-0.385348	0.234591	NO
OTUD7B	-0.19975	0.60732	0.807069	0.429339	NO
OTULIN	-0.317544	0.139256	0.4568	0.571649	NO
OXA1L	0.70045	0.191484	-0.508966	0.190869	NO
OXR1	1.15408	-0.437863	-1.59194	0.244931	NO
P2RX7	3.49075	3.04203	-0.448718	0.337478	NO
P2RY2	-1.17582	-1.85282	-0.677004	0.400999	NO
P2RY6	1.26227	2.17794	0.915677	0.259864	NO
PA2G4	-2.1296	-1.67576	0.453835	0.155225	NO
PAAF1	-0.693088	-1.41027	-0.717186	0.382457	NO
PABPC1	-0.807448	-0.836685	-0.029237	0.904776	NO
PACS2	1.33042	0.680652	-0.649764	0.0661335	NO
PAFAH1B1	1.65293	-0.306133	-1.95907	1.34164e-05	shortened
PAFAH2	1.43699	1.45506	0.0180713	0.844575	NO
PAG1	0.666168	0.432996	-0.233172	0.568543	NO
PAICS	-3.57988	-2.97248	0.607398	0.213399	NO
PAIP1	0.903796	-0.17576	-1.07956	0.318377	NO
PAIP2	0.635319	0.364043	-0.271276	0.695424	NO
PAK1	0.865906	-0.285382	-1.15129	0.0170723	shortened
PAK2	0.3378	0.135991	-0.201809	0.621802	NO
PALLD	1.38972	0.999891	-0.389824	0.481668	NO
PALM2AKAP2	-0.998211	-1.34457	-0.346362	0.322708	NO
PALS1	1.70637	0.490951	-1.21541	0.0127827	shortened
PANK2	0.11371	0.911668	0.797958	0.122611	NO
PANK3	-0.118474	-0.19869	-0.0802157	0.798576	NO
PAPOLG	-0.154256	0.354976	0.509232	0.323946	NO
PAPSS1	1.98733	1.97482	-0.0125079	0.892783	NO
PAQR8	-0.714082	-2.1675	-1.45342	0.061652	NO
PARG	-1.16682	-0.204039	0.962785	0.214683	NO
PARP1	-1.39818	-2.20234	-0.804163	0.0334671	shortened
PARP14	1.86886	1.19514	-0.673722	0.244098	NO
PARVB	-0.1973	0.0702112	0.267512	0.502828	NO
PATL1	0.422225	-0.367677	-0.789902	0.107188	NO
PBRM1	-0.59524	-0.317409	0.277832	0.459218	NO
PBX3	0.105591	0.625797	0.520206	0.171848	NO
PBXIP1	1.12295	1.7784	0.655451	0.193314	NO
PCBP2	0.339133	-0.362697	-0.70183	0.0251043	shortened
PCCB	-1.23083	-1.44874	-0.217914	0.673307	NO
PCF11	0.154181	0.124902	-0.0292788	0.985816	NO
PCGF2	0.823953	-1.22469	-2.04864	0.0132222	shortened
PCGF5	0.0637264	-0.0635894	-0.127316	0.704822	NO
PCID2	-1.07663	-1.53323	-0.456605	0.261011	NO
PCLAF	-4.17969	-3.74689	0.432793	0.205899	NO
PCM1	1.78199	-0.129407	-1.91139	1.25715e-07	shortened
PCMT1	-0.115321	-0.715059	-0.599738	0.0504419	NO
PCMTD2	0.437018	-1.49982	-1.93684	0.021079	shortened
PCNT	-0.736308	-1.24952	-0.513217	0.573675	NO
PCNX1	1.20345	0.854905	-0.348544	0.433458	NO
PCNX2	0.969462	0.610944	-0.358518	0.655015	NO
PCNX4	-0.899996	0.63797	1.53797	0.0580393	NO
PCOLCE2	0.921558	1.13168	0.210122	0.860222	NO
PCYOX1	1.2436	1.00619	-0.237406	0.559558	NO
PCYT2	-0.954104	-0.965154	-0.0110499	0.954959	NO
PDCD2	-0.45622	-0.872371	-0.416152	0.291142	NO
PDCD4	-0.793686	0.0343842	0.82807	0.0206765	lengthened
PDCD6IP	0.51197	-1.20582	-1.71779	1.13145e-06	shortened
PDCL	1.33903	1.91558	0.576547	0.340134	NO
PDCL3	-1.16993	0.0256196	1.19555	0.197519	NO
PDE3B	1.67268	2.40836	0.735676	0.247412	NO
PDE8A	0.109065	0.41664	0.307574	0.771546	NO
PDE9A	-1.59276	-2.49951	-0.906751	0.208473	NO
PDF	-1.2772	-1.37757	-0.100371	0.84913	NO
PDGFA	-0.865646	-0.669732	0.195914	0.720818	NO
PDHA1	-0.601713	-0.336345	0.265368	0.385092	NO
PDHB	0.0112046	-0.0975689	-0.108774	0.749586	NO
PDIA4	-0.195256	0.63877	0.834025	0.0396502	lengthened
PDK2	1.08415	0.53842	-0.545733	0.492244	NO
PDK3	-0.237963	-0.393392	-0.155429	0.718221	NO
PDP2	-0.283553	-0.070749	0.212804	0.744209	NO
PDPK1	0.718683	1.23655	0.51787	0.290364	NO
PDPR	0.01271	-0.151377	-0.164087	0.672726	NO
PDS5A	-0.68919	-0.473104	0.216085	0.60381	NO
PDS5B	-1.53057	-0.737419	0.793151	0.513833	NO
PDSS2	0.419764	0.409553	-0.0102114	0.979297	NO
PDXK	1.47809	0.766506	-0.711585	0.0699263	NO
PDZD8	-2.87039	-2.28537	0.585028	0.315449	NO
PEBP1	-1.10209	-1.01663	0.0854591	0.766592	NO
PECAM1	3.61871	3.88257	0.263859	0.516024	NO
PEDS1	0.694619	0.577458	-0.11716	0.848081	NO
PEX13	1.14182	-0.141234	-1.28306	0.218752	NO
PEX19	0.975639	1.7616	0.785964	0.0341893	lengthened
PEX2	-0.559646	-0.381689	0.177957	0.946495	NO
PEX3	-1.68334	-1.45748	0.225865	0.795404	NO
PEX6	0.756818	1.19312	0.436302	0.465878	NO
PEX7	-0.738515	-0.554644	0.183871	0.823053	NO
[truncated: 1,413 more rows]

## Sheet: Fig. 7f
gene_symbol	log2.U937_JTE607_6h.v.U937_Mock_6h	regu.adj.U937_JTE607_6h.v.U937_Mock_6h	log2.U937_PMA_JTE607_6h.v.U937_PMA_Mock_6h	regu.adj.U937_PMA_JTE607_6h.v.U937_PMA_Mock_6h
7SK	1.08233	UP	1.9167	UP
A1BG-AS1	-3.54411	DN	-2.34634	DN
AARS2	-1.96673	DN	-1.8423	DN
AARSD1	0.506828	NO	-2.19878	DN
AATK	-0.123777	NO	-2.81223	DN
ABAT	1.60379	UP	0.779813	NO
ABC7-43041300I9.1	1.57137	NO	2.50166	UP
ABCA2	1.08922	UP	0.982284	NO
ABCB9	-0.354631	NO	-1.76369	DN
ABCC1	-1.02753	DN	0.410959	NO
ABCC10	-1.42863	DN	-0.867576	NO
ABCC2	1.93655	UP	2.46102	UP
ABCD1	-1.58991	DN	-0.427259	NO
ABCD4	-1.05012	DN	-0.11752	NO
ABCF3	-1.42017	DN	-1.3492	DN
ABHD11	-0.902562	NO	-2.52388	DN
ABHD15	-1.50749	DN	-1.84981	DN
ABHD3	-1.9432	DN	0.58412	NO
ABI3	-0.0135938	NO	-1.54274	DN
ABT1	-1.33226	DN	-0.979755	NO
ABTB1	-0.506634	NO	-1.97884	DN
AC002467.7	-1.42863	NO	-1.0833	DN
AC003102.3	3.47826	UP	2.9167	UP
AC003665.1	-1.48752	DN	0.402122	NO
AC004019.13	2.80019	UP	0.653661	NO
AC004069.2	1.08922	NO	2.9167	UP
AC004074.3	-1.98117	DN	1.22155	UP
AC004257.3	0.830931	NO	2.39474	UP
AC004381.6	0.630262	NO	-1.04678	DN
AC004449.6	1.8788	UP	1.57966	UP
AC004980.7	1.67989	UP	1.39474	UP
AC004987.9	-0.580634	NO	-1.43945	DN
AC005076.5	-1.22833	DN	0.295207	NO
AC005082.12	3.61576	UP	3.50166	UP
AC005154.6	-1.12618	DN	-0.907098	NO
AC005154.7	1.15633	NO	-2.15369	DN
AC005224.2	0.963686	NO	1.04598	UP
AC005306.3	1.82771	UP	3.24968	UP
AC005329.7	1.30317	UP	1.65366	NO
AC005682.5	-0.413985	NO	1.72405	UP
AC005682.7	4.74129	UP	2.68928	UP
AC005789.11	2.15633	UP	3.67158	UP
AC005932.1	-0.843669	NO	-2.28494	DN
AC005943.4	0.755793	NO	-2.40523	DN
AC005943.5	2.55392	UP	3.70329	UP
AC006129.2	-0.0363139	NO	-1.62763	DN
AC006538.1	1.74129	UP	1.10652	UP
AC006946.15	3.40426	UP	4.78706	UP
AC006960.5	2.47826	UP	4.44026	UP
AC006978.6	1.14924	UP	1.02582	UP
AC007038.7	1.22046	UP	0.376127	NO
AC007040.11	-1.84367	DN	-1.0833	NO
AC007041.2	4.32626	UP	3.82359	UP
AC007292.3	1.79679	UP	2.72405	UP
AC007382.1	1.60532	UP	1.51306	UP
AC007392.3	2.47826	UP	1.72405	NO
AC007405.6	-1.7912	DN	-1.3057	NO
AC007566.10	3.54865	UP	2.11833	UP
AC008269.2	2.32626	UP	0.544727	NO
AC009005.2	-0.666791	NO	-1.55279	DN
AC009404.2	1.54628	UP	2.58912	UP
AC010733.5	0.893297	NO	-1.16577	DN
AC010883.5	1.96369	UP	-0.568732	NO
AC010982.1	5.20073	UP	5.63779	UP
AC011524.2	-2.71814	DN	-2.89066	NO
AC011747.7	1.44584	UP	1.96506	UP
AC011893.3	-1.6092	NO	-1.79602	DN
AC011899.9	-1.53881	DN	-1.93373	DN
AC012358.8	3.74129	UP	1.00416	NO
AC013283.1	1.27181	NO	2.34965	UP
AC015849.13	-1.3031	DN	0.331733	NO
AC016586.1	2.24379	UP	1.52438	UP
AC016757.3	-1.56746	DN	-1.97639	DN
AC017104.6	2.15633	UP	0.464183	NO
AC018470.4	-0.490032	NO	-2.9902	DN
AC020594.5	3.47826	UP	1.9167	UP
AC021016.6	-1.76967	DN	-1.48185	DN
AC025335.1	-0.985025	NO	-1.18284	DN
AC026740.1	0.12391	NO	-1.51626	DN
AC026806.2	-0.28278	NO	-1.01234	DN
AC027307.3	3.00433	UP	2.50166	UP
AC068039.4	1.541	UP	1.21693	UP
AC068657.2	0.109025	NO	-1.17077	DN
AC069154.4	0.156331	NO	3.08662	UP
AC069278.4	0.549674	NO	1.40608	UP
AC073063.10	0.191097	NO	1.1968	UP
AC073135.7	1.15633	NO	2.4192	UP
AC074138.3	-1.71814	DN	-1.25323	DN
AC079210.1	3.56232	UP	2.51255	UP
AC079354.5	2.01431	UP	1.29521	NO
AC079466.1	1.21901	UP	1.08481	UP
AC079779.4	1.40426	UP	2.30136	UP
AC079922.3	-0.632165	NO	-1.69099	DN
AC083843.1	-1.14852	DN	-1.66827	DN
AC084018.1	1.70382	UP	0.798051	NO
AC091133.1	1.41009	UP	2.8907	UP
AC091729.9	-1.4031	DN	0.764692	NO
AC091814.2	-1.5722	DN	-1.82873	DN
AC092299.6	1.15633	NO	2.50166	UP
AC092299.8	-0.879293	NO	-1.23858	DN
AC093159.1	0.741294	NO	2.11833	UP
AC093323.3	-0.651956	NO	-1.40523	DN
AC093388.3	0.896945	NO	1.11833	UP
AC093415.2	-0.247024	NO	-1.74627	DN
AC093668.2	0.8626	NO	1.2922	UP
AC097500.2	1.15633	NO	2.97559	UP
AC097662.2	1.96369	NO	2.37613	UP
AC100830.4	-1.84367	DN	-1.66827	DN
AC104532.4	1.80019	UP	0.10934	NO
AC104653.1	3.21078	UP	0.464183	NO
AC105402.2	1.15633	NO	1.84269	UP
AC105402.3	2.11053	UP	1.50166	UP
AC108463.2	1.7023	UP	0.568772	NO
AC109826.1	-0.00594023	NO	-1.89066	DN
AC110619.2	2.96369	NO	4.23862	UP
AC118344.1	-0.691666	NO	-2.0093	DN
AC127496.1	-1.1067	NO	-1.77136	DN
AC127904.2	0.105705	NO	-1.19878	DN
AC132872.1	3.85677	UP	5.06644	UP
AC132872.2	5.53137	UP	4.24761	UP
AC137934.1	1.61576	UP	1.40212	NO
AC138031.1	1.57137	NO	2.50166	UP
AC138035.1	0.933939	NO	2.50166	UP
AC138035.2	-1.04007	DN	-1.69628	DN
AC139100.2	2.47826	UP	1.40212	NO
AC139452.2	-1.84367	DN	-0.0833047	NO
AC144521.1	1.14344	UP	1.17543	UP
AC144831.1	4.24379	UP	0.41112	NO
AC147651.4	-1.27251	DN	-1.64555	DN
AC156455.1	-3.0916	DN	-0.445875	NO
AC159540.1	1.00858	UP	-0.169719	NO
ACAD10	-1.11604	DN	-1.32209	DN
ACAP1	-0.250459	NO	-1.00362	DN
ACAT1	-0.295344	NO	1.01652	UP
ACBD4	-1.10001	DN	-2.55724	DN
ACBD6	-0.462457	NO	-1.09115	DN
ACD	-1.29693	DN	-2.61532	DN
ACKR2	-0.527195	NO	1.59477	UP
ACOT11	-0.949022	NO	-1.50565	DN
ACOX3	-0.806302	NO	-1.38364	DN
ACP2	-1.2129	DN	-1.25773	DN
ACRC	3.29149	UP	1.812	UP
ACSM1	4.24379	UP	5.16462	UP
ACTA1	1.15633	NO	3.82359	UP
ACTA2	1.44012	UP	-0.516264	NO
ACTL10	-2.21713	DN	-1.3057	NO
ACTR1A	-0.409086	NO	-1.40109	DN
ACTR8	-1.42386	DN	-1.81949	DN
ACVRL1	-1.1067	NO	-1.84353	DN
ADAM1A	1.50147	UP	2.16462	UP
ADAM32	2.20696	UP	2.47364	UP
ADAM8	1.06752	UP	0.425537	NO
ADAM9	-1.00583	DN	1.03948	UP
ADAMTS9	-0.44157	NO	-1.13393	DN
ADAMTSL4	-1.13645	DN	-0.568732	NO
ADAMTSL5	-0.651024	NO	-2.18284	DN
ADAP1	-1.37685	DN	-1.13544	DN
ADAP2	-0.165597	NO	-1.66522	DN
ADAT2	-0.611366	NO	-1.34146	DN
ADCK2	-0.735019	NO	-1.63157	DN
ADCK5	-0.869664	NO	-1.7078	DN
ADCY10P1	3.25587	UP	3.14551	UP
ADCY4	-0.718138	NO	-1.23129	DN
ADCY6	-1.95915	DN	1.45275	UP
ADCY7	-1.03177	DN	-1.2646	DN
ADCY9	-0.793396	NO	1.29955	UP
ADHFE1	3.27181	UP	4.23862	UP
ADM5	1.53776	UP	2.72405	UP
ADORA3	1.15633	NO	-1.35538	DN
ADPGK-AS1	-0.843669	NO	-3.9902	DN
ADPRHL1	1.59243	UP	1.66672	UP
ADRA2A	4.47826	UP	4.00416	UP
ADSSL1	0.571369	NO	2.50166	UP
AEBP2	-0.230137	NO	-1.01079	DN
AF001548.5	1.96369	UP	-0.542736	NO
AF038458.5	3.15633	UP	3.72405	UP
AF064858.8	2.47826	UP	-1.89066	NO
AF277315.13	-0.230692	NO	-1.2036	DN
AGAP2	-1.58063	DN	-2.18764	DN
AGBL3	1.37872	UP	0.842695	NO
AGER	1.22672	NO	1.88632	UP
AGFG2	-1.02809	DN	-1.90822	DN
AGPAT4	-0.286612	NO	-1.45349	DN
AHRR	1.32127	UP	0.466988	NO
AHSA2	-1.23553	DN	-1.91058	DN
AIFM2	1.29383	NO	2.72405	UP
AIM2	0.630262	NO	-2.22898	DN
AIMP2	-0.651447	NO	-1.01398	DN
AJUBA	-1.40166	DN	-0.80767	NO
AK1	4.06322	UP	1.92641	UP
AK5	-0.339196	NO	-1.4854	DN
AKAP3	1.47826	NO	2.12615	UP
AKAP5	2.96369	UP	3.44026	UP
AKAP9	-0.454469	NO	-1.30348	DN
AKIP1	-0.781579	NO	-1.36735	DN
AKNA	-1.08539	DN	-1.97455	DN
AKR7L	1.48975	UP	0.386181	NO
AKT1	-1.40516	DN	0.614756	NO
AKTIP	-1.47594	DN	-0.0833047	NO
AL022393.7	2.47826	UP	4.00416	UP
AL118506.1	4.47826	UP	3.3541	UP
AL139099.1	0.156331	NO	-1.43694	DN
AL357673.1	-0.108496	NO	-1.04678	DN
AL592494.5	3.47826	UP	2.58912	UP
AL627309.1	-1.52341	DN	-2.55	DN
ALDH8A1	2.76299	UP	1.46418	UP
ALG1	-1.0197	DN	-0.96466	NO
ALG10	-1.05312	DN	-1.0833	NO
ALG10B	-1.3176	DN	-0.82027	NO
ALG12	-1.7104	DN	-1.2607	DN
ALG6	-1.13766	DN	-1.79951	DN
ALPK3	4.36578	UP	3.77468	UP
ALS2CR12	2.20696	UP	1.47469	UP
AMDHD1	-0.651024	NO	1.45922	UP
AMDHD2	-2.10354	DN	-1.56912	DN
AMH	1.66244	UP	2.89489	UP
AMN	3.74129	UP	1.61713	NO
AMY2B	4.42935	UP	2.46849	UP
ANG	-0.133175	NO	-1.1735	DN
ANK2	0.71821	NO	-1.24085	DN
ANKAR	1.75069	UP	1.44842	UP
ANKDD1A	-0.0226389	NO	1.62105	UP
ANKHD1	-0.417905	NO	-1.04266	DN
ANKLE1	-0.405853	NO	-1.05731	DN
ANKMY1	-0.950584	NO	-1.66827	DN
ANKRD13D	-0.9547	NO	-1.28191	DN
ANKRD16	-1.69656	DN	-0.880812	NO
ANKRD23	-0.230692	NO	-2.54274	DN
ANKRD26P1	3.40426	UP	4.69805	UP
ANKRD35	-0.513673	NO	-2.36928	DN
ANKRD39	-1.59731	DN	-2.09586	DN
ANKRD50	-0.726855	NO	-1.45527	DN
ANKRD9	-1.6832	DN	-1.96504	DN
ANKZF1	-0.733859	NO	-1.22891	DN
ANO8	-0.600584	NO	-1.86587	DN
ANP32A	0.356556	NO	1.11847	UP
ANXA2R	-0.23288	NO	-1.1314	DN
AOAH	-0.657256	NO	-1.14419	DN
AOC2	2.47826	UP	3.32269	UP
AOC3	4.46921	UP	4.69805	UP
AP000240.9	-1.12378	NO	1.76469	UP
AP000254.8	2.88216	UP	3.62767	UP
AP000344.4	-1.84367	DN	0.653661	NO
AP000355.2	1.37872	NO	-2.28494	DN
AP000356.2	1.64176	NO	1.65366	UP
AP000357.4	0.223445	NO	-1.10377	DN
AP000580.1	-0.267477	NO	1.06354	UP
AP000692.9	0.478259	NO	-2.40523	DN
AP000704.5	0.571369	NO	-1.9313	DN
AP001007.1	-0.530511	NO	-1.06619	DN
AP001053.11	-1.71814	NO	-2.22081	DN
AP001059.5	-0.4717	NO	-1.46182	DN
AP001063.1	-1.75056	DN	-2.72716	DN
AP001258.4	-0.843669	NO	-1.7078	DN
AP001434.2	-0.22218	NO	-3.0833	DN
AP001631.1	-3.54411	DN	-1.19878	NO
AP001816.1	-1.39387	DN	-2.89066	DN
AP003068.18	0.741294	NO	1.50166	UP
AP1S3	-0.0492529	NO	1.06354	UP
AP3M1	-1.50133	DN	-0.929533	NO
AP4M1	-1.43768	DN	-4.05731	DN
AP4S1	-0.898117	NO	-1.01292	DN
AP5B1	-0.616704	NO	-1.5585	DN
AP5S1	-1.41195	DN	-2.04927	DN
AP5Z1	-1.16477	DN	-1.40312	DN
APBA2	0.0743378	NO	1.9167	UP
APBA3	-1.33627	DN	-2.38911	DN
APBB3	-2.75056	DN	-1.66096	DN
APEX1	-1.00805	DN	0.41028	NO
APEX2	-0.891104	NO	-1.53777	DN
APIP	-0.52098	NO	1.12839	UP
APLP1	1.64818	UP	0.386181	NO
APOBEC3D	-0.188804	NO	-1.22714	DN
APOBEC3F	-0.898117	NO	-1.79226	DN
APOBR	-0.745488	NO	-1.44578	DN
APOC1	2.15633	UP	0.478574	NO
APOE	5.51388	UP	1.31435	UP
APOL2	-0.58783	NO	-1.75258	DN
APTX	-0.518153	NO	-1.05543	DN
AQP8	2.06322	UP	0.82593	NO
ARAP1	-1.14917	DN	-0.969054	NO
ARAP3	-0.785953	NO	-2.0642	DN
AREL1	-0.548541	NO	-1.18284	DN
ARFGAP1	-0.696711	NO	-1.5282	DN
ARFGAP2	-1.08835	DN	-1.29862	DN
ARFGAP3	-1.08372	DN	-1.31872	DN
ARFIP1	-0.899164	NO	-1.53452	DN
ARFRP1	-2.38372	DN	-3.31255	DN
ARHGAP32	-0.494155	NO	-1.31037	DN
ARHGAP33	-0.229727	NO	-1.28124	DN
ARHGAP42	-1.05517	DN	-0.769196	NO
ARHGAP9	-0.594497	NO	-1.15099	DN
ARHGEF10L	-0.428631	NO	-1.38941	DN
ARHGEF11	-0.700711	NO	-1.2578	DN
ARHGEF17	-0.284241	NO	-1.7078	DN
ARHGEF18	-0.521153	NO	-1.71163	DN
ARHGEF19	-0.704692	NO	-1.43797	DN
ARHGEF28	-1.08829	DN	-0.126373	NO
ARHGEF39	-2.8832	DN	-1.66827	NO
ARHGEF40	-1.44257	DN	-1.92237	DN
ARIH2OS	-0.258706	NO	-3.54274	DN
ARL11	-1.08961	DN	-2.19637	DN
ARL13B	-0.243536	NO	-1.10672	DN
ARL16	-1.91406	DN	-0.348895	NO
ARL17A	-1.2129	DN	-1.76138	DN
ARL3	1.18714	UP	1.01742	UP
ARL4A	-0.216765	NO	-1.09302	DN
ARL6	-0.68017	NO	-2.1422	DN
ARL6IP6	-1.51352	DN	0.10934	NO
ARL9	2.15633	NO	3.23862	UP
ARMC5	0.40787	NO	-1.09459	DN
ARMC6	-0.865865	NO	-1.43626	DN
ARMCX3	-1.14323	DN	-1.78374	DN
ARMCX5	-0.812775	NO	-1.68597	DN
ARNT	-1.14745	DN	-1.09843	DN
ARRB1	-1.14686	DN	-1.37004	DN
ARRDC1	-1.05538	DN	-1.17782	DN
ARSB	-1.5425	DN	0.802379	NO
ARTN	1.64176	NO	2.00416	UP
ARVCF	-1.06606	NO	-2.40523	DN
ASB16-AS1	-0.725613	NO	-2.07266	DN
ASCC1	-0.481099	NO	-1.23531	DN
ASCL2	-1.05312	DN	0.568772	NO
ASGR1	-0.843669	NO	1.32109	UP
ASH1L-AS1	-0.946031	NO	-2.94129	DN
ASPHD2	0.359865	NO	-1.77136	DN
ASPRV1	2.98641	UP	3.80747	UP
ASPSCR1	-0.695146	NO	-1.04166	DN
ATAD1	-0.85061	NO	-1.21576	DN
ATF4	0.0686491	NO	-1.18735	DN
ATF4P1	2.40426	UP	2.29521	UP
ATF4P2	2.40426	UP	2.29521	UP
ATF4P3	0.167386	NO	-1.04483	DN
ATF6B	-0.962968	NO	-1.27595	DN
ATG16L2	-3.1459	DN	-3.00252	DN
ATG2A	-1.09276	DN	-2.10079	DN
ATG9A	-0.895581	NO	-1.62918	DN
ATHL1	-1.2129	DN	-1.02124	DN
ATL1	-0.106703	NO	-1.66827	DN
ATN1	-1.81125	DN	-1.68103	DN
ATP2A1	3.15633	UP	5.00416	UP
ATP2B2	-1.3291	DN	-0.971412	NO
ATP5SL	-0.505337	NO	-1.08586	DN
ATP6AP1L	1.32626	UP	0.988249	NO
ATP6V1E1	-0.377557	NO	-1.20149	DN
ATP7A	-1.3143	DN	-0.0833047	NO
ATP8B3	-1.54802	DN	-1.57973	DN
ATP8B4	-0.438513	NO	-1.01821	DN
ATP9A	0.430193	NO	-1.06128	DN
ATPAF2	-0.558939	NO	-1.18946	DN
ATRX	-0.694401	NO	-1.01501	DN
ATXN7L2	-1.63885	DN	0.459838	NO
AUNIP	-1.16971	DN	-0.876854	NO
AURKB	-0.756301	NO	-1.73753	DN
AVIL	3.00433	UP	3.92199	UP
AZI1	-1.63722	DN	-3.33123	DN
B3GALT6	-2.04027	DN	-1.50513	DN
B3GNT1	-0.614498	NO	-1.52654	DN
B3GNT7	3.06322	UP	4.56055	UP
B3GNT8	-3.70165	DN	-4.04569	DN
B4GALNT1	-2.97295	DN	0.216256	NO
B4GALT7	-1.72223	DN	-2.1645	DN
B9D2	-0.450827	NO	-1.96407	DN
BAAT	7.43246	UP	7.47894	UP
BACH1-IT1	2.74129	UP	0.501658	NO
BAG3	-1.55237	DN	0.0980912	NO
BAIAP2	-0.657256	NO	-1.31966	DN
BAIAP2L1	-0.17017	NO	-1.66827	DN
BAIAP2L2	4.24379	UP	1.72405	NO
BBS10	-0.559876	NO	1.50166	UP
BBS12	-1.42863	NO	-1.37704	DN
BBS2	-1.0327	DN	-0.312787	NO
BBS5	-1.05248	DN	-0.00735587	NO
BBS7	-0.16891	NO	-1.49834	DN
BCCIP	0.196372	NO	1.10684	UP
BCDIN3D	-1.1656	DN	-0.470328	NO
BCKDK	-0.740627	NO	-1.11555	DN
BCL2L15	1.88216	UP	3.65366	UP
BCL2L2	-1.74413	DN	-1.12637	DN
BCRP2	1.22046	UP	0.501658	NO
BEGAIN	-0.487525	NO	-1.78374	DN
BEST1	-1.65102	NO	-3.25323	DN
BET1	-1.37033	DN	-0.478869	NO
BET1L	-1.03805	DN	-1.76379	DN
BHLHE41	-0.103428	NO	-1.15187	DN
BMF	0.386944	NO	1.05493	UP
BNIPL	3.40426	UP	4.79934	UP
BOLA1	-1.22758	DN	-1.40523	DN
BOP1	-0.512948	NO	-1.14115	DN
BORA	-1.29562	DN	-0.178164	NO
BRD7	-0.436595	NO	-1.20443	DN
BRD7P2	-0.381326	NO	-1.0656	DN
BRD9	-0.97552	NO	-1.68428	DN
BRF2	-1.86604	DN	-1.41891	DN
BRIX1	-0.101727	NO	1.18807	UP
BRSK1	-1.84367	DN	-1.57363	DN
BRWD1-AS1	-1.58063	DN	0.0422262	NO
BRWD3	-0.43643	NO	-1.04356	DN
BSPRY	-0.806194	NO	-5.0833	DN
BTBD10	-0.409459	NO	-1.26211	DN
BTBD19	-0.329096	NO	-2.04483	DN
BTBD9	-0.466814	NO	-1.75739	DN
BTG2	0.509968	NO	-1.06313	DN
BTN2A2	-1.8006	DN	-3.54274	DN
BTN2A3P	0.0949307	NO	-1.32034	DN
BTN3A1	-0.391157	NO	-1.38165	DN
BTN3A3	-0.906405	NO	-1.05529	DN
BX255923.3	3.47826	UP	4.87089	UP
BZRAP1	5.35273	UP	5.06644	UP
C10orf105	4.85677	UP	7.40855	UP
C10orf25	-1.28424	DN	-1.73538	DN
C10orf32	-0.741789	NO	-1.52411	DN
C10orf76	-0.564627	NO	-1.20456	DN
C11orf21	-1.54111	DN	-2.51435	DN
C11orf24	-0.759277	NO	-1.38029	DN
C11orf35	-0.374184	NO	-1.58581	DN
C11orf48	-0.782485	NO	-1.64989	DN
C11orf63	1.0922	UP	-0.0363837	NO
C11orf71	-2.6092	DN	-1.38816	DN
C11orf83	-0.313989	NO	-1.30012	DN
C12orf43	-2.09884	DN	-1.80195	DN
C12orf45	-1.6477	DN	-1.45254	DN
C12orf49	-1.67149	DN	-0.650989	NO
C12orf60	1.87254	UP	1.50166	NO
C12orf65	0.493949	NO	1.02015	UP
C12orf73	-1.1266	DN	-1.1551	DN
C14orf182	0.348976	NO	1.87695	UP
C14orf79	-2.25871	DN	-2.89066	DN
C14orf80	-3.46258	DN	-5.05293	DN
C15orf26	3.32626	UP	2.72405	NO
C15orf27	-1.31315	DN	0.07716	NO
C15orf39	-1.33417	DN	-2.38314	DN
C15orf48	-0.3031	NO	1.56877	UP
C15orf52	-0.718138	NO	-3.82926	DN
C15orf57	-0.608008	NO	-1.52899	DN
C15orf62	1.5826	UP	1.59477	UP
C15orf65	-1.84367	DN	-0.583734	NO
C16orf54	-1.88114	DN	-2.36157	DN
C16orf59	-1.48494	DN	-4.0833	DN
C16orf72	0.544116	NO	1.10172	UP
C16orf74	-1.61374	DN	-1.23015	DN
C16orf91	-1.02689	DN	0.350592	NO
C16orf98	-1.68017	DN	0.0610852	NO
C17orf53	0.00658408	NO	-2.47562	DN
C17orf58	-1.20624	DN	-0.854279	NO
C17orf59	-1.43735	DN	-2.27902	DN
C17orf62	-2.44853	DN	-2.7795	DN
C17orf70	-2.53555	DN	-2.45333	DN
C17orf85	-0.334281	NO	-1.11703	DN
C17orf99	-1.34617	DN	-0.0833047	NO
C19orf18	2.15633	UP	2.30901	UP
C19orf25	-1.18762	DN	-1.77136	DN
C19orf26	0.0250867	NO	-1.54274	DN
C19orf35	-3.1656	DN	-4.79755	DN
C19orf40	-0.431228	NO	-2.20432	DN
C19orf44	-1.55639	DN	-1.27093	DN
C19orf45	3.96369	UP	3.23862	UP
C19orf47	-1.19417	DN	-3.0422	DN
C19orf48	-2.61593	DN	-1.59788	DN
C19orf52	-1.06727	DN	-1.72234	DN
C19orf55	-2.06284	DN	-1.69474	DN
C19orf57	-1.89812	DN	-2.46182	DN
C19orf66	-0.941701	NO	-1.23176	DN
C19orf73	-0.921671	NO	-1.58581	DN
C19orf81	-2.01359	DN	-1.46182	DN
C1orf106	0.169942	NO	-1.12212	DN
C1orf112	-0.51954	NO	-1.16737	DN
C1orf174	-1.46997	DN	0.393372	NO
C1orf213	1.91122	UP	0.713162	NO
C1orf226	-1.01359	DN	1.15373	UP
C1orf50	-0.483079	NO	-1.52929	DN
C1orf51	3.15633	UP	3.42766	UP
C1orf53	-0.94053	NO	1.45435	UP
C1orf54	-0.258706	NO	-1.11079	DN
C1orf74	-1.034	DN	-1.95777	DN
C1QBP	-1.20967	DN	1.18167	UP
C1QTNF2	3.96369	UP	2.08662	NO
C1QTNF6	1.43644	UP	2.53561	UP
C1R	1.8193	UP	2.14699	UP
C1S	4.36578	UP	1.9167	UP
C20orf112	-0.227869	NO	-1.51626	DN
C21orf33	-0.215587	NO	-1.15066	DN
C21orf49	2.47826	UP	2.63916	UP
C21orf67	-0.123777	NO	-3.0093	DN
C22orf29	-0.389758	NO	-1.16131	DN
C22orf43	2.35273	UP	3.56055	UP
C2CD5	-0.699759	NO	1.00194	UP
C2orf15	2.65883	UP	0.17973	NO
C2orf27B	1.88216	UP	1.29521	UP
C2orf48	1.97848	UP	1.33173	UP
C2orf76	-1.42863	DN	1.32896	UP
C2orf82	3.70065	UP	3.9167	UP
C3orf18	-0.74274	NO	-1.60454	DN
C3orf35	2.05445	UP	1.72405	UP
C5AR2	-1.65102	NO	-6.88768	DN
C5orf30	-0.0381718	NO	1.50166	UP
C5orf45	-0.691666	NO	-1.58581	DN
C5orf54	-1.42863	DN	-0.498342	NO
C6orf1	-1.1644	DN	-1.18899	DN
C6orf120	-1.38469	DN	-0.815199	NO
C6orf163	2.65883	UP	1.29521	NO
C6ORF165	3.15633	UP	1.37613	NO
C6orf223	-2.56249	DN	-5.29276	DN
C6orf47	-1.65102	DN	-2.54274	DN
C6orf52	2.8344	UP	1.52335	UP
C6orf57	-1.01598	DN	-0.546277	NO
C7orf13	-3.42863	DN	-1.36341	NO
C7orf43	-1.62128	DN	-2.42726	DN
C7orf49	-2.43952	DN	-3.13694	DN
C7orf61	1.95542	UP	2.6592	UP
C8orf33	-0.833498	NO	-1.51376	DN
C8orf44	1.04085	UP	1.36232	UP
C8orf46	3.47826	UP	4.87089	UP
C8orf58	-0.544109	NO	-2.07199	DN
C8orf82	-0.843669	NO	-1.46887	DN
C9orf116	-0.285673	NO	-1.72073	DN
C9orf117	3.61576	UP	5.56055	UP
C9orf139	1.25587	UP	0.0386858	NO
C9orf156	-0.59022	NO	-1.10567	DN
C9orf169	-2.42863	DN	-2.47562	DN
C9orf24	1.74129	UP	4.04598	UP
C9orf37	-1.95915	DN	0.17973	NO
C9orf64	0.0609833	NO	1.15919	UP
C9orf69	-1.4124	DN	-2.07991	DN
C9orf91	-0.56923	NO	-1.59788	DN
CA5BP1	0.573694	NO	1.25597	UP
CABLES2	-1.05472	DN	-1.80982	DN
CABYR	3.96369	UP	2.72405	UP
CACFD1	-2.3291	DN	-1.25875	DN
CACNA1A	-1.72819	DN	-1.18924	DN
CACNB4	-0.346907	NO	1.246	UP
CAHM	-0.673744	NO	-3.0833	DN
CALML4	-0.757939	NO	-1.61936	DN
CAMKK1	0.20928	NO	1.2984	UP
CAMKV	-1.68613	DN	-1.13061	DN
CAMTA2	-2.26817	DN	-2.68074	DN
CANT1	-1.18606	DN	-1.20449	DN
CAPN10	-1.12812	DN	-0.980735	NO
CAPN10-AS1	1.91122	UP	-1.20884	DN
CAPN5	-0.554162	NO	-1.32034	DN
CARD9	-2.53099	DN	-3.472	DN
CARHSP1	-0.270823	NO	-1.14502	DN
CASC2	0.933939	NO	-3.40523	DN
CASD1	-0.940767	NO	-1.28766	DN
CASP8	-1.12378	DN	0.96636	NO
CASP9	-1.3063	DN	-0.97083	NO
CATSPER2	-0.458379	NO	-1.16737	DN
CATSPER2P1	-1.65102	DN	-0.810286	NO
CBLN3	1.00433	NO	-3.25323	DN
CBR3-AS1	-3.0916	DN	-2.40523	DN
CBS	-0.691666	NO	-1.32034	DN
CBX6	-1.08282	DN	-1.21533	DN
CBY1	-0.552438	NO	-1.25679	DN
CC2D1A	-0.122741	NO	-1.18284	DN
CC2D1B	-3.14484	DN	-0.807389	NO
CCDC102B	1.20073	UP	0.238623	NO
CCDC107	-0.241004	NO	-1.22179	DN
CCDC11	4.52198	UP	4.0542	UP
CCDC121	-1.47838	DN	-0.735381	NO
CCDC122	0.71821	NO	2.09052	UP
CCDC130	-0.274136	NO	-1.01185	DN
CCDC142	-0.902562	NO	-2.21259	DN
CCDC157	-1.1067	NO	-2.40523	DN
CCDC162P	1.74129	UP	0.544727	NO
CCDC163P	-1.69167	DN	-1.00084	NO
CCDC17	4.54865	UP	1.46102	UP
CCDC170	1.41937	UP	2.32269	UP
CCDC171	-1.32172	DN	-0.668267	NO
CCDC19	1.35797	UP	-0.592318	NO
CCDC22	-0.461888	NO	-1.26988	DN
CCDC26	-0.589912	NO	-2.17077	DN
CCDC30	1.07387	UP	0.773168	NO
CCDC34	0.156331	NO	1.65366	UP
CCDC41	-0.774406	NO	-1.26932	DN
CCDC61	-0.981172	NO	-1.73538	DN
CCDC62	0.963686	NO	2.33173	UP
CCDC64B	4.12596	UP	3.08662	UP
CCDC69	-1.10367	DN	-1.20464	DN
CCDC71	-3.76121	DN	-4.56308	DN
CCDC73	4.15633	UP	-1.3057	NO
CCDC85B	-2.18606	DN	-1.0093	NO
CCDC9	-1.98294	DN	-2.55606	DN
CCDC94	-0.653566	NO	-1.09942	DN
CCDC96	-1.01359	NO	-3.83819	DN
CCDC97	-1.968	DN	-2.00387	DN
CCL1	-1.54411	NO	-1.4384	DN
CCL20	-2.93113	DN	1.47801	UP
CCL3	-0.0195186	NO	-1.59935	DN
CCL3L1	-0.428631	NO	-1.68299	DN
CCL3L3	-0.428631	NO	-1.69756	DN
CCNE2	0.243794	NO	1.114	UP
CCNF	-0.349116	NO	-2.11053	DN
CCNG2	0.445092	NO	1.02553	UP
CCNH	-2.31031	DN	-1.28976	DN
CCNO	-1.72819	DN	-2.03084	DN
CCPG1	-1.35044	DN	0.0697285	NO
CCR10	0.543354	NO	1.21626	UP
CCRL2	-1.02055	DN	-1.912	DN
CD14	-0.651024	NO	-1.05133	DN
CD244	-1.06606	DN	-2.3301	DN
CD2BP2	-1.35233	DN	-1.80913	DN
CD300C	-1.19731	DN	-1.16221	DN
CD300LB	-0.981172	NO	-1.60227	DN
CD300LF	-0.947588	NO	-1.86808	DN
CD302	-1.06606	DN	-0.0833047	NO
CD33	-0.483818	NO	-1.42847	DN
CD38	0.100907	NO	1.56055	UP
CD70	-1.07548	DN	0.388001	NO
CD86	1.74129	UP	-0.242244	NO
CD9	-2.54411	DN	2.09727	UP
CDAN1	-1.83915	DN	-2.43123	DN
CDC25B	-1.51052	DN	-2.32676	DN
CDC26	-1.20376	DN	0.942412	NO
CDC42EP2	-2.26993	DN	-2.85589	DN
CDC45	-1.16034	DN	-0.945801	NO
CDC6	-0.330908	NO	-1.11265	DN
CDC73	-0.486041	NO	-1.20006	DN
CDIPT	-1.05248	DN	-1.18108	DN
CDK10	-1.0835	DN	-1.79184	DN
CDK17	-1.21079	DN	-0.0833047	NO
CDK18	-0.723375	NO	-1.71134	DN
CDK20	-0.808903	NO	-1.23531	DN
CDK5R1	0.246898	NO	1.28443	UP
CDK5R2	-0.843669	NO	-1.59788	DN
CDK9	-0.972952	NO	-1.22348	DN
CDKL2	1.8933	NO	3.33173	UP
CDKL5	-0.278072	NO	-2.11079	DN
CDKN2A	-0.312563	NO	1.13355	UP
CDKN2AIPNL	-1.04484	DN	-0.131239	NO
CDKN2B-AS1	1.6969	UP	1.04598	UP
CDON	-0.823491	NO	-1.74627	DN
CDPF1	-0.0846769	NO	-1.20884	DN
CDR2L	-0.176795	NO	-1.43421	DN
CEACAM19	3.01431	UP	0.151161	NO
CEACAM4	-1.35824	DN	-1.33385	DN
CEBPE	-0.750559	NO	-1.91399	DN
CECR5	-1.04317	DN	0.300941	NO
CECR7	-0.936778	NO	-2.40523	DN
CENPC	-0.411815	NO	-1.11835	DN
CENPI	-2.18944	DN	-3.18284	DN
CENPK	-1.5167	DN	-0.82027	NO
CENPM	-0.525549	NO	-1.38997	DN
CENPO	-1.18169	DN	-0.768431	NO
CEP57L1	-1.08551	DN	-1.28911	DN
CEP68	-2.13406	DN	-3.58357	DN
CEP70	-0.681918	NO	2.00416	UP
CEP72	-1.22995	DN	-2.42908	DN
CERS1	-0.0363139	NO	-2.66827	DN
CERS2	-1.47443	DN	0.300819	NO
CERS3	4.06322	UP	5.23862	UP
CGNL1	1.23433	UP	1.94054	UP
CHAC2	-1.57435	DN	-0.585805	NO
CHD5	0.276625	NO	1.96732	UP
CHD7	-1.02424	DN	0.561364	NO
CHFR	0.0688684	NO	-1.83333	DN
CHI3L2	1.40426	UP	0.520767	NO
CHKB-AS1	-2.01359	DN	-1.66827	DN
CHMP1A	-0.812267	NO	-1.32318	DN
CHMP6	-3.07813	DN	-6.38099	DN
CHMP7	-1.58544	DN	-0.694739	NO
CHN1	-3.1656	DN	-0.70949	NO
CHORDC1	-0.922361	NO	-1.0375	DN
CHPF2	-1.77655	DN	-1.45845	DN
CHRFAM7A	-0.226138	NO	1.37613	UP
CHRM5	-0.563561	NO	-3.69801	DN
CHRNA10	1.28186	UP	1.33173	UP
CHST12	-1.10021	DN	-1.00736	DN
CHST14	-1.53438	DN	0.0647939	NO
CHST2	-1.79584	DN	-0.291622	NO
CHTF18	-0.703326	NO	-1.15369	DN
CIB2	-0.0629818	NO	-1.37876	DN
CILP2	-0.208666	NO	1.12181	UP
CIRBP	-0.526299	NO	-1.25686	DN
CITED4	-0.529629	NO	-1.27039	DN
CKB	1.01883	UP	0.160932	NO
CKMT2-AS1	0.948526	NO	1.52813	UP
CLCC1	-1.1656	DN	-0.817493	NO
CLCF1	-1.37092	DN	-0.385867	NO
CLCN2	-3.1656	DN	-1.0833	NO
CLCN4	4.40426	UP	4.00416	UP
CLCN6	-1.22869	DN	-0.664005	NO
CLDN15	1.46214	UP	2.11727	UP
CLDND1	-0.724814	NO	1.15156	UP
CLDND2	1.13208	UP	0.501658	NO
CLEC18B	3.61576	UP	1.27033	UP
CLEC2A	-1.08949	DN	-0.438636	NO
CLEC4D	-0.258706	NO	-1.78374	DN
CLECL1	-0.340041	NO	-1.03932	DN
CLIC1	-1.06606	NO	1.35279	UP
CLIC2	0.445838	NO	2.0098	UP
CLIP2	-1.06606	DN	-1.7498	DN
CLN3	-0.660805	NO	-1.03009	DN
CLUAP1	-0.758613	NO	-1.77664	DN
CMPK2	-0.516858	NO	-1.31279	DN
CMTM2	-0.0363139	NO	1.23862	UP
CMTM4	0.0777978	NO	-1.13083	DN
CMTM8	-0.816702	NO	-2.26551	DN
CNEP1R1	-1.14323	DN	1.54896	UP
CNIH2	2.37872	UP	1.4192	UP
CNIH3	0.498723	NO	-1.16895	DN
CNKSR3	0.470296	NO	1.54073	UP
CNNM3	-0.719278	NO	-1.33123	DN
CNOT11	-0.290023	NO	-1.39759	DN
CNOT6L	0.447886	NO	1.23661	UP
CNPPD1	-0.795146	NO	-1.16493	DN
CNPY4	-1.10926	DN	-0.318521	NO
CNR2	2.54865	UP	-1.88354	DN
CNTD2	3.99763	UP	4.74677	UP
CNTLN	-0.588651	NO	-1.03822	DN
CNTNAP3B	-1.51352	DN	-1.05293	DN
CNTROB	-0.956879	NO	-1.25555	DN
COA3	-0.83847	NO	-1.40009	DN
COA4	-1.28089	DN	-1.04592	DN
COG1	-0.486117	NO	-1.59852	DN
COG8	-0.656042	NO	-1.00736	DN
COL11A2	2.32626	NO	2.33173	UP
COL1A1	-0.691666	NO	2.50166	UP
COL23A1	4.06322	UP	4.00416	UP
COL27A1	0.347594	NO	-1.17952	DN
COL5A2	1.53484	NO	3.08662	UP
COL6A4P2	2.74129	UP	0.594767	NO
COL7A1	1.33165	UP	-0.268482	NO
COMMD5	-1.70688	DN	-2.26763	DN
COMTD1	-0.764499	NO	-1.01253	DN
COPS7A	-1.1389	DN	-0.25705	NO
COQ10A	-1.50359	DN	-1.4927	DN
COQ2	-0.698628	NO	-1.05985	DN
COQ4	-0.463397	NO	-1.1205	DN
COQ7	-1.23159	DN	-0.783744	NO
CORO2B	-1.0916	DN	0.337538	NO
COX20	-1.08227	DN	-0.759934	NO
COX8C	0.37675	NO	1.19354	UP
CPB2-AS1	1.25694	UP	2.15955	UP
CPEB3	-0.0407057	NO	-1.03548	DN
CPLX1	4.06322	UP	5.51661	UP
CPNE7	0.225965	NO	1.67158	UP
CPNE9	0.48648	NO	1.37613	UP
CPSF3	0.273287	NO	-1.12333	DN
CPSF4	-1.99875	DN	-1.69474	DN
CPT1C	4.67989	UP	4.56055	UP
CPXM1	-1.09743	DN	-0.0833047	NO
CR1	-1.62128	DN	0.00158418	NO
CRABP2	2.38899	UP	2.47128	UP
CREB3	-1.2339	DN	-1.72645	DN
CREB3L3	-0.761207	NO	-2.40523	DN
CREBZF	-1.44065	DN	-2.99167	DN
CREG1	-1.01011	DN	0.754134	NO
CRIP3	2.15633	NO	1.4192	UP
CRIPT	-0.638752	NO	-1.09564	DN
CRTC1	-0.395079	NO	-1.63174	DN
CRTC2	-2.84367	DN	1.87717	UP
CRYAA	3.15633	UP	4.50166	UP
CRYBB2P1	-0.683628	NO	-1.21204	DN
CRYGS	0.60379	NO	1.65366	UP
CSF2RA	-1.26451	DN	-0.840555	NO
CSK	-1.00235	DN	-1.69226	DN
CSPG5	4.01431	UP	5.15191	UP
CSRNP2	-1.39468	DN	-0.355217	NO
CSTF2T	-1.14935	DN	-0.455273	NO
CSTF3	0.947294	NO	1.26658	UP
CTA-204B4.2	-0.595741	NO	-1.72376	DN
CTA-211A9.5	-0.797865	NO	-1.33964	DN
CTA-246H3.11	0.641758	NO	1.50166	UP
CTA-357J21.1	-1.4717	DN	1.33173	NO
CTA-384D8.36	-0.435389	NO	-1.31777	DN
CTA-407F11.6	-0.428631	NO	2.33173	UP
CTB-113P19.5	2.04615	UP	1.8516	UP
CTB-119C2.1	1.8933	NO	1.57966	UP
CTB-25B13.12	-0.384939	NO	-1.80032	DN
CTB-31N19.3	-0.273353	NO	-1.09057	DN
CTB-31O20.2	2.2032	UP	2.29812	UP
CTB-33O18.3	3.32626	UP	4.96109	UP
CTB-36H16.2	1.34898	UP	2.02632	UP
CTB-36O1.7	-0.843669	NO	1.43127	UP
CTB-41I6.1	-3.01359	DN	-1.76138	DN
CTB-50L17.14	3.32626	UP	-2.25323	NO
CTB-50L17.9	3.61576	UP	4.37613	UP
CTB-58E17.1	0.111477	NO	-1.19878	DN
CTB-75G16.3	3.41937	UP	4.00416	UP
CTB-83J4.2	1.64794	UP	2.27474	UP
CTB-89H12.4	-0.633583	NO	-1.04854	DN
CTC-246B18.10	0.370456	NO	-1.32921	DN
CTC-297N7.8	1.2629	UP	0.975059	NO
CTC-338M12.6	1.96369	UP	3.50166	UP
CTC-365E16.1	0.397339	NO	-2.54274	DN
CTC-366B18.4	1.37872	UP	1.59477	UP
CTC-425F1.4	0.396002	NO	1.51394	UP
CTC-429P9.5	1.16975	UP	0.839527	NO
CTC-459F4.1	-1.25871	DN	1.01623	NO
CTC-471F3.4	-0.656042	NO	-1.03569	DN
CTC-510F12.4	-0.521741	NO	-2.0833	DN
CTC-524C5.2	-0.0868198	NO	1.03488	UP
CTC1	-1.21713	DN	-3.4893	DN
CTD-2006H14.2	0.915323	NO	1.72405	UP
CTD-2020K17.1	0.0567955	NO	-2.32555	DN
CTD-2033C11.1	-2.1656	NO	-3.78374	DN
CTD-2036P10.3	1.57137	UP	1.72405	UP
CTD-2037K23.2	-1.3137	DN	-0.969134	NO
CTD-2044J15.2	1.67989	UP	-0.11216	NO
CTD-2047H16.2	0.308334	NO	-3.25323	DN
CTD-2089O24.1	-0.251754	NO	-1.11725	DN
CTD-2105E13.13	1.8344	UP	3.56055	UP
CTD-2126E3.4	-0.651024	NO	-1.90928	DN
CTD-2162K18.4	-0.00413348	NO	3.23862	UP
CTD-2186M15.3	-0.13585	NO	-1.52691	DN
CTD-2192J16.26	3.01431	UP	4.30901	UP
CTD-2196E14.4	2.32626	UP	2.37613	UP
CTD-2196E14.9	2.05725	UP	2.12237	UP
CTD-2201E18.3	0.236185	NO	1.24927	UP
CTD-2227E11.1	-0.843669	NO	-3.9902	DN
CTD-2228K2.5	-0.4572	NO	-1.69336	DN
CTD-2235C13.3	3.54865	UP	5.79934	UP
CTD-2270L9.4	-2.36723	DN	-2.0252	DN
CTD-2287O16.5	0.156331	NO	-1.91981	DN
CTD-2288O8.1	4.47826	UP	2.03217	UP
CTD-2325M2.1	0.348976	NO	-2.19878	DN
CTD-2331H12.7	1.43644	UP	0.501658	NO
CTD-2336O2.1	-1.35501	DN	-0.386428	NO
CTD-2337I7.1	-2.42863	DN	-3.0833	DN
CTD-2369P2.2	-0.805195	NO	-1.89066	DN
CTD-2373J6.1	2.96369	UP	2.23862	NO
CTD-2517M22.17	-3.65102	DN	-0.89066	NO
CTD-2540F13.2	4.80019	UP	3.88632	UP
CTD-2541M15.4	3.27832	UP	1.76817	UP
CTD-2555O16.3	1.10386	UP	1.72405	NO
CTD-2568A17.8	2.68685	UP	2.65366	UP
CTD-2583A14.11	-1.10881	DN	0.733831	NO
CTD-2587H19.1	1.86344	UP	2.24254	UP
CTD-2587M2.1	2.61576	UP	1.758	UP
CTD-2589H19.6	-1.75056	DN	-4.78374	DN
CTD-2616J11.10	2.53484	UP	-0.97639	NO
CTD-2619J13.13	6.70323	UP	6.42449	UP
CTD-2639E6.9	2.15633	NO	3.23862	UP
CTD-2666L21.1	3.47826	UP	3.50166	UP
CTD-3025N20.3	1.6709	UP	1.14699	UP
CTD-3074O7.12	-1.53757	DN	-1.64721	DN
CTD-3088G3.8	1.57137	UP	4.36955	UP
CTD-3092A11.2	-1.12495	DN	0.0742366	NO
CTD-3131K8.2	0.255867	NO	-1.1687	DN
CTD-3138B18.5	-0.521741	NO	-1.05416	DN
CTD-3193K9.4	-1.07249	DN	-1.23015	DN
CTD-3195I5.5	2.32626	UP	2.16462	UP
CTD-3203P2.1	2.65883	UP	0.694303	NO
CTD-3222D19.7	1.48975	UP	2.07963	UP
CTD-3234P18.2	4.40426	UP	2.44026	UP
CTDSP1	-1.27468	DN	-1.77789	DN
CTNND1	0.0104803	NO	1.10934	UP
CTNS	-1.65102	DN	-1.97781	DN
CTPS1	-1.23349	DN	-0.707796	NO
CTRC	2.85677	UP	4.72405	UP
CTSK	2.5189	UP	3.21438	UP
CTSV	-0.651024	NO	1.56055	UP
CTTNBP2NL	-0.051777	NO	-1.03312	DN
CTU2	-1.12182	DN	-0.884401	NO
CUBN	3.47826	UP	3.47128	UP
CUEDC1	-1.15327	DN	-1.22293	DN
CUZD1	-1.42863	DN	0.916695	NO
CWF19L2	-0.615801	NO	-1.26632	DN
CX3CR1	1.52311	UP	1.74857	UP
CXorf24	-1.21564	DN	-0.235308	NO
CXorf38	0.237036	NO	1.2332	UP
CXorf40A	-1.22896	DN	-1.53206	DN
CXorf40B	-1.28728	DN	-1.58176	DN
CYB561D1	-0.0181665	NO	-1.04786	DN
CYB561D2	-2.19802	DN	-1.43694	DN
CYB5D2	-0.324295	NO	-1.52844	DN
CYB5R1	-1.32429	DN	-1.00198	DN
CYGB	2.53484	UP	0.561112	NO
CYP1A1	0.621995	NO	2.55413	UP
CYP1B1-AS1	1.74129	UP	0.279265	NO
CYP2E1	0.571369	NO	1.27033	UP
CYP2R1	-0.256946	NO	-1.92162	DN
CYP46A1	-0.609978	NO	-1.38247	DN
CYTH2	-2.05482	DN	-2.70098	DN
D2HGDH	-1.15446	DN	-2.45867	DN
DALRD3	-0.765666	NO	-1.40766	DN
DAPK1	-1.56451	DN	0.652337	NO
DAPK1-IT1	-1.84367	NO	-2.40523	DN
DAPK3	-0.588014	NO	-1.26122	DN
DBIL5P	-1.98117	DN	-0.89066	NO
DBNL	-0.49209	NO	-1.26267	DN
DBP	-1.29028	DN	-0.473764	NO
DCAF11	-0.217852	NO	-1.1018	DN
DCAF16	-0.949126	NO	-1.87041	DN
DCAF4L1	4.07833	UP	3.34024	UP
DCHS1	0.397339	NO	2.72405	UP
DCSTAMP	-3.3031	DN	-2.07254	DN
DCUN1D2	-1.05666	DN	-1.60937	DN
DDAH2	2.62448	UP	3.36673	UP
DDIT3	-0.8006	NO	-1.3	DN
DDN	2.35797	UP	3.54896	UP
DDR2	1.6511	UP	2.99198	UP
DDRGK1	-1.47571	DN	-0.944908	NO
DDTL	-1.14623	DN	1.04794	UP
DDX11L2	-0.621276	NO	-1.89066	DN
DDX12P	-0.580634	NO	-1.9902	DN
DDX19A	-0.419529	NO	-1.06914	DN
DDX19B	-0.232024	NO	-1.2802	DN
DDX28	-1.37589	DN	-1.94179	DN
DDX55	-0.808318	NO	-1.15139	DN
DDX58	-1.03211	DN	-1.57675	DN
DENND2D	-1.0326	DN	-1.92383	DN
DENND4A	-0.641658	NO	-1.20826	DN
DENND4B	-0.90128	NO	-1.54307	DN
DEPDC5	-1.34324	DN	-2.45917	DN
DEPTOR	-0.666791	NO	-1.18284	DN
DESI1	-1.27142	DN	-0.839671	NO
DFFA	-1.21884	DN	-1.58316	DN
DFFB	-0.668856	NO	1.23343	UP
DFNB59	-1.53172	DN	-0.498342	NO
DGCR2	-1.05158	DN	-1.91164	DN
DGCR8	-0.49657	NO	-1.00668	DN
DGKA	-1.32429	DN	-1.86793	DN
DGKI	3.02423	UP	3.06089	UP
DGKQ	-2.24739	DN	-2.72138	DN
DGKZP1	-2.01359	DN	0.791164	NO
DHDDS	-1.15693	DN	-1.17007	DN
DHDH	2.96369	UP	1.9167	UP
DHPS	-1.29679	DN	-0.541294	NO
DHRS13	-1.89952	DN	-3.01404	DN
DHRS3	0.132484	NO	-1.51925	DN
DHX16	-1.23413	DN	-0.200118	NO
DHX34	-1.75056	DN	-0.0308373	NO
DIMT1	-0.812972	NO	-1.14939	DN
DIP2C	-1.1656	NO	3.96109	UP
DIRC2	-0.558267	NO	-1.54962	DN
DISP2	-2.42863	DN	-2.2425	DN
DIXDC1	0.255867	NO	-1.14471	DN
DLEU1	0.646821	NO	1.00123	UP
DLEU7	-1.09328	DN	-1.0455	DN
DLG4	-2.08863	DN	-2.01917	DN
DLG5	-0.187045	NO	-1.16589	DN
DLG5-AS1	-1.06606	NO	-1.58581	DN
DLK1	2.15633	UP	-0.568732	NO
DLL3	-1.08543	DN	-0.680546	NO
DLL4	3.32626	UP	3.23862	UP
DLX1	-0.0491671	NO	1.35445	UP
DLX4	-0.135132	NO	-1.03084	DN
DMAP1	-1.02299	DN	-1.09613	DN
DMWD	-0.0875944	NO	-1.68597	DN
DNA2	-1.0064	DN	0.489274	NO
DNAAF2	-1.12746	DN	1.35279	UP
DNAH1	-1.78227	DN	-1.3057	DN
DNAH10	1.45589	UP	1.18678	UP
DNAH12	5.15633	UP	5.72405	UP
DNAH17	2.96369	NO	2.4192	UP
DNAH8	1.96369	UP	0.554125	NO
DNAJA4	-0.789513	NO	-1.05683	DN
DNAJB1	-0.595369	NO	-1.10715	DN
DNAJB12	-0.916425	NO	-1.30016	DN
DNAJB2	-0.754401	NO	-1.46361	DN
DNAJB5	-1.78853	DN	-3.42315	DN
DNAJC1	-0.71088	NO	-1.15222	DN
DNAJC14	-2.97537	DN	-1.9902	DN
DNAJC19	-0.756612	NO	-1.48234	DN
DNAJC27-AS1	-0.995672	NO	-2.73538	DN
DNAJC28	-1.42863	NO	-1.31777	DN
DNAJC30	-1.66533	DN	-2.25963	DN
DNAJC5	-0.420815	NO	-1.57714	DN
DNAJC6	-0.706165	NO	-1.3057	DN
DND1	-1.46258	DN	-0.0833047	NO
DNHD1	3.37638	UP	2.32387	UP
DNMT3A	-0.754147	NO	-1.15058	DN
DNTTIP1	-0.365761	NO	-1.21644	DN
DOCK3	-1.28424	NO	1.15373	UP
DOCK7	-1.1656	DN	0.26603	NO
DOCK9	-2.25871	DN	0.279265	NO
DOK1	-0.873113	NO	-1.85821	DN
DOK4	-0.491825	NO	-1.58338	DN
DOK7	1.74129	NO	5.00416	UP
DOLK	-1.68694	DN	-1.49139	DN
DONSON	-0.358922	NO	-1.29276	DN
DPF1	-0.167324	NO	-1.95777	DN
DPH6	-1.76121	DN	-1.14471	DN
DPM1	-0.590799	NO	1.10295	UP
DPM2	-1.60384	DN	-0.642504	NO
DQX1	4.74129	UP	-0.97639	NO
DRAM1	-0.120323	NO	-1.24622	DN
DRD4	1.8344	UP	2.4192	UP
DRP2	1.18875	UP	2.61713	UP
DSCC1	-0.825189	NO	-1.3057	DN
DSE	1.6382	UP	0.842695	NO
DSTNP2	-1.36723	DN	-1.2314	DN
DTNB	-1.03497	DN	-1.25076	DN
DTNBP1	-0.298433	NO	-1.37697	DN
DTWD1	-1.51191	DN	-0.58549	NO
DTX2	0.147943	NO	-1.04299	DN
DTX4	-0.194834	NO	-1.56873	DN
DUS3L	-1.0441	DN	-1.00084	DN
DUSP10	0.381891	NO	1.14962	UP
DUSP11	-1.55481	DN	-0.808298	NO
DUSP16	1.0308	UP	-0.212588	NO
DUSP22	-0.671488	NO	-1.73956	DN
DUSP28	-0.40757	NO	-1.54274	DN
DUTP6	2.20073	UP	3.44919	UP
DVL1	-1.20018	DN	-1.65431	DN
DVL2	-1.50848	DN	-1.7243	DN
DYNC1H1	-0.415304	NO	-1.51429	DN
DYNC1I2	-0.325969	NO	-1.17817	DN
DYNC2H1	-0.0551729	NO	-1.00177	DN
DYNLL1-AS1	-2.88806	DN	-2.4854	DN
DYNLL2	-0.635506	NO	-1.27385	DN
DYRK3	-0.341168	NO	1.43753	UP
DZIP1	3.32626	UP	3.44026	UP
E2F1	-0.476886	NO	-1.59637	DN
E4F1	-2.35824	DN	-1.92658	DN
EAF1-AS1	1.57137	NO	3.56055	UP
EAF2	-2.47045	DN	-0.1388	NO
ECD	-0.832282	NO	-1.54952	DN
EDEM1	-1.01161	DN	1.15072	UP
EEF1A1P11	-3.31734	DN	1.10726	UP
EEF1A1P13	-0.688391	NO	1.28795	UP
EEF1A1P4	0.493366	NO	1.23862	UP
EEF1A1P5	-0.495474	NO	1.20849	UP
EEF1A1P6	-0.566522	NO	1.02718	UP
EEF1DP2	2.15633	UP	0.219258	NO
EEF2K	-1.49503	DN	-1.96783	DN
EFCAB5	1.8788	UP	1.03869	UP
EFEMP2	-1.06606	NO	-2.33123	DN
EFHC1	-0.115748	NO	-1.24377	DN
EFNA2	8.60341	UP	8.4324	UP
EFNA4	-1.72502	DN	-1.77518	DN
EFTUD2	-0.542777	NO	-1.00981	DN
EGR1	-0.206239	NO	-1.56546	DN
EIF1AD	-1.52566	DN	0.165576	NO
EIF2B3	-0.737592	NO	-1.07628	DN
EIF2B4	-1.39952	DN	-1.62749	DN
EIF3J	-0.710502	NO	-1.0287	DN
EIF3J-AS1	-0.615137	NO	-1.33706	DN
EIF5A	0.155243	NO	1.23987	UP
EIF5AP2	-0.460464	NO	1.34677	UP
ELAC1	-1.20824	DN	-0.0225507	NO
ELAVL4	0.686846	NO	-3.25323	DN
ELF3	2.0308	NO	2.50166	UP
ELFN2	2.40426	UP	3.88632	UP
ELL	-0.873213	NO	-1.93195	DN
ELMO3	-2.01359	DN	-0.27595	NO
ELMOD3	-0.183155	NO	-1.26018	DN
ELOVL7	-0.609204	NO	-4.0833	DN
ELP6	-1.20569	DN	-1.71099	DN
EME1	-1.08759	DN	0.123146	NO
EME2	-2.46816	DN	-2.37876	DN
EMG1	-1.2528	DN	-2.59232	DN
EML1	-0.0660612	NO	-2.25323	DN
EML3	-0.647526	NO	-1.16864	DN
EMR1	-1.95915	DN	-0.298642	NO
ENDOD1	-0.210946	NO	-1.73713	DN
ENDOG	-0.856868	NO	-1.98186	DN
ENGASE	-2.20275	DN	-2.58121	DN
ENTPD1	-1.39116	DN	-0.338562	NO
ENTPD4	-1.39116	DN	-2.09857	DN
EP400NL	-1.06606	DN	-1.83054	DN
EPHA1	-1.153	DN	-1.78374	DN
EPHB3	0.156331	NO	-1.59788	DN
EPHB4	-1.3688	DN	-1.68076	DN
EPM2A	-0.621276	NO	-1.47033	DN
EPOR	-2.63027	DN	-1.72716	DN
EPS8L1	-1.02424	DN	-0.990195	NO
EPS8L2	4.20073	UP	5.50166	UP
ERAP2	-0.843669	NO	-1.6413	DN
ERAS	1.00433	NO	3.82359	UP
ERC1	-0.385898	NO	-1.23561	DN
ERCC2	-0.813921	NO	-1.62874	DN
ERLIN2	0.233112	NO	1.06725	UP
ERP27	2.58929	UP	3.2062	UP
ERP44	0.556023	NO	1.07218	UP
ERVK13-1	-1.6092	DN	-1.8755	DN
ESAM	0.963686	NO	1.80422	UP
ESPNL	6.13361	UP	5.12615	UP
ESRRB	1.85677	NO	2.61713	UP
ESYT3	-0.40757	NO	2.03217	UP
ETV2	-0.165597	NO	-1.76138	DN
EVA1B	-2.01359	NO	-2.54274	DN
EVI2A	-1.40591	DN	-0.0932202	NO
EXD2	-1.50078	DN	0.26628	NO
EXD3	-1.05999	DN	-1.55537	DN
EXOC7	-1.02113	DN	-1.50432	DN
EXOC8	-0.890211	NO	-1.34489	DN
EXOSC3	-2.15672	DN	-1.52691	DN
EXOSC4	-2.17709	DN	-2.06787	DN
EXOSC6	-2.11613	DN	-3.6335	DN
EXOSC7	-0.657346	NO	-1.5031	DN
F11	4.15633	UP	1.50166	NO
F12	0.353633	NO	-1.07642	DN
F2R	-1.63216	DN	-0.363413	NO
F2RL3	-1.39546	DN	-2.87948	DN
F3	-1.75056	DN	1.67158	UP
F8A1	-0.49549	NO	-1.05758	DN
FAAH	-1.6092	DN	-1.09685	DN
FADS1	-1.11339	DN	-1.14129	DN
FAHD1	-1.03536	DN	-1.32117	DN
FAHD2CP	-1.14745	DN	-0.613819	NO
FAM102A	-0.505017	NO	-1.39143	DN
FAM103A2P	-0.905953	NO	-2.02781	DN
FAM105A	-0.41845	NO	-1.42211	DN
FAM105B	-0.718138	NO	-1.21871	DN
FAM109A	-1.88631	DN	-1.90684	DN
FAM117B	-0.0962108	NO	2.10432	UP
FAM118B	-1.22218	DN	-0.994037	NO
FAM120AOS	-1.62657	DN	-1.96245	DN
FAM124A	0.0346526	NO	-1.11615	DN
FAM129C	3.65883	UP	2.28593	UP
FAM131A	2.65883	UP	1.37613	NO
FAM132B	-1.6092	DN	0.715061	NO
FAM134A	-1.46536	DN	-1.76667	DN
FAM134B	-0.352864	NO	-1.08824	DN
FAM134C	-0.475518	NO	-1.61756	DN
FAM135B	0.755793	NO	1.45512	UP
FAM156A	-0.336951	NO	-1.09471	DN
FAM156B	-0.346169	NO	-1.07181	DN
FAM160A2	-0.47646	NO	-1.66827	DN
FAM161A	-0.13398	NO	-1.43694	DN
FAM161B	-0.0363139	NO	-2.34634	DN
FAM168A	-0.655596	NO	-1.90093	DN
FAM173B	-1.33196	DN	-0.871801	NO
FAM175A	-1.05807	DN	-1.20049	DN
FAM181A-AS1	2.96369	NO	3.23862	UP
FAM184B	3.32626	UP	-0.0833047	NO
FAM185A	-1.42863	DN	1.33173	NO
FAM203A	-1.80353	DN	-1.95067	DN
FAM203B	-1.73744	DN	-2.11779	DN
FAM206A	-1.25486	DN	0.331733	NO
FAM207A	-1.61171	DN	-2.14302	DN
FAM209A	2.60112	UP	2.67751	UP
FAM209B	2.08233	UP	2.27659	UP
FAM20C	-0.751808	NO	-2.53976	DN
FAM211A	-0.750559	NO	2.50166	UP
FAM211B	-0.428631	NO	-4.17077	DN
FAM212A	-2.34009	DN	-2.07403	DN
FAM212B	-0.959146	NO	-2.68738	DN
FAM219A	-0.711565	NO	-1.90369	DN
FAM219B	-0.758587	NO	-1.98415	DN
FAM21FP	-0.133175	NO	-1.7938	DN
FAM222A	-0.843669	NO	-2.62763	DN
FAM225A	-1.49575	DN	-0.357744	NO
FAM229A	1.67339	UP	0.588641	NO
FAM57A	-1.14406	DN	-1.28208	DN
FAM60A	0.113047	NO	1.05579	UP
FAM63A	-0.590903	NO	-2.06058	DN
FAM71F1	6.08707	UP	3.94223	UP
FAM71F2	3.74129	UP	0.331733	NO
FAM81A	0.26496	NO	1.02498	UP
FAM83E	4.61576	UP	4.50166	UP
FAM83F	-1.42863	DN	-1.52388	DN
FAM86C1	-1.00193	DN	-1.87848	DN
FAM86DP	-1.25871	DN	-0.843042	NO
FAM89A	-0.606908	NO	-1.47433	DN
FAM89B	-1.51572	DN	-0.699446	NO
FAM98A	-0.50399	NO	-1.4255	DN
FAM9C	2.59927	UP	1.33173	NO
FANCA	-0.936778	NO	-1.88508	DN
FANCG	-1.01078	DN	-0.701434	NO
FANCM	-0.117503	NO	-1.11983	DN
FARP1	-0.350629	NO	-1.00084	DN
FARP1-AS1	3.96369	UP	4.58912	UP
FARP2	-1.5619	DN	-0.828048	NO
FARSA	-1.45306	DN	-1.69108	DN
FAS	0.30443	NO	-1.53076	DN
FASTK	-1.19377	DN	-1.04151	DN
FASTKD1	-0.900335	NO	-1.28367	DN
FBF1	-1.63027	DN	-1.91338	DN
FBLL1	5.54865	UP	5.30901	UP
FBN1	0.787464	NO	1.44026	UP
FBXL13	-0.256217	NO	-1.04024	DN
FBXL14	2.74129	UP	1.79116	NO
FBXL16	-1.64203	DN	-0.585012	NO
FBXL19	-1.11046	DN	-1.26313	DN
FBXL19-AS1	-0.677659	NO	-2.9902	DN
FBXL4	-1.31901	DN	-0.749881	NO
FBXL6	-1.65102	DN	0.238623	NO
FBXO22	-1.2906	DN	-2.23952	DN
FBXO38	-1.02711	DN	0.449237	NO
FBXO44	-0.319007	NO	-2.25323	DN
FBXO46	-1.09828	DN	-0.396612	NO
FBXW10	3.96369	UP	5.12615	UP
FBXW9	-0.114121	NO	-1.20592	DN
FCHSD1	-2.10463	DN	-2.87243	DN
FEM1A	-1.01252	DN	-1.36429	DN
FER	-0.8076	NO	-1.66827	DN
FER1L4	3.96369	UP	4.12615	UP
FERMT2	2.37872	UP	2.63916	UP
FES	-1.04887	DN	-1.61349	DN
FFAR2	-0.187623	NO	-2.10756	DN
FGF7	2.96369	UP	2.27033	UP
FGFRL1	-1.25702	DN	-0.566283	NO
FHDC1	4.11053	UP	3.12181	UP
FHL3	-1.3277	DN	-2.29215	DN
FHOD1	-0.0528576	NO	-1.06397	DN
FIBCD1	-0.173374	NO	1.59477	UP
FILIP1L	0.156331	NO	-1.7078	DN
FJX1	0.247754	NO	1.07424	UP
FKBP11	1.30689	UP	1.67412	UP
FKBP7	-0.112486	NO	1.17973	UP
FKRP	-1.14484	DN	-0.89066	NO
FLRT1	1.28878	UP	-0.305697	NO
FMNL3	-1.22218	DN	-2.09692	DN
FMO4	0.518901	NO	-1.12395	DN
FN3KRP	-1.13622	DN	-1.47354	DN
FOSL1	-1.45135	DN	-1.44926	DN
FOXD2	-0.671202	NO	-2.30981	DN
FOXD4	2.27181	UP	2.76104	UP
FOXD4L1	3.11053	UP	3.03217	UP
FOXD4L3	3.15633	UP	3.46102	UP
FOXD4L6	2.65883	UP	3.46102	UP
FOXK2	-1.02193	DN	0.454352	NO
FOXO4	-0.597508	NO	-1.60058	DN
FOXRED2	-0.327681	NO	-1.23674	DN
FPGS	-0.516807	NO	-1.79568	DN
FPGT	-2.28661	DN	-0.776643	NO
FRAT1	-2.25278	DN	-3.00991	DN
FRMD8	-0.382207	NO	-1.70243	DN
FSTL3	-0.926131	NO	-2.26551	DN
FTCDNL1	-0.931132	NO	1.72405	UP
FTLP3	-1.3031	NO	1.72405	UP
FUBP1	-0.403143	NO	-1.51149	DN
FUT4	-1.54374	DN	-2.75887	DN
FUT7	-1.33843	DN	-2.15369	DN
FZD2	-1.034	DN	-0.346339	NO
FZD4	0.621995	NO	1.23862	UP
FZD5	-1.03315	DN	-1.68322	DN
FZD7	-0.721678	NO	1.59852	UP
FZR1	-0.125645	NO	-1.31542	DN
GAB2	-0.280067	NO	-1.58042	DN
GABARAPL1	-1.65102	DN	-0.745711	NO
GABBR1	-1.3031	NO	-1.9902	DN
GABPA	-0.530764	NO	1.45821	UP
GABPB1	-0.0156563	NO	1.31097	UP
GAD1	-0.300047	NO	-1.25577	DN
GAGE10	3.47826	UP	1.72405	NO
GAL	-0.0120265	NO	1.01623	UP
GAL3ST4	0.808408	NO	-3.78374	DN
GALNT14	-0.278808	NO	-1.07123	DN
GALT	-0.612127	NO	-1.6774	DN
GAPDHP1	2.42935	UP	4.16462	UP
GAPT	-0.824661	NO	-1.00084	DN
GAS2L1	-1.13125	DN	-1.12882	DN
GAS6-AS1	-3.75056	DN	-2.74627	DN
GATAD1	-0.308197	NO	-1.16433	DN
GATC	-1.58617	DN	-2.17641	DN
GATS	-2.51352	DN	-1.19637	DN
GATSL3	-0.803027	NO	-2.44086	DN
GBGT1	-2.63808	DN	-3.64402	DN
GCDH	-0.401547	NO	-1.0833	DN
GCGR	3.15633	UP	2.72405	NO
GCM1	4.06322	UP	3.96109	UP
GCNT1	-0.183828	NO	-1.98377	DN
GCOM2	0.156331	NO	2.23862	UP
GDAP2	-1.00779	DN	-1.68194	DN
GDF11	-1.49183	DN	-0.305697	NO
GDPD1	-1.14323	DN	-1.91047	DN
GDPD5	-1.28107	DN	-1.18741	DN
GEMIN2	-1.11046	DN	0.80978	NO
GEMIN7	-1.63068	DN	-2.01974	DN
GEMIN8	-0.754401	NO	-1.59671	DN
GEN1	-1.37107	DN	-1.36661	DN
GFI1	-1.26542	DN	-0.727161	NO
GFPT1	-0.154436	NO	-1.04622	DN
GGACT	-3.1656	DN	-0.761377	NO
GGCX	-1.07315	DN	-0.200028	NO
GGTLC2	-0.39621	NO	-1.05683	DN
GHRL	0.686846	NO	-1.17391	DN
GHRLOS	1.79679	UP	3.03643	UP
GIMAP1	1.20364	UP	-0.717177	NO
GIMAP5	-0.688391	NO	-1.46518	DN
GIMAP6	-0.843669	NO	-2.9902	DN
GIMAP8	1.11981	UP	0.0658387	NO
GIPR	-2.1656	DN	-2.85382	DN
GJC1	5.24379	UP	3.77468	UP
GJC2	1.8933	UP	2.37613	UP
GK	-1.23402	DN	-0.118999	NO
GLI1	-0.180704	NO	-1.35632	DN
GLI4	-1.79476	DN	-1.89066	DN
GLIS2	-0.616258	NO	-1.90433	DN
GLMN	-1.02127	DN	-0.623115	NO
GLTPD1	-1.29011	DN	-2.99878	DN
GLYCTK	-1.25029	DN	-1.76683	DN
GMIP	-2.21045	DN	-3.50526	DN
GMPSP1	-0.705149	NO	-1.584	DN
GNAI3	-0.344234	NO	-1.02728	DN
GNB2	-1.1538	DN	0.4796	NO
GNPDA2	-1.53172	DN	0.228639	NO
GNRH1	2.80019	UP	1.12105	UP
GOLGA6A	2.74129	NO	3.72405	UP
GOLGA6B	2.96369	NO	3.9167	UP
GOLGA6L4	-0.0501197	NO	-1.0236	DN
GOSR2	-1.05057	DN	-1.43987	DN
GPANK1	-0.966288	NO	-1.22081	DN
GPATCH3	-0.843669	NO	-1.00432	DN
GPATCH4	-1.73437	DN	-2.0723	DN
GPC2	-0.931132	NO	-2.35632	DN
GPHN	-0.818865	NO	-1.44239	DN
GPKOW	-0.46408	NO	-1.11433	DN
GPR114	-1.95915	DN	-1.66827	DN
GPR137B	-0.39621	NO	-1.002	DN
GPR153	-0.242218	NO	-1.11893	DN
GPR162	-1.42863	DN	-1.79602	DN
GPR176	-0.465157	NO	-1.73538	DN
GPR19	1.15633	UP	0.653661	NO
GPR35	-0.595741	NO	-1.81062	DN
GPR84	-1.14323	DN	-2.36561	DN
GPR85	-1.68497	DN	-1.0833	NO
GPRASP2	-0.931132	NO	-2.77136	DN
GPRIN1	-2.25871	DN	-1.26972	DN
GRAMD1C	-1.95915	DN	-0.793798	NO
GRAMD4	-2.31315	DN	0.82593	NO
GRAP	-0.637218	NO	-1.79951	DN
GRASP	0.893297	NO	1.89245	UP
GRIN2D	-1.11089	DN	-2.17523	DN
GRIN3A	-0.890975	NO	-3.25323	DN
GRIPAP1	-1.25642	DN	-1.61813	DN
GRK6	-1.27714	DN	-2.43775	DN
GRK7	1.15633	NO	3.23862	UP
GS1-124K5.11	-1.39621	DN	-0.633502	NO
GS1-124K5.4	-0.728192	NO	-1.32277	DN
GS1-166A23.2	1.54865	UP	2.33173	UP
GS1-251I9.4	-1.58594	DN	-1.37899	DN
GS1-279B7.2	-0.106703	NO	-2.54274	DN
GS1-393G12.12	-1.48752	DN	-2.27093	DN
GSAP	-1.48612	DN	-0.47645	NO
GSG2	-1.37205	DN	-0.27595	NO
GSPT2	0.156331	NO	2.72405	UP
GSTO2	4.85677	UP	5.19149	UP
GTDC1	1.39632	UP	1.37144	UP
GTF2F2	-0.859566	NO	-1.94287	DN
GTPBP2	-3.86498	DN	-2.89751	DN
GTPBP3	-0.863298	NO	-2.12039	DN
GUSBP9	1.68685	UP	-0.498342	NO
GVINP1	-1.00806	DN	-0.461816	NO
GXYLT1	0.173626	NO	-1.28281	DN
H1FX	-0.0836277	NO	-1.18403	DN
H3F3C	-0.367231	NO	-1.40523	DN
HACE1	-0.368331	NO	-1.42726	DN
HAGH	-1.2444	DN	-0.665586	NO
HAL	-0.882143	NO	-2.0833	DN
HAMP	6.40426	UP	8.53508	UP
HAPLN3	3.15633	UP	-0.0833047	NO
HAR1A	-0.233615	NO	-1.16903	DN
HAR1B	-1.75056	DN	-1.51626	DN
HARBI1	-0.953293	NO	-1.15148	DN
HARS2	-1.04344	DN	-1.90063	DN
HAUS3	-0.00913416	NO	-1.07479	DN
HAUS6P1	0.230332	NO	1.59477	UP
HAVCR2	-1.1067	NO	-1.69723	DN
HCN3	-0.309332	NO	-1.2036	DN
HDAC11	-0.0915963	NO	-1.85198	DN
HDDC3	-1.10306	DN	-0.779398	NO
HDGFRP3	-0.404897	NO	-1.56443	DN
HDHD2	-0.240134	NO	-1.41506	DN
HECTD4	-0.60522	NO	-1.01886	DN
HECW2	1.74129	NO	1.62857	UP
HELZ2	-0.810502	NO	-1.4157	DN
HEMK1	-1.38469	DN	-1.85589	DN
HERC2P7	1.04671	UP	1.36736	UP
HES1	0.670904	NO	1.16462	UP
HES4	-3.01359	DN	0.0686984	NO
HEXDC	-1.42863	DN	-1.02672	DN
HGD	3.06322	UP	2.84269	UP
HGS	-0.392237	NO	-1.09636	DN
HIF1AN	-1.03875	DN	-1.57265	DN
HIST1H1D	-1.69893	DN	-1.37704	DN
HIST1H2AC	4.12596	UP	2.27012	UP
HIST1H2AJ	-1.25207	DN	-0.360839	NO
HIST1H2BC	-1.01567	DN	0.402122	NO
HIST1H2BD	0.095506	NO	1.27489	UP
HIST1H2BF	-1.20384	DN	-0.445875	NO
HIST1H2BJ	0.401444	NO	-2.60687	DN
HIST1H2BK	2.17301	UP	1.12491	UP
HIST1H2BN	0.596904	NO	-1.47562	DN
HIST1H3C	1.17227	UP	1.76469	UP
HIST1H3D	0.963686	NO	-2.28494	DN
HIST1H4C	-1.26344	DN	-0.740559	NO
HIST2H2BE	1.27735	UP	-0.735381	NO
HIST2H4A	1.12157	UP	-0.668267	NO
HIST2H4B	1.12157	UP	-0.668267	NO
HIVEP3	-3.3031	DN	0.45466	NO
HK3	-2.42863	DN	-0.246803	NO
HKR1	0.304085	NO	1.27927	UP
HMCES	-1.21713	DN	0.0911358	NO
HMCN2	3.32626	UP	1.9167	NO
HMGB1P20	1.48975	UP	2.47128	UP
HMGB1P31	-0.981172	NO	-1.60687	DN
HMGB1P44	2.15633	UP	1.9167	UP
HMGB3P4	-3.54411	DN	1.79116	NO
HMGN1P8	-1.19159	DN	-0.727161	NO
HMHA1	-1.06677	DN	-1.27442	DN
HN1L	-0.243362	NO	-1.22454	DN
HNRNPA1P48	0.0501656	NO	1.00416	UP
HNRNPDL	0.570245	NO	1.13012	UP
HNRNPH3	-0.125966	NO	1.55277	UP
HNRNPU-AS1	1.31696	UP	1.08038	UP
HOMER1	-0.225691	NO	-1.11017	DN
HOMER2	4.18608	UP	2.04794	UP
HOMEZ	-2.50663	DN	-1.31525	DN
HOOK1	4.61576	UP	2.56877	UP
HOOK2	-0.918957	NO	-1.6967	DN
HORMAD1	3.61576	UP	2.9167	UP
HOTTIP	0.569154	NO	1.46298	UP
HOXA-AS3	-0.744133	NO	1.39474	UP
HOXA11-AS	-0.985562	NO	-1.21866	DN
HOXA4	0.741294	NO	-3.33123	DN
HOXA5	-0.181925	NO	-2.01529	DN
HOXA6	0.543354	NO	1.2523	UP
HOXC11	-2.84367	NO	-2.40523	DN
HPD	-1.36723	DN	0.376127	NO
HPX	3.32626	UP	3.23862	UP
HRH2	0.466671	NO	-1.0516	DN
HSD11B1L	0.287576	NO	1.37613	UP
HSD17B1	2.94483	UP	2.17543	UP
HSD17B6	-0.224759	NO	1.50166	UP
HSD3B7	3.64265	UP	-0.0887868	NO
HSF2BP	-1.09328	DN	-0.848839	NO
HSF4	-1.68017	DN	-0.906427	NO
HSH2D	-1.09094	DN	-0.293522	NO
HSPA1A	-1.61101	DN	-0.483621	NO
HSPA1B	-1.75347	DN	-0.934982	NO
HSPA1L	-1.06606	NO	-1.86091	DN
HSPA4L	-0.422918	NO	-1.20884	DN
HSPA6	-0.580634	NO	1.62195	UP
HSPA8	-1.01056	DN	-0.629397	NO
HSPG2	-0.100827	NO	-1.40523	DN
HTRA2	-2.21231	DN	-1.37104	DN
HTRA3	2.15633	NO	2.03217	UP
HUS1	-0.871281	NO	-1.5808	DN
HYAL2	-1.74058	DN	-1.14788	DN
HYAL3	-2.26993	DN	-0.0129154	NO
HYDIN	3.47826	UP	5.23862	UP
HYPK	1.15633	UP	1.08662	UP
IAH1	-1.03916	DN	-0.734426	NO
IBA57	-0.272003	NO	-1.63585	DN
ICAM1	-0.68017	NO	-1.09575	DN
ICAM2	-1.99051	DN	-1.52388	DN
ICAM4	-1.20772	DN	0.961379	NO
ICAM5	2.32626	UP	3.83158	UP
ID1	-0.422029	NO	1.63492	UP
IDI2-AS1	5.61576	UP	5.93906	UP
IDNK	-2.36723	DN	-0.583734	NO
IDUA	-1.18471	DN	0.666717	NO
IER3	-0.00413348	NO	-1.17459	DN
IFFO1	-2.44271	DN	-2.95777	DN
IFI27	2.8933	UP	-1.0833	NO
IFI30	1.08233	UP	-0.240488	NO
IFI35	-0.843669	NO	-1.53158	DN
IFI6	-0.192204	NO	-1.17037	DN
IFIT1	0.156331	NO	-1.0406	DN
IFITM10	4.44368	UP	3.58947	UP
IFNAR1	-1.02178	DN	-1.20808	DN
IFT46	-0.901616	NO	-2.10522	DN
IFT74	-0.299432	NO	-1.01806	DN
IGF2BP2	-0.50999	NO	-1.53787	DN
IGFBP4	-0.432383	NO	-1.26301	DN
IGIP	0.0431206	NO	1.05625	UP
IKBKE	-1.00755	DN	-1.99918	DN
IKBKG	-0.640454	NO	-1.519	DN
IKZF4	1.12638	UP	1.37904	UP
IKZF5	0.534061	NO	1.13534	UP
IL11	3.06322	UP	1.9167	UP
IL12A-AS1	-1.91896	DN	-3.16303	DN
IL12RB1	-1.42863	NO	-1.12283	DN
IL15RA	-1.49003	DN	0.739818	NO
IL17RC	2.32626	UP	-0.305697	NO
IL17RE	-0.90354	NO	-1.67916	DN
IL18	-1.34308	DN	0.000218634	NO
IL18BP	0.655902	NO	-1.01141	DN
IL20RB	1.74129	UP	0.44721	NO
IL21R	-2.01359	DN	-2.12283	DN
IL31RA	-1.29566	DN	-2.43123	DN
IL4I1	-1.58063	DN	-1.70505	DN
IL7R	0.103864	NO	-1.09546	DN
ILF3-AS1	-0.650099	NO	-1.15178	DN
IMPG2	3.85677	UP	3.23862	UP
INF2	-1.17525	DN	-0.750901	NO
ING4	-0.897108	NO	-1.4958	DN
INHBB	-0.28179	NO	2.9167	UP
INO80B	-0.776865	NO	-1.04615	DN
INPP5A	-0.0654805	NO	-1.06643	DN
INPP5E	-2.40438	DN	0.184628	NO
INPP5K	-0.0312958	NO	-1.1032	DN
INTS5	-1.17896	DN	-0.440857	NO
INTS7	-0.700544	NO	-1.61936	DN
INTS9	-1.02461	DN	-0.0608207	NO
INVS	-1.23599	DN	-1.48482	DN
IPCEF1	0.0591433	NO	1.35244	UP
IPP	-0.572367	NO	-1.27197	DN
IQCA1P1	5.80019	UP	4.37613	UP
IQCB1	0.613299	NO	1.48189	UP
IQCC	1.25869	UP	1.54473	UP
IQCG	-0.119303	NO	-1.06988	DN
IQCH-AS1	1.10933	UP	0.207372	NO
IRAK1	-0.441294	NO	-1.22228	DN
IRAK2	1.30072	UP	-0.195779	NO
IRF4	2.15633	NO	3.82359	UP
IRF7	-1.70617	DN	-1.33752	DN
IRF8	-1.31273	DN	1.00416	UP
IRF9	1.58929	UP	0.259087	NO
IRGM	-1.93113	DN	0.791164	NO
IRGQ	-0.0178433	NO	-1.18002	DN
ISOC1	-1.08705	DN	0.482292	NO
ISY1	-0.221976	NO	-1.05215	DN
ISYNA1	1.57137	UP	2.81716	UP
ITFG2	-0.753254	NO	-1.43289	DN
ITGA1	-0.133175	NO	1.08662	UP
ITGA10	2.86682	UP	3.88632	UP
ITGA9	1.94988	UP	2.70519	UP
ITGB7	2.01431	UP	0.239813	NO
ITIH4	2.06322	UP	1.12615	UP
ITM2C	-0.628656	NO	1.81286	UP
ITPKA	-1.68626	DN	-1.78374	DN
ITSN1	-0.0419448	NO	-1.338	DN
IVD	-0.356119	NO	-1.03064	DN
IZUMO4	-1.62128	DN	0.246844	NO
JAG2	1.15633	UP	0.976816	NO
JAGN1	-1.13178	DN	-1.59427	DN
JAK2	-0.82699	NO	-1.07448	DN
JKAMP	-2.00287	DN	1.64474	UP
JMJD4	-2.1692	DN	-2.41482	DN
KANSL3	-0.181293	NO	-1.07792	DN
KAT2B	-1.3241	DN	0.0525787	NO
KAT8	-0.433514	NO	-1.09229	DN
KATNB1	-0.236954	NO	-1.18284	DN
KB-1027C11.4	-1.90256	DN	-1.55461	DN
KB-1410C5.5	-1.87342	DN	-3.0053	DN
KB-1440D3.13	-1.75056	DN	-2.40523	DN
KB-1460A1.5	3.55512	UP	4.42449	UP
KB-1732A1.1	0.0230647	NO	-1.07311	DN
KB-1836B5.1	2.36932	UP	1.13909	NO
KB-208E9.1	2.25149	UP	1.98708	UP
KB-226F1.1	-1.31079	DN	-0.771361	NO
KBTBD7	-1.26761	DN	-0.526911	NO
KBTBD8	0.690668	NO	1.30749	UP
KCNAB3	1.25587	UP	2.73982	UP
KCNC4	-2.51923	DN	-2.42645	DN
KCND1	4.02423	UP	4.28302	UP
KCNE3	-1.85498	DN	-1.25231	DN
KCNG1	-1.56949	DN	-0.498342	NO
KCNJ1	1.74129	UP	-0.0833047	NO
KCNJ14	1.82618	UP	1.80252	UP
KCNJ5	3.15633	UP	-0.568732	NO
KCNK6	-0.437885	NO	-1.37938	DN
KCNMB3	-1.62794	DN	-2.62763	DN
KCNN3	3.40426	UP	0.288664	NO
KCNN4	-1.08091	DN	-1.65581	DN
KCNQ1DN	3.15633	UP	3.23862	UP
KCNRG	-0.602661	NO	1.61713	UP
KCP	-3.01359	DN	-1.03936	DN
KCTD11	1.72461	UP	2.94223	UP
KCTD13	-1.96705	DN	0.139088	NO
KCTD15	-0.856966	NO	-1.11893	DN
KCTD17	-0.609204	NO	-1.43694	DN
KCTD21-AS1	0.571369	NO	1.29173	UP
KCTD7	-0.904896	NO	-2.23357	DN
KDM4A-AS1	-1.24966	DN	-1.84884	DN
KDM5A	-0.14176	NO	-1.00694	DN
KDM8	-1.017	DN	-1.49834	DN
KHK	-1.21871	DN	-0.405233	NO
KHNYN	-1.00806	DN	-0.606036	NO
KIAA0141	-1.09862	DN	-1.91182	DN
KIAA0895L	-1.12	DN	-0.954225	NO
KIAA1033	-0.859814	NO	-1.13157	DN
KIAA1161	-0.336065	NO	1.32109	UP
KIAA1257	-1.1656	DN	-2.40523	DN
KIAA1432	-0.609204	NO	-2.74102	DN
KIAA1522	-0.27109	NO	-1.34889	DN
KIAA1524	-0.699823	NO	-1.38251	DN
KIAA1586	-0.992381	NO	-1.49617	DN
KIAA1683	4.40426	UP	3.25168	UP
KIAA1841	-0.299845	NO	-1.10437	DN
KIAA1919	-1.40006	DN	-2.13221	DN
KIF18B	-1.3306	DN	0.594767	NO
KIF1C	-0.604243	NO	-1.03087	DN
KIFC2	-0.240642	NO	-1.21702	DN
KIRREL2	-1.61811	DN	-1.86758	DN
KLC1	-0.843669	NO	-1.37933	DN
KLF1	-1.50263	DN	-1.54274	DN
KLF5	0.259425	NO	1.23862	UP
KLHDC2	-0.788326	NO	-1.66827	DN
KLHDC4	-0.416119	NO	-1.05293	DN
KLHL15	-1.61626	DN	1.23317	UP
KLHL17	-0.261031	NO	-1.12256	DN
KLHL22	-0.892032	NO	-1.90348	DN
KLHL26	-0.545988	NO	-2.0833	DN
KLHL3	2.32626	UP	3.69805	UP
KLHL9	-0.720414	NO	-2.01693	DN
KLKB1	2.0308	UP	2.17973	UP
KLRF1	0.872538	NO	2.67158	UP
KM-PA-2	-0.524901	NO	-1.14115	DN
KNOP1	-0.850758	NO	-1.01337	DN
KNSTRN	-1.55851	DN	-1.53366	DN
KRBA1	-3.18944	DN	-4.35277	DN
KRI1	-0.915104	NO	-1.2904	DN
KRTCAP3	2.83705	UP	2.83556	UP
KSR1	-1.00968	DN	-0.82027	NO
L3HYPDH	-1.74413	DN	0.148021	NO
LA16c-431H6.6	-0.0453027	NO	-1.78374	DN
LA16c-OS12.2	1.46119	UP	2.04598	UP
LACC1	-0.161151	NO	-1.16267	DN
LAIR1	-0.872874	NO	-1.45475	DN
LAMB3	1.57137	UP	0.143021	NO
LAT	-0.456646	NO	-1.86668	DN
LAX1	-0.14175	NO	-1.50861	DN
LBX2-AS1	-2.25871	DN	-2.89066	DN
LCAT	-1.84367	DN	0.17973	NO
LCMT2	-2.19619	DN	-0.993107	NO
LDB1	-1.01359	DN	-0.255772	NO
LDHC	3.96369	UP	3.00416	UP
LDLRAP1	-0.303809	NO	-1.75343	DN
LDOC1L	-1.06024	DN	-1.54488	DN
LEAP2	1.28186	UP	0.331733	NO
LEKR1	-0.276628	NO	2.65366	UP
LENG1	-4.34351	DN	-3.41123	DN
LENG9	-0.580634	NO	-4.33123	DN
LEPROT	-1.0872	DN	-0.048492	NO
LFNG	-1.92359	DN	-2.6316	DN
LGALS12	-1.2578	DN	-1.06235	DN
LGALS3BP	3.15633	UP	0.72405	NO
LGALS4	2.61576	UP	5.12615	UP
LHX4	0.944827	NO	2.00416	UP
LIG3	-0.976424	NO	-2.07707	DN
LILRA1	-1.12907	DN	0.376127	NO
LILRA5	-1.1656	NO	-1.10664	DN
LIMD2	-0.835631	NO	-1.83287	DN
LIMK2	0.210019	NO	-1.12875	DN
LIN7B	-0.519047	NO	-1.42832	DN
LINC00051	1.91122	UP	1.79116	UP
LINC00094	-1.31684	DN	-1.87895	DN
LINC00106	-0.344567	NO	-1.94724	DN
LINC00115	1.21078	UP	0.705191	NO
LINC00116	-1.24349	DN	0.529798	NO
LINC00173	-2.65102	DN	-1.51626	DN
LINC00174	-0.965659	NO	1.84269	UP
LINC00202-1	2.47826	UP	2.72405	NO
LINC00205	-1.13602	DN	-1.68234	DN
LINC00263	-1.40438	DN	0.452748	NO
LINC00304	2.85677	UP	3.50166	UP
LINC00327	-2.0916	DN	-1.0833	NO
LINC00337	-0.279768	NO	-2.32034	DN
LINC00505	2.61576	UP	0.594767	NO
LINC00515	2.15633	UP	3.37613	UP
LINC00526	-1.55988	DN	-0.0833047	NO
LINC00528	1.29168	UP	0.315245	NO
LINC00562	2.04563	UP	-0.227695	NO
LINC00565	5.40426	UP	3.1814	UP
LINC00607	2.96369	NO	1.46102	UP
LINC00636	3.15633	UP	0.916695	NO
LINC00641	3.28634	UP	4.79265	UP
LINC00663	-1.95915	DN	-0.372811	NO
LINC00672	1.8344	UP	2.38158	UP
LINC00680	-0.568034	NO	-1.73538	DN
LINC00685	0.132484	NO	-1.61382	DN
LINC00852	0.200725	NO	2.57966	UP
LINC00863	-1.68017	DN	-0.55279	NO
LINC00892	-0.843669	NO	-1.77136	DN
LINC00920	-2.54411	DN	-1.49834	NO
LINC00936	-0.0135938	NO	-1.00084	DN
LINC00938	-0.816702	NO	-1.9313	DN
LINC00977	1.40426	UP	0.0866203	NO
LINC00998	-0.869716	NO	1.07716	UP
LINC01001	-1.08246	DN	-1.57807	DN
LINC01003	-1.35517	DN	-1.36084	DN
LINC01004	2.85677	UP	3.09803	UP
LIPT1	-0.37589	NO	-1.40523	DN
LIPT2	-1.36723	DN	-0.542736	NO
LIX1L	-1.65451	DN	0.549507	NO
LL0XNC01-7P3.1	0.0997477	NO	-2.95777	DN
LL21NC02-1C16.1	-0.843669	NO	-1.40523	DN
LL22NC03-2H8.5	-0.391705	NO	-1.66827	DN
LL22NC03-86G7.1	-1.73675	DN	-2.17077	DN
LL22NC03-N27C7.1	-3.57159	DN	-3.36341	DN
LLGL1	-1.11265	DN	0.175157	NO
LLNLR-299G3.1	4.06322	UP	5.58912	UP
LMF1	-0.82021	NO	-1.16946	DN
LMTK3	-1.73675	DN	-2.11725	DN
LNP1	1.8301	UP	2.54896	UP
LOH12CR1	-1.4811	DN	-3.74627	DN
LONP2	-0.494369	NO	-1.15659	DN
LOXL2	1.54865	UP	0.864228	NO
LOXL3	-1.1656	DN	0.714202	NO
LPAR2	-0.344567	NO	-1.67761	DN
LPP-AS2	-1.7912	DN	-2.51626	DN
LPPR3	-0.843669	NO	-3.25323	DN
LRCH4	-1.80262	DN	-2.43905	DN
LRFN1	1.61036	UP	3.47063	UP
LRFN3	-2.56451	DN	-1.74712	DN
LRGUK	0.893297	NO	2.72405	UP
LRRC14	-1.87929	DN	-1.82747	DN
LRRC16A	-1.6092	DN	-0.645184	NO
LRRC2	-0.428631	NO	-1.76981	DN
LRRC26	-3.26993	DN	-4.0833	DN
LRRC28	-0.0135938	NO	-1.09508	DN
LRRC29	-0.495746	NO	-1.47562	DN
LRRC3	-3.82095	DN	-2.89066	DN
LRRC37A	0.287576	NO	-1.21259	DN
LRRC37A3	1.00433	UP	0.934617	NO
LRRC39	0.741294	NO	1.30901	UP
LRRC41	-1.21229	DN	-0.00560236	NO
LRRC46	-2.0916	DN	-0.597878	NO
LRRC57	-1.20999	DN	-0.564276	NO
LRRC63	-1.28424	DN	-0.405233	NO
LRRC69	2.03897	UP	0.74677	NO
LRRK1	0.10119	NO	-1.46182	DN
LRRN4CL	6.38515	UP	5.51164	UP
LRRTM2	3.06322	UP	4.16462	UP
LRSAM1	0.070358	NO	-1.49609	DN
LRWD1	-0.927733	NO	-1.9512	DN
LSMEM1	1.94483	UP	1.99198	UP
LTBP2	3.24379	UP	1.72862	UP
LTBP3	-0.299348	NO	-1.47758	DN
LTBR	-1.00004	DN	-1.73916	DN
LUCAT1	-0.3031	NO	-1.57429	DN
LY6G5C	1.00433	NO	2.01623	UP
LYL1	-2.08113	DN	-2.5118	DN
LYPD3	1.0308	NO	5.71111	UP
LYPLA1	-0.303858	NO	1.05408	UP
LYRM2	-1.03487	DN	-1.27595	DN
LYRM9	-1.49575	DN	-0.120779	NO
LYSMD2	-1.01221	DN	0.675795	NO
LYSMD4	-0.22218	NO	-2.15369	DN
LZTR1	-1.05726	DN	-2.14188	DN
MAB21L3	4.46376	UP	1.65366	UP
MAD2L1BP	-1.03407	DN	0.845192	NO
MADCAM1	1.21522	UP	2.33173	UP
MAFG-AS1	-1.227	DN	-2.4257	DN
MAGI3	-0.553079	NO	-2.52388	DN
MAN2C1	-0.691666	NO	-1.01619	DN
MANEAL	-1.21945	DN	-0.689874	NO
MAP1A	-1.05012	NO	-1.11725	DN
MAP2K1	-1.60594	DN	0.745978	NO
MAP2K5	-0.244331	NO	-1.26801	DN
MAP3K10	-0.428631	NO	-1.58581	DN
MAP3K11	-0.144767	NO	-1.08989	DN
MAP3K12	-1.3291	DN	-2.0219	DN
MAP3K15	-1.52174	NO	4.08662	UP
MAP3K6	-1.25395	DN	-2.15477	DN
MAP6D1	0.802694	NO	1.45585	UP
MAPK12	-1.23241	DN	-2.08572	DN
MAPK13	1.11053	UP	-0.303431	NO
MAPK7	-2.51609	DN	-0.35748	NO
MAPK8	-1.13868	DN	-0.548647	NO
MAPK8IP1	1.29383	NO	3.44026	UP
MAPK8IP2	0.741294	NO	1.45726	UP
MAPKAPK3	-0.414812	NO	-1.45348	DN
MAPKAPK5	-1.32987	DN	-0.587293	NO
MAPKBP1	-0.843669	NO	-1.26551	DN
MAPRE1	-1.42628	DN	-0.462597	NO
MARK4	-1.28583	DN	-1.56532	DN
MARS2	-1.32719	DN	0.740845	NO
MARVELD2	3.61576	UP	0.791164	NO
MASP2	2.8933	UP	3.08662	UP
MAST1	-1.51954	DN	-0.871801	NO
MAVS	-1.37988	DN	-1.89733	DN
MB21D1	-0.413429	NO	1.16062	UP
MBD1	-1.76691	DN	-0.789338	NO
MBD4	-0.922637	NO	-1.74965	DN
MBD6	-1.18167	DN	-1.0105	DN
MBLAC1	-0.931132	NO	-3.1422	DN
MBTD1	0.518901	NO	1.24708	UP
MBTPS2	-1.28424	DN	-1.29726	DN
MC1R	-1.58063	NO	-3.25323	DN
MCM3AP-AS1	-1.05545	DN	-0.267729	NO
MCM8	-0.234072	NO	-1.06141	DN
MDK	2.6566	UP	3.61096	UP
MED11	-0.971424	NO	-1.4692	DN
MED12	-0.144535	NO	-1.0948	DN
MED12L	-0.0226389	NO	-1.77136	DN
MED16	-0.836056	NO	-3.62074	DN
MED19	-0.52389	NO	-1.50346	DN
MED21	-1.69893	DN	-1.70106	DN
MED22	-1.45802	DN	-2.25134	DN
MED25	-0.82291	NO	-1.22294	DN
MED28	-0.581812	NO	-1.25853	DN
MED8	-0.856695	NO	-1.41268	DN
MEF2BNB	-2.37731	DN	-2.80504	DN
MEF2D	0.64884	NO	1.3419	UP
MEI1	-1.13912	NO	-1.18622	DN
MEMO1P1	-1.02201	DN	-0.341286	NO
MEPCE	-0.434065	NO	-1.6262	DN
MESDC2	-0.418008	NO	-1.13638	DN
MESP2	-1.2129	DN	-3.25323	DN
METRNL	-0.869485	NO	-2.23651	DN
METTL1	-2.06606	DN	-2.09252	DN
METTL10	-1.37646	DN	-0.495203	NO
METTL17	-1.26983	DN	0.494331	NO
METTL18	-1.20624	DN	-0.289756	NO
METTL23	-2.31315	DN	-1.96221	DN
METTL7B	-1.39621	DN	-1.23858	DN
MEX3B	-1.99567	DN	0.764692	NO
MFAP3L	-0.843669	NO	-3.25323	DN
MFSD3	-0.574802	NO	-1.40772	DN
MFSD9	-0.774721	NO	-1.0833	DN
MGAT2	-1.69241	DN	-0.466952	NO
MGP	5.80019	UP	6.34296	UP
MGRN1	-0.510059	NO	-1.03156	DN
MICAL3	0.0206761	NO	-1.26388	DN
MICALL1	-1.16256	DN	-1.82556	DN
MIEF2	-0.813295	NO	-1.66827	DN
MIF	-1.19443	DN	2.2009	UP
MILR1	-1.22218	DN	-2.22975	DN
MIPEPP3	-0.279768	NO	1.82359	UP
MIR142	-0.262073	NO	-2.3171	DN
MIR17HG	-0.443131	NO	-1.0375	DN
MIR210HG	-3.42863	DN	-1.45527	DN
MIR24-2	0.236502	NO	-1.35989	DN
MIR3180-1	3.32626	UP	2.97559	UP
MIR3180-2	2.85677	UP	2.82359	UP
MIR3180-3	2.85677	UP	2.82359	UP
MIR3180-4	2.96369	UP	2.7532	UP
MIR3671	0.571369	NO	-3.0833	DN
MIR503HG	-0.952193	NO	-2.22123	DN
MIR940	-0.384237	NO	-3.9902	DN
MIS12	-1.00413	DN	-0.125125	NO
MKRN2	-1.70066	DN	-0.784744	NO
MKS1	-1.09573	DN	-0.8755	NO
MLST8	-1.00165	DN	-1.00289	DN
MLX	-1.00559	DN	-0.933264	NO
MMACHC	-1.89812	DN	-3.0219	DN
MMP14	3.22672	UP	0.653283	NO
MMP15	-0.0790469	NO	-1.33385	DN
MMS19	-0.0375645	NO	-1.32133	DN
MNS1	-1.00262	DN	1.06479	UP
MOB3C	-0.0531222	NO	-2.61334	DN
MOBP	5.36578	UP	4.82359	UP
MOCS3	-1.27861	DN	-0.918674	NO
MORC2-AS1	-1.62128	DN	-0.871801	NO
MORC4	3.15633	UP	3.61713	UP
MPHOSPH8	-0.487772	NO	-1.00674	DN
MPI	-1.00348	DN	-1.56584	DN
MPO	4.93112	UP	5.24761	UP
MRM1	-2.15798	DN	-1.15369	NO
MROH6	0.583146	NO	1.51904	UP
MRP63	-0.821473	NO	-1.49879	DN
MRPL12	-1.26858	DN	-1.93026	DN
MRPL17	-1.18493	DN	-0.822577	NO
MRPL2	-0.671226	NO	-1.04611	DN
MRPL21	-0.170717	NO	-1.16988	DN
MRPL27	-0.445734	NO	-1.2797	DN
MRPL28	-0.448327	NO	-1.07228	DN
MRPL32	-0.963835	NO	1.07942	UP
MRPL39	-2.65102	DN	0.359405	NO
MRPL40P1	2.96369	NO	3.61713	UP
MRPL46	-1.22	DN	-1.40933	DN
MRPL55	-1.00757	DN	-1.75386	DN
MRPS10	-0.660304	NO	-1.11944	DN
MRPS16	-0.385485	NO	-1.20289	DN
MRPS17	-0.797276	NO	-1.48973	DN
MRPS18A	-1.8193	DN	-2.38306	DN
MRPS22	-1.10285	DN	-0.151957	NO
MS4A6A	-1.1656	DN	0.080194	NO
MS4A7	-1.22288	DN	0.351891	NO
MSANTD1	2.24379	UP	2.11833	UP
MSH4	4.80019	UP	5.53141	UP
MSRB1	-2.46	DN	-3.03597	DN
MSS51	1.45179	UP	2.18971	UP
MST1L	-0.705149	NO	-1.29743	DN
MST1P2	-1.13912	DN	-0.363413	NO
MSTO1	-0.881445	NO	-1.69369	DN
MSTO2P	-0.521741	NO	-1.47325	DN
MT1X	-0.000838224	NO	-1.25623	DN
MT1XP1	1.53484	UP	3.9167	UP
MTATP6P2	-0.614187	NO	1.11225	UP
MTERFD3	-1.75056	DN	-5.0833	DN
MTFP1	-1.78227	DN	-1.89066	NO
MTHFSD	-0.984531	NO	-1.38816	DN
MTL5	-0.716119	NO	-1.70479	DN
MTMR11	-0.736754	NO	-1.91981	DN
MTND3P2	-1.89429	DN	1.0542	UP
MTND4LP1	-1.65102	NO	1.21215	UP
MTND4P24	-0.666791	NO	1.23862	UP
MTND5P10	-0.691666	NO	1.17973	UP
MTRNR2L1	0.100691	NO	1.11016	UP
MTSS1L	2.86682	UP	1.68537	UP
MTUS1	1.02627	UP	0.501435	NO
MTX1	-0.556955	NO	-1.0447	DN
MTX1P1	-0.566135	NO	-1.20477	DN
MTX2	-1.15683	DN	0.120895	NO
MUC20	4.40426	UP	3.16462	UP
MUM1	-0.950007	NO	-1.07387	DN
MUS81	-2.01359	DN	-1.36524	DN
MVD	-0.176389	NO	-1.27676	DN
MVP	1.21773	UP	-0.00834266	NO
MXRA8	4.54865	UP	5.44026	UP
MYBPC3	3.66413	UP	4.33334	UP
MYBPH	-0.428631	NO	-2.00151	DN
MYC	-0.825572	NO	1.67372	UP
MYCL	-1.30707	DN	-0.365704	NO
MYD88	-1.00146	DN	0.412614	NO
MYH10	-0.0304373	NO	-2.3057	DN
MYH15	5.9201	UP	3.44026	UP
MYH3	2.86682	UP	2.82359	UP
MYO15B	-0.106703	NO	-1.50652	DN
MYO16-AS1	0.0043281	NO	-1.44587	DN
MYO1A	5.85677	UP	1.79116	UP
MYO1B	-2.84367	NO	1.30901	UP
MYO1C	-0.625668	NO	-1.23824	DN
MYO1G	-0.747028	NO	-1.07946	DN
MYO5B	4.67989	UP	5.12615	UP
MYO9A	-0.554845	NO	-1.19878	DN
MYO9B	-0.430129	NO	-1.10699	DN
MYOM1	4.61576	UP	0.971143	NO
MYOM2	1.82618	UP	0.787412	NO
MYPOP	-0.983072	NO	-1.09043	DN
MYT1	-0.843669	NO	3.23862	UP
N4BP2	-0.827504	NO	-1.05724	DN
N4BP2L1	-0.207632	NO	1.33852	UP
N6AMT1	-1.42863	DN	-1.70479	DN
NAA38	-1.01491	DN	-0.410286	NO
NAA40	-2.46572	DN	-3.04483	DN
NABP1	-1.0916	DN	-1.20571	DN
NACAD	3.47826	UP	3.72405	UP
NAGK	-1.74588	DN	-1.0186	DN
NANOGNBP3	1.94483	UP	3.28593	UP
NAPEPLD	-0.0392196	NO	-1.17445	DN
NAT10	-0.765791	NO	-1.33447	DN
NAT14	0.60379	NO	-1.53748	DN
NAT6	-2.80144	DN	-4.00217	DN
NAT8L	-0.450251	NO	-1.33706	DN
NAT9	-1.82718	DN	-2.07081	DN
NCBP1	-0.48543	NO	-1.05328	DN
NCDN	-1.75399	DN	-2.76456	DN
NCKAP1L	-0.249456	NO	-1.31282	DN
NCKAP5L	-1.19159	DN	-1.14433	DN
NCKIPSD	-1.34814	DN	-3.12844	DN
NCOA5	-0.14823	NO	1.47671	UP
NCSTN	-1.40919	DN	0.909323	NO
NDOR1	-0.197306	NO	-2.61936	DN
NDRG2	3.15633	UP	0.303718	NO
NDUFA6-AS1	-2.54411	DN	-3.62763	DN
NDUFB2-AS1	-1.18471	DN	-1.55279	DN
NDUFB3	-1.94402	DN	1.07762	UP
NEB	4.7886	UP	5.7853	UP
NECAB3	-2.37972	DN	-2.61016	DN
NEDD1	-0.565528	NO	-1.50477	DN
NEIL1	2.6511	UP	1.95622	UP
NEIL2	-0.32216	NO	-1.09419	DN
NEK10	1.74129	UP	1.82359	UP
NEK6	-1.02614	DN	-1.85476	DN
NEK8	-0.462579	NO	-2.79951	DN
NEU3	0.249441	NO	-1.83333	DN
NEXN	0.500286	NO	1.34965	UP
NEXN-AS1	3.32626	UP	1.37613	NO
NFAM1	-0.638478	NO	-1.46953	DN
NFE2	-0.321103	NO	-1.97947	DN
NFE2L3	-2.11254	DN	-1.29832	DN
NFIB	1.96369	UP	1.40212	NO
NFKBID	-0.450658	NO	-1.38249	DN
NFKBIE	-0.11848	NO	-1.25806	DN
NFKBIL1	-1.07315	DN	-1.56063	DN
NFYA	-1.50539	DN	-1.11622	DN
NHLH1	3.37872	UP	3.22655	UP
NHLRC2	-0.927437	NO	-1.32313	DN
NHSL1	-1.16966	DN	-0.213073	NO
NICN1	-1.00173	DN	-1.52156	DN
NINJ1	-2.14006	DN	-1.62857	DN
NIPSNAP3B	-2.23599	DN	-0.580804	NO
NIT1	-0.897108	NO	-1.45414	DN
NKAPL	1.15633	NO	3.61713	UP
NKD1	-1.84367	DN	-3.66827	DN
NKTR	-0.428054	NO	-1.04099	DN
NLGN3	1.8933	UP	-0.281244	NO
NLK	-0.263572	NO	-1.07585	DN
NLRC3	-1.01359	DN	0.17973	NO
NLRC5	-0.511472	NO	-1.99819	DN
NLRP1	0.073869	NO	-1.26164	DN
NLRP12	-1.87115	DN	-3.98453	DN
NLRP2	-0.291128	NO	-1.0833	DN
NLRP7	-0.655224	NO	-1.687	DN
NME3	-0.428631	NO	-1.34634	DN
NME6	-1.06484	DN	-1.29536	DN
NMRAL1	-1.28835	DN	-2.12006	DN
NOC4L	-1.23069	DN	-1.34889	DN
NOD1	-0.210451	NO	-1.60526	DN
NOL12	-0.804083	NO	-1.98112	DN
NONOP2	1.49513	UP	0.896517	NO
NOP14-AS1	-2.25871	DN	-2.65099	DN
NOP9	-1.41903	DN	-2.35998	DN
NOS3	-2.12907	DN	-1.82027	DN
NOSIP	-0.0750699	NO	-1.44164	DN
NOTCH3	1.15633	NO	4.16462	UP
NOX5	1.37872	NO	-1.32616	DN
NOXA1	-1.95915	DN	-2.25323	DN
NPAS1	-1.19731	DN	-2.54274	DN
NPC1L1	3.61576	UP	4.37613	UP
NPIPB6	1.8788	UP	2.77084	UP
NPIPB7	2.09493	UP	2.8323	UP
NPIPB8	1.99283	UP	2.60857	UP
NPIPB9	1.98641	UP	2.67569	UP
NPR2	2.41937	UP	2.47469	UP
NR1H2	-1.30031	DN	-1.40418	DN
NR1H3	-1.18247	DN	-1.68055	DN
NR4A1	-2.80714	DN	0.562752	NO
NRBF2P5	0.156331	NO	-2.80577	DN
NRBP1	-1.35268	DN	-1.08916	DN
NRL	1.85677	UP	-1.3057	DN
NRXN2	-2.42863	DN	1.08662	NO
NSMCE4A	-0.390333	NO	-1.32209	DN
NSUN3	-0.865695	NO	-1.93891	DN
NTN1	-1.04161	DN	1.50166	NO
NUDCD1	-1.448	DN	-0.394092	NO
NUDT13	-1.8105	DN	-0.793798	NO
NUDT15	-1.33916	DN	-0.809928	NO
NUDT16L1	-0.504182	NO	-1.1744	DN
[truncated: 1,828 more rows]

## Sheet: Fig. 7g
gene_symbol	REDu1.U937_1_7h	regu.adj.U937_1_7h	REDu1.U937PMA_1_7h	regu.adj.U937PMA_1_7h
AASDHPPT	0.765956	NO	1.73152	lengthened
ABCC1	-1.45686	NO	2.37851	lengthened
ABHD13	-0.55605	NO	3.40731	lengthened
ABHD15	-2.29605	shortened	-0.615735	NO
ABHD2	-0.588817	NO	-0.802769	shortened
ACADSB	0.916909	NO	1.31422	lengthened
ACAP2	1.03059	NO	2.17698	lengthened
ACER3	0.633218	NO	-0.783689	shortened
ACOX1	1.82059	lengthened	1.13167	lengthened
ACP1	-0.198472	NO	-0.785822	shortened
ACSL3	0.284292	lengthened	-0.573011	shortened
ACSL5	0.929611	NO	1.7543	lengthened
ACTN4	0.48586	lengthened	0.165267	NO
ACTR2	-0.0898244	NO	-0.325001	shortened
ACTR8	2.20163	lengthened	2.47777	lengthened
ACVR1B	0.345345	NO	-0.877624	shortened
ACVR2B	-1.14909	shortened	0.361656	NO
ADAM10	2.28259	lengthened	2.98012	lengthened
ADAM17	0.0773532	NO	0.28998	lengthened
ADAT1	-1.58072	shortened	-0.476438	NO
ADCY7	0.648528	NO	-1.05628	shortened
ADH5	0.409027	NO	-1.3097	shortened
ADNP	0.713333	lengthened	1.71731	lengthened
ADO	-0.447079	NO	-1.36222	shortened
ADSS2	0.339246	NO	1.14048	lengthened
AFF1	-1.90144	shortened	0.272039	NO
AFG1L	2.54844	lengthened	2.41504	NO
AFG3L2	0.608018	lengthened	0.523866	lengthened
AFTPH	-0.606456	shortened	0.701733	lengthened
AGA	0.874636	NO	1.59199	lengthened
AGFG1	2.18037	lengthened	2.926	lengthened
AGO2	0.725625	lengthened	0.488367	NO
AGO3	2.6256	lengthened	0.883591	NO
AGO4	-1.48053	shortened	0.482594	NO
AGPAT3	1.42157	lengthened	1.02341	lengthened
AGPAT5	-0.81939	shortened	0.330149	NO
AHRR	3.12286	lengthened	1.70361	lengthened
AIMP1	1.59079	lengthened	2.55714	lengthened
AKAP8	1.00152	NO	1.78819	lengthened
AKIRIN1	-0.856493	shortened	0.00288426	NO
AKIRIN2	0.177861	NO	0.831298	lengthened
AKNA	-3.1334	shortened	-0.520832	NO
ALDH16A1	0.780812	lengthened	0.882007	lengthened
ALDH1B1	0.882125	lengthened	-0.860597	NO
ALDH9A1	-0.439356	shortened	-0.127017	NO
ALKBH1	0.63743	NO	-2.75489	shortened
AMFR	-1.19068	NO	1.46872	lengthened
ANAPC16	-0.0357598	NO	0.828266	lengthened
ANAPC7	-0.720959	NO	1.18726	lengthened
ANKLE1	-0.258048	NO	-1.64125	shortened
ANKRD40	1.30822	lengthened	2.2082	lengthened
ANKRD49	-1.08354	NO	-1.62752	shortened
ANKRD52	-0.291709	NO	1.95316	lengthened
ANKRD9	1.50696	lengthened	0.942641	lengthened
ANP32A	0.814771	lengthened	2.58121	lengthened
ANP32E	-0.187555	NO	0.919484	lengthened
ANTXR2	-0.418097	NO	1.38924	lengthened
ANXA4	1.14202	NO	0.837475	lengthened
AOAH	-0.0565835	NO	3.37851	lengthened
AP1S2	-0.57205	NO	1.16442	lengthened
AP2A2	0.621967	NO	1.2473	lengthened
AP3M1	2.10838	lengthened	2.37385	lengthened
AP3S1	-0.196368	NO	0.786787	lengthened
AP5B1	3.5731	lengthened	2.87566	lengthened
AP5M1	2.07729	lengthened	1.03971	lengthened
APEX2	0.317244	NO	1.33588	lengthened
APOBR	0.933325	NO	-0.864587	shortened
APOC2	0.214111	NO	-0.713692	shortened
APOL2	3.97728	lengthened	3.24286	lengthened
APOL6	1.17467	lengthened	0.243777	NO
APP	0.785366	lengthened	-0.459781	NO
APPBP2	4.01831	lengthened	3.36548	lengthened
APTX	-0.926343	NO	-1.11982	shortened
AQR	1.17574	lengthened	2.19098	lengthened
ARF1	-0.325791	shortened	0.531933	lengthened
ARF3	0.0371398	NO	-0.289561	shortened
ARF4	0.682995	lengthened	1.23433	lengthened
ARFGEF2	-0.152003	NO	2.12945	lengthened
ARFIP2	2.15107	NO	3.93546	lengthened
ARFRP1	-1.2109	NO	-4.25154	shortened
ARHGAP11A	-0.49034	shortened	-0.716943	NO
ARHGAP18	0.355481	NO	1.07013	lengthened
ARHGAP32	-0.936903	NO	-3.15754	shortened
ARHGEF9	3.52356	lengthened	0.736966	NO
ARIH2	0.397035	NO	0.740872	lengthened
ARL1	-1.55026	shortened	-0.887064	shortened
ARL14EP	0.120376	NO	-1.24401	shortened
ARL3	2.87482	lengthened	2.44781	lengthened
ARL5A	0.286515	NO	1.88729	lengthened
ARL6IP5	0.388241	NO	-0.396005	shortened
ARL8A	1.40639	lengthened	0.396514	NO
ARMH3	-0.12755	NO	-1.1592	shortened
ARPC1B	-0.319071	NO	-0.865583	shortened
ARPC5L	-0.199953	NO	1.01618	lengthened
ARPIN-AP3S2	0.991073	lengthened	1.18396	lengthened
ARPP19	3.54725	lengthened	2.90233	lengthened
ARRB1	2.07611	lengthened	2.03282	lengthened
ARRDC2	0.227291	NO	-1.72124	shortened
ASB1	4.66727	lengthened	3.13118	lengthened
ASF1A	0.16711	NO	1.92961	lengthened
ASL	0.0995357	NO	-1.11103	shortened
ASNSD1	5.34696	lengthened	1.34104	NO
ASXL1	-0.634583	NO	-4.664	shortened
ASXL2	1.87045	lengthened	2.73697	lengthened
ATAD1	3.09565	lengthened	3.4229	lengthened
ATF6	-2.22239	shortened	-0.474862	NO
ATG13	0.928992	lengthened	2.08396	lengthened
ATG2B	1.32193	NO	3.41093	lengthened
ATL3	0.0549901	NO	0.747302	lengthened
ATMIN	0.514613	NO	1.74491	lengthened
ATP11A	-0.374745	NO	-0.659314	shortened
ATP1B3	-0.145423	NO	-0.295088	shortened
ATP2B1	1.6845	lengthened	0.252297	NO
ATP5MJ	0.0591317	NO	0.779812	lengthened
ATP5PF	-0.475603	shortened	-0.135851	NO
ATP6V0A2	0.662965	NO	5.40319	lengthened
ATP6V1A	-0.365912	NO	0.990579	lengthened
ATP6V1C1	1.11742	lengthened	1.94609	lengthened
ATPAF1	1.74208	lengthened	0.455679	NO
AUH	2.28011	NO	-1.88042	shortened
AURKA	1.22596	lengthened	0.998805	lengthened
AZIN1	-0.770815	shortened	0.288002	NO
B3GALT6	-1.18486	shortened	-1.23704	shortened
B4GALT5	-0.16746	NO	0.523575	lengthened
BABAM2	0.752072	NO	1.14842	lengthened
BAG4	-2.086	shortened	-1.10545	NO
BAHCC1	-0.213895	NO	-2.46279	shortened
BAMBI	0.521953	NO	1.18924	lengthened
BAZ1B	0.636995	lengthened	-0.0304653	NO
BAZ2A	0.45277	NO	0.615158	lengthened
BCAS2	1.39776	lengthened	0.366782	NO
BCAT1	-0.378542	shortened	-0.395352	NO
BCDIN3D	0.280108	NO	2.36257	lengthened
BCL2L13	-0.443304	NO	-1.33809	shortened
BCL2L2-PABPN1	-0.217878	NO	0.732091	lengthened
BCL9L	-0.956704	shortened	0.0853181	NO
BCORL1	-1.43741	shortened	0.672243	NO
BECN1	0.0477314	NO	-0.840087	shortened
BFAR	-0.48608	NO	-1.79948	shortened
BICD2	-0.191655	NO	-0.809235	shortened
BIRC6	2.58908	lengthened	0.916289	NO
BLM	-2.30863	shortened	-1.21501	NO
BLOC1S6	-0.457356	shortened	0.778666	lengthened
BMI1	0.198772	NO	-0.933528	shortened
BNC2	2.4675	lengthened	1.37917	lengthened
BNIP2	2.32356	lengthened	3.47916	lengthened
BNIP3L	-1.01172	shortened	-0.259502	NO
BOD1	1.01137	NO	3.474	lengthened
BORCS8	-2.67108	shortened	-1.96921	shortened
BPNT1	-1.34245	shortened	-0.533031	NO
BPNT2	0.553809	NO	1.19297	lengthened
BRAP	3.10962	lengthened	1.7838	lengthened
BRAT1	1.20642	lengthened	1.67919	lengthened
BRCC3	0.647972	NO	-1.29278	shortened
BRD4	-1.03978	shortened	-0.987654	shortened
BRIX1	0.870858	NO	1.69127	lengthened
BRK1	0.277083	NO	0.590864	lengthened
BSDC1	0.0745384	NO	-0.876659	shortened
BTF3L4	0.0341771	NO	1.53075	lengthened
BTG1	-0.120853	NO	0.276899	lengthened
BTRC	2.05986	lengthened	1.45623	lengthened
BUB1	0.0677322	NO	-2.54844	shortened
BUD23	-0.702465	shortened	1.58916	lengthened
BYSL	1.11181	lengthened	0.347714	NO
BZW2	-0.141632	NO	0.415064	lengthened
C11orf24	-2.5482	shortened	-2.26053	shortened
C12orf4	-0.163499	NO	3.45943	lengthened
C12orf73	2.10388	lengthened	2.05889	NO
C14orf119	-2.22841	shortened	-1.69773	shortened
C15orf39	1.56655	lengthened	1.62246	lengthened
C18orf21	-2.36613	shortened	-0.793549	NO
C18orf25	1.72403	lengthened	3.20409	lengthened
C1orf50	1.95346	lengthened	3.4884	lengthened
C1orf52	1.57203	lengthened	1.28662	lengthened
C1QBP	-0.00741815	NO	0.840934	lengthened
C21orf91	0.986061	NO	1.12531	lengthened
C2CD2L	2.36511	lengthened	3.02867	lengthened
C2orf49	2.12553	lengthened	1.848	NO
C2orf68	0.235554	NO	3.12262	lengthened
C3orf62	0.786596	NO	-1.64388	shortened
C4orf3	0.2779	NO	0.618457	lengthened
C4orf33	-3.078	shortened	0.20294	NO
C5orf51	2.3559	lengthened	2.08231	lengthened
C6orf120	-2.13993	NO	-2.39232	shortened
C9orf40	-1.00227	shortened	-1	NO
C9orf78	-0.584012	shortened	0.200339	NO
CAB39L	1.37614	lengthened	0.174761	NO
CABLES1	2.58058	lengthened	2.28492	lengthened
CABLES2	0.771523	NO	-1.58824	shortened
CACUL1	-0.263063	NO	0.357261	lengthened
CACYBP	0.515681	lengthened	1.74709	lengthened
CALCOCO2	-1.39725	shortened	-0.455958	NO
CALM1	0.700638	lengthened	0.761742	lengthened
CALM3	0.197131	NO	0.839396	lengthened
CALU	-0.408361	shortened	0.580978	lengthened
CAMK2G	0.17205	NO	-1.97622	shortened
CAND1	-1.22948	shortened	-0.674645	NO
CANX	0.431372	lengthened	0.0750433	NO
CAPN7	-0.781076	shortened	-0.239572	NO
CAPZA1	0.459504	lengthened	0.376116	lengthened
CAPZB	-0.570346	shortened	0.0467562	NO
CARHSP1	1.30288	lengthened	0.548943	NO
CARM1	-0.390829	shortened	-0.0696816	NO
CASP2	-0.109588	NO	0.685389	lengthened
CASP6	-1.05718	shortened	-0.806616	NO
CASP9	2.83768	lengthened	0.723482	NO
CBL	-0.466568	NO	1.59885	lengthened
CBR1	0.128109	NO	-0.879736	shortened
CBR4	0.108411	NO	3.41504	lengthened
CBX2	1.04081	lengthened	1.48132	lengthened
CBX3	0.588239	lengthened	0.912269	lengthened
CBX4	-0.322908	NO	-0.584684	shortened
CBX5	1.80526	lengthened	3.12973	lengthened
CBX6	-0.180808	NO	-0.609821	shortened
CBX8	2.97146	lengthened	1.77166	lengthened
CC2D1B	5.02131	lengthened	0.542934	NO
CCAR2	-1.59702	shortened	1.34994	NO
CCDC115	-0.074174	NO	-0.817797	shortened
CCDC174	0.44151	NO	4.80332	lengthened
CCDC25	0.934073	lengthened	1.27937	lengthened
CCDC43	-1.65958	shortened	-0.0167952	NO
CCDC47	0.994514	lengthened	-0.0616287	NO
CCDC59	-1.09733	shortened	0.517848	NO
CCDC71	4.19431	lengthened	5.29893	lengthened
CCNA2	1.47485	lengthened	1.79998	NO
CCNB1	-0.576461	shortened	0.619178	NO
CCNG2	5.71119	lengthened	4.53318	lengthened
CCNL2	-0.547841	NO	-2.00964	shortened
CCNY	-0.845216	shortened	1.31463	lengthened
CCT4	-1.00226	shortened	-0.372941	NO
CCT6A	0.333309	lengthened	0.113236	NO
CD164	0.764223	NO	0.323604	lengthened
CD244	2.24031	lengthened	0.16537	NO
CD2BP2	2.22275	lengthened	2.28159	lengthened
CD300A	-1.28951	NO	-1.04679	shortened
CD36	0.567889	NO	1.52598	lengthened
CD44	0.893211	lengthened	0.599046	lengthened
CD53	0.0266556	NO	-0.877609	shortened
CD82	0.0277069	NO	0.291793	lengthened
CDC27	0.1291	NO	-1.11073	shortened
CDC37L1	3.24793	lengthened	3.30743	lengthened
CDC42	-0.596429	shortened	-0.371127	shortened
CDC42SE1	0.139846	NO	1.5453	lengthened
CDC73	2.62686	lengthened	1.72061	lengthened
CDCA8	0.911953	lengthened	-0.738193	NO
CDIP1	0.0795388	NO	1.51245	lengthened
CDK1	-0.708714	shortened	0.345921	NO
CDK16	0.560487	lengthened	1.2213	lengthened
CDK9	-1.11548	shortened	-1.08282	shortened
CDKN1C	0.20294	NO	-2.53051	shortened
CDKN2A	1.0714	lengthened	0.728919	lengthened
CDT1	2.25462	lengthened	1.93059	lengthened
CDYL2	1.02194	NO	-1.90355	shortened
CEBPG	-0.597269	NO	2.80673	lengthened
CEBPZ	0.820405	lengthened	0.671987	NO
CELF2	0.100691	NO	0.529393	lengthened
CELF6	-5.49185	shortened	-0.030162	NO
CENPA	1.71561	lengthened	-0.245112	NO
CEP41	-1.39232	shortened	-0.277534	NO
CEP43	3.63227	lengthened	2.76553	NO
CEP89	3.42146	lengthened	-0.415037	NO
CEPT1	1.16547	NO	-1.96193	shortened
CERS2	3.86295	lengthened	-1.00165	shortened
CES2	-0.835978	shortened	0.550431	lengthened
CFL1	0.030864	NO	0.593486	lengthened
CHCHD3	0.0478947	NO	-1.48013	shortened
CHCHD7	1.14216	lengthened	0.813792	lengthened
CHD3	0.0260764	NO	0.279733	lengthened
CHKA	0.164928	NO	1.66515	lengthened
CHMP1B	1.848	lengthened	2.3984	lengthened
CHMP4B	0.0494974	NO	-0.410981	shortened
CHMP5	1.0902	NO	1.81184	lengthened
CHMP7	4.47125	lengthened	3.46632	lengthened
CHST11	0.328653	NO	-1.6058	shortened
CHST12	0.138505	NO	-1.26068	shortened
CHTOP	2.31748	lengthened	2.35281	lengthened
CHURC1	0.37025	NO	1.00034	lengthened
CIAO1	0.94135	lengthened	1.10347	lengthened
CIAPIN1	0.942147	lengthened	1.6089	lengthened
CISD2	1.29177	lengthened	0.555265	lengthened
CKAP4	-0.530777	shortened	0.527932	lengthened
CLASP1	-0.123131	NO	-1.009	shortened
CLASP2	0.437055	NO	0.83719	lengthened
CLCC1	0.584963	NO	2.26303	lengthened
CLCN3	-3.18982	shortened	-1.43749	shortened
CLCN7	2.12189	lengthened	2.77346	lengthened
CLEC2B	1.32252	lengthened	2.51333	lengthened
CLHC1	1.87072	NO	2.39232	lengthened
CLIC4	-1.20383	shortened	-0.984839	shortened
CLINT1	-0.0392032	NO	-0.668156	shortened
CLK3	-1.38807	shortened	-0.97273	shortened
CLMN	3.15987	lengthened	3	lengthened
CLN5	0.736966	NO	0.946419	lengthened
CLN8	1.77916	NO	1.28951	lengthened
CLPX	-0.432019	NO	1.27462	lengthened
CMIP	-0.0373456	NO	-1.04933	shortened
CMPK1	2.39137	lengthened	-0.934157	shortened
CMTM4	-0.190046	NO	-1.08913	shortened
CNBP	-0.875648	shortened	0.134139	NO
CNOT1	0.934019	lengthened	1.41694	lengthened
CNOT8	1.13558	lengthened	3.13472	lengthened
COA5	0.0908089	NO	1.6311	lengthened
COA8	-0.483083	NO	1.21262	lengthened
COMMD2	1.83608	lengthened	0.132676	NO
COMMD8	-0.289959	NO	-1.35048	shortened
COPB1	-1.22886	shortened	0.77546	lengthened
COPS2	0.626234	lengthened	2.37634	lengthened
COPS3	0.113956	NO	1.37162	lengthened
COPS6	-0.960687	shortened	0.189584	NO
COPZ1	0.811268	lengthened	0.939534	lengthened
CPD	0.438983	lengthened	0.660119	lengthened
CPEB4	-1.49185	shortened	0.119087	NO
CPNE3	0.519146	NO	0.727129	lengthened
CPPED1	-1.61606	shortened	0.730452	NO
CPSF2	0.911415	lengthened	1.27649	lengthened
CPSF6	2.84444	lengthened	3.99961	lengthened
CPSF7	0.346239	NO	1.48209	lengthened
CPT2	-0.283925	NO	0.515099	lengthened
CREB3L2	-0.470194	shortened	-0.532268	shortened
CREBBP	0.963474	NO	1.77905	lengthened
CREBL2	1.08246	NO	1.2452	lengthened
CRKL	1.03104	lengthened	-0.421585	NO
CRLS1	-0.743748	shortened	-0.463587	NO
CRNDE	0.596504	NO	0.975355	lengthened
CRTAP	0.0412964	NO	-1.24472	shortened
CSK	1.17331	lengthened	-0.632813	shortened
CSNK1A1	-1.39155	shortened	-2.28793	shortened
CSNK1G2	-1.03653	shortened	-1.09997	shortened
CSRNP2	-1.29474	NO	2.37851	lengthened
CSTF1	1.67033	lengthened	4.40259	lengthened
CSTF2	0.270889	NO	3.08696	lengthened
CSTF2T	3.46395	lengthened	3.19265	lengthened
CTDNEP1	0.775781	lengthened	0.910405	lengthened
CTDSP2	1.83924	lengthened	3.08337	lengthened
CTDSPL2	0.673962	lengthened	0.339137	NO
CTSB	0.796046	lengthened	0.0643673	NO
CTU1	2.59756	lengthened	0.607457	NO
CUEDC1	-0.947352	NO	-0.657719	shortened
CUL1	-0.525154	shortened	0.168618	NO
CUL3	1.12469	NO	-0.873088	shortened
CUL5	-0.426253	NO	1.03114	lengthened
CXXC5	-0.183409	NO	-0.593579	shortened
CYB561A3	1.18392	lengthened	-0.504635	NO
CYBRD1	0.0317089	NO	2.12051	lengthened
CYFIP2	1.02279	lengthened	-0.147557	NO
CYHR1	2.55281	lengthened	1.49825	lengthened
CYLD	1.90689	lengthened	2.01966	lengthened
CYP20A1	-1.15528	NO	1.4358	lengthened
CYRIA	0.856675	lengthened	1.60587	lengthened
CYTIP	-1.81188	shortened	-1.33805	shortened
DAB2	1.09311	NO	1.02294	lengthened
DAPK2	-0.584963	NO	2.78617	lengthened
DARS1	-0.588017	shortened	0.212046	NO
DAZAP1	0.580011	lengthened	0.946484	lengthened
DBT	0.734946	NO	2.01886	lengthened
DCAF11	1.00765	lengthened	2.47517	lengthened
DCAF5	0.234465	NO	-1.5911	shortened
DCLRE1B	-0.208587	NO	1.59495	lengthened
DCP1A	-1.23312	shortened	1.09936	lengthened
DCTD	-1.18503	NO	2.0089	lengthened
DCTN4	3.26644	lengthened	2.80754	lengthened
DCTN5	2.43282	lengthened	2.64131	lengthened
DCTN6	3.01707	lengthened	4.35777	lengthened
DDA1	3.60923	lengthened	4.07732	lengthened
DDOST	-1.17816	shortened	0.45845	lengthened
DDX5	1.42965	lengthened	2.42667	lengthened
DDX51	-0.0201952	NO	1.3318	lengthened
DEDD	0.496525	NO	2.49552	lengthened
DENND10	1.22239	NO	2.33842	lengthened
DENND1C	0.611304	NO	1.04571	lengthened
DENND3	1.0042	lengthened	2.41143	lengthened
DENND4A	1.03541	lengthened	-0.0857299	NO
DENND6B	-1.22437	NO	3.05545	lengthened
DENR	0.0372514	NO	-0.94976	shortened
DERL2	2.11548	lengthened	1.33295	lengthened
DGAT1	-0.73954	NO	-1.69707	shortened
DGKE	-0.611039	NO	-1.02038	shortened
DHX34	4.02975	lengthened	2.5026	lengthened
DHX36	1.31911	lengthened	-0.0923014	NO
DHX40	-1.72699	shortened	-0.0729145	NO
DHX57	0.559577	NO	2.78427	lengthened
DIABLO	0.988474	NO	1.80323	lengthened
DIAPH2	-1.48321	shortened	-0.621537	NO
DIS3	1.38514	lengthened	1.8077	lengthened
DKC1	0.380212	lengthened	0.649093	lengthened
DLAT	-0.810415	shortened	0.365625	NO
DLD	0.63517	lengthened	1.38969	lengthened
DLGAP4	0.473536	NO	1.65574	lengthened
DLX1	-0.0828203	NO	-0.910358	shortened
DNAJA1	-0.7785	shortened	-0.932445	shortened
DNAJA3	-1.7735	shortened	-1.10962	shortened
DNAJB1	-1.20526	shortened	-1.59773	shortened
DNAJB11	0.704478	lengthened	0.493222	lengthened
DNAJB12	-0.826807	NO	-1.53994	shortened
DNAJC1	-1.90604	shortened	0.67829	NO
DNAJC10	0.335991	NO	0.560857	lengthened
DNAJC16	0.963474	NO	2.24332	lengthened
DNAJC5	0.780554	lengthened	0.831116	lengthened
DNM2	0.424564	NO	-0.527641	shortened
DNMT3A	-0.823149	NO	-2.02554	shortened
DOK3	-0.743225	shortened	-0.849881	shortened
DONSON	-0.421259	NO	-2.06993	shortened
DOP1B	0.403291	NO	0.919663	lengthened
DOT1L	1.25179	lengthened	2.76962	lengthened
DPH3	2.19061	lengthened	2.0461	lengthened
DPM2	3.20001	lengthened	2.45317	lengthened
DPP8	0.185034	NO	0.658371	lengthened
DPP9	-0.320328	NO	-1.02999	shortened
DPY19L4	1.67807	lengthened	2.85922	lengthened
DR1	1.70423	lengthened	-0.0168246	NO
DRG2	1.26661	lengthened	0.282995	NO
DROSHA	-0.16349	NO	0.871796	lengthened
DTL	-0.492232	shortened	-0.432959	NO
DTWD1	2.17564	lengthened	3.16023	lengthened
DUSP3	-0.949016	shortened	-0.319254	NO
DUSP4	1.46013	lengthened	4.20921	lengthened
DUSP6	-1.05433	shortened	0.058511	NO
DVL3	1.47338	lengthened	1.77538	lengthened
DYM	0.812736	lengthened	1.04491	lengthened
DYNC1LI1	0.957466	lengthened	2.71218	lengthened
DYNLT3	-0.499724	NO	1.2258	lengthened
DYRK2	-0.260414	NO	2.09079	lengthened
DYRK3	0.908485	lengthened	0.867414	NO
E2F1	0.910448	lengthened	-0.703607	NO
EBAG9	-1.12776	shortened	0.671377	NO
ECE1	0.787391	lengthened	-1.98473	NO
ECHDC1	0.272422	NO	0.844884	lengthened
EDEM1	-0.372351	NO	1.40651	lengthened
EEA1	-3.63005	shortened	-1.22239	NO
EEF1E1	-1.20163	shortened	-1.73697	NO
EEF2K	2.65652	lengthened	3.05595	lengthened
EFCAB14	1.05155	lengthened	0.957318	lengthened
EFHD2	0.593796	lengthened	1.30103	lengthened
EFNB1	-1.33202	shortened	-0.289507	NO
EFR3A	0.794226	lengthened	0.143747	NO
EHMT1	-0.443228	NO	1.31373	lengthened
EIF1	0.523864	lengthened	1.85619	lengthened
EIF1AX	0.554916	lengthened	2.85332	lengthened
EIF2A	0.808049	NO	1.28932	lengthened
EIF2AK2	1.03932	lengthened	1.24095	lengthened
EIF2B2	-0.516791	NO	-2.45943	shortened
EIF2S2	1.12656	lengthened	1.78413	lengthened
EIF2S3	0.47956	lengthened	-0.0618821	NO
EIF3E	-0.100074	NO	-1.59323	shortened
EIF3I	-0.286504	shortened	-0.341968	shortened
EIF3J	0.373175	NO	-2.35536	shortened
EIF4A1	-0.273602	shortened	-0.613578	shortened
EIF4A2	0.618038	lengthened	0.815809	lengthened
EIF4E	0.466924	lengthened	0.447377	lengthened
EIF4EBP2	1.03621	lengthened	1.51817	lengthened
EIF5	-1.09878	shortened	-1.12085	shortened
ELAVL1	-0.165934	NO	0.551655	lengthened
ELF1	-1.55138	shortened	0.0145361	NO
ELK4	-1.33985	NO	1.93111	lengthened
ELL	-1.77947	shortened	-2.48692	shortened
ELOC	0.0396776	NO	-1.28395	shortened
ELP2	2.28161	lengthened	3.92658	lengthened
ELP3	1.66141	lengthened	2.45484	lengthened
EMB	-1.32026	shortened	0.399931	NO
EMC4	-0.165075	NO	-0.751218	shortened
EMC7	-0.96041	shortened	-0.802124	shortened
EMC8	-0.572058	NO	-1.21299	shortened
EMP2	0.837187	lengthened	-1.32263	shortened
ENOX2	1.73335	lengthened	-0.117357	NO
ENTPD4	-1.6831	NO	-1.49818	shortened
ENY2	1.17286	lengthened	1.19131	lengthened
EP400	0.593409	NO	1.64832	lengthened
EPG5	2.58702	lengthened	1.74894	lengthened
ERBIN	-1.35678	shortened	-1.52684	shortened
ERC1	-0.0874628	NO	-4.46271	shortened
ERCC1	0.628529	NO	1.45782	lengthened
ERGIC1	-0.323376	NO	-0.712655	shortened
ERGIC2	0.243896	NO	-0.822519	shortened
ERLIN2	-0.768674	NO	-1.42813	shortened
ERP44	2.44446	lengthened	2.85667	lengthened
ESD	-0.358234	shortened	-0.175672	NO
ETS2	1.33016	lengthened	1.76028	lengthened
ETV3	-2.15732	shortened	-0.726982	NO
ETV6	-1.07598	shortened	0.487151	NO
EVI2B	0.263558	NO	-0.632791	shortened
EXOC5	-1.14976	shortened	-0.719575	NO
EXOC7	-0.198202	NO	-1.27802	shortened
EXOSC6	2.40494	lengthened	3.36006	lengthened
EXOSC9	-0.396486	NO	1.42741	lengthened
F11R	0.943115	NO	2.27444	lengthened
FAM104A	1.66045	lengthened	1.54386	lengthened
FAM107B	-0.249738	NO	-0.86198	shortened
FAM120A	-0.20857	NO	-0.469502	shortened
FAM120B	1.02244	NO	2.67271	lengthened
FAM126A	0.891066	NO	2.2115	lengthened
FAM126B	0.288569	NO	3.026	lengthened
FAM133B	2.08306	lengthened	-1.26303	NO
FAM13B	0.707819	NO	3.22995	lengthened
FAM177A1	3.70044	lengthened	1.57842	lengthened
FAM199X	1.82712	lengthened	2.13491	lengthened
FAM210A	0.557995	NO	4.14018	lengthened
FAM210B	-0.671122	shortened	-0.302785	NO
FAM217B	-0.2023	NO	0.542708	lengthened
FAM3C	1.42158	NO	1.69181	lengthened
FAM53B	0.631567	lengthened	-1.22955	shortened
FAM76A	3.52855	lengthened	3.49623	lengthened
FAM76B	2.74723	lengthened	3.53051	lengthened
FAM78A	2.15246	lengthened	3.06895	lengthened
FAM91A1	3.82672	lengthened	2.72489	lengthened
FANCE	0.0664157	NO	1.91547	lengthened
FANCI	0.775241	lengthened	2.078	lengthened
FAR2	0.678072	NO	3.60572	lengthened
FARP1	0.837943	NO	2.41645	lengthened
FASTKD2	0.769387	NO	2.97791	lengthened
FBH1	-1.64177	shortened	1.32886	lengthened
FBXL20	2.52804	lengthened	1.23478	lengthened
FBXL3	0.024453	NO	-2.5025	shortened
FBXL5	1.37752	NO	2.45566	lengthened
FBXO21	1.01131	NO	1.10293	lengthened
FBXO22	2.78211	lengthened	5.64535	lengthened
FBXO25	2.81655	lengthened	1.49147	NO
FBXO28	-0.562936	NO	-1.62936	shortened
FBXO32	-0.341037	NO	2.25299	lengthened
FBXO38	0.920147	NO	2.1868	lengthened
FBXO42	1.96683	lengthened	2.666	lengthened
FBXW11	-0.178272	NO	-2.08975	shortened
FCAR	2.10309	lengthened	0.944656	lengthened
FCHSD1	1.152	NO	3.22218	lengthened
FDFT1	-0.436365	shortened	-1.04076	shortened
FDX1	0.228104	NO	-1.15206	shortened
FEM1B	0.779162	lengthened	1.62332	lengthened
FERMT3	-2.71021	shortened	0.280217	lengthened
FIGNL1	1.2444	lengthened	1.53842	NO
FKBP2	-0.456858	NO	-1.24113	shortened
FKTN	-0.0457036	NO	2.80735	lengthened
FLNB	0.481348	NO	2.13807	lengthened
FMNL3	0.542242	NO	2.19969	lengthened
FMR1	-1.44524	shortened	-0.0141389	NO
FOSL2	-0.758094	NO	-1.55457	shortened
FOXK2	0.101841	NO	4.82674	lengthened
FOXP4	1.0239	lengthened	1.88547	lengthened
FUNDC1	-2.05038	shortened	-0.614038	NO
FZD2	-1.72632	NO	3.73697	lengthened
FZR1	2.49791	lengthened	3.5267	lengthened
G3BP1	0.954338	lengthened	1.41966	lengthened
G3BP2	1.0287	NO	1.69309	lengthened
GALNT1	-0.956153	shortened	0.384918	NO
GALNT2	0.26592	NO	0.868393	lengthened
GALNT6	0.13713	NO	-0.393056	shortened
GARS1	-0.294081	shortened	-0.0937174	NO
GART	0.966673	lengthened	-0.877744	NO
GAS7	3.0334	lengthened	2.7973	lengthened
GATAD1	-0.0838129	NO	-1.64092	shortened
GATAD2A	1.18982	lengthened	0.694305	NO
GCHFR	1.17616	NO	1.87168	lengthened
GCLC	-0.39757	NO	-0.721709	shortened
GCLM	2.02756	lengthened	0.756271	lengthened
GDAP2	2.49596	lengthened	2.00748	lengthened
GEMIN5	-1.11681	NO	-3.22995	shortened
GEMIN6	3.06261	lengthened	3.53916	lengthened
GFER	2.12345	lengthened	2.4538	lengthened
GFI1	0.625826	lengthened	0.508147	NO
GFM1	-0.590206	shortened	-0.489627	NO
GFM2	2.31858	lengthened	2.82597	lengthened
GFPT1	1.16046	lengthened	2.05464	lengthened
GGA2	1.01483	lengthened	1.68467	lengthened
GGPS1	3.22239	lengthened	1.76288	lengthened
GID4	-3.18529	shortened	-3.48298	shortened
GIGYF2	-0.119105	NO	1.08769	lengthened
GIT2	2.29866	lengthened	1.69772	lengthened
GK	2.13719	lengthened	3.39689	lengthened
GLIPR2	0.0157673	NO	1.60873	lengthened
GLO1	-0.212697	NO	-0.518504	shortened
GLOD4	-0.876194	shortened	-1.50491	shortened
GLRX5	-0.698356	shortened	-0.708924	shortened
GM2A	0.433004	lengthened	1.75999	lengthened
GMPPB	-0.0600073	NO	-2.59106	shortened
GNA13	0.265984	NO	1.37287	lengthened
GNAI2	-0.0706349	NO	0.345962	lengthened
GNAS	-0.51568	shortened	-0.401851	shortened
GNB1	0.0645958	NO	-0.491712	shortened
GNB5	-0.306064	NO	-0.637459	shortened
GNG7	1.02554	NO	1.3637	lengthened
GOLGA5	2.19502	NO	-1.37517	shortened
GOLGA8B	1.20282	lengthened	-0.937825	NO
GOLGB1	1.43636	lengthened	2.09981	lengthened
GOLT1B	0.249012	NO	1.11676	lengthened
GOPC	2.13096	lengthened	2.0607	lengthened
GORASP2	1.8444	lengthened	0.693158	NO
GOSR1	-1.47814	shortened	0.239729	NO
GPAT4	4.50104	lengthened	4.95047	lengthened
GPATCH1	2.39559	lengthened	0.921997	NO
GPBP1	0.529024	NO	1.15527	lengthened
GPD2	-1.58283	shortened	-0.483493	NO
GPI	0.376674	lengthened	1.13116	lengthened
GPN2	2.15528	lengthened	2.87036	lengthened
GPR107	1.98031	lengthened	2.37993	lengthened
GPR183	1.81558	lengthened	1.7103	lengthened
GPR35	-0.748461	NO	1.7024	lengthened
GPRIN3	-0.785875	NO	-3.22392	shortened
GPT2	0.881427	lengthened	-0.15517	NO
GRB10	2.00647	lengthened	1.82146	lengthened
GRB2	-0.357139	shortened	-0.233737	NO
GRK3	0.878438	NO	1.26784	lengthened
GRPEL1	0.435139	NO	1.51334	lengthened
GRSF1	-0.0516825	NO	-0.902233	shortened
GSE1	-0.258141	NO	-1.10274	shortened
GSK3B	1.32054	lengthened	2.05813	lengthened
GSKIP	-1.85798	shortened	-1.56204	shortened
GSPT1	1.61784	lengthened	1.86189	lengthened
GSR	-0.395938	shortened	0.729544	lengthened
GTDC1	1.09811	NO	3.33342	lengthened
GTF2F1	1.23266	lengthened	2.67809	lengthened
GTF2H1	-0.116615	NO	-1.83923	shortened
GTF2H3	-1.01807	shortened	0.334867	NO
GTPBP1	0.15294	NO	1.19195	lengthened
GTPBP4	2.16944	lengthened	2.51452	lengthened
GTPBP8	-0.552173	NO	-1.3029	shortened
GTSE1	0.83161	NO	3.76755	lengthened
GXYLT1	3.71849	lengthened	2.09363	lengthened
H3-3B	-0.183888	NO	0.95236	lengthened
HADH	-1.67355	shortened	0.520286	NO
HADHA	-0.00518068	NO	-0.420103	shortened
HADHB	-0.0496154	NO	0.467421	lengthened
HAUS2	-0.181607	NO	0.763322	lengthened
HCCS	0.780372	lengthened	1.5465	lengthened
HDDC3	-0.28744	NO	-1.37498	shortened
HDGF	0.119521	NO	-0.439618	shortened
HERC3	3.55897	lengthened	3.00385	lengthened
HERC4	-1.45686	shortened	1.05938	lengthened
HIBCH	-0.538842	NO	-1.10804	shortened
HIGD1A	0.26621	NO	0.369013	lengthened
HILPDA	-0.604018	shortened	-0.0499049	NO
HINT3	-0.458754	NO	-0.754832	shortened
HIPK3	1.22553	NO	1.41135	lengthened
HLCS	1.78905	lengthened	1.30825	lengthened
HMCES	1.12948	lengthened	-0.465738	NO
HMG20A	-0.950938	shortened	0.552875	NO
HMGB1	0.990521	lengthened	0.388216	lengthened
HMGB3	1.00191	lengthened	0.916289	lengthened
HMGCR	-0.321928	NO	-1.80357	shortened
HMGN4	1.832	lengthened	1.38589	lengthened
HMOX2	0.597243	NO	0.992089	lengthened
HNRNPC	-0.046551	NO	-0.480024	shortened
HNRNPD	-0.0557801	NO	0.477822	lengthened
HNRNPDL	1.33396	lengthened	2.34683	lengthened
HNRNPH3	0.410286	lengthened	0.233228	NO
HNRNPU	0.375962	lengthened	0.504632	lengthened
HNRNPUL1	0.311222	lengthened	-0.130486	NO
HNRNPUL2	0.951651	lengthened	0.449332	lengthened
HOOK3	-0.282135	NO	-0.47779	shortened
HOXA13	2.93643	lengthened	3.39232	lengthened
HOXA7	-1.0903	shortened	0.252692	NO
HOXA9	0.49085	lengthened	0.524981	NO
HS6ST1	-0.512145	NO	-1.29197	shortened
HSD17B11	3.00526	lengthened	0.383052	NO
HSD17B4	0.377907	NO	0.596461	lengthened
HSPA4	0.791594	lengthened	2.57661	lengthened
HSPA9	0.00835137	NO	1.57653	lengthened
HSPBP1	1.35272	lengthened	2.01329	lengthened
HTRA2	-0.605721	NO	1.28275	lengthened
HTT	0.83686	lengthened	-0.146056	NO
HUWE1	1.24885	lengthened	0.948565	lengthened
ICAM1	2.46234	lengthened	2.0305	lengthened
ICE1	-2.24993	shortened	-0.324962	NO
ICMT	2.03472	lengthened	2.81744	lengthened
IDI1	0.36525	NO	-1.29267	shortened
IER5L	1.54432	lengthened	1.39688	lengthened
IFT122	1.67377	lengthened	-1.56093	shortened
IFT22	2.81147	lengthened	2.20414	lengthened
IGFBP7	-1.53795	shortened	0.415037	NO
IKBKB	1.69188	lengthened	2.22519	lengthened
IKZF1	2.31743	lengthened	2.15861	lengthened
IL10RB	-0.25837	NO	0.414309	lengthened
IL13RA1	1.46967	lengthened	-1.14539	shortened
IL17RA	2.21124	lengthened	2.10462	lengthened
IL18	1.21573	NO	1.91264	lengthened
IL27RA	-0.837123	shortened	0.670682	lengthened
IL6R	-0.417345	shortened	0.326989	lengthened
ILF3	0.634283	lengthened	0.164212	NO
IMP4	1.4157	lengthened	2.26797	lengthened
INAFM1	1.05658	NO	1.54432	lengthened
INPP5K	-1.04307	NO	-1.33506	shortened
INSIG1	0.601512	lengthened	-0.211533	NO
INVS	2.14439	lengthened	3.16581	lengthened
IPO13	0.748938	NO	0.979521	lengthened
IPO5	0.741724	lengthened	-0.18713	NO
IQCB1	0.0956833	NO	-1.72666	shortened
IQGAP1	0.498147	lengthened	-0.442854	shortened
IREB2	-0.412549	shortened	-0.47392	shortened
IRF2BP2	-0.74817	shortened	-0.925382	shortened
IRS2	-0.261703	NO	-0.419696	shortened
ISCU	-1.42657	shortened	0.173036	NO
ITFG1	0.0870461	NO	1.02231	lengthened
ITGA6	-0.504311	NO	-0.779555	shortened
ITGB2	-0.121148	NO	0.369504	lengthened
ITGB5	0.963474	NO	-0.32938	shortened
ITPR1	-1.10624	NO	-0.523467	shortened
ITPR2	0.75048	NO	2.15056	lengthened
IVNS1ABP	1.18361	lengthened	0.518785	NO
JARID2	-0.286318	NO	0.792091	lengthened
JPT2	1.55236	lengthened	1.41329	lengthened
KANK2	-0.913865	shortened	0.228517	NO
KAT6B	-1.42954	shortened	-0.374757	NO
KATNA1	0.0687975	NO	3.06691	lengthened
KAZALD1	-0.977457	shortened	-0.502844	NO
KCNRG	0.63005	NO	3.76755	lengthened
KCTD1	-0.292782	NO	1.63743	lengthened
KCTD20	-0.904317	shortened	0.487115	lengthened
KDELR2	1.51158	lengthened	0.584334	lengthened
KDM2B	-1.96371	shortened	-1.14743	shortened
KDM3B	-0.238645	NO	-2.47626	shortened
KDM5A	-1.62906	shortened	-0.49822	NO
KDM5B	-0.771386	shortened	0.121679	NO
KDSR	-1.97786	shortened	-1.02498	shortened
KHNYN	2.80493	lengthened	3.04092	lengthened
KIAA0232	-2.18922	shortened	-0.206331	NO
KIAA0930	-0.733395	shortened	-0.336481	NO
KIF11	1.54774	lengthened	0.705257	NO
KIF1C	0.0620028	NO	1.90448	lengthened
KLHL18	-1.12928	NO	-2.60984	shortened
KLHL24	0.893085	NO	2.58525	lengthened
KLHL26	2.52992	lengthened	3.01306	lengthened
KLHL36	2.03067	lengthened	1.14362	lengthened
KLHL5	1.4897	lengthened	1.13057	NO
KLHL7	-1.152	NO	3.45645	lengthened
KMT2A	-0.724893	shortened	-0.316969	NO
KMT2C	-0.715045	NO	-1.3155	shortened
KMT2D	1.79276	lengthened	2.26942	lengthened
KMT5B	0.988504	NO	2.22729	lengthened
KPNA1	0.620098	NO	-0.950257	shortened
KPNA3	-0.365534	NO	0.852859	lengthened
KPNA6	0.20617	NO	-0.351168	shortened
KPNB1	0.264625	lengthened	1.02859	lengthened
KRAS	1.46699	lengthened	-0.738891	shortened
KRI1	-0.928457	shortened	-0.8192	NO
LAIR1	-1.20337	shortened	-2.55047	shortened
LAMC1	0.0186537	NO	2.06261	lengthened
LAMP1	0.447698	lengthened	0.851772	lengthened
LARP1	-0.410346	shortened	-0.0136085	NO
LARP4	-0.402098	NO	2.29412	lengthened
LARS1	0.0638977	NO	-1.16692	shortened
LAT	1.39923	lengthened	-0.326507	shortened
LCOR	-0.358	NO	-0.874294	shortened
LCP2	0.667472	NO	1.70612	lengthened
LEMD2	-1.33611	shortened	-0.62337	shortened
LEMD3	-1.62449	shortened	0.85685	NO
LENG1	3.51175	lengthened	6.92283	lengthened
LEPROT	0.027906	NO	0.980803	lengthened
LGALS3	0.0161497	NO	-0.293019	shortened
LGALS8	0.932886	NO	3.18747	lengthened
LIG3	0.623162	NO	4.19967	lengthened
LILRA2	1.77573	lengthened	2.59308	lengthened
LIMA1	-0.376551	NO	1.38723	lengthened
LITAF	-1.82288	shortened	-1.72804	shortened
LIX1L	0.840796	NO	3.07975	lengthened
LLPH	-0.476009	NO	-0.780392	shortened
LMAN2	0.327676	NO	-0.522436	shortened
LMAN2L	1.46701	lengthened	0.312894	NO
LNPK	1.38137	lengthened	0.170634	NO
LPCAT2	2.16545	lengthened	-0.0894616	NO
LRFN1	0.0167649	NO	-2.17792	shortened
LRG1	0.567595	NO	-1.4738	shortened
LRIF1	1.20859	NO	1.36257	lengthened
LRP10	-0.0588937	NO	-0.698814	shortened
LRP3	1.05411	lengthened	2.68692	lengthened
LRP8	1.00496	lengthened	0.0185437	NO
LRRC3	3.43699	lengthened	3.69717	lengthened
LRRC57	3.31647	lengthened	1.77578	lengthened
LRRC58	1.02111	lengthened	1.67484	lengthened
LRRC59	1.16134	lengthened	1.37121	lengthened
LRRC8C	1.2854	NO	-1.81714	shortened
LRRFIP2	1.09516	NO	-0.923404	shortened
LSM14A	0.383417	NO	1.46218	lengthened
LSM6	-0.457483	NO	-1.42763	shortened
LTB4R	1.26984	lengthened	0.782462	lengthened
LUC7L	-1.79601	shortened	-1.34668	shortened
LUC7L2	0.266053	NO	-0.953859	shortened
LUC7L3	3.5754	lengthened	3.67762	lengthened
LYL1	3.96563	lengthened	3.31527	lengthened
LYN	0.0897159	NO	0.686647	lengthened
LYRM2	-0.164387	NO	-0.990601	shortened
LYSMD2	1.20859	NO	1.91194	lengthened
LZTS2	-1.14684	NO	2.23782	lengthened
M6PR	-0.47524	shortened	-0.138281	NO
MACF1	1.48628	lengthened	0.340544	NO
MACROH2A1	-0.229789	NO	-0.298872	shortened
MAD2L1	0.588503	lengthened	-0.137504	NO
MAGOH	-0.47011	shortened	0.737984	lengthened
MAIP1	-0.104337	NO	2.92563	lengthened
MAK16	-0.785625	shortened	-1.95818	shortened
MAP3K2	1.05398	lengthened	1.98825	lengthened
MAP3K3	0.36257	NO	-0.888537	shortened
MAP3K7	1.25739	lengthened	2.6162	lengthened
MAP4	1.39325	lengthened	2.86588	lengthened
MAP4K4	-0.47346	shortened	-1.23479	shortened
MAP7	-2.58496	shortened	-0.240398	NO
MAPK1	-1.08948	shortened	-0.547247	shortened
MAPK6	-0.534638	shortened	-0.923708	shortened
MAPKAPK3	-0.0780395	NO	-0.528728	shortened
MAPKBP1	-1.60111	shortened	-0.686842	NO
MAPRE1	0.558628	NO	2.04924	lengthened
MAPRE2	1.55033	lengthened	0.31259	NO
MARCHF6	0.559396	lengthened	0.212774	NO
MARCHF7	-0.461828	NO	-0.79563	shortened
MARS2	1.68602	lengthened	-1.80735	NO
MAT2B	-1.0679	shortened	0.56228	lengthened
MAVS	-1.62667	shortened	-1.37147	shortened
MBNL3	-1.46732	shortened	0.0474472	NO
MBTPS2	0.289507	NO	-1.64386	shortened
MCFD2	-0.461664	shortened	-0.344779	NO
MCM4	-0.962348	shortened	-1.11864	shortened
MCMBP	2.17305	lengthened	0.0202019	NO
MCTP1	-2.60272	shortened	-0.691041	NO
MCUR1	1.56377	lengthened	0.862496	NO
MDFIC	2.35965	lengthened	2.65036	lengthened
MDM2	1.3909	lengthened	1.59837	lengthened
ME2	2.13291	lengthened	1.58935	lengthened
MEAF6	-0.0703893	NO	-1.04064	shortened
MECP2	1.93436	lengthened	1.81919	lengthened
MED13	-1.17195	shortened	0.405237	NO
MED14	1.16454	lengthened	2.32034	lengthened
MED18	1.87891	lengthened	1.77751	lengthened
MED22	2.65803	lengthened	5.47411	lengthened
MED29	0.954912	NO	-1.63393	shortened
MED7	0.152003	NO	3.12928	lengthened
MEF2A	1.88506	lengthened	3.6569	lengthened
MEF2D	1.32193	NO	-0.827693	shortened
MEGF9	-2.3296	shortened	0.877828	NO
METRNL	1.28816	lengthened	1.22031	lengthened
METTL13	-0.0380634	NO	0.818409	lengthened
METTL2A	1.68239	lengthened	0.82684	NO
METTL2B	-1.73667	shortened	1.00851	NO
METTL6	-1.97341	shortened	-0.194077	NO
METTL8	-2.06477	shortened	-2.95033	shortened
METTL9	0.718636	lengthened	0.10226	NO
MFHAS1	-0.352776	shortened	-0.0205049	NO
MFN2	-0.376747	NO	-0.82479	shortened
MFSD1	0.452303	NO	-0.576539	shortened
MFSD11	3.16993	lengthened	0.40439	NO
MFSD8	0.705978	NO	1.56442	lengthened
MFSD9	2.02647	lengthened	3.18903	lengthened
MGAT2	1.35614	NO	1.50635	lengthened
MGST3	-0.555055	shortened	0.660643	lengthened
MIA3	2.38388	lengthened	0.71922	NO
MICALL1	3.16748	lengthened	2.64065	lengthened
MIDN	-0.340915	NO	-1.0051	shortened
MIS18A	-0.264895	NO	1.16478	lengthened
MKI67	1.24284	lengthened	3.11171	lengthened
MKLN1	2.87971	lengthened	4.07039	lengthened
MKNK2	-0.569635	shortened	-0.0112773	NO
MKRN2	-1.91056	shortened	-0.439639	NO
MLLT1	-0.295456	NO	-0.771731	shortened
MLLT6	-1.017	shortened	-0.556131	NO
MLXIP	0.304356	NO	0.742498	lengthened
MMUT	1.03367	lengthened	0.820341	NO
MNT	-0.250845	NO	-1.1014	shortened
MOB1A	1.27709	lengthened	1.67815	lengthened
MOB3B	3.848	lengthened	2.53197	lengthened
MOB4	-0.997856	shortened	-0.413349	NO
MORC3	-3.91535	shortened	0.961236	lengthened
MORF4L1	-0.039618	NO	0.399371	lengthened
MOSMO	0.903165	NO	1.91882	lengthened
MPPE1	0.222392	NO	2.05814	lengthened
MPRIP	1.37329	lengthened	3.3224	lengthened
MPZL1	1.25297	lengthened	2.09702	lengthened
MR1	3.14296	lengthened	3.8165	lengthened
MRAS	1.67557	lengthened	1.1587	lengthened
MRE11	1.34961	lengthened	1.95936	lengthened
MRGBP	0.0588669	NO	0.802884	lengthened
MRM2	1.67367	lengthened	1.26762	lengthened
MRPL3	-0.42501	shortened	0.112144	NO
MRPL34	0.852896	lengthened	0.849905	lengthened
MRPL42	1.79104	lengthened	1.23473	NO
MRPL44	1.05848	lengthened	2.11914	lengthened
MRPL47	-0.500485	NO	-1.59495	shortened
MRPL52	0.162898	NO	0.960914	lengthened
MRPL57	0.556721	lengthened	0.377616	NO
MRPS10	0.088568	NO	-0.651231	shortened
MRPS16	-0.847431	shortened	-0.795529	shortened
MRPS18C	-0.788731	NO	-2.05591	shortened
MRPS25	1.28678	lengthened	0.992161	lengthened
MRPS6	-0.204275	NO	-0.451581	shortened
MRPS7	-0.596356	NO	-1.80735	shortened
MRTO4	-0.516835	shortened	-1.65549	shortened
MSMO1	-1.56844	shortened	-0.354678	NO
MSRA	-0.701961	NO	0.815954	lengthened
MSRB1	2.46134	lengthened	3.39892	lengthened
MTA1	-0.726756	shortened	-0.142266	NO
MTA2	-0.41788	NO	1.85872	lengthened
MTAP	3.04431	lengthened	1.66091	lengthened
MTF2	-0.689785	NO	-1.74705	shortened
MTFMT	2.25013	lengthened	0.953262	NO
MTHFD2	1.22032	lengthened	1.51806	lengthened
MTIF2	1.18301	lengthened	1.39067	lengthened
MTMR12	1.23339	NO	1.25693	lengthened
MTMR6	-0.814324	NO	-1.41452	shortened
MTPAP	3.18813	lengthened	2.8011	lengthened
MTR	-3.04346	shortened	2.7625	lengthened
MTREX	1.20166	lengthened	0.101377	NO
MTRFR	-0.790784	shortened	0.708553	NO
MTURN	2.29523	lengthened	-0.819739	NO
MX2	0.808397	lengthened	0.726886	lengthened
MXD4	2.50043	lengthened	2.35036	lengthened
MXRA7	-0.807355	NO	-1.5656	shortened
MYADM	-0.369082	shortened	0.17838	NO
MYC	3.626	lengthened	1.14839	NO
MYH9	0.174518	NO	-0.478652	shortened
MYL12B	-1.802	shortened	1.36047	lengthened
MYLIP	1.2013	NO	2.83265	lengthened
MYO1E	-0.192645	NO	0.68039	lengthened
MZT1	-0.628633	shortened	-0.805433	NO
N4BP1	0.948633	NO	2.77672	lengthened
NAA25	1.91915	lengthened	3.40464	lengthened
NAA30	-1.8985	shortened	-0.782769	NO
NAA50	2.07079	lengthened	2.90689	lengthened
NABP2	-0.781138	shortened	-0.22373	NO
NADK2	-1.34921	shortened	-0.423211	NO
NAGK	0.0995357	NO	-0.996245	shortened
NAMPT	3.83767	lengthened	1.48189	lengthened
NAP1L1	0.841169	lengthened	1.0892	lengthened
NAPG	1.47109	NO	3.35332	lengthened
NARF	1.71398	lengthened	2.68806	lengthened
NASP	0.69882	lengthened	0.522285	NO
NAT8L	1.14423	lengthened	2.44057	lengthened
NAV1	0.154409	NO	-0.796069	shortened
NAXE	-0.0423259	NO	-0.392292	shortened
NBR1	1.16313	lengthened	0.786915	lengthened
NCAPD2	-0.368246	shortened	-0.730719	NO
NCBP1	0.933611	lengthened	1.14153	lengthened
NCKAP1L	0.0689118	NO	0.613636	lengthened
NCOA3	-0.42386	NO	-0.56965	shortened
NCOA6	0.814133	lengthened	-0.0787039	NO
NCS1	-0.280007	NO	-2.22106	shortened
NDE1	-0.0903562	NO	-1.22772	shortened
NDUFA2	0.426891	lengthened	-0.325321	shortened
NDUFA5	0.741432	lengthened	-0.733285	shortened
NEDD4L	3.16644	lengthened	2.87036	lengthened
NEK4	0.501407	NO	1.87502	lengthened
NENF	0.506421	lengthened	0.805875	lengthened
NEPRO	1.52308	lengthened	2.8432	lengthened
NETO2	-2.39301	shortened	1.01543	NO
NF1	-3.08746	shortened	-0.0911479	NO
NF2	1.77961	lengthened	3.72681	lengthened
NFIA	1.65045	lengthened	-0.321928	NO
NFKBIA	0.4729	NO	-0.629369	shortened
NFKBID	2.58496	lengthened	4.01455	lengthened
NFKBIE	-0.0857299	NO	-1.14767	shortened
NFYA	-2.67705	shortened	0.129593	NO
NFYB	1.15775	lengthened	-0.435829	NO
NFYC	0.807158	lengthened	0.114776	NO
NGRN	1.84038	lengthened	2.49979	lengthened
NHEJ1	-1.6644	shortened	3.26192	lengthened
NHLRC2	2.36474	lengthened	1.88679	NO
NHSL1	0.0506261	NO	2.19149	lengthened
NIFK	0.942119	lengthened	0.69845	NO
NIPA2	0.991039	lengthened	0.640723	lengthened
NIPAL3	-1.35196	shortened	-0.67019	NO
NIPSNAP1	-0.0369511	NO	-0.912437	shortened
NIPSNAP3A	1.12315	NO	1.07081	lengthened
NKAP	1.31342	lengthened	2.33032	lengthened
NKIRAS2	-0.935065	shortened	-0.622589	shortened
NLN	0.175572	NO	1.86394	lengthened
NME4	0.0562464	NO	-0.756626	shortened
NME6	-1.44377	shortened	-1.69154	shortened
NOL11	-0.720973	shortened	-0.0882144	NO
NOL12	2.95865	lengthened	3.49927	lengthened
NOL3	-3.16993	shortened	-2.54432	shortened
NOM1	-2.54478	shortened	1.43723	NO
NOP14	-0.356852	shortened	-0.765652	shortened
NOP9	0.568284	NO	1.38668	lengthened
NOTCH1	0.584963	NO	-1.36629	shortened
NPC1	1.12451	lengthened	0.00462025	NO
NPEPL1	-1.12768	shortened	-0.145534	NO
NPRL2	3.46842	lengthened	4.78759	lengthened
NPRL3	1.56585	lengthened	0.71114	NO
NRF1	1.98204	lengthened	1.32847	lengthened
NT5C2	0.631906	lengthened	0.921409	lengthened
NUBPL	-0.875705	shortened	0.0824622	NO
NUDT21	0.264901	NO	1.57754	lengthened
NUDT4	-0.382364	NO	-0.66517	shortened
NUDT5	-0.0174129	NO	2.32127	lengthened
NUFIP2	0.145971	NO	0.958572	lengthened
NUMB	1.85244	lengthened	3.33496	lengthened
NUMBL	2.90208	lengthened	4.3781	lengthened
NUP153	-0.814348	NO	-1.52205	shortened
NUP155	0.490445	NO	4.22497	lengthened
NUP160	1.00778	lengthened	-0.0430687	NO
NUP98	0.139064	NO	1.97728	lengthened
NUS1	2.28716	lengthened	4.41504	lengthened
OAZ1	-2.1754	shortened	1.47704	lengthened
OAZ2	0.0911131	NO	0.818987	lengthened
OGDH	-0.0998208	NO	-0.529946	shortened
OGFOD3	-1.73372	shortened	-3.27886	shortened
OGT	2.30666	lengthened	1.88871	lengthened
OPN3	1.00217	lengthened	1.58248	lengthened
OPTN	-1.94753	NO	1.64814	lengthened
ORAI3	0.958588	lengthened	2.41738	lengthened
ORC2	1.23704	lengthened	2.05318	lengthened
OSBP	2.35364	lengthened	1.98751	lengthened
OSBPL11	-3.03242	shortened	2.33342	lengthened
OSBPL3	1.88694	lengthened	1.91475	lengthened
OSER1	-0.996248	shortened	-0.360634	NO
OSGIN2	0.640395	NO	1.54844	lengthened
OTUB1	0.84101	lengthened	-0.0618778	NO
OTUD5	0.863329	lengthened	0.0193881	NO
OTUD7B	4.91886	lengthened	2.30581	lengthened
OTULIN	0.477409	NO	3.48543	lengthened
P2RY6	2.06711	NO	3.01792	lengthened
PA2G4	-0.783104	shortened	-2.11343	shortened
PAFAH1B1	-0.506915	NO	-1.34868	shortened
PAG1	1.29179	lengthened	1.14812	lengthened
PAICS	0.516431	lengthened	-0.239448	NO
PAIP2	-4.5056	shortened	2.18454	lengthened
PAK1	0.327466	NO	1.47339	lengthened
PAK2	0.776637	lengthened	2.16542	lengthened
PALS1	-0.797507	NO	2.03298	lengthened
PANK2	4.14458	lengthened	3.27751	lengthened
PAPOLG	1.25452	lengthened	2.12063	lengthened
PARP1	0.186977	NO	1.12872	lengthened
PARP14	0.304511	NO	1.17804	lengthened
PATL1	0.490796	NO	2.0115	lengthened
PBRM1	0.0910663	NO	-0.900145	shortened
PBXIP1	-0.731511	NO	-0.879175	shortened
PCCB	0.577231	NO	1.46518	lengthened
PCF11	1.45306	lengthened	0.479008	NO
PCGF2	4.40621	lengthened	1.09073	NO
PCGF5	2.74462	lengthened	1.88679	NO
PCID2	1.07879	lengthened	2.16656	lengthened
PCM1	2.30108	lengthened	3.49949	lengthened
PCMTD2	1.67254	lengthened	2.23734	lengthened
PCNX1	-1.32193	NO	-1.75426	shortened
PCNX4	1.90689	lengthened	-3.21501	shortened
PCYT2	1.83522	lengthened	1.73532	lengthened
PDCD4	2.0535	lengthened	1.99955	lengthened
PDCD6IP	1.04963	lengthened	0.547633	NO
PDCL3	3.1281	lengthened	-2.97199	shortened
PDE8A	0.451989	NO	-1.27684	shortened
PDF	1.78403	lengthened	3.11042	lengthened
PDHA1	-0.511894	shortened	0.506752	lengthened
PDHB	0.0242987	NO	1.14174	lengthened
PDIA4	0.679097	lengthened	-0.719939	shortened
PDK3	0.633218	NO	0.899646	lengthened
PDXK	0.601153	lengthened	1.12587	lengthened
PDZD8	0.0375219	NO	-2.0141	shortened
PECAM1	-0.279626	NO	-0.706042	shortened
PEX13	4.64818	lengthened	0.469485	NO
PEX19	-2.90107	shortened	-0.71511	shortened
PEX2	2.54357	lengthened	3.06967	lengthened
PEX6	2.47213	lengthened	2.56137	lengthened
PGAM5	0.0945203	NO	2.10507	lengthened
PGAP6	-1.42663	NO	-0.947533	shortened
PGD	-0.00229546	NO	0.311953	lengthened
PGGT1B	3.30117	lengthened	0.945552	NO
PGM2L1	-0.825971	NO	1.50631	lengthened
PHACTR2	-0.388565	NO	2.03747	lengthened
PHF12	-1.86405	shortened	-0.816793	shortened
PHF21A	2.44064	lengthened	1.83726	lengthened
PHF23	0.0548763	NO	-0.707922	shortened
PHIP	-0.929697	shortened	0.838928	NO
PHKB	1.25661	NO	-0.954557	shortened
PHLDA1	-2.43296	NO	1.91606	lengthened
PHOSPHO2-KLHL23	-1.05343	shortened	-1.03953	NO
PHRF1	0.00782677	NO	0.920042	lengthened
PI4K2B	-0.336793	NO	-1.3854	shortened
PI4KB	-0.294407	NO	-0.97728	shortened
PIAS1	1.84979	lengthened	1.40766	lengthened
PIGP	4.08156	lengthened	1.61521	lengthened
PIK3CG	-0.831318	NO	-1.39855	shortened
PIK3IP1	2.54749	lengthened	1.45121	lengthened
PIK3R1	-0.1408	NO	-0.568104	shortened
PIP4K2A	1.18016	lengthened	1.6749	lengthened
PITHD1	1.00181	NO	3.73166	lengthened
PITPNA	1.06869	lengthened	1.37817	lengthened
PITPNC1	0.920944	lengthened	0.0963055	NO
PKNOX1	1.49587	lengthened	3.26946	lengthened
PLAA	0.296649	NO	-1.7179	shortened
PLCB2	2.45372	lengthened	2.38237	lengthened
PLCG2	3.19931	lengthened	2.51937	lengthened
PLEKHB2	-0.239968	NO	-0.45665	shortened
PLEKHF2	2.45744	lengthened	1.92283	NO
PLEKHG2	0.321928	NO	2.10329	lengthened
PLIN3	0.0119309	NO	-0.579693	shortened
PLP2	-0.162347	NO	-0.266353	shortened
PLPBP	-0.602515	shortened	0.853402	lengthened
PLRG1	0.602212	NO	2.42939	lengthened
PLXND1	1.09894	NO	1.38016	lengthened
PMPCB	1.8625	lengthened	1.32193	NO
PNN	-0.677378	NO	-1.60441	shortened
PNPT1	0.847358	lengthened	0.921775	NO
POFUT1	-0.520058	NO	-1.30485	shortened
POGLUT1	-0.457724	NO	-1.4361	shortened
POLK	3.51937	lengthened	3.98489	lengthened
POLR1A	1.36923	lengthened	0.85561	NO
POLR1B	-0.325062	NO	-2.05151	shortened
POLR1D	-0.854998	shortened	0.579842	lengthened
POLR1G	1.15046	lengthened	3.15729	lengthened
POLR2C	-0.439461	NO	-0.690892	shortened
POLR3B	1.62149	lengthened	2.04439	lengthened
POLR3C	2.30256	lengthened	0.983343	NO
POLR3D	4.09638	lengthened	1.34958	NO
POLR3E	1.4573	lengthened	2.14684	lengthened
POLR3K	-0.905892	NO	1.67243	lengthened
POP4	3.10037	lengthened	1.56739	lengthened
POT1	2.13124	NO	4.41504	lengthened
POU2F1	-0.518921	NO	1.54626	lengthened
PPAN	3.87579	lengthened	3.01825	lengthened
PPARA	-1.46822	shortened	1.01325	lengthened
PPIF	0.292355	NO	0.991572	lengthened
PPIL4	-0.239827	NO	1.26562	lengthened
PPM1B	-1.45847	shortened	-1.60204	shortened
PPM1F	1.55639	NO	1.68966	lengthened
PPM1N	-0.662965	NO	2.3634	lengthened
PPP1R14B	1.30685	lengthened	-0.0410407	NO
PPP1R14C	0.13493	NO	1.77407	lengthened
PPP2R2A	-0.894019	shortened	-1.3838	shortened
PPP2R5E	0.197939	NO	1.10035	lengthened
PPP3CA	0.512706	lengthened	0.134995	NO
PPP4R2	1.66546	lengthened	4.57121	lengthened
PPP4R3B	-0.149001	NO	1.21783	lengthened
PPP6R1	-0.26953	shortened	-0.536283	shortened
PPP6R2	2.76553	lengthened	1.30812	NO
PPP6R3	-1.29107	shortened	0.287456	NO
PPRC1	0.38601	NO	-1.81808	shortened
PPTC7	-1.83917	shortened	0.346725	NO
PQBP1	2.84883	lengthened	4.19714	lengthened
PRAG1	-1.82324	shortened	1.08746	lengthened
PRDM8	-0.753509	shortened	-0.682971	NO
PRELID3B	1.21509	lengthened	1.86915	lengthened
PRKAR1B	0.635589	NO	1.36883	lengthened
PRKAR2B	1.35779	lengthened	-1.90689	NO
PRKCD	0.596176	lengthened	-0.835989	shortened
PRKRIP1	3.21501	lengthened	3.73474	lengthened
PRKX	-0.0255566	NO	1.70426	lengthened
PROCR	-3.37638	shortened	0.765188	lengthened
PROSER1	0.0118741	NO	1.02106	lengthened
PRPF38A	1.25573	lengthened	2.88042	lengthened
PRPF40A	-0.840779	shortened	-1.48353	shortened
PRPS1	0.256185	NO	1.26013	lengthened
PRPSAP2	0.173698	NO	-1.98706	shortened
PRRC2B	1.70143	lengthened	2.80272	lengthened
PRXL2C	-1.99262	shortened	-0.71097	NO
PSAP	0.0549592	NO	0.344096	lengthened
PSD4	3.50681	lengthened	4.30098	lengthened
PSKH1	1.19094	NO	2.57325	lengthened
PSMB2	0.4074	lengthened	0.104157	NO
PSMC2	1.34005	lengthened	1.89749	lengthened
PSMD11	-1.76178	shortened	-0.63683	shortened
PSMD12	2.64193	lengthened	3.26303	lengthened
PSMD7	1.19616	lengthened	1.00831	lengthened
PSMD8	-0.383356	shortened	-0.34616	shortened
PSME3	0.246546	NO	0.98465	lengthened
PSMG4	0.371323	NO	1.86068	lengthened
PTAFR	-0.014797	NO	-0.647302	shortened
PTBP1	0.334041	lengthened	0.411791	lengthened
PTGS1	1.17057	lengthened	1.44126	lengthened
PTMA	-0.614828	NO	1.64519	lengthened
PTP4A1	1.52695	lengthened	2.1422	lengthened
PTP4A2	0.304814	lengthened	0.646774	lengthened
PTPN11	1.48699	NO	1.38694	lengthened
PTPN18	2.3963	lengthened	1.18442	NO
PTPN9	0.57353	NO	1.46449	lengthened
PTPRA	0.506399	NO	0.674187	lengthened
PUM1	0.186193	NO	-0.787345	shortened
PUM2	-0.616353	shortened	-0.390719	NO
PURB	-0.434801	NO	-1.13493	shortened
PVR	1.47961	lengthened	2.38073	lengthened
PWWP3A	-0.125634	NO	-1.31635	shortened
QDPR	-0.927986	shortened	0.320077	NO
QSOX2	1.90923	lengthened	-1.08246	NO
RAB10	-0.486708	shortened	0.264731	NO
RAB11A	0.240822	NO	0.655359	lengthened
RAB11FIP1	-0.475118	NO	-0.584232	shortened
RAB11FIP4	2.08941	lengthened	4.23226	lengthened
RAB12	-0.237293	NO	-0.447535	shortened
RAB14	-0.576029	shortened	0.0350971	NO
RAB18	-0.456238	NO	0.684142	lengthened
RAB1A	0.849017	lengthened	0.894864	lengthened
RAB22A	3.83202	lengthened	4.60733	lengthened
RAB27A	1.8224	lengthened	1.80488	lengthened
RAB2A	0.00837614	NO	0.666064	lengthened
RAB35	0.375175	NO	0.936559	lengthened
RAB3GAP1	-1.2709	shortened	-1.17705	shortened
RAB3GAP2	-0.099206	NO	-0.842853	shortened
RAB7A	0.959255	lengthened	0.648061	lengthened
RAB8A	0.387174	NO	-1.47039	shortened
RAB8B	0.796128	NO	0.620173	lengthened
RABEP1	1.40054	lengthened	3.14208	lengthened
RABGGTB	2.41504	NO	-1.75607	shortened
RABIF	0.607683	NO	2.70241	lengthened
RABL3	2	lengthened	4.25226	lengthened
RAC1	0.0970512	NO	0.355918	lengthened
RAD1	1.95545	lengthened	-0.237241	NO
RAD18	3.18814	lengthened	1.93218	lengthened
RAD21	0.158461	NO	-0.46019	shortened
RAD23A	0.592329	lengthened	0.0419688	NO
RAD23B	-0.359321	shortened	-0.501847	shortened
RAD50	2.6009	lengthened	3.24421	lengthened
RAD51	0.881356	lengthened	1.80735	NO
RALA	1.3054	lengthened	2.52581	lengthened
RALBP1	4.34696	lengthened	1.68484	lengthened
RALGAPB	1.51507	lengthened	-0.571858	NO
RAMAC	0.509014	NO	0.845872	lengthened
RAN	-1.45259	shortened	-1.95901	shortened
RANBP10	2.412	lengthened	4.6256	lengthened
RANBP3	1.51283	lengthened	1.62781	lengthened
RAP2C	0.670692	NO	1.42116	lengthened
RARA	3.974	lengthened	3.1408	lengthened
RARS1	0.176491	NO	0.894	lengthened
RBAK	1.13511	lengthened	0.897928	lengthened
RBBP4	1.54672	lengthened	1.73486	lengthened
RBKS	-0.245112	NO	1.44395	lengthened
RBM17	-1.86564	shortened	-1.10485	shortened
RBM18	2.3346	lengthened	4.11814	lengthened
RBM23	2.57432	lengthened	-1.49896	shortened
RBM33	2.90217	lengthened	2.85843	lengthened
RBM39	1.79267	lengthened	-0.148503	NO
RBM7	-1.32575	shortened	-0.25214	NO
RBM8A	1.46791	lengthened	1.43133	lengthened
RBPJ	-0.53376	NO	-0.458683	shortened
RCAN3	3.06916	lengthened	2.8902	lengthened
RCCD1	-1.19565	shortened	-2.72792	shortened
RCOR3	-0.165949	NO	-2.02146	shortened
RCSD1	-0.516265	shortened	-0.492984	NO
RDH11	-0.0542413	NO	-0.420026	shortened
REEP5	0.925912	lengthened	2.02672	lengthened
RELT	2.57001	lengthened	2.9874	lengthened
REPS1	-0.388433	NO	-1.47973	shortened
RER1	1.53341	lengthened	1.78746	lengthened
RFC2	0.708487	lengthened	0.28883	NO
RFC5	1.08802	lengthened	0.652077	NO
RGS10	1.05445	NO	2.80735	lengthened
RGS18	-2.76867	shortened	-3.00856	shortened
RGS19	-1.21452	shortened	-0.364209	NO
RHEB	0.533071	NO	2.3399	lengthened
RHNO1	-0.327757	NO	-2.88947	shortened
RHOBTB2	0.973697	lengthened	0.751683	lengthened
RIC1	-2.18242	shortened	-3.01707	shortened
RIMS3	0.0703893	NO	2.34479	lengthened
RIOK1	-0.65003	NO	-1.87447	shortened
RIOK3	-0.555973	shortened	-0.185888	NO
RIPK2	1.974	lengthened	-0.205319	NO
RIPOR1	0.184787	NO	-1.39649	shortened
RIT1	1.55225	lengthened	-0.223323	NO
RLIM	-0.881738	shortened	-0.9841	shortened
RMND5A	0.841818	lengthened	0.685152	lengthened
RMND5B	2.63559	NO	2.89451	lengthened
RNASEH2C	-1.55072	shortened	-0.164924	NO
RNASEL	1.09954	NO	3.36702	lengthened
RNF103-CHMP3	-0.314928	NO	-0.712563	shortened
RNF114	1.69153	lengthened	3.30411	lengthened
RNF115	-0.0170735	NO	1.10316	lengthened
RNF121	0.805678	NO	2.32309	lengthened
RNF125	-1.59458	shortened	0.362958	NO
RNF126	0.375704	lengthened	0.277101	lengthened
RNF141	1.24738	lengthened	0.502985	NO
RNF149	1.31132	lengthened	1.7492	lengthened
RNF165	1.37891	lengthened	-0.285402	NO
RNF214	3.37197	lengthened	1.30368	NO
RNF216	0.736778	NO	0.924397	lengthened
RNF24	-0.698672	shortened	-0.0708013	NO
RNF34	0.880352	lengthened	2.09414	lengthened
RNF40	0.649357	NO	1.71861	lengthened
RNF44	-1.51819	shortened	-2.6023	shortened
RNFT2	1.12302	NO	2.20645	lengthened
ROCK2	-1.08859	shortened	0.965636	lengthened
RPF2	-0.548912	NO	2.22315	lengthened
RPIA	3.30813	lengthened	-1.83945	shortened
RPL13	-0.36246	shortened	-0.599405	shortened
RPL14	-0.472569	shortened	-0.235191	NO
RPL22	-0.469069	shortened	-0.0378943	NO
RPL23	-0.342939	shortened	-0.249582	NO
RPL26L1	-1.71314	shortened	-0.190929	NO
RPL7L1	-1.059	shortened	0.380968	lengthened
RPN1	0.862728	lengthened	0.0832629	NO
RPN2	0.73569	lengthened	-0.612291	shortened
RPP25	-0.197755	NO	-1.18915	shortened
RPS10-NUDT3	0.99199	lengthened	-1.20541	shortened
RPS6KA2	-0.265709	NO	-0.896472	shortened
RPS6KA3	-0.59157	shortened	0.758852	lengthened
RRAGC	-0.747809	shortened	0.394577	lengthened
RRP15	4.95008	lengthened	2.02795	lengthened
RRP36	0.0620961	NO	1.0919	lengthened
RRP7A	-2.46215	shortened	-1.01123	NO
RSBN1	-1.71156	shortened	2.02106	lengthened
RSL24D1	0.0478925	NO	1.14446	lengthened
RSRC2	1.301	lengthened	1.89034	lengthened
RTCA	1.00444	lengthened	1.71021	lengthened
RTF1	0.199601	NO	0.899992	lengthened
RTN2	2.61143	lengthened	2.72488	lengthened
RTN3	0.101511	NO	1.06242	lengthened
RTN4	-0.0182933	NO	-0.405059	shortened
RUBCN	0.333478	NO	1.49533	lengthened
RUNX3	0.0929583	NO	-0.409348	shortened
RWDD4	0.269461	NO	2.152	lengthened
RXRA	1.02406	lengthened	-0.405394	NO
RYBP	-0.467233	shortened	0.389997	lengthened
S100PBP	1.23355	lengthened	1.514	NO
SAMD9	-1.49381	shortened	0.651622	NO
SAP18	-0.415948	shortened	-0.67618	shortened
SAP30	4.32193	lengthened	0.925999	NO
SAP30BP	1.184	lengthened	0.0178261	NO
SAP30L	1.53789	lengthened	2.22463	lengthened
SAR1A	0.409559	NO	1.00341	lengthened
SAR1B	3.75228	lengthened	2.59265	lengthened
SART3	-1.197	shortened	0.955473	lengthened
SATB1	-0.60361	shortened	-0.374066	NO
SAYSD1	1.12126	lengthened	0.669302	NO
SBDS	-3.1375	shortened	1	NO
SC5D	3.66297	lengthened	3.43142	lengthened
SCAF11	-0.4629	shortened	0.301999	NO
SCAMP2	0.604249	lengthened	1.0339	lengthened
SCARB2	-0.321617	NO	0.706985	lengthened
SCCPDH	0.361503	lengthened	-0.141625	NO
SCD	1.11848	lengthened	0.74786	lengthened
SCO1	1.90257	lengthened	3.26041	lengthened
SCP2	-0.14808	NO	-0.638584	shortened
SDE2	0.0671142	NO	1.46732	lengthened
SDHD	-4.5258	shortened	0.766713	NO
SEC11A	0.300185	lengthened	0.497554	lengthened
SEC11C	-0.613027	shortened	0.345676	NO
SEC22B	0.09901	NO	0.594211	lengthened
SEC23B	-0.756128	shortened	-0.55679	shortened
SEC24A	2.99884	lengthened	3.26303	lengthened
SEC62	-0.998196	NO	-0.85115	shortened
SECISBP2	-1.96347	shortened	1.82443	NO
SENP2	4.31329	lengthened	6.64451	lengthened
SEPHS1	0.583168	lengthened	0.840384	NO
SERP1	-0.392769	shortened	-0.94032	shortened
SERPINB1	-0.167579	NO	0.597618	lengthened
SESTD1	0.885411	NO	2.62936	lengthened
SETD3	-1.55391	shortened	-1.58317	shortened
SETD5	-0.511556	shortened	0.375475	lengthened
SETDB2	2.86588	lengthened	2.7367	lengthened
SETX	-0.807355	NO	-2.90222	shortened
SF3A1	-0.403334	shortened	0.326259	NO
SF3A3	-0.415993	shortened	0.23235	NO
SF3B1	0.996075	lengthened	1.30743	lengthened
SF3B3	0.766807	lengthened	0.543844	NO
SFT2D2	0.248392	NO	-0.881611	shortened
SFXN1	1.06754	lengthened	1.00194	NO
SGPL1	-0.0215332	NO	2.15355	lengthened
SH3BGRL	0.394959	NO	0.566287	lengthened
SH3BP2	1.67124	lengthened	1.33468	lengthened
SH3GLB1	-0.294529	NO	-0.347115	shortened
SHANK1	2.16993	NO	-1.35703	shortened
SHCBP1	-1.08434	shortened	0.561327	NO
SHKBP1	-0.600805	NO	0.961403	lengthened
SHMT2	0.0726938	NO	-0.640429	shortened
SHROOM2	-1.60768	NO	-1.58383	shortened
SIAH1	-1.73652	shortened	-0.453197	NO
SIGLEC5	0.0201779	NO	0.969908	lengthened
SIK2	0.13493	NO	2.8618	lengthened
SIK3	4.09592	lengthened	3.42033	lengthened
SIKE1	-2.49488	shortened	1.12389	lengthened
SIPA1L1	-2.46271	shortened	-0.618593	NO
SKA2	1.24632	lengthened	2.41737	lengthened
SKAP2	-0.199282	NO	0.441156	lengthened
SKI	-0.0813388	NO	-0.952342	shortened
SKP1	-0.393168	shortened	-0.144892	NO
SLA	-0.571122	shortened	0.0423222	NO
SLBP	-1.97863	shortened	-1.88452	shortened
SLC12A6	-0.683913	NO	0.876588	lengthened
SLC17A5	-0.400766	NO	0.488291	lengthened
SLC1A4	0.00665077	NO	-0.527389	shortened
SLC20A2	-3.06967	shortened	1.85626	lengthened
SLC25A17	1.32644	NO	2.54205	lengthened
SLC25A32	0.666298	lengthened	1.0971	lengthened
SLC25A37	-0.278999	NO	-0.561376	shortened
SLC25A38	1.18442	lengthened	1.45568	lengthened
SLC25A40	1.26265	lengthened	2.63198	lengthened
SLC25A46	1.72423	lengthened	2.01731	lengthened
SLC26A9	1.96347	lengthened	-1.19265	NO
SLC29A3	0.529209	NO	1.50285	lengthened
SLC2A1	1.17521	lengthened	1.03012	lengthened
SLC2A5	2.91975	lengthened	4.6983	lengthened
SLC30A1	0.865157	NO	1.51362	lengthened
SLC30A5	0.5578	NO	-1.78136	shortened
SLC35A3	-1.66348	shortened	-0.851608	NO
SLC35B4	1.10086	lengthened	1.56822	lengthened
SLC35C2	-0.725326	shortened	0.791396	lengthened
SLC35D1	-0.678072	NO	-1.73697	shortened
SLC35E1	-0.856796	shortened	-0.504261	shortened
SLC43A3	-0.360884	shortened	0.327924	lengthened
SLC45A4	1.5231	lengthened	-0.0390219	NO
SLC7A1	-0.276043	NO	-1.35636	shortened
SLC7A11	0.116853	NO	0.346169	lengthened
SLF2	0.425946	NO	1.44449	lengthened
SLK	2.33374	lengthened	2.40807	lengthened
SLTM	-0.662515	shortened	-0.797977	shortened
SLU7	-1.43518	shortened	0.870377	lengthened
SLX9	3.45335	lengthened	4.61113	lengthened
SMAD3	-0.254279	NO	1.33527	lengthened
SMAD4	1.17834	lengthened	1.25873	lengthened
SMAD6	0.291049	NO	1.16934	lengthened
SMAP1	1.11791	NO	1.71049	lengthened
SMAP2	1.29715	lengthened	3.43211	lengthened
SMARCA2	0.641808	NO	1.45024	lengthened
SMARCA4	0.654119	lengthened	0.829911	lengthened
SMARCAD1	0.832978	lengthened	-2.18053	shortened
SMARCE1	0.182982	NO	1.34655	lengthened
SMC6	1.36605	lengthened	1.93177	NO
SMCHD1	1.00176	lengthened	0.54157	NO
SMCR8	-0.514573	NO	-1.50492	shortened
SMDT1	1.52857	lengthened	2.65944	lengthened
SMIM12	-1.39343	shortened	-2.56689	shortened
SMIM14	-1.16889	shortened	0.15786	NO
SMIM15	1.30646	NO	3.70227	lengthened
SMIM7	-0.480075	NO	-1.09569	shortened
SMU1	2.72369	lengthened	1.86402	lengthened
SNAP23	1.12027	lengthened	0.433361	NO
SNAP29	1.29274	lengthened	1.3744	lengthened
SNAP47	2.52481	lengthened	3.48585	lengthened
SNAPC1	2.07461	lengthened	-0.86285	NO
SNF8	1.5451	lengthened	-0.108478	NO
SNIP1	-0.845602	NO	-1.75649	shortened
SNN	-1.37655	shortened	1.57281	lengthened
SNRNP27	-0.197636	NO	-1.0314	shortened
SNRNP40	1.36294	lengthened	0.0689474	NO
SNRPD3	-0.216283	NO	-0.539822	shortened
SNTB1	-1.60628	shortened	0.940854	lengthened
SNU13	0.887995	lengthened	0.804374	lengthened
SNX12	0.375575	NO	0.647871	lengthened
SNX13	4.02554	lengthened	2.61143	lengthened
SNX2	0.938944	lengthened	1.02237	lengthened
SNX5	-0.0535171	NO	0.632526	lengthened
SNX8	1.59477	lengthened	2.07607	lengthened
SOAT1	1.91403	lengthened	0.751413	lengthened
SOBP	-2.68806	shortened	1.58496	NO
SON	-2.15612	shortened	-0.754888	shortened
SOX12	-0.115594	NO	-0.828896	shortened
SOX4	0.183031	NO	-1.072	shortened
SP1	2.17814	lengthened	1.15464	lengthened
SP3	1.13799	lengthened	0.457904	NO
SPAG9	1.84354	lengthened	0.203219	NO
SPCS2	-0.126577	NO	-1.62091	shortened
SPINT1	3.39232	lengthened	4.18259	lengthened
SPOCK1	-1.61298	NO	-1.78915	shortened
SPOPL	3.95622	lengthened	3.56356	lengthened
SPOUT1	2.41504	lengthened	1.46271	NO
SPPL2A	0.548621	NO	1.27308	lengthened
SPPL3	4.04583	lengthened	4.35524	lengthened
SPRING1	-0.316168	NO	-1.25834	shortened
SPRTN	2.43045	lengthened	1.9016	NO
SPTLC2	0.976912	lengthened	0.656618	lengthened
SPTSSA	1.29868	lengthened	1.42613	lengthened
SPTY2D1	-2.75489	shortened	1.63856	NO
SRD5A1	0.304855	NO	1.68792	lengthened
SREBF2	1.63568	lengthened	0.189265	NO
SREK1	0.519056	NO	-2.13245	shortened
SREK1IP1	1.85798	lengthened	3.8413	lengthened
SRF	-0.281893	NO	-1.51171	shortened
SRP68	0.836576	lengthened	0.69811	lengthened
SRSF1	1.29319	lengthened	0.347024	NO
SRSF3	-1.24792	shortened	-1.8649	shortened
SRSF4	-0.53859	shortened	0.596713	lengthened
SRSF5	1.69717	lengthened	2.82889	lengthened
SSBP3	0.276578	NO	-1.45454	shortened
SSH1	0.194378	NO	-0.543948	shortened
SSH2	-1.05991	NO	-2.19555	shortened
SSR1	1.08633	lengthened	0.22779	NO
ST13	-0.29717	NO	0.60393	lengthened
ST20-MTHFS	2.02066	lengthened	-0.166612	NO
ST3GAL2	3.00823	lengthened	2.30505	lengthened
ST7L	3.11746	lengthened	3.12691	lengthened
ST8SIA4	3.41195	lengthened	1	NO
STAG1	1.85561	NO	1.8365	lengthened
STAG2	-0.358754	shortened	-0.266728	shortened
STAM2	2.16993	NO	2.46597	lengthened
STARD3NL	-0.522154	NO	-0.765458	shortened
STAU2	0.168158	NO	0.914147	lengthened
STK11	2.63682	lengthened	1.78989	lengthened
STK17B	0.49652	NO	-0.447023	shortened
STK24	0.580355	NO	0.996599	lengthened
STK38L	1.23329	NO	1.06935	lengthened
STK4	-0.765882	shortened	-1.74619	shortened
STOX2	2.94044	lengthened	0.57289	NO
STRN	1.58918	lengthened	2.73229	lengthened
STRN3	-1.59535	shortened	-0.47993	NO
STT3A	-0.170301	NO	-1.14791	shortened
STX12	-1.66879	shortened	-1.58901	shortened
STX18	2.98621	lengthened	0.859309	NO
STX6	-1.43852	shortened	-1.37408	shortened
STX7	0.158698	NO	1.57942	lengthened
STXBP5	1.8276	lengthened	1.29834	NO
SUB1	0.704174	lengthened	1.11126	lengthened
SUCNR1	0.860282	NO	0.609047	lengthened
SUMO1	-0.456141	NO	-0.806361	shortened
SUMO3	-0.368594	shortened	-0.0953558	NO
SUPT20H	1.54585	NO	2.54432	lengthened
SUPT4H1	0.621056	lengthened	0.471615	lengthened
SUPT6H	0.593183	NO	1.63311	lengthened
SUPT7L	2.09686	lengthened	2.56704	lengthened
SURF4	-0.415876	NO	0.810313	lengthened
SURF6	-0.50291	NO	-1.71282	shortened
SVBP	-0.973703	shortened	-0.537965	NO
SYAP1	0.886528	lengthened	1.26351	lengthened
SYF2	1.14127	lengthened	1.9037	lengthened
SYK	-0.59651	shortened	0.455195	lengthened
SYNCRIP	-0.669088	shortened	-0.500704	NO
SYNJ2BP-COX16	1.68363	lengthened	3.52506	lengthened
SYNRG	-0.910301	shortened	-0.86722	shortened
SYS1	-1.7039	shortened	-1.87065	shortened
SYTL3	1.92481	NO	4.44623	lengthened
SZRD1	1.19317	lengthened	1.74557	lengthened
SZT2	2.50624	lengthened	2.13367	lengthened
TAB2	-0.490938	NO	1.00356	lengthened
TADA2B	-1.72247	shortened	-1.23641	shortened
TAF1B	2.926	lengthened	5.18587	lengthened
TAGAP	-1.47304	shortened	0.707218	NO
TANGO2	1.09039	NO	1.32105	lengthened
TAOK1	-0.0608552	NO	-0.939415	shortened
TARS2	-1.22496	shortened	-0.244127	NO
TASOR	3.60938	lengthened	2.55391	lengthened
TAX1BP1	0.141472	NO	0.450158	lengthened
TAX1BP3	-1.04064	NO	2.64534	lengthened
TBC1D15	0.205845	NO	-0.925361	shortened
TBL1X	-0.0177763	NO	-0.671871	shortened
TBL1XR1	-0.492542	shortened	0.0256875	NO
TBRG1	0.260778	NO	1.75508	lengthened
TCF20	-1.79137	shortened	0.271816	NO
TCF4	0.476933	NO	0.721134	lengthened
TCIRG1	0.356201	NO	1.94644	lengthened
TDG	1.06657	NO	1.4835	lengthened
TDP1	0.592424	NO	1.38466	lengthened
TECPR2	3.33039	lengthened	4.75584	lengthened
TENT4B	-0.0654009	NO	-1.13189	shortened
TENT5A	-0.615411	shortened	0.407938	NO
TERF1	-2.4975	shortened	-2.30117	shortened
TERF2	2.4236	lengthened	3.04182	lengthened
TESC	-0.543145	shortened	0.361191	NO
TEX2	-1.35353	shortened	-0.742327	shortened
TFAP2E	2.46467	lengthened	2.1343	lengthened
TFCP2	0.0937885	NO	-1.17406	shortened
TFDP2	2.05263	lengthened	1.66297	NO
TGFBR1	-0.521613	NO	-1.24172	shortened
TGIF1	0.931053	NO	1.76755	lengthened
TGIF2	-1.03409	shortened	-0.289119	NO
TGIF2-RAB5IF	-0.153436	NO	0.520709	lengthened
THAP1	3.32193	lengthened	3.14374	lengthened
THAP5	0.262289	NO	2.5074	lengthened
THEM4	-0.283239	NO	0.54625	lengthened
THOC5	0.961283	lengthened	0.41658	NO
THUMPD3	1.21591	lengthened	1.28765	lengthened
TIAL1	1.79536	lengthened	2.58822	lengthened
TIGD5	3.78376	lengthened	2.47005	lengthened
TIMM17A	0.341201	NO	0.504923	lengthened
TIMM21	0.261592	NO	2.47008	lengthened
TIMM22	1.11798	NO	2.37144	lengthened
TIMM9	-0.870951	shortened	-3.4459	shortened
TIMP2	0.958418	lengthened	0.43084	lengthened
TLE3	0.964914	lengthened	1.44855	lengthened
TLE5	1.59313	lengthened	2.12742	lengthened
TLK2	1.5755	NO	2.54314	lengthened
TLR4	-0.984946	shortened	-0.199847	NO
TM2D2	0.726435	NO	1.51447	lengthened
TM7SF3	0.486786	lengthened	0.0740459	NO
TM9SF2	-1.26603	shortened	0.927366	lengthened
TM9SF4	0.530515	NO	1.53172	lengthened
TMA16	-0.346587	NO	4.36632	lengthened
TMA7	0.655951	lengthened	-0.523469	shortened
TMBIM4	-0.221459	NO	1.57621	lengthened
TMBIM6	0.397897	lengthened	1.06506	lengthened
TMCC1	-0.584963	NO	-1.37993	shortened
TMED10	0.550829	lengthened	0.734297	lengthened
TMED4	-1.62761	shortened	1.27732	lengthened
TMED5	1.38904	lengthened	0.198271	NO
TMEM101	-1.14622	shortened	-0.00388343	NO
TMEM127	0.607438	NO	0.503973	lengthened
TMEM128	-3.4411	shortened	-0.0559899	NO
TMEM131L	3.50788	lengthened	4.67611	lengthened
TMEM163	1.27731	lengthened	1.63941	lengthened
TMEM165	-0.649093	NO	1.59377	lengthened
TMEM167A	1.07526	lengthened	-0.0636394	NO
TMEM18	2.87504	lengthened	-1.45205	shortened
TMEM183A	1.09048	lengthened	0.758242	NO
TMEM184B	0.259087	NO	0.866767	lengthened
TMEM185B	1.39366	lengthened	2.74108	lengthened
TMEM19	-0.00481702	NO	-1.6495	shortened
TMEM192	-0.111217	NO	1.56995	lengthened
TMEM223	-1.04575	shortened	-1.12477	shortened
TMEM248	1.5827	lengthened	0.787003	lengthened
TMEM263	0.00382171	NO	-1.6447	shortened
TMEM30A	0.974553	lengthened	-0.110117	NO
TMEM33	0.728349	lengthened	-0.623824	shortened
TMEM39A	1.65806	lengthened	1.88737	lengthened
TMEM43	-1.54733	shortened	0.811605	lengthened
TMEM50A	0.758638	lengthened	-0.650444	shortened
TMEM59	-0.793788	shortened	0.244588	NO
TMEM64	4.0322	lengthened	3	NO
TMEM65	0.642023	lengthened	0.634652	NO
TMEM87A	-1.33019	shortened	1.08423	lengthened
TMEM87B	1.74117	lengthened	0.98277	lengthened
TMEM9	0.363171	NO	-0.805167	shortened
TMEM94	0.536501	NO	1.07879	lengthened
TMEM9B	3.96043	lengthened	2.50573	lengthened
TMOD2	1.81669	lengthened	2.80325	lengthened
TMOD3	1.23577	lengthened	0.806508	lengthened
TMX3	1.23511	lengthened	0.303735	NO
TNFAIP8	-1.7536	shortened	-2.66283	shortened
TNFRSF14	0.978938	NO	0.805633	lengthened
TNFSF14	-1.1281	NO	1.314	lengthened
TNKS2	-0.960472	NO	-0.936997	shortened
TNPO3	-0.668208	shortened	0.123766	NO
TNRC6A	-0.135669	NO	0.78448	lengthened
TOLLIP	0.988704	lengthened	1.60771	lengthened
TOMM20	-0.818936	shortened	-0.151825	NO
TOMM5	-0.784418	shortened	-0.991714	shortened
TOMM70	0.460076	lengthened	1.38719	lengthened
TOP3A	-1.6309	shortened	0.770518	NO
TOR1A	1.52586	lengthened	0.775226	NO
TOR1AIP1	-0.141018	NO	1.09535	lengthened
TOX4	0.623031	NO	2.0964	lengthened
TP53RK	-1.30821	shortened	-1.72597	shortened
TPM3	0.24666	NO	-0.403148	shortened
TRA2A	-0.320417	shortened	-0.611471	shortened
TRA2B	-0.568496	shortened	-0.525994	NO
TRAF3	0.440471	NO	-2.95567	shortened
TRAF6	-0.311533	NO	2.40587	lengthened
TRAF7	0.262655	NO	1.26523	lengthened
TRAPPC10	0.0534393	NO	1.10985	lengthened
TRAPPC3	2.10236	lengthened	1.67709	lengthened
TRAPPC8	2.61102	lengthened	1.3505	NO
TRIM13	-0.4126	shortened	0.578924	lengthened
TRIM25	-0.179312	NO	-0.922851	shortened
TRIM33	0.215751	NO	0.435712	lengthened
TRIM35	-0.621488	NO	1.52731	lengthened
TRIM38	0.946401	NO	0.793374	lengthened
TRIM56	0.422587	NO	0.603887	lengthened
TRIM65	-0.856585	shortened	-0.730287	NO
TRIM8	1.71908	lengthened	2.68556	lengthened
TRIO	-0.237039	NO	-1.05553	shortened
TRIP12	1.43012	lengthened	2.40791	lengthened
TRMT10C	-1.2204	shortened	-1.03785	shortened
TRPM2	-1.51535	NO	-1.13824	shortened
TSN	-0.292664	NO	-0.842148	shortened
TSPAN14	1.56051	lengthened	1.41837	lengthened
TSPAN33	-0.230006	NO	0.882187	lengthened
TSR2	1.42966	lengthened	1.6266	lengthened
TTC9C	0.665999	NO	1.82792	lengthened
TTLL3	0.645845	NO	-1.2312	shortened
TUBGCP6	5.9542	lengthened	3.2948	lengthened
TXNIP	-0.0515096	NO	0.796911	lengthened
TXNL1	0.248458	NO	0.57247	lengthened
TXNL4A	-0.405856	shortened	-0.142089	NO
TYMS	-0.588909	shortened	1.34668	NO
TYSND1	2.10323	lengthened	4.34577	lengthened
TYW3	1.16993	lengthened	0.575581	NO
U2SURP	-0.309541	NO	0.68553	lengthened
UBA2	0.48908	lengthened	2.09585	lengthened
UBA3	-0.427421	NO	-1.04994	shortened
UBA6	-1.53236	shortened	-0.056467	NO
UBALD2	-0.173703	NO	-0.813341	shortened
UBAP1	2.03481	lengthened	2.2715	lengthened
UBAP2	0.698411	lengthened	-0.740212	NO
UBASH3B	1.9745	lengthened	-0.909235	NO
UBE2A	0.0156533	NO	1.69001	lengthened
UBE2D1	1.15503	NO	2.09311	lengthened
UBE2D2	0.0112652	NO	0.77207	lengthened
UBE2D3	0.144899	NO	-0.515771	shortened
UBE2F	0.511778	NO	-1.5125	shortened
UBE2I	2.26635	lengthened	3.79743	lengthened
UBE2J1	0.404315	NO	0.598058	lengthened
UBE2K	1.18483	lengthened	2.31117	lengthened
UBE2N	0.392989	lengthened	0.280145	NO
UBE2O	0.89918	lengthened	0.422823	NO
UBE2Q1	1.365	lengthened	2.62067	lengthened
UBE2R2	0.358526	NO	1.05747	lengthened
UBE2T	0.141846	NO	2.01707	lengthened
UBE2V2	0.0457119	NO	-0.89464	shortened
UBE3A	-0.266356	NO	0.457518	lengthened
UBE3C	-0.190331	NO	0.659258	lengthened
UBE4B	1.62171	lengthened	1.38174	lengthened
UBFD1	0.102811	NO	1.46102	lengthened
UBL4A	2.0165	lengthened	2.52354	lengthened
UBOX5	2.68834	lengthened	4.32477	lengthened
UBR2	3.59996	lengthened	1.35986	lengthened
UBR5	1.04527	lengthened	1.1174	lengthened
UBR7	1.11587	lengthened	3.18611	lengthened
UBTF	3.084	lengthened	4.89909	lengthened
UBXN2A	2.07682	lengthened	-0.847997	NO
UCK2	1.62814	lengthened	0.771317	NO
UFL1	2.61415	NO	4.3594	lengthened
UFM1	-0.432959	NO	-1.26439	shortened
UGCG	-0.609295	NO	1.57078	lengthened
UHRF1BP1L	3.10852	lengthened	-0.356144	NO
UNC50	-1.98868	shortened	1.48364	lengthened
URM1	2.67753	lengthened	2.99729	lengthened
USE1	3.59694	lengthened	7.18735	lengthened
USO1	1.40506	lengthened	-0.823613	shortened
USP11	0.776131	lengthened	-0.319449	NO
USP13	-0.959931	shortened	-1.79201	NO
USP14	1.06094	lengthened	0.0601781	NO
USP15	2.25481	NO	3.55437	lengthened
USP19	-3.14641	shortened	-0.536697	NO
USP22	1.17653	lengthened	1.79606	lengthened
USP24	1.94937	lengthened	1.66015	NO
USP28	-0.15916	NO	1.25054	lengthened
USP3	1.84568	lengthened	1.9565	lengthened
USP30	2.7866	lengthened	3.45943	lengthened
USP31	0.48019	NO	2.31366	lengthened
USP32	1.35152	lengthened	0.265192	NO
USP34	0.647877	NO	0.861439	lengthened
USP4	-0.753503	NO	-1.02051	shortened
USP47	-1.59912	shortened	-1.44709	shortened
USP48	0.758958	lengthened	0.847839	lengthened
USP49	1.10375	lengthened	0.57237	NO
USP7	0.929593	lengthened	1.59825	lengthened
USP9X	0.167838	NO	0.612213	lengthened
UTP11	-0.625254	shortened	1.0381	lengthened
UTP15	-0.628031	NO	2.08746	lengthened
UTP25	3.43134	lengthened	1.58755	lengthened
UTRN	1.52083	NO	-1.32193	shortened
VANGL1	0.944735	lengthened	1.77222	lengthened
VAPB	2.81657	lengthened	1.98872	lengthened
VAV2	1.42146	lengthened	0.0106472	NO
VCP	0.108477	NO	-0.272893	shortened
VDAC2	0.0845769	NO	-0.448833	shortened
VEGFA	-1.83864	shortened	-0.523562	NO
VGLL4	-0.0978568	NO	-0.531814	shortened
VIM	-0.97557	shortened	0.240832	NO
VKORC1L1	-0.458491	shortened	0.0307582	NO
VMA21	0.735616	lengthened	-0.194101	NO
VPS13D	1.32912	NO	1.58436	lengthened
VPS26A	0.749769	lengthened	2.18588	lengthened
VPS33A	0.588634	lengthened	0.198861	NO
VPS35L	1.25444	lengthened	0.273018	NO
VPS36	-0.0630098	NO	1.58676	lengthened
VPS39	3.74474	lengthened	1.53507	lengthened
VRK2	0.901014	NO	2.3299	lengthened
VSIR	1.25634	lengthened	2.76363	lengthened
VTA1	0.527629	NO	0.91024	lengthened
WAC	-1.11783	shortened	-1.39052	shortened
WASF2	-0.0412909	NO	-0.621956	shortened
WBP1L	-0.254627	NO	-0.524858	shortened
WDR1	0.265326	NO	0.746222	lengthened
WDR20	-2.53492	shortened	-0.0362635	NO
WDR26	2.80937	lengthened	2.77554	lengthened
WDR3	0.880039	lengthened	-0.793549	NO
WDR33	0.463947	NO	2.38115	lengthened
WDR36	0.702869	lengthened	0.0710831	NO
WDR41	1.45003	lengthened	0.689299	NO
WDR43	0.604172	lengthened	0.966417	lengthened
WDR45	-0.584963	NO	-1.97068	shortened
WDR5	1.59154	lengthened	2.26253	lengthened
WDR55	0.382911	NO	2.17526	lengthened
WIPF2	-0.416823	NO	-0.775577	shortened
WIPI2	0.0995942	NO	-0.382566	shortened
WSB2	-0.744161	NO	0.721152	lengthened
XPO4	-2.22239	NO	2.23545	lengthened
XPO5	-1.09296	shortened	1.42824	lengthened
XPO6	0.00274851	NO	-0.57223	shortened
XPO7	0.160664	NO	-0.493396	shortened
XPOT	6.17614	lengthened	-0.176921	NO
XRCC5	-0.0719476	NO	0.302381	lengthened
YIPF2	-1.0218	shortened	-0.790788	shortened
YIPF5	-1.06793	shortened	0.516497	lengthened
YKT6	0.421395	lengthened	0.0257746	NO
YPEL5	0.761119	NO	1.36814	lengthened
YWHAB	-0.218388	NO	0.663055	lengthened
YWHAG	0.013895	NO	-0.686156	shortened
YY1	1.76083	lengthened	2.01112	lengthened
ZADH2	1.04232	lengthened	1.9818	lengthened
ZBTB33	-0.42395	NO	-1.24436	shortened
ZBTB39	-2.44249e-15	NO	2.73335	lengthened
ZBTB40	-0.0749621	NO	-1.36287	shortened
ZBTB8A	0.83289	NO	-2.96193	shortened
ZC3H11A	1.79705	lengthened	-0.788632	NO
ZCCHC10	-0.0939975	NO	-1.6885	shortened
ZCCHC24	-0.772328	NO	-1.15761	shortened
ZDHHC2	1.38529	lengthened	0.756749	NO
ZDHHC7	0.912504	lengthened	1.49036	lengthened
ZFAND3	-0.0310081	NO	1.19043	lengthened
ZFAND5	1.74528	lengthened	0.282436	NO
ZFP36L1	-1.46632	NO	0.298151	lengthened
ZFX	0.0864148	NO	1.6256	lengthened
ZHX3	1.97615	lengthened	2.41925	lengthened
ZKSCAN4	0.463043	NO	1.94728	lengthened
ZMAT2	0.331377	NO	1.00146	lengthened
ZMIZ1	0.878985	lengthened	0.279937	NO
ZMPSTE24	0.419154	NO	-0.83555	shortened
ZMYM1	1.19608	lengthened	1.06871	NO
ZMYND19	1.34003	lengthened	0.987509	NO
ZMYND8	0.00206373	NO	1.13618	lengthened
ZNF121	-0.239732	NO	1.3599	lengthened
ZNF134	2.33039	lengthened	3.05247	lengthened
ZNF169	0.295456	NO	2.1868	lengthened
ZNF195	2.89424	lengthened	2.46949	lengthened
ZNF207	-1.19677	shortened	-1.48216	shortened
ZNF211	-1.19956	NO	2.28857	lengthened
ZNF24	2.6583	lengthened	3.89198	lengthened
ZNF267	0.308122	NO	4.25529	lengthened
ZNF275	-0.113614	NO	-0.716626	shortened
ZNF276	0.211504	NO	1.76005	lengthened
ZNF282	1.33703	lengthened	-1.19576	NO
ZNF330	0.367646	NO	1.32296	lengthened
ZNF362	-0.371969	NO	-0.935589	shortened
ZNF395	-0.990876	shortened	0.642838	lengthened
ZNF398	3.30544	lengthened	2.66389	lengthened
ZNF473	-1.40452	shortened	0.605721	NO
ZNF516	2.61667	lengthened	2.21618	lengthened
ZNF536	-2.06531	shortened	1.60952	lengthened
ZNF555	2.16993	NO	2.848	lengthened
ZNF576	2.14296	lengthened	3.39828	lengthened
ZNF618	-0.544885	shortened	-1.31842	shortened
ZNF639	-1.0217	NO	-2.61471	shortened
ZNF660-ZNF197	0.889817	NO	-2.67807	shortened
ZNF764	0.947533	NO	2.84659	lengthened
ZNF770	-0.251682	NO	-1.60137	shortened
ZNF791	0.290894	NO	0.879706	lengthened
ZNRF1	1.22167	lengthened	1.00782	NO
ZNRF2	3.00946	lengthened	1.79355	NO
ZNRF3	2.62613	lengthened	0.106915	NO
ZSWIM7	1.0699	lengthened	1.4226	lengthened
ZZZ3	3.00375	lengthened	1.56805	lengthened

## Sheet: Fig. 7h_U937MP
gene_symbol	RS.delta.JTEvDMSO
AASDHPPT	1.1991
ABCB7	1.2873
ABHD17C	1.52563
ABHD2	2.87548
ACBD3	0.80409
ACER3	2.22261
ACOX3	0.902827
ACTR3	1.70818
ACVR1B	2.09492
ADD3	1.53102
AGA	2.58496
AGFG1	1.55038
AGTRAP	2.56395
AIMP1	1.38723
AK4	1.84304
AKAP1	1.25018
AKAP10	2.20991
AKAP17A	1.73579
AKIP1	1.09903
ANKMY2	1.56052
ANXA5	1.16231
AP1B1	2.57054
AP3S1	1.43296
APEX2	1.95401
APLP2	0.38486
APOO	1.53007
APP	5.29427
AREL1	0.843883
ARF6	1.11195
ARFIP1	1.09374
ARGLU1	1.392
ARHGAP18	1.97347
ARHGEF7	2.34351
ARL4A	0.341986
ARL5B	1.71751
ARL6IP5	1.01051
ARMC1	1.13704
ARMC8	2.23254
ASCC3	1.55888
ASUN	2.0138
ASXL2	2.3474
ATG12	2.41719
ATG3	1.1669
ATG5	1.03186
ATP11C	1.92089
ATP2B4	1.93391
ATP5C1	2.72058
ATP5F1	1.67801
ATP5G2	2.10633
ATP5J	2.25342
ATP6V1H	0.658724
ATXN7L3B	1.07272
B4GALT1	1.69234
B4GALT5	2.18997
BARD1	2.32854
BBX	3.21147
BCAT1	2.25178
BCOR	2.37858
BDP1	1.89214
BET1	1.18222
BLCAP	1.26038
BRD2	1.47748
BRF1	2.3832
BRI3BP	2.35758
BUB1	1.7548
BUB3	1.06111
BZW2	-0.178697
C16orf72	1.8162
C1GALT1	1.38188
C1orf131	1.05869
CAB39	1.17396
CALM1	1.63201
CAND1	1.16859
CASK	3.50676
CASP7	1.54958
CCAR1	2.09448
CCDC127	0.393107
CCDC14	2.06481
CCDC43	1.96378
CCDC59	-1.34876
CCDC77	1.85798
CCDC82	2.2476
CCDC91	3.42644
CCNT1	2.36312
CCNT2	1.37526
CCNY	2.37983
CCSER2	1.41902
CCT4	1.64087
CD276	2.22876
CDC40	3.5383
CDK1	1.55054
CDK19	1.8953
CDKAL1	3.07252
CDYL	2.19286
CENPE	2.45293
CENPF	1.75198
CENPJ	1.61291
CENPQ	1.89539
CEP120	-0.183197
CEP41	1.65787
CEP63	2.69558
CGGBP1	5.31819
CHCHD10	1.59194
CHCHD3	2.15175
CHD6	2.22475
CHM	0.478753
CHMP2B	0.411018
CHORDC1	1.05997
CIAPIN1	0.910696
CKAP4	-0.430016
CLPTM1L	2.80185
CMAS	1.50216
CNBP	1.64894
CNDP2	1.08431
CNOT2	1.24384
CNOT4	1.06277
CNTLN	2.90633
COIL	1.51048
COMMD7	2.34738
COMMD8	1.44572
COPS2	1.78551
COQ2	0.779091
COX7C	1.40539
CPD	2.526
CPSF6	0.419237
CREM	1.5547
CSNK1A1	2.20238
CSNK1G3	1.39211
CSNK2A1	1.34989
CSTF2	0.497151
CTB-63M22.1	0.617384
CTDP1	2.43012
CTNNBL1	1.26634
CTSC	1.15005
CUL5	1.78738
CWF19L2	1.35094
CXorf40A	1.75679
CXorf40B	1.90209
CYB5A	0.658336
CYB5B	2.19206
DARS	2.35628
DBI	1.52394
DBR1	1.25594
DCAF13	2.33179
DCAF7	2.09824
DCUN1D5	2.01469
DDX1	1.46316
DDX10	1.38343
DDX3X	3.21493
DERL1	1.15242
DGCR6L	1.39663
DHX15	1.29083
DIAPH2	3.95065
DIAPH3	1.30346
DNAJB1	1.48236
DNAJC15	1.5807
DNPEP	2.1763
DPY19L3	1.97949
DPY19L4	2.39939
DROSHA	1.57885
DSTYK	2.83983
DUSP22	1.51415
DUSP3	2.58235
DYRK1A	2.79689
DYRK2	1.24263
E2F6	1.37193
ECI2	2.60181
EEF1A1	1.5682
EEF1B2	0.619728
EFR3A	0.147782
EFTUD2	2.59605
EIF1	1.41162
EIF3C	0.754503
EIF3H	1.45548
EIF3K	1.79956
EIF4E	3.13336
EIF4E2	1.88775
EIF4G3	1.28145
EIF5	2.06766
ELF1	2.58934
ELMOD2	1.78427
ELOVL5	1.35784
ELP3	0.754865
EMC2	2.0968
ENO1	1.45383
EPC1	0.987256
EPDR1	1.34095
EPS15	2.04185
EPS15L1	2.14994
ERICH1	0.327821
ETNK1	1.33766
EXOC1	2.07416
EXOC4	1.37423
EXOC5	1.50846
FABP5	1.85802
FADD	1.17125
FAM107B	2.12713
FAM114A1	1.21796
FAM114A2	2.43176
FAM120AOS	0.139382
FAM179B	1.61212
FAM204A	1.57939
FAM21A	2.00575
FAM220A	2.29251
FAM60A	1.6966
FAM91A1	2.33155
FASTKD2	0.940064
FBXL17	2.49272
FBXO21	0.13995
FBXO28	2.37198
FBXO45	1.71746
FBXO7	2.49505
FBXO9	1.91288
FCF1	1.15866
FDX1	1.94013
FMR1	0.539007
FNIP2	1.4515
FOPNL	3.57914
FOXJ3	1.09807
FOXN2	0.816758
FOXN3	2.25127
FRA10AC1	1.27227
FUBP3	2.70182
FUNDC1	1.05228
G3BP1	1.74473
GABPB1	1.42979
GAN	1.92071
GBE1	1.45144
GCC1	0.383157
GCLC	1.72191
GDAP2	1.14366
GFOD1	2.73355
GGPS1	1.9055
GHITM	1.73705
GLRX5	1.84449
GLUL	2.85699
GM2A	1.69486
GMEB1	2.24828
GMNN	1.38764
GNAS	2.44247
GNL2	1.53023
GNL3L	0.376866
GOLGA4	2.01359
GOLIM4	2.33497
GOT2	1.92244
GPALPP1	1.06961
GPATCH2	1.44609
GRB10	1.75012
GRB2	2.09894
GS1-251I9.4	2.12182
GTF2E1	1.94541
GTF2F2	1.88862
H3F3A	1.5842
HADH	1.03722
HBS1L	1.9397
HCCS	1.75465
HDHD1	0.407199
HEATR2	3.35618
HEATR3	1.12928
HERC2	2.87225
HHEX	2.46399
HIF1AN	1.02192
HINT1	1.56517
HMG20A	0.898394
HMGCS1	0.743596
HNRNPD	1.91942
HSBP1	2.31656
HSD17B10	1.0981
HSD17B12	1.62401
HSPA13	1.8956
IDH3A	1.39454
IFNGR1	2.20456
IFT74	3.08093
IKBKB	2.16192
IMPACT	1.74622
IMPAD1	0.74337
ING1	1.64121
ING3	2.07865
INTS10	1.38408
INTS6	3.2554
IPO5	1.95968
IREB2	1.4252
ITPK1	2.479
KAT6A	1.05575
KDM5B	1.00886
KEAP1	1.99192
KIAA0368	2.38353
KIAA0947	1.56874
KIAA1109	1.83518
KIAA1429	1.87705
KIAA1430	2.13609
KIAA1715	2.21738
KIF16B	2.49497
KIF20B	1.30022
KIF21A	1.47197
KLF6	1.73843
KLHL9	0.0802962
KRIT1	0.834384
LAMP2	1.60791
LARP4	1.8565
LARP7	1.29192
LARS	2.87271
LARS2	2.24846
LEMD3	2.05927
LIN52	1.16998
LINC00116	1.31711
LINC00662	2.40733
LMAN1	0.927654
LMAN2L	2.46039
LMBRD1	1.59174
LMF2	2.70918
LPGAT1	3.25687
LUC7L3	1.44702
LYAR	2.62206
LYPLAL1	1.17073
LYRM1	1.18607
LZIC	1.7567
MAGEF1	0.430385
MAGT1	1.1854
MAN2A1	2.12907
MAP2K4	2.06516
MAP3K7	1.98829
MAP7D1	2.09931
MAPK9	1.02499
MAPRE2	0.6717
2023-03-05	2.58698
MATR3	1.51488
MBTPS2	1.63721
MCFD2	1.79133
MCM3	1.12386
MCU	3.36593
MCUR1	0.822775
MDM4	2.90363
MED10	2.03218
MED15	2.15638
MED18	1.49476
MED27	0.691949
MED6	1.31209
METTL15	0.552023
METTL8	0.886586
METTL9	2.84155
MFSD5	1.66017
MINPP1	0.322754
MIOS	1.93236
MKKS	3.28713
MKRN1	0.967495
MLEC	1.4859
MMGT1	0.967481
MORF4L1	1.48533
MORF4L2	2.13331
MOSPD1	2.34958
MPHOSPH10	0.960024
MRP63	1.63126
MRPL1	2.55292
MRPL15	2.4921
MRPL22	1.25504
MRPL32	2.86478
MRPL42	1.64586
MRPS27	2.30266
MRPS30	0.412323
MSI2	2.18845
MSL3	2.4753
MSRB1	0.889344
MSRB2	0.791588
MTMR3	1.82459
MTMR6	2.31795
MTPN	1.25609
MTR	2.77252
MTRR	1.67297
MUT	2.32265
MYEOV2	2.51074
MZT2B	1.96548
NAA30	1.14632
NAA38	1.22033
NAGK	2.33427
NAPG	1.86934
NARS	1.57865
NCSTN	1.96758
NDRG1	2.51512
NDUFA1	1.5297
NDUFA10	0.62299
NDUFA4	1.47919
NDUFAF4	2.21371
NDUFB5	0.934867
NFYC	1.4125
NLK	3.10833
NMD3	0.765657
NOL10	2.12685
NOP58	2.18997
NPM1	1.62919
NPTN	1.53544
NSMCE2	2.04191
NSRP1	1.45729
NUBP1	2.9745
NUDCD3	2.33407
NUF2	1.92674
NUP160	1.57965
NUP93	1.29679
NUPL1	3.96066
OAT	2.42515
OCIAD1	3.09707
OCRL	0.410433
OLA1	1.53289
OPA1	2.40939
OPTN	1.19812
ORC5	1.77703
OTUD6B	0.322334
OXSR1	2.26388
PABPC1	1.92737
PAPOLA	0.842683
PAPSS1	3.38076
PARP1	1.51566
PARP4	2.25639
PCED1A	2.42721
PDCD10	2.04531
PDCD6IP	1.46935
PDLIM5	1.9822
PDS5B	1.29538
PDSS2	1.25474
PDZD11	0.0702833
PGM2	0.688061
PGRMC1	1.82642
PHF20L1	1.95423
PHF3	3.6092
PHGDH	3.1635
PI4K2B	1.81757
PIGG	2.97345
PIGN	2.20503
PIP4K2A	1.89407
PITPNB	1.71906
PJA2	2.06737
PLEKHB2	0.674145
PLIN3	2.1271
PLK1S1	0.942756
PLSCR1	1.82
PNP	1.5464
PNPLA8	1.03441
PNRC1	1.55561
POC1A	2.93157
POLA1	1.58131
POLR1D	1.05266
POLR2A	2.38579
POLR2M	3.13313
POLR3B	2.07768
PPA2	2.05972
PPIL4	0.977748
PPM1A	1.55629
PPM1B	2.43324
PPP1CC	1.43399
PPP1R2	1.74593
PPP2CB	0.80487
PPP2R1A	1.96863
PPP2R5C	1.72005
PPP3CA	0.925392
PRDM2	2.90527
PRKAR1B	4.47735
PRKCI	2.30208
PRNP	2.48066
PRRC2C	2.05294
PSMB5	4.61633
PSMD10	2.13767
PSMD13	2.85722
PTPN11	0.935717
PUM1	3.49702
PURB	1.597
PYURF	1.18866
QDPR	0.870004
QRSL1	1.86196
RAB11A	1.27932
RAB12	1.5921
RAB18	1.43894
RAB22A	1.24225
RAB2A	1.47755
RAB32	2.07723
RAB4A	2.20072
RAB5A	2.24213
RAB6A	1.92577
RAB7A	2.65525
RAD18	0.470752
RAD23B	1.78751
RAN	1.81927
RAP2C	1.62517
RB1CC1	1.07764
RBBP6	0.705493
RBBP8	1.77901
RBM17	1.08151
RBM18	1.90808
RBM25	1.32315
RBM26	2.54742
RBM33	1.20563
RBMX2	1.39447
RCC1	2.39486
RCN2	2.19506
REPS1	2.18726
REST	0.445342
RFC3	0.488761
RFK	1.15131
RFWD2	2.62749
RHBDD2	1.5758
RHOT1	2.44463
RMND5A	1.72466
RNF113A	3.39866
RNF145	0.932945
RNF20	0.902042
RNF219	1.33904
ROCK1	1.9788
RP11-466P24.2	0.415037
RP9	-2.68376
RPA1	2.03174
RPIA	2.36678
RPL11	0.490564
RPL18A	2.54289
RPL21	1.53445
RPL22L1	1.88225
RPL23	1.45797
RPL3	2.27342
RPL34	2.18471
RPL37A	1.97183
RPL41P1	0.843881
RPL5	1.09768
RPL6	1.46657
RPN2	1.60741
RPS12	0.962932
RPS20	-1.01929
RPS24	3.76255
RPUSD4	1.47314
RQCD1	1.92014
RSRC1	3.14404
RTCB	1.67502
RWDD4	1.50184
RYK	6.25464
S100A10	1.42195
SAFB2	1.64846
SAP130	1.69606
SARS	2.32025
SAT1	3.52883
SC5D	0.87352
SCFD2	2.2578
SEC11C	1.45621
SEC14L1	1.36215
SEC31A	1.68123
SEC61G	2.12921
SEL1L	2.18651
SENP6	2.20136
2023-09-07	2.17902
SERPINB6	1.84572
SESN2	1.99501
SETX	2.58145
SF3B1	1.41414
SF3B5	0.324589
SFPQ	1.29759
SFT2D1	2.48939
SFXN1	1.58316
SH3BP5L	2.42919
SH3RF1	1.77482
SHFM1	-0.69241
SHQ1	0.954791
SIGMAR1	1.10734
SIKE1	1.49504
SIPA1L1	2.47883
SKAP2	0.868842
SLC15A4	1.41196
SLC25A32	1.01331
SLC25A36	0.885691
SLC25A37	2.59988
SLC25A38	2.0403
SLC25A46	1.80561
SLC35B3	0.920603
SLC38A1	1.3785
SLC39A10	1.77868
SLC39A9	1.45657
SLC3A2	2.67129
SLC44A1	4.69337
SLC6A6	1.8174
SLC9A1	2.68869
SLK	1.55912
SLMAP	1.74079
SMAD4	1.00692
SMAP1	1.00503
SMAP2	1.50611
SMARCAD1	1.96195
SMARCE1	2.22053
SMCO4	2.00047
SNAP29	1.14871
SNAP47	2.38545
SNHG6	1.99559
SNRNP40	1.36362
SNRPB2	2.11105
SNRPC	1.58856
SOAT1	1.41668
SOD2	1.16243
SORD	2.39755
SPCS3	1.09108
SPDL1	1.66297
SREK1IP1	2.10785
SRP9	0.769836
SRRM1	1.63082
SRSF8	0.608402
SSR3	1.48164
ST13	2.29031
STAM	2.03888
STAM2	1.74867
STK35	3.02669
STK39	2.81882
STRAP	1.72855
STX18	1.12718
STX2	1.38215
STX7	2.01849
SUB1	1.61268
SUCLG1	2.26872
SUCLG2	2.88976
SUV420H1	2.58248
SYPL1	1.14557
TACC1	1.33143
TAF5L	2.04565
TAMM41	0.59333
TARS	1.4926
TCEB1	3.46415
TERF2IP	0.437032
TFG	1.42304
THOP1	2.28176
TIMM21	1.51457
TIPRL	0.382635
TM2D1	2.16147
TMEM147	1.76437
TMEM161B	1.5118
TMEM18	1.43658
TMEM261	0.919389
TMEM41B	2.70902
TMEM50A	1.05774
TMEM66	1.06525
TMPO	0.614781
TMTC3	3.19552
TMX1	1.45943
TMX3	2.85143
TMX4	1.63423
TNFRSF21	1.44664
TNKS	1.78633
TNKS2	1.35773
TNPO1	2.41802
TOP2A	1.17602
TOP2B	1.40767
TP53RK	0.413807
TPMT	1.54366
TRAF3IP1	1.44884
TRAPPC8	0.735437
TRIM27	2.13827
TRIM44	0.691879
TRIP12	2.23403
TRIT1	1.36
TRMT10A	0.870717
TRMT6	2.69902
TRUB1	0.306457
TSEN15	1.36234
TSPAN17	3.1062
TTC14	2.98841
TTC37	2.75663
TUBA1B	0.99646
TUBGCP3	2.09186
TUBGCP5	1.05051
TWISTNB	1.26405
TXNDC12	1.22763
TXNL1	2.02037
UBA6	2.261
UBE2E3	2.63998
UBIAD1	1.81221
UBL3	1.46105
UBN2	2.19924
UFL1	1.13538
UFM1	2.35074
UHMK1	2.65873
UHRF2	1.38618
UIMC1	2.4687
UPF2	1.48887
UQCC1	2.72569
UQCRC2	2.98028
UQCRFS1	1.05459
URI1	1.1257
USO1	1.28327
USP28	2.6625
USP33	0.45737
UTP18	0.972018
UTP3	0.39774
UXS1	1.09548
VANGL1	3.20234
VEGFA	3.65778
VPS41	1.88773
WAC	1.4921
WARS2	1.50944
WDFY1	0.980716
WDR33	3.82358
WDR43	1.6886
WDR70	2.21603
WDR75	0.950312
WIBG	2.81013
WRN	2.70688
XPNPEP1	2.1055
YAF2	1.85042
YIPF5	1.21329
YIPF6	1.40502
YTHDC1	1.9416
YTHDC2	1.14402
YTHDF1	2.47466
ZBTB43	2.10403
ZC3H11A	1.66371
ZFAND6	1.54912
ZFP64	1.86167
ZFR	2.36205
ZNF146	1.69919
ZNF195	3.80509
ZNF207	1.06516
ZNF267	1.81957
ZNF395	0.966269
ZNF592	2.18273
ZNF644	1.78124
ZNF706	0.754325
ZRANB2	1.47871
ZW10	0.203284

## Sheet: Fig. 7h_U937
gene_symbol	RS.delta.JTEvDMSO
AASDHPPT	1.00095
ABCB7	1.34173
ABHD17C	1.36819
ABHD2	2.32715
ACBD3	0.877045
ACER3	3.12931
ACOX3	1.14378
ACTR3	2.28228
ACVR1B	1.52396
ADD3	1.03676
AGA	-1.14136
AGFG1	2.19507
AGTRAP	2.57295
AIMP1	0.577841
AK4	0.762028
AKAP1	0.552904
AKAP10	2.1036
AKAP17A	1.26611
AKIP1	0.778174
ANKMY2	1.67271
ANXA5	0.22456
AP1B1	2.30277
AP3S1	0.941776
APEX2	1.91429
APLP2	0.835254
APOO	1.76231
APP	2.83912
AREL1	0.187396
ARF6	0.648633
ARFIP1	2.78486
ARGLU1	0.463459
ARHGAP18	2.40071
ARHGEF7	1.97983
ARL4A	2.51457
ARL5B	0.0480943
ARL6IP5	0.473371
ARMC1	0.889103
ARMC8	1.60149
ASCC3	3.42939
ASUN	1.40965
ASXL2	2.49095
ATG12	2.76939
ATG3	1.51019
ATG5	0.90779
ATP11C	1.31907
ATP2B4	1.49302
ATP5C1	2.96001
ATP5F1	1.59225
ATP5G2	4.54231
ATP5J	1.79911
ATP6V1H	0.267318
ATXN7L3B	1.54889
B4GALT1	2.32442
B4GALT5	2.41606
BARD1	1.89296
BBX	1.20357
BCAT1	2.37421
BCOR	1.66672
BDP1	3.04949
BET1	2.33487
BLCAP	1.20328
BRD2	1.07662
BRF1	1.90652
BRI3BP	1.85992
BUB1	1.27492
BUB3	1.89314
BZW2	0.299957
C16orf72	1.40838
C1GALT1	2.08641
C1orf131	2.18587
CAB39	1.24714
CALM1	2.27654
CAND1	1.10528
CASK	2.46818
CASP7	0.892052
CCAR1	1.30515
CCDC127	1.00682
CCDC14	2.73528
CCDC43	1.68351
CCDC59	0.157541
CCDC77	0.299691
CCDC82	1.22239
CCDC91	3.81088
CCNT1	1.76313
CCNT2	1.06086
CCNY	1.20337
CCSER2	4.18367
CCT4	1.8793
CD276	2.09815
CDC40	3.0761
CDK1	1.72157
CDK19	2.64215
CDKAL1	2.42979
CDYL	1.39768
CENPE	2.00445
CENPF	1.29616
CENPJ	1.70168
CENPQ	1.49645
CEP120	2.00288
CEP41	1.24429
CEP63	2.02485
CGGBP1	1.17682
CHCHD10	1.14121
CHCHD3	1.60616
CHD6	2.10357
CHM	-0.549948
CHMP2B	0.974909
CHORDC1	0.454313
CIAPIN1	0.976924
CKAP4	1.34781
CLPTM1L	2.78861
CMAS	2.13145
CNBP	1.2543
CNDP2	0.50254
CNOT2	0.699645
CNOT4	1.1503
CNTLN	1.64286
COIL	1.47995
COMMD7	1.45675
COMMD8	1.48543
COPS2	1.53627
COQ2	0.956782
COX7C	1.13891
CPD	2.47441
CPSF6	0.651776
CREM	2.80297
CSNK1A1	1.54223
CSNK1G3	1.97763
CSNK2A1	0.869757
CSTF2	1.53235
CTB-63M22.1	0.120294
CTDP1	2.21067
CTNNBL1	1.22459
CTSC	0.807932
CUL5	1.74331
CWF19L2	0.838537
CXorf40A	1.25919
CXorf40B	1.70313
CYB5A	-1.38565
CYB5B	1.5328
DARS	1.69571
DBI	1.07382
DBR1	2.4021
DCAF13	1.27418
DCAF7	1.65735
DCUN1D5	2.53245
DDX1	1.68054
DDX10	1.37322
DDX3X	0.286661
DERL1	1.09977
DGCR6L	1.25333
DHX15	1.371
DIAPH2	3.31817
DIAPH3	1.06249
DNAJB1	1.33397
DNAJC15	2.23266
DNPEP	1.69908
DPY19L3	1.14845
DPY19L4	2.26481
DROSHA	2.64301
DSTYK	1.64546
DUSP22	1.50616
DUSP3	2.17963
DYRK1A	3.03083
DYRK2	0.376563
E2F6	1.4657
ECI2	2.29844
EEF1A1	1.25816
EEF1B2	1.56485
EFR3A	0.6462
EFTUD2	2.0231
EIF1	1.71322
EIF3C	0.588429
EIF3H	0.82602
EIF3K	1.27939
EIF4E	3.0969
EIF4E2	2.08498
EIF4G3	2.03866
EIF5	1.68167
ELF1	1.50732
ELMOD2	-1.30166
ELOVL5	1.33402
ELP3	0.332265
EMC2	1.90767
ENO1	1.03864
EPC1	2.01498
EPDR1	0.255727
EPS15	2.13719
EPS15L1	2.82166
ERICH1	-1.10053
ETNK1	2.32567
EXOC1	2.2448
EXOC4	1.96437
EXOC5	-0.075626
FABP5	2.61044
FADD	0.865131
FAM107B	2.16678
FAM114A1	-0.167945
FAM114A2	0.214218
FAM120AOS	-0.345614
FAM179B	2.61798
FAM204A	0.773964
FAM21A	1.86219
FAM220A	1.04067
FAM60A	1.54976
FAM91A1	2.129
FASTKD2	2.27099
FBXL17	2.37197
FBXO21	0.450461
FBXO28	2.10328
FBXO45	2.84739
FBXO7	2.23662
FBXO9	1.02787
FCF1	1.0458
FDX1	1.02915
FMR1	0.0307493
FNIP2	-0.892975
FOPNL	2.89929
FOXJ3	1.13322
FOXN2	0.826764
FOXN3	2.6407
FRA10AC1	2.52753
FUBP3	2.24225
FUNDC1	2.27501
G3BP1	0.799877
GABPB1	-0.0078841
GAN	2.12241
GBE1	2.15942
GCC1	0.336536
GCLC	1.4442
GDAP2	1.87072
GFOD1	1.32241
GGPS1	2.76344
GHITM	1.77388
GLRX5	1.26924
GLUL	2.97551
GM2A	0.675069
GMEB1	3.17091
GMNN	1.09187
GNAS	1.66488
GNL2	1.02709
GNL3L	-0.108593
GOLGA4	2.20266
GOLIM4	1.29036
GOT2	0.937716
GPALPP1	0.284823
GPATCH2	3.45489
GRB10	1.68986
GRB2	1.81125
GS1-251I9.4	1.29485
GTF2E1	1.01954
GTF2F2	1.84267
H3F3A	1.52793
HADH	-0.0544478
HBS1L	1.22892
HCCS	2.01533
HDHD1	0.748564
HEATR2	2.95653
HEATR3	1.71175
HERC2	2.44754
HHEX	1.49855
HIF1AN	1.25229
HINT1	2.72501
HMG20A	0.591909
HMGCS1	1.20862
HNRNPD	1.34435
HSBP1	4.48063
HSD17B10	1.69095
HSD17B12	0.997498
HSPA13	0.438884
IDH3A	1.25214
IFNGR1	2.43296
IFT74	2.29727
IKBKB	1.29797
IMPACT	2.33703
IMPAD1	0.470359
ING1	0.571599
ING3	2.12553
INTS10	1.98686
INTS6	3.8906
IPO5	1.33628
IREB2	1.8225
ITPK1	2.46255
KAT6A	0.518557
KDM5B	1.14577
KEAP1	1.67718
KIAA0368	1.82954
KIAA0947	1.74519
KIAA1109	2.46349
KIAA1429	1.40352
KIAA1430	0.116544
KIAA1715	1.95899
KIF16B	1.84688
KIF20B	1.52268
KIF21A	0.922379
KLF6	2.15366
KLHL9	0.129283
KRIT1	0.910593
LAMP2	1.78541
LARP4	1.50494
LARP7	1.94342
LARS	1.99714
LARS2	1.5421
LEMD3	1.33433
LIN52	2.79186
LINC00116	-0.350234
LINC00662	-2.1343
LMAN1	1.41066
LMAN2L	2.4896
LMBRD1	0.594587
LMF2	2.64872
LPGAT1	2.6177
LUC7L3	1.68954
LYAR	1.61525
LYPLAL1	0.424498
LYRM1	0.730525
LZIC	0.706895
MAGEF1	2.33092
MAGT1	1.45485
MAN2A1	1.2016
MAP2K4	1.70397
MAP3K7	1.51919
MAP7D1	1.52234
MAPK9	0.517562
MAPRE2	0.936697
2023-03-05	2.22357
MATR3	1.36879
MBTPS2	1.88703
MCFD2	1.20622
MCM3	1.05831
MCU	3.32866
MCUR1	1.03008
MDM4	4.64545
MED10	1.81943
MED15	1.90363
MED18	2.69359
MED27	0.221902
MED6	1.17559
METTL15	-0.982688
METTL8	1.43008
METTL9	1.7778
MFSD5	1.39232
MINPP1	-0.614507
MIOS	2.91156
MKKS	2.85509
MKRN1	0.746319
MLEC	1.64005
MMGT1	2.074
MORF4L1	1.48011
MORF4L2	2.60686
MOSPD1	2.79518
MPHOSPH10	1.14871
MRP63	0.574281
MRPL1	3.82136
MRPL15	1.78229
MRPL22	0.92951
MRPL32	1.59172
MRPL42	1.37941
MRPS27	1.72775
MRPS30	0.4771
MSI2	2.16287
MSL3	4.8312
MSRB1	1.09896
MSRB2	2.79314
MTMR3	2.10459
MTMR6	0.663781
MTPN	0.200675
MTR	2.83228
MTRR	1.796
MUT	1.75657
MYEOV2	1.74311
MZT2B	2.1924
NAA30	1.38713
NAA38	1.90336
NAGK	1.22024
NAPG	1.24832
NARS	2.15696
NCSTN	1.70998
NDRG1	1.5194
NDUFA1	1.45811
NDUFA10	0.850861
NDUFA4	1.10721
NDUFAF4	1.09568
NDUFB5	2.65208
NFYC	1.33066
NLK	3.58276
NMD3	0.161414
NOL10	2.07743
NOP58	1.61569
NPM1	1.10844
NPTN	1.13125
NSMCE2	2.27267
NSRP1	1.46654
NUBP1	2.01696
NUDCD3	1.97296
NUF2	0.449131
NUP160	1.61698
NUP93	0.789108
NUPL1	3.70292
OAT	0.998196
OCIAD1	1.67243
OCRL	0.29225
OLA1	1.91771
OPA1	1.99652
OPTN	2.07039
ORC5	0.969785
OTUD6B	0.0942799
OXSR1	1.76232
PABPC1	2.24611
PAPOLA	0.679997
PAPSS1	1.69903
PARP1	1.1304
PARP4	1.75932
PCED1A	2.71375
PDCD10	1.13417
PDCD6IP	2.36025
PDLIM5	-0.790547
PDS5B	1.62405
PDSS2	1.07721
PDZD11	-0.848972
PGM2	2.12571
PGRMC1	1.92317
PHF20L1	3.11466
PHF3	5.09127
PHGDH	2.29024
PI4K2B	1.36988
PIGG	2.07009
PIGN	1.10568
PIP4K2A	1.69892
PITPNB	2.01246
PJA2	1.41134
PLEKHB2	-0.076658
PLIN3	1.46202
PLK1S1	2.23312
PLSCR1	2.21083
PNP	1.52123
PNPLA8	-0.740356
PNRC1	1.24079
POC1A	2.36802
POLA1	2.39246
POLR1D	1.23181
POLR2A	1.85736
POLR2M	1.6715
POLR3B	1.56616
PPA2	0.822178
PPIL4	0.923527
PPM1A	-0.355085
PPM1B	2.18985
PPP1CC	1.58216
PPP1R2	0.379118
PPP2CB	0.645788
PPP2R1A	0.880983
PPP2R5C	1.64661
PPP3CA	0.178627
PRDM2	2.4769
PRKAR1B	4.29446
PRKCI	3.30448
PRNP	2.03033
PRRC2C	1.623
PSMB5	5.52802
PSMD10	0.584963
PSMD13	1.48782
PTPN11	0.850631
PUM1	2.76686
PURB	0.44313
PYURF	0.544321
QDPR	3.72097
QRSL1	1.86377
RAB11A	0.26572
RAB12	1.39798
RAB18	0.947161
RAB22A	0.757766
RAB2A	1.60348
RAB32	0.657992
RAB4A	1.87846
RAB5A	1.76228
RAB6A	1.6692
RAB7A	1.7877
RAD18	0.465117
RAD23B	1.8719
RAN	2.62691
RAP2C	3.35686
RB1CC1	0.622276
RBBP6	0.627296
RBBP8	1.0821
RBM17	1.33233
RBM18	2.67013
RBM25	1.40129
RBM26	2.9206
RBM33	1.3882
RBMX2	1.77354
RCC1	1.72575
RCN2	1.95875
REPS1	3.38482
REST	1.00864
RFC3	1.52758
RFK	2.93748
RFWD2	2.53167
RHBDD2	0.971366
RHOT1	1.65073
RMND5A	1.8493
RNF113A	1.79201
RNF145	2.14026
RNF20	1.95862
RNF219	1.15432
ROCK1	1.82936
RP11-466P24.2	1.15754
RP9	0.177061
RPA1	2.18104
RPIA	1.76208
RPL11	0.546907
RPL18A	2.00278
RPL21	1.24373
RPL22L1	2.21795
RPL23	1.19027
RPL3	2.00133
RPL34	1.81811
RPL37A	1.0119
RPL41P1	0.0740006
RPL5	0.891819
RPL6	1.93342
RPN2	1.04905
RPS12	0.834962
RPS20	-1.42353
RPS24	3.70619
RPUSD4	0.698256
RQCD1	1.35195
RSRC1	1.62047
RTCB	1.71148
RWDD4	1.51525
RYK	4.67056
S100A10	0.695994
SAFB2	1.45114
SAP130	1.09932
SARS	2.1989
SAT1	1.36287
SC5D	1.23292
SCFD2	1.97763
SEC11C	0.0289514
SEC14L1	0.886518
SEC31A	0.928251
SEC61G	1.78825
SEL1L	2.68297
SENP6	2.05858
2023-09-07	2.75609
SERPINB6	1.65474
SESN2	2.21081
SETX	2.4105
SF3B1	1.51072
SF3B5	2.06685
SFPQ	0.841506
SFT2D1	1.67875
SFXN1	1.73104
SH3BP5L	2.92694
SH3RF1	2.40587
SHFM1	-0.855084
SHQ1	1.21932
SIGMAR1	1.49381
SIKE1	2.90885
SIPA1L1	0.435004
SKAP2	0.5605
SLC15A4	1.28963
SLC25A32	1.08366
SLC25A36	0.224226
SLC25A37	2.71752
SLC25A38	1.94993
SLC25A46	1.90903
SLC35B3	1.67228
SLC38A1	1.05251
SLC39A10	1.32764
SLC39A9	1.26344
SLC3A2	2.48052
SLC44A1	0.419416
SLC6A6	1.53799
SLC9A1	2.55449
SLK	1.06235
SLMAP	2.079
SMAD4	1.13618
SMAP1	1.48451
SMAP2	0.666409
SMARCAD1	1.48497
SMARCE1	2.34539
SMCO4	1.7651
SNAP29	2.07514
SNAP47	1.26525
SNHG6	1.65547
SNRNP40	2.20518
SNRPB2	1.55352
SNRPC	1.13981
SOAT1	1.11742
SOD2	1.57087
SORD	2.70015
SPCS3	1.6634
SPDL1	1.19748
SREK1IP1	2.02725
SRP9	0.261933
SRRM1	0.892348
SRSF8	1
SSR3	1.18266
ST13	2.4129
STAM	1.098
STAM2	2.07111
STK35	2.66463
STK39	1.11006
STRAP	1.54279
STX18	0.785186
STX2	1.57591
STX7	2.67527
SUB1	1.14586
SUCLG1	3.56781
SUCLG2	1.35434
SUV420H1	3.08359
SYPL1	1.82504
TACC1	1.45163
TAF5L	1.7426
TAMM41	1.0143
TARS	1.22053
TCEB1	3.10924
TERF2IP	2.65349
TFG	1.08319
THOP1	2.14296
TIMM21	1.72562
TIPRL	0.326138
TM2D1	1.73179
TMEM147	1.51819
TMEM161B	1.37707
TMEM18	1.59782
TMEM261	1.20645
TMEM41B	2.75277
TMEM50A	1.99235
TMEM66	0.424256
TMPO	1.3017
TMTC3	0.603483
TMX1	1.58298
TMX3	2.18843
TMX4	0.820963
TNFRSF21	0.611895
TNKS	0.917145
TNKS2	0.57381
TNPO1	1.84409
TOP2A	1.44947
TOP2B	1.6216
TP53RK	0.356409
TPMT	-0.526069
TRAF3IP1	1.39627
TRAPPC8	1.72727
TRIM27	0.80408
TRIM44	0.302929
TRIP12	2.67923
TRIT1	1.52137
TRMT10A	3.32193
TRMT6	2.28166
TRUB1	-0.130584
TSEN15	0.711431
TSPAN17	3.89308
TTC14	2.83493
TTC37	0.881037
TUBA1B	1.69925
TUBGCP3	1.71558
TUBGCP5	0.610618
TWISTNB	1.73809
TXNDC12	2.43351
TXNL1	0.806919
UBA6	1.55401
UBE2E3	2.7029
UBIAD1	1.31173
UBL3	0.401933
UBN2	1.57154
UFL1	2.97904
UFM1	1.338
UHMK1	1.81099
UHRF2	1.28469
UIMC1	2.10654
UPF2	2.29092
UQCC1	2.11681
UQCRC2	1.46933
UQCRFS1	0.096268
URI1	0.666911
USO1	3.27342
USP28	2.18501
USP33	1.7407
UTP18	1.59071
UTP3	1.45144
UXS1	1.19856
VANGL1	3.3766
VEGFA	2.31051
VPS41	1.1479
WAC	0.577747
WARS2	1.93448
WDFY1	1.33922
WDR33	3.54623
WDR43	1.42638
WDR70	1.70494
WDR75	1.23205
WIBG	1.96701
WRN	0.922188
XPNPEP1	0.811206
YAF2	1.99747
YIPF5	2.77649
YIPF6	1.54379
YTHDC1	2.3111
YTHDC2	-0.0597421
YTHDF1	1.73256
ZBTB43	1.65567
ZC3H11A	1.80498
ZFAND6	0.437083
ZFP64	-1.47059
ZFR	1.75638
ZNF146	0.800111
ZNF195	5.5786
ZNF207	1.02165
ZNF267	1.05035
ZNF395	-0.116645
ZNF592	1.75769
ZNF644	1.65313
ZNF706	1.34835
ZRANB2	1.63108
ZW10	-0.318747

## Sheet: Fig. 7b
raw data U937	start: 0 hour		end: 24 hours		average start	average end
cell numbers/well; x10^5	technical repeat 1	technical repeat 2	technical repeat 1	technical repeat 2	0	24	Fold change (FC)	log2(FC)	doubling time	STDEV	p-value
Exp. 1	5.4	4.98	15	15.1	5.19	15.05	2.89981	1.53596	15.6254	0.83311	4.25793e-05
Exp. 2	4.52	4.31	12.6	14.9	4.415	13.75	3.11438	1.63895	14.6436
Exp. 3	5.94	5.02	14.5	14.7	5.48	14.6	2.66423	1.41372	16.9765
Exp. 4	5.27	6.28	16	15.8	5.775	15.9	2.75325	1.46113	16.4256
Exp. 5	5.15	5.73	15.9	14.5	5.44	15.2	2.79412	1.48239	16.19
Exp. 6	4.94	5.48	14.6	16.2	5.21	15.4	2.95585	1.56358	15.3494
average									15.8684
raw data U937 MP	start: 0 hour		end: 24 hours		average start	average end
cell numbers/well; x10^5	technical repeat 1	technical repeat 2	technical repeat 1	technical repeat 2	0	24	Fold change (FC)	log2(FC)	doubling time	STDEV
Exp. 1	8.9	9.02	8.62	10.2	8.96	9.41	1.05022	0.070696	339.482
Exp. 2	10.8	10.8	11	11.8	10.8	11.4	1.05556	0.0780025	307.682	64.224
Exp. 3	8.33	8.29	9.25	8.91	8.31	9.08	1.09266	0.127844	187.729
Exp. 4	9.67	12.3	11.7	12.1	10.985	11.9	1.0833	0.115427	207.924
Exp. 5	11.6	6.82	10.4	11.6	9.21	11	1.19435	0.25623	93.6657
average									234.445

## Sheet: Fig. 7j
	U937		U937MP
HNRNPD, fold change read through vs. gene body	DMSO	JTE-607	DMSO	JTE-607
rp1	0.81246	2.20484	0.581446	28.2366
rp2	1.23083	2.26523	1.71964	31.8437
STDEV	1.02164	2.23503	1.15054	30.0401
p-value	0.0290258		0.00425805
mean+/-SD, t.test two tailed
graph was made by Prism 9 (graphpad)
U937	DMSO		JTE-607
CT value	rp1	rp2	rp1	rp2
HNRNPD gene body	29.4787	29.6264	28.0132	28.0475
HNRNPD read through	31.18	30.7284	28.2742	28.2695
Fold Change (FC) (2^-ddCT, compared to D-J-, gene body as reference)	0.81246	1.23083	2.20484	2.26523
average FC	1.02164		2.23503
U937MP	DMSO		JTE-607
CT value	rp1	rp2	rp1	rp2
HNRNPD gene body	27.5184	29.2016	31.9127	31.182
HNRNPD read through	32.9372	33.056	31.7297	30.8256
Fold Change (FC) (2^-ddCT, compared to D-J-, gene body as reference)	0.581446	1.71964	28.2366	31.8437
average FC	1.15054		30.0401

## Sheet: Fig. 7c
JTE-607: μM	U937MP			U937			STDEV			U937	JTE-607: uM		100	50	25	12.5	6.25	3.125	1	0.1	0.01	0	background
	rp1	rp2	rp3	rp1	rp2	rp3	U937MP	U937
0	0.98172	1.00153	1.01674	1.13325	0.95457	0.912175	0.0175627	0.0958017			raw data:	replicate 1	102321	106531	100829	105373	109416	122923	182798	666391	659606	677479	101617
0.01	1.02052	1.08527	1.06029	1.09803	0.99341	0.903702	0.0326533	0.079414		process 1		replicate 2	104427	103252	101498	80998	108229	118705	171049	558940	606512	586802	101963
0.1	0.950065	1.00518	1.03763	1.11141	0.899666	0.862941	0.0442682	0.109502				replicate 3	108678	102406	103862	108299	109465	122326	183535	540303	560988	565288	103581
1	0.823575	0.89922	0.919416	0.158455	0.135303	0.159907	0.0505232	0.0112719			numbers-background	replicate 1	-66	4144	-1558	2986	7029	20536	80411	564004	557219	575092	102387	background mean
3.125	0.790568	0.785738	0.808392	0.0404675	0.0321556	0.039291	0.0119319	0.00367249		process 2		replicate 2	2040	865	-889	-21389	5842	16318	68662	456553	504125	484415
6.25	0.62278	0.642815	0.643813	0.0138511	0.011512	0.0139476	0.0118657	0.00112609				replicate 3	6291	19	1475	5912	7078	19939	81148	437916	458601	462901
12.5	0.454777	0.418985	0.474633	0.0058841	0.0421484	0.01165	0.0282018	0.0159112			JTE-treated (progress 2)/JTE-607 0	replicate 1	-0.000130057	0.00816601	-0.00307014	0.0058841	0.0138511	0.0404675	0.158455	1.11141	1.09803	1.13325	507469	average of JTE-607 untreated from process 2
25	0.340195	0.344977	0.350425	0.00307014	0.00175183	0.00290658	0.00511866	0.000586718		process 3		replicate 2	0.00401995	0.00170454	-0.00175183	-0.0421484	0.011512	0.0321556	0.135303	0.899666	0.99341	0.95457
50	0.217186	0.171522	0.239603	0.00816601	0.00170454	3.7441e-05	0.0346956	0.00350561				replicate 3	0.0123968	3.74407e-05	0.00290658	0.01165	0.0139476	0.039291	0.159907	0.862941	0.903702	0.912175
100	0.0812829	0.0512647	0.073984	0.00013006	0.00401995	0.0123968	0.0156553	0.00511834
										U937MP	JTE-607: uM		100	50	25	12.5	6.25	3.125	1	0.1	0.01	0	background
	graph was made by Prism 9 (graphpad)
											raw data:	replicate 1	182158	300431	407482	507200	653409	799430	828155	938236	999554	965785	115420
										process 1		replicate 2	156034	260691	411644	476051	670845	795227	893987	986204	1055901	983029	107348
												replicate 3	175806	319940	416385	524480	671713	814942	911563	1014440	1034161	996266	111491
											numbers-background	replicate 1	70738.3	189011	296062	395780	541989	688010	716735	826816	888134	854365	111420	background mean
										process 2		replicate 2	44614.3	149271	300224	364631	559425	683807	782567	874784	944481	871609
												replicate 3	64386.3	208520	304965	413060	560293	703522	800143	903020	922741	884846
											JTE-treated (progress 2)/JTE-607 0	replicate 1	0.0812829	0.217186	0.340195	0.454777	0.62278	0.790568	0.823575	0.950065	1.02052	0.98172	870274	average of JTE-607 untreated from process 2
										process 3		replicate 2	0.0512647	0.171522	0.344977	0.418985	0.642815	0.785738	0.89922	1.00518	1.08527	1.00153
												replicate 3	0.073984	0.239603	0.350425	0.474633	0.643813	0.808392	0.919416	1.03763	1.06029	1.01674
