# Supplementary material for: Elevated pre-mRNA 3′ end processing activity in cancer cells renders vulnerability to inhibition of cleavage and polyadenylation
Source: Nat Commun. 2023 Aug 1;14:4480. doi: 10.1038/s41467-023-39793-8 (PMC10394034; doi:10.1038/s41467-023-39793-8)
Supplement: Supplementary file 4 — Source Data [file 41467_2023_39793_MOESM4_ESM.zip › Source Data Files/Suppl Fig11.xlsx]

## Sheet: Suppl Fig 11a right
U937/iFIP1-A1		data input												data output			MH	JTE-607
Drug1:	Mitoxantrone 2HCl													PairIndex	Drug1	Drug2	Conc1	Conc2	Relative_inhibition	Synergy	concUnit	SD	SEM
Drug2:	JTE-607 D-													1	Mitoxantrone 2HCl	JTE-607 D-	0	0	1.97677	0	nM	2.646	1.87101
ConcUnit:	nM													1	Mitoxantrone 2HCl	JTE-607 D-	7	0	5.30615	0	nM	3.92071	2.77236
	0	0	47	47	71	71	107	107	240	240	360	360		1	Mitoxantrone 2HCl	JTE-607 D-	10	0	30.166	0	nM	2.45641	1.73694
33	90.0922	93.5467	95.113	97.3553	97.3823	97.5649	97.7272	97.7966	99.9695	99.2288	99.7789	99.0796		1	Mitoxantrone 2HCl	JTE-607 D-	15	0	51.9388	0	nM	1.88718	1.33444
22	60.2082	69.1906	83.1802	89.3844	88.4728	91.1035	92.1945	92.507	96.6033	96.1827	97.6106	97.4522		1	Mitoxantrone 2HCl	JTE-607 D-	22	0	64.6994	0	nM	6.35153	4.49121
15	50.6044	53.2733	74.3356	75.6926	76.5885	80.9086	82.3796	85.7549	95.1567	92.4807	97.0174	95.3919		1	Mitoxantrone 2HCl	JTE-607 D-	33	0	91.8194	0	nM	2.44273	1.72727
10	31.9029	28.429	48.7107	51.0418	62.0369	54.8476	65.7653	68.4086	87.3201	80.8396	91.6813	91.164		1	Mitoxantrone 2HCl	JTE-607 D-	0	47	-13.3008	0	nM	1.22813	0.868423
7	8.0785	2.53379	19.1301	19.7683	21.4285	26.8015	32.4975	34.3575	61.2856	62.1846	75.3165	74.6636		1	Mitoxantrone 2HCl	JTE-607 D-	7	47	19.4492	14.0819	nM	0.451305	0.319121
0	3.84778	0.105769	-14.1692	-12.4324	-6.145	0.114798	4.19924	15.8098	31.0189	34.8636	62.6908	73.7247		1	Mitoxantrone 2HCl	JTE-607 D-	10	47	49.8763	19.6251	nM	1.64838	1.16558
Drug1:	Mitoxantrone 2HCl													1	Mitoxantrone 2HCl	JTE-607 D-	15	47	75.0141	22.9755	nM	0.959569	0.678518
Drug2:	JTE-607 D+													1	Mitoxantrone 2HCl	JTE-607 D-	22	47	86.2823	21.4896	nM	4.38699	3.10207
ConcUnit:	nM													1	Mitoxantrone 2HCl	JTE-607 D-	33	47	96.2342	4.39566	nM	1.58552	1.12113
	0	0	47	47	71	71	107	107	240	240	360	360		1	Mitoxantrone 2HCl	JTE-607 D-	0	71	-3.0151	0	nM	4.42635	3.1299
33	87.3952	83.4217	98.062	95.0921	98.564	97.4182	99.3184	98.6206	100.158	99.7287	100.164	99.9087		1	Mitoxantrone 2HCl	JTE-607 D-	7	71	24.115	18.7276	nM	3.79924	2.68647
22	56.0975	46.5933	88.8373	80.8883	93.0726	88.9893	96.0607	94.5863	99.4131	98.3851	99.9452	99.3785		1	Mitoxantrone 2HCl	JTE-607 D-	10	71	58.4422	28.1541	nM	5.08358	3.59463
15	35.2787	27.8235	73.684	62.0045	83.9767	77.5861	92.2833	90.6782	97.6831	97.3693	99.3036	99.0851		1	Mitoxantrone 2HCl	JTE-607 D-	15	71	78.7486	26.6939	nM	3.05477	2.16005
10	18.3858	13.8498	45.5258	36.5487	60.7565	46.6658	77.1644	66.3722	93.9427	92.9829	97.2118	96.7949		1	Mitoxantrone 2HCl	JTE-607 D-	22	71	89.7881	24.9803	nM	1.86017	1.31534
7	-9.82407	-5.69808	26.0138	23.1669	31.6837	30.4917	47.2718	41.5102	83.718	81.8875	91.6518	89.7832		1	Mitoxantrone 2HCl	JTE-607 D-	33	71	97.4736	5.62977	nM	0.12913	0.0913084
0	5.23712	1.51903	6.98432	11.0349	12.8994	13.9282	30.1588	34.9265	58.296	62.5862	88.697	91.1727		1	Mitoxantrone 2HCl	JTE-607 D-	0	107	10.0045	0	nM	8.20989	5.80527
														1	Mitoxantrone 2HCl	JTE-607 D-	7	107	33.4275	18.2004	nM	1.31524	0.930012
														1	Mitoxantrone 2HCl	JTE-607 D-	10	107	67.0869	29.5346	nM	1.86914	1.32168
Data were analyzed by SynergyFinder 3.0.														1	Mitoxantrone 2HCl	JTE-607 D-	15	107	84.0672	27.0159	nM	2.38672	1.68766
reference														1	Mitoxantrone 2HCl	JTE-607 D-	22	107	92.3508	23.8788	nM	0.220994	0.156267
Nucleic Acids Research, Volume 50, Issue W1, 5 July 2022, Pages W739–W743, https://doi.org/10.1093/nar/gkac382														1	Mitoxantrone 2HCl	JTE-607 D-	33	107	97.7619	5.07022	nM	0.0490575	0.0346889
														1	Mitoxantrone 2HCl	JTE-607 D-	0	240	32.9413	0	nM	2.71864	1.92237
														1	Mitoxantrone 2HCl	JTE-607 D-	7	240	61.7351	24.8533	nM	0.635742	0.449538
														1	Mitoxantrone 2HCl	JTE-607 D-	10	240	84.0798	30.5745	nM	4.58239	3.24024
														1	Mitoxantrone 2HCl	JTE-607 D-	15	240	93.8187	25.7967	nM	1.89225	1.33802
														1	Mitoxantrone 2HCl	JTE-607 D-	22	240	96.393	19.8766	nM	0.297411	0.210301
														1	Mitoxantrone 2HCl	JTE-607 D-	33	240	99.5992	5.03937	nM	0.523712	0.37032
														1	Mitoxantrone 2HCl	JTE-607 D-	0	360	68.2077	0	nM	7.80212	5.51693
														1	Mitoxantrone 2HCl	JTE-607 D-	7	360	74.9901	4.94384	nM	0.461683	0.326459
														1	Mitoxantrone 2HCl	JTE-607 D-	10	360	91.4227	13.4701	nM	0.365808	0.258666
														1	Mitoxantrone 2HCl	JTE-607 D-	15	360	96.2047	11.369	nM	1.14943	0.81277
														1	Mitoxantrone 2HCl	JTE-607 D-	22	360	97.5314	8.66816	nM	0.11203	0.0792174
														1	Mitoxantrone 2HCl	JTE-607 D-	33	360	99.4292	2.01004	nM	0.494466	0.34964
														2	Mitoxantrone 2HCl	JTE-607 D+	0	0	3.37807	0	nM	2.62908	1.85904
														2	Mitoxantrone 2HCl	JTE-607 D+	7	0	-7.76108	0	nM	2.91752	2.063
														2	Mitoxantrone 2HCl	JTE-607 D+	10	0	16.1178	0	nM	3.20746	2.26802
														2	Mitoxantrone 2HCl	JTE-607 D+	15	0	31.5511	0	nM	5.27166	3.72763
														2	Mitoxantrone 2HCl	JTE-607 D+	22	0	51.3454	0	nM	6.72045	4.75207
														2	Mitoxantrone 2HCl	JTE-607 D+	33	0	85.4084	0	nM	2.8097	1.98676
														2	Mitoxantrone 2HCl	JTE-607 D+	0	47	9.00961	0	nM	2.8642	2.02529
														2	Mitoxantrone 2HCl	JTE-607 D+	7	47	24.5904	16.0393	nM	2.0131	1.42347
														2	Mitoxantrone 2HCl	JTE-607 D+	10	47	41.0373	20.1855	nM	6.34777	4.48855
														2	Mitoxantrone 2HCl	JTE-607 D+	15	47	67.8442	32.8998	nM	8.25866	5.83976
														2	Mitoxantrone 2HCl	JTE-607 D+	22	47	84.8628	31.3325	nM	5.62081	3.97451
														2	Mitoxantrone 2HCl	JTE-607 D+	33	47	96.5771	10.5463	nM	2.10003	1.48495
														2	Mitoxantrone 2HCl	JTE-607 D+	0	71	13.4138	0	nM	0.727523	0.514437
														2	Mitoxantrone 2HCl	JTE-607 D+	7	71	31.0877	18.1941	nM	0.84288	0.596006
														2	Mitoxantrone 2HCl	JTE-607 D+	10	71	53.7112	29.3174	nM	9.96359	7.04532
														2	Mitoxantrone 2HCl	JTE-607 D+	15	71	80.7814	43.0231	nM	4.51883	3.1953
														2	Mitoxantrone 2HCl	JTE-607 D+	22	71	91.0309	35.4114	nM	2.88729	2.04162
														2	Mitoxantrone 2HCl	JTE-607 D+	33	71	97.9911	11.3209	nM	0.810162	0.572871
														2	Mitoxantrone 2HCl	JTE-607 D+	0	107	32.5427	0	nM	3.37128	2.38385
														2	Mitoxantrone 2HCl	JTE-607 D+	7	107	44.391	12.197	nM	4.07402	2.88077
														2	Mitoxantrone 2HCl	JTE-607 D+	10	107	71.7683	30.9018	nM	7.63126	5.39611
														2	Mitoxantrone 2HCl	JTE-607 D+	15	107	91.4807	40.1618	nM	1.13501	0.80257
														2	Mitoxantrone 2HCl	JTE-607 D+	22	107	95.3235	29.9673	nM	1.04262	0.737241
														2	Mitoxantrone 2HCl	JTE-607 D+	33	107	98.9695	9.37017	nM	0.49342	0.3489
														2	Mitoxantrone 2HCl	JTE-607 D+	0	240	60.4411	0	nM	3.03362	2.14509
														2	Mitoxantrone 2HCl	JTE-607 D+	7	240	82.8027	23.0198	nM	1.29439	0.915271
														2	Mitoxantrone 2HCl	JTE-607 D+	10	240	93.4628	28.4352	nM	0.678666	0.479889
														2	Mitoxantrone 2HCl	JTE-607 D+	15	240	97.5262	26.1484	nM	0.22186	0.156878
														2	Mitoxantrone 2HCl	JTE-607 D+	22	240	98.8991	19.2635	nM	0.726964	0.514041
														2	Mitoxantrone 2HCl	JTE-607 D+	33	240	99.9432	6.05852	nM	0.303343	0.214496
														2	Mitoxantrone 2HCl	JTE-607 D+	0	360	89.9348	0	nM	1.75056	1.23783
														2	Mitoxantrone 2HCl	JTE-607 D+	7	360	90.7175	0.805722	nM	1.32134	0.93433
														2	Mitoxantrone 2HCl	JTE-607 D+	10	360	97.0033	5.86232	nM	0.294774	0.208437
														2	Mitoxantrone 2HCl	JTE-607 D+	15	360	99.1943	6.47165	nM	0.154554	0.109286
														2	Mitoxantrone 2HCl	JTE-607 D+	22	360	99.6619	4.84162	nM	0.400718	0.283351
														2	Mitoxantrone 2HCl	JTE-607 D+	33	360	100.036	1.5937	nM	0.180417	0.127574

## Sheet: Suppl Fig. 11 a left
U937/iFIP1-A1		data input											data output			HC	JTE-607
Drug1:	Hydroxy Camptothecine												PairIndex	Drug1	Drug2	Conc1	Conc2	Relative_inhibition	Synergy	concUnit	SD	SEM
Drug2:	JTE-607 D-												1	Hydroxy Camptothecine	JTE-607 D-	0	0	1.97677	0	nM	2.646	1.87101
ConcUnit:	nM												1	Hydroxy Camptothecine	JTE-607 D-	13	0	-0.876427	0	nM	4.69825	3.32216
	0	0	71	71	107	107	240	240	360	360			1	Hydroxy Camptothecine	JTE-607 D-	20	0	33.6129	0	nM	7.40006	5.23263
67	99.3096	98.8559	99.7236	99.1263	99.8183	99.3459	100.182	99.4722	100.189	100.102			1	Hydroxy Camptothecine	JTE-607 D-	30	0	81.4361	0	nM	3.62997	2.56678
44	94.7966	94.8335	95.5147	96.1107	96.6854	95.6445	99.1768	97.7657	99.7683	98.467			1	Hydroxy Camptothecine	JTE-607 D-	44	0	94.815	0	nM	0.0260737	0.0184369
30	78.8694	84.0029	88.1791	88.1173	90.076	90.1433	96.4792	94.038	97.8225	95.3816			1	Hydroxy Camptothecine	JTE-607 D-	67	0	99.0827	0	nM	0.320834	0.226864
20	28.3803	38.8456	51.2106	57.4986	63.6553	54.0512	87.9268	83.8613	94.0464	89.7984			1	Hydroxy Camptothecine	JTE-607 D-	0	71	-3.0151	0	nM	4.42635	3.1299
13	-4.19859	2.44574	13.4158	5.80785	26.0243	15.7879	58.6231	56.5312	73.8253	71.8143			1	Hydroxy Camptothecine	JTE-607 D-	13	71	9.61184	9.97913	nM	5.37966	3.804
0	3.84778	0.105769	-6.145	0.114798	4.19924	15.8098	31.0189	34.8636	62.6908	73.7247			1	Hydroxy Camptothecine	JTE-607 D-	20	71	54.3546	20.6574	nM	4.44631	3.14402
Drug1:	Hydroxy Camptothecine												1	Hydroxy Camptothecine	JTE-607 D-	30	71	88.1482	6.68481	nM	0.0436682	0.0308781
Drug2:	JTE-607 D+												1	Hydroxy Camptothecine	JTE-607 D-	44	71	95.8127	0.993637	nM	0.421419	0.297988
ConcUnit:	nM												1	Hydroxy Camptothecine	JTE-607 D-	67	71	99.4249	0.340816	nM	0.422373	0.298663
	0	0	71	71	107	107	240	240	360	360			1	Hydroxy Camptothecine	JTE-607 D-	0	107	10.0045	0	nM	8.20989	5.80527
67	94.6365	96.7118	99.1868	98.6532	99.7294	99.069	100.352	99.7455	100.306	99.446			1	Hydroxy Camptothecine	JTE-607 D-	13	107	20.9061	10.8573	nM	7.23821	5.11819
44	59.8459	82.5199	85.434	91.4674	91.8675	91.1441	98.7949	97.1568	99.4683	98.585			1	Hydroxy Camptothecine	JTE-607 D-	20	107	58.8533	18.2813	nM	6.79114	4.80206
30	22.6842	60.2064	65.3322	72.5511	70.0259	76.5147	96.0168	93.0983	97.5607	95.1804			1	Hydroxy Camptothecine	JTE-607 D-	30	107	90.1097	6.72098	nM	0.0475898	0.0336511
20	-6.31785	3.44762	28.291	32.1582	46.6595	42.5116	87.8732	81.3645	93.8566	90.2223			1	Hydroxy Camptothecine	JTE-607 D-	44	107	96.165	0.808949	nM	0.735999	0.52043
13	-4.99383	-4.71742	28.1776	29.3329	49.4893	45.2052	85.5174	81.0508	92.1288	90.8008			1	Hydroxy Camptothecine	JTE-607 D-	67	107	99.5821	0.402604	nM	0.334083	0.236232
0	5.23712	1.51903	12.8994	13.9282	30.1588	34.9265	58.296	62.5862	88.697	91.1727			1	Hydroxy Camptothecine	JTE-607 D-	0	240	32.9413	0	nM	2.71864	1.92237
	rp1	rp2	rp1	rp2	rp1	rp2	rp1	rp2	rp1	rp2			1	Hydroxy Camptothecine	JTE-607 D-	13	240	57.5772	24.5358	nM	1.47921	1.04596
													1	Hydroxy Camptothecine	JTE-607 D-	20	240	85.8941	30.1086	nM	2.87479	2.03278
													1	Hydroxy Camptothecine	JTE-607 D-	30	240	95.2586	7.62556	nM	1.72616	1.22058
Data were analyzed by SynergyFinder 3.0.													1	Hydroxy Camptothecine	JTE-607 D-	44	240	98.4712	1.92622	nM	0.997796	0.705549
reference													1	Hydroxy Camptothecine	JTE-607 D-	67	240	99.8273	0.438147	nM	0.502184	0.355098
Nucleic Acids Research, Volume 50, Issue W1, 5 July 2022, Pages W739–W743, https://doi.org/10.1093/nar/gkac382													1	Hydroxy Camptothecine	JTE-607 D-	0	360	68.2077	0	nM	7.80212	5.51693
													1	Hydroxy Camptothecine	JTE-607 D-	13	360	72.8198	4.59335	nM	1.42197	1.00549
													1	Hydroxy Camptothecine	JTE-607 D-	20	360	91.9224	12.89	nM	3.00378	2.12399
													1	Hydroxy Camptothecine	JTE-607 D-	30	360	96.6021	2.46988	nM	1.72595	1.22043
													1	Hydroxy Camptothecine	JTE-607 D-	44	360	99.1177	0.756286	nM	0.920105	0.650613
													1	Hydroxy Camptothecine	JTE-607 D-	67	360	100.146	0.434361	nM	0.0616866	0.043619
													2	Hydroxy Camptothecine	JTE-607 D+	0	0	3.37807	0	nM	2.62908	1.85904
													2	Hydroxy Camptothecine	JTE-607 D+	13	0	-4.85563	0	nM	0.195452	0.138206
													2	Hydroxy Camptothecine	JTE-607 D+	20	0	-1.43511	0	nM	6.90523	4.88274
													2	Hydroxy Camptothecine	JTE-607 D+	30	0	41.4453	0	nM	26.5322	18.7611
													2	Hydroxy Camptothecine	JTE-607 D+	44	0	71.1829	0	nM	16.0329	11.337
													2	Hydroxy Camptothecine	JTE-607 D+	67	0	95.6741	0	nM	1.46746	1.03765
													2	Hydroxy Camptothecine	JTE-607 D+	0	71	13.4138	0	nM	0.727523	0.514437
													2	Hydroxy Camptothecine	JTE-607 D+	13	71	28.7552	15.9241	nM	0.816856	0.577604
													2	Hydroxy Camptothecine	JTE-607 D+	20	71	30.2246	17.4492	nM	2.73454	1.93361
													2	Hydroxy Camptothecine	JTE-607 D+	30	71	68.9416	22.3867	nM	5.10453	3.60944
													2	Hydroxy Camptothecine	JTE-607 D+	44	71	88.4507	14.895	nM	4.26625	3.0167
													2	Hydroxy Camptothecine	JTE-607 D+	67	71	98.92	2.91451	nM	0.377275	0.266774
													2	Hydroxy Camptothecine	JTE-607 D+	0	107	32.5427	0	nM	3.37128	2.38385
													2	Hydroxy Camptothecine	JTE-607 D+	13	107	47.3472	15.3668	nM	3.02929	2.14203
													2	Hydroxy Camptothecine	JTE-607 D+	20	107	44.5856	12.5003	nM	2.93298	2.07393
													2	Hydroxy Camptothecine	JTE-607 D+	30	107	73.2703	14.8119	nM	4.58826	3.24439
													2	Hydroxy Camptothecine	JTE-607 D+	44	107	91.5058	12.1271	nM	0.511471	0.361665
													2	Hydroxy Camptothecine	JTE-607 D+	67	107	99.3992	2.52039	nM	0.466989	0.330211
													2	Hydroxy Camptothecine	JTE-607 D+	0	240	60.4411	0	nM	3.03362	2.14509
													2	Hydroxy Camptothecine	JTE-607 D+	13	240	83.2841	23.7106	nM	3.15839	2.23332
													2	Hydroxy Camptothecine	JTE-607 D+	20	240	84.6188	25.096	nM	4.60234	3.25435
													2	Hydroxy Camptothecine	JTE-607 D+	30	240	94.5576	19.3074	nM	2.06371	1.45926
													2	Hydroxy Camptothecine	JTE-607 D+	44	240	97.9758	10.1811	nM	1.15834	0.819067
													2	Hydroxy Camptothecine	JTE-607 D+	67	240	100.049	1.8943	nM	0.428797	0.303205
													2	Hydroxy Camptothecine	JTE-607 D+	0	360	89.9348	0	nM	1.75056	1.23783
													2	Hydroxy Camptothecine	JTE-607 D+	13	360	91.4648	1.58811	nM	0.93907	0.664023
													2	Hydroxy Camptothecine	JTE-607 D+	20	360	92.0395	2.18457	nM	2.56979	1.81711
													2	Hydroxy Camptothecine	JTE-607 D+	30	360	96.3705	2.58251	nM	1.68314	1.19016
													2	Hydroxy Camptothecine	JTE-607 D+	44	360	99.0266	2.11466	nM	0.624549	0.441623
													2	Hydroxy Camptothecine	JTE-607 D+	67	360	99.8761	0.340496	nM	0.608224	0.430079

## Sheet: Suppl Fig 11 b
U937			Data were analyzed by SynergyFinder 3.0.
Drug1:	Hydroxy Camptothecine		reference									Drug1:	Topotecan HCl													Drug1:	Mitoxantrone 2HCl											Drug1:	Teniposide
Drug2:	JTE-607		Nucleic Acids Research, Volume 50, Issue W1, 5 July 2022, Pages W739–W743, https://doi.org/10.1093/nar/gkac382									Drug2:	JTE-607													Drug2:	JTE-607											Drug2:	JTE-607
ConcUnit:	nM											ConcUnit:	nM													ConcUnit:	nM											ConcUnit:	nM
	0	0	107	107	160	160	240	240	360	360			0	0	71	71	107	107	160	160	240	240	360	360			0	0	107	107	160	160	240	240	360	360			0	0	107	107	160	160	240	240	360	360
33	99.276	98.417	99.6908	99.637	99.8802	99.3671	99.9113	99.7563	99.8006	99.4581		33	96.6051	95.0152	98.1914	95.8234	98.1533	98.0475	99.0832	97.8618	99.8257	98.767	99.6763	98.9368		20	98.1258	96.0573	99.5209	98.8202	99.6675	98.5961	99.8354	98.8846	99.863	99.3449		50	97.3124	81.7183	99.0235	96.3778	98.9736	97.8152	99.705	98.5988	99.7667	99.2783
22	83.844	76.9454	96.0842	94.1838	97.3289	94.9413	98.6092	97.9061	98.8785	97.7167		22	45.5717	31.5916	68.2381	60.8933	78.8961	74.0277	84.3151	80.7039	93.787	92.0471	98.1598	97.0782		13	77.5976	78.5062	98.6617	98.4927	97.746	98.0168	99.1194	99.3273	99.3552	98.9004		33	72.8938	68.1888	94.7682	83.735	93.5163	94.1944	98.4346	95.94	99.1023	98.8015
15	45.852	29.2635	85.8585	77.3456	86.1411	76.2262	97.1125	94.0003	97.7218	95.9735		15	17.0711	12.2806	43.4345	32.3388	53.9694	46.0812	59.3927	59.4651	83.7378	78.7884	93.2073	93.3521		9	46.6066	38.5701	91.94	90.0997	89.4776	85.2371	96.9478	96.9127	97.8278	97.2198		22	34.3653	13.2175	78.2078	47.6155	74.0443	71.8091	93.7059	88.6206	96.8678	95.3604
10	14.3056	-0.365519	47.6917	24.6784	59.9824	43.8138	83.0571	80.0525	95.0788	88.8559		10	-9.57363	-16.7858	9.78754	13.5882	19.0432	13.7604	31.1362	23.7789	68.4667	63.0891	89.1462	87.7201		6	35.1479	28.9666	75.3563	71.4622	80.8949	73.4088	91.9838	92.1551	95.9764	95.2578		15	7.79252	18.4358	50.9381	40.8605	57.542	58.3384	84.5006	85.0858	95.6014	92.9528
7	1.04355	-14.8625	23.582	23.7033	37.45	28.3067	67.1566	63.509	84.4124	81.871		7	-17.8059	0.933468	18.6908	17.7317	14.0609	12.0223	28.0872	24.5649	55.8386	58.6527	81.4031	83.3045		4	12.3266	17.8095	43.7247	41.8087	55.7118	49.5924	86.4168	82.9557	92.3737	92.925		10	-5.97657	-9.86454	20.4048	19.3812	36.2217	29.5385	75.4739	74.0058	90.3948	87.2989
3	-9.58185	-16.5846	16.2303	13.4185	16.7368	23.806	51.6193	63.4648	77.0737	88.1317		3	-15.2937	-0.381823	-2.86935	14.5635	-1.87391	7.2832	11.9552	22.2171	39.8481	62.0725	70.5695	82.815		3	0.577848	16.6193	14.0395	30.1706	36.5907	35.4449	63.7173	69.4346	83.3391	88.6231		7	-16.1907	1.76573	8.61946	19.2959	20.6255	27.2448	63.3409	63.2122	79.7085	82.7746
PairIndex	Drug1	Drug2	Conc1	Conc2	Relative_inhibition	Synergy	concUnit	SD	SEM			PairIndex	Drug1	Drug2	Conc1	Conc2	Relative_inhibition	Synergy	concUnit	SD	SEM					PairIndex	Drug1	Drug2	Conc1	Conc2	Relative_inhibition	Synergy	concUnit	SD	SEM			PairIndex	Drug1	Drug2	Conc1	Conc2	Relative_inhibition	Synergy	concUnit	SD	SEM
1	Hydroxy Camptothecine	JTE-607	3	0	-13.0832	0	nM	4.95167	3.50136			1	Topotecan HCl	JTE-607	3	0	-7.83774	0	nM	10.5443	7.45592					1	Mitoxantrone 2HCl	JTE-607	3	0	8.5986	0	nM	11.3431	8.02075			1	Teniposide	JTE-607	7	0	-7.21251	0	nM	12.6971	8.97824
1	Hydroxy Camptothecine	JTE-607	7	0	-6.9095	0	nM	11.2473	7.95305			1	Topotecan HCl	JTE-607	7	0	-8.43621	0	nM	13.2507	9.36967					1	Mitoxantrone 2HCl	JTE-607	4	0	15.068	0	nM	3.87698	2.74144			1	Teniposide	JTE-607	10	0	-7.92055	0	nM	2.74921	1.94398
1	Hydroxy Camptothecine	JTE-607	10	0	6.97004	0	nM	10.374	7.33556			1	Topotecan HCl	JTE-607	10	0	-13.1797	0	nM	5.09974	3.60606					1	Mitoxantrone 2HCl	JTE-607	6	0	32.0573	0	nM	4.37087	3.09067			1	Teniposide	JTE-607	15	0	13.1141	0	nM	7.52591	5.32162
1	Hydroxy Camptothecine	JTE-607	15	0	37.5578	0	nM	11.7298	8.29425			1	Topotecan HCl	JTE-607	15	0	14.6758	0	nM	3.38738	2.39524					1	Mitoxantrone 2HCl	JTE-607	9	0	42.5884	0	nM	5.68267	4.01825			1	Teniposide	JTE-607	22	0	23.7914	0	nM	14.9537	10.5739
1	Hydroxy Camptothecine	JTE-607	22	0	80.3947	0	nM	4.87805	3.4493			1	Topotecan HCl	JTE-607	22	0	38.5817	0	nM	9.88539	6.99003					1	Mitoxantrone 2HCl	JTE-607	13	0	78.0519	0	nM	0.642463	0.45429			1	Teniposide	JTE-607	33	0	70.5413	0	nM	3.32694	2.3525
1	Hydroxy Camptothecine	JTE-607	33	0	98.8465	0	nM	0.607357	0.429466			1	Topotecan HCl	JTE-607	33	0	95.8102	0	nM	1.12423	0.794954					1	Mitoxantrone 2HCl	JTE-607	20	0	97.0916	0	nM	1.4627	1.03429			1	Teniposide	JTE-607	50	0	89.5154	0	nM	11.0267	7.79706
1	Hydroxy Camptothecine	JTE-607	3	107	14.8244	0	nM	1.98821	1.40588			1	Topotecan HCl	JTE-607	3	71	5.8471	0	nM	12.3269	8.71645					1	Mitoxantrone 2HCl	JTE-607	3	107	22.105	0	nM	11.4063	8.06551			1	Teniposide	JTE-607	7	107	13.9577	0	nM	7.54939	5.33822
1	Hydroxy Camptothecine	JTE-607	7	107	23.6427	9.18816	nM	0.0857933	0.0606651			1	Topotecan HCl	JTE-607	7	71	18.2112	11.8484	nM	0.678214	0.47957					1	Mitoxantrone 2HCl	JTE-607	4	107	42.7667	24.8074	nM	1.35485	0.958021			1	Teniposide	JTE-607	10	107	19.893	6.23093	nM	0.723824	0.511821
1	Hydroxy Camptothecine	JTE-607	10	107	36.1851	19.5341	nM	16.2729	11.5067			1	Topotecan HCl	JTE-607	10	71	11.6879	5.59714	nM	2.68749	1.90034					1	Mitoxantrone 2HCl	JTE-607	6	107	73.4092	44.3666	nM	2.75357	1.94707			1	Teniposide	JTE-607	15	107	45.8993	25.5958	nM	7.12595	5.03881
1	Hydroxy Camptothecine	JTE-607	15	107	81.602	38.5713	nM	6.0195	4.25643			1	Topotecan HCl	JTE-607	15	71	37.8866	14.2504	nM	7.84586	5.54786					1	Mitoxantrone 2HCl	JTE-607	9	107	91.0198	53.6854	nM	1.30133	0.920182			1	Teniposide	JTE-607	22	107	62.9116	33.3306	nM	21.632	15.2961
1	Hydroxy Camptothecine	JTE-607	22	107	95.134	13.0592	nM	1.34383	0.950233			1	Topotecan HCl	JTE-607	22	71	64.5657	19.1472	nM	5.19352	3.67237					1	Mitoxantrone 2HCl	JTE-607	13	107	98.5772	22.9371	nM	0.119446	0.0844609			1	Teniposide	JTE-607	33	107	89.2516	16.651	nM	7.8016	5.51657
1	Hydroxy Camptothecine	JTE-607	33	107	99.6639	0.716466	nM	0.0380269	0.0268891			1	Topotecan HCl	JTE-607	33	71	97.0074	0.75485	nM	1.67442	1.184					1	Mitoxantrone 2HCl	JTE-607	20	107	99.1705	2.26996	nM	0.49547	0.35035			1	Teniposide	JTE-607	50	107	97.7006	7.52834	nM	1.87079	1.32285
1	Hydroxy Camptothecine	JTE-607	3	160	20.2714	0	nM	4.99872	3.53463			1	Topotecan HCl	JTE-607	3	107	2.70464	0	nM	6.47506	4.57856					1	Mitoxantrone 2HCl	JTE-607	3	160	36.0178	0	nM	0.810229	0.572918			1	Teniposide	JTE-607	7	160	23.9351	0	nM	4.68059	3.30967
1	Hydroxy Camptothecine	JTE-607	7	160	32.8783	13.1358	nM	6.46529	4.57165			1	Topotecan HCl	JTE-607	7	107	13.0416	9.90576	nM	1.44155	1.01933					1	Mitoxantrone 2HCl	JTE-607	4	160	52.6521	19.9719	nM	4.32707	3.0597			1	Teniposide	JTE-607	10	160	32.8801	9.3905	nM	4.72574	3.34161
1	Hydroxy Camptothecine	JTE-607	10	160	51.8981	30.4049	nM	11.4329	8.0843			1	Topotecan HCl	JTE-607	10	107	16.4018	13.1258	nM	3.73548	2.64138					1	Mitoxantrone 2HCl	JTE-607	6	160	77.1518	35.2335	nM	5.29347	3.74305			1	Teniposide	JTE-607	15	160	57.9402	28.6824	nM	0.563133	0.398195
1	Hydroxy Camptothecine	JTE-607	15	160	81.1837	34.4429	nM	7.01092	4.95747			1	Topotecan HCl	JTE-607	15	107	50.0253	28.345	nM	5.57775	3.94406					1	Mitoxantrone 2HCl	JTE-607	9	160	87.3574	37.7735	nM	2.99849	2.12025			1	Teniposide	JTE-607	22	160	72.9267	35.4645	nM	1.58057	1.11763
1	Hydroxy Camptothecine	JTE-607	22	160	96.1351	12.9429	nM	1.6883	1.19381			1	Topotecan HCl	JTE-607	22	107	76.4619	32.3195	nM	3.44247	2.4342					1	Mitoxantrone 2HCl	JTE-607	13	160	97.8814	17.6998	nM	0.19155	0.135446			1	Teniposide	JTE-607	33	160	93.8554	18.2448	nM	0.479514	0.339068
1	Hydroxy Camptothecine	JTE-607	33	160	99.6237	0.606307	nM	0.362796	0.256535			1	Topotecan HCl	JTE-607	33	107	98.1004	1.92315	nM	0.0748135	0.0529011					1	Mitoxantrone 2HCl	JTE-607	20	160	99.1318	1.64018	nM	0.757618	0.535717			1	Teniposide	JTE-607	50	160	98.3944	7.10383	nM	0.81911	0.579198
1	Hydroxy Camptothecine	JTE-607	3	240	57.542	0	nM	8.37602	5.92274			1	Topotecan HCl	JTE-607	3	160	17.0861	0	nM	7.25623	5.13093					1	Mitoxantrone 2HCl	JTE-607	3	240	66.576	0	nM	4.04271	2.85863			1	Teniposide	JTE-607	7	240	63.2766	0	nM	0.0910708	0.0643968
1	Hydroxy Camptothecine	JTE-607	7	240	65.3328	8.1176	nM	2.57924	1.8238			1	Topotecan HCl	JTE-607	7	160	26.3261	8.85449	nM	2.4906	1.76112					1	Mitoxantrone 2HCl	JTE-607	4	240	84.6862	21.7441	nM	2.4474	1.73057			1	Teniposide	JTE-607	10	240	74.7399	12.0343	nM	1.03813	0.73407
1	Hydroxy Camptothecine	JTE-607	10	240	81.5548	23.663	nM	2.12457	1.5023			1	Topotecan HCl	JTE-607	10	160	27.4575	9.93876	nM	5.2024	3.67865					1	Mitoxantrone 2HCl	JTE-607	6	240	92.0695	23.2148	nM	0.121177	0.0856849			1	Teniposide	JTE-607	15	240	84.7932	19.2008	nM	0.413807	0.292606
1	Hydroxy Camptothecine	JTE-607	15	240	95.5564	24.1525	nM	2.20062	1.55607			1	Topotecan HCl	JTE-607	15	160	59.4289	26.0878	nM	0.0511803	0.0361899					1	Mitoxantrone 2HCl	JTE-607	9	240	96.9302	23.9767	nM	0.0247622	0.0175095			1	Teniposide	JTE-607	22	240	91.1632	21.5668	nM	3.59587	2.54266
1	Hydroxy Camptothecine	JTE-607	22	240	98.2576	7.22156	nM	0.497143	0.351533			1	Topotecan HCl	JTE-607	22	160	82.5095	30.0035	nM	2.55352	1.80561					1	Mitoxantrone 2HCl	JTE-607	13	240	99.2234	9.64266	nM	0.147068	0.103993			1	Teniposide	JTE-607	33	240	97.1873	8.96995	nM	1.76399	1.24733
1	Hydroxy Camptothecine	JTE-607	33	240	99.8338	0.358533	nM	0.109569	0.0774771			1	Topotecan HCl	JTE-607	33	160	98.4725	1.72636	nM	0.863667	0.610705					1	Mitoxantrone 2HCl	JTE-607	20	240	99.36	0.632914	nM	0.672343	0.475418			1	Teniposide	JTE-607	50	240	99.1519	3.35306	nM	0.78223	0.55312
1	Hydroxy Camptothecine	JTE-607	3	360	82.6027	0	nM	7.81923	5.52903			1	Topotecan HCl	JTE-607	3	240	50.9603	0	nM	15.7151	11.1122					1	Mitoxantrone 2HCl	JTE-607	3	360	85.9811	0	nM	3.73639	2.64202			1	Teniposide	JTE-607	7	360	81.2415	0	nM	2.16809	1.53307
1	Hydroxy Camptothecine	JTE-607	7	360	83.1417	0.561607	nM	1.79708	1.27073			1	Topotecan HCl	JTE-607	7	240	57.2456	6.02315	nM	1.98986	1.40704					1	Mitoxantrone 2HCl	JTE-607	4	360	92.6493	8.00622	nM	0.389873	0.275682			1	Teniposide	JTE-607	10	360	88.8469	7.98411	nM	2.18916	1.54797
1	Hydroxy Camptothecine	JTE-607	10	360	91.9673	9.20138	nM	4.40031	3.11149			1	Topotecan HCl	JTE-607	10	240	65.7779	14.1995	nM	3.80254	2.6888					1	Mitoxantrone 2HCl	JTE-607	6	360	95.6171	8.46821	nM	0.508115	0.359291			1	Teniposide	JTE-607	15	360	94.2771	11.9545	nM	1.87282	1.32428
1	Hydroxy Camptothecine	JTE-607	15	360	96.8476	8.50915	nM	1.2362	0.874124			1	Topotecan HCl	JTE-607	15	240	81.2631	20.4694	nM	3.49975	2.4747					1	Mitoxantrone 2HCl	JTE-607	9	360	97.5238	8.62929	nM	0.429914	0.303995			1	Teniposide	JTE-607	22	360	96.1141	11.6756	nM	1.0659	0.753708
1	Hydroxy Camptothecine	JTE-607	22	360	98.2976	1.92912	nM	0.821482	0.580875			1	Topotecan HCl	JTE-607	22	240	92.917	20.8715	nM	1.23028	0.869942					1	Mitoxantrone 2HCl	JTE-607	13	360	99.1278	3.38831	nM	0.321608	0.227411			1	Teniposide	JTE-607	33	360	98.9519	4.9899	nM	0.212699	0.150401
1	Hydroxy Camptothecine	JTE-607	33	360	99.6293	-0.168357	nM	0.242198	0.17126			1	Topotecan HCl	JTE-607	33	240	99.2964	1.21256	nM	0.748587	0.529331					1	Mitoxantrone 2HCl	JTE-607	20	360	99.6039	0.112231	nM	0.366315	0.259024			1	Teniposide	JTE-607	50	360	99.5225	1.66628	nM	0.345392	0.244229
												1	Topotecan HCl	JTE-607	3	360	76.6922	0	nM	8.65887	6.12275
												1	Topotecan HCl	JTE-607	7	360	82.3538	5.42543	nM	1.34446	0.950677
												1	Topotecan HCl	JTE-607	10	360	88.4331	11.2512	nM	1.0084	0.713048
												1	Topotecan HCl	JTE-607	15	360	93.2797	11.8227	nM	0.102361	0.0723798
												1	Topotecan HCl	JTE-607	22	360	97.619	10.8642	nM	0.764769	0.540773
												1	Topotecan HCl	JTE-607	33	360	99.3065	0.23225	nM	0.522867	0.369723
[truncated: 22 more columns]
