# Supplementary material for: Elevated pre-mRNA 3′ end processing activity in cancer cells renders vulnerability to inhibition of cleavage and polyadenylation
Source: Nat Commun. 2023 Aug 1;14:4480. doi: 10.1038/s41467-023-39793-8 (PMC10394034; doi:10.1038/s41467-023-39793-8)
Supplement: Supplementary file 4 — Source Data [file 41467_2023_39793_MOESM4_ESM.zip › Source Data Files/Suppl Fig10.xlsx]

## Sheet:  SFigs. 10abcde
replicates of U937/iFIP1-A1 and B12
single clones of A1 and B12 are biological replicates
suppl data
biological replicates of clone B12, data not show in main and suppl figures.
U937/iFIP1-B12	B9	B10	B11	B12	B13	B14	B15	B16
Dox: ug/ml	0	0	0	0	2	2	2	2
JTE-607: uM	0	0	0.4	0.4	0	0	0.4	0.4
percentage %	rp1	rp2	rp1	rp2	rp1	rp2	rp1	rp2
total	100	100	100	100	100	100	100	100
<2N	1.12	0.96	1.51	2.19	1	1.48	3.74	5.7
G1	44.6	43.8	20	20.6	36.7	37	21.1	21.7				sFig. 10 a
1st half S	19.5	19.3	33.4	32.2	22	23	39.2	37.2
2nd half S	19.9	19.8	29.9	30.9	25.4	25.3	24.3	23.6
S	39.4	39.1	63.3	63.1	47.4	48.3	63.5	60.8
G2	14.2	15.5	14.7	13.6	14.2	12.5	10.6	10.9
>4N	0.62	0.63	0.44	0.5	0.78	0.79	1.09	0.97
Total<=4N	99.32	99.36	99.51	99.49	99.3	99.28	98.94	99.1
<2N (<=4N) %	1.12767	0.966184	1.51744	2.20123	1.00705	1.49073	3.78007	5.75177
G1 (<=4N) %	44.9054	44.0821	20.0985	20.7056	36.9587	37.2683	21.3261	21.8971
S (<= 4N) %	39.6698	39.3519	63.6117	63.4235	47.7341	48.6503	64.1803	61.3522
G2/M (<=4N) %	14.2972	15.5998	14.7724	13.6697	14.3001	12.5907	10.7136	10.999
									sFig. 10 b
U937/iFIP1-B12	<2N		G0/G1		S		G2/M
percentage %	r1	r2	r1	r2	r1	r2	r1	r2
D-J-	1.12767	0.966184	44.9054	44.0821	39.6698	39.3519	14.2972	15.5998
D-J+	1.51744	2.20123	20.0985	20.7056	63.6117	63.4235	14.7724	13.6697
D+J-	1.00705	1.49073	36.9587	37.2683	47.7341	48.6503	14.3001	12.5907
D+J+	3.78007	5.75177	21.3261	21.8971	64.1803	61.3522	10.7136	10.999
graph made by Prism 9
Fig. 10e	shown the percentage of 1st or 2nd half of S phase compared to 2N to 4N in total ( <2N and >4N removed)
A1 24h		1st half S	2nd half S	1st/2nd	STDEV(1/2)	p-value (D-J+ vs. D+J+)
D-J-	r1	21.5228	21.5228	1	0.0571399
	r2	21.8814	20.2454	1.08081
D-J+	r1	36.9565	29.7101	1.2439	0.0271017
	r2	35.5967	29.5267	1.20557
D+J-	r1	21.5606	23.5113	0.917031	0.0268689
	r2	22.359	25.4359	0.879032
D+J+	r1	41.3068	25.0277	1.65044	0.0515172	0.0109965	two-tailed
	r2	40.0438	25.3829	1.57759
suppl Fig. 10e?	shown the percentage of 1st or 2nd half of S phase compared to 2N to 4N in total ( <2N and >4N removed)								sFig. 10 c
B12 24h		1st half S	2nd half S	1st/2nd	STDEV(1/2)	p-value (D-J+ vs. D+J+)
D-J-	r1	19.8574	20.2648	0.979899	0.00364303
	r2	19.6138	20.122	0.974747
D-J+	r1	34.0816	30.5102	1.11706	0.0530229
	r2	33.0935	31.7575	1.04207
D+J-	r1	22.3805	25.8393	0.866142	0.0303697
	r2	23.5174	25.8691	0.909091
D+J+	r1	41.1765	25.5252	1.61317	0.0260905	0.00651514	two-tailed
	r2	39.8287	25.2677	1.57627

## Sheet: Suppl.Fig. 10f
20230408	Dox-										Dox+
U937/iFIP1-A1	replicate 1		replicate 2		replicate 3		replicate 4		replicate 5		replicate 1		replicate 2		replicate 3		replicate 4		replicate 5
x10^5	rp1	rp2	rp1	rp2	rp1	rp2	rp1	rp2	rp1	rp2	rp1	rp2	rp1	rp2	rp1	rp2	rp1	rp2	rp1	rp2
0407 17:30	5.44	5.27	5.74	5.61	5.07	5.58	5.69	6.11	5.53	6.24	5.02	5.36	5.32	5.9	5.11	5.27	4.06	6.11	4.77	5.86
0408 14:30	9	10	10.4	10.8	9.12	9.71	11.7	8.91	10	10.6	10.3	9.29	10.1	10.2	7.99	9.17	10.9	10.8	9.04	9.25
0407 17:30	5.355		5.675		5.325		5.9		5.885		5.19		5.61		5.19		5.085		5.315
0408 14:30	9.5		10.6		9.415		10.305		10.3		9.795		10.15		8.58		10.85		9.145
21h
FC	1.77404		1.86784		1.76808		1.74661		1.75021		1.88728		1.80927		1.65318		2.13373		1.7206
log2FC	0.827041		0.901372		0.82218		0.804558		0.80753		0.916311		0.855407		0.725243		1.09338		0.782913
time interval : hours	21		21		21		21		21		21		21		21		21		21
doubling time	25.3917		23.2978		25.5419		26.1013		26.0052		22.918		24.5497		28.9558		19.2066		26.8229
	Dox-								Dox+
U937/iFIP1-B12	replicate 1		replicate 2		replicate 3		replicate 4		replicate 1		replicate 2		replicate 3		replicate 4
x10^5	rp1	rp2	rp1	rp2	rp1	rp2	rp1	rp2	rp1	rp2	rp1	rp2	rp1	rp2	rp1	rp2
0407 17:30	4.35	4.27	4.35	4.39	4.06	4.52	4.48	4.19	4.02	4.1	3.62	4.94	4.48	3.52	4.46	4.9
0408 14:30	8.16	7.58	7.07	8.29	8.62	6.91	8.96	8.04	7.87	7.32	7.22	7.41	7.49	7.74	7.2	8.54
21h
0407 17:30	4.31		4.37		4.29		4.335		4.06		4.28		4		4.68
0408 14:30	7.87		7.68		7.765		8.5		7.595		7.315		7.615		7.87
FC	1.82599		1.75744		1.81002		1.96078		1.87069		1.70911		1.90375		1.68162
log2FC	0.868676		0.813473		0.856008		0.971431		0.90357		0.773247		0.928844		0.749855
time interval: hours	21		21		21		21		21		21		21		21
doubling time	24.1747		25.8152		24.5325		21.6176		23.2411		27.1582		22.6087		28.0054
	U937/iFIP1-A1							U937/iFIP1-B12
	Dox-	Dox+						Dox-	Dox+
	Dox-	Dox+					rp1	24.1747	23.2411
rp1	25.3917	22.918					rp2	25.8152	27.1582
rp2	23.2978	24.5497					rp3	24.5325	22.6087
rp3	25.5419	28.9558					rp4	21.6176	28.0054
rp4	26.1013	26.8229					avr	24.035	25.2534
rp5	26.0052	19.2065787*					STDEV	1.7588	2.72306
avr	25.2676	25.8116					p value	0.480673
STDEV	1.14125	2.63781
p value	0.686999
