# Supplementary material for: Elevated pre-mRNA 3′ end processing activity in cancer cells renders vulnerability to inhibition of cleavage and polyadenylation
Source: Nat Commun. 2023 Aug 1;14:4480. doi: 10.1038/s41467-023-39793-8 (PMC10394034; doi:10.1038/s41467-023-39793-8)
Supplement: Supplementary file 4 — Source Data [file 41467_2023_39793_MOESM4_ESM.zip › Source Data Files/Fig6.xlsx]

## Sheet: Fig. 6a
bin	REDu1	sd	se	sampleName
bin1	0.0408607	0.683501	0.0325477	HeLa_1
bin2	0.170407	0.7153	0.0340619	HeLa_1
bin3	0.231323	0.791456	0.0376884	HeLa_1
bin4	0.4874	0.759745	0.0361783	HeLa_1
bin5	0.650313	0.860673	0.0409844	HeLa_1
bin1	0.10091	0.877161	0.0417696	HeLa_10
bin2	0.309343	0.970687	0.0462232	HeLa_10
bin3	0.485697	0.953272	0.0453939	HeLa_10
bin4	0.830479	1.01133	0.0481586	HeLa_10
bin5	1.13439	1.11722	0.0532007	HeLa_10
bin1	0.120188	1.01407	0.0482889	HepG2_1
bin2	0.367427	0.966247	0.0460118	HepG2_1
bin3	0.731495	1.0769	0.051281	HepG2_1
bin4	1.06766	1.0987	0.0523191	HepG2_1
bin5	1.32718	1.18342	0.0563536	HepG2_1
bin1	0.191081	1.20778	0.0575135	HepG2_10
bin2	0.410115	1.29393	0.0616157	HepG2_10
bin3	0.86794	1.27673	0.0607968	HepG2_10
bin4	1.20638	1.34268	0.0639371	HepG2_10
bin5	1.66101	1.35572	0.064558	HepG2_10

## Sheet: Fig. 6b
gene_symbol	RE_dPAS	RE_pPAS	REDu	pval.fisher	regu	pval.fisher.adj	regu.adj
AAGAB	-1.99532	-1.39571	-0.599616	0.171029	NO	0.284281	NO
AARS1	0.657514	0.893547	-0.236032	0.0851525	NO	0.164413	NO
AARS2	-0.171096	-0.228023	0.0569271	1	NO	1	NO
ABCA1	3.57933	4.03184	-0.452512	0.76927	NO	0.870112	NO
ABCB10	-0.0429913	-2.47595	2.43296	0.00133258	lengthened	0.00504458	lengthened
ABCB7	-1.18049	-0.967339	-0.213156	0.740198	NO	0.848095	NO
ABCB8	-0.102492	0.0159024	-0.118395	1	NO	1	NO
ABCC3	1.77717	2.27894	-0.501769	0.366434	NO	0.512682	NO
ABCD3	-0.396724	-0.140016	-0.256708	0.478119	NO	0.625205	NO
ABCE1	-0.872252	-1.89099	1.01874	0.00834709	lengthened	0.0239411	lengthened
ABCF2	-2.53081	-1.88423	-0.646582	0.0410593	shortened	0.0913603	NO
ABCF3	-0.512477	-0.682402	0.169925	0.744919	NO	0.850915	NO
ABHD11	-1.57904	-1.13892	-0.440128	0.453558	NO	0.598991	NO
ABHD13	-0.253558	-0.306026	0.0524674	1	NO	1	NO
ABHD15	0.503291	0.976908	-0.473618	0.34625	NO	0.489389	NO
ABHD17A	1.38203	0.293436	1.08859	0.0188853	lengthened	0.0476609	lengthened
ABHD18	0.109012	1.10901	-1	0.273276	NO	0.409943	NO
ABHD2	1.41189	1.19647	0.215419	0.519949	NO	0.663357	NO
ABI1	0.693974	-1.12231	1.81629	0.00602485	lengthened	0.0181585	lengthened
ABL2	-1.76546	-0.723878	-1.04158	0.00828368	shortened	0.023825	shortened
ABRAXAS1	0.693974	0.109012	0.584963	0.576342	NO	0.713724	NO
ACAD11	1.59014	0.693974	0.896164	0.325758	NO	0.468074	NO
ACAD9	-1.59331	-0.289152	-1.30416	5.91962e-07	shortened	4.69768e-06	shortened
ACADSB	4.50265	5.3758	-0.873149	0.456762	NO	0.602285	NO
ACAP3	-0.331561	0.109012	-0.440573	0.387178	NO	0.533895	NO
ACAT2	1.769	1.27858	0.490415	0.000736512	lengthened	0.00303012	lengthened
ACBD3	-0.442528	-1.38849	0.94596	0.0140272	lengthened	0.0372767	lengthened
ACER3	-1.90429	-2.96499	1.0607	0.0158842	lengthened	0.0412299	lengthened
ACO1	-1.78009	-0.599032	-1.18105	1.22894e-07	shortened	1.0926e-06	shortened
ACOT9	-0.857821	-0.8868	0.0289791	1	NO	1	NO
ACOX1	1.09729	0.975387	0.121901	0.581616	NO	0.717942	NO
ACOX3	0.413866	0.771977	-0.35811	0.791192	NO	0.886791	NO
ACP1	0.826339	1.09418	-0.267842	0.0546177	NO	0.11481	NO
ACSL3	0.845034	1.16589	-0.320857	0.00222181	shortened	0.00790167	shortened
ACSL5	3.31972	5.70892	-2.3892	0.00137334	shortened	0.00517059	shortened
ACTN1	0.00251882	0.199152	-0.196633	0.0147927	NO	0.038863	NO
ACTN4	-2.05459	-0.569422	-1.48517	8.98453e-78	shortened	3.88581e-75	shortened
ACTR2	-0.999095	-1.80725	0.808154	1.56618e-13	lengthened	3.32454e-12	lengthened
ACTR3	-1.48554	-1.65073	0.165188	0.392976	NO	0.539563	NO
ACTR3B	-1.07031	-0.703361	-0.366951	0.298518	NO	0.438401	NO
ACTR8	0.447814	-0.0151676	0.462981	0.367434	NO	0.513666	NO
ACVR2A	1.54197	2.61997	-1.078	0.300213	NO	0.43977	NO
ACVR2B	0.723722	1.03501	-0.31129	0.683989	NO	0.802782	NO
ADAM10	0.97295	0.00382957	0.969121	0.0139662	lengthened	0.0372001	lengthened
ADAM17	-0.193376	0.880937	-1.07431	1.20932e-05	shortened	7.62158e-05	shortened
ADAM22	0.809452	-0.131996	0.941448	0.366733	NO	0.512892	NO
ADAM9	-1.02223	-0.770694	-0.251539	0.834827	NO	0.914952	NO
ADAT1	-0.179114	-0.318409	0.139296	0.739803	NO	0.848095	NO
ADAT2	-0.784073	0.252376	-1.03645	0.0856708	NO	0.165321	NO
ADCY9	-0.921362	0.159638	-1.081	0.0645921	NO	0.131464	NO
ADD3	0.294291	-0.322704	0.616995	0.103775	NO	0.193842	NO
ADH5	-0.231328	1.56483	-1.79616	3.00759e-12	shortened	5.56485e-11	shortened
ADI1	1.0159	1.75036	-0.734454	0.000600578	shortened	0.00251879	shortened
ADK	-1.08363	-0.444924	-0.638709	0.00756585	shortened	0.0220352	shortened
ADNP	-0.859624	0.379101	-1.23872	3.53511e-08	shortened	3.43581e-07	shortened
ADO	0.477163	0.16346	0.313703	0.39219	NO	0.538696	NO
ADORA2B	-0.168522	-0.334595	0.166073	0.867225	NO	0.93886	NO
ADSS2	-1.64657	-1.59553	-0.0510372	0.910617	NO	0.973952	NO
AEBP2	-0.121872	-1.47595	1.35408	0.05508	NO	0.115641	NO
AFAP1	-2.01128	-4.06091	2.04963	0.00783433	lengthened	0.0227025	lengthened
AFF4	-0.0836333	-0.753485	0.669851	0.119823	NO	0.217403	NO
AFG1L	0.916367	0.693974	0.222392	1	NO	1	NO
AFG3L2	-0.564545	-0.378538	-0.186006	0.216126	NO	0.341615	NO
AFTPH	-0.306026	0.56546	-0.871485	0.000931997	shortened	0.00370231	shortened
AGA	-0.131996	0.213808	-0.345804	0.562965	NO	0.702184	NO
AGAP1	1.65921	1.12977	0.529439	0.200524	NO	0.323004	NO
AGFG1	0.709404	2.11401	-1.40461	0.000562093	shortened	0.00237756	shortened
AGFG2	2.99747	1.69397	1.30349	0.0131308	lengthened	0.0352257	lengthened
AGGF1	-0.388488	-1.01298	0.624491	0.201387	NO	0.32378	NO
AGL	-0.804948	-1.60148	0.796533	0.0660707	NO	0.133687	NO
AGMAT	2.85235	2.62112	0.231231	0.514552	NO	0.657683	NO
AGO1	-0.192158	0.359973	-0.552131	0.113785	NO	0.208636	NO
AGO2	-0.656523	-0.729137	0.0726144	0.832988	NO	0.913515	NO
AGO4	0.693974	1.62208	-0.928107	0.145921	NO	0.252822	NO
AGPAT3	0.952286	3.35939	-2.4071	3.14044e-06	shortened	2.19958e-05	shortened
AHCYL1	-1.0951	-0.646485	-0.448618	4.56246e-08	shortened	4.34879e-07	shortened
AHDC1	-1.59726	-2.11338	0.516124	0.741139	NO	0.848838	NO
AHI1	-1.69834	-2.21292	0.514573	0.624365	NO	0.754474	NO
AHR	-3.47595	-0.140966	-3.33498	2.36968e-05	shortened	0.000138456	shortened
AIF1L	1.38714	1.79414	-0.407003	0.12948	NO	0.230927	NO
AIFM2	0.162879	1.12647	-0.963592	4.83315e-06	shortened	3.27896e-05	shortened
AIMP1	-2.54634	0.218929	-2.76527	7.67913e-22	shortened	3.90732e-20	shortened
AJUBA	1.61681	1.3137	0.303104	0.217439	NO	0.343377	NO
AK1	-2.20619	-1.34376	-0.862434	0.00313164	shortened	0.0104288	shortened
AK3	1.62485	1.79084	-0.165986	0.355253	NO	0.499259	NO
AKAP1	0.914925	0.678675	0.23625	0.234901	NO	0.364994	NO
AKAP11	-1.24463	0.261015	-1.50564	0.0521281	NO	0.110584	NO
AKAP12	1.74322	1.81712	-0.0739047	0.805594	NO	0.896115	NO
AKAP8	-0.14603	-0.5519	0.40587	0.119078	NO	0.216505	NO
AKIP1	-1.07772	-1.41036	0.332643	0.113976	NO	0.208875	NO
AKIRIN1	0.236862	-0.407414	0.644276	1.858e-05	lengthened	0.000111803	lengthened
AKIRIN2	-0.0311659	0.526738	-0.557904	0.193861	NO	0.314615	NO
AKR7A2	0.490441	0.780562	-0.290121	0.334728	NO	0.477197	NO
ALAD	0.758825	2.61681	-1.85798	0.00183126	shortened	0.00666261	shortened
ALDH16A1	0.866442	1.32325	-0.456804	0.0828048	NO	0.160777	NO
ALDH1B1	0.651599	0.438196	0.213404	0.253923	NO	0.386777	NO
ALDH3A2	0.974082	1.41911	-0.445032	0.19379	NO	0.314615	NO
ALDH5A1	3.24182	2.46449	0.777331	0.038267	lengthened	0.0858093	NO
ALDH6A1	1.99437	3.19647	-1.20211	0.114627	NO	0.209846	NO
ALDH9A1	-0.890988	-2.3403	1.44931	2.68672e-11	lengthened	4.38494e-10	lengthened
ALG1	-0.0634554	0.153134	-0.21659	0.422309	NO	0.567894	NO
ALG14	-1.59143	0.205227	-1.79666	0.01334	shortened	0.0356697	shortened
ALG3	-0.935382	-0.043365	-0.892017	2.82354e-06	shortened	1.9897e-05	shortened
ALKBH1	-2.62795	-0.730524	-1.89743	0.103934	NO	0.193862	NO
ALKBH4	-1.5057	-0.906095	-0.599603	0.144043	NO	0.250447	NO
ALMS1	-1.34555	0.0758449	-1.4214	0.00191239	shortened	0.0069214	shortened
AMACR	-2.47595	-0.516593	-1.95936	0.0611016	NO	0.126216	NO
AMD1	0.161541	-0.267756	0.429297	0.000377435	lengthened	0.00166572	lengthened
AMMECR1	-2.09516	-2.04407	-0.0510952	0.859376	NO	0.933385	NO
AMMECR1L	0.181162	-0.0242547	0.205416	0.719266	NO	0.833813	NO
AMOTL2	-2.64231	-1.6888	-0.95351	0.0124802	shortened	0.033762	shortened
ANAPC11	0.527155	-0.737909	1.26506	2.07817e-08	lengthened	2.12108e-07	lengthened
ANAPC16	-0.259633	1.44483	-1.70447	2.72003e-12	shortened	5.11485e-11	shortened
ANAPC7	-0.758885	-0.378926	-0.379958	0.16645	NO	0.278759	NO
ANGEL2	-1.43051	-1.78407	0.353565	0.597964	NO	0.732633	NO
ANKEF1	0.693974	-0.475951	1.16993	0.236235	NO	0.366534	NO
ANKFY1	0.00591831	-1.13541	1.14133	0.000105042	lengthened	0.00053291	lengthened
ANKH	-2.13561	-1.42321	-0.712401	0.044772	shortened	0.0978593	NO
ANKHD1	0.585826	-0.392535	0.97836	0.0025339	lengthened	0.00874108	lengthened
ANKIB1	-0.632676	-0.506559	-0.126118	0.738486	NO	0.848046	NO
ANKLE2	-2.16279	-0.832095	-1.3307	3.46591e-08	shortened	3.38759e-07	shortened
ANKRD13C	-1.55395	-1.54306	-0.0108883	1	NO	1	NO
ANKRD17	-0.0274902	-1.03538	1.00789	0.00346339	lengthened	0.0113479	lengthened
ANKRD39	0.0601022	0.261821	-0.201718	0.533674	NO	0.674648	NO
ANKRD40	-0.0569981	0.293436	-0.350435	0.172296	NO	0.285233	NO
ANKRD49	-0.205097	-1.89099	1.68589	0.00713879	lengthened	0.0209679	lengthened
ANKRD50	-1.18049	-2.06091	0.880418	0.163636	NO	0.274813	NO
ANKRD52	-0.79972	-0.147328	-0.652392	0.0380949	shortened	0.0855958	NO
ANKRD9	-1.45042	0.965817	-2.41623	4.40064e-13	shortened	9.00959e-12	shortened
ANP32A	-1.23256	-1.76225	0.529691	0.000744348	lengthened	0.00305509	lengthened
ANP32B	-0.623253	-0.666515	0.0432627	0.545126	NO	0.686616	NO
ANP32E	-0.928659	-0.841406	-0.0872524	0.624512	NO	0.754474	NO
ANXA4	3.90991	4.04312	-0.133212	1	NO	1	NO
ANXA7	-1.27688	-0.340791	-0.936088	0.00174162	shortened	0.0063756	shortened
AP1G1	0.218636	1.37312	-1.15448	1.45779e-07	shortened	1.27695e-06	shortened
AP1S2	-1.44738	-0.496129	-0.951253	0.0648253	NO	0.131861	NO
AP1S3	0.334274	0.307205	0.0270693	0.903056	NO	0.967959	NO
AP2A2	0.50494	1.14378	-0.638837	0.155111	NO	0.264898	NO
AP3M1	-1.80853	-0.265384	-1.54314	0.0250351	shortened	0.0602442	NO
AP3S1	-1.18975	0.662404	-1.85215	7.22266e-17	shortened	2.40292e-15	shortened
AP4M1	-1.15402	0.603776	-1.7578	0.00902788	shortened	0.0256668	shortened
AP4S1	1.15341	0.234543	0.918863	0.218339	NO	0.344483	NO
AP5B1	-1.47595	-0.412225	-1.06373	0.333721	NO	0.476273	NO
AP5M1	0.0265496	-0.272859	0.299408	0.822965	NO	0.908384	NO
APBB2	1.29122	-0.601482	1.8927	0.0037887	lengthened	0.0122716	lengthened
APEX2	0.487523	-0.874114	1.36164	0.0872083	NO	0.168101	NO
APOBEC3C	0.379613	0.693974	-0.314361	0.113426	NO	0.208326	NO
APOL2	1.07864	0.156009	0.922629	0.0724852	NO	0.144469	NO
APOL6	0.553797	0.537855	0.0159415	1	NO	1	NO
APOOL	-0.814367	-0.4809	-0.333467	0.26463	NO	0.399311	NO
APP	-0.595532	-2.09696	1.50143	7.68157e-20	lengthened	3.49714e-18	lengthened
APPBP2	1.62146	0.0850329	1.53643	0.000171666	lengthened	0.000822666	lengthened
APPL1	-0.0998536	-0.56906	0.469206	0.149218	NO	0.257633	NO
APTX	-0.906529	-1.04299	0.136462	0.541795	NO	0.68267	NO
AQR	-0.56906	0.153406	-0.722466	0.0679979	NO	0.136866	NO
ARCN1	-0.890988	-0.788738	-0.10225	0.708284	NO	0.824583	NO
ARF1	-0.569439	-0.930564	0.361124	2.86787e-05	lengthened	0.000165683	lengthened
ARF3	-1.52722	-2.44407	0.916842	1.70075e-08	lengthened	1.78081e-07	lengthened
ARF4	0.60197	0.897001	-0.295031	0.0956876	NO	0.181314	NO
ARF6	0.134547	-0.330273	0.46482	0.172307	NO	0.285233	NO
ARFGAP3	-0.212916	-0.210448	-0.00246826	1	NO	1	NO
ARFGEF1	-1.23203	0.524049	-1.75607	0.165322	NO	0.277004	NO
ARFGEF2	0.264806	0.87953	-0.614723	0.225094	NO	0.353691	NO
ARFIP1	-0.146827	-2.47595	2.32912	0.00152294	lengthened	0.0056599	lengthened
ARFIP2	-2.30603	-0.824493	-1.48153	0.137295	NO	0.241873	NO
ARFRP1	0.8922	-1.40556	2.29776	3.43019e-14	lengthened	7.96541e-13	lengthened
ARHGAP11A	-0.770429	-0.958892	0.188463	0.452533	NO	0.598305	NO
ARHGAP18	1.68126	3.6738	-1.99253	1.43426e-05	shortened	8.89342e-05	shortened
ARHGAP32	1.04582	0.845977	0.199841	0.739233	NO	0.848095	NO
ARHGAP35	-0.418683	0.712353	-1.13104	3.47766e-06	shortened	2.43085e-05	shortened
ARHGAP39	0.916367	-0.0836333	1	0.432745	NO	0.578554	NO
ARHGAP5	0.269476	1.68594	-1.41646	0.00890066	shortened	0.0253259	shortened
ARHGEF28	4.47825	2.54197	1.93627	0.111978	NO	0.206197	NO
ARHGEF40	1.05654	1.8816	-0.825057	0.123483	NO	0.222527	NO
ARID1A	-0.0311659	-0.161488	0.130322	0.796799	NO	0.890479	NO
ARID1B	0.772486	-0.038362	0.810848	5.37358e-06	lengthened	3.61723e-05	lengthened
ARID2	-1.94988	-1.19911	-0.750771	0.0119307	shortened	0.0326325	shortened
ARID3A	4.8588	5.24193	-0.383126	0.513419	NO	0.657207	NO
ARIH1	0.291215	-1.67121	1.96242	2.61874e-09	lengthened	3.00028e-08	lengthened
ARIH2	-1.25575	-0.476576	-0.779177	0.00123195	shortened	0.00472043	shortened
ARL1	1.30944	-0.382841	1.69228	1.91582e-10	lengthened	2.7056e-09	lengthened
ARL14EP	-3.16017	-2.24463	-0.91555	0.0209274	shortened	0.0519433	NO
ARL2BP	0.318935	0.109012	0.209923	0.656809	NO	0.78164	NO
ARL3	-3.94988	-1.57204	-2.37784	0.00334732	shortened	0.0109988	shortened
ARL4A	-0.61088	-1.16108	0.550197	0.400105	NO	0.546531	NO
ARL4D	1.45297	1.2814	0.171565	0.871112	NO	0.942184	NO
ARL5A	-0.189329	0.984061	-1.17339	1.93093e-07	shortened	1.67444e-06	shortened
ARL6IP5	-1.72171	-2.70336	0.981654	0.000776039	lengthened	0.00317012	lengthened
ARL8B	0.023956	-0.603186	0.627142	0.0227022	lengthened	0.0557089	NO
ARMC1	-0.601482	-0.407078	-0.194404	0.292766	NO	0.432154	NO
ARMC10	-4.8191	-1.51072	-3.30838	1.23828e-10	shortened	1.80779e-09	shortened
ARMC8	-1.30603	-0.238911	-1.06711	0.270491	NO	0.406912	NO
ARMCX3	-0.56906	0.273131	-0.842191	0.00514669	shortened	0.0158854	shortened
ARNT	0.0310093	-2.26603	2.29704	7.65142e-10	lengthened	9.55737e-09	lengthened
ARPC1B	-1.58613	-2.09503	0.508899	0.0284822	lengthened	0.0669032	NO
ARPC2	-0.536579	0.265912	-0.802491	2.40867e-19	shortened	1.01634e-17	shortened
ARPC5L	-1.2906	-1.86827	0.577672	0.0632759	NO	0.129484	NO
ARPIN	-1.6686	-3.21292	1.54432	0.14992	NO	0.25774	NO
ARPIN-AP3S2	0.729598	1.31319	-0.583588	0.0811139	NO	0.158178	NO
ARPP19	-0.0315185	0.56539	-0.596909	0.010396	shortened	0.0289704	shortened
ARRB1	1.26101	2.40447	-1.14345	0.117275	NO	0.213789	NO
ARSG	0.845977	1.1794	-0.333424	0.778289	NO	0.876873	NO
ASAP1	-0.445188	-1.80198	1.35679	5.48236e-06	lengthened	3.68329e-05	lengthened
ASB1	1.15964	1.91637	-0.756729	0.0421411	shortened	0.0932873	NO
ASB3	-0.180495	1.06321	-1.2437	0.0651936	NO	0.132327	NO
ASB6	-2.38575	-1.73487	-0.650884	0.287435	NO	0.426835	NO
ASB8	-1.35811	-1.14592	-0.212197	0.482312	NO	0.629261	NO
ASCC1	-1.08363	-1.46961	0.385976	0.306299	NO	0.446229	NO
ASF1A	1.20212	-0.631602	1.83372	7.58897e-05	lengthened	0.000399056	lengthened
ASL	-0.0390868	1.16955	-1.20864	0.00254213	shortened	0.00876072	shortened
ASPH	-0.510281	-1.22979	0.719509	0.000179205	lengthened	0.000853247	lengthened
ASPM	-1.46749	-0.877313	-0.590176	0.0652075	NO	0.132327	NO
ASXL1	1.46602	0.970035	0.495987	0.107132	NO	0.198862	NO
ASXL2	0.0265496	0.939087	-0.912537	0.273103	NO	0.409943	NO
ATAD1	-2.17639	-0.331117	-1.84527	5.3647e-08	shortened	5.04398e-07	shortened
ATAD2	-0.123965	-0.306026	0.18206	0.565873	NO	0.704522	NO
ATF1	-1.4683	-2.62795	1.15966	0.0302538	lengthened	0.0704428	NO
ATF6	-0.877568	-1.23494	0.357375	0.30331	NO	0.442882	NO
ATF7	-1.03783	-2.60523	1.5674	0.00122875	lengthened	0.00471862	lengthened
ATG10	-1.13892	0.0524283	-1.19134	0.0467901	shortened	0.101501	NO
ATG12	-1.81382	-0.145172	-1.66865	8.92818e-07	shortened	6.84956e-06	shortened
ATG13	-0.178428	1.69027	-1.8687	2.13326e-15	shortened	5.67775e-14	shortened
ATG2B	-1.15402	-2.59143	1.43741	0.0494846	lengthened	0.106214	NO
ATG3	-1.63497	-1.04853	-0.586445	0.179889	NO	0.296106	NO
ATG4B	2.12451	1.86343	0.261078	0.251756	NO	0.384241	NO
ATG4C	-2.11338	-2.97845	0.86507	0.333827	NO	0.476273	NO
ATM	0.478246	0.816831	-0.338585	0.54596	NO	0.686667	NO
ATMIN	-0.332498	0.740183	-1.07268	0.000118608	shortened	0.000593041	shortened
ATP11A	1.05387	1.76722	-0.713353	0.201162	NO	0.32378	NO
ATP11B	-1.44353	0.109012	-1.55254	0.0339747	shortened	0.0780043	NO
ATP11C	-1.31675	0.234543	-1.55129	0.00818414	shortened	0.0235976	shortened
ATP1B1	1.78727	0.978458	0.808808	1.75924e-15	lengthened	4.75545e-14	lengthened
ATP1B3	-1.23191	-0.812455	-0.419459	0.000959404	shortened	0.00379376	shortened
ATP2B1	-1.16543	-1.45042	0.284988	0.260741	NO	0.394901	NO
ATP2C1	-1.19584	-0.475951	-0.719892	0.303961	NO	0.443383	NO
ATP5MJ	-0.845456	0.0574376	-0.902893	2.62359e-19	shortened	1.08067e-17	shortened
ATP5PF	-0.205385	0.149895	-0.35528	0.000104788	shortened	0.000532401	shortened
ATP6AP2	-0.490521	-1.41367	0.923146	9.48746e-05	lengthened	0.000487765	lengthened
ATP6V0A2	-4.4998	0.398518	-4.89832	2.6307e-14	shortened	6.2344e-13	shortened
ATP6V1A	-0.673183	-0.791453	0.118269	0.775571	NO	0.874666	NO
ATP6V1C1	1.12169	-0.276013	1.3977	1.8693e-08	lengthened	1.93646e-07	lengthened
ATP6V1D	-0.731208	-0.539516	-0.191692	0.67668	NO	0.79716	NO
ATP7A	-3.06091	-4.15402	1.09311	0.210636	NO	0.335389	NO
ATP8B2	-0.462654	1.36535	-1.82801	4.14587e-07	shortened	3.39922e-06	shortened
ATP9B	1.77198	1.24652	0.525461	0.715334	NO	0.830834	NO
ATPAF1	0.0632081	-0.328627	0.391835	0.201429	NO	0.32378	NO
ATPAF2	0.246515	-0.51753	0.764045	0.422117	NO	0.567856	NO
ATPSCKMT	-4.15402	-1.89099	-2.26303	1.79178e-05	shortened	0.000108384	shortened
ATR	-2.83852	-0.791453	-2.04707	8.53476e-06	shortened	5.4889e-05	shortened
ATRX	-0.387664	-0.370156	-0.0175081	1	NO	1	NO
ATXN1L	-0.306026	0.413866	-0.719892	0.237871	NO	0.368412	NO
ATXN3	-0.291526	-0.622792	0.331266	0.432198	NO	0.578415	NO
AUH	0.863899	0.79351	0.0703893	1	NO	1	NO
AURKA	-0.0890333	-0.00646541	-0.0825678	0.444079	NO	0.59118	NO
AVEN	-1.26538	1.22449	-2.48987	0.01053	shortened	0.0292405	shortened
AVL9	0.983481	0.236767	0.746714	0.157197	NO	0.26701	NO
AZI2	-0.849168	0.146487	-0.995655	0.0297245	shortened	0.069491	NO
AZIN1	-0.951109	-1.31322	0.362112	0.0725898	NO	0.144511	NO
B3GALT6	-1.76344	-0.977288	-0.78615	0.000680019	shortened	0.00281107	shortened
B3GLCT	0.845977	-2.17639	3.02237	0.00298277	lengthened	0.0100198	lengthened
B4GALNT1	-1.66272	-1.33069	-0.332031	0.400904	NO	0.547191	NO
B4GALT4	-0.306026	0.693974	-1	0.29875	NO	0.438555	NO
B4GALT5	-0.224412	-2.34165	2.11724	9.51156e-13	lengthened	1.85932e-11	lengthened
B4GALT7	-0.284525	-0.324885	0.0403601	0.872755	NO	0.943077	NO
BACE1	-2.70861	-1.92846	-0.780149	0.0439883	shortened	0.0965732	NO
BAG2	-1.96994	-0.967857	-1.00208	3.34782e-05	shortened	0.000190518	shortened
BAIAP2L1	0.532511	-0.267958	0.800469	0.000425689	lengthened	0.00184111	lengthened
BAMBI	-1.89099	0.234543	-2.12553	0.00485836	shortened	0.0151577	shortened
BANP	0.655205	-0.459272	1.11448	0.00123131	lengthened	0.00472043	lengthened
BARD1	-0.64998	-0.243741	-0.406239	0.431921	NO	0.578347	NO
BASP1	-8.9878	-9.1044	0.116592	0.85257	NO	0.9291	NO
BAZ2A	0.45048	0.404468	0.0460124	0.876296	NO	0.94556	NO
BAZ2B	-1.21292	0.582943	-1.79586	0.124166	NO	0.223525	NO
BBIP1	-0.346668	-0.740963	0.394295	0.442747	NO	0.590329	NO
BBS4	-1.79788	0.524049	-2.32193	0.0044572	shortened	0.0140968	shortened
BBX	-1.47811	-1.22489	-0.253217	0.194456	NO	0.315432	NO
BCAS2	-0.68077	-2.00647	1.32569	6.6855e-05	lengthened	0.000354783	lengthened
BCAT1	-0.249123	0.518888	-0.768011	0.000193882	shortened	0.000913937	shortened
BCL2L2-PABPN1	0.175381	1.02758	-0.852204	2.35958e-11	shortened	3.92508e-10	shortened
BCL6	3.08375	2.97691	0.106837	0.802262	NO	0.893986	NO
BCL9L	-2.12676	-1.00448	-1.12228	7.02561e-15	shortened	1.76149e-13	shortened
BCLAF3	-0.668596	0.261015	-0.929611	0.488047	NO	0.634351	NO
BCORL1	-0.784073	-0.823874	0.039801	1	NO	1	NO
BDH1	2.24652	1.11555	1.13096	0.114553	NO	0.209821	NO
BDH2	-1.62795	-0.97345	-0.654503	0.718724	NO	0.833653	NO
BET1L	0.535277	1.15341	-0.618129	0.171993	NO	0.285143	NO
BFAR	-0.588804	1.27894	-1.86774	1.30883e-08	shortened	1.38913e-07	shortened
BICD2	-0.639449	-2.45734	1.81789	2.68851e-08	lengthened	2.6705e-07	lengthened
BICRAL	2.13455	0.109012	2.02554	0.00113327	lengthened	0.00440081	lengthened
BID	-1.13094	-0.260938	-0.870001	0.000691151	shortened	0.00285368	shortened
BIRC5	-0.0269659	-0.238307	0.211341	0.150371	NO	0.258206	NO
BIVM	-0.441017	1.09652	-1.53754	2.00217e-06	shortened	1.45842e-05	shortened
BLM	-3.30127	-1.12915	-2.17212	3.71145e-06	shortened	2.58383e-05	shortened
BLOC1S5	0.35002	1.49674	-1.14672	0.0161052	shortened	0.0416783	shortened
BLOC1S6	-0.771148	-0.0667155	-0.704433	0.00485006	shortened	0.0151455	shortened
BLVRA	0.109012	0.941765	-0.832753	0.254562	NO	0.387329	NO
BMI1	0.198017	-1.75291	1.95093	2.92588e-12	lengthened	5.44277e-11	lengthened
BMPR1A	1.1843	-0.92341	2.10771	3.74326e-05	lengthened	0.000210596	lengthened
BMPR2	-0.847919	-2.60371	1.75579	0.000136867	lengthened	0.000678455	lengthened
BNIP2	-0.506324	-0.106717	-0.399607	0.165315	NO	0.277004	NO
BNIP3	2.55419	3.58204	-1.02785	0.00784805	shortened	0.0227232	shortened
BNIP3L	1.87455	2.44139	-0.566848	0.124589	NO	0.223896	NO
BORA	-0.738985	-1.78911	1.05012	0.065371	NO	0.132581	NO
BORCS7	0.737043	1.69834	-0.961296	0.0252219	shortened	0.0604765	NO
BORCS8	-0.723168	-2.13763	1.41446	3.40823e-09	lengthened	3.81633e-08	lengthened
BPNT1	-1.47595	-0.534844	-0.941106	0.0822587	NO	0.159806	NO
BRAP	0.746442	0.109012	0.63743	0.269364	NO	0.405746	NO
BRAT1	-1.59143	-1.22219	-0.369234	0.222952	NO	0.350699	NO
BRCA1	-0.477764	-0.313353	-0.164412	0.345203	NO	0.488308	NO
BRCA2	0.948547	3.55196	-2.60341	0.000589863	shortened	0.00247986	shortened
BRCC3	-0.958102	-0.579044	-0.379058	0.484333	NO	0.631422	NO
BRD3	0.461932	1.27092	-0.808989	2.35415e-07	shortened	2.0112e-06	shortened
BRD4	0.622273	0.35541	0.266863	0.0317653	lengthened	0.0736649	NO
BRD7	0.866442	1.21707	-0.35063	0.443792	NO	0.591039	NO
BRF2	-1.32162	-0.575486	-0.746136	0.133725	NO	0.236911	NO
BRI3BP	-0.213965	0.127548	-0.341513	0.119303	NO	0.2168	NO
BRIX1	-5.37927	-2.58247	-2.7968	1.10642e-10	shortened	1.62902e-09	shortened
BRK1	0.579039	-0.952389	1.53143	1.90153e-13	lengthened	4.01176e-12	lengthened
BRMS1L	0.957009	0.693974	0.263034	1	NO	1	NO
BRPF1	-1.38197	-0.890988	-0.490986	0.143509	NO	0.249643	NO
BRWD1	-0.890988	1.32402	-2.21501	0.00204551	shortened	0.00732658	shortened
BRWD3	-0.475951	0.908099	-1.38405	0.0154684	shortened	0.0403928	shortened
BSDC1	-0.193551	-0.613454	0.419903	0.3277	NO	0.469843	NO
BSG	0.252848	0.391047	-0.1382	0.606634	NO	0.739589	NO
BTAF1	-0.503965	1.44781	-1.95178	0.000375125	shortened	0.00165764	shortened
BTBD1	-4.66358	0.553797	-5.21737	9.87618e-13	shortened	1.91975e-11	shortened
BTBD7	0.109012	0.0967335	0.0122783	1	NO	1	NO
BTF3L4	-1.56559	-1.22868	-0.336904	0.314509	NO	0.455314	NO
BTG1	-1.16919	-1.55854	0.389342	0.00971316	lengthened	0.0273454	lengthened
BTRC	-0.367426	0.66261	-1.03004	0.00744539	shortened	0.021721	shortened
BUB1	0.0379923	-0.265384	0.303376	0.407637	NO	0.552983	NO
BUD23	-3.16803	-1.48819	-1.67984	2.11883e-27	shortened	1.46623e-25	shortened
BYSL	-0.49506	-0.930955	0.435895	0.214188	NO	0.339327	NO
BZW1	-1.17942	-1.14815	-0.0312733	0.931204	NO	0.989851	NO
BZW2	-1.96047	-1.76979	-0.190687	0.182738	NO	0.299656	NO
C10orf88	0.897508	0.659209	0.238299	0.819598	NO	0.906137	NO
C11orf24	-0.0213848	-0.0174365	-0.0039483	1	NO	1	NO
C11orf58	-1.24647	-0.597941	-0.648528	0.0316549	shortened	0.0734581	NO
C12orf29	-2.89099	-2.84208	-0.0489096	1	NO	1	NO
C12orf4	-1.42704	-0.306026	-1.12102	0.24186	NO	0.373921	NO
C12orf43	-1.37642	-0.906756	-0.46966	0.169854	NO	0.282817	NO
C12orf73	-0.41892	-0.0466391	-0.372281	0.449352	NO	0.595464	NO
C12orf75	-3.31274	-4.02027	0.707532	0.297904	NO	0.437836	NO
C14orf119	1.32714	1.84855	-0.521412	0.00884552	shortened	0.0252105	shortened
C14orf93	0.653332	0.11835	0.534983	0.391081	NO	0.538028	NO
C15orf39	0.639527	1.27894	-0.63941	0.0890811	NO	0.171044	NO
C16orf72	0.530838	-0.241895	0.772734	0.0414434	lengthened	0.0919782	NO
C16orf87	-0.0284917	-0.632676	0.604184	0.413352	NO	0.559545	NO
C17orf58	1.02196	1.20212	-0.180166	0.767095	NO	0.868504	NO
C17orf75	1.87455	-1.82387	3.69842	4.40438e-10	lengthened	5.79436e-09	lengthened
C18orf21	-0.115694	0.568443	-0.684138	0.575121	NO	0.712722	NO
C18orf25	-0.772344	0.0418976	-0.814241	0.120711	NO	0.21867	NO
C18orf54	-1.15402	-0.0836333	-1.07039	0.314114	NO	0.455314	NO
C19orf25	2.02328	1.54408	0.479203	0.125035	NO	0.224429	NO
C1GALT1	2.47466	1.0159	1.45876	0.00684474	lengthened	0.0201727	lengthened
C1GALT1C1	-0.306026	-2.30603	2	0.00555442	lengthened	0.0169773	lengthened
C1R	0.246515	0.819505	-0.57299	0.52544	NO	0.667318	NO
C1RL	0.761089	2.44688	-1.68579	0.0497426	shortened	0.106437	NO
C1orf50	-0.635731	-0.717657	0.0819255	0.876016	NO	0.94556	NO
C1orf52	0.170788	-0.779957	0.950745	0.0377631	lengthened	0.08501	NO
C1orf74	-4.94988	-2.93052	-2.01937	0.0607188	NO	0.125575	NO
C21orf91	-1.10121	-0.405561	-0.695645	0.368452	NO	0.514673	NO
C22orf39	1.22812	-1.30108	2.5292	1.17963e-17	lengthened	4.29635e-16	lengthened
C2orf49	-0.154023	-1.82387	1.66985	0.0445668	lengthened	0.0975899	NO
C2orf68	1.07425	0.946361	0.127885	0.784037	NO	0.880503	NO
C2orf69	0.373659	0.926738	-0.553079	0.0118664	shortened	0.0325374	shortened
C2orf74	-1.50317	-1.40556	-0.0976108	0.850899	NO	0.928833	NO
C3orf38	0.568443	-2.15402	2.72247	0.000407892	lengthened	0.00177917	lengthened
C3orf62	-0.253558	0.331404	-0.584963	0.592351	NO	0.728334	NO
C4orf3	3.3791	1.5979	1.7812	2.88357e-07	lengthened	2.43346e-06	lengthened
C5orf51	-2.83852	-1.87261	-0.965911	0.168305	NO	0.280779	NO
C6orf120	1.45951	1.99353	-0.534026	0.484814	NO	0.63181	NO
C6orf62	-0.620395	0.0601022	-0.680497	0.00080908	shortened	0.00327712	shortened
C6orf89	0.0350112	-0.697347	0.732358	0.00161826	lengthened	0.00597564	lengthened
C8orf33	-2.36358	-1.67673	-0.686844	0.000332085	shortened	0.00149222	shortened
C9orf40	-0.0353781	-0.779957	0.744579	0.124294	NO	0.223639	NO
C9orf78	-1.84892	-1.82228	-0.0266487	0.93558	NO	0.993892	NO
CAAP1	-0.0242547	-0.124661	0.100406	0.807854	NO	0.896752	NO
CABLES1	1.23528	1.04665	0.18863	0.583018	NO	0.719372	NO
CABLES2	3.09607	-0.746598	3.84267	1.80064e-08	lengthened	1.87093e-07	lengthened
CACUL1	-0.34569	0.0747961	-0.420486	0.000142732	shortened	0.000700502	shortened
CACYBP	-1.23406	-1.62501	0.390944	0.0119975	lengthened	0.0327634	lengthened
CADM1	-1.78581	-1.75943	-0.0263775	1	NO	1	NO
CALCOCO2	-0.246083	-0.0358047	-0.210278	0.410795	NO	0.556301	NO
CALM3	0.28684	1.92251	-1.63567	3.19151e-79	shortened	1.57752e-76	shortened
CALML4	-2.21292	-0.322145	-1.89077	0.0445924	shortened	0.0975899	NO
CALU	-1.2467	-0.734106	-0.512598	2.1548e-06	shortened	1.55975e-05	shortened
CAMK2D	-0.0284917	0.444615	-0.473107	0.492683	NO	0.638458	NO
CAMK2G	-1.1711	-2.67526	1.50416	0.0150353	lengthened	0.039351	lengthened
CAMK2N1	5.07069	5.26811	-0.197412	0.747733	NO	0.853283	NO
CAMKK2	0.278937	0.41644	-0.137504	0.724048	NO	0.837411	NO
CAMSAP1	-0.890988	-0.760285	-0.130704	0.794818	NO	0.889349	NO
CAND1	0.391047	-0.971908	1.36296	1.59881e-08	lengthened	1.68142e-07	lengthened
CANX	-0.302697	-0.160791	-0.141906	0.0188068	NO	0.0475322	NO
CAP1	-1.04346	-0.445956	-0.597499	4.22867e-09	shortened	4.70457e-08	shortened
CAPN5	-1.89099	0.38912	-2.28011	0.106679	NO	0.198127	NO
CAPN7	-0.810818	0.224489	-1.03531	0.00257772	shortened	0.0088569	shortened
CAPRIN1	-2.14621	-0.51114	-1.63507	1.0709e-22	shortened	5.88145e-21	shortened
CAPZA1	-1.81913	-0.838521	-0.980612	4.80458e-10	shortened	6.27315e-09	shortened
CAPZA2	-0.854462	-0.700885	-0.153577	0.677567	NO	0.797409	NO
CAPZB	-0.944855	-1.57688	0.632025	0.000141315	lengthened	0.000695521	lengthened
CARHSP1	1.74888	2.22395	-0.475065	0.00940002	shortened	0.0265719	shortened
CARM1	-0.0702279	0.514138	-0.584366	6.55587e-08	shortened	6.01679e-07	shortened
CASD1	0.676052	1.79351	-1.11746	0.102236	NO	0.19152	NO
CASK	-0.627954	0.293436	-0.92139	0.20462	NO	0.327922	NO
CASP2	-0.52062	0.0504596	-0.571079	0.00939914	shortened	0.0265719	shortened
CASP6	-1.33845	0.0467275	-1.38517	2.86832e-05	shortened	0.000165683	shortened
CASP9	1.27894	-0.97345	2.25239	0.00682421	lengthened	0.0201294	lengthened
CAVIN1	-1.5333	-1.70973	0.176427	0.0105854	NO	0.0293641	NO
CBFB	-0.660888	0.0146844	-0.675572	0.00195595	shortened	0.00704224	shortened
CBLB	-0.492439	-0.775511	0.283072	0.807022	NO	0.896115	NO
CBLL1	-1.3435	-1.80853	0.465026	0.65071	NO	0.776097	NO
CBR4	-0.230475	-0.167198	-0.0632767	0.890147	NO	0.956791	NO
CBX3	-0.688232	-1.05741	0.369173	0.00108295	lengthened	0.00422912	lengthened
CBX4	0.447181	0.257534	0.189646	0.138141	NO	0.24287	NO
CBX5	-1.58356	-2.55901	0.975447	1.13927e-06	lengthened	8.6067e-06	lengthened
CBX6	-2.22181	-2.56246	0.340647	0.0334507	lengthened	0.0771595	NO
CBX8	2.19647	-3.26445	5.46092	3.23073e-10	lengthened	4.41831e-09	lengthened
CC2D1B	-1.30603	-3.41455	2.10852	0.0805625	NO	0.157662	NO
CCAR1	-0.0797498	-0.393869	0.314119	0.176843	NO	0.291786	NO
CCAR2	-1.5946	0.261015	-1.85561	0.00508376	shortened	0.0157756	shortened
CCDC115	0.293436	0.198649	0.0947874	1	NO	1	NO
CCDC125	1.14649	-0.102492	1.24898	0.0245075	lengthened	0.0593395	NO
CCDC127	-1.77234	-1.74161	-0.0307331	1	NO	1	NO
CCDC142	0.0295773	0.281746	-0.252169	0.419115	NO	0.564475	NO
CCDC174	-0.0836333	0.767223	-0.850857	0.186235	NO	0.304668	NO
CCDC25	-1.30603	-1.05101	-0.255011	0.333942	NO	0.476273	NO
CCDC43	-1.18708	-2.11338	0.926304	0.00108735	lengthened	0.00423289	lengthened
CCDC47	-0.261879	-0.91821	0.656331	0.000435811	lengthened	0.00187784	lengthened
CCDC59	-1.5367	-1.34237	-0.194337	0.580149	NO	0.716386	NO
CCDC6	-1.33069	-0.0912868	-1.2394	0.00269089	shortened	0.00917287	shortened
CCDC66	-1.44738	-0.238911	-1.20847	0.167476	NO	0.279936	NO
CCDC82	0.408572	1.50133	-1.09276	0.102675	NO	0.192134	NO
CCDC90B	-0.633337	-0.316752	-0.316585	0.206173	NO	0.329801	NO
CCDC92	0.368398	0.809452	-0.441053	0.663463	NO	0.786886	NO
CCNA2	-0.394092	-0.566716	0.172625	0.234131	NO	0.36425	NO
CCNB1	-0.18229	-0.586285	0.403994	0.0289576	lengthened	0.0678817	NO
CCND1	-0.0982737	-1.48322	1.38494	2.89127e-15	lengthened	7.57863e-14	lengthened
CCNG2	0.916367	0.215927	0.70044	0.705226	NO	0.821576	NO
CCNK	-0.334595	-0.436422	0.101827	0.758488	NO	0.861861	NO
CCNL2	0.868004	0.539803	0.3282	0.103868	NO	0.193842	NO
CCNT1	-1.48855	-1.35333	-0.135219	0.685978	NO	0.804298	NO
CCNT2	-0.0330072	-0.113381	0.0803734	1	NO	1	NO
CCNY	-0.0744343	-0.721063	0.646629	0.0157695	lengthened	0.0409886	lengthened
CCNYL1	-1.21994	1.0159	-2.23584	6.69059e-11	shortened	1.01533e-09	shortened
CCP110	0.109012	0.667502	-0.55849	0.167093	NO	0.27943	NO
CCPG1	-0.591428	-1.49506	0.903632	0.182683	NO	0.299656	NO
CCSER2	-1.23203	-1.10672	-0.125308	1	NO	1	NO
CCT4	-1.43186	-0.948704	-0.483154	3.64134e-05	shortened	0.000205531	shortened
CCT5	-1.89413	-2.24534	0.35121	5.46133e-07	lengthened	4.37412e-06	lengthened
CCT6A	-1.33562	-1.17928	-0.156347	0.00943003	NO	0.0266133	NO
CD109	-2.31322	-2.69834	0.385122	0.677125	NO	0.79716	NO
CD164	0.0932445	-0.0222327	0.115477	0.668529	NO	0.791077	NO
CD2AP	-1.10941	0.447491	-1.5569	8.17875e-10	shortened	1.01066e-08	shortened
CD2BP2	0.381817	0.44436	-0.0625436	0.783056	NO	0.879952	NO
CD55	-5.5492	-4.12103	-1.42817	2.50168e-06	shortened	1.78839e-05	shortened
CD59	-1.36022	-0.928659	-0.431564	0.000829048	shortened	0.00333936	shortened
CD63	-0.206603	-1.45993	1.25333	1.09964e-28	lengthened	8.27123e-27	lengthened
CD68	1.64506	1.80945	-0.164387	1	NO	1	NO
CDAN1	1.03501	0.487523	0.547488	0.612894	NO	0.744648	NO
CDC14B	1.81596	0.845977	0.969987	0.119938	NO	0.217498	NO
CDC27	-0.315612	-1.04942	0.733806	0.00267662	lengthened	0.00914226	lengthened
CDC37L1	-0.0926221	0.693974	-0.786596	0.234042	NO	0.36425	NO
CDC42	-0.354551	-0.880341	0.52579	9.0496e-05	lengthened	0.000468737	lengthened
CDC42EP2	1.63257	-0.109628	1.7422	0.0348842	lengthened	0.079617	NO
CDC42SE1	-2.67219	-3.66038	0.988184	0.00460654	lengthened	0.0145161	lengthened
CDC73	-1.50004	-1.26183	-0.23821	0.447732	NO	0.593796	NO
CDCA2	0.142179	-0.63319	0.775369	0.0226296	lengthened	0.0556097	NO
CDCA7	-1.21292	0.199398	-1.41231	0.000108071	shortened	0.00054508	shortened
CDCA8	-1.07943	-1.27126	0.191827	0.50484	NO	0.647903	NO
CDH2	-2.70362	-2.7039	0.000284583	1	NO	1	NO
CDIP1	0.987171	1.68702	-0.699851	0.0055967	shortened	0.0170697	shortened
CDK1	-1.24592	-0.524206	-0.721711	3.43822e-05	shortened	0.00019502	shortened
CDK12	-0.431876	-0.570219	0.138344	0.391647	NO	0.538273	NO
CDK16	-1.25253	0.797624	-2.05015	8.68192e-45	shortened	1.25164e-42	shortened
CDK6	-1.44646	-0.656643	-0.789816	2.60591e-09	shortened	2.9955e-08	shortened
CDK9	0.916367	1.70805	-0.791683	0.0551714	NO	0.115693	NO
CDKN2A	-7.20084	-8.00454	0.803694	0.261354	NO	0.395403	NO
CDKN2AIP	-0.547034	-0.232025	-0.315009	0.607161	NO	0.73971	NO
CDON	-1.21292	0.109012	-1.32193	0.267303	NO	0.402992	NO
CDS1	1.25585	1.16791	0.0879477	1	NO	1	NO
CDS2	1.91637	2.32106	-0.404696	0.747432	NO	0.853222	NO
CDT1	0.323494	0.747654	-0.42416	0.00787804	shortened	0.022772	shortened
CEBPB	0.06024	-0.284652	0.344892	0.0675164	NO	0.136075	NO
CEBPD	0.803947	0.0049034	0.799044	0.00236784	lengthened	0.00830904	lengthened
CEBPG	-0.824899	0.759427	-1.58433	6.74796e-07	shortened	5.28234e-06	shortened
CEBPZ	-0.661506	-0.905785	0.244279	0.415814	NO	0.561121	NO
CELSR2	1.59444	1.69397	-0.0995357	1	NO	1	NO
CENPA	0.124953	0.990367	-0.865414	0.069689	NO	0.139944	NO
CENPBD1P	1.08629	1.87121	-0.784923	0.108972	NO	0.201685	NO
CENPC	-2.35042	-0.601482	-1.74894	0.0755996	NO	0.149814	NO
CENPE	-0.890988	-1.58287	0.691878	0.248581	NO	0.380873	NO
CENPH	-1.31197	0.568443	-1.88042	0.000169534	shortened	0.000815838	shortened
CENPI	-1.24713	-1.45769	0.210556	0.657165	NO	0.78164	NO
CENPL	-1.89099	-2.12545	0.234465	1	NO	1	NO
CENPM	1.96699	-0.968294	2.93529	7.19073e-06	lengthened	4.7032e-05	lengthened
CENPO	0.731571	1.7264	-0.994825	0.0062085	shortened	0.0186309	shortened
CENPS	-1.70543	-0.651801	-1.05363	0.0157794	shortened	0.0409886	shortened
CEP120	-0.0429913	0.0418976	-0.0848889	0.895006	NO	0.960521	NO
CEP135	-0.253558	-0.0926221	-0.160936	1	NO	1	NO
CEP162	0.109012	-0.306026	0.415037	0.739704	NO	0.848095	NO
CEP350	-0.715138	-0.0754128	-0.639726	0.168927	NO	0.28168	NO
CEP41	-1.39349	-0.867141	-0.526347	0.192595	NO	0.313147	NO
CEP43	1.24652	1.07425	0.172269	0.852104	NO	0.9291	NO
CEP57	-0.34165	-1.03117	0.689516	0.0523622	NO	0.110877	NO
CEP57L1	-1.69834	-2.12803	0.429684	0.72439	NO	0.837417	NO
CEP68	-1.55395	1.20855	-2.7625	1.84194e-05	shortened	0.00011103	shortened
CEP78	-1.16401	-0.67572	-0.488286	0.350492	NO	0.494376	NO
CEPT1	-1.77851	0.0350112	-1.81352	0.0113215	shortened	0.031114	shortened
CERS2	-1.26129	-3.47828	2.21699	1.49781e-40	lengthened	1.72748e-38	lengthened
CERS6	-1.27926	0.036862	-1.31612	0.000265248	shortened	0.00122859	shortened
CES2	1.39379	2.14174	-0.747951	0.000107179	shortened	0.000542163	shortened
CETN3	-0.0544869	0.50494	-0.559427	0.390826	NO	0.537891	NO
CFAP298	0.103452	0.160151	-0.0566984	0.870023	NO	0.941301	NO
CFAP410	2.10901	2.63257	-0.523562	0.404632	NO	0.550974	NO
CFD	-1.64842	-2.23203	0.583607	0.146823	NO	0.254107	NO
CFL1	-1.60068	-0.678511	-0.922169	1.32432e-34	shortened	1.30919e-32	shortened
CFL2	0.095206	-0.0258435	0.12105	0.545443	NO	0.686667	NO
CGGBP1	0.0288415	0.933925	-0.905084	0.0253207	shortened	0.0606078	NO
CGRRF1	0.109012	-0.233876	0.342888	0.79759	NO	0.890788	NO
CHAC2	-1.50397	-1.89099	0.387023	0.569798	NO	0.707392	NO
CHAF1A	-0.738985	-0.353554	-0.385431	0.146883	NO	0.254107	NO
CHAF1B	0.109012	-0.212916	0.321928	0.604125	NO	0.738612	NO
CHCHD1	-0.663578	-0.701097	0.0375189	0.91305	NO	0.97565	NO
CHCHD4	-1.1524	-0.890988	-0.261414	0.447153	NO	0.593687	NO
CHCHD7	-1.8953	-1.91824	0.022937	0.901696	NO	0.966802	NO
CHD1	-1.18837	-1.22541	0.0370331	1	NO	1	NO
CHD2	1.30695	1.7305	-0.423549	0.551558	NO	0.69245	NO
CHD3	-4.10764	-2.68863	-1.41902	2.49088e-06	shortened	1.78435e-05	shortened
CHD4	-0.067866	-1.94544	1.87757	1.22479e-28	lengthened	9.01653e-27	lengthened
CHD6	1.29122	1.78708	-0.495869	0.501183	NO	0.645124	NO
CHD7	-0.2359	0.0386225	-0.274522	0.40877	NO	0.554211	NO
CHD8	1.04665	0.856246	0.1904	0.60456	NO	0.738622	NO
CHDH	2.97843	3.8015	-0.823075	0.152646	NO	0.261463	NO
CHKA	0.524049	2.19252	-1.66847	7.84202e-17	shortened	2.55976e-15	shortened
CHMP1A	1.23199	0.711048	0.520945	0.156208	NO	0.265984	NO
CHMP1B	1.10901	-0.562934	1.67195	0.000399249	lengthened	0.00174827	lengthened
CHMP2B	-0.749632	0.142959	-0.892591	0.0502013	NO	0.107353	NO
CHMP4B	0.112014	-0.563557	0.675571	1.27945e-09	lengthened	1.51606e-08	lengthened
CHMP5	-0.990524	-0.812986	-0.177538	0.828905	NO	0.912154	NO
CHMP7	0.43094	-0.351623	0.782562	0.7035	NO	0.820367	NO
CHN1	-2.11338	-1.76546	-0.347923	1	NO	1	NO
CHORDC1	-5.69834	-1.66151	-4.03684	4.30162e-16	shortened	1.25072e-14	shortened
CHPF2	-0.228023	-0.623796	0.395773	0.577849	NO	0.714566	NO
CHST12	-0.827563	-0.200944	-0.626619	0.0180531	shortened	0.0459631	shortened
CHST7	0.499471	-1.55395	2.05342	0.000630578	lengthened	0.00262867	lengthened
CHSY1	0.52099	-0.0222327	0.543222	0.216497	NO	0.342045	NO
CHTOP	-0.332257	-0.326098	-0.00615894	1	NO	1	NO
CHURC1	-1.15727	1.11261	-2.26988	8.61881e-19	shortened	3.42771e-17	shortened
CIAO1	0.463295	0.404234	0.0590609	0.83062	NO	0.912578	NO
CIAPIN1	-0.259231	-0.260095	0.000863708	1	NO	1	NO
CIBAR1	-3.5099	-1.89099	-1.61891	0.0409471	shortened	0.0911693	NO
CIP2A	-0.627954	-2.56906	1.94111	0.0253291	lengthened	0.0606078	NO
CISD1	-1.54493	-1.04056	-0.504364	0.0248176	shortened	0.0598807	NO
CISD2	-0.897591	-0.728259	-0.169332	0.446968	NO	0.59367	NO
CIT	0.813556	-1.55395	2.36751	0.000137403	lengthened	0.000680137	lengthened
CKAP2	-0.261632	-0.183169	-0.0784626	0.819714	NO	0.906137	NO
CKAP2L	-1.57688	-0.367426	-1.20945	0.0631663	NO	0.129484	NO
CKAP4	0.169994	0.780708	-0.610715	2.6883e-08	shortened	2.6705e-07	shortened
CLASP1	0.568443	2.0419	-1.47345	0.00279774	shortened	0.00950903	shortened
CLASP2	-0.66217	-2.1711	1.50893	0.000179527	lengthened	0.000853247	lengthened
CLCC1	2.15632	-0.306026	2.46234	1.92783e-08	lengthened	1.98521e-07	lengthened
CLCN2	-1.89099	-0.738985	-1.152	0.314121	NO	0.455314	NO
CLCN3	-0.0266433	-1.48855	1.46191	6.52857e-07	lengthened	5.13383e-06	lengthened
CLCN7	-1.10398	1.06733	-2.17131	8.09148e-10	shortened	1.00346e-08	shortened
CLEC16A	0.228751	0.0758449	0.152906	0.755392	NO	0.85919	NO
CLGN	-1.96899	0.234543	-2.20353	0.0054721	shortened	0.0167999	shortened
CLHC1	1.0159	0.183012	0.83289	0.210542	NO	0.335389	NO
CLIC4	-1.20702	0.0472608	-1.25428	5.48369e-05	shortened	0.000296926	shortened
CLINT1	-1.98375	-2.19717	0.213428	0.331531	NO	0.474007	NO
CLK3	0.339309	0.027328	0.311981	0.443656	NO	0.591039	NO
CLK4	0.724671	0.653332	0.0713388	1	NO	1	NO
CLN5	-1.66151	-0.924155	-0.737351	0.201474	NO	0.32378	NO
CLN8	1.80945	0.930042	0.87941	0.191475	NO	0.31162	NO
CLOCK	-0.840362	-0.661506	-0.178856	0.85493	NO	0.931085	NO
CLP1	-0.890988	-1.11338	0.222392	0.829375	NO	0.912154	NO
CLPB	-1.31322	-1.27565	-0.0375692	1	NO	1	NO
CLPTM1L	-3.37806	-2.83282	-0.545237	0.00155836	shortened	0.00577292	shortened
CLPX	-0.979797	-0.200092	-0.779705	0.0211709	shortened	0.0524722	NO
CLSTN1	0.0308527	0.751307	-0.720455	0.00125173	shortened	0.0047698	shortened
CLTC	-0.58014	-0.427041	-0.153098	0.156156	NO	0.265984	NO
CLUAP1	-1.26022	-0.971159	-0.289063	0.595232	NO	0.730579	NO
CMPK1	-1.40998	-3.64101	2.23103	6.64283e-13	lengthened	1.32857e-11	lengthened
CMTM3	2.79707	2.77021	0.0268579	1	NO	1	NO
CMTM4	1.10079	-0.388488	1.48928	0.0165109	lengthened	0.0426212	lengthened
CMTR2	-0.512477	-0.0165191	-0.495957	0.773803	NO	0.87319	NO
CNBP	-0.0868741	-0.242194	0.15532	0.209304	NO	0.33419	NO
CNKSR3	-0.405561	0.0589711	-0.464532	0.752429	NO	0.856343	NO
CNN3	0.160359	2.06801	-1.90766	8.30759e-11	shortened	1.24434e-09	shortened
CNNM3	1.53048	0.538825	0.991651	0.00121544	lengthened	0.00467268	lengthened
CNOT1	0.0848993	0.965699	-0.880799	8.41379e-16	shortened	2.36681e-14	shortened
CNOT10	-1.18245	-1.20358	0.0211274	1	NO	1	NO
CNOT2	0.281479	-0.916983	1.19846	0.000663232	lengthened	0.00275484	lengthened
CNOT6	-0.952975	-1.02634	0.073365	0.751639	NO	0.855766	NO
CNOT6L	1.22701	-0.00201951	1.22903	0.00457054	lengthened	0.0144289	lengthened
CNOT8	0.645065	0.4519	0.193165	0.553285	NO	0.694213	NO
CNST	-0.668596	0.831478	-1.50007	0.160975	NO	0.272088	NO
COA3	0.478246	-0.556569	1.03481	2.02337e-06	lengthened	1.47077e-05	lengthened
COA4	-1.65395	-1.11176	-0.542192	0.0105914	shortened	0.0293641	shortened
COA5	-0.249442	-0.280164	0.0307215	1	NO	1	NO
COA7	-2.47595	-2.24057	-0.235378	0.482292	NO	0.629261	NO
COA8	-1.32038	-0.804832	-0.515549	0.0803829	NO	0.157625	NO
COBL	0.0786382	0.487523	-0.408885	0.560047	NO	0.699806	NO
COG7	-0.346668	1.27224	-1.61891	0.00043795	shortened	0.00188471	shortened
COL16A1	-4.67389	-4.28331	-0.390584	0.566363	NO	0.704522	NO
COL18A1	1.62915	2.23724	-0.608089	0.0327906	shortened	0.0758392	NO
COL27A1	1.73748	2.31745	-0.579972	0.00673947	shortened	0.0199134	shortened
COL9A3	3.03184	2.80945	0.222392	0.734672	NO	0.844481	NO
COMMD10	3.0159	-0.370731	3.38663	9.97021e-07	lengthened	7.58174e-06	lengthened
COMMD2	-1.36964	-0.439292	-0.93035	0.00609246	shortened	0.0183304	shortened
COMMD5	-0.53166	-0.436422	-0.0952378	0.782143	NO	0.879498	NO
COMMD8	-1.76093	-1.96254	0.201614	0.604029	NO	0.738612	NO
COPA	-0.543503	-0.310748	-0.232755	0.123397	NO	0.222487	NO
COPB1	-1.13312	0.120919	-1.25404	5.74673e-11	shortened	8.83719e-10	shortened
COPS2	-1.37949	-0.405561	-0.973926	1.80234e-06	shortened	1.32683e-05	shortened
COPS3	-1.46462	-0.572038	-0.89258	0.000141654	shortened	0.000696198	shortened
COPS6	-1.86572	-1.84258	-0.0231379	0.904982	NO	0.969423	NO
COPS7B	0.599759	0.417134	0.182625	0.760841	NO	0.864101	NO
COPZ1	-1.98259	0.228877	-2.21147	2.97317e-54	shortened	6.42948e-52	shortened
COQ3	-0.970423	-1.39859	0.428169	0.231908	NO	0.362094	NO
COQ7	0.549584	0.521272	0.0283122	1	NO	1	NO
CORO1C	-0.245702	0.688062	-0.933764	1.12268e-09	shortened	1.34878e-08	shortened
CORT	-1.21292	1.48405	-2.69697	0.0131665	shortened	0.0352602	shortened
COX10	-2.30603	-0.890988	-1.41504	0.0463233	shortened	0.100868	NO
COX18	-0.702131	1.10901	-1.81114	5.28785e-05	shortened	0.000287221	shortened
COX19	1.13649	-1.77551	2.912	2.04109e-10	lengthened	2.8708e-09	lengthened
COX20	-0.78043	1.42616	-2.20659	6.72897e-24	shortened	3.94614e-22	shortened
CPD	-0.306026	0.544227	-0.850253	3.29615e-05	shortened	0.000187886	shortened
CPEB4	0.142959	0.410476	-0.267517	0.476707	NO	0.623594	NO
CPNE3	-0.366326	-0.130176	-0.23615	0.495068	NO	0.640111	NO
CPPED1	3.31546	3.94696	-0.631492	0.510066	NO	0.653883	NO
CPSF2	-0.953724	-1.1379	0.184179	0.518748	NO	0.662313	NO
CPSF6	-0.49506	-0.228761	-0.266299	0.479937	NO	0.627108	NO
CPSF7	-2.41608	-0.723783	-1.6923	1.3822e-10	shortened	2.001e-09	shortened
CPT2	-1.38612	-1.50632	0.120205	0.742429	NO	0.849473	NO
CRBN	0.240717	-0.111378	0.352096	0.274579	NO	0.410919	NO
CRCP	0.272511	-0.512477	0.784987	0.0172541	lengthened	0.0441563	lengthened
CREB3	-0.0259178	0.412503	-0.43842	0.284877	NO	0.423946	NO
CREB3L2	-0.506324	0.587231	-1.09356	3.71805e-10	shortened	5.02517e-09	shortened
CREBBP	-0.0774013	-0.512477	0.435075	0.28765	NO	0.42697	NO
CREBL2	0.315463	0.333885	-0.0184225	1	NO	1	NO
CREM	-3.28331	-3.27801	-0.0052943	1	NO	1	NO
CRIM1	0.0505951	-1.66069	1.71129	2.42266e-14	lengthened	5.78096e-13	lengthened
CRIPT	-0.778513	-0.0378296	-0.740684	0.115278	NO	0.210815	NO
CRKL	1.73115	-0.492439	2.22359	9.25526e-17	lengthened	2.96511e-15	lengthened
CRLS1	1.28798	1.16099	0.126993	0.670911	NO	0.793446	NO
CRNKL1	2.08302	1.89191	0.191103	0.743315	NO	0.849924	NO
CROT	-0.556569	-1.65652	1.09995	0.155407	NO	0.265274	NO
CRTAP	-2.45803	-2.14982	-0.308212	0.232782	NO	0.362804	NO
CRTC1	-1.15402	-0.564178	-0.589845	0.489189	NO	0.635358	NO
CSDE1	-1.35782	-2.53937	1.18155	8.74536e-63	lengthened	2.75081e-60	lengthened
CSE1L	-1.37349	-0.964277	-0.409211	0.00281688	shortened	0.00955531	shortened
CSK	1.06964	0.564464	0.505174	0.0878054	NO	0.168781	NO
CSKMT	1.03501	0.713083	0.321928	0.795016	NO	0.889349	NO
CSNK1A1	-0.623348	-2.0449	1.42155	2.23992e-17	lengthened	7.75014e-16	lengthened
CSNK1G2	0.336848	-0.221137	0.557985	0.00378516	lengthened	0.0122716	lengthened
CSNK1G3	-0.981186	-1.29761	0.316427	0.523058	NO	0.665606	NO
CSPP1	-0.443529	-1.80853	1.365	0.163707	NO	0.274813	NO
CSRNP2	-1.30603	-1.132	-0.174029	1	NO	1	NO
CSTF1	0.502157	0.354378	0.147779	0.589006	NO	0.725253	NO
CSTF2	-4.06853	-1.21801	-2.85052	6.69421e-22	shortened	3.45701e-20	shortened
CSTF2T	-2.23203	-2.61681	0.384788	0.563263	NO	0.702303	NO
CTBS	-1.74897	-0.212916	-1.53605	0.11775	NO	0.214541	NO
CTDNEP1	-0.532982	0.262237	-0.795219	3.30314e-19	shortened	1.34457e-17	shortened
CTDSP2	0.0100018	0.888243	-0.878241	0.00743704	shortened	0.0217149	shortened
CTDSPL	2.87056	2.22701	0.643554	0.234836	NO	0.364994	NO
CTDSPL2	0.771977	-0.300751	1.07273	0.00569446	lengthened	0.0173136	lengthened
CTNNA1	-1.04984	-0.859866	-0.189979	0.309574	NO	0.45062	NO
CTNNBIP1	2.27894	3.34281	-1.06387	0.0123063	shortened	0.0334221	shortened
CTNND1	0.726764	0.224209	0.502555	0.119645	NO	0.217194	NO
CTPS1	-1.8508	-2.80937	0.958575	8.09028e-05	lengthened	0.000423252	lengthened
CTPS2	-0.0529557	2.0223	-2.07526	1.32126e-07	shortened	1.16325e-06	shortened
CTRL	0.224489	0.109012	0.115477	1	NO	1	NO
CTSB	2.95168	3.46417	-0.512488	0.055163	NO	0.115693	NO
CTSL	-2.2695	-2.57549	0.305987	0.69013	NO	0.808345	NO
CTU1	-2.76546	-0.689354	-2.0761	0.000313298	shortened	0.00142633	shortened
CUEDC1	-2.12978	-2.81699	0.687213	0.0586186	NO	0.122084	NO
CUL1	-1.20725	-0.356652	-0.850596	0.000146757	shortened	0.000716191	shortened
CUL2	-0.306026	-2.36229	2.05627	0.00723521	lengthened	0.0211813	lengthened
CUL3	-0.971362	-1.60601	0.63465	0.0301291	lengthened	0.0702471	NO
CUL4A	-1.48013	-1.55282	0.0726931	0.806513	NO	0.896115	NO
CUL5	-0.376415	1.38119	-1.7576	3.5215e-08	shortened	3.43222e-07	shortened
CWC25	-0.990524	-0.328052	-0.662472	0.108382	NO	0.200857	NO
CWF19L1	-0.660983	-0.238911	-0.422071	0.299218	NO	0.438819	NO
CXXC5	-0.536072	-1.26979	0.733718	8.43797e-07	lengthened	6.51682e-06	lengthened
CYB561	-4.57388	-4.6072	0.0333127	1	NO	1	NO
CYB561A3	-2.14474	-1.81037	-0.334375	0.607089	NO	0.73971	NO
CYB5R3	0.795528	0.488993	0.306536	0.00727021	lengthened	0.0212637	lengthened
CYCS	-2.29153	-1.5903	-0.701227	0.00774385	shortened	0.0224591	shortened
CYFIP2	0.0350112	1.38354	-1.34853	0.0249873	shortened	0.0602061	NO
CYHR1	0.787084	-0.177292	0.964376	0.0909109	NO	0.173978	NO
CYLD	-1.14474	-0.61088	-0.533865	0.504315	NO	0.647469	NO
CYP20A1	1.82361	1.03239	0.791219	0.0476704	lengthened	0.103023	NO
CYTH2	0.109012	-0.143473	0.252484	1	NO	1	NO
CZIB	-0.948132	0.294878	-1.24301	0.000275978	shortened	0.00127148	shortened
DAAM1	2.21593	1.9379	0.278027	0.706882	NO	0.823229	NO
DAB2	-1.97845	-2.6072	0.628744	0.172376	NO	0.285233	NO
DARS1	0.881106	1.88178	-1.00067	1.10395e-09	shortened	1.33236e-08	shortened
DARS2	-0.0768547	-0.562934	0.486079	0.155747	NO	0.265697	NO
DAZAP1	-0.517771	-0.233963	-0.283808	0.00232474	shortened	0.00820776	shortened
DBN1	-0.198561	-1.55395	1.35539	0.00111912	lengthened	0.00435075	lengthened
DBNL	-0.851888	-2.30603	1.45414	0.00379498	lengthened	0.0122716	lengthened
DBR1	-0.816988	-0.512477	-0.304511	0.794302	NO	0.889125	NO
DBT	-2.67526	-1.73899	-0.936274	0.278311	NO	0.415604	NO
DCAF10	0.614903	0.33783	0.277072	0.500448	NO	0.644418	NO
DCAF11	2.43094	2.63542	-0.204482	0.723659	NO	0.837411	NO
DCAF13	-1.51753	-1.40501	-0.112515	0.708916	NO	0.825042	NO
DCAF5	1.47158	0.632574	0.839008	0.338077	NO	0.479798	NO
DCAF6	-0.730524	-1.16662	0.436099	0.4066	NO	0.552568	NO
DCBLD2	1.88466	1.66973	0.214931	0.697071	NO	0.813994	NO
DCLRE1B	-0.552186	-0.370156	-0.18203	0.859265	NO	0.933385	NO
DCP1A	1.09023	0.555268	0.534967	0.117888	NO	0.21468	NO
DCTD	-0.0182234	1.00518	-1.0234	0.0190681	shortened	0.0480522	shortened
DCTN4	-2.36047	-0.617778	-1.7427	0.000157395	shortened	0.000762726	shortened
DCTN5	1.91637	0.263986	1.65238	3.18281e-09	lengthened	3.5755e-08	lengthened
DCTN6	-1.35494	-0.698343	-0.656592	0.22737	NO	0.356619	NO
DCUN1D1	-0.803525	0.354124	-1.15765	0.0581606	NO	0.121372	NO
DCUN1D2	-1.05449	-0.791453	-0.263034	0.817925	NO	0.905282	NO
DCUN1D3	0.234543	2.14464	-1.91009	0.026632	shortened	0.0632009	NO
DDA1	-0.816349	-0.411416	-0.404933	0.0638621	NO	0.130208	NO
DDHD1	-0.334595	-0.936792	0.602197	0.242874	NO	0.374652	NO
DDI2	0.72874	0.703237	0.0255025	0.947774	NO	1	NO
DDOST	-1.00882	0.167677	-1.1765	5.43961e-07	shortened	4.36684e-06	shortened
DDRGK1	0.81901	2.32236	-1.50335	2.71678e-09	shortened	3.09212e-08	shortened
DDX27	-0.496778	-0.825285	0.328507	0.0175233	lengthened	0.0447457	lengthened
DDX42	0.219335	-0.832334	1.05167	3.58246e-10	lengthened	4.86091e-09	lengthened
DDX46	-0.715138	-1.6218	0.906663	0.000927061	lengthened	0.00368693	lengthened
DDX5	-0.30252	0.175282	-0.477801	0.00436982	shortened	0.0138458	shortened
DDX51	-1.27432	-1.16996	-0.104353	0.803284	NO	0.894548	NO
DDX58	1.15341	0.278937	0.874469	0.380314	NO	0.526986	NO
DECR2	2.21521	1.46656	0.748647	0.312551	NO	0.45438	NO
DEDD	-0.500198	-1.24768	0.747483	0.0381223	lengthened	0.0855958	NO
DEGS1	-2.02204	-4.05086	2.02882	1.7775e-08	lengthened	1.85245e-07	lengthened
DELE1	1.7581	0.259726	1.49838	0.000872421	lengthened	0.00349372	lengthened
DENND4A	1.64506	1.34906	0.296002	0.612936	NO	0.744648	NO
DENND4C	0.665405	2.12231	-1.4569	0.00499043	shortened	0.0155138	shortened
DENND5B	0.233557	0.415673	-0.182116	0.605715	NO	0.73925	NO
DENR	-0.229311	-0.525533	0.296222	0.202908	NO	0.325481	NO
DEPDC1	-2.13725	-1.84208	-0.295173	0.336787	NO	0.478994	NO
DERL1	-0.516593	-0.39009	-0.126503	0.875609	NO	0.94556	NO
DERL2	0.996537	-0.682174	1.67871	1.52735e-05	lengthened	9.38656e-05	lengthened
DESI1	-1.55901	-1.64523	0.0862253	0.66236	NO	0.786197	NO
DFFA	-0.822093	-2.10008	1.27799	7.20095e-09	lengthened	7.835e-08	lengthened
DGAT1	0.224489	1.82089	-1.5964	0.00244987	shortened	0.00857951	shortened
DGAT2	2.72167	1.2768	1.44487	7.8236e-07	lengthened	6.06943e-06	lengthened
DGKE	-0.654921	-0.164007	-0.490914	0.128235	NO	0.229417	NO
DHCR7	-0.189428	-0.19438	0.0049524	1	NO	1	NO
DHDDS	-0.734869	-0.659663	-0.0752063	1	NO	1	NO
DHODH	0.0159024	0.289584	-0.273682	0.702114	NO	0.81933	NO
DHRS7	-1.12915	1.10901	-2.23816	0.0505355	NO	0.107867	NO
DHTKD1	0.663601	0.109012	0.554589	0.498548	NO	0.643408	NO
DHX32	-1.02484	0.187014	-1.21186	0.00395278	shortened	0.0126988	shortened
DHX33	-0.669092	0.00162827	-0.670721	8.7768e-06	shortened	5.63409e-05	shortened
DHX34	-2.2749	-1.10511	-1.16979	0.0173207	shortened	0.044261	shortened
DHX36	-0.142527	-1.55336	1.41083	0.000390118	lengthened	0.00171513	lengthened
DHX40	-0.827142	-1.43748	0.610335	0.018716	lengthened	0.0474065	lengthened
DHX57	-0.142527	0.246515	-0.389042	0.487372	NO	0.634351	NO
DIABLO	0.0427781	0.572959	-0.530181	0.140017	NO	0.244924	NO
DIAPH2	-2.11338	-1.33845	-0.774933	0.539711	NO	0.680292	NO
DICER1	0.455815	0.360144	0.0956704	0.713506	NO	0.829268	NO
DIP2B	0.440633	2.13286	-1.69223	3.0966e-05	shortened	0.000177388	shortened
DIS3	-0.909604	-0.567247	-0.342357	0.247251	NO	0.379374	NO
DIS3L	0.708696	1.40599	-0.697298	0.0413039	shortened	0.0917275	NO
DIXDC1	0.932134	1.64151	-0.709373	0.0807892	NO	0.157838	NO
DKC1	-1.59186	-1.14505	-0.446806	0.00256058	shortened	0.00880676	shortened
DLAT	0.172338	-0.262957	0.435295	0.182265	NO	0.299163	NO
DLD	-0.978747	-0.341073	-0.637674	0.00013966	shortened	0.000689337	shortened
DLG1	0.693974	0.278937	0.415037	0.765903	NO	0.868504	NO
DLG3	-0.346668	0.213348	-0.560016	0.34824	NO	0.491599	NO
DLGAP4	-0.0489723	0.467059	-0.516032	0.0347487	shortened	0.0794131	NO
DLGAP5	-0.72805	-1.06787	0.339816	0.523503	NO	0.665768	NO
DLX1	-1.0903	-3.32395	2.23365	0.00524893	lengthened	0.0161866	lengthened
DNAAF10	-1.02849	-0.46718	-0.561311	0.10868	NO	0.201302	NO
DNAJA1	-0.741093	-1.74864	1.00754	8.96204e-12	lengthened	1.56609e-10	lengthened
DNAJA3	0.0106739	-1.07654	1.08722	1.47716e-05	lengthened	9.1105e-05	lengthened
DNAJB1	-0.0410377	-0.821567	0.780529	1.98171e-05	lengthened	0.000118628	lengthened
DNAJB11	-0.0843048	-0.15818	0.0738755	0.676824	NO	0.79716	NO
DNAJB12	-0.617227	-0.0187437	-0.598484	0.0840707	NO	0.162596	NO
DNAJB4	-1.86753	-2.53484	0.667315	0.220785	NO	0.348025	NO
DNAJC1	-3.73899	-3.82959	0.0906025	1	NO	1	NO
DNAJC10	0.727397	0.84361	-0.116213	0.612109	NO	0.744428	NO
DNAJC15	0.321315	-0.724978	1.04629	5.26225e-05	lengthened	0.00028673	lengthened
DNAJC16	-0.253558	0.179401	-0.432959	0.773939	NO	0.87319	NO
DNAJC19	-0.853513	-0.742596	-0.110917	0.806899	NO	0.896115	NO
DNAJC24	-2.15402	-1.30603	-0.847997	0.321392	NO	0.463533	NO
DNAJC25	-0.668596	-1.4215	0.752907	0.32919	NO	0.471634	NO
DNAJC30	0.246515	-0.135225	0.38174	0.792805	NO	0.888024	NO
DNAJC5	1.19535	1.62106	-0.425704	0.000521484	shortened	0.00222209	shortened
DNASE1L1	-1.8344	-2.15402	0.319618	0.801078	NO	0.89353	NO
DNASE2	-0.900703	-1.30206	0.401353	0.126877	NO	0.22734	NO
DNM1L	-0.382146	-0.897842	0.515696	0.00632163	lengthened	0.0189211	lengthened
DNM2	0.504213	0.221395	0.282818	0.115656	NO	0.211395	NO
DNMT3A	1.26983	-0.48333	1.75316	5.70887e-08	lengthened	5.35303e-07	lengthened
DNPEP	1.25711	0.531036	0.726075	0.0192193	lengthened	0.0483276	lengthened
DOK4	1.56289	1.11958	0.44331	0.0519059	NO	0.110248	NO
DONSON	0.264701	0.360295	-0.0955944	0.678075	NO	0.797736	NO
DOT1L	2.07391	1.05654	1.01736	0.000103793	lengthened	0.000528901	lengthened
DPF2	-1.78407	1.46265	-3.24672	6.52531e-06	shortened	4.28417e-05	shortened
DPH3	0.152081	0.0350112	0.117069	0.792608	NO	0.888024	NO
DPH5	-1.19584	-0.364578	-0.831265	0.020784	shortened	0.0516985	NO
DPM2	0.0265496	-1.63256	1.65911	0.00644445	lengthened	0.0192044	lengthened
DPP8	-0.890988	-0.0158179	-0.87517	0.00484574	shortened	0.0151455	shortened
DPP9	-0.41565	-0.371121	-0.0445295	0.844591	NO	0.923751	NO
DPY19L4	-2.40556	-1.10558	-1.29998	0.0636357	NO	0.129899	NO
DPYSL2	3.49272	2.2101	1.28262	0.00574036	lengthened	0.0174378	lengthened
DR1	-1.27955	-1.70336	0.423808	0.104347	NO	0.194422	NO
DRAM2	-1.18472	-0.858927	-0.325792	0.479715	NO	0.627055	NO
DRG2	-0.702543	1.04761	-1.75015	5.18536e-11	shortened	8.04544e-10	shortened
DROSHA	-2.22272	-0.702845	-1.51987	7.06874e-26	shortened	4.61468e-24	shortened
DSC2	2.84173	1.89561	0.94612	0.158	NO	0.267718	NO
DSCC1	-1.20415	-1.94988	0.745736	0.0565632	NO	0.118253	NO
DSG2	-2.74579	-1.17402	-1.57177	2.92681e-09	shortened	3.3094e-08	shortened
DSN1	0.215927	-0.340436	0.556363	0.00576949	lengthened	0.0174956	lengthened
DST	0.176126	-0.0165191	0.192645	0.751206	NO	0.855698	NO
DSTN	-0.972753	-0.928248	-0.0445048	0.730299	NO	0.841157	NO
DSTYK	-3.06904	-2.00388	-1.06516	0.0020103	shortened	0.0072079	shortened
DTD2	1.19737	0.553797	0.643571	0.143405	NO	0.249589	NO
DTL	-0.647717	-0.968991	0.321274	0.140589	NO	0.245551	NO
DTWD1	-1.39546	-1.60341	0.207951	0.625471	NO	0.755105	NO
DUS4L	-0.682402	-1.71766	1.03526	0.00822831	lengthened	0.0236855	lengthened
DUS4L-BCAP29	-2.37642	-1.36047	-1.01594	0.2051	NO	0.32854	NO
DUSP1	0.278937	-0.465062	0.743999	0.0575177	NO	0.120103	NO
DUSP3	0.244407	-0.498926	0.743333	3.89194e-06	lengthened	2.70404e-05	lengthened
DUSP8	-0.890988	0.35002	-1.24101	0.203724	NO	0.326638	NO
DUT	-2.04299	-0.862919	-1.18007	1.16992e-05	shortened	7.38674e-05	shortened
DVL1	-0.660295	-0.662719	0.0024247	1	NO	1	NO
DVL3	1.01837	0.836246	0.182121	0.461978	NO	0.607599	NO
DYM	0.246515	1.15864	-0.912127	0.0831808	NO	0.161145	NO
DYNC1LI1	-1.16662	-1.10789	-0.0587338	0.908724	NO	0.972749	NO
DYNC1LI2	0.157221	-0.104214	0.261435	0.0274993	NO	0.0648586	NO
DYNLT3	-3.38741	-0.684537	-2.70288	4.19699e-08	shortened	4.04501e-07	shortened
DYRK2	-0.984098	-0.738985	-0.245112	0.823956	NO	0.908384	NO
DZIP1	0.109012	-0.0112824	0.120294	1	NO	1	NO
DZIP3	-0.721063	1.83484	-2.5559	0.00272995	shortened	0.00929686	shortened
E2F1	0.882606	0.554812	0.327795	0.129561	NO	0.230954	NO
E2F3	-1.41383	-1.23612	-0.177705	0.69546	NO	0.813114	NO
EAF1	0.456935	-0.12047	0.577405	0.283043	NO	0.421943	NO
EAPP	1.63739	1.59541	0.0419803	1	NO	1	NO
EARS2	0.249874	1.06837	-0.818495	0.0189424	shortened	0.0477701	shortened
EBAG9	-0.223564	-0.919557	0.695994	0.109365	NO	0.202218	NO
ECHDC1	-0.24035	-0.908266	0.667917	3.49723e-05	lengthened	0.000197719	lengthened
ECT2	-0.440119	-0.668596	0.228477	0.734855	NO	0.844481	NO
EED	-1.15402	-1.39274	0.238715	0.766932	NO	0.868504	NO
EEF1A1	-0.972288	-1.24022	0.267935	0.370637	NO	0.517099	NO
EEF1AKMT2	0.241462	0.142959	0.098503	0.860279	NO	0.933385	NO
EEF1E1	-0.661787	0.0650685	-0.726856	0.00246669	shortened	0.00861226	shortened
EEF2K	-0.764456	1.19499	-1.95944	8.98967e-13	shortened	1.76729e-11	shortened
EEPD1	1.38203	1.98943	-0.6074	0.371562	NO	0.517971	NO
EFCAB14	-2.31898	-2.08363	-0.235348	0.351052	NO	0.494761	NO
EFHD2	-1.72593	0.0583857	-1.78431	4.56118e-15	shortened	1.16042e-13	shortened
EFR3A	-0.550759	-1.2695	0.718741	0.0376839	lengthened	0.0848869	NO
EFTUD2	-0.684537	-1.13144	0.446907	0.00102951	lengthened	0.00404786	lengthened
EGFR	-3.67235	-1.52842	-2.14393	2.18875e-07	shortened	1.88854e-06	shortened
EGLN1	0.689994	0.854439	-0.164445	0.663061	NO	0.78676	NO
EHMT1	-1.49433	-1.47876	-0.015569	1	NO	1	NO
EI24	-0.721782	0.168228	-0.89001	7.42436e-10	shortened	9.3412e-09	shortened
EID1	-6.4694	-7.30603	0.836624	0.232223	NO	0.362096	NO
EID2B	-0.643061	0.0265496	-0.66961	0.438038	NO	0.5845	NO
EIF1	-1.16604	-0.370139	-0.7959	3.3541e-18	shortened	1.2753e-16	shortened
EIF1AD	-0.140966	-1.30603	1.16506	0.0252086	lengthened	0.0604765	NO
EIF1AX	-1.91812	-1.78318	-0.134939	0.583191	NO	0.719372	NO
EIF2A	-0.453583	0.109012	-0.562595	0.214155	NO	0.339327	NO
EIF2AK2	0.401794	-0.619184	1.02098	0.00359956	lengthened	0.0117274	lengthened
EIF2B3	-0.925754	-1.75081	0.825057	0.0512358	NO	0.10916	NO
EIF2S1	-1.78136	-1.13554	-0.645827	0.00237453	shortened	0.0083241	shortened
EIF2S2	-1.71446	-0.067133	-1.64733	2.94574e-33	shortened	2.75466e-31	shortened
EIF2S3	-0.876446	-2.07294	1.19649	2.42541e-44	lengthened	3.35676e-42	lengthened
EIF3F	-1.43848	-1.15402	-0.284453	0.784055	NO	0.880503	NO
EIF3I	-1.12774	-0.173575	-0.954166	6.45093e-18	shortened	2.40002e-16	shortened
EIF3J	-1.6004	-2.03435	0.433954	0.175915	NO	0.290671	NO
EIF4A1	-0.61274	0.121947	-0.734686	6.56042e-37	shortened	6.8785e-35	shortened
EIF4A2	1.22691	0.128377	1.09854	1.99195e-08	lengthened	2.04514e-07	lengthened
EIF4B	-1.37098	-0.850346	-0.520635	0.270263	NO	0.406857	NO
EIF4E	-0.648213	-0.376415	-0.271798	0.0919593	NO	0.175596	NO
EIF4E2	-0.0544869	1.12428	-1.17877	0.0358624	shortened	0.0814734	NO
EIF4EBP2	-0.584885	-0.365897	-0.218988	0.589518	NO	0.725625	NO
EIF5	-0.443529	-0.00322946	-0.4403	0.0429771	shortened	0.0945332	NO
EIF5A2	-0.528418	0.109012	-0.63743	0.530484	NO	0.671106	NO
ELAVL1	-1.5725	0.305077	-1.87758	8.22183e-20	shortened	3.64712e-18	shortened
ELK4	-1.80245	-0.56906	-1.23339	0.020384	shortened	0.0508865	NO
ELL	1.01804	-1.37642	2.39445	1.6526e-05	lengthened	0.000100492	lengthened
ELOA	-0.930517	-2.04749	1.11698	0.00395117	lengthened	0.0126988	lengthened
ELOC	-0.890988	-2.20239	1.3114	3.30681e-07	lengthened	2.74378e-06	lengthened
ELOVL6	-0.144745	-0.844446	0.699701	0.0131333	lengthened	0.0352257	lengthened
ELP1	0.941458	1.14066	-0.1992	0.464105	NO	0.609644	NO
ELP2	-1.10398	0.154526	-1.25851	8.74233e-05	shortened	0.000454181	shortened
ELP3	0.0580279	1.55236	-1.49433	2.70739e-06	shortened	1.92353e-05	shortened
EMC1	-0.0496859	-0.547504	0.497818	0.107445	NO	0.199335	NO
EMC2	-1.04299	-0.682402	-0.36059	0.626713	NO	0.75634	NO
EMC3	-0.868962	-0.572166	-0.296796	0.29931	NO	0.438819	NO
EMC4	-0.601612	-2.96835	2.36673	8.03053e-34	lengthened	7.71823e-32	lengthened
EMC7	-1.63502	-1.06863	-0.566386	0.0102566	shortened	0.0286655	shortened
EMC8	0.289133	-0.124622	0.413754	0.0617852	NO	0.127476	NO
EMP2	-1.54105	-1.03883	-0.502212	0.0355278	shortened	0.0808192	NO
EMSY	-0.890988	-2.89099	2	0.0149194	lengthened	0.0390773	lengthened
ENAH	-3.66628	-0.614657	-3.05162	6.34609e-18	shortened	2.38668e-16	shortened
ENGASE	0.442138	-0.955119	1.39726	0.00011477	lengthened	0.000574679	lengthened
ENPP1	1.98136	3.83693	-1.85557	0.00249603	shortened	0.0086621	shortened
ENTPD4	0.849044	0.22247	0.626574	0.0640795	NO	0.130574	NO
ENTPD7	0.487523	1.88662	-1.3991	0.0591948	NO	0.122938	NO
ENTR1	-2.12915	-0.364919	-1.76423	1.03239e-09	shortened	1.25778e-08	shortened
ENY2	-0.21561	-0.976718	0.761108	0.00484058	lengthened	0.0151432	lengthened
EP300	0.531354	0.341673	0.189682	0.668003	NO	0.790996	NO
EP400	-0.994082	-0.309592	-0.684489	0.036172	shortened	0.0820152	NO
EPB41L1	1.59951	1.82761	-0.2281	0.291946	NO	0.431497	NO
EPC2	0.693974	1.36775	-0.673772	0.522993	NO	0.665606	NO
EPCAM	4.23829	4.78708	-0.548789	0.394582	NO	0.541337	NO
EPDR1	1.03975	0.0418976	0.997852	0.149712	NO	0.257713	NO
EPHA2	-1.02687	-0.61088	-0.415991	0.558711	NO	0.698641	NO
EPM2AIP1	1.58706	1.61681	-0.0297473	1	NO	1	NO
EPS8	1.23003	-0.890988	2.12102	0.0226239	lengthened	0.0556097	NO
EPS8L2	2.30719	3.24856	-0.941377	0.0987391	NO	0.186077	NO
ERBB2	0.29293	-0.425325	0.718255	0.0142396	lengthened	0.0377252	lengthened
ERBIN	-0.501042	0.807503	-1.30854	0.00010562	shortened	0.000535059	shortened
ERCC1	-1.57904	0.0406248	-1.61967	0.00119416	shortened	0.00460625	shortened
ERCC2	0.315463	0.553797	-0.238334	0.720241	NO	0.834573	NO
ERCC8	0.208547	1.56844	-1.3599	0.301501	NO	0.441146	NO
ERGIC1	-1.49895	-1.87339	0.374435	5.31343e-05	lengthened	0.000288158	lengthened
ERGIC2	-1.10296	-2.42864	1.32568	7.76091e-07	lengthened	6.03433e-06	lengthened
ERLEC1	1.43872	0.584745	0.853972	0.0142284	lengthened	0.0377242	lengthened
ERLIN2	0.054564	-0.990524	1.04509	0.0534634	NO	0.112726	NO
ERMP1	1.66829	0.902561	0.765727	0.0356551	lengthened	0.0810555	NO
ERP44	-0.205097	-0.858322	0.653225	0.13329	NO	0.236261	NO
ESCO2	-2.08363	-3.26022	1.17659	0.214822	NO	0.340021	NO
ESD	-0.377557	0.0488908	-0.426448	0.0047514	shortened	0.0149047	shortened
ESRP2	4.06837	2.48915	1.57922	0.0120949	lengthened	0.0329807	lengthened
ESS2	-2.11338	-0.271019	-1.84236	0.00168196	shortened	0.00618448	shortened
ESYT2	-0.745558	-0.367426	-0.378132	0.248406	NO	0.380809	NO
ETAA1	-0.340791	0.109012	-0.449803	0.54586	NO	0.686667	NO
ETF1	-1.6389	-0.94423	-0.694668	9.98002e-08	shortened	8.94582e-07	shortened
ETFDH	-1.6686	-3.15402	1.48543	0.176416	NO	0.29136	NO
ETV6	-2.94988	-1.44119	-1.5087	0.0427598	shortened	0.0942349	NO
EWSR1	-1.01229	-0.609629	-0.402665	0.166627	NO	0.278921	NO
EXD2	-0.890988	-0.487633	-0.403356	0.724143	NO	0.837411	NO
EXO5	-0.890988	0.218636	-1.10962	0.240231	NO	0.371568	NO
EXOC2	-1.52326	-0.857041	-0.666216	0.21776	NO	0.343728	NO
EXOC5	-0.939082	-0.711439	-0.227644	0.554613	NO	0.694773	NO
EXOC7	0.467805	1.13396	-0.666153	0.0130159	shortened	0.0349651	shortened
EXOG	-0.727489	0.452966	-1.18046	0.0166283	shortened	0.0428718	shortened
EXOSC1	-1.44492	-0.740963	-0.703961	0.0197381	shortened	0.0494166	shortened
EXOSC2	-0.816349	-1.43364	0.61729	0.0108271	lengthened	0.0299215	lengthened
EXOSC6	0.850944	1.42953	-0.578583	0.00263657	shortened	0.00902328	shortened
EXOSC9	-3.60583	-1.22479	-2.38104	2.24829e-16	shortened	6.76442e-15	shortened
EXT1	-0.997903	-1.58982	0.591915	0.0534572	NO	0.112726	NO
EXT2	0.138759	-0.500673	0.639432	0.13459	NO	0.237836	NO
F11R	3.50894	3.36491	0.144032	1	NO	1	NO
F2R	-0.910617	-0.154023	-0.756594	0.0820772	NO	0.159543	NO
FAAP24	0.971508	-0.393489	1.365	0.0235699	lengthened	0.0575524	NO
FADS1	-0.886701	-0.869129	-0.0175721	0.924178	NO	0.9845	NO
FAM102A	1.22449	1.11192	0.112571	0.89071	NO	0.957099	NO
FAM104A	-0.355656	-0.944759	0.589103	0.0283311	lengthened	0.0666388	NO
FAM107B	0.456935	0.254863	0.202072	0.555079	NO	0.695105	NO
FAM114A1	0.0418976	0.911072	-0.869175	0.0662453	NO	0.133884	NO
FAM114A2	-0.890988	-1.80526	0.91427	0.122654	NO	0.221379	NO
FAM118A	-0.125453	2.91637	-3.04182	0.000848997	shortened	0.00340781	shortened
FAM118B	-0.808526	0.253402	-1.06193	0.125057	NO	0.224429	NO
FAM120A	-1.6591	-1.55643	-0.102668	0.313672	NO	0.455055	NO
FAM120AOS	3.07864	-0.560343	3.63898	1.28672e-07	lengthened	1.13573e-06	lengthened
FAM120B	-2.02849	-0.314796	-1.7137	0.00526282	shortened	0.0162149	shortened
FAM126A	-1.4215	-3.57904	2.15754	0.000414816	lengthened	0.00179887	lengthened
FAM126B	1.6636	1.31413	0.349474	0.659238	NO	0.783029	NO
FAM133B	0.331404	0.42217	-0.0907655	1	NO	1	NO
FAM135A	0.475794	0.797068	-0.321274	0.682921	NO	0.801835	NO
FAM136A	-0.756212	1.24949	-2.0057	2.34475e-16	shortened	6.93405e-15	shortened
FAM168A	-1.23891	-1.04299	-0.19592	1	NO	1	NO
FAM169A	2.91637	1.10901	1.80735	0.0922397	NO	0.175932	NO
FAM177A1	1.34281	1.94551	-0.602704	0.211323	NO	0.335864	NO
FAM199X	-0.327087	-0.952018	0.62493	0.0239235	lengthened	0.0581696	NO
FAM200B	-0.475951	-1.11338	0.63743	1	NO	1	NO
FAM204A	-1.33459	0.411575	-1.74617	2.37295e-05	shortened	0.000138456	shortened
FAM20B	-1.70102	-0.364919	-1.3361	0.0019047	shortened	0.00690078	shortened
FAM210A	-0.217799	0.176126	-0.393925	0.397295	NO	0.543551	NO
FAM210B	4.27534	5.17271	-0.897371	0.0172934	shortened	0.044224	shortened
FAM217B	-0.415008	0.0942148	-0.509223	0.0113337	shortened	0.0311226	shortened
FAM222B	-0.141796	-0.349615	0.207819	0.423144	NO	0.568574	NO
FAM241A	0.109012	-2.1968	2.30581	0.0066398	lengthened	0.0196861	lengthened
FAM3C	-1.26296	-2.20785	0.944888	0.0875671	NO	0.168511	NO
FAM53B	0.680169	0.109012	0.571157	0.362275	NO	0.508301	NO
FAM76A	-0.168522	0.899089	-1.06761	0.0591547	NO	0.122938	NO
FAM76B	1.22449	-0.212916	1.43741	0.0222713	lengthened	0.0548851	NO
FAM98B	-1.14848	-1.99879	0.850307	0.00785909	lengthened	0.0227362	lengthened
FAN1	-0.58356	1.95031	-2.53387	2.17582e-05	shortened	0.000128251	shortened
FANCA	0.646278	2.64506	-1.99879	1.55068e-06	shortened	1.15136e-05	shortened
FANCE	-4.66358	-0.634423	-4.02915	1.53471e-17	shortened	5.47432e-16	shortened
FANCF	1.08555	1.65333	-0.567779	0.506368	NO	0.649624	NO
FANCI	-1.89099	-0.486004	-1.40498	0.000622063	shortened	0.00259944	shortened
FARP1	3.85152	4.63705	-0.785532	0.0725519	NO	0.144511	NO
FAS	0.766124	-0.0836333	0.849757	0.233091	NO	0.363123	NO
FASN	0.563168	-0.471532	1.0347	4.28516e-19	lengthened	1.72403e-17	lengthened
FASTKD2	-0.85146	-1.72417	0.872709	0.0056124	lengthened	0.0170941	lengthened
FBH1	-1.22411	0.0561169	-1.28023	6.40881e-09	shortened	7.03952e-08	shortened
FBXL17	-2.25474	-1.61478	-0.639958	0.0169909	shortened	0.0436441	shortened
FBXL20	1.48247	-2.47595	3.95842	1.13428e-11	lengthened	1.93331e-10	lengthened
FBXL3	-1.21292	-1.21292	-1.11022e-15	1	NO	1	NO
FBXL4	-2.11338	-0.890988	-1.22239	0.649917	NO	0.775685	NO
FBXO21	-0.421503	-0.147087	-0.274416	0.422766	NO	0.568286	NO
FBXO22	1.2997	-0.408752	1.70845	4.85041e-07	lengthened	3.92112e-06	lengthened
FBXO25	2.91637	3.48405	-0.567685	0.644268	NO	0.771976	NO
FBXO28	-2.30603	-0.601482	-1.70454	0.0014356	shortened	0.00535832	shortened
FBXO31	2.20299	3.21644	-1.01345	0.0429655	shortened	0.0945332	NO
FBXO33	1.01205	2.19647	-1.18442	0.0267443	shortened	0.0632973	NO
FBXO38	-0.721063	-0.830867	0.109804	0.881683	NO	0.949463	NO
FBXO42	0.38203	0.845977	-0.463947	0.508522	NO	0.652145	NO
FBXO44	2.92664	3.442	-0.51536	0.501852	NO	0.645745	NO
FBXO45	-0.730524	-1.81299	1.08246	0.000145095	lengthened	0.00070908	lengthened
FBXO8	-2.2695	-2.11338	-0.156119	1	NO	1	NO
FBXO9	-0.574826	0.626619	-1.20144	8.97169e-10	shortened	1.10078e-08	shortened
FBXW11	0.559673	-0.908476	1.46815	0.00291306	lengthened	0.0098142	lengthened
FBXW2	-0.552186	-0.446013	-0.106173	0.640501	NO	0.768956	NO
FBXW7	-0.392182	-0.178646	-0.213536	0.503915	NO	0.647196	NO
FBXW8	-0.334595	-0.306026	-0.0285692	1	NO	1	NO
FCF1	-0.591428	-0.421503	-0.169925	0.831606	NO	0.912578	NO
FCHSD1	-2.47595	0.134547	-2.6105	0.00425243	shortened	0.013511	shortened
FDFT1	1.21785	1.49311	-0.275264	0.12883	NO	0.230007	NO
FDX1	-0.744147	-0.164007	-0.58014	0.170391	NO	0.283438	NO
FECH	-0.869293	-0.104392	-0.764901	0.0510724	NO	0.108946	NO
FEM1B	-0.067866	-0.484363	0.416497	0.288609	NO	0.42766	NO
FEM1C	-1.04711	-0.405561	-0.641546	0.189951	NO	0.309577	NO
FER	-0.0650176	-0.829588	0.76457	0.237658	NO	0.368248	NO
FERMT1	0.255853	-0.067866	0.323719	0.405258	NO	0.551393	NO
FERMT2	-1.53276	-0.0790605	-1.4537	1.86902e-06	shortened	1.373e-05	shortened
FICD	0.398518	-0.360473	0.758992	0.394092	NO	0.540881	NO
FIGN	-0.733447	1.16487	-1.89831	0.000414609	shortened	0.00179887	shortened
FIGNL1	0.92844	-2.33787	3.26631	3.47354e-16	lengthened	1.01851e-14	lengthened
FITM2	1.16673	1.91637	-0.749639	0.192888	NO	0.31333	NO
FKBP14	0.862656	0.77739	0.0852658	0.818155	NO	0.905282	NO
FKBP5	-0.984964	-0.397948	-0.587016	0.160176	NO	0.271006	NO
FKBP9	-0.76122	0.983481	-1.7447	0.0129551	shortened	0.0348367	shortened
FKRP	-3.15402	0.582943	-3.73697	1.09229e-05	shortened	6.92185e-05	shortened
FKTN	-2.25664	-1.19994	-1.0567	0.0100578	shortened	0.0282239	shortened
FLNB	0.39123	2.40104	-2.00981	5.92716e-41	shortened	7.07171e-39	shortened
FLVCR1	-0.769973	0.719737	-1.48971	2.44711e-05	shortened	0.000142302	shortened
FLVCR2	1.35694	1.47825	-0.121306	1	NO	1	NO
FLYWCH2	-4.94161	-2.11338	-2.82823	0.000152705	shortened	0.000744168	shortened
FMR1	-0.154023	-0.342552	0.188529	0.503145	NO	0.646447	NO
FN3KRP	-0.0916855	-0.193551	0.101865	0.800329	NO	0.892982	NO
FNDC3A	-0.97345	-0.787152	-0.186298	0.663622	NO	0.786886	NO
FNDC3B	0.755902	-1.46568	2.22158	2.8825e-09	lengthened	3.26999e-08	lengthened
FOSL2	-1.13491	-0.0266433	-1.10827	0.00302919	shortened	0.0101462	shortened
FOXC1	-2.25139	-2.95431	0.702924	0.0381864	lengthened	0.0856841	NO
FOXK2	-2.81155	0.881988	-3.69354	7.7056e-50	shortened	1.56832e-47	shortened
FOXO1	3.92919	2.444	1.48519	0.0795219	NO	0.156098	NO
FOXP1	1.13679	1.39457	-0.257778	0.202726	NO	0.325339	NO
FOXP4	0.803386	0.773591	0.029794	0.920528	NO	0.981518	NO
FOXQ1	1.33608	2.39016	-1.05408	0.00104783	shortened	0.00411053	shortened
FOXRED2	0.658028	0.0293946	0.628633	0.000112058	lengthened	0.000561915	lengthened
FRA10AC1	0.109012	-1.15402	1.26303	0.125981	NO	0.225851	NO
FRRS1	0.507561	-0.0429913	0.550552	0.534584	NO	0.675214	NO
FRS2	0.278937	0.0020966	0.27684	1	NO	1	NO
FRYL	-1.04299	-1.05274	0.00974798	1	NO	1	NO
FST	4.26552	3.70305	0.562463	0.790298	NO	0.886363	NO
FTH1	-1.82104	-1.5911	-0.229943	0.0629134	NO	0.129264	NO
FUCA2	-0.306026	-0.0130648	-0.292961	0.216	NO	0.341573	NO
FUNDC1	-2.76546	-1.9096	-0.855853	0.283659	NO	0.422679	NO
FUT11	-0.829588	0.476744	-1.30633	3.99963e-06	shortened	2.75672e-05	shortened
FUT8	-1.25356	-1.11338	-0.140178	1	NO	1	NO
FXR1	-1.1078	0.304268	-1.41207	3.81176e-07	shortened	3.14017e-06	shortened
FZD3	1.22449	0.331404	0.893085	0.263383	NO	0.39795	NO
FZD6	-1.35494	-1.53484	0.179909	0.842015	NO	0.921661	NO
FZR1	-0.742125	0.38912	-1.13124	0.00209028	shortened	0.00746387	shortened
G2E3	2.64817	0.109012	2.53916	0.000103962	lengthened	0.000528984	lengthened
G3BP1	-0.493985	-1.55787	1.06389	3.77141e-11	lengthened	5.98581e-10	lengthened
G3BP2	-0.37834	-0.436957	0.0586167	0.851633	NO	0.928957	NO
GAB1	0.983481	2.20417	-1.22069	0.197741	NO	0.319115	NO
GADD45A	0.574675	-0.585575	1.16025	0.00226002	lengthened	0.00801197	lengthened
GADD45B	-0.970215	-2.00647	1.03625	0.0559358	NO	0.117225	NO
GALM	2.84372	2.99559	-0.151872	0.647914	NO	0.774096	NO
GALNT1	-0.346668	0.705379	-1.05205	0.00644957	shortened	0.0192044	shortened
GALNT10	-1.06996	-0.916079	-0.153879	0.648457	NO	0.774478	NO
GALNT11	-2.11338	-0.388488	-1.72489	0.00284375	shortened	0.00961815	shortened
GALNT2	-3.19011	-2.10672	-1.08339	1.34854e-05	shortened	8.39197e-05	shortened
GAN	0.173142	0.289584	-0.116442	0.769217	NO	0.870112	NO
GAPVD1	-0.631121	-2.50104	1.86992	1.48852e-05	lengthened	9.16421e-05	lengthened
GAREM1	-0.431557	-1.89099	1.45943	0.41971	NO	0.565057	NO
GARRE1	0.208547	1.87231	-1.66376	0.0058243	shortened	0.0176463	shortened
GARS1	-0.698657	0.234351	-0.933008	2.46354e-13	shortened	5.1041e-12	shortened
GART	-0.306026	-0.645876	0.33985	0.210326	NO	0.335204	NO
GAS8	-0.187381	0.228751	-0.416132	0.336086	NO	0.47874	NO
GATA2	-2.07069	-2.98675	0.916053	0.00665051	lengthened	0.019701	lengthened
GATAD1	-0.0759059	-0.937782	0.861876	0.00131342	lengthened	0.00498293	lengthened
GATAD2A	-0.985847	-0.709541	-0.276306	0.271469	NO	0.408206	NO
GATAD2B	-0.64121	-0.932808	0.291598	0.1997	NO	0.321977	NO
GATC	0.0613151	-0.709658	0.770973	0.00207648	lengthened	0.00742979	lengthened
GBE1	0.0583857	-0.147328	0.205714	0.510279	NO	0.653914	NO
GCA	1.61151	2.10901	-0.4975	0.772856	NO	0.872742	NO
GCFC2	0.109012	1.54197	-1.43296	0.0632826	NO	0.129484	NO
GCLC	0.525292	0.228064	0.297228	0.200293	NO	0.322783	NO
GCLM	-1.90573	-2.68973	0.783995	9.11343e-05	lengthened	0.000471337	lengthened
GCSH	-0.360473	0.045818	-0.406291	0.459114	NO	0.604934	NO
GDAP2	-0.689354	0.0758449	-0.765199	0.227858	NO	0.35706	NO
GDE1	-0.551094	0.054564	-0.605658	5.16858e-05	shortened	0.000282963	shortened
GDPD1	1.89561	1.54197	0.353637	0.760958	NO	0.864101	NO
GEMIN2	1.34605	0.153406	1.19265	0.0780641	NO	0.153904	NO
GEMIN6	2.75287	0.00421561	2.74865	0.00255084	lengthened	0.00878198	lengthened
GEMIN8	-0.388488	0.0265496	-0.415037	0.65179	NO	0.776849	NO
GET1	-2.38849	-3.26022	0.871734	0.326796	NO	0.468787	NO
GET4	1.39589	0.907378	0.488515	0.0950378	NO	0.180379	NO
GFER	1.23734	0.460611	0.776725	0.00513321	lengthened	0.015858	lengthened
GFM1	-0.512477	-2.0627	1.55022	1.02916e-15	lengthened	2.84871e-14	lengthened
GFM2	-0.890988	-0.962541	0.0715533	1	NO	1	NO
GFOD1	-0.838521	0.787084	-1.6256	0.000987568	shortened	0.00389622	shortened
GFPT1	1.03184	-0.640445	1.67229	6.878e-09	lengthened	7.53097e-08	lengthened
GGA2	1.57439	1.38787	0.186522	0.529801	NO	0.67075	NO
GGH	0.970306	-0.231217	1.20152	0.000338519	lengthened	0.00151328	lengthened
GGNBP2	-1.1489	-1.0074	-0.1415	0.536211	NO	0.676866	NO
GGPS1	1.51111	0.423885	1.08723	0.099494	NO	0.187296	NO
GHITM	-0.479834	-0.295673	-0.184161	0.186079	NO	0.304556	NO
GID4	-0.872373	-0.890988	0.0186157	1	NO	1	NO
GID8	0.187014	0.854162	-0.667148	5.53229e-05	shortened	0.00029909	shortened
GIGYF2	0.728532	0.437066	0.291466	0.415067	NO	0.560568	NO
GINM1	-0.929462	0.582943	-1.51241	0.00362348	shortened	0.0117942	shortened
GINS2	0.0996537	-0.0464427	0.146096	0.539533	NO	0.680292	NO
GINS4	-1.2695	-0.637232	-0.632268	0.323597	NO	0.46613	NO
GK	4.19647	3.83693	0.359542	1	NO	1	NO
GK5	0.0524283	-1.45927	1.5117	0.0157654	lengthened	0.0409886	lengthened
GLB1L	0.462649	1.43094	-0.968291	0.273904	NO	0.410263	NO
GLG1	0.876838	0.408572	0.468266	0.016794	lengthened	0.0432345	lengthened
GLOD4	-0.185995	0.425485	-0.61148	0.0633641	NO	0.129544	NO
GLRX5	0.817069	0.884797	-0.0677272	0.520645	NO	0.663756	NO
GLTP	-0.983106	-0.788808	-0.194299	0.553738	NO	0.694213	NO
GLUD1	1.45192	3.54129	-2.08937	4.79043e-25	shortened	2.9598e-23	shortened
GLUL	1.70161	2.06321	-0.361596	0.325747	NO	0.468074	NO
GLYCTK	3.84598	2.47158	1.3744	0.135263	NO	0.238781	NO
GMCL1	0.147282	1.2734	-1.12612	9.16468e-06	shortened	5.85051e-05	shortened
GMEB1	-0.812986	-1.84518	1.0322	0.124418	NO	0.223746	NO
GMNN	0.0220762	0.270224	-0.248148	0.182017	NO	0.299163	NO
GMPPB	0.613484	0.405994	0.207491	0.594011	NO	0.729598	NO
GMPS	0.594439	0.831478	-0.237039	0.695201	NO	0.813114	NO
GNA11	0.395279	0.995067	-0.599788	3.14171e-07	shortened	2.61935e-06	shortened
GNA12	0.459018	1.46336	-1.00434	0.000175388	shortened	0.000837026	shortened
GNA13	-0.858567	-0.955758	0.0971917	0.81516	NO	0.903218	NO
GNAI1	-4.17639	-3.27242	-0.903973	0.209588	NO	0.33449	NO
GNAI2	-0.371341	-0.650764	0.279422	0.0196582	lengthened	0.0492523	lengthened
GNAQ	-1.29153	-0.0797498	-1.21178	0.00797684	shortened	0.0230383	shortened
GNAS	-1.45191	-2.36386	0.911954	7.88544e-21	lengthened	3.68697e-19	lengthened
GNAZ	1.82741	0.594439	1.23297	0.047784	lengthened	0.103204	NO
GNB1	-0.88636	-0.481226	-0.405135	0.000257264	shortened	0.00119641	shortened
GNB5	-0.974244	-1.12545	0.15121	0.66719	NO	0.790304	NO
GNL3L	-1.29201	-1.15253	-0.139481	0.514034	NO	0.657507	NO
GNPNAT1	-0.257527	-0.278545	0.0210178	0.943443	NO	1	NO
GNPTG	-0.253558	1.67195	-1.92551	0.0165188	shortened	0.0426212	shortened
GOLGA1	0.992498	0.459509	0.532989	0.303091	NO	0.442882	NO
GOLGA2	-0.545097	-1.08132	0.536223	0.00268744	lengthened	0.00917017	lengthened
GOLGA5	-1.00647	0.0310093	-1.03747	0.150237	NO	0.258104	NO
GOLGA8B	0.931666	2.00043	-1.06877	0.000319629	shortened	0.00144564	shortened
GOLGB1	-0.278011	0.888413	-1.16642	0.000585251	shortened	0.00246646	shortened
GOLPH3L	-0.283306	-0.738985	0.455679	0.614707	NO	0.746276	NO
GOLT1B	0.0967335	-1.5057	1.60243	1.28341e-05	lengthened	8.03005e-05	lengthened
GOPC	-1.98615	0.151536	-2.13768	6.25464e-08	shortened	5.78638e-07	shortened
GORASP2	1.80351	1.34605	0.457458	0.146309	NO	0.253368	NO
GOSR1	-2.00473	-0.394009	-1.61072	1.12223e-16	shortened	3.5623e-15	shortened
GOT1	1.53974	1.38744	0.152305	0.417493	NO	0.56251	NO
GPAT4	-2.30603	0.292458	-2.59848	3.24556e-15	shortened	8.38033e-14	shortened
GPATCH1	-0.113381	-0.102492	-0.0108883	1	NO	1	NO
GPATCH2	-2.47595	-0.890988	-1.58496	0.0473181	shortened	0.102325	NO
GPATCH2L	0.963161	1.0304	-0.067241	1	NO	1	NO
GPBP1	-0.241895	-0.0483745	-0.193521	0.588424	NO	0.724794	NO
GPBP1L1	-0.671081	-0.0602006	-0.61088	0.000298832	shortened	0.00136645	shortened
GPCPD1	0.191474	0.0683698	0.123104	1	NO	1	NO
GPI	-1.50104	0.0531514	-1.55419	2.99354e-61	shortened	8.63138e-59	shortened
GPN2	-0.370156	-0.417736	0.0475801	0.905523	NO	0.969702	NO
GPN3	-2.55395	-0.158921	-2.39503	0.000399676	shortened	0.00174827	shortened
GPR157	0.271283	-0.516593	0.787876	0.068234	NO	0.137261	NO
GPT2	3.73373	3.75388	-0.020148	0.945933	NO	1	NO
GRAMD2B	-0.753485	-1.39349	0.640004	0.320678	NO	0.462722	NO
GRB10	-1.94221	-1.42864	-0.513569	0.0718738	NO	0.143624	NO
GRB2	0.240717	0.607495	-0.366777	0.022942	shortened	0.0561778	NO
GRPEL1	-0.560071	-0.906842	0.346771	0.0467369	lengthened	0.101449	NO
GRSF1	-0.890988	-1.81817	0.927185	1.47145e-08	lengthened	1.55695e-07	lengthened
GSE1	0.109012	-0.200944	0.309955	0.400876	NO	0.547191	NO
GSK3B	-2.36492	0.0949366	-2.45986	1.6752e-12	shortened	3.20231e-11	shortened
GSKIP	-0.34165	0.19921	-0.540859	0.238137	NO	0.368659	NO
GSPT1	1.5068	0.290342	1.21646	3.60408e-22	lengthened	1.91848e-20	lengthened
GSR	-0.16415	-1.16008	0.995928	3.33503e-14	lengthened	7.79675e-13	lengthened
GTF2A1	-1.54306	-1.05764	-0.485427	0.398919	NO	0.545332	NO
GTF2B	1.61151	-0.770694	2.38221	0.00702519	lengthened	0.0206518	lengthened
GTF2F1	-1.62318	0.916367	-2.53954	1.94427e-19	shortened	8.40899e-18	shortened
GTF2F2	-0.134259	-0.762664	0.628405	0.0997843	NO	0.18774	NO
GTF2H1	0.00713219	-1.9979	2.00504	0.00124036	lengthened	0.00473693	lengthened
GTF2H3	-1.4613	0.0888339	-1.55014	2.83143e-08	shortened	2.7911e-07	shortened
GTF3C1	-0.574729	-0.514134	-0.060595	0.916452	NO	0.978378	NO
GTF3C3	0.587552	-0.260938	0.84849	0.0182822	lengthened	0.0464779	lengthened
GTF3C4	-2.55219	-1.71815	-0.834035	0.00559944	shortened	0.0170697	shortened
GTPBP4	-0.648132	-0.983196	0.335064	0.228285	NO	0.357244	NO
GTPBP8	-1.30959	-0.456051	-0.853541	0.00831171	shortened	0.023866	shortened
GTSE1	-0.0429913	0.408572	-0.451563	0.138515	NO	0.243196	NO
GUF1	1.57413	0.950314	0.62382	0.236734	NO	0.367144	NO
GXYLT1	-0.434236	0.119542	-0.553778	0.00140202	shortened	0.00526138	shortened
GZF1	-0.0836333	0.331404	-0.415037	0.644554	NO	0.771976	NO
H2AC20	2.1843	-0.190548	2.37485	0.00716509	lengthened	0.0210273	lengthened
H2BC4	2.69397	-1.15402	3.848	0.00178541	lengthened	0.00650952	lengthened
H2BC5	1.10901	-4.77851	5.88753	2.06751e-16	lengthened	6.27508e-15	lengthened
H3-3B	-0.554528	-0.409557	-0.144971	0.00510392	NO	0.0158218	NO
H3C10	0.246515	1.43094	-1.18442	0.35432	NO	0.498352	NO
H6PD	2.27894	3.65745	-1.37851	0.01918	shortened	0.048299	shortened
HABP4	1.79084	2.41335	-0.62251	0.186955	NO	0.305414	NO
HADH	-0.890988	0.38203	-1.27302	0.00131293	shortened	0.00498293	shortened
HADHA	1.15341	1.10511	0.0482915	0.925532	NO	0.985294	NO
HADHB	1.35779	1.68874	-0.330945	0.287925	NO	0.427182	NO
HARBI1	-0.450416	0.0350112	-0.485427	0.605644	NO	0.73925	NO
HASPIN	-0.994082	-0.850346	-0.143735	0.777733	NO	0.876533	NO
HAUS2	-1.62795	-2.40289	0.774933	0.0440628	lengthened	0.0966755	NO
HAUS5	-1.79788	-1.15633	-0.641546	0.196794	NO	0.31833	NO
HAUS6	0.257875	0.409136	-0.15126	0.77401	NO	0.87319	NO
HCCS	-2.28655	-2.62887	0.342314	0.0362871	lengthened	0.0821878	NO
HCFC2	-0.784073	-2.33156	1.54749	0.0929132	NO	0.176929	NO
HDAC4	-1.19911	-1.20702	0.0079052	1	NO	1	NO
HDAC5	-0.0284917	0.181481	-0.209973	0.696512	NO	0.813616	NO
HDDC3	-0.765457	0.680459	-1.44592	0.00160718	shortened	0.00594106	shortened
HDGF	-1.36211	-2.58021	1.2181	1.14415e-64	lengthened	3.95875e-62	lengthened
HEATR1	-1.59372	-0.918619	-0.675103	0.00029585	shortened	0.00135582	shortened
HEATR3	-0.00780186	0.0159024	-0.0237043	1	NO	1	NO
HELZ	0.177959	0.693974	-0.516015	0.131835	NO	0.234177	NO
HERC2	-1.18797	-0.582866	-0.605104	0.273816	NO	0.410263	NO
HERC4	-4.79788	-1.49016	-3.30771	1.63249e-06	shortened	1.20693e-05	shortened
HERPUD2	-0.266956	0.58108	-0.848036	0.0219957	shortened	0.0543997	NO
HEXA	-2.29979	0.497709	-2.7975	1.83579e-15	shortened	4.92389e-14	shortened
HEXIM1	-0.0995748	-1.54778	1.44821	1.10088e-09	lengthened	1.33236e-08	lengthened
HFE	-0.543065	-0.0429913	-0.500074	0.739704	NO	0.848095	NO
HGSNAT	-2.08363	0.333506	-2.41714	0.00027032	shortened	0.00125041	shortened
HIBCH	-0.994082	1.1611	-2.15518	1.66339e-17	shortened	5.81346e-16	shortened
HIC2	2.85397	2.24218	0.611792	0.0392723	lengthened	0.0877226	NO
HIF1A	-0.290453	-0.24329	-0.047163	0.882222	NO	0.949747	NO
HIF1AN	0.602258	0.00574253	0.596516	0.0104268	lengthened	0.0290007	lengthened
HIGD1A	0.703522	0.989298	-0.285776	0.106602	NO	0.198089	NO
HIKESHI	-2.94544	-1.48963	-1.45581	0.0083517	shortened	0.0239411	shortened
HILPDA	-0.236063	-0.591428	0.355365	0.148384	NO	0.256447	NO
HINT3	0.739062	-0.984098	1.72316	0.00245435	lengthened	0.0085865	lengthened
HIP1	-3.17639	-1.92494	-1.25145	0.0172145	shortened	0.0440985	shortened
HIPK2	0.145724	0.616919	-0.471195	0.0228111	shortened	0.055897	NO
HIPK3	0.282495	0.468093	-0.185598	0.684812	NO	0.803203	NO
HIVEP2	-0.48889	0.109012	-0.597902	0.751332	NO	0.855698	NO
HLCS	0.331404	-0.586134	0.917538	0.487971	NO	0.634351	NO
HMCES	-0.366908	-1.52234	1.15544	3.26443e-07	lengthened	2.71513e-06	lengthened
HMG20A	-0.593602	-1.85251	1.25891	0.00609249	lengthened	0.0183304	lengthened
HMGB1	-1.09218	-1.94944	0.857255	7.93067e-16	lengthened	2.24919e-14	lengthened
HMGB2	1.33931	-1.21123	2.55054	2.28745e-10	lengthened	3.16583e-09	lengthened
HMGB3	-0.37511	-1.26679	0.891681	1.51359e-06	lengthened	1.12624e-05	lengthened
HMGCR	0.693974	0.392805	0.30117	0.294139	NO	0.433626	NO
HMGN4	-0.0116697	0.734332	-0.746002	0.0193038	shortened	0.0485048	shortened
HMOX2	-0.445577	0.306776	-0.752353	0.015632	shortened	0.040728	shortened
HNRNPC	-1.03168	-0.867812	-0.163871	0.248851	NO	0.380873	NO
HNRNPD	-2.21756	-0.882963	-1.3346	7.14396e-32	shortened	6.02881e-30	shortened
HNRNPDL	-2.10124	0.190263	-2.2915	3.28317e-126	shortened	2.83994e-123	shortened
HNRNPH3	-0.931066	-1.58691	0.655844	7.53246e-06	lengthened	4.91742e-05	lengthened
HNRNPK	-0.159103	-0.545436	0.386333	1.88294e-06	lengthened	1.38029e-05	lengthened
HNRNPLL	1.54642	1.32132	0.225102	0.730048	NO	0.841148	NO
HNRNPU	-0.745829	-1.459	0.71317	1.26816e-19	lengthened	5.55424e-18	lengthened
HNRNPUL1	-0.452134	-1.00691	0.554774	2.08892e-09	lengthened	2.43356e-08	lengthened
HNRNPUL2	-0.542834	-0.79236	0.249526	0.10126	NO	0.19	NO
HOMER1	0.0460805	0.191474	-0.145393	0.665603	NO	0.788965	NO
HOMEZ	0.776436	-0.306026	1.08246	0.0272444	lengthened	0.0643013	NO
HOOK3	-0.067866	1.28509	-1.35295	8.32018e-09	shortened	8.91263e-08	shortened
HPS5	-0.49506	-0.405561	-0.0894982	1	NO	1	NO
HS2ST1	0.323606	0.577399	-0.253793	0.372964	NO	0.519607	NO
HSBP1	-0.134885	-0.00530785	-0.129577	0.211305	NO	0.335864	NO
HSD17B12	1.40261	-0.0379906	1.4406	3.95341e-10	lengthened	5.28139e-09	lengthened
HSD17B4	-0.679882	0.152081	-0.831962	0.00174448	shortened	0.0063756	shortened
HSPA13	0.126085	1.15964	-1.03355	0.149941	NO	0.25774	NO
HSPA14	-1.79082	-1.27432	-0.516507	0.270336	NO	0.406857	NO
HSPA4	-1.95748	-0.500682	-1.4568	4.98536e-17	shortened	1.69111e-15	shortened
HSPA4L	-0.890988	-2.06091	1.16993	0.00154205	lengthened	0.00571863	lengthened
HSPA9	-1.00464	-0.964989	-0.0396562	0.850983	NO	0.928833	NO
HSPBP1	-1.88453	-0.235729	-1.6488	1.77656e-16	shortened	5.4883e-15	shortened
HSPE1	-1.8298	-0.701618	-1.12818	2.7152e-47	shortened	4.6973e-45	shortened
HTD2	-0.968991	0.778863	-1.74785	0.00346934	shortened	0.0113566	shortened
HTRA2	-1.36047	-0.554561	-0.805913	0.000809809	shortened	0.00327712	shortened
HTT	0.632574	-0.513351	1.14592	9.46307e-05	lengthened	0.000487644	lengthened
IAH1	-0.589332	-0.328052	-0.26128	0.534707	NO	0.675214	NO
IARS2	-0.475951	0.0117146	-0.487665	0.415037	NO	0.560568	NO
IBA57	0.916367	0.0786382	0.837729	0.407375	NO	0.552983	NO
ICE1	-2.44847	-4.29907	1.8506	4.91648e-05	lengthened	0.000270016	lengthened
ICE2	-2.47595	-0.405561	-2.07039	0.0111618	shortened	0.0307727	shortened
ICMT	-1.71345	-0.374549	-1.3389	2.12113e-10	shortened	2.94743e-09	shortened
ID3	-2.53145	-4.15402	1.62258	2.93007e-07	lengthened	2.46667e-06	lengthened
IDE	-0.241675	-0.172595	-0.0690806	0.806585	NO	0.896115	NO
IDS	-2.89099	-0.443529	-2.44746	0.000356083	shortened	0.00158157	shortened
IER3IP1	0.438076	-1.11255	1.55062	2.21194e-15	lengthened	5.84224e-14	lengthened
IER5L	-1.03985	-3.17227	2.13242	1.87104e-09	lengthened	2.1945e-08	lengthened
IFIT3	0.00591831	0.524049	-0.518131	0.743853	NO	0.850121	NO
IFIT5	-1.37642	-0.639449	-0.736966	0.524804	NO	0.667091	NO
IFRD1	-1.22428	-1.49302	0.268742	0.374297	NO	0.52048	NO
IFT22	-2.02849	-1.46985	-0.558641	0.599659	NO	0.73393	NO
IFT74	-0.306026	-0.154023	-0.152003	1	NO	1	NO
IFT80	-0.556569	0.487523	-1.04409	0.271968	NO	0.40878	NO
IGF1R	0.309208	-1.58896	1.89817	8.46542e-10	lengthened	1.04236e-08	lengthened
IGF2BP1	0.940852	-0.0145333	0.955385	1.6624e-15	lengthened	4.52905e-14	lengthened
IGF2BP2	2.84424	2.46489	0.379355	0.190353	NO	0.310086	NO
IGF2BP3	-1.03761	-1.9872	0.94959	0.000378052	lengthened	0.00166632	lengthened
IGFLR1	3.6738	0.0583857	3.61541	9.61458e-07	lengthened	7.34358e-06	lengthened
IKBKB	-0.890988	0.135484	-1.02647	0.0804078	NO	0.157625	NO
IKZF4	-0.35042	-0.221137	-0.129283	1	NO	1	NO
IKZF5	0.989865	-0.961378	1.95124	0.000315308	lengthened	0.00143171	lengthened
IL10RB	0.602052	0.609085	-0.00703359	1	NO	1	NO
IL11	-6.00951	-4.97845	-1.03106	0.00251962	shortened	0.00870917	shortened
IL13RA1	0.372689	0.945513	-0.572824	0.0859984	NO	0.165861	NO
IL17RA	-2.39349	1.2534	-3.64689	1.11695e-07	shortened	9.96039e-07	shortened
IL27RA	-1.36229	-1.00835	-0.353949	0.318448	NO	0.460247	NO
IL32	1.69397	1.99113	-0.297151	0.33095	NO	0.473372	NO
IL6R	2.95031	3.03382	-0.0835102	1	NO	1	NO
IL6ST	-1.43083	-2.63349	1.20266	0.000311781	lengthened	0.0014213	lengthened
ILF3	0.684388	-0.456689	1.14108	1.15016e-13	lengthened	2.46943e-12	lengthened
IMP4	0.0295773	0.814564	-0.784987	9.56263e-05	shortened	0.000490173	shortened
IMPACT	1.56844	-0.961378	2.52982	0.0181737	lengthened	0.0462362	lengthened
INAFM1	1.38203	2.02958	-0.647547	0.377745	NO	0.523847	NO
INCENP	-1.29434	-0.513483	-0.780861	0.000103744	shortened	0.000528901	shortened
ING1	-0.0514529	0.261015	-0.312468	0.39648	NO	0.542865	NO
INIP	-0.374197	-0.531907	0.15771	0.703092	NO	0.820196	NO
INPP5K	-1.04711	-0.238911	-0.808196	0.223178	NO	0.350839	NO
INSIG2	4.26383	4.35694	-0.0931094	1	NO	1	NO
INSR	3.16429	4.22449	-1.06019	0.264093	NO	0.398849	NO
INTS3	0.208547	-1.45489	1.66344	0.0433329	lengthened	0.0951949	NO
INTS4	0.0283933	-1.62795	1.65635	0.137953	NO	0.242663	NO
INTS6	0.594439	1.06837	-0.473931	0.604507	NO	0.738622	NO
INTS7	-1.47595	-1.61405	0.138102	0.677073	NO	0.79716	NO
INTU	0.0705377	-0.0945216	0.165059	0.841445	NO	0.921329	NO
IPO13	-0.679484	-0.360473	-0.319011	0.429487	NO	0.575533	NO
IPO5	-0.199878	-0.630028	0.43015	0.0233059	lengthened	0.0570286	NO
IPO7	-1.59711	-1.296	-0.301108	0.0403756	shortened	0.0899546	NO
IPO9	-0.753485	-0.987295	0.233811	0.162683	NO	0.273643	NO
IQCB1	0.636259	0.250368	0.385891	0.495055	NO	0.640111	NO
IQCK	0.43094	-0.838521	1.26946	0.432474	NO	0.578415	NO
IQGAP1	-2.04815	-2.30603	0.257872	0.157925	NO	0.267718	NO
IQSEC1	2.54958	2.57933	-0.0297473	0.879234	NO	0.94712	NO
IRAK2	-2.39349	1.36535	-3.75884	3.93482e-06	shortened	2.72289e-05	shortened
IRAK4	-1.39349	0.372046	-1.76553	0.0523441	NO	0.110877	NO
IREB2	-0.480316	0.0153122	-0.495628	0.000673661	shortened	0.00279146	shortened
IRF1	-0.421503	0.204169	-0.625672	0.313406	NO	0.45486	NO
IRF2BP2	1.66186	0.764796	0.897066	1.88155e-10	lengthened	2.66809e-09	lengthened
IRF2BPL	0.399404	-0.154023	0.553427	0.273171	NO	0.409943	NO
IRF9	0.208547	1.73704	-1.5285	0.0642821	NO	0.13091	NO
IRS2	-1.11338	-1.04627	-0.0671142	0.901026	NO	0.966383	NO
IRX3	-0.0265329	-0.832095	0.805562	0.0125008	lengthened	0.0337865	lengthened
ISCA1	-0.595532	-0.279842	-0.315691	0.52357	NO	0.665768	NO
ISCA2	0.315463	1.06201	-0.746552	0.222324	NO	0.349993	NO
ISCU	-1.59624	-0.408837	-1.18741	4.12132e-06	shortened	2.82932e-05	shortened
ISG20	4.00383	3.43094	0.57289	0.645021	NO	0.77224	NO
ISG20L2	-1.95042	-2.05619	0.10577	0.639355	NO	0.768956	NO
ISY1	-0.66296	-1.06933	0.406365	0.113435	NO	0.208326	NO
ITFG1	0.380884	0.702852	-0.321969	0.230358	NO	0.359999	NO
ITGA6	0.253402	0.661553	-0.408151	0.262167	NO	0.396286	NO
ITGB1	-1.60981	-1.25135	-0.358458	0.212272	NO	0.336909	NO
ITGB2	3.7335	2.515	1.2185	0.288589	NO	0.42766	NO
ITGB5	0.658122	0.728107	-0.0699851	0.646489	NO	0.773195	NO
ITM2B	1.16364	0.84758	0.316059	0.035476	lengthened	0.0807547	NO
ITPR1	-3.15688	-2.5946	-0.562287	0.229492	NO	0.358808	NO
ITPR2	2.13455	2.04447	0.0900753	1	NO	1	NO
ITPRID2	-3.77213	-1.92341	-1.84872	5.24371e-05	shortened	0.000286171	shortened
ITPRIPL2	-1.04571	-0.475951	-0.56976	0.121748	NO	0.220252	NO
IVNS1ABP	-0.713592	-0.927284	0.213692	0.354796	NO	0.498819	NO
JADE1	-0.512477	-1.07807	0.565597	0.0723422	NO	0.144311	NO
JADE2	-2.46084	-0.614471	-1.84637	5.66275e-07	shortened	4.51454e-06	shortened
JAG1	2.35187	1.60858	0.743286	0.145536	NO	0.252408	NO
JARID2	-0.712651	0.535712	-1.24836	0.000414846	shortened	0.00179887	shortened
JKAMP	0.0265496	-0.730524	0.757073	0.278482	NO	0.41568	NO
JMJD4	-0.540491	-0.475951	-0.0645403	0.855678	NO	0.931607	NO
JOSD1	0.671948	-0.521988	1.19394	0.00128184	lengthened	0.00487918	lengthened
JPT1	-0.977715	-0.968839	-0.00887574	0.930528	NO	0.989437	NO
JPT2	-1.13664	-0.00861388	-1.12803	2.85923e-10	shortened	3.92577e-09	shortened
JUN	1.06434	0.766124	0.298219	0.428118	NO	0.574129	NO
KANK2	-2.11706	-2.30603	0.188969	0.672337	NO	0.793683	NO
KAT14	-0.425325	0.877196	-1.30252	0.0160362	shortened	0.0415619	shortened
KAT6A	1.28465	1.5134	-0.228752	0.443628	NO	0.591039	NO
KAT6B	-0.234943	-0.360473	0.125531	0.876721	NO	0.94559	NO
KAT7	-2.82959	-0.135699	-2.69389	7.56066e-06	shortened	4.92653e-05	shortened
KATNA1	0.630549	0.677855	-0.0473057	1	NO	1	NO
KATNAL1	-0.759744	-2.08363	1.32389	0.121775	NO	0.220252	NO
KATNBL1	0.598397	-0.733447	1.33184	0.0124013	lengthened	0.0336352	lengthened
KAZALD1	0.234543	-0.306026	0.540568	0.298007	NO	0.437836	NO
KBTBD2	-0.125453	-0.421503	0.296049	0.686969	NO	0.805187	NO
KBTBD6	-0.0836333	0.0825396	-0.166173	0.491341	NO	0.637196	NO
KBTBD7	0.140039	0.341673	-0.201634	0.717039	NO	0.832405	NO
KCTD1	-2.15847	-0.238911	-1.91956	0.00121205	shortened	0.00466483	shortened
KCTD10	-0.0429913	-0.607816	0.564825	0.116025	NO	0.211957	NO
KCTD15	1.27894	1.56844	-0.289507	1	NO	1	NO
KCTD20	-0.502216	0.602826	-1.10504	0.000415405	shortened	0.00179887	shortened
KCTD3	-1.12915	-1.04299	-0.0861566	0.742304	NO	0.849473	NO
KCTD9	-0.93163	-0.286917	-0.644713	0.226581	NO	0.355703	NO
KDELR2	-0.65363	0.843303	-1.49693	9.62871e-24	shortened	5.55255e-22	shortened
KDM3B	-1.22704	0.109012	-1.33605	0.0633867	NO	0.129544	NO
KDM5A	-1.77363	0.097607	-1.87124	8.70414e-08	shortened	7.84279e-07	shortened
KDM5B	-0.497074	1.69397	-2.19105	2.69365e-08	shortened	2.6705e-07	shortened
KDM6B	0.927771	-1.9841	2.91187	1.02055e-08	lengthened	1.08985e-07	lengthened
KDM7A	3.19647	3.19647	-3.55271e-15	1	NO	1	NO
KDSR	-1.26094	-0.674496	-0.586441	0.0375991	shortened	0.0847511	NO
KHNYN	3.24515	1.43094	1.81421	5.82453e-05	lengthened	0.000312447	lengthened
KIAA0586	-0.306026	0.255853	-0.561879	0.712769	NO	0.82869	NO
KIAA0753	0.301657	-0.759744	1.0614	0.021788	lengthened	0.0539435	NO
KIAA0930	-2.01147	-1.74786	-0.263605	0.22823	NO	0.357244	NO
KIAA1143	0.485317	-1.6686	2.15391	1.15621e-13	lengthened	2.46943e-12	lengthened
KIAA1217	1.3314	0.35002	0.981384	0.205839	NO	0.329571	NO
KIAA1586	-2.00647	-0.56906	-1.43741	0.0240637	shortened	0.0584695	NO
KIF11	0.333329	-0.322704	0.656034	0.096289	NO	0.182154	NO
KIF13A	-0.234193	-0.240734	0.00654128	1	NO	1	NO
KIF14	-1.28413	-1.38917	0.105034	0.724872	NO	0.837694	NO
KIF18A	-1.79788	-1.76546	-0.0324215	1	NO	1	NO
KIF1C	-0.00963269	0.921742	-0.931374	4.24387e-05	shortened	0.000234941	shortened
KIF2A	-1.79456	-2.19584	0.401284	0.256533	NO	0.389642	NO
KIF3B	-0.278351	0.318665	-0.597016	0.000232065	shortened	0.00108068	shortened
KIF3C	2.0159	2.0159	-7.99361e-15	1	NO	1	NO
KIF5B	-0.105691	-0.0189958	-0.0866955	0.691061	NO	0.809161	NO
KIFBP	-1.35611	0.0632081	-1.41932	0.00353009	shortened	0.0115336	shortened
KLF3	1.62358	2.03975	-0.416164	0.778944	NO	0.877041	NO
KLF5	-5.21292	-4.73973	-0.473189	0.345815	NO	0.488975	NO
KLF6	2.44028	1.90121	0.539071	0.0818704	NO	0.15932	NO
KLF9	-4.08363	-3.57904	-0.504589	0.59931	NO	0.733762	NO
KLHDC10	-0.890988	-0.935727	0.0447383	0.927575	NO	0.986904	NO
KLHDC2	1.58706	1.53492	0.0521358	1	NO	1	NO
KLHL2	0.993535	-0.890988	1.88452	0.109003	NO	0.201685	NO
KLHL26	-2.29816	-1.79046	-0.507702	0.247384	NO	0.37941	NO
KLHL28	-1.23891	0.524049	-1.76296	0.0142894	shortened	0.0377704	shortened
KLHL36	1.43094	-0.0339461	1.46489	0.00245715	lengthened	0.00858762	lengthened
KLHL42	-0.00117111	0.977368	-0.978539	0.0161792	shortened	0.0418386	shortened
KLHL5	-1.66304	1.32052	-2.98355	4.6197e-14	shortened	1.06561e-12	shortened
KLHL7	-2.43156	-0.306026	-2.12553	0.011909	shortened	0.0325991	shortened
KLHL8	-0.472487	-2.86674	2.39425	1.49292e-08	lengthened	1.57485e-07	lengthened
KMT2A	-2.72239	-1.25664	-1.46575	2.85549e-10	shortened	3.92577e-09	shortened
KMT2C	-0.890988	-3.16401	2.27302	0.000456821	lengthened	0.00196104	lengthened
KNTC1	-1.62795	0.211374	-1.83933	0.118212	NO	0.215043	NO
KPNA1	-0.48889	-1.03482	0.545934	0.212115	NO	0.336909	NO
KPNA2	-0.023236	0.213348	-0.236584	0.319647	NO	0.461786	NO
KPNA3	0.38624	-1.53952	1.92576	2.58934e-07	lengthened	2.20126e-06	lengthened
KPNA4	0.372046	-1.14217	1.51422	2.62022e-06	lengthened	1.86927e-05	lengthened
KPNA6	-1.78859	-0.683223	-1.10536	1.16465e-14	shortened	2.83782e-13	shortened
KPNB1	-2.51561	-1.92865	-0.586957	9.88112e-07	shortened	7.53054e-06	shortened
KRAS	-0.621528	-0.864516	0.242988	0.490474	NO	0.636549	NO
KRBOX4	-0.417057	-1.6686	1.25154	0.169764	NO	0.282804	NO
KRI1	-1.32204	-0.452415	-0.869623	0.00261376	shortened	0.00895406	shortened
KRIT1	-0.1778	-0.106717	-0.0710831	0.797139	NO	0.890571	NO
KSR1	-1.40556	-2.132	0.726435	0.0750086	NO	0.148813	NO
KYAT1	0.0020966	0.637391	-0.635294	0.303253	NO	0.442882	NO
L2HGDH	-0.890988	-1.05145	0.160465	1	NO	1	NO
L3HYPDH	-0.475951	-0.425325	-0.0506261	1	NO	1	NO
LACTB2	-1.00647	-0.64998	-0.356485	0.631575	NO	0.760881	NO
LAMA5	0.734121	0.836107	-0.101986	0.604869	NO	0.738738	NO
LAMC1	-2.16891	0.842073	-3.01098	2.83904e-29	shortened	2.18291e-27	shortened
LAMP1	-0.101245	-0.129148	0.0279033	0.7503	NO	0.855649	NO
LAMTOR3	-0.0284917	-0.890988	0.862496	0.201896	NO	0.324309	NO
LANCL2	-0.154023	-0.713201	0.559178	0.317959	NO	0.459732	NO
LARP1	-1.21852	-1.6962	0.477686	5.22543e-05	lengthened	0.000285624	lengthened
LARP4	-3.03503	-1.14338	-1.89166	8.17862e-09	shortened	8.7882e-08	shortened
LARP4B	-0.059111	-1.6072	1.54808	0.000299425	lengthened	0.00136677	lengthened
LARS1	-3.22191	-1.46546	-1.75645	1.11093e-07	shortened	9.93231e-07	shortened
LBR	-0.495639	-1.13254	0.636904	8.64709e-05	lengthened	0.000450586	lengthened
LCOR	1.32559	1.66844	-0.342852	0.255151	NO	0.387884	NO
LDAH	0.587059	1.7305	-1.14344	0.035457	shortened	0.0807547	NO
LDB1	-0.306026	-1.57325	1.26722	0.161105	NO	0.272088	NO
LEMD2	-0.331561	0.0265496	-0.35811	0.213677	NO	0.338828	NO
LEMD3	-1.82173	1.16791	-2.98963	8.243e-06	shortened	5.33099e-05	shortened
LEPROT	1.1713	0.443707	0.727589	0.0301154	lengthened	0.0702471	NO
LETM1	-0.699056	-0.229404	-0.469652	0.0155452	shortened	0.0405552	shortened
LGALS3	0.238488	0.320516	-0.0820276	0.750263	NO	0.855649	NO
LGALS8	3.13876	2.55108	0.587677	0.42724	NO	0.57341	NO
LGALSL	1.14464	0.089903	1.05473	0.0944967	NO	0.17945	NO
LGR4	0.0925237	0.109012	-0.0164881	1	NO	1	NO
LIAS	-0.543065	-0.256273	-0.286792	0.655782	NO	0.780801	NO
LIG3	-0.830867	-1.38079	0.549926	0.104127	NO	0.194116	NO
LIMA1	-4.59632	-5.06091	0.464598	0.242306	NO	0.373942	NO
LIMS1	-1.36047	-2.49365	1.13318	0.00821237	lengthened	0.0236593	lengthened
LIN52	2.10901	1.50133	0.607683	0.210955	NO	0.335589	NO
LIN54	0.394414	0.845977	-0.451563	0.421576	NO	0.567348	NO
LIN7C	-2.06091	-1.556	-0.504909	0.0479271	shortened	0.103411	NO
LIN9	-1.83654	-4.76546	2.92892	0.00039709	lengthened	0.00174357	lengthened
LITAF	1.29452	1.06748	0.227036	0.0903345	NO	0.173162	NO
LLPH	-2.00458	-2.18189	0.177306	0.563748	NO	0.70242	NO
LMAN2	-0.830106	0.113458	-0.943564	3.48696e-10	shortened	4.74995e-09	shortened
LMBRD1	-1.83209	0.390425	-2.22252	3.87907e-08	shortened	3.74905e-07	shortened
LMBRD2	-3.85446	-3.28331	-0.571157	0.563763	NO	0.70242	NO
LMF1	-2.76546	1.05654	-3.822	7.36828e-08	shortened	6.72671e-07	shortened
LMO4	-1.28858	-0.22979	-1.05879	2.14639e-05	shortened	0.000126949	shortened
LNP1	1.1794	-1.11338	2.29278	0.0127804	lengthened	0.0344395	lengthened
LNPEP	-0.336788	-0.202932	-0.133856	0.734894	NO	0.844481	NO
LNPK	2.21055	0.780779	1.42977	0.00359492	lengthened	0.0117233	lengthened
LOC100421372	-1.25836	-2.08363	0.825274	0.0203534	lengthened	0.0508468	NO
LONRF3	-1.14474	-1.56906	0.424315	0.465178	NO	0.610591	NO
LOX	0.831478	2.66844	-1.83696	0.00479174	shortened	0.0150101	shortened
LPGAT1	-1.47595	-0.131251	-1.3447	9.72716e-05	shortened	0.000497134	shortened
LPIN1	2.13138	0.208547	1.92283	0.00322067	lengthened	0.0106682	lengthened
LRCH1	2.14464	-0.306026	2.45066	0.00232754	lengthened	0.00820926	lengthened
LRCH3	0.524049	0.679101	-0.155052	0.766537	NO	0.868504	NO
LRIF1	-0.154023	-0.906095	0.752072	0.0723639	NO	0.144311	NO
LRIG2	-1.62795	0.0020966	-1.63005	0.235824	NO	0.366062	NO
LRP11	-1.31183	-0.890988	-0.420843	0.149951	NO	0.25774	NO
LRP5	-0.0284917	-1.42481	1.39632	2.953e-06	lengthened	2.0767e-05	lengthened
LRP6	0.278937	0.420956	-0.142019	0.81344	NO	0.902084	NO
LRP8	-2.14097	-2.82753	0.686563	0.000914952	lengthened	0.00365136	lengthened
LRPPRC	0.203339	-0.3304	0.53374	1.63664e-05	lengthened	9.9697e-05	lengthened
LRRC1	2.97408	2.41018	0.563901	0.449639	NO	0.595616	NO
LRRC28	0.945513	0.87953	0.0659831	1	NO	1	NO
LRRC57	0.867039	-2.47595	3.34299	1.15392e-06	lengthened	8.69837e-06	lengthened
LRRC58	-0.103774	-0.328463	0.224689	0.138537	NO	0.243196	NO
LRRC59	-0.962555	-0.511979	-0.450576	1.12588e-05	shortened	7.12168e-05	shortened
LRRC8B	-0.730524	1.69397	-2.4245	0.0504159	NO	0.107678	NO
LRRFIP2	-0.990524	-2.12231	1.13179	0.0328584	lengthened	0.0759453	NO
LRWD1	0.524049	-1.90534	2.42939	0.017777	lengthened	0.0453269	lengthened
LSM11	-0.938817	-1.01652	0.0777024	1	NO	1	NO
LSM14A	-0.473457	0.193076	-0.666533	0.0146358	shortened	0.0385594	shortened
LSM5	-0.803525	-0.0318507	-0.771675	0.00415472	shortened	0.0132491	shortened
LSM6	0.380314	-1.49798	1.87829	1.118e-06	lengthened	8.46448e-06	lengthened
LTA4H	-1.1179	-0.57688	-0.541024	0.0234706	shortened	0.057391	NO
LTB4R	-0.405561	1.00086	-1.40642	0.145681	NO	0.252534	NO
LUC7L	0.0363086	0.284862	-0.248553	0.550363	NO	0.691288	NO
LUC7L2	-1.28875	-2.37602	1.08728	9.81979e-12	lengthened	1.682e-10	lengthened
LYN	-1.96899	-1.6686	-0.300395	0.679523	NO	0.799167	NO
LYRM2	-0.918733	-0.708124	-0.210609	0.448787	NO	0.594943	NO
LYRM7	-1.14437	-0.79236	-0.352012	0.123738	NO	0.22287	NO
LYSMD4	1.84598	1.0159	0.830075	0.681949	NO	0.801203	NO
LZTFL1	-1.33845	-1.37642	0.0379679	1	NO	1	NO
LZTS2	0.556471	-0.684537	1.24101	0.0446639	lengthened	0.0976846	NO
M6PR	-0.714738	-1.5782	0.863463	0.000763823	lengthened	0.00312761	lengthened
MACF1	0.0290883	-1.23736	1.26645	6.23668e-11	lengthened	9.54819e-10	lengthened
MACIR	-2.69834	-3.13045	0.432111	0.740244	NO	0.848095	NO
MAFG	-0.137426	-0.556163	0.418737	0.047194	lengthened	0.102121	NO
MAGI1	1.69397	1.93586	-0.241889	0.593827	NO	0.729598	NO
MAGI3	-1.89099	-1.16662	-0.724366	0.437916	NO	0.5845	NO
MAGOH	-2.48925	-1.96034	-0.528911	0.0016954	shortened	0.00622067	shortened
MAGT1	-0.385097	0.544597	-0.929694	3.92906e-06	shortened	2.72289e-05	shortened
MAIP1	-0.779627	0.423885	-1.20351	7.9339e-05	shortened	0.000415929	shortened
MAK16	-0.3435	-2.26603	1.92253	2.2346e-07	lengthened	1.92332e-06	lengthened
MALT1	3.31288	2.59444	0.718446	0.373186	NO	0.519607	NO
MAN2A1	0.310646	-0.500529	0.811174	0.0124284	lengthened	0.0336711	lengthened
MAN2B1	1.36535	1.4712	-0.105852	0.845742	NO	0.924462	NO
MANEAL	0.672913	0.422827	0.250085	0.602833	NO	0.737554	NO
MAP1B	0.0705377	0.771977	-0.701439	0.291356	NO	0.430947	NO
MAP1LC3B	0.907178	-0.409119	1.3163	3.99356e-06	lengthened	2.75672e-05	lengthened
MAP2K4	-0.0974391	1.19647	-1.29391	0.00597001	shortened	0.0180404	shortened
MAP2K6	-1.80853	0.189932	-1.99846	0.00511622	shortened	0.0158218	shortened
MAP2K7	-0.0557991	-1.48994	1.43414	2.72638e-17	lengthened	9.33988e-16	lengthened
MAP3K1	0.955302	1.74223	-0.786927	0.0206853	shortened	0.0515643	NO
MAP3K2	0.109012	0.807054	-0.698043	0.0468599	shortened	0.101572	NO
MAP3K3	-0.200944	0.810384	-1.01133	0.000155511	shortened	0.000755669	shortened
MAP3K7	-2.13892	-0.131192	-2.00772	3.67794e-06	shortened	2.56566e-05	shortened
MAP4	-0.721063	-0.25872	-0.462343	0.00103128	shortened	0.0040502	shortened
MAP4K2	0.693974	-1.31908	2.01306	0.037443	lengthened	0.0845405	NO
MAP4K4	2.57558	1.88621	0.689368	8.09806e-05	lengthened	0.000423252	lengthened
MAP4K5	0.0705377	0.109012	-0.0384741	1	NO	1	NO
MAP6D1	-2.80853	-2.6824	-0.126124	1	NO	1	NO
MAPK1	0.043746	-0.510281	0.554027	0.00158341	lengthened	0.00585946	lengthened
MAPK1IP1L	-0.423209	0.140039	-0.563248	0.0375919	shortened	0.0847511	NO
MAPK6	0.89348	1.32325	-0.429765	0.0188813	shortened	0.0476609	shortened
MAPK7	-0.856223	-1.40556	0.549339	0.596968	NO	0.731931	NO
MAPK8	-0.00263355	1.58706	-1.58969	0.0146226	shortened	0.0385594	shortened
MAPKBP1	-1.04627	-0.945436	-0.10083	0.86465	NO	0.936952	NO
MAPRE1	-0.490809	0.983481	-1.47429	1.23154e-07	shortened	1.0926e-06	shortened
MAPRE2	1.192	0.777265	0.414737	0.197317	NO	0.318877	NO
MARCHF5	-0.0836333	0.310646	-0.394279	0.315643	NO	0.456574	NO
MARCHF6	-1.47595	-1.49896	0.02301	0.917205	NO	0.978881	NO
MARCHF7	0.635081	1.19791	-0.562832	0.0502815	NO	0.107458	NO
MARCKSL1	1.21263	0.613243	0.599391	0.0804668	NO	0.157625	NO
MARK2	-0.447382	-0.620488	0.173107	0.42713	NO	0.57341	NO
MARK3	-1.40724	-0.287289	-1.11995	4.12357e-05	shortened	0.000229382	shortened
MARS2	-0.320672	-1.56906	1.24839	0.0718949	NO	0.143624	NO
MARVELD2	2.09252	4.75863	-2.6661	0.000555642	shortened	0.00235315	shortened
MAST4	3.16212	3.34423	-0.182105	1	NO	1	NO
MASTL	-0.431557	-0.185731	-0.245825	0.80194	NO	0.893915	NO
MAT2B	-2.45287	-0.744338	-1.70853	7.09894e-10	shortened	8.96435e-09	shortened
MAU2	0.0454467	0.776436	-0.73099	0.128528	NO	0.229586	NO
MAVS	1.82687	2.10901	-0.282143	0.121678	NO	0.220252	NO
MBD2	-0.762572	-0.678444	-0.0841284	0.77886	NO	0.877041	NO
MBNL3	4.23141	3.57876	0.652648	0.437189	NO	0.584044	NO
MBTPS2	-1.30218	-0.0353781	-1.26681	0.0049861	shortened	0.0155138	shortened
MCCC2	0.440218	-0.173718	0.613936	0.0255848	lengthened	0.0611158	NO
MCFD2	0.766239	0.0607162	0.705523	2.38642e-06	lengthened	1.72348e-05	lengthened
MCM10	-1.31378	-0.275329	-1.03845	6.43771e-07	shortened	5.07392e-06	shortened
MCM4	-1.01021	-0.613512	-0.396696	6.25103e-06	shortened	4.11973e-05	shortened
MCM8	-0.0215723	3.04312	-3.0647	1.14228e-16	shortened	3.59298e-15	shortened
MCMBP	-0.826858	-1.87213	1.04527	0.00129643	lengthened	0.0049293	lengthened
MCUR1	-2.13892	-0.177869	-1.96105	3.78137e-05	shortened	0.000212395	shortened
MDH2	-0.45457	-1.35347	0.898896	1.88771e-08	lengthened	1.94969e-07	lengthened
MDM2	2.67887	1.54545	1.13342	0.0330063	lengthened	0.0762362	NO
MDM4	-0.259633	0.268001	-0.527634	0.0998529	NO	0.187767	NO
ME2	-0.91746	-0.97345	0.0559899	1	NO	1	NO
MEAF6	0.098816	-0.899601	0.998417	0.00013994	lengthened	0.000689733	lengthened
MEAK7	0.221487	0.0265496	0.194937	0.817971	NO	0.905282	NO
MECR	-0.388488	0.452966	-0.841454	0.185706	NO	0.304091	NO
MED1	-1.09946	-0.272623	-0.826836	4.22893e-08	shortened	4.06447e-07	shortened
MED10	-1.20178	-3.3403	2.13852	2.81875e-12	lengthened	5.27183e-11	lengthened
MED13	-1.17868	-0.366033	-0.812652	0.000173392	shortened	0.000829785	shortened
MED13L	0.325823	-0.584657	0.91048	0.0102979	lengthened	0.0287577	lengthened
MED14	-1.99461	-0.525704	-1.46891	4.16862e-05	shortened	0.000231516	shortened
MED18	0.452966	-0.249442	0.702408	0.0981454	NO	0.185261	NO
MED21	-1.51659	-1.53484	0.0182517	1	NO	1	NO
MED26	-0.154023	-0.284331	0.130308	1	NO	1	NO
MED28	0.282077	0.231869	0.050208	0.82371	NO	0.908384	NO
MED29	-0.285267	-0.166623	-0.118644	0.871718	NO	0.942546	NO
MED31	-0.164182	-0.29583	0.131647	0.67171	NO	0.793446	NO
MED7	-0.262957	-0.959701	0.696744	0.382689	NO	0.528852	NO
MEF2A	-0.733447	0.606511	-1.33996	0.0217957	shortened	0.0539435	NO
MEF2D	-3.47595	-2.47595	-1	0.369699	NO	0.515998	NO
MEGF9	-2.6072	-2.59143	-0.0157673	1	NO	1	NO
MEIS1	-1.82387	-1.92202	0.0981411	0.857089	NO	0.932556	NO
METRNL	-5.23676	-6.012	0.775241	0.244429	NO	0.37631	NO
METTL1	-0.947572	-0.555804	-0.391768	0.144872	NO	0.251509	NO
METTL13	-1.04479	-1.27159	0.226799	0.481569	NO	0.628766	NO
METTL14	0.845977	-0.446203	1.29218	0.0452922	lengthened	0.0989337	NO
METTL16	-1.10439	-0.253558	-0.850834	8.42066e-05	shortened	0.000439449	shortened
METTL2A	-1.86297	-2.06524	0.202265	0.672682	NO	0.793819	NO
METTL2B	-2.00346	-2.19355	0.190088	0.856904	NO	0.932556	NO
METTL4	0.568443	0.109012	0.459432	0.758368	NO	0.861861	NO
METTL6	-0.659663	0.0285931	-0.688256	0.0256107	shortened	0.0611158	NO
METTL7A	1.07134	2.19243	-1.12109	0.0018114	shortened	0.0065973	shortened
METTL8	0.87953	0.543949	0.335581	0.537212	NO	0.677882	NO
METTL9	0.841728	0.328205	0.513523	0.0184428	lengthened	0.0467831	lengthened
MEX3A	-0.849766	-1.33845	0.488682	0.332225	NO	0.474803	NO
MFAP1	-0.205097	-0.0207561	-0.184341	0.657905	NO	0.782252	NO
MFAP3	-2.36492	-0.534844	-1.83007	0.00866297	shortened	0.0247309	shortened
MFF	1.50133	1.03161	0.469722	0.803077	NO	0.894548	NO
MFHAS1	0.818321	1.88959	-1.07127	2.18293e-12	shortened	4.12728e-11	shortened
MFN1	-0.113381	-1.96694	1.85356	0.00105759	lengthened	0.00413945	lengthened
MFSD1	-0.174781	-2.35042	2.17564	0.000779464	lengthened	0.00318036	lengthened
MFSD11	0.87953	0.974082	-0.0945523	1	NO	1	NO
MFSD12	-2.76546	-3.81007	1.04461	0.0534521	NO	0.112726	NO
MFSD14A	-1.89099	-0.733447	-1.15754	0.0157231	shortened	0.0409344	shortened
MFSD4B	1.76109	-1.56906	3.33015	0.000371653	lengthened	0.0016444	lengthened
MFSD9	1.06837	1.48098	-0.412611	0.636512	NO	0.766051	NO
MGAT2	0.991655	-0.376415	1.36807	0.00600145	lengthened	0.0181038	lengthened
MGME1	1.31517	1.97031	-0.655133	0.13744	NO	0.242006	NO
MGST3	-1.90914	-0.949882	-0.959254	0.0487031	shortened	0.104731	NO
MIA3	-1.53191	-0.938294	-0.593613	0.11071	NO	0.204297	NO
MIB1	-0.353331	-0.981186	0.627855	0.234926	NO	0.364994	NO
MICALL1	-1.21292	0.441587	-1.6545	8.89993e-05	shortened	0.000461675	shortened
MID1IP1	-1.9399	-2.30368	0.363784	0.348222	NO	0.491599	NO
MIDN	0.711284	0.0116404	0.699644	3.07559e-11	lengthened	4.97268e-10	lengthened
MIEF1	-0.245097	-0.499797	0.254701	0.294271	NO	0.433636	NO
MIER1	-0.938294	-0.433065	-0.505229	0.214741	NO	0.340021	NO
MIGA1	-1.21292	-0.890988	-0.321928	0.518101	NO	0.661732	NO
MINDY1	1.89037	-0.543065	2.43344	0.00299176	lengthened	0.0100305	lengthened
MINDY2	2.32402	2.04062	0.2834	0.566672	NO	0.704522	NO
MINDY3	-0.460354	-0.118399	-0.341955	0.575071	NO	0.712722	NO
MIOS	-0.306026	-0.160595	-0.14543	0.824109	NO	0.908384	NO
MIS12	-0.723693	-0.492439	-0.231255	0.646988	NO	0.773257	NO
MIS18A	-0.417057	0.787084	-1.20414	1.6968e-05	shortened	0.000102819	shortened
MKI67	1.00431	1.12787	-0.123556	0.609092	NO	0.741541	NO
MKLN1	0.147692	1.12444	-0.97675	0.000110462	shortened	0.000554715	shortened
MKNK2	1.08713	1.63641	-0.54928	3.89381e-05	shortened	0.00021695	shortened
MKRN2	-1.41125	-1.22541	-0.185838	0.621373	NO	0.751731	NO
MLEC	0.456211	-0.64998	1.10619	2.02797e-16	lengthened	6.20953e-15	lengthened
MLH3	2.38203	1.07249	1.30954	0.22851	NO	0.357434	NO
MLLT1	-1.77486	-1.28765	-0.487215	0.00915752	shortened	0.0259926	shortened
MLX	-3.41455	-1.50137	-1.91318	9.52708e-07	shortened	7.29285e-06	shortened
MLXIP	-0.829848	-0.132543	-0.697305	0.00106997	shortened	0.00418314	shortened
MMACHC	-0.990524	-1.45287	0.462343	0.640313	NO	0.768956	NO
MMP24OS	-1.34471	-1.68454	0.339831	0.579656	NO	0.716034	NO
MMS22L	-2.47595	-1.49506	-0.980891	0.222988	NO	0.350699	NO
MMUT	0.372046	0.563578	-0.191531	0.728676	NO	0.840406	NO
MND1	-0.750126	0.178209	-0.928335	0.00851893	shortened	0.0243599	shortened
MNT	0.943002	-0.306026	1.24903	0.00595642	lengthened	0.018015	lengthened
MOB1A	-1.22802	-0.729399	-0.498624	0.058622	NO	0.122084	NO
MOB4	-1.51402	-0.521039	-0.99298	4.20607e-06	shortened	2.88178e-05	shortened
MOCOS	-1.04516	-1.28527	0.240108	0.310437	NO	0.451547	NO
MOCS3	0.549584	0.939826	-0.390241	0.622442	NO	0.752498	NO
MON1B	1.1158	1.19116	-0.0753599	0.835976	NO	0.91592	NO
MON2	-1.47595	1.14464	-2.62059	0.000698226	shortened	0.00287946	shortened
MORC2	-0.140966	-1.62279	1.48183	0.000350963	lengthened	0.00156285	lengthened
MORC3	-1.89099	1.84598	-3.73697	3.18757e-05	shortened	0.000182297	shortened
MORF4L1	-1.02027	-0.712114	-0.308157	0.0339746	shortened	0.0780043	NO
MORN2	-0.890988	-0.963138	0.0721498	1	NO	1	NO
MOSMO	3.13138	1.56844	1.56294	0.00379176	lengthened	0.0122716	lengthened
MPHOSPH9	-1.0919	-1.22979	0.137889	0.743116	NO	0.849924	NO
MPI	-1.52842	0.318804	-1.84722	9.471e-05	shortened	0.000487644	shortened
MPPE1	0.173142	0.43094	-0.257798	0.803868	NO	0.894911	NO
MPRIP	-1.24944	-2.0042	0.754757	0.00194322	lengthened	0.0070037	lengthened
MPV17L	3.13529	2.7903	0.344991	0.381719	NO	0.528261	NO
MPZL1	-1.37377	-0.832095	-0.541676	0.0496615	shortened	0.10633	NO
MR1	1.56844	-1.47595	3.04439	0.00487285	lengthened	0.0151892	lengthened
MRE11	-0.297308	-0.528418	0.23111	0.516733	NO	0.660228	NO
MRGBP	0.424183	-0.533727	0.95791	1.264e-06	lengthened	9.48684e-06	lengthened
MRI1	-0.663578	-1.16662	0.503045	0.130002	NO	0.231502	NO
MRM2	-0.634648	0.700638	-1.33529	1.2593e-05	shortened	7.89347e-05	shortened
MRPL14	-0.055375	0.436642	-0.492017	0.0565013	NO	0.118195	NO
MRPL19	-0.864993	-0.570526	-0.294467	0.167713	NO	0.280061	NO
MRPL20	-1.45841	-1.19185	-0.266559	0.15294	NO	0.261699	NO
MRPL3	-1.80466	-0.995282	-0.809381	2.29201e-08	shortened	2.30534e-07	shortened
MRPL30	-0.460354	-0.101074	-0.35928	0.171062	NO	0.284281	NO
MRPL32	-3.29907	-1.89099	-1.40808	0.023534	shortened	0.0575053	NO
MRPL34	-0.566825	-1.0942	0.527377	0.0162407	lengthened	0.0419662	lengthened
MRPL42	-0.0259178	-0.053045	0.0271272	1	NO	1	NO
MRPL44	0.32288	-0.592226	0.915106	0.000337462	lengthened	0.00151082	lengthened
MRPL47	-1.13561	-1.56276	0.427145	0.100419	NO	0.188627	NO
MRPL52	-0.689354	1.40757	-2.09692	4.61436e-21	shortened	2.21745e-19	shortened
MRPL57	0.12657	0.440711	-0.314141	0.0266248	shortened	0.0632009	NO
MRPS10	0.479727	-0.135011	0.614738	0.00119135	lengthened	0.00460054	lengthened
MRPS11	1.21335	-0.744699	1.95805	6.57349e-05	lengthened	0.000349374	lengthened
MRPS16	0.163145	-0.189196	0.352341	0.00327096	lengthened	0.0107978	lengthened
MRPS17	-1.91089	-1.58747	-0.323413	0.195478	NO	0.316794	NO
MRPS18A	0.205585	0.14361	0.0619746	0.766972	NO	0.868504	NO
MRPS18C	-1.3528	-0.719943	-0.63286	0.000271463	shortened	0.00125402	shortened
MRPS22	-2.08363	-0.80317	-1.28046	1.24095e-05	shortened	7.80673e-05	shortened
MRPS23	0.222669	-0.406466	0.629134	0.00198898	lengthened	0.00714629	lengthened
MRPS25	0.182261	-1.03026	1.21252	5.70115e-06	lengthened	3.80811e-05	lengthened
MRPS28	-0.191742	-1.91089	1.71915	5.8508e-07	lengthened	4.65374e-06	lengthened
MRPS36	-1.44847	-1.17064	-0.277828	0.344524	NO	0.487548	NO
MRPS6	-1.31955	-0.333299	-0.986251	1.31499e-05	shortened	8.21276e-05	shortened
MRPS7	-0.372658	-0.281222	-0.0914353	0.561364	NO	0.701199	NO
MRRF	-1.97252	-1.59553	-0.376986	0.315515	NO	0.456574	NO
MRS2	-0.111757	-0.61088	0.499123	0.161896	NO	0.27285	NO
MRTO4	-0.483432	-0.964394	0.480962	0.000597693	lengthened	0.00250973	lengthened
MSANTD2	-0.0165191	-0.890988	0.874469	0.666819	NO	0.790135	NO
MSANTD3	-1.01029	-1.44898	0.438697	0.326197	NO	0.468425	NO
MSH3	-0.624202	0.0197445	-0.643946	0.144778	NO	0.251472	NO
MSMO1	0.28433	0.918878	-0.634548	0.00490048	shortened	0.0152616	shortened
MSRB3	-5.08739	-5.26603	0.178642	1	NO	1	NO
MSX1	-1.77653	0.192497	-1.96903	9.60377e-15	shortened	2.3735e-13	shortened
MTA1	-0.932127	-1.05145	0.119326	0.539416	NO	0.680292	NO
MTA2	-2.68318	-0.91565	-1.76753	6.66342e-10	shortened	8.47627e-09	shortened
MTAP	-1.99287	-1.60523	-0.387634	0.237439	NO	0.368073	NO
MTARC2	0.0265496	-0.183169	0.209719	0.818559	NO	0.90544	NO
MTERF1	0.0524283	-1.77551	1.82794	0.00123975	lengthened	0.00473693	lengthened
MTF1	-1.06452	-1.27242	0.207893	0.49944	NO	0.643717	NO
MTF2	-0.00646541	-0.34165	0.335184	0.529815	NO	0.67075	NO
MTG1	0.794903	1.4109	-0.615999	0.137944	NO	0.242663	NO
MTHFD2	-1.27784	-0.980114	-0.297724	0.0252057	shortened	0.0604765	NO
MTHFR	-2.02027	-2.33156	0.31129	0.668502	NO	0.791077	NO
MTHFSD	0.966993	-0.765457	1.73245	0.0471551	lengthened	0.1021	NO
MTIF2	-0.926612	-0.319831	-0.606781	0.075919	NO	0.150274	NO
MTMR12	1.03293	-0.0544869	1.08742	0.000167128	lengthened	0.000805381	lengthened
MTMR2	-1.08953	-1.81046	0.720931	0.0146437	lengthened	0.0385594	lengthened
MTMR3	-0.117264	0.7305	-0.847764	0.138893	NO	0.243449	NO
MTMR6	-0.284331	-1.06787	0.783535	0.109408	NO	0.202218	NO
MTMR9	-0.852514	-0.822275	-0.0302386	1	NO	1	NO
MTO1	-1.39349	0.0786382	-1.47213	0.026613	shortened	0.0632009	NO
MTPAP	0.296639	0.0583857	0.238253	0.719345	NO	0.833813	NO
MTPN	0.845977	-0.56906	1.41504	0.376161	NO	0.522107	NO
MTR	0.0524283	-1.65652	1.70895	0.0106481	lengthened	0.0294975	lengthened
MTREX	-0.932808	-2.15809	1.22528	0.00333829	lengthened	0.0109796	lengthened
MTRF1	-1.11338	1.31065	-2.42403	0.0288497	shortened	0.0676747	NO
MTRFR	-1.15138	-2.1711	1.01972	0.0176781	lengthened	0.0451077	lengthened
MTURN	-0.185731	-0.591428	0.405696	0.530399	NO	0.671106	NO
MTX2	-0.364919	0.278937	-0.643856	0.127651	NO	0.22861	NO
MXD4	-1.15909	0.159417	-1.31851	6.78114e-11	shortened	1.02457e-09	shortened
MXI1	-0.988285	-0.0617889	-0.926497	0.000224254	shortened	0.00104571	shortened
MXRA7	-0.100442	-0.232025	0.131584	0.799201	NO	0.892011	NO
MYADM	2.14243	0.021549	2.12089	2.35746e-14	lengthened	5.66445e-13	lengthened
MYC	-2.73899	-3.06275	0.323769	0.590261	NO	0.726023	NO
MYCBP	-1.36387	-1.99052	0.626654	0.0923391	NO	0.175932	NO
MYCBP2	-0.820599	-0.905635	0.0850361	0.832721	NO	0.913511	NO
MYH9	-0.311297	-1.0794	0.768105	5.63576e-21	lengthened	2.6712e-19	lengthened
MYL12B	-1.47956	-0.399759	-1.0798	1.29716e-27	shortened	9.15952e-26	shortened
MYNN	-0.890988	-0.938294	0.0473057	1	NO	1	NO
MYO19	-1.20586	-2.41066	1.2048	7.61961e-06	lengthened	4.95561e-05	lengthened
MYO1B	-0.615808	-0.250776	-0.365033	0.133979	NO	0.237038	NO
MYO1C	0.137301	-0.890988	1.02829	3.7706e-10	lengthened	5.07637e-09	lengthened
MYO1E	-1.25568	-1.27286	0.0171743	1	NO	1	NO
MYO5A	-0.106717	-0.0165191	-0.0901978	1	NO	1	NO
MYO9A	0.787084	-0.744147	1.53123	0.00230477	lengthened	0.00814555	lengthened
MYO9B	-1.14411	-0.763233	-0.380874	0.325601	NO	0.468074	NO
MYORG	3.16584	3.64714	-0.481293	0.374414	NO	0.52048	NO
MZT1	-1.00516	-1.04749	0.0423335	0.91818	NO	0.979618	NO
N4BP1	0.655755	-0.116548	0.772303	0.0262857	lengthened	0.0625937	NO
N4BP2	-0.56906	1.43094	-2	0.0489141	shortened	0.10512	NO
NAA15	-0.673397	-1.55924	0.885844	0.000922614	lengthened	0.00367376	lengthened
NAA25	-0.0638248	-1.53735	1.47353	0.000629437	lengthened	0.00262708	lengthened
NAA30	0.58818	-0.890988	1.47917	0.00719823	lengthened	0.0211067	lengthened
NAA35	-1.62795	-1.70782	0.0798704	0.864073	NO	0.936621	NO
NAA40	-0.924155	-0.163068	-0.761087	0.0630186	NO	0.129403	NO
NAA50	-1.87081	-0.989579	-0.881232	8.73224e-05	shortened	0.000454181	shortened
NABP2	-0.68168	-0.501042	-0.180638	0.371036	NO	0.517447	NO
NACC2	0.711462	0.966993	-0.255531	0.324608	NO	0.467004	NO
NADK2	-0.945623	-0.36206	-0.583564	0.0236276	shortened	0.057612	NO
NAGA	0.362768	1.0021	-0.639328	0.369226	NO	0.515545	NO
NAMPT	-0.724978	-1.00899	0.284007	0.474376	NO	0.620916	NO
NAP1L1	-1.80664	-1.15226	-0.654376	1.55653e-09	shortened	1.83183e-08	shortened
NAPB	1.79707	1.27894	0.518131	0.649305	NO	0.775223	NO
NAPEPLD	1.69397	1.515	0.17897	1	NO	1	NO
NAPG	-0.768131	0.398518	-1.16665	0.0105185	shortened	0.0292322	shortened
NARF	-0.154023	-0.0694891	-0.0845335	0.887087	NO	0.954094	NO
NARS1	0.0399577	-0.452546	0.492504	0.0160915	lengthened	0.0416742	lengthened
NARS2	2.0021	-0.0429913	2.04509	0.00653833	lengthened	0.0194353	lengthened
NASP	-1.25278	0.0898522	-1.34264	3.60005e-30	shortened	2.89678e-28	shortened
NAT1	-2.76546	-1.65652	-1.10893	0.481495	NO	0.628766	NO
NAT8L	-0.212916	1.15434	-1.36725	0.0121764	shortened	0.0331473	shortened
NAV2	2.61887	2.412	0.206875	0.64675	NO	0.77324	NO
NAXE	-1.21627	-0.452048	-0.76422	4.2753e-08	shortened	4.09766e-07	shortened
NBN	-1.19644	-2.10917	0.912726	0.000979134	lengthened	0.00386735	lengthened
NBR1	0.411844	0.383273	0.0285709	0.847362	NO	0.925465	NO
NCAPH	-1.47595	-0.289538	-1.18641	0.130635	NO	0.232389	NO
NCBP1	-1.48573	-0.952389	-0.533343	0.117965	NO	0.214708	NO
NCBP2	-0.531201	0.0211939	-0.552394	0.00306038	shortened	0.0102407	shortened
NCBP3	-0.0485295	-1.20293	1.1544	0.000922688	lengthened	0.00367376	lengthened
NCOA1	-0.274317	-0.528418	0.254101	0.771819	NO	0.872141	NO
NCOA3	1.29542	0.778425	0.517	0.0659573	NO	0.133536	NO
NCOA5	-0.661506	-2.01652	1.35501	0.0167434	lengthened	0.0431364	lengthened
NCOA6	0.879373	0.195599	0.683773	0.00209032	lengthened	0.00746387	lengthened
NCOR1	0.41482	1.15341	-0.738586	0.00758113	shortened	0.0220426	shortened
NDC1	-1.17304	-1.71526	0.542219	0.00368079	lengthened	0.0119695	lengthened
NDE1	2.1004	1.14698	0.953419	0.001745	lengthened	0.0063756	lengthened
NDFIP2	0.165595	-2.69834	2.86394	2.63712e-11	lengthened	4.32438e-10	lengthened
NDOR1	0.287349	1.58706	-1.29971	0.00547968	shortened	0.0168082	shortened
NDUFA2	-0.696485	-0.379875	-0.31661	0.00641067	shortened	0.0191215	shortened
NDUFA5	-0.913127	-1.55774	0.644618	3.8696e-05	lengthened	0.000216061	lengthened
NDUFS1	0.192267	-0.273011	0.465278	0.0544626	NO	0.114553	NO
NDUFV3	-0.500198	-0.0836333	-0.416565	0.215047	NO	0.340221	NO
NEDD1	0.43094	-1.73426	2.1652	0.000169945	lengthened	0.000816682	lengthened
NEDD4L	3.13602	3.79116	-0.655141	0.0101956	shortened	0.0285411	shortened
NEK1	-2.1711	-1.89099	-0.280108	1	NO	1	NO
NEK4	0.0448815	-0.853513	0.898395	0.090803	NO	0.173867	NO
NENF	-1.96761	-0.446932	-1.52068	2.41743e-09	shortened	2.79743e-08	shortened
NEPRO	-0.454889	-0.861842	0.406953	0.489024	NO	0.635358	NO
NET1	0.43094	0.615972	-0.185032	0.766903	NO	0.868504	NO
NETO2	-2.23494	-3.08193	0.846988	0.0168083	lengthened	0.0432391	lengthened
NF1	-0.663578	-1.36306	0.699479	0.156781	NO	0.266566	NO
NF2	-0.864147	0.0750645	-0.939211	0.00229084	shortened	0.00810462	shortened
NFATC2IP	0.499246	0.895072	-0.395826	0.113333	NO	0.208326	NO
NFE2L1	-0.227638	-1.00288	0.775243	0.00696661	lengthened	0.020497	lengthened
NFE2L2	0.880664	1.19243	-0.311763	0.2873	NO	0.426817	NO
NFIA	-0.0836333	-1.02252	0.938885	4.65331e-07	lengthened	3.7706e-06	lengthened
NFIB	-2.76546	-3.04627	0.280809	0.571099	NO	0.708431	NO
NFIC	-3.93081	-4.38877	0.457959	0.21024	NO	0.335204	NO
NFIX	-0.722367	-0.482903	-0.239464	0.253325	NO	0.386295	NO
NFKB1	-1.1711	-0.617734	-0.553362	0.0683608	NO	0.137437	NO
NFKBIA	2.47071	1.8665	0.60421	1.9902e-06	lengthened	1.45276e-05	lengthened
NFKBIE	0.150832	0.603776	-0.452945	0.650544	NO	0.776097	NO
NFXL1	-0.738985	-1.27801	0.539026	0.568795	NO	0.7064	NO
NFYA	-0.289538	-0.49506	0.205522	0.673305	NO	0.794284	NO
NFYB	-2.19911	0.109012	-2.30812	1.45562e-07	shortened	1.27695e-06	shortened
NFYC	-0.821947	-3.19911	2.37716	2.04664e-12	lengthened	3.89086e-11	lengthened
NGLY1	-0.890988	0.50059	-1.39158	0.0305639	shortened	0.0710693	NO
NHEJ1	-0.434131	0.109012	-0.543142	0.162864	NO	0.273738	NO
NHSL1	2.07249	2.91637	-0.843881	0.0872615	NO	0.16811	NO
NIFK	-0.00464498	-1.23955	1.23491	0.000322824	lengthened	0.00145628	lengthened
NINL	1.40179	2.29389	-0.892094	0.0466947	shortened	0.101421	NO
NIP7	-1.18049	0.122309	-1.3028	0.000264796	shortened	0.00122814	shortened
NIPA1	0.815281	-0.710416	1.5257	0.0220703	lengthened	0.054509	NO
NIPA2	-0.260634	-0.218153	-0.0424809	0.925778	NO	0.985294	NO
NIPAL3	-0.463567	-0.503965	0.0403981	1	NO	1	NO
NIPBL	-0.8254	-1.13892	0.313516	0.472721	NO	0.619316	NO
NIPSNAP1	1.30385	-1.09858	2.40243	2.327e-22	lengthened	1.25803e-20	lengthened
NIPSNAP2	-0.560626	1.04761	-1.60824	7.79695e-08	shortened	7.09933e-07	shortened
NIPSNAP3A	-0.381975	0.471582	-0.853556	0.330353	NO	0.472714	NO
NIT2	-3.03234	-1.04559	-1.98676	5.84889e-08	shortened	5.45476e-07	shortened
NKAP	-0.431557	-0.282413	-0.149143	0.859392	NO	0.933385	NO
NKIRAS1	0.408572	-1.89099	2.29956	0.0528222	NO	0.111714	NO
NKIRAS2	-0.367273	-0.92341	0.556137	0.0210187	lengthened	0.0521324	NO
NKRF	-2.66677	-1.5481	-1.11867	0.00411514	shortened	0.0131593	shortened
NLE1	-0.574961	-1.46718	0.89222	0.0047937	lengthened	0.0150101	lengthened
NLN	-2.13892	-1.80853	-0.33039	0.388629	NO	0.535293	NO
NME4	1.38015	1.43278	-0.0526298	0.766593	NO	0.868504	NO
NME6	-0.543549	-0.890988	0.347439	0.192139	NO	0.312554	NO
NMNAT1	1.05243	0.856246	0.196183	0.829274	NO	0.912154	NO
NMT1	-0.188495	-3.00464	2.81615	6.0617e-45	lengthened	9.11891e-43	lengthened
NMT2	1.83338	2.00518	-0.171799	0.839781	NO	0.919798	NO
NNT	-2.13104	-1.66358	-0.467462	0.248686	NO	0.380873	NO
NOC3L	-0.668596	-0.140016	-0.52858	0.399069	NO	0.545332	NO
NOC4L	-2.62795	-0.8157	-1.81225	4.87787e-05	shortened	0.000268322	shortened
NOCT	-0.460354	-0.56906	0.108706	1	NO	1	NO
NOL11	-1.7956	-1.12754	-0.668057	1.33897e-05	shortened	8.34746e-05	shortened
NOL3	-2.04969	-2.07541	0.0257268	1	NO	1	NO
NOL4L	0.906278	2.50133	-1.59505	5.80568e-06	shortened	3.87045e-05	shortened
NOL6	-0.493653	-1.32373	0.830075	0.0103992	lengthened	0.0289704	lengthened
NOL8	-1.39056	0.182474	-1.57303	0.000122022	shortened	0.000608352	shortened
NOM1	-2.34165	-0.828704	-1.51295	0.00236525	shortened	0.0083084	shortened
NOP14	-0.442796	-0.875525	0.432729	0.000341383	lengthened	0.00152215	lengthened
NOP9	0.786144	1.57735	-0.791206	4.52845e-05	shortened	0.000249895	shortened
NOPCHAP1	-0.643061	-1.64588	1.00282	0.0496326	lengthened	0.10633	NO
NPAS2	1.2209	-0.656523	1.87743	2.63484e-07	lengthened	2.23445e-06	lengthened
NPC1	-0.478165	-1.22219	0.744029	0.00553373	lengthened	0.016944	lengthened
NPEPL1	-1.51442	-1.44898	-0.0654412	0.914981	NO	0.977186	NO
NPHP3	-0.627954	0.642444	-1.2704	0.111259	NO	0.2052	NO
NPLOC4	-0.810068	0.495429	-1.3055	2.22042e-08	shortened	2.23984e-07	shortened
NPRL3	0.141433	-0.738985	0.880418	0.00666314	lengthened	0.0197215	lengthened
NQO1	-0.610738	-0.540945	-0.0697927	0.336819	NO	0.478994	NO
NR1D1	0.589005	1.24652	-0.657511	0.47448	NO	0.620916	NO
NR2F1	-1.84118	-2.62003	0.778849	0.000587474	lengthened	0.00247282	lengthened
NR2F2	-2.32839	-1.59604	-0.732349	4.72554e-05	shortened	0.000260356	shortened
NRARP	1.43094	0.0265496	1.40439	0.303456	NO	0.442882	NO
NRAS	-1.132	-0.890988	-0.241008	0.487924	NO	0.634351	NO
NRBP2	-1.08363	-0.750126	-0.333508	0.781801	NO	0.879498	NO
NRCAM	2.19647	2.06837	0.128105	1	NO	1	NO
NREP	0.608244	1.65333	-1.04509	0.160012	NO	0.270863	NO
NRF1	-0.544813	0.250368	-0.79518	0.0468817	shortened	0.101572	NO
NSD2	-0.848152	-1.21108	0.362925	0.0605662	NO	0.125334	NO
NSFL1C	0.64958	0.320516	0.329064	0.4503	NO	0.596265	NO
NSMCE4A	0.991655	1.91637	-0.924712	0.00101187	shortened	0.00398755	shortened
NSUN3	-0.278011	-0.384028	0.106017	1	NO	1	NO
NSUN4	-0.724338	0.469414	-1.19375	0.002808	shortened	0.00953454	shortened
NT5C2	-0.221137	-0.796524	0.575387	0.0305106	lengthened	0.0709931	NO
NT5C3A	-1.75201	-0.890988	-0.861024	0.0134756	shortened	0.0359766	shortened
NT5DC1	-0.829588	-0.956577	0.126989	0.857718	NO	0.932654	NO
NUAK1	-3.59143	-4.79788	1.20645	0.0807138	NO	0.157782	NO
NUBP1	0.00517599	0.611512	-0.606336	0.169727	NO	0.282804	NO
NUBPL	1.60186	1.96462	-0.362766	0.128487	NO	0.229586	NO
NUCB2	1.34605	1.60603	-0.259976	0.639969	NO	0.768956	NO
NUCKS1	-1.14435	-0.982967	-0.161384	0.0603518	NO	0.124968	NO
NUDC	-1.34445	-0.25731	-1.08714	3.96067e-12	shortened	7.13745e-11	shortened
NUDT16	1.43094	2.31337	-0.88243	0.292119	NO	0.431568	NO
NUDT21	-0.218745	0.214365	-0.43311	0.0362956	shortened	0.0821878	NO
NUDT3	0.659564	0.701528	-0.0419634	0.844212	NO	0.923751	NO
NUDT4	0.894737	1.16429	-0.269558	0.437795	NO	0.5845	NO
NUDT5	-2.95766	-0.0827336	-2.87493	5.25236e-33	shortened	4.78242e-31	shortened
NUFIP2	-2.71364	-2.44375	-0.269896	0.285389	NO	0.42443	NO
NUMB	0.524049	0.993535	-0.469485	0.58576	NO	0.722284	NO
NUP153	-0.585486	-0.654921	0.0694352	0.82933	NO	0.912154	NO
NUP155	-3.18449	-0.919003	-2.26549	2.102e-13	shortened	4.40782e-12	shortened
NUP160	-2.43531	-1.79788	-0.63743	0.0326963	shortened	0.0757223	NO
NUP214	-2.59401	-0.106717	-2.48729	5.20111e-22	shortened	2.72664e-20	shortened
NUP37	-1.25356	-1.93679	0.683234	0.404356	NO	0.550815	NO
NUP62	-0.377065	-0.701243	0.324178	0.037059	lengthened	0.0838065	NO
NUP98	-2.02849	-0.668596	-1.3599	0.00214408	shortened	0.00764796	shortened
NUS1	-1.68454	-0.136101	-1.54844	0.028455	shortened	0.0668848	NO
NUSAP1	-0.29453	-1.3233	1.02877	0.000121814	lengthened	0.000608192	lengthened
NXF1	-0.47472	-0.345554	-0.129166	0.56243	NO	0.70177	NO
NXPE3	-2.55395	-3.57904	1.02509	0.0583583	NO	0.121712	NO
NXT1	-0.00646541	0.246515	-0.252981	0.567263	NO	0.704751	NO
OARD1	1.26101	-0.154023	1.41504	0.0270067	lengthened	0.0638272	NO
OAS3	1.24344	0.671948	0.57149	0.176643	NO	0.291596	NO
OAZ1	-1.96261	0.556684	-2.5193	0	shortened	0	shortened
OAZ2	-1.64377	-0.443529	-1.20024	9.49072e-15	shortened	2.36244e-13	shortened
ODR4	-1.01652	-1.92341	0.906891	0.120399	NO	0.218219	NO
OGDH	-2.32987	-2.22056	-0.109316	0.619563	NO	0.749804	NO
OGFOD1	0.274749	0.367473	-0.0927245	0.728135	NO	0.840062	NO
OGFOD2	0.28655	0.419654	-0.133104	0.729793	NO	0.841133	NO
OGFOD3	1.2184	0.936175	0.28222	0.330106	NO	0.472556	NO
OGT	-0.734019	-0.161346	-0.572673	0.0655391	NO	0.132844	NO
ONECUT2	2.21944	1.98702	0.232415	0.727741	NO	0.839888	NO
OPA1	-0.256273	-0.997903	0.741631	0.0626143	NO	0.128802	NO
OPN3	-1.32395	-1.45784	0.133888	0.599112	NO	0.733762	NO
OPTN	1.30166	0.895181	0.406475	0.519162	NO	0.662597	NO
ORAI2	-5.35042	-2.81943	-2.53098	0.0002766	shortened	0.00127266	shortened
ORC1	-1.55395	-1.2443	-0.309657	0.494363	NO	0.639677	NO
ORC2	-1.53484	-0.26492	-1.26992	2.31345e-05	shortened	0.0001359	shortened
OSBP	-0.890988	-0.97345	0.0824622	1	NO	1	NO
OSBPL11	-4.12365	-1.44738	-2.67627	3.26981e-05	shortened	0.000186692	shortened
OSBPL2	2.081	0.764364	1.31663	0.00323268	lengthened	0.010683	lengthened
OSBPL3	0.860333	-0.190548	1.05088	0.0701683	NO	0.140662	NO
OSBPL8	-1.78407	-0.64998	-1.13409	0.1409	NO	0.24597	NO
OSER1	1.05046	0.222353	0.828106	0.00566882	lengthened	0.0172508	lengthened
OSGIN2	-2.4215	-2.61345	0.191951	0.816143	NO	0.903922	NO
OSTF1	-0.641374	0.293436	-0.934811	0.102417	NO	0.191755	NO
OSTM1	-0.519019	-0.698343	0.179324	0.766301	NO	0.868504	NO
OTUB1	0.642865	-0.604107	1.24697	1.02835e-12	lengthened	1.98777e-11	lengthened
OTUD5	-0.39224	-1.21749	0.825249	3.06399e-05	lengthened	0.000175811	lengthened
OTUD7B	-2.49671	-0.858567	-1.63814	0.0004037	shortened	0.00176364	shortened
OTULIN	-1.5099	-1.41036	-0.0995357	0.810653	NO	0.899282	NO
OXR1	-0.142527	1.63739	-1.77992	0.00228459	shortened	0.00809076	shortened
P4HA1	0.0490693	3.00518	-2.95611	8.05135e-13	shortened	1.59187e-11	shortened
PA2G4	-1.92288	-0.31969	-1.60319	1.15576e-70	shortened	4.44324e-68	shortened
PAAF1	-0.601482	-0.349418	-0.252063	0.606512	NO	0.739589	NO
PABPC1	-1.23028	-0.780597	-0.449684	1.0632e-13	shortened	2.29917e-12	shortened
PACS2	0.12739	0.309439	-0.182049	0.644578	NO	0.771976	NO
PAFAH1B1	-0.163241	-0.593602	0.430361	0.0422871	lengthened	0.0935088	NO
PAFAH2	-0.283306	0.41644	-0.699746	0.051944	NO	0.110261	NO
PAICS	-1.05863	-1.17713	0.118496	0.333424	NO	0.476124	NO
PAIP1	-1.03985	-2.64101	1.60116	0.00640089	lengthened	0.0191088	lengthened
PAIP2	-2.85512	0.443431	-3.29855	1.26443e-37	shortened	1.36716e-35	shortened
PAK2	-0.0963071	1.80203	-1.89834	1.1924e-12	shortened	2.29206e-11	shortened
PALM2AKAP2	-2.21292	-3.40884	1.19592	0.022753	lengthened	0.0557942	NO
PALS1	-0.796524	-0.727489	-0.069034	0.908971	NO	0.972749	NO
PAM	-2.26815	-1.60859	-0.659557	0.0591882	NO	0.122938	NO
PANK2	1.61887	1.81508	-0.196211	0.523005	NO	0.665606	NO
PANK3	-0.0597427	-0.710416	0.650673	0.0788117	NO	0.155054	NO
PAPOLG	-1.18049	-0.395461	-0.785034	0.336328	NO	0.478887	NO
PAPSS1	-0.453367	-0.93163	0.478263	0.0848605	NO	0.16394	NO
PARD6B	4.1751	3.30977	0.865327	0.550433	NO	0.691288	NO
PARG	-0.49506	-1.03538	0.540319	0.512101	NO	0.656005	NO
PARP1	-0.734484	-1.75187	1.01738	1.69681e-05	lengthened	0.000102819	lengthened
PARP14	1.12609	0.632574	0.493512	0.46334	NO	0.608871	NO
PARPBP	2.39852	-1.09348	3.492	1.0532e-13	lengthened	2.29187e-12	lengthened
PARVA	-4.16401	-2.25356	-1.91045	0.0428603	shortened	0.0943963	NO
PATL1	-0.234943	0.771977	-1.00692	0.0610875	NO	0.126216	NO
PAWR	-2.5492	-0.869228	-1.67997	2.07266e-08	shortened	2.12108e-07	shortened
PAXBP1	-0.0429913	-0.0609132	0.0179219	1	NO	1	NO
PBK	-0.714665	-1.22979	0.515125	0.186753	NO	0.305227	NO
PBRM1	-0.118399	0.00947613	-0.127875	0.788721	NO	0.885229	NO
PBXIP1	0.931014	0.859034	0.07198	1	NO	1	NO
PCBD2	-0.999048	-0.49045	-0.508598	0.29304	NO	0.432375	NO
PCBP2	-1.8422	-1.63395	-0.208244	0.011291	NO	0.0310794	NO
PCCB	-1.48436	0.675673	-2.16004	7.27994e-16	shortened	2.0817e-14	shortened
PCF11	-0.25872	-1.68355	1.42483	2.39095e-06	lengthened	1.72348e-05	lengthened
PCGF2	1.32852	-0.38959	1.71811	3.48604e-11	lengthened	5.55839e-10	lengthened
PCGF5	1.0226	1.69397	-0.671377	0.278194	NO	0.415604	NO
PCID2	-1.53442	-1.43988	-0.0945417	0.77167	NO	0.872141	NO
PCM1	1.00948	1.39369	-0.384212	0.272255	NO	0.409033	NO
PCMT1	0.57368	-0.774343	1.34802	9.06844e-14	lengthened	1.98587e-12	lengthened
PCMTD2	-0.0330072	0.417561	-0.450568	0.376134	NO	0.522107	NO
PCNT	1.10901	-0.56906	1.67807	0.196526	NO	0.318045	NO
PCNX1	1.43094	0.38912	1.04182	0.303489	NO	0.442882	NO
PCNX4	0.983481	0.791822	0.191659	1	NO	1	NO
PCYOX1	0.703193	-0.363622	1.06681	3.65894e-12	lengthened	6.66313e-11	lengthened
PCYT2	2.00656	3.13071	-1.12414	0.00322764	shortened	0.0106765	shortened
PDCD2	-0.216863	-0.85684	0.639976	0.00251919	lengthened	0.00870917	lengthened
PDCD4	-1.05449	-0.323948	-0.730539	0.0193816	shortened	0.048665	shortened
PDCD6IP	-0.389794	-2.54888	2.15909	8.67266e-11	lengthened	1.29342e-09	lengthened
PDCL	0.752868	-1.72106	2.47393	1.94899e-05	lengthened	0.000116872	lengthened
PDCL3	-0.978451	-0.512477	-0.465974	0.629474	NO	0.759258	NO
PDE3B	-0.91565	-0.890988	-0.0246621	1	NO	1	NO
PDE4A	-1.03783	-1.05064	0.0128153	1	NO	1	NO
PDF	1.7335	1.06164	0.671864	0.0958999	NO	0.181617	NO
PDHA1	-2.30178	-1.51153	-0.790243	3.44754e-05	shortened	0.000195229	shortened
PDHB	-0.511575	-0.0303913	-0.481183	0.0340706	shortened	0.0781209	NO
PDIA4	1.2401	-0.293144	1.53325	2.30473e-28	lengthened	1.66133e-26	lengthened
PDK2	0.748422	0.283041	0.465381	0.306902	NO	0.44692	NO
PDK3	-0.19911	0.340337	-0.539448	0.235656	NO	0.365965	NO
PDP2	0.957009	0.621462	0.335547	0.327804	NO	0.469843	NO
PDPK1	0.594439	1.33738	-0.742944	0.0266734	shortened	0.0632369	NO
PDPR	0.801308	0.848421	-0.0471122	0.86945	NO	0.940975	NO
PDS5A	-0.842894	-0.379362	-0.463532	0.113611	NO	0.208537	NO
PDSS2	-0.369035	-0.240573	-0.128463	0.681294	NO	0.800978	NO
PDXK	0.244909	-0.591935	0.836844	4.22375e-07	lengthened	3.45489e-06	lengthened
PDZD8	-0.405561	-1.94802	1.54246	2.72338e-06	lengthened	1.92697e-05	lengthened
[truncated: 1,461 more rows]

## Sheet: Fig. 6e
	mean percent of long isoform		batch 20220624	batch 20220610	batch 20220624	batch 20220610			X-axis for the batch data
	HepG2	HeLa	HepG2	HepG2	HeLa	HeLa	sd-HepG2	sd-HeLa	For HepG2	For HeLa
1X Weak	0.1433	0.1288	0.151	0.1356	0.1333	0.1243	0.0108894	0.00636396	0.88	1.14
1X Strong	0.05835	0.0454	0.0609	0.0558	0.0461	0.0447	0.00360624	0.000989949	1.88	2.14
2X Weak	0.07185	0.0823	0.0714	0.0723	0.0866	0.078	0.000636396	0.00608112	2.88	3.14
2X Strong	0.0199	0.01645	0.0211	0.0187	0.0177	0.0152	0.00169706	0.00176777	3.88	4.14

## Sheet: Fig. 6f
			Episomal			average	SD
			2022.07.08	2022.08.04	2022.08.19
	HepG2	JTE607 0.1uM	--	-0.806328	-0.772749	-0.789538	0.0237442
		JTE607 1uM	--	-1.57736	-1.39112	-1.48424	0.131692
		JTE607 10uM	--	-2.042	-1.75006	-1.89603	0.206434
	HeLa	JTE607 0.1uM	-0.861635	--	-0.691668	-0.776652	0.120185
		JTE607 1uM	-1.34607	--	-1.35995	-1.35301	0.00980936
		JTE607 10uM	-1.67095	--	-1.56619	-1.61857	0.0740769
			log10(uM)	HepG2	HeLa	SD-HepG2	SD-HeLa
			-1	-0.789538	-0.776652	0.0237442	0.120185
			0	-1.48424	-1.35301	0.131692	0.00980936
			1	-1.89603	-1.61857	0.206434	0.0740769

## Sheet: Fig. 6g
HepG2
Percent of short isoform in control condition (DMSO)		Δlog2(R/G), 10 µM vs. 0.1 µM
20220610	20220624	20220610	20220624			HepG2	sd(x)	sd(y)
0.9813	0.9789	-1.26	-1.54357		0.9801	-1.40179	0.00169706	0.200518
0.9277	0.9286	-0.65	-0.884789		0.92815	-0.767395	0.000636396	0.166021
0.9442	0.9391	-0.85639	-0.974864		0.94165	-0.915627	0.00360624	0.0837737
0.8644	0.849	-0.5214	-0.566562		0.8567	-0.543981	0.0108894	0.0319343
HeLa
Percent of short isoform in control condition (DMSO)		Δlog2(R/G), 10 µM vs. 0.1 µM
20220610	20220624	20220610	20220624			HeLa	sd(x)	sd(y)
0.8757	0.8667	-0.871494	-0.89208		0.8712	-0.881787	0.00636396	0.0145565
0.9553	0.9539	-1.17656	-1.14496		0.9546	-1.16076	0.000989949	0.0223444
0.922	0.9134	-0.88	-0.985767		0.9177	-0.932883	0.00608112	0.0747884
0.9848	0.9823	-1.48	-1.56374		0.98355	-1.52187	0.00176777	0.0592161

## Sheet: Fig. 6h
Fig. 6h
	HeLa				HepG2
	Episomal		Genomical		Episomal		Genomical
	Batch No.	DMSO	Batch No.	DMSO	Batch No.	DMSO	Batch No.	DMSO
	20220708	2.394	20220804	2.465	20220804	2.217	20220804	3.14
	20220819	2.79	20220819	2.604	20220819	2.519	20220819	2.974
			20220913	2.078			20220913	2.981
			Episomal	Genomical	sd-E	sd-G	X-axis for episomal	episomal		Genomical			x-axis for genomical
		HepG2	2.368	3.03167	0.213546	0.0938847	0.85	2.217	2.519	3.14	2.974	2.981	1.85
		HeLa	2.592	2.38233	0.280014	0.27257	1.17	2.394	2.79	2.465	2.604	2.078	2.17
							p-value
						HepG2-HeLa/Episomal	0.463288
						HepG2-HeLa/Genomical	0.0175227
						HepG2/E-G	0.0153277
						HeLa/E-G	0.465005

## Sheet: Fig. 6i
Fig. 6i
			Genomic			average	sd
			2022.08.04	2022.08.19	2022.09.13
	HepG2	JTE607 0.1uM	-1.29067	-0.810226	-1.11837	-1.07309	0.2434
		JTE607 1uM	-2.20356	-1.53658	-2.01751	-1.91922	0.344183
		JTE607 10uM	-2.74804	-2.25205	-2.7562	-2.58543	0.288748
	HeLa	JTE607 0.1uM	-0.640123	-0.543524	-0.681807	-0.621818	0.0709353
		JTE607 1uM	-1.11829	-0.990284	-1.12268	-1.07708	0.0752031
		JTE607 10uM	-1.45774	-1.2758	-1.32899	-1.35418	0.0935495
			log10(uM)	HepG2	HeLa	sd-HepG2	sd-HeLa
			-1	-1.07309	-0.621818	0.2434	0.0709353
			0	-1.91922	-1.07708	0.344183	0.0752031
			1	-2.58543	-1.35418	0.288748	0.0935495
p-Value	0.00216176
