# Supplementary material for: Elevated pre-mRNA 3′ end processing activity in cancer cells renders vulnerability to inhibition of cleavage and polyadenylation
Source: Nat Commun. 2023 Aug 1;14:4480. doi: 10.1038/s41467-023-39793-8 (PMC10394034; doi:10.1038/s41467-023-39793-8)
Supplement: Supplementary file 4 — Source Data [file 41467_2023_39793_MOESM4_ESM.zip › Source Data Files/Suppl Fig7.xlsx]

## Sheet: Suppl. Fig. 7a
				live % (technical repeats)		dead %		live%
	JTE: uM	hours	#	repeat1	repeat2	repeat1	repeat2	average	sd	t.test
U937	0	7	1	99	97	1	3	98	1.41421
U937	0	7	2	98	97	2	3	97.5	0.707107
U937	1	7	3	97	100	3	0	98.5	2.12132
U937	1	7	4	98	100	2	0	99	1.41421	0.105573
U937	10	7	5	97	97	3	3	97	0
U937	10	7	6	97	100	3	0	98.5	2.12132	1
U937+PMA10 48h	0	7	7	99	99	1	1	99	0
U937+PMA10 48h	0	7	8	99	100	1	0	99.5	0.707107
U937+PMA10 48h	1	7	9	98	98	2	2	98	0
U937+PMA10 48h	1	7	10	99	98	1	2	98.5	0.707107	0.105573
U937+PMA10 48h	10	7	11	99	100	1	0	99.5	0.707107
U937+PMA10 48h	10	7	12	98	97	2	3	97.5	0.707107	0.542504
sFig. 6a

## Sheet: SFig. 7b
	log2.HepG2_JTE1.v.HepG2_DMSO	log2.HepG2_JTE10.v.HepG2_DMSO	log2.U937_JTE607_6h.v.U937_Mock_6h	log2.U937_PMA_JTE607_6h.v.U937_PMA_Mock_6h
AAAS	0.0624975	0.0328017	0.241339	0.587631
AACS	-0.033977	-0.0862905	0.0670639	-0.193564
AAED1	-0.286662	-0.312701	-0.75276	0.225381
AAGAB	-0.0399117	-0.215601	-0.0752636	-0.401845
AAK1	-0.317887	-0.432226	0.086079	-0.694423
AAMDC	0.266229	-0.19668	0.184346	-0.690233
AAMP	0.0891528	0.257716	-0.11429	-0.0679061
AAR2	0.261334	0.375376	0.366779	-0.29167
AARS	-0.488937	-0.902058	-0.517076	-0.915308
AARSD1	-0.253899	-1.21005	0.506828	-2.19878
AASDH	0.203968	0.208708	-0.711113	-0.999366
AASDHPPT	-0.0597688	0.210588	0.0524476	0.701577
AATF	0.307744	0.191652	0.234235	-0.119957
AB019441.29	0.106792	0.141213	0.181402	0.372051
ABCA7	-0.575585	-0.864128	0.457501	-0.627444
ABCB10	-0.114907	0.609344	-0.546155	0.643411
ABCB7	-0.224904	-0.30036	0.0115229	-0.469503
ABCB8	-0.303964	-0.240106	-0.41269	-0.372811
ABCB9	-0.0593195	-0.620593	-0.354631	-1.76369
ABCC1	-0.242479	0.0862468	-1.02753	0.410959
ABCC10	-0.774809	-0.795963	-1.42863	-0.867576
ABCC4	-0.165808	-0.113667	-0.415987	-0.314085
ABCC5	0.244863	0.212228	0.491709	0.14995
ABCD1	-0.384242	-0.573017	-1.58991	-0.427259
ABCD3	0.227121	0.592948	-0.0131593	-0.135299
ABCD4	-0.29597	-0.266121	-1.05012	-0.11752
ABCE1	-0.0547057	0.0656665	0.0540957	0.882888
ABCF2	-0.0255666	-0.368896	-0.365976	-0.548968
ABCF3	-0.0127228	-0.388624	-1.42017	-1.3492
ABHD10	0.163302	-0.0206411	0.254805	0.420019
ABHD12	-0.0399895	-0.135323	-0.0974254	-0.359846
ABHD13	-0.00855678	0.0784465	-0.128468	0.093976
ABHD14A	0.349924	0.249046	-0.074449	-0.448822
ABHD14B	-0.152477	-0.0386048	-0.00771724	0.0646713
ABHD15	-1.17662	-2.31005	-1.50749	-1.84981
ABHD17B	0.143181	0.273038	-0.113656	0.301231
ABHD17C	0.116592	0.0971985	0.1261	-0.303244
ABHD2	0.0370263	-0.0964441	-0.321383	0.160075
ABHD3	0.213345	0.320925	-1.9432	0.58412
ABHD4	-0.142221	-0.792884	-0.133175	0.0812925
ABHD5	0.132273	0.0174606	-0.336373	-0.753599
ABHD6	0.102065	0.125686	-0.381042	-0.330465
ABHD8	-0.494069	-0.592096	-0.0781341	-0.201045
ABI1	-0.00950318	0.282192	-0.689936	0.112224
ABI2	0.455998	0.430134	-0.19604	-0.152726
ABL1	0.0183901	0.101258	-0.611786	-0.192929
ABL2	0.266754	0.334165	0.169127	-0.225798
ABLIM1	0.200346	0.112722	0.148596	-0.0712319
ABT1	-0.649443	-1.47847	-1.33226	-0.979755
ABTB1	-0.889395	-2.16033	-0.506634	-1.97884
AC004381.6	0.168633	0.403714	0.630262	-1.04678
AC004453.8	-0.0533718	0.0915362	-0.0155813	0.596654
AC005154.6	-0.377121	-0.809871	-1.12618	-0.907098
AC007969.5	0.0445181	0.0771396	0.00799063	0.349825
AC009404.2	0.54304	0.661644	1.54628	2.58912
AC009948.5	0.6118	0.425971	-0.843669	0.684522
AC013394.2	0.079122	0.164675	0.0597579	0.503084
AC016739.2	0.0246362	0.253611	0.335243	0.195932
AC024560.3	0.930489	0.33052	0.950583	-0.13349
AC025335.1	0.464242	0.19331	-0.985025	-1.18284
AC079210.1	2.20598	3.1874	3.56232	2.51255
AC084018.1	0.252505	0.117929	1.70382	0.798051
AC093323.3	-0.599824	-0.426778	-0.651956	-1.40523
AC096772.6	0.206746	0.0512914	-0.22218	0.080194
ACAA2	0.117231	0.257107	0.049116	0.0837214
ACACA	-0.0162761	0.0594547	0.131173	-0.114002
ACACB	0.154604	-0.0948708	-0.0388606	-0.466025
ACAD10	-0.621791	-0.812651	-1.11604	-1.32209
ACAD8	-0.102984	0.244936	-0.396747	-0.0788588
ACAD9	-0.419471	-1.0483	-0.496195	-0.958475
ACADM	0.276085	0.414986	0.112746	0.580902
ACADS	0.0148742	-0.51345	-0.0146188	-0.548383
ACADSB	0.235814	0.464038	0.320451	0.470088
ACADVL	-0.23217	-0.390212	0.185521	0.111103
ACAP1	-0.609894	-0.560529	-0.250459	-1.00362
ACAP2	-0.410802	-0.0659913	-0.217154	-0.0161417
ACAT1	0.0380644	0.359434	-0.295344	1.01652
ACBD3	-0.0444709	0.0866007	0.0247859	0.123331
ACBD5	0.282623	0.757712	0.316796	0.406338
ACBD6	-0.605705	-1.00184	-0.462457	-1.09115
ACER3	0.0506234	-0.104831	-0.537646	0.14248
ACIN1	-0.115713	-0.111056	-0.232016	0.405249
ACLY	0.0934676	0.237247	0.110792	-0.196231
ACN9	-0.159931	0.275429	-0.744133	0.764692
ACO1	-0.277776	-0.355337	-0.403214	-0.523714
ACO2	-0.211308	-0.197403	0.0483916	0.140139
ACOT13	-0.32809	-0.196584	-0.255021	-0.980655
ACOT7	0.0982147	0.171985	0.226515	0.00065759
ACOT9	-0.292462	-0.190216	-0.14515	-0.881074
ACOX1	0.504923	0.41687	0.507238	0.2936
ACOX3	-0.439818	-1.22556	-0.806302	-1.38364
ACP1	0.0167515	0.160568	-0.192504	-0.265855
ACP2	-1.11574	-1.31454	-1.2129	-1.25773
ACPL2	-0.0662723	0.275773	-0.916918	-0.783744
ACSF2	0.220213	-0.489599	-0.730287	-0.228253
ACSF3	-0.294859	-1.30965	-0.589248	-0.948375
ACSL3	0.00570767	0.0972737	0.474131	0.521649
ACSL4	-0.177905	-0.168301	-0.330569	0.374194
ACSS2	0.0356553	0.0278671	0.111937	-0.565605
ACTB	-0.00225457	-0.0357147	0.139665	0.150664
ACTG1	-0.138968	-0.114096	-0.0539043	-0.24938
ACTL6A	-0.215849	0.0884955	-0.199093	0.52618
ACTL8	0.0941924	0.334666	0.574935	0.390626
ACTN1	-0.186432	-0.351279	-0.407885	-0.333503
ACTN4	0.0266122	0.0658158	-0.3382	0.339465
ACTR10	0.140038	0.240582	0.20773	0.0755226
ACTR1A	-0.162883	-0.603196	-0.409086	-1.40109
ACTR1B	-0.349782	-0.427276	-0.715459	-0.968357
ACTR2	0.143825	0.442008	0.0361811	0.691929
ACTR3	-0.165756	0.143491	-0.0208877	0.409278
ACTR3B	-0.0547766	0.200506	0.0502028	-0.613819
ACTR5	-0.198467	-0.235085	-0.931132	0.164623
ACTR6	-0.121239	0.102895	-0.520291	-0.381713
ACTR8	-0.403048	-1.14502	-1.42386	-1.81949
ACVR1	0.466076	0.47412	-0.188804	-0.367278
ACVR1B	0.00380616	0.228775	-0.120186	0.69029
ACVR2B	0.171419	-0.187154	0.1333	-0.234291
ACYP1	0.0697054	0.120192	-0.314299	0.0444508
AD000090.2	-0.755932	-1.47327	-0.465157	-0.240846
AD000092.3	-0.0508422	0.157977	-0.508066	-0.214549
ADA	-0.348416	-0.309783	0.112587	-0.541803
ADAL	-0.375879	-0.322311	-0.210096	-0.84173
ADAM10	-0.493636	-0.102906	-0.297784	0.283129
ADAM15	0.223031	0.142584	0.118869	0.114724
ADAM17	-0.195151	-0.247813	-0.116353	-0.306998
ADAM1A	1.75523	2.43993	1.50147	2.16462
ADAM22	-0.385223	-0.555628	-0.730012	-0.668267
ADAM9	0.0784327	0.450958	-1.00583	1.03948
ADAR	0.0126035	0.162176	0.100387	0.372223
ADARB1	-0.145049	-0.330252	-0.386895	-0.84213
ADAT1	-0.444784	-0.752242	-0.369297	-0.735381
ADAT2	-0.777897	-0.704669	-0.611366	-1.34146
ADCK1	-0.825264	-0.511234	-0.384237	0.126913
ADCK2	-0.0535612	-1.04191	-0.735019	-1.63157
ADCK3	0.163264	0.172269	0.349926	0.113732
ADCK4	-0.20923	-1.04276	-0.204071	-0.647206
ADCY9	-0.054046	0.0965128	-0.793396	1.29955
ADD1	0.102995	0.386079	0.0781273	0.0880992
ADD3	-0.0200942	0.16559	-0.0418015	0.387889
ADH5	0.0156716	0.0421154	-0.285459	-0.0794343
ADI1	0.112028	0.15733	-0.154509	0.105199
ADIPOR1	0.345646	0.472226	-0.000318263	0.618402
ADIPOR2	0.0842809	0.0898747	0.0898994	0.174369
ADK	0.0524462	0.321388	-0.329364	-0.375471
ADNP	0.0482875	0.143784	0.110912	0.284427
ADNP2	0.192674	0.519101	-0.0496495	0.234436
ADO	-0.164676	-0.20596	-0.216939	0.306401
ADPGK	0.0449176	-0.0541824	-0.71285	0.315456
ADPRHL2	-0.0662723	-0.0914479	0.233538	0.168314
ADRBK1	0.293202	0.0105717	-0.00653905	0.00245523
ADRBK2	0.0129116	-0.0700047	0.00681765	0.305314
ADSL	-0.170389	-0.379223	-0.268998	-0.966791
ADSS	-0.0637955	-0.00785873	-0.29918	-0.312238
AEBP2	-0.00542673	0.0633336	-0.230137	-1.01079
AEN	0.097789	0.147928	0.538086	0.199629
AFF1	-0.359537	0.0461243	-0.483048	0.705191
AFF4	0.0120511	0.184748	0.135452	0.16411
AFG3L1P	0.119502	-0.010223	0.0413145	-0.181485
AFG3L2	-0.0339373	0.0602574	-0.116734	-0.294524
AFMID	0.095895	0.0644567	-0.352967	-0.947953
AFTPH	0.0587353	0.231413	-0.112498	0.371618
AGA	-0.144451	0.0413073	0.183917	0.027952
AGAP3	-0.0879266	-0.585737	-0.145832	-0.831464
AGAP6	0.69399	0.494966	0.483313	-0.21716
AGBL5	0.0180651	0.0205177	-0.0306673	-0.252124
AGFG1	0.180106	0.354513	0.103204	0.40503
AGFG2	-1.24197	-2.57815	-1.02809	-1.90822
AGGF1	0.197516	0.483228	0.195714	0.128529
AGK	-0.0148731	-0.0794745	-0.752521	-0.620962
AGL	0.446238	0.259487	-0.229851	0.358918
AGO1	0.125906	-0.0576278	-0.22956	-0.905478
AGO2	-0.430429	-0.313358	-0.320483	-0.568732
AGO3	0.149784	0.270847	0.103711	-0.25097
AGO4	-0.415371	-0.319726	-0.483129	-0.518626
AGPAT2	-0.444784	-1.06419	-0.888871	-0.837705
AGPAT3	0.286542	0.327046	0.2713	0.0841444
AGPAT5	-0.305289	-0.273808	0.182861	0.452748
AGPAT6	-0.024479	-0.409668	0.319534	-0.468035
AGPAT9	-0.336575	-0.0128616	-0.160526	0.690821
AGPS	0.424117	0.411703	0.204639	0.0507432
AGTPBP1	0.044404	0.0682152	-0.138193	-0.0797557
AGTRAP	-0.637091	-0.571159	-0.362697	-0.812103
AHCTF1	0.0110334	0.209006	-0.0114301	-0.213889
AHCY	0.0489277	0.305861	-0.304034	-0.0833047
AHCYL1	0.14028	0.0414335	0.126015	0.0319843
AHCYL2	-0.603929	-0.523756	-0.756206	-0.568732
AHDC1	0.241702	0.535159	-0.216114	-0.0731805
AHI1	0.326873	0.214876	-0.205428	-0.692737
AHNAK	-0.262712	-0.315517	-0.36815	-0.409291
AHR	0.00476706	0.218127	-0.0132236	0.69982
AHRR	2.39316	3.86574	1.32127	0.466988
AHSA1	0.123004	0.0792421	0.0619263	-0.177726
AIFM1	0.21575	0.406471	0.0595648	0.489764
AIG1	-0.38684	-0.288582	-0.425025	-0.235308
AIM1	-0.059846	-0.353125	0.375636	-0.189515
AIMP1	0.0222786	0.224896	-0.00911338	-0.128574
AIP	0.134535	-0.0356981	-0.215228	-0.16636
AJUBA	-0.669313	-0.607129	-1.40166	-0.80767
AK2	-0.442314	-0.575108	-0.114564	-0.626255
AK3	0.24604	0.264066	-0.173299	0.280295
AK4	0.309326	0.428524	0.0866577	0.275776
AKAP1	-0.128118	-0.058594	0.174374	0.378711
AKAP10	0.0218586	0.070359	0.0810431	0.475505
AKAP11	-0.124329	-0.205087	-0.156259	-0.713782
AKAP13	0.0937681	-0.226571	0.00734945	-0.07281
AKAP8	-0.284374	-0.392619	-0.322488	-0.253872
AKAP8L	0.30833	0.503592	0.172757	0.658026
AKAP9	-0.0986447	-0.139585	-0.454469	-1.30348
AKIP1	-0.201243	-0.57138	-0.781579	-1.36735
AKIRIN1	0.12885	0.113034	0.0360747	-0.226599
AKIRIN2	-0.174044	0.331994	-0.147878	0.125282
AKNA	-0.273714	-1.0518	-1.08539	-1.97455
AKR1A1	-0.211529	-0.39767	0.0924847	-0.644752
AKR7A2	-0.176494	-0.327583	-0.110709	-0.222198
AKT1S1	0.104039	0.18983	0.228976	0.747719
AKT2	-0.199762	-0.620556	-0.236223	-0.935383
AL357673.1	0.0857308	-0.276175	-0.108496	-1.04678
ALAS1	-0.206933	0.00404007	-0.551863	0.347624
ALCAM	0.00387254	-0.020763	0.103254	0.375431
ALDH16A1	-0.149739	-0.447681	-0.209294	-0.261014
ALDH18A1	0.184172	0.388091	-0.372841	0.626658
ALDH1B1	-0.247687	-0.270963	-0.114097	-0.332919
ALDH3A2	-0.169918	-0.143725	-0.3031	-0.378761
ALDH3B1	-0.0272781	-0.296074	0.392868	-0.0673496
ALDH4A1	0.104851	0.0882793	0.115789	-0.286269
ALDH5A1	0.0397317	0.0326465	-0.226815	-0.121779
ALDH6A1	-0.082916	0.267349	0.0661334	0.875619
ALDH9A1	-0.25217	0.0886934	-0.0701134	-0.126779
ALDOA	0.0685067	-0.0754708	0.167542	0.197029
ALG1	-0.11719	-0.513845	-1.0197	-0.96466
ALG13	-0.0586991	0.0539074	-0.751223	0.228483
ALG14	-0.0434924	0.123734	-0.419529	0.121515
ALG2	0.0664972	-0.0105184	0.0203535	0.347674
ALG3	-0.380965	-0.632221	0.142318	-0.113483
ALG5	-0.0259334	-0.202762	-0.373731	-0.313039
ALG6	-0.513731	-0.592565	-1.13766	-1.79951
ALG8	-0.175539	-0.267713	-0.0328638	0.123146
ALKBH1	0.334266	0.778273	-0.4717	0.898548
ALKBH2	-0.728403	-0.752613	-0.278606	-0.363413
ALKBH3	0.181021	0.00513136	0.00867357	-0.250415
ALKBH4	-0.0478938	-0.0600461	-0.204416	-0.571032
ALKBH5	-0.0266429	0.0179147	-0.0349752	0.774738
ALKBH6	0.154416	-0.2337	-0.661465	-0.301861
ALKBH7	-0.414451	-0.0521146	-0.0210945	-0.305994
ALMS1	-0.269876	-0.332388	-0.313583	-0.523877
ALPK1	0.884818	-0.321263	0.0601159	-0.664151
ALS2	0.185491	0.473088	-0.28179	-0.884401
ALYREF	-0.110445	-0.162267	0.167138	-0.28062
AMBRA1	0.0214439	-0.0172873	0.138069	-0.284563
AMD1	0.0533238	0.177358	0.161805	0.469132
AMER1	0.181426	-0.239268	-0.328312	-0.155455
AMFR	0.309045	0.45115	-0.033241	0.479881
AMH	3.34877	5.6027	1.66244	2.89489
AMMECR1	0.524796	0.534927	-0.0845485	-0.676563
AMMECR1L	0.227813	0.225732	0.0867503	0.613768
AMOTL1	0.126373	0.292846	0.00602639	0.0686984
AMPD2	-0.0536119	-0.363746	-0.189328	-0.923418
AMZ2	-0.253712	0.138889	-0.0782933	-0.00487807
ANAPC1	0.0340548	0.256472	-0.127614	0.319793
ANAPC10	0.397295	0.692233	-0.553483	0.68669
ANAPC11	-0.0249194	-0.116184	-0.0187178	-0.136264
ANAPC13	0.0982353	0.120466	-0.387462	0.495299
ANAPC16	0.204409	0.0297606	-0.0402575	0.0574146
ANAPC4	-0.27711	-0.171974	-0.377564	-0.343198
ANAPC5	0.0686097	0.119703	0.265519	0.0916344
ANAPC7	-0.271729	-0.528172	-0.00221474	-0.563931
ANGEL1	-0.201202	-0.260898	-0.746372	-0.11105
ANGEL2	0.584357	0.327435	0.0671475	0.435124
ANKFY1	0.159088	0.0466547	-0.143771	-0.633716
ANKH	0.481397	0.520062	-0.231594	0.987436
ANKHD1	-0.33459	-0.275451	-0.417905	-1.04266
ANKIB1	-0.301546	-0.639515	-0.394634	-0.5005
ANKLE2	-0.135961	-0.213745	-0.0161563	-0.0526731
ANKMY1	-1.17258	-0.639395	-0.950584	-1.66827
ANKMY2	0.0197009	0.0746659	-0.395369	-0.543494
ANKRA2	0.324369	0.218382	-0.0859447	0.751884
ANKRD10	-0.269717	-0.28164	-0.497657	-0.160044
ANKRD11	0.0593604	0.362712	0.305548	0.337622
ANKRD12	0.00482237	0.225972	-0.107216	-0.397452
ANKRD13A	0.0643398	-0.156333	0.283593	-0.452614
ANKRD13C	0.371849	0.778273	-0.26869	0.794152
ANKRD13D	0.108225	-0.981776	-0.9547	-1.28191
ANKRD16	-0.849174	-1.09209	-1.69656	-0.880812
ANKRD17	0.166257	0.371883	0.151511	0.145765
ANKRD26	0.120209	0.358007	-0.653915	-0.958218
ANKRD27	0.00994412	-0.293944	-0.133729	-0.115393
ANKRD28	0.364808	0.638001	-0.331617	0.266373
ANKRD32	0.164474	0.21658	-0.443889	-0.568732
ANKRD36	-0.0859546	-0.0585076	-0.0155603	-0.510038
ANKRD36B	-0.086686	-0.0151587	-0.205056	-0.690662
ANKRD36C	-0.290632	-0.242749	-0.426815	-0.804656
ANKRD39	-0.720335	-1.36559	-1.59731	-2.09586
ANKRD40	0.147152	0.158215	-0.256385	0.374716
ANKRD42	-0.0138049	0.152668	-0.194576	-0.72864
ANKRD46	0.430996	0.283382	0.366976	0.383572
ANKRD52	-0.100421	-0.628352	-0.228467	-0.851211
ANKRD54	0.0316541	-0.119299	0.303673	-0.737808
ANKS1A	0.0590162	0.0791052	0.23772	-0.42106
ANKS6	0.414533	0.363235	-0.172382	-0.515021
ANKZF1	-0.649243	-1.47443	-0.733859	-1.22891
ANLN	-0.019242	0.0943844	-0.225742	0.312132
ANO10	-0.132236	-0.555796	-0.216435	-0.617437
ANO6	-0.0558274	0.118689	-0.388367	0.0948136
ANP32A	0.621034	0.987138	0.356556	1.11847
ANP32B	0.0348487	0.166844	0.0126078	-0.0990822
ANP32E	-0.0625357	0.226779	-0.0583933	0.422454
ANXA11	0.0633317	-0.214524	0.0873226	-0.109554
ANXA2	0.300134	0.328639	0.360322	-0.0687789
ANXA4	-0.133144	0.236053	-0.556279	0.717261
ANXA5	0.0624337	0.351596	-0.4469	0.787772
ANXA6	-0.107808	-0.457163	0.011414	-0.231894
ANXA7	-0.450762	-0.314104	-0.840965	-0.465959
AP000347.2	0.262676	0.210798	0.661123	-0.0833047
AP001062.7	2.18395	2.0285	-0.307616	-0.637617
AP1AR	-0.173346	-0.147314	-0.30196	-0.057938
AP1B1	0.153886	-0.0611194	0.161216	-0.775103
AP1G1	0.159937	0.213746	0.278753	0.185016
AP1M1	-0.0355573	-0.325396	-0.484547	-0.802364
AP1S1	0.29754	0.0647262	0.316899	0.465279
AP1S2	0.162329	-0.121829	0.0999763	-0.176831
AP2A1	0.189949	0.214815	0.182094	-0.567406
AP2A2	-0.0278941	0.0358276	0.263246	-0.633034
AP2B1	0.0206147	-0.0739388	0.0522542	-0.661404
AP2M1	0.164576	0.0694042	0.273987	0.288433
AP2S1	0.0488708	-0.125148	0.142418	-0.167732
AP3B1	-0.0336351	0.316534	-0.124974	-0.0722803
AP3D1	-0.0769205	-0.0408852	-0.0805674	-0.504085
AP3M1	-0.486048	-0.508608	-1.50133	-0.929533
AP3M2	-0.207628	-0.643191	-0.0651609	-0.517487
AP3S1	0.0429568	0.278547	-0.145951	0.430231
AP3S2	0.697569	0.426234	0.257172	-0.418809
AP4B1	-0.0998248	-0.642303	-0.872238	-0.95445
AP4E1	0.32707	0.867002	-0.23997	0.863827
AP5M1	0.500075	-0.0704178	-0.574764	-0.161676
AP5S1	-0.552997	-1.17282	-1.41195	-2.04927
AP5Z1	-0.605065	-0.913154	-1.16477	-1.40312
APBA3	-0.292548	-0.96647	-1.33627	-2.38911
APBB2	-0.347957	-0.519591	-0.460928	-0.32723
APC	0.20835	0.337146	0.142712	-0.418311
APEH	-0.51805	-0.759001	-0.133028	-0.530325
APEX1	-0.263985	-0.142348	-1.00805	0.41028
APEX2	-0.646497	-1.38928	-0.891104	-1.53777
APH1A	-0.182973	-0.274738	-0.212333	-0.311885
APH1B	-0.3882	-0.543655	-0.35931	-0.55918
API5	0.267385	0.447423	0.0598549	0.64146
APIP	-0.0382579	0.480887	-0.52098	1.12839
APITD1	-0.0468418	0.195754	-0.227702	-0.808445
APLP2	0.119654	0.113966	0.304466	0.144981
APMAP	0.0742258	0.0802797	0.0468377	-0.337176
APOA1BP	-0.547432	-0.661509	-0.104129	-0.378158
APOBEC3B	0.0442861	0.350411	-0.819583	0.456061
APOBEC3C	-0.213238	-0.429522	0.123034	-0.340647
APOL2	-0.598055	-1.20097	-0.58783	-1.75258
APOO	-0.155016	-0.134264	-0.086302	0.258699
APOPT1	-0.0662723	-0.0883578	0.0136562	0.0200844
APP	0.216073	0.357083	-0.0573264	0.204883
APPBP2	0.676118	0.743266	0.183443	0.975448
APPL1	-0.158422	-0.225572	-0.482052	-0.918534
APPL2	-0.521467	-0.543655	-0.547684	-0.781276
APRT	-0.185203	-0.26867	-0.0280934	-0.125449
APTX	0.00708767	-0.43534	-0.518153	-1.05543
AQR	0.0516155	0.264073	-0.13251	-0.123804
ARAF	0.0119792	-0.679977	-0.179186	-0.60826
ARCN1	0.112255	0.576843	-0.956598	0.807006
AREL1	0.163386	0.149151	-0.548541	-1.18284
ARF1	0.136488	0.375576	0.0996736	0.51203
ARF3	-0.246093	-0.33158	-0.0828681	-0.496703
ARF4	-0.104464	0.209566	-0.228003	0.473369
ARFGAP1	-0.327605	-0.572093	-0.696711	-1.5282
ARFGAP2	-0.0631188	-0.374783	-1.08835	-1.29862
ARFGAP3	-0.254766	-0.429298	-1.08372	-1.31872
ARFGEF1	0.00411705	-0.107015	-0.532717	-0.939836
ARFGEF2	-0.19607	-0.0910334	-0.391456	0.294408
ARFIP1	-0.209636	-0.436827	-0.899164	-1.53452
ARFIP2	-0.176958	-0.662917	-0.960852	-0.892621
ARGLU1	0.335274	0.631685	0.388609	-0.131521
ARHGAP1	0.0584467	-0.0166567	-0.0566625	-0.338098
ARHGAP10	0.00147233	0.175865	-0.36876	-0.195779
ARHGAP11A	-0.0261639	-0.0176884	-0.622303	-0.9057
ARHGAP11B	-0.16956	0.154765	-0.16101	-0.730424
ARHGAP12	0.0859877	0.211185	0.0669449	0.0517829
ARHGAP18	-0.216058	-0.343066	0.0272686	-0.184219
ARHGAP19	-0.555857	-0.1215	-0.51352	-0.344972
ARHGAP21	-0.0724298	-0.0981432	-0.0833681	-0.599833
ARHGAP23	0.0857308	0.19331	0.399505	-0.176414
ARHGAP26	0.112651	-0.0627376	-0.335057	0.088648
ARHGAP32	-0.415	-0.212903	-0.494155	-1.31037
ARHGAP35	-0.00230601	-0.0793151	-0.211271	-0.269267
ARHGAP4	0.196762	-0.37373	-0.508037	-0.75325
ARHGAP5	0.0356768	0.150559	-0.0401786	0.38565
ARHGEF1	-0.367928	-0.364685	-0.303841	0.101535
ARHGEF10	-0.428842	0.308788	0.237555	0.526749
ARHGEF10L	-0.0287366	-0.198738	-0.428631	-1.38941
ARHGEF11	0.0171437	-0.0800659	-0.700711	-1.2578
ARHGEF12	0.0773494	0.205356	-0.428631	-0.338234
ARHGEF17	0.244887	-0.224553	-0.284241	-1.7078
ARHGEF18	-0.287473	-0.473834	-0.521153	-1.71163
ARHGEF2	-0.300284	-0.164995	-0.310809	0.103261
ARHGEF28	-0.0645517	-0.039232	-1.08829	-0.126373
ARHGEF3	0.0870912	0.124791	0.9917	-0.200956
ARHGEF39	-1.28666	-2.88069	-2.8832	-1.66827
ARHGEF40	-0.195214	-0.762863	-1.44257	-1.92237
ARHGEF7	0.383531	0.451137	-0.0410372	-0.531099
ARID1A	0.0830392	0.516582	0.0481347	0.642019
ARID1B	0.0733416	0.302427	-0.479222	-0.494238
ARID2	0.311095	0.366772	-0.143229	0.0699415
ARID3A	0.250197	0.385762	0.179601	0.65604
ARID3B	0.0528527	0.074405	-0.0312958	-0.300603
ARID4A	0.0146638	0.219638	0.182668	-0.0166196
ARID4B	-0.00603921	0.226025	0.13201	-0.102338
ARIH1	0.294438	0.50643	-0.0448594	0.280453
ARIH2	0.34374	0.532392	0.28912	0.462322
ARL1	-0.127878	-0.0920403	-0.427455	-0.510433
ARL13B	0.00967657	0.109012	-0.243536	-1.10672
ARL14EP	-0.142894	-0.0447127	0.569518	0.87103
ARL15	0.00679118	0.155343	-0.759605	-0.317494
ARL16	-1.45484	-1.69121	-1.91406	-0.348895
ARL2	0.136124	0.0108475	0.236903	0.128999
ARL2BP	0.0443886	0.0342056	-0.280125	0.354504
ARL3	0.554343	0.719452	1.18714	1.01742
ARL4A	0.41539	0.593468	-0.216765	-1.09302
ARL4D	-0.55346	-0.964569	-0.539663	-0.630793
ARL5A	0.0105872	-0.104278	-0.521558	-0.844793
ARL5B	0.0443718	0.270487	-0.0333642	0.975589
ARL6IP1	0.118511	0.551121	-0.463277	0.730022
ARL6IP5	0.24178	0.316455	0.225129	0.520317
ARL6IP6	-0.264818	-0.151338	-1.51352	0.10934
ARL8B	-0.11706	0.0199788	-0.0192717	0.238744
ARMC1	0.0568229	-0.027349	0.0827501	-0.224258
ARMC10	-0.25282	-0.217844	-0.0675462	-0.369388
ARMC5	0.10515	0.0480332	0.40787	-1.09459
ARMC6	-0.357504	-1.02753	-0.865865	-1.43626
ARMC8	0.164827	0.50296	-0.668256	0.62241
ARMC9	-0.0166415	-0.250873	-0.203211	-0.871509
ARNT	-0.29467	-0.799964	-1.14745	-1.09843
ARNTL	-0.54432	-0.221727	-0.0304373	0.231129
ARPC1A	0.168607	0.409419	0.0279587	0.0873476
ARPC1B	0.0672514	-0.106923	-0.133487	0.648234
ARPC2	0.0939686	0.213668	0.339402	0.481625
ARPC3	0.215085	0.301053	-0.000117276	0.485426
ARPC4	-0.266733	-0.553373	-0.0688416	-0.440579
ARPC5	0.0134657	0.124982	0.122692	0.400999
ARPC5L	0.18294	0.470372	0.292001	0.446491
ARPP19	-0.220224	0.0545965	-0.0125744	0.68325
ARRB1	-1.24439	-1.65183	-1.14686	-1.37004
ARRB2	-0.0024258	-0.184549	0.33317	-0.107739
ARRDC2	-0.132768	-0.0736284	0.492473	0.277986
ARRDC3	-0.469628	-0.128068	0.269542	0.839527
ARSB	-0.288665	0.0188053	-1.5425	0.802379
ARSK	-0.0173627	-0.0136189	-0.262621	-0.209753
ARV1	0.589463	0.695337	0.0346754	0.228973
ASAH1	0.147519	0.111389	-0.403501	-0.0287035
ASAP1	0.0349237	0.242929	-0.0921734	0.0580643
ASB1	-0.252868	-0.174764	-0.657877	-0.942354
ASB13	0.231993	0.950497	0.00591435	-0.224167
ASB6	-0.573232	-0.437456	-0.210096	-0.82027
ASB7	0.0346566	0.363235	0.0244865	0.293
ASB8	0.527735	0.412923	0.313411	-0.0344614
ASCC1	-0.801107	-0.91977	-0.481099	-1.23531
ASCC2	-0.0138537	0.111653	-0.239046	0.128981
ASCC3	-0.105078	-0.138414	-0.107498	-0.529165
ASF1A	-0.015047	0.276062	-0.337146	0.459626
ASF1B	0.24126	0.335689	0.213746	0.343656
ASH1L	0.138911	0.407534	-0.147175	0.356741
ASH2L	-0.063325	0.239045	-0.812474	0.0635367
ASNA1	-0.151742	-0.526206	-0.408674	0.203896
ASNS	0.200008	0.262771	-0.0531222	-0.392255
ASNSD1	0.257369	0.42931	0.0535997	0.101317
ASPH	-0.166109	0.0376196	0.114349	0.0282259
ASPHD1	-0.858467	-1.04955	-0.0482076	0.223433
ASPM	0.0214547	0.228637	-0.114248	0.374945
ASPSCR1	-0.694446	-1.34375	-0.695146	-1.04166
ASRGL1	0.246264	0.0638422	0.349419	-0.154823
ASS1	-0.109535	0.0263126	-0.0109197	0.220476
ASTE1	0.441522	0.598452	-0.30196	-0.0352104
ASUN	-0.341974	-0.365034	-0.656262	-0.318712
ASXL1	-0.193464	-0.355212	0.151583	-0.13924
ASXL2	0.258042	0.321756	-0.0514846	-0.373137
ATAD1	0.4031	0.241763	-0.85061	-1.21576
ATAD2	0.105618	0.258475	-0.0682568	0.072951
ATAD2B	0.257779	0.115839	-0.653983	-0.730604
ATAD3A	-0.00699356	-0.361708	-0.282141	-0.595271
ATAD3B	0.0368212	0.408816	0.213074	0.262871
ATAD5	0.079333	0.264915	0.0344969	-0.41301
ATE1	0.261392	0.0220197	-0.107329	-0.243085
ATF1	0.215141	0.120478	-0.131109	-0.341857
ATF2	-0.056302	-0.0134098	-0.216328	-0.225058
ATF4	0.0638542	-0.0394638	0.0686491	-1.18735
ATF5	-0.0690229	-0.0631438	-0.0593206	-0.458692
ATF6	0.275285	0.596877	0.500569	0.987293
ATF7	0.0833041	-0.029082	0.00298042	-0.0925233
ATF7IP	-0.620208	0.342174	-0.0781341	0.784188
ATF7IP2	-0.0850495	-0.0740835	-0.183643	-0.0527164
ATG10	-0.145595	-0.391652	0.112209	-0.515745
ATG12	-0.119622	-0.0316634	-0.205887	0.166391
ATG13	-0.268812	-0.351894	0.0922009	-0.236505
ATG14	0.0120834	0.125477	0.323682	-0.23697
ATG16L1	0.25006	0.157977	-0.0757114	-0.0240388
ATG16L2	-1.71296	-2.0178	-3.1459	-3.00252
ATG2A	-0.306492	-1.04052	-1.09276	-2.10079
ATG2B	0.0592586	-0.21301	-0.536884	0.0825042
ATG3	-0.0738654	0.284111	-0.141395	0.299094
ATG4A	0.361149	0.554498	-0.342901	-0.569583
ATG4B	-0.0494367	-0.23781	-0.0305858	-0.39283
ATG4C	0.0134549	0.604244	-0.00778818	0.153734
ATG5	-0.398848	-0.0803712	-0.684111	-0.182577
ATG7	-0.0897313	0.443685	0.346601	-0.442386
ATG9A	-0.243669	-0.62814	-0.895581	-1.62918
ATIC	-0.261123	-0.329545	0.0734049	-0.626552
ATL2	0.341846	0.322002	-0.270163	0.118507
ATL3	0.296298	-0.029082	-0.057834	-0.164638
ATM	-0.119782	0.191433	0.0489183	0.228084
ATMIN	-0.00715331	-0.0720593	-0.211995	-0.0862671
ATN1	-0.433142	-1.31128	-1.81125	-1.68103
ATOX1	0.249627	0.100923	0.0278284	-0.0956991
ATP10D	-0.82116	-0.889152	-0.365622	-0.694076
ATP11A	-0.0281035	-0.0976474	-0.0391051	0.376457
ATP11B	-0.329307	-0.00832344	-0.740124	0.334672
ATP11C	-0.0467026	0.00846287	0.0989505	-0.0620039
ATP13A1	0.266436	0.257245	0.00581618	0.559143
ATP13A2	0.0522422	0.0105131	-0.0937397	-0.743818
ATP13A3	0.307779	0.696378	-0.246881	0.64456
ATP1A1	0.0103859	0.135437	0.200377	0.407536
ATP1B1	0.0650085	-0.0351285	0.18908	-0.187016
ATP1B3	0.0963125	0.255982	0.188089	-0.11679
ATP2A2	0.0132308	0.205736	-0.470362	-0.0839393
ATP2B1	0.0266385	0.157762	-0.222344	-0.245647
ATP2B4	-0.0662723	0.0981532	0.0610978	-0.234652
ATP2C1	-0.04467	-0.000223291	-0.298121	-0.115989
ATP5A1	0.163063	0.43379	0.0308331	0.313384
ATP5B	0.14082	0.256339	0.126366	0.348819
ATP5C1	0.238293	0.420942	-0.202154	0.62785
ATP5D	0.0664752	-0.0094532	-0.0955185	0.263376
ATP5E	0.169331	0.348912	0.157885	0.17155
ATP5F1	0.0699224	0.194479	0.00732347	0.199824
ATP5G1	-0.122129	-0.444889	0.177284	0.0352498
ATP5G2	0.157513	-0.036936	0.200415	0.0126848
ATP5G3	0.227892	0.33286	0.0978426	0.411789
ATP5H	0.152265	0.494246	-0.116945	0.306631
ATP5I	-0.00572456	-0.150113	0.0828511	-0.628813
ATP5J	0.196127	0.324758	0.151826	0.10675
ATP5J2	0.0423298	-0.0744894	-0.00289662	-0.0841739
ATP5L	0.226883	0.266191	0.259066	-0.0460859
ATP5O	0.137432	0.185046	0.195012	-0.130355
ATP5SL	-0.0554045	-0.259022	-0.505337	-1.08586
ATP6AP1	0.15771	-0.0360025	0.37628	-0.148252
ATP6AP1L	0.310963	0.620732	1.32626	0.988249
ATP6AP2	0.0821628	0.164281	-0.0439675	0.181276
ATP6V0A2	0.0700126	0.297751	-0.625958	0.311295
ATP6V0B	0.101982	0.106699	0.236688	0.154716
ATP6V0D1	0.283494	0.391636	0.3961	0.130458
ATP6V0E1	0.256605	0.196986	0.10129	0.0956616
ATP6V1A	0.202291	0.41123	0.0720473	-0.258835
ATP6V1B2	0.0680864	0.0210078	0.0217298	0.0344453
ATP6V1C1	0.257819	0.179326	0.182584	0.0827862
ATP6V1D	-0.223978	-0.432782	-0.865299	-0.892242
ATP6V1E1	0.166882	0.0737565	-0.377557	-1.20149
ATP6V1E2	0.0565845	-0.174421	0.10972	-0.386101
ATP6V1F	-0.0475256	-0.321824	-0.377324	-0.442607
ATP6V1G1	0.156177	0.32495	-0.164006	0.178612
ATP6V1H	0.167769	0.488453	0.0298212	0.227848
ATP7A	-0.82116	-0.561577	-1.3143	-0.0833047
ATP7B	-0.517289	-0.507685	-0.700305	-0.405233
ATP9A	0.00283552	-0.272151	0.430193	-1.06128
ATP9B	0.135917	-0.362426	-0.20994	-0.408115
ATPAF1	0.146544	0.489368	0.201419	-0.0476808
ATPAF2	0.0739054	-0.289542	-0.558939	-1.18946
ATPIF1	0.0282599	-0.221427	0.134378	-0.442406
ATR	-0.254262	0.347922	-0.234328	-0.438221
ATRAID	-0.511986	-0.456143	-0.445862	0.237981
ATRN	0.0970335	0.275998	-0.379843	0.32486
ATRX	-0.0517687	-0.151396	-0.694401	-1.01501
ATXN1	-0.322286	-0.102465	0.0272236	0.34351
ATXN10	0.168989	0.0942529	-0.099148	-0.570322
ATXN1L	0.234158	0.544626	-0.369738	0.340722
ATXN2	0.121968	0.0657543	0.0479936	-0.224878
ATXN2L	0.0066707	0.277804	-0.0242411	0.599306
ATXN3	-0.108228	-0.321591	-0.14648	-0.499322
ATXN7	0.360738	0.484689	0.12501	0.273048
ATXN7L1	-0.137292	-0.312738	0.0219353	-0.273565
ATXN7L2	-0.297598	-0.654686	-1.63885	0.459838
ATXN7L3	-0.0226481	-0.53311	0.00469155	-0.785919
ATXN7L3B	0.0630986	0.0120459	-0.0206663	-0.325296
AUNIP	-0.0186193	-0.974933	-1.16971	-0.876854
AUP1	0.0265647	-0.141203	0.146501	-0.205696
AURKA	0.0739587	0.0943476	0.0991082	-0.160114
AURKAIP1	-0.0445298	-0.171495	-0.263609	-0.561498
AURKB	-0.575595	-1.12002	-0.756301	-1.73753
AVEN	0.0327377	-0.0650016	-0.206239	-0.590105
AVL9	0.00370725	-0.233246	0.0880428	0.321155
AVPI1	-0.520045	-0.5579	-0.563561	-0.79761
AXIN1	-0.0677997	-0.118634	0.22653	0.37943
AZI1	-0.533398	-1.46756	-1.63722	-3.33123
AZI2	-0.229408	-0.140147	-0.386649	-0.0940756
AZIN1	0.0946032	0.327403	-0.494668	0.306083
B2M	0.079173	0.252039	-0.175674	0.309301
B3GALNT2	-0.112285	-0.158441	-0.56173	0.151161
B3GALT6	-1.83465	-2.03939	-2.04027	-1.50513
B3GALTL	-0.418379	0.038241	0.14951	-0.1592
B3GNT1	-0.0721653	-0.464976	-0.614498	-1.52654
B3GNT2	0.300084	0.331934	0.160606	-0.43731
B4GALT1	0.0483791	0.162843	0.192627	0.060367
B4GALT2	0.0487157	-0.382192	0.072726	-0.744035
B4GALT3	-0.0703419	-0.420384	-0.298917	-0.263966
B4GALT4	-0.0484976	0.167749	-0.558048	-0.311574
B4GALT5	0.304984	0.553265	0.180984	0.468743
B4GALT7	-1.27742	-1.51764	-1.72223	-2.1645
B9D2	-0.839996	-2.17706	-0.450827	-1.96407
BABAM1	-0.0199556	-0.12643	0.192757	0.0166911
BACE2	-0.0662723	-0.114812	0.733876	0.216256
BACH1	0.112836	0.449072	0.169014	-0.171514
BAD	0.0891214	-0.789816	-0.428631	-0.335948
BAG1	0.0102737	-0.0896599	0.0275804	-0.335692
BAG2	-0.0562186	-0.067204	-0.700436	0.282345
BAG3	0.444889	0.710834	-1.55237	0.0980912
BAG4	0.0732476	-0.0463867	-0.0047386	-0.13702
BAG5	0.144688	0.225333	0.164564	0.171981
BAHD1	0.10294	0.356809	-0.00109302	0.774781
BAIAP2	-0.249872	-0.515946	-0.657256	-1.31966
BAIAP2L1	-0.21192	-0.47904	-0.17017	-1.66827
BAK1	-0.0956343	-0.389672	-0.725024	-0.751185
BAMBI	0.355752	1.22106	-0.526812	0.201738
BANF1	0.115849	0.180952	0.136987	0.00484543
BANP	-0.0121065	-0.0379117	0.575682	0.349415
BAP1	-0.321705	-0.413595	-0.676984	-0.536477
BARD1	0.473507	0.859783	0.670778	0.441357
BASP1	-0.0882986	0.019281	0.0519065	-0.300434
BAX	-0.488602	-1.00802	-0.425972	-0.690987
BAZ1A	-0.0541786	0.212383	-0.29346	-0.0137089
BAZ1B	0.0851851	0.11367	0.156015	-0.247064
BAZ2A	-0.235126	-0.166353	-0.0045271	-0.172073
BAZ2B	0.153542	0.431715	0.190649	-0.33928
BBC3	0.114117	0.373928	0.850141	0.757171
BBIP1	-0.39763	-0.359701	-0.245031	-0.205123
BBS2	-0.0232036	0.355931	-1.0327	-0.312787
BBS4	-0.264212	-0.765662	-0.833327	-0.785624
BBS7	-0.705683	-0.638745	-0.16891	-1.49834
BBX	-0.0604403	-0.127021	-0.0415307	-0.313705
BCAP29	-0.00510842	-0.28758	-0.232441	-0.474171
BCAP31	0.0466218	-0.0562145	0.190429	0.0623373
BCAS2	-3.85818e-05	-0.158579	-0.771424	-0.350968
BCAT2	0.0972265	0.2637	-0.206239	0.103627
BCCIP	0.0327144	0.196965	0.196372	1.10684
BCDIN3D	-2.60233	-1.90978	-1.1656	-0.470328
BCKDHB	0.37326	0.675911	-0.435389	0.577209
BCKDK	-0.869384	-0.611984	-0.740627	-1.11555
BCL10	0.054022	0.307822	-0.0335538	0.735669
BCL2	0.233288	1.12223	0.239673	-0.308725
BCL2L1	-0.00112825	-0.0803776	-0.0374405	-0.318804
BCL2L11	-0.194122	0.237241	-0.216002	0.486391
BCL2L13	-0.409454	-0.601043	-0.135741	0.0893181
BCL3	-0.0662723	-0.168616	0.60379	-0.440808
BCL7A	0.177846	0.157452	0.34298	-0.0685982
BCL7B	0.218645	0.422885	-0.163469	0.413882
BCL7C	-0.0846174	-0.128455	0.474173	0.914877
BCL9	0.159148	-0.200665	0.0676736	-0.461816
BCLAF1	0.0284206	-0.0366238	-0.463318	-0.94978
BCOR	0.0419191	0.280022	-0.137796	0.690692
BCORL1	0.283826	-0.0953498	-0.117844	-0.0111549
BCS1L	-0.463835	-0.457105	-0.229247	-0.401834
BDP1	0.100015	0.142066	-0.0548728	-0.54183
BEND3	-0.313582	0.376351	0.121843	0.440257
BET1	-0.504769	-0.317942	-1.37033	-0.478869
BET1L	-0.459672	-0.818278	-1.03805	-1.76379
BFAR	0.0037883	0.060734	-0.029903	0.28874
BHLHE40	-0.531936	-0.831781	-0.356482	0.212151
BICD1	0.69272	0.919135	0.373269	-0.149647
BICD2	-0.0127989	0.124048	0.140716	-0.336955
BID	0.150315	0.489517	0.111729	0.00671493
BIN1	0.933728	0.292846	-0.133688	-0.162017
BIRC2	0.0972874	-0.276503	0.00359596	-0.238293
BIRC5	-0.0332617	-0.103307	-0.213922	-0.432754
BIRC6	0.133462	0.125843	-0.0773963	0.0142118
BLCAP	0.184041	0.0228537	-0.155289	-0.502112
BLM	0.486775	0.447965	0.230277	0.00649195
BLOC1S1	-0.0303068	-0.356712	-0.472038	-0.351656
BLOC1S2	0.225969	0.40786	-0.148598	-0.401874
BLOC1S3	-0.325916	-0.471247	-0.0699447	-0.603637
BLOC1S4	-0.968059	-1.04905	-0.790962	-0.818666
BLOC1S5	0.0643464	0.0103977	-0.0344009	-0.322243
BLOC1S6	0.0380341	0.384366	0.0909762	0.267991
BLVRA	-0.313415	-0.452705	-0.321212	-0.710567
BLVRB	0.163538	0.171298	0.247224	-0.109369
BLZF1	-0.152984	0.0109337	-0.243076	-0.654921
BMI1	0.164953	0.228605	-0.67585	0.0258466
BMP1	0.613847	0.0467618	0.216452	-0.0448989
BMP2K	-0.145561	0.0322784	-0.323346	0.52955
BMP8B	0.851266	-0.221727	-0.0905835	-0.876854
BMPR1A	-0.00542673	0.123975	-0.184706	0.699104
BMPR2	0.125859	0.143125	0.00229757	-0.127542
BMS1	0.0247052	0.0904295	0.0269422	-0.00883146
BNIP1	-0.376915	0.15504	-0.3617	-0.410115
BNIP2	0.136036	0.415703	0.0790114	0.259856
BNIP3	-0.187228	-0.308131	-0.477241	0.00367858
BNIP3L	0.298068	0.291179	0.0748671	0.504638
BOD1	0.0414133	0.132976	0.30561	0.120229
BOD1L1	0.0369274	0.212899	0.069373	-0.394468
BOLA1	-0.420937	-0.863273	-1.22758	-1.40523
BOLA3	0.125277	0.377762	-0.650778	0.39443
BORA	-0.0569945	-0.105534	-1.29562	-0.178164
BPGM	0.210059	-0.0131405	0.681651	-0.704017
BPNT1	0.35406	0.201772	-0.733169	0.502827
BPTF	0.1424	0.0872499	-0.069394	-0.334024
BRAF	-0.232123	-0.39492	-0.352889	-0.157652
BRAP	-0.249277	0.301155	0.187028	0.160898
BRAT1	-0.228951	-0.119459	-0.230552	-0.745278
BRCA1	0.0575073	0.0364525	-0.123825	-0.352625
BRCA2	0.141554	0.123738	-0.43033	0.436235
BRCC3	0.23742	0.208045	0.254109	0.0176589
BRD1	0.265571	0.417478	-0.0731507	0.705857
BRD3	-0.0134446	-0.103924	0.206604	0.0844914
BRD4	-0.150871	-0.264136	-0.284845	-0.477793
BRD7	-0.0499205	-0.0622101	-0.436595	-1.20443
BRD8	-0.0940272	-0.227849	-0.425772	-0.764303
BRD9	-0.384335	-0.701745	-0.97552	-1.68428
BRE	-0.112003	-0.0762658	0.2339	0.261998
BRF1	0.132508	-0.271768	-0.0970881	-0.212588
BRI3	0.0477995	0.184392	-0.0907981	-0.320403
BRI3BP	0.380183	0.534336	-0.210606	-0.1574
BRIP1	0.0901728	0.29602	-0.0135938	0.987085
BRIX1	0.00239374	0.344359	-0.101727	1.18807
BRK1	0.111211	0.0509899	0.149667	0.24883
BRMS1	-0.00855678	-0.528098	-0.772234	-0.694923
BRMS1L	0.0320298	0.341494	0.133611	-0.103204
BROX	0.133738	0.465256	-0.10459	0.492344
BRPF1	0.0615887	0.201063	0.372852	-0.0717505
BRPF3	-0.827392	0.0495749	-0.637808	-0.340161
BRWD1	0.079843	0.24247	-0.398615	-0.247819
BRWD3	-0.0164118	-0.462735	-0.43643	-1.04356
BSDC1	0.286399	0.330814	-0.634322	0.191176
BSG	0.046119	-0.0140077	-0.342799	-0.0323896
BST2	-0.260567	-0.29421	-0.0646658	0.177117
BTAF1	-0.0490201	0.037687	0.0901961	-0.0750842
BTBD1	-0.949233	-0.476656	-0.0304373	-0.132586
BTBD10	-0.234872	-0.0565245	-0.409459	-1.26211
BTBD2	0.0530766	0.0198867	-0.0434149	-0.0238329
BTBD7	0.201505	0.337012	0.636943	0.233248
BTD	-0.247656	-0.540615	0.182326	-0.455273
BTF3	0.208452	0.312526	-0.0178769	0.730059
BTF3L4	-0.0788846	0.080534	-0.649356	-0.296298
BTG1	-0.00671544	0.26902	0.381751	-0.294513
BTG2	-0.539726	-0.196192	0.509968	-1.06313
BTN2A1	0.193595	-0.221727	-0.419698	0.255394
BTN3A2	-0.266781	-0.559577	-0.195141	-0.542197
BTRC	0.123389	-0.333235	-0.0711621	-0.284002
BUB1	-0.275943	0.0350988	-0.297862	-0.251427
BUB1B	-0.0683057	0.260794	-0.105855	0.448478
BUB3	0.133254	0.0904816	-0.0342019	-0.486804
BUD13	-0.105801	0.386443	-0.406805	0.337833
BUD31	0.205787	0.145839	0.0500642	-0.0936615
BYSL	0.250317	-0.00314627	-0.140506	-0.0325599
BZW1	0.139947	0.464364	0.184441	0.660818
BZW2	0.0769606	0.0305401	0.264376	0.371997
C10orf118	0.133472	0.299778	0.0515904	-0.360385
C10orf12	0.213188	0.0757668	-0.480254	-0.460965
C10orf2	0.20564	0.134417	0.394915	0.703057
C10orf54	-1.74434	-0.762295	0.233057	-0.0851863
C10orf76	-0.577406	-1.00772	-0.564627	-1.20456
C10orf88	0.319159	0.197812	0.12427	0.441537
C11orf24	-0.611318	-0.853201	-0.759277	-1.38029
C11orf30	-0.25565	-0.111544	-0.191592	-0.326161
C11orf31	0.522866	-0.124703	-0.472024	-0.614362
C11orf48	-0.749799	-0.983256	-0.782485	-1.64989
C11orf49	-0.154403	-0.118634	-0.437676	-0.126373
C11orf54	0.437828	0.760011	0.399374	0.993249
C11orf57	-0.48706	-0.102811	-0.0689096	0.0090204
C11orf58	-0.141576	-0.00287352	0.0693328	0.53455
C11orf68	-0.44877	-1.45638	-0.0859718	-0.378382
C11orf73	0.273664	0.259712	-0.298078	-0.0329312
C11orf82	0.51869	0.872249	0.0365367	0.668768
C11orf83	-0.531211	-0.966607	-0.313989	-1.30012
C11orf84	-0.0662723	0.0533802	-0.396747	0.402122
C11orf95	0.168748	-0.218033	-0.398258	-0.805771
C12orf10	-0.199984	-0.353547	-0.106703	-0.218732
C12orf23	0.00446811	-0.118591	-0.688899	-0.956548
C12orf29	0.780182	0.846018	-0.165597	0.352794
C12orf4	-0.147344	0.505747	0.578235	0.813957
C12orf43	-1.16181	-1.90823	-2.09884	-1.80195
C12orf45	-0.634747	-0.64972	-1.6477	-1.45254
C12orf49	-0.529519	-0.751866	-1.67149	-0.650989
C12orf5	0.217521	0.718819	-0.565368	0.371597
C12orf57	0.197697	0.0945765	0.0457909	0.239238
C12orf65	-0.160394	0.227081	0.493949	1.02015
C12orf66	-0.344573	-0.354177	-0.372363	0.247901
C12orf73	-0.390999	-0.863721	-1.1266	-1.1551
C14orf1	0.13086	0.41907	-0.29088	0.187182
C14orf119	-0.230918	-0.408779	-0.466018	-0.898565
C14orf142	0.35607	0.814433	-0.48423	0.776863
C14orf166	-0.0865876	-0.0547696	-0.224709	-0.0306035
C14orf2	0.0974667	0.118956	0.286835	-0.0413247
C14orf80	-1.40993	-3.8384	-3.46258	-5.05293
C15orf39	-9.12033e-05	-0.871753	-1.33417	-2.38314
C15orf40	-0.321086	-0.244811	-0.71087	-0.20272
C15orf41	0.360261	0.382344	-0.556639	-0.619358
C15orf57	-0.19033	-0.249	-0.608008	-1.52899
C15orf61	0.111742	0.172741	-0.0559192	0.451617
C16orf13	-0.173834	-0.607189	0.0834655	0.286807
C16orf52	0.479251	0.890507	0.900629	0.158236
C16orf62	-0.30728	-0.600239	-0.0907968	0.151651
C16orf70	0.0117302	-0.121803	0.0815634	0.289448
C16orf72	0.483562	0.861856	0.544116	1.10172
C16orf80	0.166562	0.391041	-0.975809	0.795232
C16orf87	0.491086	0.792676	-0.0897531	0.785342
C16orf91	0.696228	0.712385	-1.02689	0.350592
C17orf53	-0.0130303	-0.382192	0.00658408	-2.47562
C17orf58	-0.370865	-0.578584	-1.20624	-0.854279
C17orf59	-1.43679	-2.56853	-1.43735	-2.27902
C17orf70	-1.73164	-1.98151	-2.53555	-2.45333
C17orf75	-0.0254	-0.525119	-0.530511	0.196803
C17orf80	0.0100311	0.436621	-0.344777	0.219258
C17orf85	-0.153093	-0.387035	-0.334281	-1.11703
C17orf89	-0.865288	-0.860632	-0.32845	-0.733432
C17orf96	-0.174282	-0.0534742	0.134603	0.291091
C18orf21	-0.261029	-0.558503	-0.92002	-0.744099
C18orf25	0.091269	0.420225	-0.381466	0.176931
C18orf54	0.368665	0.283913	-0.314811	-0.769196
C18orf56	0.142599	0.0658819	0.17267	0.303718
C19orf10	-0.0806276	-0.14286	0.100595	-0.346099
C19orf12	-0.158251	-0.221727	-0.159311	-0.624438
C19orf24	-0.41786	-0.683362	-0.256861	-0.541735
C19orf43	0.17731	0.0654356	0.0105938	0.320427
C19orf47	-0.130184	-0.592565	-1.19417	-3.0422
C19orf48	-0.42637	-0.756482	-2.61593	-1.59788
C19orf52	-0.147272	-0.464998	-1.06727	-1.72234
C19orf53	-0.43322	-0.675993	-0.556408	-0.359429
C19orf60	-0.836969	-1.02908	-0.375624	-0.461006
C19orf68	0.0781176	-0.0773372	0.313158	0.387325
C19orf70	-0.715833	-0.403083	-0.378913	0.194651
C19orf82	-1.11136	-0.922167	-0.258706	-0.451037
C1D	0.12436	0.164191	-0.123538	-0.0546018
C1GALT1	-0.238205	-0.237865	0.102627	-0.0964401
C1GALT1C1	0.316061	-0.163231	-0.586394	0.559478
C1orf112	-0.361957	-0.796636	-0.51954	-1.16737
C1orf122	-0.540758	-0.912837	-0.647421	-0.458042
C1orf123	-0.149496	-0.382382	-0.504344	-0.289756
C1orf131	0.0652573	0.429037	0.143253	0.350962
C1orf132	0.145232	0.973289	-0.532467	0.216256
C1orf159	0.0582728	-1.5675	-0.823491	-0.794959
C1orf198	0.174017	0.203777	-0.312344	0.0434082
C1orf216	0.888873	1.41149	0.137755	-0.992702
C1orf27	0.134359	0.11904	-0.150182	-0.825164
C1orf35	-0.0388612	-0.149757	-0.909328	-0.81238
C1orf43	0.0379023	0.1989	-0.21435	0.177256
C1orf50	0.128819	-0.28853	-0.483079	-1.52929
C1orf52	-0.296458	-0.0334604	-0.0384093	0.289706
C1orf56	-0.568773	0.0270935	0.156331	1.50166
C1orf63	0.62039	0.835359	0.0778372	-0.0833047
C1orf85	-0.55243	-0.71301	-0.527965	-0.380465
C1orf86	0.050836	-0.534403	0.0137772	0.195555
C1QBP	0.0746785	0.570361	-1.20967	1.18167
C1RL	-1.07612	-0.666512	-0.332416	-0.212588
C20orf112	-0.197094	-0.127257	-0.227869	-1.51626
C20orf27	0.242295	0.174028	-0.139608	-0.0524311
C21orf33	-0.494677	-0.90297	-0.215587	-1.15066
C21orf58	0.338569	0.0714693	-0.247087	-0.0833047
C21orf59	-0.122191	-0.106761	-0.761207	-0.281903
C21orf91	-0.123988	0.532112	-0.0676705	0.566363
C22orf29	-0.259689	-0.671398	-0.389758	-1.16131
C22orf39	0.221304	-0.0166913	0.26376	-0.157599
C2CD2L	0.324141	0.500066	0.39594	-0.223948
C2CD3	-0.476737	0.15149	-0.87609	-0.875863
C2CD5	0.131667	0.870719	-0.699759	1.00194
C2orf42	-0.285282	0.120379	0.367835	-0.148893
C2orf43	-0.0662723	-0.00828236	-0.646854	-0.846413
C2orf44	0.364275	0.464457	0.3846	-0.122833
C2orf47	-0.324829	0.172606	-0.478019	0.617135
C2orf49	-0.235263	-0.0393971	0.0951747	-0.299973
C2orf68	-0.378535	-0.52941	-0.139602	-0.40882
C2orf69	-0.0239095	0.289743	0.0833164	-0.0274515
C2orf76	0.348765	1.16294	-1.42863	1.32896
C3orf17	0.155074	0.0162734	-0.00103091	0.16104
C3orf33	0.15337	0.235955	-0.128398	0.173035
C3orf38	0.0387883	0.414219	0.124535	0.416067
C3orf58	0.141836	0.237705	0.089217	0.963616
C3orf62	0.379473	0.690007	0.199283	0.174746
C4orf27	0.0253582	0.0224613	-0.504182	-0.66023
C4orf29	0.479532	0.511237	0.541859	-0.208836
C4orf3	-0.107818	0.092821	-0.227584	0.453186
C4orf32	0.279115	0.544503	0.797081	-0.0414845
C4orf33	0.255656	1.05129	-0.835631	0.348412
C4orf46	0.353442	0.369467	-0.197664	0.782394
C4orf48	0.0311402	-0.541006	0.320281	-0.147701
C5orf15	0.0506767	0.387966	-0.643555	0.937159
C5orf22	0.0514376	-0.205679	-0.482524	-0.444403
C5orf24	0.0185194	0.136931	0.579084	-0.0309837
C5orf28	0.75685	0.814799	-0.0453027	0.42516
C5orf30	0.546705	0.976212	-0.0381718	1.50166
C5orf34	0.848839	0.34943	-0.673744	0.303718
C5orf51	-0.0176375	0.382344	-0.292259	0.187511
C6orf1	-1.0427	-1.12016	-1.1644	-1.18899
C6orf106	0.114352	0.144386	0.0252591	-0.311586
C6orf120	-1.38968	-1.14684	-1.38469	-0.815199
C6orf203	0.290945	0.0413073	0.0293259	-0.421036
C6orf211	-0.117987	0.21724	-0.82279	0.119877
C6orf57	0.443922	0.14327	-1.01598	-0.546277
C6orf62	0.0266589	-0.230306	-0.296793	-0.500131
C6orf89	0.26556	0.238815	0.41899	-0.13415
C7orf26	0.402281	0.651216	0.0647546	0.281144
C7orf50	-0.302421	-0.528697	-0.0607335	-0.265165
C7orf55	-0.0662723	0.336189	-0.0540103	0.434651
C7orf55-LUC7L2	0.330213	0.529911	-0.37838	0.16714
C7orf60	0.88126	0.800188	0.527779	0.585804
C7orf73	0.264059	0.110199	-0.146492	0.107145
C8orf33	-0.972526	-1.70817	-0.833498	-1.51376
C8orf37	-0.164453	-0.0946152	0.291683	0.0321725
C8orf44	0.153605	0.605596	1.04085	1.36232
C8orf76	0.591015	0.523826	-0.175183	0.395529
C8orf82	-0.619757	-0.920694	-0.843669	-1.46887
C9orf114	-0.3356	-0.553895	-0.46949	-0.538549
C9orf116	-0.472637	-0.447229	-0.285673	-1.72073
C9orf142	-0.767011	-1.23374	-0.301312	-0.533276
C9orf156	-0.479011	-0.671698	-0.59022	-1.10567
C9orf16	-0.0954186	0.11931	-0.735293	0.616917
C9orf3	-0.479468	-0.0450619	-0.258706	0.798051
C9orf40	0.055034	0.151583	-0.36208	0.331733
C9orf41	0.361428	0.133962	-0.13347	0.558802
C9orf64	0.077255	0.605327	0.0609833	1.15919
C9orf69	-0.905552	-1.9931	-1.4124	-2.07991
C9orf72	-0.0662723	0.0413073	-0.830248	-0.106327
C9orf78	0.00313177	0.3389	0.290809	0.228811
C9orf85	0.0685245	0.265823	0.171386	0.121515
C9orf89	-0.0943472	-0.158268	-0.0247993	0.0481846
C9orf9	1.41915	1.62627	-0.165597	-0.0541584
C9orf91	0.0237091	-0.603814	-0.56923	-1.59788
CA11	0.0117302	0.19331	0.213362	0.180757
CA5B	-0.3823	-1.29448	0.0404321	-0.0833047
CAAP1	-0.328773	0.00256888	-0.17112	-0.177801
CAB39	0.257591	0.690961	-0.408494	0.878701
CABIN1	-0.109415	-0.358822	-0.307859	-0.463133
CABLES1	0.212766	0.0685023	0.396426	0.38565
CABLES2	-0.324734	-0.447091	-1.05472	-1.80982
CACNB3	-0.651235	-0.391652	-0.428631	-0.97639
CACTIN	0.165319	0.0987648	-0.126069	0.17008
CACUL1	0.0445327	0.185533	0.0980504	0.0623599
CACYBP	-0.0303667	0.084288	-0.171714	-0.0573976
CAD	0.144815	-0.0313753	-0.164175	0.259428
CADM1	0.182627	0.186702	0.819296	0.278047
CALCOCO2	-0.292865	-0.352223	-0.324686	-0.615055
CALM1	0.049044	0.194477	0.134066	0.0208809
CALM2	0.0666006	0.446385	-0.320471	0.68098
CALML4	0.213836	-0.56965	-0.757939	-1.61936
CALR	0.0744019	0.156812	0.239114	0.309695
CALU	-0.00692805	-0.11001	0.0357863	0.0505163
CAMK2D	-0.195908	-0.168616	-0.413034	-0.0923499
CAMK2G	0.186847	0.452635	0.12885	0.386774
CAMK2N1	0.00911873	-0.448003	-0.307616	-0.732043
CAMKK1	-0.862739	-1.94419	0.20928	1.2984
CAMKK2	-0.0916204	-0.110928	-0.344881	-0.923469
CAMKMT	-0.0267439	0.593241	-0.104433	-0.452539
CAMLG	0.0706824	0.236716	0.0292773	-0.0482679
CAMSAP1	-0.0310829	-0.157855	0.0617564	-0.0674508
CAMSAP2	0.258454	0.316463	-0.324295	-0.395209
CAMTA1	0.19436	0.269859	-0.259719	0.443942
CAND1	0.468528	0.738314	0.132051	-0.665107
CANT1	-0.0569774	-0.664109	-1.18606	-1.20449
CANX	0.237875	0.0587078	0.408149	0.193274
CAP1	0.0744842	0.229331	0.180384	0.643149
CAPG	-0.0914728	-0.647211	0.121181	-0.227383
CAPN1	-0.273846	-0.603708	-0.172842	-6.66266e-05
CAPN15	-0.0890679	-0.0459943	0.329168	0.0923566
CAPN2	-0.465542	0.537265	-0.258165	0.154866
CAPN7	0.152177	0.134704	-0.0922928	0.355899
CAPNS1	-0.0829333	-0.324708	0.103551	-0.196885
CAPRIN1	0.0262438	0.252811	-0.00142781	0.262289
CAPRIN2	-0.304784	-0.383303	-0.478151	-0.782856
CAPZA1	0.101306	0.299435	0.192304	0.509163
CAPZA2	0.184156	0.548928	-0.173265	0.43344
CAPZB	0.0789162	0.218799	-0.21875	0.941489
CARD8	-0.185571	-0.324538	-0.086048	-0.41486
CARHSP1	0.0336498	-0.536426	-0.270823	-1.14502
CARM1	-0.127286	-0.299788	0.415801	0.0247025
CARS	0.0187092	-0.0193886	0.0809522	-0.428335
CARS2	0.112999	-0.109654	0.227053	-0.357586
CASC3	-0.0670403	-0.0848519	-0.373028	-0.638081
CASC4	0.142801	0.350997	-0.265652	0.620643
CASC5	-0.0835918	-0.0121807	-0.693282	-0.617641
CASC7	0.274403	0.592717	-0.640135	0.393029
CASD1	-0.258917	-0.400228	-0.940767	-1.28766
CASK	0.131224	0.427992	-0.447151	0.297644
CASP2	0.407421	0.401396	0.296454	0.0469833
CASP3	0.0372566	0.653029	-0.226878	0.5368
CASP6	0.207489	0.644891	-0.105177	-0.311111
CASP7	0.0194576	0.376262	-0.767318	0.0203179
CASP8	-0.934713	-0.618037	-1.12378	0.96636
CASP8AP2	0.019861	0.0956754	-0.241719	-0.27625
CASP9	-0.246845	-0.179907	-1.3063	-0.97083
CAST	-0.149666	-0.0624623	-0.189788	-0.576034
CASZ1	0.610379	-0.176989	-0.306012	-0.442098
CAT	0.0720617	0.387066	-0.172396	0.498714
CBFA2T2	0.0435377	0.224041	-0.100722	0.21277
CBFB	0.0860679	0.331427	0.00137365	0.191604
CBL	0.0039988	0.077678	0.0523855	0.349607
CBLB	-0.0941513	0.235821	-0.204071	0.10514
CBLL1	0.327868	0.437874	0.204127	0.375676
CBR1	-0.0900699	0.0758034	-0.247711	-0.0465642
CBR4	-0.55108	-0.508484	-0.497218	-0.451037
CBS	-0.658961	-1.17852	-0.691666	-1.32034
CBWD1	-0.157314	0.294642	-0.0251951	-0.0625675
CBWD2	-0.17033	0.116469	-0.250822	0.100264
CBX1	0.255284	0.455532	0.00545725	0.319491
CBX2	-0.265423	-0.553987	0.153549	-0.645184
CBX3	0.0431957	0.0402378	0.278377	0.297263
CBX4	0.031575	-0.0190868	0.109203	0.162611
CBX5	0.902019	1.22487	0.865288	0.744966
CBX6	-0.410068	-1.05165	-1.08282	-1.21533
CBX7	0.405033	0.693881	-0.403627	-0.0540104
CBX8	0.096786	0.342536	0.0514888	0.933973
CBY1	0.0483703	-0.669679	-0.552438	-1.25679
CC2D1A	0.00189922	-0.546567	-0.122741	-1.18284
CC2D1B	-0.803238	-1.66919	-3.14484	-0.807389
CCAR1	-0.14773	0.0496764	-0.136288	-0.497768
CCBL2	-0.509477	-0.725344	-0.634515	-0.177555
CCDC101	-0.668652	-1.66395	-0.872051	-0.963723
CCDC102A	-0.518784	-0.462735	-0.211401	-2.89066
CCDC104	-0.312183	0.157199	-0.127216	0.145252
CCDC109B	-0.398848	-0.139265	-0.117844	0.061931
CCDC112	0.280118	0.64639	0.0541508	0.0463011
CCDC115	-0.133386	-0.276017	-0.0127144	0.14481
CCDC117	0.116027	0.0362145	-0.11612	-0.294513
CCDC12	0.168801	0.151162	-0.229061	0.0245189
CCDC124	-0.124884	-0.2285	-0.0616062	0.0591395
CCDC125	-0.401456	-0.221727	0.045458	-0.150136
CCDC126	0.933728	0.515239	-0.673744	0.544727
CCDC127	0.422874	0.617553	0.504668	-0.32538
CCDC130	0.0863879	-0.590413	-0.274136	-1.01185
CCDC132	0.0599915	0.148641	-0.233375	-0.434933
CCDC137	-0.0553197	-0.0655766	0.0179172	-0.151002
CCDC138	0.509001	0.289946	-0.745163	0.279265
CCDC14	0.227706	0.319574	0.195635	-0.396463
CCDC142	-0.463276	-1.10416	-0.902562	-2.21259
CCDC150	-0.0431358	0.036858	0.334566	-0.63432
CCDC167	-0.103515	-0.226146	-0.174373	-0.221267
CCDC174	0.00792351	0.0269195	-0.163223	-0.793225
CCDC18	0.23075	0.506393	0.19586	-0.188891
CCDC23	-0.42727	-0.2402	-0.846802	-0.374987
CCDC25	0.319049	0.400648	0.187418	0.0226716
CCDC28A	0.280613	0.238584	0.109103	0.137108
CCDC41	-0.641623	-0.260827	-0.774406	-1.26932
CCDC43	-0.284375	-0.50384	-0.889873	-0.998263
CCDC47	0.128864	0.224782	-0.00978507	0.218377
CCDC51	-0.262111	-0.14349	0.128042	0.0878072
CCDC57	-0.240302	-0.861962	-0.401	-0.178882
CCDC58	-0.150337	-0.136972	-0.635946	0.120229
CCDC59	0.0222485	0.0540232	-0.0348932	-0.0849842
CCDC6	0.0232259	0.261867	-0.126179	0.110994
CCDC66	0.276044	0.223389	-0.0602745	-0.537698
CCDC71	-1.49558	-3.46661	-3.76121	-4.56308
CCDC77	0.154534	0.477004	0.156331	-0.533966
CCDC82	-0.105198	-0.0532871	-0.064993	-0.988769
CCDC84	-1.00868	-1.24476	-0.79893	-0.837055
CCDC85B	-1.45472	-1.4712	-2.18606	-1.0093
CCDC88A	-0.184175	-0.323607	-0.489489	-0.996378
CCDC88B	-1.11358	-1.006	0.459723	-0.353292
CCDC88C	0.0258905	-0.0660516	0.161	-0.553447
CCDC9	-1.22854	-1.63336	-1.98294	-2.55606
CCDC90B	-0.285315	-0.399217	-0.816924	-0.599805
CCDC91	-0.0160691	-0.087199	-0.468088	-0.572712
CCDC92	0.506226	0.628853	0.0779183	-0.280588
CCDC93	-0.0641142	-0.0527623	-0.132599	-0.135939
CCDC94	-0.261443	-1.21585	-0.653566	-1.09942
CCDC97	-1.25554	-1.92365	-1.968	-2.00387
CCM2	0.254799	0.469131	0.421497	0.374118
CCNA2	0.00963886	0.0514435	-0.632165	-0.369609
CCNB1	-0.287512	-0.619047	-0.628542	-0.374536
CCNB1IP1	-0.20971	-0.0108961	-0.143458	0.131289
CCNB2	-0.174605	-0.296266	-0.225554	-0.623437
CCNC	0.32583	0.370738	0.0690478	-0.000376198
CCND3	-0.475385	-0.708579	-0.474585	-0.837465
CCNDBP1	0.0646884	-0.261437	-0.141349	-0.024411
CCNE1	0.481721	0.516775	0.329663	0.206202
CCNE2	1.09243	0.778273	0.243794	1.114
CCNF	-0.159813	-0.854707	-0.349116	-2.11053
CCNG1	-0.108552	0.209109	-0.486219	-0.161491
CCNG2	0.393159	1.2377	0.445092	1.02553
CCNH	-0.447701	-0.749546	-2.31031	-1.28976
CCNI	0.0223274	0.0318129	-0.193144	-0.633447
CCNK	0.138162	0.013846	0.0220914	0.445454
CCNL1	-0.250599	-0.00801255	-0.101895	0.0379343
CCNL2	-0.0337404	-0.0895382	-0.168283	-0.636183
CCNO	-0.744344	-1.22173	-1.72819	-2.03084
CCNT1	0.245744	0.524566	0.0126792	0.489585
CCNT2	0.271704	0.264161	0.143592	0.230586
CCNY	0.129719	0.378784	-0.0178027	0.515428
CCNYL1	-0.202858	-0.160632	-0.32226	0.229455
CCP110	0.164268	0.382177	-0.0994037	-0.131619
CCPG1	-0.74131	-0.133371	-1.35044	0.0697285
CCS	-0.703418	-0.718473	0.10119	-0.409337
CCSAP	0.0876032	0.352789	-0.129513	-0.513236
CCSER2	-0.0853811	-0.0802025	-0.381326	-0.691114
CCT2	0.115817	0.216679	0.0249933	0.31587
CCT3	0.0617368	-0.045363	0.145883	-0.00538083
CCT4	0.14143	0.356884	-0.0139738	0.643213
CCT5	0.0783946	0.152926	0.0572328	0.131085
CCT6A	0.160007	0.303702	0.118019	0.24881
CCT7	0.111052	0.124351	0.0644423	0.127571
CCT8	0.198789	0.354494	0.131534	-0.0526248
CCZ1	0.23517	0.461515	-0.499714	0.476783
CD109	0.0872022	0.529885	-0.336709	0.452134
CD151	-0.45009	-0.762356	-0.177386	-0.578069
CD164	-0.112815	0.329773	-0.730517	0.396021
CD27-AS1	-0.420937	-0.844164	-0.0612602	-0.151611
CD276	0.211547	0.136773	-0.00805562	-0.0384243
CD2AP	0.0279509	0.0814286	0.0389742	-0.0525217
CD2BP2	-0.183613	-0.502567	-1.35233	-1.80913
CD320	0.052517	-0.00261396	0.176094	0.201425
CD3EAP	-0.166295	-0.288029	0.326639	0.339075
CD46	-0.0135871	0.348937	0.073869	0.600146
CD47	0.494843	0.132938	-0.321863	-0.605551
CD55	-0.30728	-0.449679	-0.172292	0.051081
CD58	-0.606841	-0.745994	-0.654191	-0.824742
CD63	0.0754918	-0.0167971	0.0876068	-0.171917
CD70	0.51869	1.36324	-1.07548	0.388001
CD83	0.874834	-0.280621	0.509563	-0.35746
CD9	1.46716	1.25827	-2.54411	2.09727
CD99L2	0.347055	0.068401	0.249796	-0.209786
CDA	-0.0662723	-0.967154	0.246257	0.0307291
CDADC1	-0.218275	-0.572414	-0.121771	-0.368891
CDC123	0.0450297	0.263004	0.021265	0.324848
CDC16	-0.24908	-0.186563	-0.358081	-0.37214
CDC20	-0.587501	-0.77737	-0.546494	-0.295754
CDC23	0.126726	0.00792116	-0.122095	-0.00603959
CDC25A	0.133471	0.58627	0.288691	0.0321725
CDC25B	-1.20923	-1.73814	-1.51052	-2.32676
CDC27	0.0810873	0.0509906	-0.0438612	-0.198104
CDC34	-0.0223577	-0.388994	-0.173407	-0.958153
CDC37	-0.241637	-0.665062	-0.0342705	-0.639758
CDC37L1	-0.245742	-0.202009	0.214546	0.0374091
CDC40	0.409153	0.40337	0.172479	0.173454
CDC42	0.246733	0.465871	0.147994	0.544498
CDC42BPB	-0.160209	-0.277925	-0.20186	-0.778601
CDC42EP4	0.100469	0.177229	0.0730757	-0.601153
CDC42SE1	-0.775931	-0.0734043	-0.660763	0.483136
CDC42SE2	-0.030293	-0.166335	-0.339822	-0.843042
CDC45	-0.0283044	-0.446044	-1.16034	-0.945801
CDC5L	0.11383	0.254536	-0.200766	-0.0719037
CDC6	-0.358891	-0.441945	-0.330908	-1.11265
CDC7	-0.3882	0.126196	-0.46816	0.238623
CDC73	0.0722476	-0.169804	-0.486041	-1.20006
CDCA2	0.183179	0.440323	-0.0225428	0.796587
CDCA3	-0.626104	-0.946961	-0.816071	-0.957774
CDCA4	0.121021	-0.0879579	-0.728614	0.240718
CDCA5	0.18843	0.523134	0.275593	0.17973
CDCA7	0.30311	0.208213	-0.746372	-0.242002
CDCA7L	0.711335	1.77827	-0.58674	-0.803427
CDCA8	0.104281	0.186505	-0.234192	-0.416944
CDH24	0.933728	0.652742	-0.428631	0.671583
CDIP1	0.0138981	-0.243357	-0.768261	-0.926399
CDIPT	-0.626293	-0.912871	-1.05248	-1.18108
CDK1	0.0660077	0.35468	-0.459612	-0.0437764
CDK12	-0.0177696	-0.00493934	-0.605481	-0.896096
CDK13	0.296298	0.186955	-0.0055974	-0.035999
CDK14	-1.06627	-0.484761	-0.511798	-0.606575
CDK16	0.0784582	-0.0946644	0.173405	-0.047337
CDK17	-0.164836	0.0892715	-1.21079	-0.0833047
CDK18	-0.741267	-1.00743	-0.723375	-1.71134
CDK19	-0.0516255	-0.0339206	-0.0660612	0.213822
CDK2	-0.301307	-0.567246	-0.311018	-0.942932
CDK2AP2	0.0023115	-0.163758	0.407079	-0.150797
CDK5	-0.138603	-0.467232	-0.234128	-0.00919551
CDK5R1	0.0142711	-0.00427371	0.246898	1.28443
CDK5RAP1	0.0466979	-0.0335132	-0.133737	-0.483518
CDK5RAP2	0.203679	0.0570826	0.0938003	-0.197571
CDK5RAP3	-0.352067	-0.454144	-0.684852	-0.891163
CDK6	0.233029	0.456464	-0.0614121	0.505494
CDK7	0.121731	0.781359	-0.678245	0.384934
CDK8	-0.203776	0.418377	-0.3718	0.762367
CDK9	-0.246845	-0.554302	-0.972952	-1.22348
CDKAL1	0.170687	-0.0277687	-0.294953	-0.727161
CDKN1A	0.364938	0.637001	-0.481099	-0.445627
CDKN1B	-0.130503	0.157039	-0.013266	0.394378
CDKN2A	-0.292548	0.578964	-0.312563	1.13355
CDKN2AIP	0.110855	0.283065	-0.210451	0.239782
CDKN2AIPNL	0.0663655	0.0383358	-1.04484	-0.131239
CDKN2C	0.435737	0.589197	0.136293	0.000759543
CDKN2D	0.940183	1.45311	0.215225	-0.0615688
CDKN3	-0.110501	-0.191683	-0.0533127	-0.334843
CDON	0.0620518	0.0102196	-0.823491	-1.74627
CDR2L	-0.611946	-0.596997	-0.176795	-1.43421
CDS2	-0.020158	0.138316	-0.217967	-0.323738
CDT1	-0.197571	-0.461336	-0.208128	-0.153694
CDV3	0.0665481	0.165432	0.102251	0.186949
CDYL	0.129145	0.0739637	-0.0306869	0.408486
CEBPB	-0.617371	-0.908481	-0.88355	-0.593554
CEBPG	-0.237884	-0.140889	-0.745517	0.495009
CEBPZ	0.0620944	0.306358	-0.0282493	0.319517
CELF1	0.145988	0.261124	-0.011289	-0.232682
CELSR2	-0.181093	-0.0300678	-0.227584	0.603908
CENPA	0.42488	0.79538	-0.535671	0.712337
CENPB	-0.963179	-1.50153	-0.847961	-0.829147
CENPC	0.639481	0.764902	-0.411815	-1.11835
CENPE	0.0434863	0.224403	-0.232387	-0.394406
CENPF	0.00510791	0.0306097	-0.107143	-0.458228
CENPH	-0.0996309	-0.0147267	-0.351398	0.190456
CENPI	-1.30426	-1.54033	-2.18944	-3.18284
CENPJ	0.111309	-0.0441461	-0.0630304	-0.0314375
CENPK	-0.619042	-0.573081	-1.5167	-0.82027
CENPL	-0.307858	0.0444816	-0.223754	-0.192929
CENPM	-0.944877	-0.951369	-0.525549	-1.38997
CENPN	-0.210987	-0.109098	-0.15487	-0.112451
CENPO	-0.164087	-0.272684	-1.18169	-0.768431
CENPP	0.0503033	0.026952	-0.27385	-0.748886
CENPQ	0.372711	0.671822	0.339438	-0.195546
CENPT	-0.30016	-0.38248	-0.250669	-0.24137
CENPV	0.0923945	0.0950464	-0.117754	0.365948
CENPW	-0.179622	-0.406849	-0.336181	-0.826575
CEP104	-0.182726	-0.133423	-0.370878	-0.0438501
CEP120	-0.0897313	-0.290227	0.188899	-0.885767
CEP128	-0.378216	-1.0341	-0.302157	-0.706235
CEP135	-0.294931	-0.221727	-0.447868	0.0716311
CEP152	-0.243357	-0.278374	-0.250036	-0.97083
CEP164	-0.0907772	-0.29973	-0.280272	-0.605257
CEP170	-0.287114	-0.0842236	-0.168536	0.510375
CEP192	-0.202538	-0.317729	-0.0801517	0.468868
CEP250	-0.364377	-0.427954	-0.501144	-0.512301
CEP290	-0.30967	-0.329118	-0.412654	-0.260774
CEP350	-0.0145197	0.135125	-0.0282401	0.0754143
CEP41	0.20422	0.418062	0.607042	-0.076641
CEP44	-0.0567495	0.437714	-0.372922	-0.277683
CEP55	0.0616959	0.26071	0.0294448	0.538811
CEP57	0.00734362	-0.0325828	0.0678481	-0.622347
CEP57L1	-0.775493	-0.604447	-1.08551	-1.28911
CEP63	0.031965	0.109257	0.0745034	-0.293789
CEP68	-0.129775	-0.469655	-2.13406	-3.58357
CEP72	-0.673955	-1.16283	-1.22995	-2.42908
CEP76	0.308407	0.291851	0.22958	-0.281244
CEP78	0.136573	0.0534528	-0.425495	-0.481468
CEP85	-0.0604667	-0.0312651	-0.073517	0.10514
CEP85L	0.363412	0.292846	0.0647773	-0.312005
CEP89	0.0646884	-0.0671151	-0.236719	-0.961099
CEP95	-0.187288	-0.0444508	0.0869098	0.523031
CEP97	-0.0996953	0.137167	-0.403497	-0.57282
CEPT1	-0.238912	-0.110428	-0.353808	-0.472056
CERCAM	-0.341279	-0.52588	-0.433685	-0.347324
CERK	0.163259	0.455927	-0.0322465	0.259867
CERS2	0.506684	0.0515662	-1.47443	0.300819
CERS5	-0.197152	-0.363834	-0.216996	-0.495089
CES2	-0.332025	-0.483717	-0.919818	-0.555018
CETN2	-0.0593099	0.0343112	0.0639448	0.4556
CETN3	0.0294762	-0.207101	0.209795	0.283117
CFD	-0.518341	-0.832225	-0.346993	-0.328376
CFDP1	0.0183097	0.337146	-0.119452	0.172534
CFL1	0.091869	0.159049	0.0891037	0.350506
CFL2	-0.267341	-0.154716	0.110817	-0.0775911
CFLAR	0.130559	-0.0971705	-0.116863	-0.420044
CGGBP1	-0.65541	-0.699253	-0.656615	0.0245654
CHAC1	-0.651235	-2.02908	-0.0995077	-0.555373
CHAC2	-1.2362	-1.45877	-1.57435	-0.585805
CHAF1A	0.15421	-0.217801	-0.413173	-0.949626
CHAF1B	-0.268871	-0.31741	-0.552206	-0.826965
CHAMP1	0.239923	0.366362	-0.0539377	0.132135
CHCHD1	-0.0615188	-0.0614629	-0.230995	0.273497
CHCHD2	0.1577	0.0467159	0.234353	0.0337211
CHCHD4	-0.165938	0.115384	-0.00743977	-0.116809
CHCHD6	0.0611886	0.490696	-0.275552	-0.235308
CHCHD7	-0.323916	-0.203367	0.121078	-0.553213
CHD1	0.059661	0.283398	-0.0267057	0.150979
CHD1L	0.0814644	-0.0101795	0.0177994	0.232981
CHD2	0.0283935	0.0635193	-0.00111367	-0.278831
CHD3	-0.381146	-0.652566	0.0587936	-0.145523
CHD4	-0.0886647	-0.0328968	0.0311071	-0.366367
CHD6	0.0376833	0.0665247	0.0729152	-0.198782
CHD8	0.0243394	0.024042	0.201957	0.137256
CHD9	0.307373	0.474479	0.182483	0.00756166
CHEK1	-0.154698	-0.307816	-0.640506	-0.834076
CHEK2	0.107308	0.0988829	-0.077003	0.522416
CHERP	0.144231	0.140555	0.0177704	0.458301
CHIC2	-0.289711	-0.877393	-0.428631	-0.288728
CHID1	-0.399486	-0.771523	-0.430909	-0.565981
CHKA	0.111829	0.120353	-0.389394	0.499606
CHM	0.0574631	0.23182	0.0807802	0.382521
CHML	-0.530219	-0.648837	-0.480678	-0.322312
CHMP1A	-0.140421	-0.215426	-0.812267	-1.32318
CHMP1B	-0.256918	0.025463	-0.420854	0.351054
CHMP2A	0.0448747	0.239407	-0.159291	-0.0616097
CHMP2B	0.301356	0.28467	-0.106477	0.0400648
CHMP3	0.125971	0.0148252	0.0319867	-0.471149
CHMP4A	0.0376996	0.163104	0.834403	-0.813698
CHMP4B	0.139636	0.148808	0.357573	0.541202
CHMP5	0.290554	0.595516	-0.22626	0.752636
CHMP7	-0.799168	-0.612517	-1.58544	-0.694739
CHORDC1	-0.366495	-0.313499	-0.922361	-1.0375
CHP1	0.387275	0.520826	-0.0298201	0.237979
CHPF	-0.0424487	-0.400511	-0.311558	-0.322709
CHPT1	0.00385603	0.179696	-0.299801	0.550901
CHRAC1	0.117811	0.173974	-0.536172	0.296284
CHRNA5	-0.00878679	-0.269424	-0.566403	-0.445875
CHST12	-0.378314	-0.909468	-1.10021	-1.00736
CHST13	-0.134311	-0.0601231	-0.255567	-0.256841
CHST14	-0.674585	-0.0591741	-1.53438	0.0647939
CHSY1	-0.343412	-0.203645	-0.127901	0.437259
CHTF8	-0.370755	-0.662074	-0.158064	-0.504573
CHTOP	-0.617226	-0.822661	-0.80634	-0.378101
CHUK	0.0150278	0.275598	-0.865611	0.272731
CHURC1	0.509292	0.55588	0.0341078	0.296363
CIAO1	-0.562622	-0.843281	-0.531099	-0.281157
CIAPIN1	-0.0191383	-0.0760195	-0.0342657	-0.126054
CIB1	-0.0860953	-0.150288	0.286352	0.0242677
CIC	-0.0662723	-0.354453	0.00276081	-0.826654
CIDECP	0.0295877	-0.52723	-0.101981	-0.408068
CINP	-0.333968	-0.206297	0.0665345	-0.592405
CIR1	0.0431591	0.239339	-0.147521	-0.15397
CIRBP	-0.649346	-0.88687	-0.526299	-1.25686
CIRH1A	0.103546	0.111818	0.360956	0.306889
CISD1	-0.0263753	-0.143898	-0.34973	-0.0557072
CISD2	0.317857	0.238995	-0.0277331	-0.0553846
CISD3	-1.14197	-1.02598	-0.851913	-0.982589
CISH	-0.966737	0.218846	-0.824216	0.17973
CIT	-0.353496	0.0176985	-0.300571	0.00242515
CITED2	-0.258917	-0.558762	-0.922638	0.255597
CITED4	-0.208509	-0.748048	-0.529629	-1.27039
CIZ1	-0.0553289	-0.417514	0.183425	-0.720281
CKAP2	0.0661417	-0.0483564	-0.145707	-0.382976
CKAP2L	0.0856393	0.439309	0.0226677	0.165132
CKAP4	0.100295	0.039353	-0.0875822	0.0324622
CKAP5	-0.167302	-0.164148	-0.150243	-0.133591
CKLF	-0.0234391	0.225274	-0.148021	0.383799
CKS2	0.123858	0.418014	-0.431095	0.740198
CLASP1	-0.0636891	0.121757	-0.180177	0.0755805
CLASP2	-0.0813792	-0.170065	-0.673954	-0.636307
CLASRP	0.0745404	-0.102462	-0.0022803	0.177699
CLCC1	-0.547679	-0.99264	-1.1656	-0.817493
CLCN3	0.0857308	0.257727	-0.523149	-0.117779
CLCN5	-0.0542906	-0.30271	-0.264315	-0.236384
CLCN7	0.421359	0.493904	-0.459575	-0.29401
CLDN12	0.150826	0.0164327	0.036037	0.0541988
CLDN15	0.593741	0.530564	1.46214	2.11727
CLDND1	-0.315632	-0.292116	-0.724814	1.15156
CLDND2	0.355191	-0.537229	1.13208	0.501658
CLEC16A	0.0872022	0.0380322	-0.411953	-0.245576
CLHC1	-0.123175	0.0399783	0.378724	0.193027
CLIC4	0.235153	0.663191	-0.305468	0.488748
CLINT1	-0.0935581	0.0777276	-0.265835	0.160642
CLIP1	-0.126312	-0.154903	-0.271612	-0.414531
CLK1	0.0823718	0.115774	-0.0637173	0.0613871
CLK2	-0.782021	-1.04682	-0.787796	-0.67762
CLK3	-0.152296	0.01173	-0.333089	-0.473305
CLK4	-0.200054	-0.159218	-0.273534	-0.0113186
CLN3	-0.30661	-0.425484	-0.660805	-1.03009
CLN5	0.313759	0.302694	0.269673	0.0415468
CLN6	-0.110099	-0.335123	-0.28459	-0.831011
CLN8	0.373427	0.11931	0.167966	-0.102559
CLNS1A	-0.162139	-0.0586548	-0.248972	0.17973
CLOCK	0.162214	0.267511	0.254847	0.825643
CLP1	0.103653	0.517812	-0.0265329	0.866549
CLPB	-0.353554	-0.325563	-0.608683	-0.765003
CLPP	-0.257082	-0.30646	-0.44701	-0.222444
CLPTM1	0.0372106	0.00509511	-0.0475223	0.260412
CLPTM1L	0.0672107	0.211077	0.0972914	0.386584
CLPX	0.0613093	0.245705	-0.0620844	0.743238
CLSPN	0.101285	0.216862	-0.273423	-0.743416
CLSTN1	0.0189367	-0.117282	-0.241254	-0.172396
CLSTN3	-0.0242082	0.203942	-0.0915963	0.139088
CLTA	0.211735	0.158266	0.386805	0.0515328
CLTB	-0.0367399	-0.400896	0.088507	0.0843984
CLTC	-0.0175196	0.25599	0.071393	0.06713
CLTCL1	0.196762	0.224529	-0.0889756	-0.9798
CLU	0.0281112	-0.0364161	0.0484752	0.0620691
CLUAP1	0.0437813	-0.523997	-0.758613	-1.77664
CLUH	-0.00261364	-0.162066	-0.0552496	-0.425835
CLYBL	-0.208811	-0.331352	-0.22178	-0.152622
CMAS	-0.0593418	0.117236	-0.0920311	0.323913
CMC1	-0.135111	0.133932	-0.438564	0.172709
CMC2	0.226068	0.435795	-0.492196	0.695786
CMIP	0.141265	0.0241139	-0.167018	-0.517933
CMPK1	0.310619	0.547897	-0.155643	0.707624
CMSS1	0.0353868	-0.00349828	0.0231432	-0.503143
CMTM4	-0.188338	-0.239649	0.0777978	-1.13083
CMTM6	0.0566911	0.022405	0.0184624	0.208633
CMTR1	-0.237925	-0.37132	-0.410071	-0.69874
CMTR2	0.0655176	-0.0785324	-0.504182	0.0768034
CNBP	-0.253198	-0.0593608	0.00340211	0.309941
CNDP2	0.0255297	0.185974	0.154443	-0.118295
CNIH1	-0.0399996	0.226524	-0.0583359	0.240384
CNIH4	-0.111091	0.0858729	-0.470609	-0.104298
CNKSR3	0.569155	0.837727	0.470296	1.54073
CNN2	-0.0776531	-0.239725	0.242032	-0.302478
CNNM2	-0.315444	-0.357242	-0.975374	-0.37143
CNNM4	0.0905966	0.408023	-0.152997	-0.0778912
CNOT1	0.113039	-0.0133373	-0.0594855	-0.181859
CNOT10	0.171671	0.386266	-0.21219	-0.0159293
CNOT11	-0.0791103	-0.533656	-0.290023	-1.39759
CNOT2	0.0357419	0.00404402	0.112388	0.02917
CNOT3	-0.394694	-0.496907	-0.100009	0.299639
CNOT4	0.39432	0.544934	0.195087	0.328844
CNOT6	0.231478	0.375584	0.0399111	-0.00989263
CNOT6L	0.756698	0.961511	0.447886	1.23661
CNOT7	0.00442904	-0.109069	0.135353	0.45102
CNOT8	-0.321864	-0.178841	-0.500635	0.187343
CNP	-0.0352001	-0.0953979	-0.282762	-0.936852
CNPPD1	-0.385847	-0.834546	-0.795146	-1.16493
CNPY2	-0.228321	-0.203126	-0.182279	-0.487226
CNPY3	-0.32286	-0.564696	-0.0631279	-0.0373769
CNPY4	-0.349206	-0.126149	-1.10926	-0.318521
CNST	-0.00326248	0.478713	0.145524	0.329946
CNTLN	0.0600837	0.0208039	-0.588651	-1.03822
CNTROB	-0.274244	-0.375928	-0.956879	-1.25555
COA1	-0.190835	0.08262	-0.563252	0.0149394
COA3	-0.976412	-1.3531	-0.83847	-1.40009
COA4	-1.03562	-1.44892	-1.28089	-1.04592
COA5	-0.0776098	0.0266461	-0.817143	-0.170016
COA6	-0.227532	0.168474	-0.551655	0.284809
COASY	0.14754	-0.0249365	0.052086	-0.617322
COG1	-0.122286	-0.638801	-0.486117	-1.59852
COG2	0.000841916	-0.337477	-0.631618	-0.312464
COG3	-0.580845	-0.305888	-0.900625	0.299776
COG4	-0.187337	-0.177154	-0.100827	-0.311721
COG5	-0.430119	-0.387192	-0.467625	-0.777415
COG7	-0.00265618	0.261164	-0.618109	-0.163032
COG8	-0.795756	-1.44579	-0.656042	-1.00736
COIL	0.186632	0.45012	0.174587	0.1719
COL27A1	0.00370873	-0.113884	0.347594	-1.17952
COL4A2	-0.818345	-0.577871	-0.960906	-0.74288
COL4A3BP	0.378473	0.519106	0.165509	0.152607
COL7A1	-0.239257	-0.349483	1.33165	-0.268482
COL9A3	-0.123207	-0.0893648	0.0169281	0.557801
COLGALT1	0.133584	0.153638	0.255646	0.111737
COMMD1	-0.137906	-0.324821	-0.102101	-0.592979
COMMD10	-0.461132	-0.255997	-0.392368	0.26603
COMMD2	-0.194028	-0.073703	-0.847108	-0.317484
COMMD3	0.098735	-0.176344	-0.141316	-0.661628
COMMD4	0.000359651	-0.0119461	0.0571606	-0.26133
COMMD5	-0.622304	-0.876003	-1.70688	-2.26763
COMMD6	0.203663	0.482674	-0.196927	0.725867
COMMD7	-0.195611	-0.31739	-0.144941	-0.340854
COMMD8	0.148272	-0.156274	0.0915147	-0.113129
COMMD9	-0.0970236	-0.1476	0.190212	-0.0473702
COMT	0.0481864	0.206954	-0.927217	0.684679
COMTD1	-0.626231	-0.915624	-0.764499	-1.01253
COPA	0.011339	0.0191771	0.0636971	0.0824672
COPB1	-0.249872	-0.150906	-0.505847	-0.302431
COPB2	-0.25865	-0.410549	-0.17935	0.0618595
COPE	0.048376	0.180618	0.0450022	0.697045
COPG1	0.10962	0.169736	-0.0623667	0.0439158
COPRS	0.0239681	-0.0682741	0.171228	-0.520356
COPS2	0.14308	0.179867	-0.236008	0.125563
COPS3	0.128093	0.381982	0.223254	0.445646
COPS4	0.439856	0.73265	-0.159791	0.318794
COPS5	0.0403268	0.228826	-0.642724	0.38371
COPS6	-0.279934	-0.220837	-0.191052	-0.533128
COPS7A	-0.0761651	0.103484	-1.1389	-0.25705
COPS7B	0.195604	0.305756	-0.130171	0.120055
COPS8	-0.147493	-0.00630453	-0.0685422	0.0119076
COPZ1	0.162344	0.395769	0.227215	0.476928
COQ10A	-0.734957	-0.96728	-1.50359	-1.4927
COQ10B	0.219372	0.562544	0.294341	0.417874
COQ2	-0.00662933	-0.369573	-0.698628	-1.05985
COQ3	-0.0809938	0.104588	-0.149377	-0.154858
COQ4	-0.240877	-0.585365	-0.463397	-1.1205
COQ5	-0.0597979	-0.0797081	-0.164847	-0.117482
COQ7	-0.422781	-0.80973	-1.23159	-0.783744
COQ9	-0.407309	-0.7363	-0.809986	-0.959433
CORO1C	-0.106153	-0.115945	-0.0726943	-0.632664
CORO2A	0.252812	0.187974	0.232491	-0.88652
CORO7	-0.108708	0.0389823	0.0841814	0.170964
COTL1	0.233042	0.354681	-0.0696029	0.630006
COX10	0.101184	-0.107958	-0.4717	-0.641131
COX11	-0.401085	-0.247613	-0.430668	-0.128927
COX14	-0.145643	-0.674597	-0.143642	-0.901158
COX15	-0.144913	-0.36652	-0.254207	-0.669404
COX16	0.220992	0.383846	0.790992	0.341581
COX17	-0.134949	-0.0552893	-0.820773	-0.0960485
COX18	-0.245891	0.0225801	-0.242535	0.406579
COX19	0.0117302	-0.105302	-0.412351	-0.430644
COX4I1	0.17117	0.077048	0.313038	-0.0345097
COX5A	0.121228	0.316523	0.167221	0.130634
COX5B	-0.0118169	-0.129624	0.174804	0.196543
COX6A1	0.184314	0.295737	0.0806982	0.120419
COX6A1P2	0.1143	0.257036	-0.271275	0.407249
COX6B1	0.0483427	-0.207698	0.0384103	0.290169
COX6C	0.224639	0.41081	-0.0930741	0.334701
COX7A2	0.0175077	0.027746	-0.314989	0.43118
COX7A2L	0.116479	0.301183	-0.0737485	0.586002
COX7B	0.224696	0.317015	0.0651737	0.0620559
COX7C	0.0703245	0.136163	-0.0151493	0.386795
COX8A	0.0818264	0.054671	-0.00842478	0.391782
CPD	0.0542614	0.0783142	0.117161	0.140823
CPEB2	-0.580845	-1.05823	0.263246	0.246661
CPEB3	0.393159	0.029498	-0.0407057	-1.03548
CPEB4	-0.129508	0.121972	-0.428631	-0.0399252
CPM	0.6118	0.0413073	0.572399	-0.147974
CPNE1	0.0217715	-0.105878	0.0359186	-0.0951935
CPNE2	-0.0662723	-0.104913	-0.15513	0.144441
CPNE3	0.21137	0.442378	0.187759	0.402254
CPOX	-0.0464411	0.0233074	-0.843669	0.455991
CPPED1	-0.398181	-0.440178	-0.279118	-0.446766
CPS1	0.0808127	-0.0210788	-0.0472022	0.279265
CPSF2	-0.134837	-0.039008	0.205837	0.307751
CPSF3	-0.168599	-0.0499445	0.273287	-1.12333
CPSF3L	-0.612621	-0.582787	-0.428631	-0.59338
CPSF4	-0.615015	-0.99724	-1.99875	-1.69474
CPSF6	-0.0763189	0.151925	0.132828	-0.518271
CPSF7	0.0806278	0.277666	0.0464135	0.173367
CPT1A	0.0223486	-0.0712902	0.217522	-0.424875
CPT2	0.376151	0.320725	-0.154101	0.0145929
CRABP2	-0.0662723	0.608348	2.38899	2.47128
CRADD	-0.0820396	-0.175433	-0.499714	0.204498
CRAMP1L	0.610529	0.59431	0.107968	0.4816
CRAT	-0.209107	-0.377677	-0.338877	-0.287663
CRBN	-0.257991	-0.338827	-0.366122	-0.754825
CRCP	0.243702	0.115426	0.293056	0.483983
CREB1	0.165177	0.0168328	-0.357548	-0.148457
CREB3	-0.742521	-0.889259	-1.2339	-1.72645
CREB3L2	-0.143939	-0.156677	-0.29831	-0.123228
CREBBP	0.125832	0.0971697	-0.163637	-0.13153
CREBL2	-0.0187066	-0.282077	-0.34973	-0.792855
CREBRF	0.385683	0.719178	0.725864	0.929295
CREBZF	-1.05291	-1.54291	-1.44065	-2.99167
CREG1	0.0479849	0.352627	-1.01011	0.754134
CRELD2	0.170667	0.163288	0.389571	-0.331663
CREM	0.495607	0.81222	0.733283	0.617431
CRIPAK	-0.300069	-0.327769	-0.46034	-0.200662
CRIPT	-0.495464	-0.671383	-0.638752	-1.09564
CRK	0.00255592	0.196781	0.349811	0.266528
CRKL	0.124237	0.143686	-0.181665	0.296161
CRLF3	-0.606841	-1.02908	-0.894894	-0.193628
CRLS1	0.0706267	0.614029	-0.503741	0.9596
CRNDE	-0.288665	-0.221727	-0.13243	0.251908
CRNKL1	-0.121171	-0.414372	-0.650065	-0.548632
CROCCP2	-0.155892	-0.509243	-0.44691	-0.860912
CRTAP	0.000408999	-0.0386363	-0.232484	0.434195
CRTC1	-1.04609	-1.54705	-0.395079	-1.63174
CRTC3	0.0528922	0.116484	0.114	0.224594
CRY1	0.00503275	-0.0209298	-0.446836	-0.207176
CRY2	0.261997	0.411156	0.324454	-0.525823
CRYBG3	0.410481	0.379953	0.0530772	-0.254816
CRYL1	0.259924	0.355198	-0.208333	0.596965
CRYZ	-0.0437548	0.171259	-0.736754	0.279265
CRYZL1	-0.194028	-0.482318	-0.653566	-0.928186
CS	0.018975	0.204765	0.122057	0.321277
CSDE1	0.342342	0.489371	0.281626	0.607733
CSE1L	0.213703	0.249073	-0.0622186	-0.125889
CSGALNACT2	-0.325007	-0.31819	0.0743199	0.294817
CSK	-0.0164896	-0.666172	-1.00235	-1.69226
CSNK1A1	0.0933964	-0.00384168	0.171727	-0.465054
CSNK1D	-0.28659	-0.601485	-0.191197	-0.957651
CSNK1E	0.0379191	-0.177447	0.0667834	-0.0419977
CSNK1G1	0.259539	0.306393	0.773599	0.0829273
CSNK1G2	-0.129801	-0.0321785	0.0498053	-0.0417909
CSNK1G3	0.0411022	0.34526	0.174762	0.305225
CSNK2A1	-0.156944	-0.181775	-0.256509	-0.0400373
CSNK2A2	-0.0765078	0.0523988	-0.299481	0.131027
CSPP1	0.112994	0.326773	0.0105027	-0.339805
CSRNP1	-0.27459	-0.788618	0.0188277	-0.0414086
CSRNP2	0.115931	-1.22173	-1.39468	-0.355217
CSRP1	0.0592586	0.246329	0.108132	0.31012
CSRP2BP	0.962679	1.51426	0.365427	0.323321
CST3	-0.0523836	-0.0145876	-0.216749	0.208579
CSTB	0.0627859	0.0983836	-0.181793	0.71573
CSTF1	-0.130403	-0.0527981	-0.187292	-0.432454
CSTF2	-0.709605	-0.581112	-0.234916	0.0647939
CSTF2T	-0.332552	-0.158302	-1.14935	-0.455273
CSTF3	0.581312	0.702306	0.947294	1.26658
CTA-204B4.2	-0.701902	-0.901189	-0.595741	-1.72376
CTA-217C2.1	-0.219895	-0.0181937	1.08922	0.07716
CTA-292E10.6	-0.455684	0.00287976	0.475282	-0.194336
CTA-384D8.36	0.147323	-0.472535	-0.435389	-1.31777
CTB-31O20.2	0.460824	1.17937	2.2032	2.29812
CTB-89H12.4	-0.439561	0.0229181	-0.633583	-1.04854
CTBP1	0.00795085	0.23559	-0.0794241	0.294838
CTBP1-AS2	-0.620208	-0.602331	-0.662556	-0.786104
CTBP2	1.16403	1.00857	0.172191	-0.28397
CTBS	0.0544799	-0.659848	-0.458057	0.450769
CTC-228N24.3	-0.309218	-0.421233	-0.726099	-0.990195
CTC-246B18.10	-0.3882	-0.456192	0.370456	-1.32921
CTC-297N7.8	1.22299	1.29715	1.2629	0.975059
CTC-429P9.3	0.614268	0.665264	0.35564	0.666717
CTC-444N24.11	0.262808	0.413051	0.217732	0.0298424
CTC-444N24.8	-0.000683939	0.0244335	0.344776	0.238623
CTC-459F4.3	0.107179	-0.171759	-0.258706	0.0839312
CTC-462L7.1	0.858626	0.695811	0.478259	1.23862
CTC-471F3.4	-0.396745	-0.75098	-0.656042	-1.03569
CTC-503J8.6	-0.0834381	0.237987	0.0925251	0.0666103
CTCF	0.0156131	0.0476024	0.16475	-0.00832101
CTD-2006H14.2	-0.610593	-0.029082	0.915323	1.72405
CTD-2031P19.4	0.176714	0.0872785	0.180993	0.271948
CTD-2124B8.2	0.907416	1.62724	0.970776	0.80978
CTD-2186M15.3	-0.520838	-0.955447	-0.13585	-1.52691
CTD-2228K2.5	-0.509402	-0.697647	-0.4572	-1.69336
CTD-2228K2.7	-0.521952	-0.484761	0.424366	0.165337
CTD-2287O16.1	0.0377379	0.196078	-0.0864252	0.157287
CTD-2369P2.2	0.0839704	-1.57928	-0.805195	-1.89066
CTD-3035D6.1	0.0848072	0.10527	-0.0526407	0.585316
CTD-3184A7.4	-0.949948	-1.34826	-0.201221	-0.375485
CTD-3195I5.1	-0.246354	-0.221727	0.130988	-0.590265
CTDNEP1	0.0180935	-0.483193	0.145345	-0.145597
CTDP1	-0.290704	-0.165771	-0.0295354	0.112515
CTDSP1	-0.619059	-1.39304	-1.27468	-1.77789
CTDSP2	0.150207	0.159959	-0.106433	0.30572
CTDSPL	0.379038	0.243936	-0.329977	-0.254518
CTDSPL2	-0.124704	0.00356523	-0.111823	-0.0833047
CTH	-0.272723	-0.37373	-0.634803	-0.262275
CTIF	0.0295435	-0.434862	-0.54164	0.142255
CTNNA1	0.0434758	0.294028	0.0694136	0.168397
CTNNAL1	0.145463	0.252163	-0.0426498	-0.0704234
CTNNB1	-0.0181374	0.203421	-0.116026	0.254274
CTNNBL1	0.0232035	-0.0621508	0.191049	-0.170167
CTNND1	-0.0594366	-0.0578206	0.0104803	1.10934
CTNS	-0.126645	-2.24557	-1.65102	-1.97781
CTPS1	-0.344916	-0.532712	-1.23349	-0.707796
CTR9	-0.205192	-0.0298405	-0.0993706	-0.169086
CTSB	0.0262022	-0.0541155	0.137333	-0.0352706
CTSC	-0.158897	0.354317	-0.817896	0.782131
CTSD	-0.0705439	-0.285028	-0.0149494	-0.00835299
CTU1	-0.455315	-1.33066	-0.940966	-0.224167
CTXN1	-1.1058	-2.10925	0.0929058	-0.405233
CUEDC1	-0.0740079	-0.802837	-1.15327	-1.22293
CUEDC2	-0.593519	-0.344584	0.0727394	0.312017
CUL1	-0.0351919	-0.0478976	0.0332145	0.105625
CUL2	0.0319917	0.291574	-0.141484	0.182156
CUL3	0.129844	0.470371	-0.289295	0.617651
CUL4A	-0.33405	-0.711388	-0.575937	-0.87782
CUL4B	-0.184955	-0.0877204	-0.0208538	0.23381
CUL5	0.116788	0.125608	-0.486279	-0.311219
CUL7	-0.809237	-0.964691	-0.193253	-0.960821
CUL9	-0.417179	-0.271768	-0.263208	-0.199204
CUTC	-0.592175	-0.765701	-0.588038	-0.0919179
CUX1	0.247413	0.249259	-0.0785627	-0.558205
CWC15	0.0902835	0.10656	0.11978	-0.0376164
CWC22	0.0413566	0.233403	0.100019	0.2197
CWC25	-0.0843344	0.143085	-0.0211275	0.16554
CWC27	0.142279	0.307146	0.0386937	-0.440365
CWF19L1	-0.0870807	0.217214	0.448358	-0.00930414
CWF19L2	0.165277	0.218238	-0.615801	-1.26632
CXorf23	-0.0586991	0.285233	0.0871692	-0.754938
CXorf38	-0.363254	-0.36259	0.237036	1.2332
CXorf56	0.0147424	0.226773	-0.340937	-0.527091
CXXC1	0.143588	-0.112984	0.198754	-0.306421
CXXC5	-0.17562	-0.274455	-0.0110321	0.13228
CYB561A3	-0.132425	-0.619358	-0.0815786	-0.716896
CYB561D1	-0.824197	-1.19425	-0.0181665	-1.04786
CYB5B	0.0886856	0.208771	-0.298165	0.548963
CYB5D1	-0.210508	-0.388735	-0.358242	-0.830018
CYB5D2	-0.848965	-0.831781	-0.324295	-1.52844
CYB5R1	-0.486176	-0.77071	-1.32429	-1.00198
CYB5R3	-0.38067	-0.410178	-0.193486	-0.288507
CYB5R4	0.211262	0.105438	-0.329096	-0.350313
CYB5RL	0.366687	0.652742	-0.676559	-0.613819
CYBA	-0.343953	-0.319702	-0.181637	0.809358
CYBRD1	-1.87363	0.55588	-0.590903	0.538486
CYC1	-0.385512	-0.466655	-0.044329	-0.0151064
CYCS	-0.167456	0.000665342	-0.408788	0.0360702
CYFIP1	0.238334	0.428688	-0.261538	-0.0627087
CYHR1	-0.56058	-0.601648	-0.318396	-0.612037
CYLD	0.758395	0.757809	0.549725	0.532624
CYP20A1	-0.376872	-0.103254	0.00182125	-0.742717
CYP27B1	0.846265	0.214372	0.156331	0.944176
CYP2S1	-0.0371259	-0.514509	-0.461421	-0.787566
CYSTM1	0.137024	0.408289	-0.348592	0.453995
CYTH1	-0.143007	0.103933	-0.150992	-0.987089
CYTH2	-1.7434	-3.05756	-2.05482	-2.70098
CYTH3	0.534287	0.265938	-0.209403	-0.817254
D2HGDH	-0.660133	-1.28404	-1.15446	-2.45867
DAAM1	-0.31042	-0.221727	-0.319079	-0.235439
DAB2	-0.0415574	-0.0132004	-0.367231	0.293797
DAD1	0.227789	0.302174	0.44732	0.587075
DAG1	0.0978226	0.153102	-0.290026	-0.596066
DAGLB	-0.312819	-0.591422	0.041172	-0.786449
DAK	-0.329938	-0.532345	-0.511687	-0.608396
DANCR	0.138472	0.148214	0.482395	0.987085
DAP	0.206572	0.331964	0.158001	0.549395
DAP3	-0.139664	-0.019773	-0.142509	0.0606425
DAPK3	-0.236634	-0.992862	-0.588014	-1.26122
DARS	-0.0712321	-0.292586	0.0608604	-0.106876
DARS2	-0.558585	-0.514509	-0.392044	-0.501409
DAZAP1	-0.113462	-0.0673049	0.154555	0.225303
DAZAP2	0.0273227	0.165194	0.28275	0.323637
DBF4	0.218897	0.448384	-0.0195028	0.0553005
DBF4B	-0.258917	-0.069724	0.0797099	-0.25323
DBI	0.186082	0.367908	0.167665	0.27969
DBN1	-0.250512	-0.575025	-0.304803	-0.550235
DBNL	-0.787556	-1.07636	-0.49209	-1.26267
DBR1	0.570664	0.501366	-0.239378	-0.140336
DBT	0.58155	0.895995	0.0308003	0.047314
DCAF10	0.606255	0.779574	0.337184	0.522685
DCAF11	-0.307695	-0.582089	-0.217852	-1.1018
DCAF12	0.174463	0.439653	0.275817	0.873136
DCAF13	-0.194769	-0.0767025	-0.264113	-0.261577
DCAF15	0.0680288	0.0452118	-0.549221	-0.219878
DCAF16	-0.0248315	-0.285053	-0.949126	-1.87041
DCAF17	0.177653	0.197618	0.227267	0.475729
DCAF4	-0.0266353	0.323856	0.259425	-0.0590572
DCAF5	0.0705704	0.170417	-0.212797	-0.204465
DCAF6	0.15917	0.281402	0.402545	0.821118
DCAF7	0.212842	0.110296	0.186565	-0.355313
DCAF8	0.337567	-0.0768061	-0.0725137	-0.397455
DCAKD	-0.0812571	-0.339	-0.588855	-0.618799
DCBLD1	-0.0457026	-0.40527	0.0584839	-0.719091
DCBLD2	0.00219758	0.126516	-0.189358	-0.103539
DCK	-0.276195	0.619575	-0.432633	0.234871
DCLRE1B	0.177494	0.462612	0.0564326	0.385539
DCLRE1C	-0.436029	-0.1907	-0.391973	-0.222764
DCP1A	0.262801	0.264927	-0.146781	0.336424
DCP2	0.0892853	0.0139012	0.301234	-0.0916925
DCPS	-0.225211	-0.546252	-0.377673	-0.897749
DCTD	-0.357995	-0.327684	-0.765811	-0.163767
DCTN1	-0.180556	-0.30658	-0.178288	0.0214308
DCTN2	0.0631866	-0.106724	0.148462	-0.399802
DCTN3	0.120023	-0.066608	0.175801	0.0866203
DCTN4	0.0429371	-0.295429	-0.312157	-0.480977
DCTN5	-0.37241	-0.530211	-0.0941651	-0.783582
DCTN6	0.000841916	0.104774	-0.813716	0.197877
DCTPP1	-0.109391	-0.260363	-0.18963	-0.573811
DCUN1D1	0.175241	0.212084	-0.185965	0.709889
DCUN1D2	0.119283	0.224789	-1.05666	-1.60937
DCUN1D3	0.0514497	0.297511	-0.300526	-0.151523
DCUN1D4	-0.104455	0.117325	0.518901	-0.0142631
DCUN1D5	-0.243377	-0.29655	-0.85426	0.219719
DCXR	-0.145049	-0.295828	-0.15815	-0.10449
DDA1	-0.462329	-0.700341	-0.565521	-0.558822
DDB1	0.0665178	0.202874	-0.0996431	0.0601375
DDB2	-0.0440765	-0.423454	-0.0689611	-0.859264
DDHD1	0.00411705	-0.00449636	-0.558869	-0.620058
DDHD2	-0.520838	-0.109252	-0.346993	-0.185874
DDI2	0.292452	0.305377	0.0833517	0.00436419
DDIT4	-0.945356	-1.21655	0.217407	-0.453847
DDRGK1	-0.929267	-1.40696	-1.47571	-0.944908
DDX1	0.0803797	0.0827013	0.16344	-0.0649488
DDX10	0.22754	0.361516	0.174386	-0.0948556
DDX11	0.197639	-0.0623713	0.151224	0.653661
DDX17	0.00741595	-0.0641561	0.148329	0.366621
DDX18	-0.133484	-0.00973969	-0.269939	-0.396441
DDX19A	-0.468868	-0.362233	-0.419529	-1.06914
DDX19B	-0.0373323	-0.237287	-0.232024	-1.2802
DDX20	0.114868	0.42155	0.147171	0.34303
DDX21	-0.0035432	0.200119	-0.203089	0.386396
DDX23	0.183448	0.404298	0.0265444	-0.259356
DDX24	0.0874732	0.204166	0.150743	0.121128
DDX27	-0.222333	-0.426335	-0.110563	-0.74832
DDX28	-1.22186	-2.73039	-1.37589	-1.94179
DDX31	-0.264723	-0.336239	-0.265734	0.169237
DDX39A	0.234531	0.330988	0.483588	-0.0563834
DDX3X	0.0961214	0.0976359	-0.222281	-0.0211466
DDX41	-0.446939	-0.781242	-0.571841	-0.106806
DDX42	-0.158901	-0.0518911	-0.184895	0.299109
DDX46	-0.106267	-0.0034908	-0.0860879	-0.282248
DDX49	-0.115432	-0.390746	-0.234538	-0.132807
DDX5	-0.00347794	0.205281	0.2181	0.211772
DDX50	-0.128333	-0.319456	-0.590627	-0.914486
DDX51	-0.470065	-0.694342	-0.282188	-0.373601
DDX52	0.291229	0.325488	0.0162636	0.215752
DDX54	0.118474	0.0612492	0.274685	-0.222708
DDX55	-0.231776	-0.474779	-0.808318	-1.15139
DDX56	-0.114053	-0.700334	-0.859322	-0.539054
DDX59	-0.614709	0.00594028	-0.734734	-0.32723
DDX6	-0.167035	0.000665342	0.447872	0.825866
DEAF1	-0.512337	-0.991681	-0.714192	-0.774244
DECR1	0.0366206	0.298459	-0.106152	0.0212612
DECR2	-0.314412	-0.35719	-0.310368	-0.103389
DEDD	-0.0747091	-0.638167	-0.42017	-0.679809
DEDD2	0.267818	-0.00260979	-0.0756763	-0.91632
DEF8	0.0685184	-0.197307	0.0171143	-0.345996
DEGS1	0.549885	0.816202	0.379143	0.536687
DEK	0.109943	0.317739	0.143827	-0.111397
DENND1A	-0.40923	-0.283503	-0.314653	-0.414316
DENND1B	-0.172314	0.190468	-0.250844	-0.0970448
DENND3	0.649935	-1.70715	-0.33548	-0.67902
DENND4A	-0.637091	-0.775058	-0.641658	-1.20826
DENND4B	-0.384557	-1.13279	-0.90128	-1.54307
DENND4C	-0.0253903	-0.202846	-0.358997	-0.531494
DENND5A	-0.148538	-0.0112835	-0.257776	-0.186698
DENND6A	0.321544	0.358734	-0.707721	0.564984
DENR	-0.142478	-0.11525	-0.278902	-0.561352
DEPDC1	0.236127	0.315997	-0.19125	0.416266
DEPDC1B	-0.163936	0.172837	-0.869148	0.0950325
DEPDC5	-0.420703	-2.07258	-1.34324	-2.45917
DEPTOR	-0.272723	-0.669186	-0.666791	-1.18284
DERA	-0.170061	0.224271	-0.799275	0.30597
DERL1	0.125723	0.573321	-0.0765985	0.52818
DERL2	-0.164482	0.0382081	0.221287	0.244597
DESI1	-0.461594	-0.647692	-1.27142	-0.839671
DESI2	0.151606	0.313633	-0.343074	0.411663
DFFA	-0.919781	-1.31517	-1.21884	-1.58316
DGAT1	-0.564612	-0.760997	-0.194946	-0.165019
DGAT2	-0.164721	-0.402997	-0.0390645	-0.473998
DGCR14	0.140179	-0.39588	-0.213852	-0.189694
DGCR2	-0.00681843	-0.0242267	-1.05158	-1.91164
DGCR8	-0.337234	-0.734419	-0.49657	-1.00668
DGKD	-0.179708	-0.113149	0.0114503	-0.75529
DGKE	0.409257	0.513784	0.153258	0.112246
DGKH	-1.32931	-0.221727	-0.56381	-0.363813
DGKZ	-0.157869	-0.269996	-0.316639	-0.236197
DGUOK	0.00335828	0.125602	0.380793	0.188887
DHCR24	0.0839675	-0.200528	-0.151895	-0.609156
DHCR7	0.256225	0.0545258	-0.242712	0.084939
DHDDS	-0.526634	-1.14216	-1.15693	-1.17007
DHFR	0.0577878	0.194826	-0.102558	-0.306048
DHFRL1	-0.306476	-0.737565	-0.231273	-0.895846
DHODH	-0.460748	-0.554047	-0.58391	-0.230146
DHRS1	0.54345	0.353456	0.660098	-0.0300819
DHRS11	0.0482496	-0.0821933	-0.0962108	-0.301485
DHRS3	-0.12476	-0.472699	0.132484	-1.51925
DHRS7	0.120141	0.277844	-0.570439	0.549544
DHRS7B	-0.190376	-0.276606	-0.316986	-0.46468
DHTKD1	-0.303894	-0.355971	0.304312	0.127815
DHX15	0.0332634	0.306021	0.109592	0.738487
DHX29	0.235168	0.262958	0.201353	-0.0204825
DHX30	0.0042983	-0.263239	-0.0339469	0.0439818
DHX32	-0.112076	0.0262004	-0.337778	0.10934
DHX33	-0.0145621	0.140387	0.0484314	0.1643
DHX34	-1.81071	-2.21059	-1.75056	-0.0308373
DHX35	-0.183766	0.189275	-0.676726	0.298841
DHX36	0.10381	0.349484	-0.0323461	0.102066
DHX37	-0.266042	-0.453269	-0.591732	-0.405233
DHX38	-0.0393381	0.143861	0.041599	-0.0355672
DHX40	-0.149764	-0.167103	0.177362	-0.492725
DHX57	-0.171045	-0.069724	-0.147878	-0.207293
DHX8	0.227537	0.145116	0.0832236	-0.199039
DHX9	0.144858	0.372338	0.0322606	0.80766
DIAPH1	0.0805445	0.313932	0.280648	0.212434
DIAPH3	0.031792	0.196616	-0.148321	0.0887187
DICER1	-0.0212769	0.0867884	0.225383	-0.210135
DIDO1	0.158175	-0.097696	0.417568	0.966766
DIEXF	0.147131	0.511051	0.458222	0.799338
DIMT1	-0.512529	-0.576283	-0.812972	-1.14939
DIP2A	-0.271814	-0.514391	-0.297445	-0.843634
DIP2B	-0.0161672	0.0353151	-0.262943	0.312624
DIS3	0.534651	0.893064	0.635558	0.728227
DIS3L	0.074839	0.189102	-0.141684	-0.507331
DIS3L2	-0.473026	-0.795656	-0.333994	-0.987089
DKC1	0.0510056	-0.0224097	0.0964609	0.564033
DKFZP761J1410	-0.746392	-0.211531	-0.41614	0.12734
DLAT	0.0780261	0.150416	-0.203412	0.135798
DLD	-0.180704	-0.0680844	-0.402729	-0.203706
DLEU1	0.0314475	0.259806	0.646821	1.00123
DLEU2	-0.328139	-0.20431	-0.661443	0.5616
DLG1	-0.0798827	-0.109156	-0.55784	-0.779566
DLG3	0.0279431	-0.09878	-0.544109	0.736123
DLG4	-1.63885	-2.99225	-2.08863	-2.01917
DLG5	-0.142366	-0.353227	-0.187045	-1.16589
DLGAP4	-0.495957	-0.898828	0.0536963	-0.475265
DLGAP5	-0.191803	-0.628966	-0.282377	-0.945801
DLL3	-0.864638	-1.95869	-1.08543	-0.680546
DLST	0.277682	0.317952	-0.0300819	-0.412956
DLX1	0.200008	0.645635	-0.0491671	1.35445
DLX2	-0.358453	-0.605056	-0.4024	0.263053
DLX4	-0.3823	-1.45202	-0.135132	-1.03084
DMAP1	-0.868999	-1.1815	-1.02299	-1.09613
DMTF1	-0.0204686	0.0139012	-0.0292245	-0.163795
DMWD	-1.11859	-1.50466	-0.0875944	-1.68597
DMXL1	-0.35303	-0.246709	-0.44435	-0.268168
DMXL2	-0.0434624	-0.176462	-0.191254	-0.528261
DNA2	0.0442861	0.306822	-1.0064	0.489274
DNAAF2	-0.571195	-0.321955	-1.12746	1.35279
DNAH14	-0.0547766	0.021942	-0.358242	0.501658
DNAJA1	-0.0549717	0.15256	-0.422872	-0.404423
DNAJA2	0.240375	0.485062	0.140054	0.360929
DNAJA3	0.116144	0.0234246	-0.0906294	0.103426
DNAJB1	-0.136648	-0.452236	-0.595369	-1.10715
DNAJB11	-0.0181694	0.204183	-0.10834	0.38139
DNAJB12	-0.540695	-0.946957	-0.916425	-1.30016
DNAJB14	0.170969	-0.0207699	-0.54829	-0.29821
DNAJB2	-0.485649	-0.840504	-0.754401	-1.46361
DNAJB4	-0.145707	0.371797	0.902148	0.627189
DNAJB6	0.273358	0.263558	0.263727	0.21993
DNAJB9	-0.434423	0.0660061	-0.573021	0.80902
DNAJC1	-0.494711	-0.687491	-0.71088	-1.15222
DNAJC10	-0.152511	0.089953	0.114152	0.152787
DNAJC11	0.068794	-0.0274884	0.0887048	-0.0190852
DNAJC12	0.512376	0.14364	0.499633	-0.220808
DNAJC13	0.0383799	0.164764	-0.106703	-0.175277
DNAJC16	-0.637125	-0.546316	0.0588147	-0.166179
DNAJC17	-0.651235	-0.283128	-0.616258	-0.218657
DNAJC18	-0.573232	-0.232453	-0.144328	0.283123
DNAJC19	-0.66834	-0.421036	-0.756612	-1.48234
DNAJC2	-0.0863343	0.0186812	-0.198934	-0.267276
DNAJC21	0.0659755	0.21879	-0.193273	-0.201334
DNAJC24	-0.232922	0.300694	-0.682733	-0.517708
DNAJC25	0.527679	0.45916	0.352396	-0.0902241
DNAJC27	-0.0131609	-0.0679217	-0.907799	0.284427
DNAJC3	0.0633914	0.326016	0.167194	0.218999
DNAJC30	-1.80675	-1.7962	-1.66533	-2.25963
DNAJC5	-0.0956348	-0.607424	-0.420815	-1.57714
DNAJC6	0.296298	0.877809	-0.706165	-1.3057
DNAJC7	0.018359	-0.0873497	-0.277937	0.166629
DNAJC8	0.0780895	0.231353	0.22	0.144827
DNAJC9	-0.080378	-0.135457	-0.609815	-0.318291
DNAL1	0.806898	0.734771	0.116803	-0.0732511
DNAL4	0.115931	0.357057	0.265956	-0.296079
DNASE2	0.168766	-0.0797977	0.0822864	-0.23631
DNHD1	1.52889	1.72353	3.37638	2.32387
DNM1L	0.240389	0.0756024	0.0605379	-0.376341
DNM2	-0.110803	-0.3922	-0.175451	-0.322722
DNMBP	0.240837	0.188035	-0.0690889	-0.152467
DNMT1	-0.0075794	0.00653375	-0.31701	-0.79937
DNMT3A	-0.229657	-0.57913	-0.754147	-1.15058
DNMT3B	-0.0728599	-0.0340199	-0.324474	-0.610552
DNPEP	-0.461284	-0.485377	-0.167922	-0.945801
DNPH1	-0.245026	-0.380844	-0.154335	-0.372856
DNTTIP1	-0.0672224	-0.427594	-0.365761	-1.21644
DNTTIP2	0.171051	0.497236	0.034546	0.142509
DOCK5	-0.0784265	-0.452211	-0.326024	-0.351001
DOCK6	-0.954176	-1.26944	-0.363676	-0.382865
DOCK7	0.0187483	0.243142	-1.1656	0.26603
DOCK9	0.281651	0.566769	-2.25871	0.279265
DOHH	-0.0454538	-0.385897	-0.0753991	-0.161731
DOK1	-1.5257	-2.0962	-0.873113	-1.85821
DOLK	-1.00264	-1.3623	-1.68694	-1.49139
DONSON	-0.34832	-0.489328	-0.358922	-1.29276
DOPEY1	-0.344988	-0.730741	-0.763815	0.279265
DOPEY2	-0.516585	-0.535836	-0.102121	-0.377513
DOT1L	-0.259036	-0.550292	0.182775	0.425104
DPAGT1	-0.286917	-0.571798	0.0388191	-0.406198
DPCD	-0.540714	-0.562152	-0.46816	-0.245056
DPF1	0.249912	-0.280223	-0.167324	-1.95777
DPF2	-0.0858715	-0.117441	0.14161	0.511954
DPH2	-0.224007	-0.550262	-0.605928	-0.886908
DPH3	0.139894	0.38509	0.101081	0.973967
DPH5	-0.154767	-0.068404	0.14086	0.306842
DPH6	-0.566346	-0.359231	-1.76121	-1.14471
DPH7	-0.0171777	0.267658	0.12423	0.546857
DPM1	0.214033	0.516247	-0.590799	1.10295
DPM2	-0.52041	-1.18366	-1.60384	-0.642504
DPM3	-0.108624	-0.571042	-0.0915963	0.144054
DPP3	-0.0274143	-0.0294467	-0.112272	-0.249988
DPP7	0.281651	-0.359231	-0.0317412	0.215401
DPP8	0.433968	0.667132	-0.146053	0.427488
DPP9	-0.00085461	-0.0668743	0.274076	0.250889
DPY19L1	-0.118567	0.0342869	-0.42012	-0.0101088
DPY19L3	0.143308	-0.0284947	-0.233321	-0.258802
DPY19L4	-0.218946	-0.471542	-0.530303	-0.244586
DPY30	-0.098651	0.0735893	-0.419529	0.0566053
DPYSL2	0.0167291	0.339745	0.168956	0.546587
DR1	0.46447	0.320226	-0.108603	-0.86332
DRAM1	-0.00813125	0.0987533	-0.120323	-1.24622
DRAM2	-0.148066	0.277428	-0.32582	0.49398
DRAP1	-0.367978	-0.234647	-0.436971	-0.0925945
DRG1	-0.0761821	-0.241615	-0.0788853	-0.876117
DRG2	-0.223242	-0.452406	-0.00188039	-0.230255
DROSHA	0.0832932	-0.0561065	-0.0907233	-0.377823
DSCC1	-0.00344544	-0.134516	-0.825189	-1.3057
DSCR3	-0.016977	0.114022	-0.200825	-0.183665
DSN1	-0.0305697	-0.0275498	-0.0261469	-0.652592
DST	-0.284963	-0.302473	0.124535	-0.504011
DSTN	0.262324	0.351732	0.267048	0.26853
DSTYK	0.574864	0.606598	0.248282	-0.547462
DTD1	0.0122725	0.327297	-0.783562	0.565223
DTD2	-0.254024	-0.384212	-0.262238	-0.663196
DTL	0.292835	0.455177	0.160153	0.582694
DTNBP1	0.134852	0.337198	-0.298433	-1.37697
DTWD1	0.128607	-0.257947	-1.51191	-0.58549
DTX2	-0.246512	-0.465456	0.147943	-1.04299
DTX3L	-0.367196	-0.221727	0.000800728	-0.219917
DTYMK	-0.000146029	-0.0637149	0.0711508	-0.104366
DUS1L	-0.0523331	-0.281649	0.136368	0.116218
DUS2	0.142675	-0.835071	-0.57673	-0.613819
DUS3L	-0.450059	-0.76517	-1.0441	-1.00084
DUS4L	0.150151	0.297841	-0.329096	0.319454
DUSP11	-0.239465	-0.402299	-1.55481	-0.808298
DUSP12	-0.247121	0.0902169	-0.0927498	0.466575
DUSP14	0.19923	0.394192	-0.338029	-0.0803178
DUSP22	-0.141492	-0.470941	-0.671488	-1.73956
DUSP3	-0.132127	-0.362095	-0.128007	-0.354678
DUSP4	0.0941924	0.445698	0.498856	0.937253
DUSP6	-0.233582	-0.345155	-0.196108	0.166744
DUSP7	0.344278	0.894439	-0.625523	0.955882
DUT	0.0647361	0.420689	-0.0598877	0.52572
DVL1	-0.419169	-0.802699	-1.20018	-1.65431
DVL2	-1.08403	-1.83423	-1.50848	-1.7243
DVL3	-0.217909	-0.275457	-0.49211	-0.716462
DYNC1H1	-0.223733	-0.678176	-0.415304	-1.51429
DYNC1I2	-0.330079	-0.389402	-0.325969	-1.17817
DYNC1LI1	-0.71221	-0.567339	-0.543925	-0.16064
DYNC1LI2	0.148188	-0.0121921	0.217228	-0.377199
DYNC2H1	0.403213	0.0778332	-0.0551729	-1.00177
DYNC2LI1	-0.356998	-0.421442	-0.668385	0.0407856
DYNLL1	-0.0101619	-0.000328066	-0.314873	-0.115746
DYNLL2	-0.0102301	-0.700262	-0.635506	-1.27385
DYNLRB1	-0.0390508	-0.182007	-0.0744167	0.141878
DYNLT3	-0.908731	-0.430314	-0.608683	0.528476
DYRK1A	0.0640357	0.0658207	-0.042777	0.0425144
DYRK2	0.0696111	0.262851	0.0232224	0.123146
DZIP3	-0.0983335	0.182512	0.426029	0.120229
E2F1	0.0402902	-0.355089	-0.476886	-1.59637
E2F2	0.260302	0.0648679	0.553372	0.342001
E2F3	0.178766	0.572281	0.0245483	0.521621
E2F4	-0.268934	-0.364171	-0.762139	-0.869003
E2F6	0.245063	0.0497456	0.362923	-0.406191
EAF1	0.144625	0.477342	-0.24021	0.691382
EAPP	0.0204394	-0.0184289	-0.0723831	-0.106025
EARS2	-0.361479	-0.505759	-0.539358	-0.725257
EBAG9	-0.140473	0.216439	-0.15437	0.405899
EBLN2	0.215666	0.504822	-0.199813	-0.881671
EBNA1BP2	0.020748	0.140264	-0.152818	-0.243246
EBP	-0.202169	-0.2173	-0.204567	-0.4792
EBPL	-0.0899883	0.270591	-0.577553	0.66285
ECD	-0.381877	-0.727111	-0.832282	-1.54952
ECE1	0.0507118	-0.181393	-0.0920067	-0.94765
ECE2	0.0477995	-0.531154	-0.599185	-0.242294
ECH1	0.165192	0.0633869	-0.0900021	-0.188867
ECHDC1	-0.00188504	0.209887	-0.169682	-0.0800147
ECHS1	-0.0228612	-0.136173	0.129041	-0.232868
ECI1	-0.284987	-0.366576	-0.487894	-0.612648
ECI2	0.0219599	0.170987	0.0116455	0.18859
ECSIT	-0.10007	-0.396881	-0.197566	-0.227695
ECT2	0.103864	0.0698516	-0.504039	-0.246034
EDC3	0.177815	-0.0341001	-0.307744	-0.607571
EDEM1	-0.523855	0.0226916	-1.01161	1.15072
EDEM2	0.161138	0.678109	-0.409002	0.635739
EDEM3	0.178035	0.659751	-0.181291	0.482006
[truncated: 6,015 more rows]

## Sheet: SFig. 7c
	REDu1.HepG2_JTE1.v.HepG2_DMSO	REDu1.HepG2_JTE10.v.HepG2_DMSO	REDu1.U937_JTE607_6h.v.U937_Mock_6h	REDu1.U937_PMA_JTE607_6h.v.U937_PMA_Mock_6h
AARS1	0.0854737	-0.121515	-0.154276	0.459146
ABCC1	0.834535	1.26992	-1.4235	2.30743
ABCF2	0.817807	1.26518	-0.494842	0.172061
ABL2	-3.2559	-2.87829	-4.12347	-1.11897
ACAD9	0.681599	0.91331	-0.208001	0.972624
ACAT2	0.0221281	0.308221	0.101847	0.088677
ACO1	-0.105735	0.0544478	-0.181609	-0.584299
ACOT9	0.125025	1.5014	0.0435016	0.890238
ACP1	0.633722	0.47408	-0.26537	-0.764354
ACTR1A	0.112159	-0.686443	0.36899	-0.815954
ACTR3	1.61617	1.75357	0.290677	1.09993
ADH5	-0.0466608	-0.222226	0.471348	-1.34211
ADI1	0.16273	0.0374747	-0.1661	-0.0551616
ADK	0.0996568	1.02137	-0.250474	0.419202
ADNP	0.532156	0.582203	0.217284	2.7578
ADO	-0.461359	0.0847637	-0.479841	-1.37993
ADSS2	0.483016	0.447188	0.0135043	1.14374
AFG3L2	0.471593	0.570963	0.586654	0.549133
AGFG1	3.01073	3.82443	3.95796	2.50909
AGO1	1.09806	1.1976	0.56309	-0.529675
AGPAT3	1.62812	2.70935	1.45107	1.1486
AGPAT5	-1.926	-0.266302	-0.598732	-2.20263
AGPS	1.42809	1.19572	0.598352	-0.734599
AIMP1	0.665949	0.283359	0.0735744	-0.968553
AK3	0.681232	0.226894	-0.807355	-0.192645
AKIP1	0.615055	0.547616	-0.84516	-0.0718327
AKIRIN1	-0.422495	-0.677128	-0.799395	-0.016387
AKIRIN2	1.25593	1.00472	0.190897	0.702121
ALDH16A1	0.596361	0.322889	0.817136	0.843994
ALDH1B1	0.886491	0.72398	0.298923	1.80735
ALG3	0.680697	0.747396	0.743892	1.35953
ALKBH1	1.12928	0.40439	0.793549	-2.58496
ANGEL2	-0.643943	-1.14168	0.15449	1.00503
ANKFY1	-0.486559	0.308122	-1.44305	0.616671
ANKH	0.181066	-0.122715	0.479168	0.544511
ANKLE2	0.908778	1.35045	0.263882	0.468218
ANKRD17	-1.03882	-0.392174	-0.755516	-2.05063
ANP32A	1.51476	1.85081	0.899453	2.71638
ANP32B	-0.888549	0.510619	-1.36006	1.16294
ANP32E	-0.447459	-0.213662	-0.0103083	0.528664
ANXA4	0.129834	-0.276737	1.2986	-0.734833
ANXA7	0.930322	0.327735	-0.539026	0.249233
AP1S2	1.26933	1.26839	-0.716734	1.1801
AP2A2	1.82405	2.35972	0.534744	1.30485
AP3M1	2.67417	1.95936	1.92057	2.20101
APLP2	0.695775	0.601304	0.30423	0.221677
APPBP2	0.610809	1.19729	3.96413	3.55049
APPL1	-0.825277	-1.25968	0.77954	-0.416095
APTX	-0.501097	-0.839776	-0.259014	-1.16227
AQR	-0.485178	-1.23725	0.360953	-0.827916
ARF1	0.268095	0.37178	-0.294338	0.524494
ARF3	-1.01321	-0.0734941	-0.166506	0.0191535
ARF4	1.12	1.40545	0.773442	1.21096
ARHGAP11A	-0.950736	-0.4342	-0.492076	-0.765117
ARL6IP5	0.440573	-0.543824	0.00753367	-0.0118134
ARMC10	1.95771	1.72186	0.166844	0.023059
ARNT	0.246438	0.358122	-0.241008	-0.233517
ARPC1A	-0.000873038	-1.28078	0.219313	-0.709485
ARPC5L	0.0992026	0.960409	-0.368957	1.0555
ARPIN-AP3S2	1.21932	1.13194	0.955891	1.18108
ARPP19	1.75211	2.87203	3.75557	2.82251
ASB1	2.81102	2.91682	4.47721	3.06848
ASB3	-0.404005	0.339656	2.83007	2.80735
ASXL1	-0.145592	-1.05616	-0.66644	-4.50495
ATAD2	0.17662	0.679363	0.396805	-0.254814
ATF7	0.81598	0.543263	1.89743	1.28011
ATG10	-0.222392	0.333424	-1	-0.21818
ATG12	-0.182864	0.86153	-5.02237	1.08762
ATG13	1.67879	1.89714	1.07781	2.08857
ATG3	1.20645	1.39548	0.190491	0.844722
ATG4B	-0.104914	0.169277	-0.735834	1.46928
ATP5MJ	0.452379	0.695449	0.0864416	0.673615
ATP5PB	0.681163	0.103325	-0.0399491	0.204458
ATP5PF	-0.370714	-0.564913	-0.459631	-0.109348
ATP6V1C1	2.19689	2.15443	1.38178	2.05472
ATPAF1	1.04933	1.09824	1.69832	0.696608
ATRX	-0.275693	-1.03242	-0.263034	-0.935087
ATXN1L	-1.37164	-2.2171	-0.342888	-2.73929
AURKA	1.42649	1.50164	1.16765	1.2031
AVL9	1.84022	2.12456	2.86779	2.60396
AZIN1	0.685002	0.587874	1.26303	1.50783
BABAM2	1.04484	2.09289	0.758596	1.13925
BAG5	1.6673	1.6999	-0.564614	1.47873
BCL2L13	-0.371969	-0.568661	0.1682	-0.67462
BFAR	-0.441227	-0.104525	3.80047	0.485427
BIRC5	0.908064	0.517078	0.631679	1.21057
BIRC6	-0.83516	-0.287282	-1.48466	0.687578
BLM	-0.448053	-0.654503	-2.19169	-1.09954
BMI1	-0.747173	-0.306908	0.130381	-0.78445
BNIP2	2.067	2.80817	2.0008	3.00715
BRAP	0.729846	2.42438	3.01089	1.80596
BRAT1	2.06871	2.5373	1.31413	1.54432
BRIX1	3.39232	3.55149	1.22156	1.87091
BRK1	0.520012	0.157771	0.352048	0.506145
BSG	0.465156	0.502631	-0.943186	0.281339
BTF3L4	1.85798	2.22618	0.275985	1.61576
BUD23	-0.196451	0.446288	-0.699737	1.46871
BZW1	0.45103	1.39989	0.776767	0.6347
C15orf39	2.01251	3.23879	1.47545	1.65489
C16orf87	0.951189	0.0253	-0.355481	0.245961
C1orf52	-1.36524	-2.16993	-2.34749	-1.05109
C4orf3	0.847875	0.744794	0.174746	0.572522
C6orf89	1.4267	1.27297	1.82771	2.76587
C8orf33	1.18608	0.843334	-0.0688664	-0.0574855
CACYBP	0.646954	0.871864	0.481215	1.72229
CALCOCO2	-1.01693	-0.803349	-1.62803	-1.06261
CALM1	1.01919	1.62444	1.46703	0.451787
CALM2	0.414131	-0.342778	-0.0494264	-0.188982
CALM3	0.392876	0.755191	0.20199	0.819979
CALU	1.59852	1.29713	0.786663	1.28988
CAMKK2	0.59474	0.124661	-0.0787557	-0.258566
CAND1	-0.655328	-1.06782	-0.643339	-2.37785
CAP1	0.153194	0.122753	-0.212555	-0.0882593
CAPRIN1	1.10736	1.02925	1.15853	1.62813
CAPZA1	0.608833	0.480172	0.419572	0.399583
CAPZA2	1.22002	0.677336	-0.0563878	0.0686794
CAPZB	0.158909	0.844286	-0.621783	0.775219
CBX2	-0.681833	0.818934	1.06383	1.79042
CBX3	0.571138	0.990923	0.560454	0.828904
CBX4	-0.125132	0.0597753	-0.294696	-0.613281
CBX5	2.47372	2.41162	1.97543	3.20037
CCDC115	0.343172	-0.0813396	-0.150025	-0.773802
CCDC25	1.21972	1.38534	1.12021	1.16312
CCDC47	0.71238	1.71142	1.28525	0.218155
CCDC90B	0.890169	0.223466	-0.526069	-0.113211
CCNA2	1.03589	1.44998	1.57345	1.54585
CCNB1	-0.201653	-0.433825	-0.630297	1.16993
CCNK	-0.290983	1.1505	0.157852	0.030806
CCNL2	-0.465216	-1.8231	-0.527495	-1.75812
CCNY	0.772417	1.30541	0.522866	0.140308
CCT4	-0.414324	-0.515442	-1.03293	-0.541055
CCT5	0.106596	-0.0824329	-0.208305	-0.187148
CCT6A	0.425291	0.607564	0.348669	0.0810612
CD164	0.684722	1.22885	0.899003	0.332875
CD63	-0.0588284	-0.0641966	0.0282214	-0.134497
CDC27	0.446984	0.567775	1.04757	2.19931
CDC42	-0.783079	-0.964673	-0.625429	-0.394847
CDC42SE1	1.14012	0.510962	0.000527397	1.5047
CDCA2	-0.818129	-1.10843	-0.557598	-0.333424
CDCA7	1.90033	2.48647	2.20729	2.16993
CDK1	-0.544068	-0.0539269	-0.901567	-0.0638465
CDK6	0.658637	0.40941	1.09252	0.0370192
CDS2	1.65208	-0.673019	0.040642	0.706269
CDT1	1.41473	2.71482	2.31679	1.51297
CEBPB	0.739558	0.239576	0.491944	-0.231789
CEBPG	1.59393	2.42324	-0.576898	2.90797
CEBPZ	-1.23877	-0.741512	-0.680887	-0.662965
CENPA	2.89153	2.62094	1.9161	-0.476438
CENPF	-0.00772388	-0.485361	-0.0312432	-1.17255
CENPO	1.98741	2.57946	2.86539	0.874469
CEP57	1.17132	0.936774	0.632268	1.73697
CEPT1	0.575502	1.31247	1.24793	-1.818
CERS2	0.640461	-0.315238	3.27778	-1.46424
CFL1	-0.099459	0.245346	-0.00711262	0.641353
CHAF1A	0.532558	2.3704	0.210828	0.544773
CHAF1B	1.67439	1.15706	1.54797	-1.16993
CHCHD1	1.72489	1.54633	1.52582	1.94397
CHCHD4	1.07039	1.47699	0.0210616	0.662276
CHD2	0.636243	0.0508952	1.05445	0.412003
CHD3	-0.596935	0.577767	0.0670477	0.319017
CHD4	0.0492265	0.732396	0.708152	0.74639
CHD8	0.192236	0.382761	0.0473057	-0.0493385
CHMP1B	-1.53766	-1.30117	-0.576192	-1.47655
CHMP4B	0.176836	0.121977	0.0259592	-0.420334
CHSY1	1.02192	2.00909	1.6629	1.67701
CHTOP	2.39413	3.58833	2.15656	2.47448
CIAO1	0.600828	1.2452	0.830386	1.6136
CIAPIN1	0.403543	0.423228	0.890238	1.56333
CKAP2	1.16756	2.8848	1.7648	3.51096
CLCN7	2.94306	3.16586	2.09036	2.81979
CLK3	-2.50765	-2.95988	-1.33601	-0.907939
CLK4	-0.185867	-0.23599	-0.517848	-1.25488
CLPB	0.628031	0.592698	0.11198	0.0743705
CLPTM1L	0.630612	0.33369	-0.330096	-0.1958
CLPX	-0.567009	-0.09901	-0.204899	-1.10482
CLSTN1	0.6947	0.907889	-0.198734	0.0166651
CMPK1	-0.31719	-0.137783	2.45691	-0.986423
CNBP	0.396449	0.295139	-0.826206	0.130724
CNIH1	0.640866	0.55239	0.0677629	-0.483441
CNOT1	1.1092	1.6308	1.01789	1.34422
CNOT10	0.49548	1.14192	-0.831877	0.663603
CNOT6	0.199039	0.467926	-0.31797	0.873994
COA3	-0.0166848	-0.592737	-0.301866	-0.653669
COA4	0.318468	1.11279	0.342467	0.762501
COA7	0.623916	0.267772	-1.47393	-0.263034
COA8	0.369523	1.30368	-0.425436	1.50648
COPS2	1.02012	0.870825	0.606442	2.24389
COPS3	1.17758	1.73835	0.039712	1.41602
COPS6	-0.297734	-0.368164	-1.00837	0.151932
COPZ1	0.940918	1.24868	2.62208	0.851937
COQ3	-0.775171	-0.509553	-0.46158	0.374396
CORO1C	1.19674	0.839874	0.556289	0.0818159
CPD	0.574694	0.482362	0.500587	0.693155
CPNE3	0.485551	0.303378	0.274622	0.749894
CPSF2	-0.18656	0.415037	-0.401996	0.560377
CPSF6	2.22812	3.24921	3.00449	3.92423
CPSF7	1.3464	1.29839	0.10776	1.56716
CRK	0.363779	1.0578	0.249978	-0.618462
CRKL	0.489925	-0.713895	1.10482	-0.261358
CRLS1	-1.1132	-1.04381	-0.822868	-0.410319
CRTAP	0.674377	-1.41949	0.0617223	-1.20612
CSDE1	1.25054	1.2086	0.933446	0.61385
CSE1L	0.173882	-0.465256	0.0050401	1.22429
CSK	0.287288	-0.356893	0.313578	0.227189
CSNK1A1	-0.942008	-1.94346	-1.2979	-2.40899
CSTF1	2.04956	2.20037	0.283271	1.29956
CSTF2	1.46455	2.50014	0.200268	3.05656
CTDNEP1	0.929898	0.732094	0.745117	0.920306
CTDSPL2	0.209336	0.663167	0.688578	0.40478
CTNNA1	0.250863	0.768904	0.564129	0.200333
CTNNBIP1	1.81511	2.16657	1.39901	1.7771
CTPS1	1.88232	1.14332	-0.040642	-0.329308
CTSB	0.541161	0.415595	0.390023	0.00258444
CUL1	0.141153	0.195016	-0.492995	0.17765
CUL3	-0.361909	-1.01701	-0.984403	0.270854
CUL4A	1.5657	1.56291	-0.215987	1.12816
CWC15	-0.149559	1.13289	0.40908	1.38702
CWC25	-0.367292	0.77537	1.24973	2.23133
CYB5B	-0.614564	-0.336555	-0.267726	0.264954
CYLD	1.68053	2.20274	2.16993	1.85977
CYRIB	0.797542	2.72159	1.42672	2.01708
DARS1	-0.329676	0.515992	-0.550014	0.197412
DAZAP1	0.894551	0.951966	0.579845	0.903452
DBNL	0.730503	-1.66439	-0.559084	-0.84057
DCAF13	-0.327158	1.15893	-0.429752	0.862496
DCAF6	-0.753839	-0.267342	-2.43741	-0.80124
DCAF8	1.95208	1.20162	2.57426	1.90922
DCTN2	0.248604	0.796166	-0.628396	0.753937
DCTN5	0.847897	1.76273	2.2625	3.69449
DCTN6	0.0597421	-1.10196	2.17932	0.447844
DDRGK1	0.0867049	0.207093	1.06736	0.138059
DDX18	-0.146108	-0.459255	0.0327404	-0.32655
DDX21	-0.12413	0.217912	-0.278633	-0.197126
DDX46	-0.0878896	-0.139216	-0.393342	-0.574188
DDX5	2.60583	2.39373	1.40541	2.41697
DDX52	1.41065	2.12199	2.38756	3.74681
DENR	-0.594124	-1.24641	-0.0880685	-0.916806
DERL1	0.728454	1.02106	0.201263	1.30422
DERL2	0.956721	0.390344	1.99072	1.32154
DESI1	1.02147	-0.254324	-0.534751	-0.220098
DHCR7	-0.218734	-0.21752	0.222927	-0.930683
DHODH	2.94331	1.92388	2.65208	4.04439
DHX36	0.41088	1.09311	1.62617	-0.145851
DIS3	-1.44724	-1.13049	-3.54581	-1.09557
DKC1	0.330043	0.703291	0.407968	0.739423
DLAT	1.23545	1.57826	1.44057	-0.225067
DLD	1.08865	0.944781	0.523562	1.48653
DLGAP4	1.28482	2.12658	0.906891	1.6457
DNAJA1	1.70721	2.24061	1.71332	1.57418
DNAJA2	1.25909	1.65507	2.20163	3.9386
DNAJA3	-2.10411	-1.68581	-1.68684	-1.20736
DNAJB1	-0.765737	-0.675577	-1.18801	-1.63462
DNAJB11	1.23593	1.10817	0.596597	0.518927
DNAJC10	0.10216	0.285931	0.334052	0.54065
DNAJC19	0.386058	0.0554131	-0.906891	2.15624
DNAJC5	-0.445507	-0.47483	-0.224355	-0.146314
DNASE2	-0.177718	-0.476028	-0.719877	-0.881982
DNM1L	2.12904	1.61697	1.04619	1.41774
DNM2	0.133831	0.362251	0.456029	-0.496102
DNPEP	-0.148658	-0.452624	-0.609798	-0.354008
DPH3	1.86993	1.64693	2.42474	2
DPM1	1.3594	2.13367	1.34826	0.667597
DPY19L4	2.0614	2.47275	1.70044	2.9558
DPYSL2	-0.212814	-0.202852	-0.148248	-0.025905
DR1	-0.0441863	0.122722	1.15213	1.92057
DROSHA	0.238614	0.482917	-0.084771	0.932768
DSTN	0.41341	0.686649	0.245756	0.14681
DTL	0.370681	-0.0609906	-0.0636396	0.655352
DUT	0.745792	-0.37071	0.633889	-0.0958068
DVL3	1.72181	1.95964	1.40988	1.71061
DYM	2.70885	2.29952	0.928432	0.805427
DYNC1LI1	0.715202	1.4548	1.31014	2.74973
EAPP	0.891701	0.427048	0.280108	0.378855
EBNA1BP2	0.0497966	-0.782032	-0.478299	-0.300618
ECHDC1	0.325076	0.677992	0.0368086	1.07758
EEF1E1	-0.58918	-1.365	-1.14534	-2
EEF2K	2.15252	2.80327	2.8386	3.08312
EFHD2	1.10994	1.2175	0.798421	1.81975
EFR3A	-0.160001	-0.325879	0.780699	0.0507636
EFTUD2	0.822544	0.118355	0.460903	-0.0395122
EID2B	-1.6199	-1.23847	0.459432	-3.1964
EIF1	0.993981	1.61219	0.45102	1.73625
EIF1AD	0.517485	1.85322	0.584963	1.68753
EIF1B	-0.129161	-0.446563	0.360056	0.719892
EIF2AK1	-0.19055	0.0914661	0.240863	-0.717902
EIF2B3	-0.514573	-4.66294e-15	-1.16601	-1.48187
EIF2S1	0.725473	1.32669	0.217386	0.260509
EIF2S2	1.89879	1.79353	1.18665	1.73625
EIF2S3	-0.0230559	0.122632	0.392181	0.0342275
EIF3A	-0.770264	-0.297771	-1.4551	-0.52018
EIF3J	0.42519	0.635128	0.409984	2.07039
EIF4A2	0.966365	1.31514	0.698462	0.750146
EIF4E	0.475333	0.456221	0.439919	0.53333
EIF4EBP2	1.40664	1.07026	0.956644	0.975834
ELOA	-0.196203	0.159278	-0.145677	0.35811
ELOC	-1.51658	-2.45802	0.014032	-1.09388
ELP2	2.81684	2.68735	2.4402	3.91956
ELP3	1.42628	2.26989	1.85645	2.62831
EMC1	-0.567798	-0.334001	-0.877256	-0.743524
EMC7	-0.599218	-0.439222	-0.973528	-0.817302
EMC8	-1.05279	-1.24594	-0.6929	-1.1009
EMP2	-0.229998	0.730475	0.303766	-0.0210616
ENTR1	0.882578	2.76434	1.14505	-0.902483
ENY2	0.1257	-0.113578	-0.254855	-0.0794269
EP400	1.13186	1.23456	0.812391	1.65535
ERCC1	1.61826	1.42368	0.538432	1.45413
ERCC2	0.337035	0.103093	0.164907	-2.50479
ERLEC1	0.656831	-0.350978	1.0277	-0.777608
ERO1A	2.16244	3.00813	1.21317	1.69665
ESD	-0.0194273	-0.0136319	-0.304289	-0.175409
ETF1	0.00460081	0.39174	0.484127	-0.19111
EXOC2	2.05866	0.832446	-0.244419	0.956931
EXOSC1	-0.716207	-0.569021	-0.849179	-0.23672
EXOSC9	1.75759	1.29585	-0.340437	1.5639
EZR	0.648535	1.30472	0.705645	0.762582
F11R	3.00237	1.71164	0.983623	2.13845
FAM136A	0.952526	0.98294	0.407552	0.0323012
FAM199X	1.48478	1.4348	1.78471	1.92847
FAM204A	1.88799	1.88452	-0.86507	-1.80735
FAM210A	-0.459432	-0.36257	-0.415037	0.451696
FAM210B	-0.0223027	0.0109335	-0.549618	-0.327514
FAM98B	-0.114098	0.522559	1.16004	1.72542
FASN	-0.35371	0.101222	0.200025	0.297433
FBXO28	0.689551	1.75917	-1.25376	1.3523
FBXO9	0.654109	0.671421	-0.346497	0.451615
FBXW11	-0.702852	-1.41221	-0.0211942	-2.15458
FBXW2	0.768674	2.31865	1.65208	2.05944
FDFT1	-0.280481	-0.372264	-0.564752	-0.959391
FDX1	-0.409546	-1.01577	1.30875	-0.170536
FECH	0.0535155	-0.893428	-0.292096	0.423211
FEM1B	-0.491659	-0.678072	-0.457107	0.313234
FGFR1OP2	0.16135	-0.276858	-1.25798	-1.03885
FLNB	2.1629	2.18357	0.426695	2.10894
FMR1	-0.0947956	-0.130624	-1.42002	-0.216811
FOXK2	2.87234	3.59595	0.00444591	4.68873
FTH1	0.284022	-0.118947	-0.0711549	0.181242
FUCA2	1.40385	0.947359	1.39232	1.83368
FUNDC1	-0.0708956	0.444582	-1.61143	-0.501376
FXR1	0.944393	0.337164	1.3505	0.79699
G3BP1	1.67391	1.46589	0.93539	1.39788
GALNT1	-0.230183	0.229929	-0.859202	-0.310825
GAPVD1	0.93714	-0.023059	2.37851	-0.75763
GATAD2A	1.38308	1.73565	2.65065	1.4437
GBE1	0.676376	0.505592	0.113507	-0.00208532
GCLC	-0.0112138	0.180637	-0.323059	-0.786069
GCSH	-0.331206	0.273934	-1.36257	2.58496
GDE1	-0.00264986	0.313	-0.275428	-0.147267
GEMIN5	-0.738253	-1.68749	-1.40003	-3.01582
GET4	0.427833	0.644151	0.270089	-0.185389
GFER	2.10823	2.27148	2.16379	2.61546
GFM1	0.504362	0.117126	-0.646863	-0.441395
GGA2	0.59767	1.66418	0.939153	1.65894
GHITM	-0.0883418	0.15438	-0.088688	0.303154
GID8	0.425505	0.343774	0.0459826	0.114904
GIGYF2	0.0365597	-0.0335833	-0.0577763	1.45943
GLG1	-0.167919	-0.0919112	0.158698	-0.285602
GLRX5	-0.310477	-0.429261	-0.654215	-0.806343
GLUD1	0.212862	0.288632	-0.106505	0.505566
GLUL	0.509188	1.03152	0.0843589	-0.0684155
GMCL1	0.624619	0.344722	-0.461776	-2.2034
GMEB1	-1.26748	0.311944	0.915111	0.390584
GMNN	0.226011	-0.0716945	-0.154674	1.12553
GMPS	1.90111	1.06099	1.18057	1.22239
GNAI3	0.342446	0.813297	-0.0837684	-1.20503
GNB1	0.830152	0.78003	0.530336	0.236511
GNL3L	0.211972	0.0614888	0.730478	-0.471993
GNPNAT1	-0.196582	-0.386298	1.09826	1.18352
GOLGB1	1.25219	1.19514	1.62868	2.06319
GOLT1B	0.901397	2.27279	0.296898	1.19903
GORASP2	0.604331	0.106031	0.595881	-0.751831
GPAT4	4.6808	5.26616	4.46019	5.02963
GPBP1	0.698197	0.930858	0.616517	1.10822
GPCPD1	0.0662732	-2.01594	-0.529054	-1.78164
GPI	1.48062	1.49562	0.144433	0.926594
GPN2	1.53237	2.86372	1.25831	2.62601
GPT2	1.06556	1.31685	0.8694	-0.128629
GRB2	0.578902	0.899386	-0.240836	-0.355244
GRPEL1	1.0321	1.07049	0.0738237	1.35681
GRSF1	-0.666122	-0.839904	0.00263419	-0.923643
GSK3B	3.18438	3.60659	2.19517	2.31382
GSPT1	1.5097	1.50176	1.60288	1.86523
GTF2F1	0.644335	1.31937	1.21899	2.47927
GTF3C1	1.16465	1.31445	0.50449	0.29763
GTF3C3	-0.0344867	0.175151	-0.640543	-0.189072
GTPBP1	0.170039	1.0552	0.120945	1.14439
GTPBP4	0.121092	-0.431786	-0.854149	-0.312857
H3-3B	0.0406181	0.354812	-0.181148	0.890474
HACD3	0.352444	0.784299	0.813882	0.116379
HADH	-0.756908	-0.250398	-1.0036	0.214924
HADHA	-0.0798482	-0.411245	-0.117699	-0.356744
HADHB	0.517575	0.760407	-0.0127658	0.402177
HAUS2	0.578536	1.99035	-0.0106472	2.26946
HDAC2	1.36653	1.37247	0.317057	0.438769
HEATR1	0.619529	0.539602	-0.227791	-0.574909
HERC2	-0.0462937	-0.205183	-0.156612	-0.813781
HEXA	0.910448	0.528857	-0.0244561	-0.325889
HIBCH	0.265569	0.420325	-0.585397	-1.224
HIGD1A	-0.197182	0.190182	0.290632	0.419175
HIKESHI	0.712198	0.626783	-1.12928	-1.23704
HLCS	2.13348	3.47299	2.96963	1.14439
HMG20A	-1.1827	-0.378869	-1.00198	0.522445
HMGB1	1.22814	1.17029	0.942426	0.615865
HMGB3	1.17053	1.52202	1.00828	0.715942
HMGCS1	0.645625	0.982904	-0.239407	0.336397
HMGN4	1.67188	3.54417	2.00371	1.25961
HMOX2	0.526346	0.691502	0.513879	0.668609
HNRNPA0	-0.618127	-0.70321	-0.268684	-0.954506
HNRNPC	-0.652252	-0.863897	0.0133118	-0.390705
HNRNPD	0.24405	0.69478	-0.0907764	0.670144
HNRNPDL	1.98422	3.15467	1.66345	2.59517
HNRNPH3	0.120655	-0.411303	0.346365	0.0960018
HNRNPK	0.501995	0.0191597	0.514563	0.12575
HNRNPU	0.479432	0.276335	0.42154	0.493106
HNRNPUL1	-0.824898	-0.744879	-0.420808	-0.48213
HSBP1	0.466394	0.104831	-0.197935	-0.139142
HSD17B4	1.82341	1.01716	0.331709	0.457572
HSPA14	1.20598	0.986353	-0.509242	-0.439394
HSPA4	2.49249	3.01636	0.925214	2.41678
HSPA9	-0.264947	0.26403	0.0996586	1.51487
HSPBP1	1.06396	1.08633	1.30701	2.09136
HTRA2	1.196	0.32577	1.58496	-0.556393
ICE2	2.23447	0.63743	0.987061	0.530515
ICMT	1.64511	2.08816	2.03745	2.68608
IDE	0.221355	0.0772638	-0.892466	-0.619271
IER3IP1	-0.320077	0.0801553	-0.273682	-0.210736
IFRD1	0.5243	1.15285	0.896111	1.26882
ILF3	0.869907	0.628034	0.672013	0.117628
IMP4	1.24431	1.64238	1.37039	2.34905
INCENP	-0.154006	-1.67095	-0.196774	0.716381
ING1	0.423183	0.116219	0.403098	0.37752
INPPL1	0.215166	-0.0772723	0.95421	0.436039
INTS7	1.76346	0.113211	-0.154328	1.32193
IPO5	0.00528783	1.608	0.25253	1.68182
IPO7	0.916087	1.12278	0.66705	1.60873
IPO9	0.846857	0.832836	-1.03849	-1.67488
IQCB1	-0.391359	-1.3641	0.0997711	-2.05247
IQSEC1	0.678308	1.09347	1.23217	0.905944
IREB2	1.94016	2.22658	2.89144	4.06522
ISCU	0.128475	0.917746	-1.36391	0.175946
ISG20L2	-0.316082	0.702166	-0.462057	1.54172
ISY1	1.3199	1.01302	-0.361188	1.30976
ITFG1	0.576825	0.425418	0.0824622	1.0677
ITGB1	0.458728	0.207356	0.0887208	0.0374399
ITM2B	-0.0261363	0.199543	-0.00756188	0.183095
IVNS1ABP	1.3282	1.80189	1.12394	0.351239
JPT1	1.20417	1.51901	0.370861	0.427612
JPT2	1.95073	1.53729	1.5282	0.894507
KBTBD6	0.335347	0.717158	0.358048	-0.597629
KDELR1	0.650393	0.263491	-0.849138	-0.169427
KDELR2	1.68335	1.63007	1.27023	1.06929
KDM2B	-1.32255	-1.38831	-1.84085	-1.14871
KDM3B	0.564084	-0.97787	-0.0409974	-2.45943
KDM4A	-1.57854	-3.0048	-1.57708	-3.2832
KDM5B	-0.378093	0.335603	-0.58852	0.106997
KIAA0930	0.125858	0.552321	0.567141	0.697616
KIF2A	1.06024	1.64359	1.06205	1.82867
KLF6	-0.347293	0.535524	-2.43296	0.391538
KLHL36	1.3972	0.275792	1.81124	1.38292
KMT2C	-1.98633	-2.51987	-0.396422	-1.34219
KMT2D	1.33346	2.11445	1.75318	3.17754
KPNA1	1.31868	1.48699	0.240011	-0.597803
KPNA4	1.53862	1.34797	0.256167	0.476228
KPNA6	0.30985	0.841107	0.197774	0.346267
KPNB1	2.51442	3.03668	2.30922	3.21138
KRR1	-0.284955	1.21871	-0.0227201	1.0117
LAMC1	0.0391229	0.42553	0.0392956	1.85715
LARP4B	1.137	-0.260079	-0.314873	-0.934933
LARS1	1.9445	1.47162	0.0342634	-1.10931
LDAH	0.340984	-0.850125	-1.03388	-1.51457
LDHA	0.862312	0.816042	0.77633	-0.65204
LEMD2	-0.655691	-0.813923	-1.30599	-0.813482
LETM1	1.00023	0.854405	0.333792	0.229631
LIMK2	0.0744305	0.212561	-0.753644	0.040642
LIN7C	-0.500767	-0.915111	-1.39232	-0.958421
LMAN2	-0.0779203	-0.155665	0.347277	-0.488288
LNPK	0.648932	-0.278976	1.43365	0.129245
LPGAT1	0.621663	0.446857	0.529082	-0.84376
LRCH3	0.623802	1.138	-0.84549	0.896837
LRP11	0.424856	0.718587	0.0431666	0.247389
LRP5	-0.144608	-0.611847	3.16993	-3.54844
LRPPRC	0.371491	0.326698	0.110716	-0.228819
LRRC58	0.896599	1.07487	1.06819	1.50981
LRRC59	1.23568	1.34899	1.17541	1.00975
LTA4H	0.848124	0.585543	0.0712407	-0.315325
LUC7L3	0.458008	0.276185	-0.730952	0.693126
LUZP1	-1.4229	-2.47443	-0.610348	-0.498464
LYN	-0.0230836	-0.215729	0.103851	0.779603
MACF1	0.400328	1.03917	1.36101	0.325016
MACO1	-0.635547	-0.649353	0.488157	1.27726
MAD2L1	1.73801	1.37061	0.531479	-0.108934
MAGOH	0.167932	0.630283	-0.526168	1.16262
MAP4	1.83018	1.81437	1.54927	2.92655
MAP4K4	0.677265	1.26136	1.13233	-0.482152
MAPK1IP1L	-0.794028	-0.800969	-0.175508	-0.232944
MAPK8	-2.0566	-1.42588	0.0824622	-1.51457
MAPKAPK3	0.397574	0.723321	-0.0173647	-0.590009
MARCHF5	1.46809	2.0926	-0.241008	0.878985
MARCHF6	2.22197	2.14756	2.32176	1.89687
MARCKSL1	0.207416	0.766234	0.331206	0.180572
MARK3	-0.100803	-0.128172	0.157536	0.345579
MBD2	0.573107	0.712114	0.908205	0.455517
MCFD2	0.506685	1.00699	0.219024	0.943903
MCM4	-0.560772	-0.473412	-0.902852	-1.04491
MDH2	1.25565	2.42201	-0.025261	1.43354
ME2	0.736966	-0.319735	-0.152445	0.820205
MEAF6	-0.122292	-1.3159	-0.0445464	-1.09504
MED10	-0.245961	-0.524452	-0.589175	0.133894
MED14	-1.46119	-1.03474	-0.796592	0.833047
MED28	-0.184687	-0.217163	0.0382852	0.389134
MED29	0.617384	0.925506	1.40125	-2.28857
MEF2D	-0.459432	0.447459	1.39869	-0.925675
METRNL	-0.63743	0.603578	1.52426	1.14292
METTL13	-0.130693	0.949298	-0.0285257	0.784504
METTL9	0.918839	0.669286	0.809909	0.07855
MFAP1	-0.373573	-0.174264	0.0108883	-1.16202
MFAP3	1.05247	0.212932	-1.26303	-1.31748
MGST3	0.0177156	1.03814	-0.516483	0.591861
MIA3	0.517058	0.284306	2.25818	0.681347
MIB1	1.27635	0.55849	1.60204	-0.0710831
MID1IP1	-0.0919225	0.278915	0.328448	0.20305
MIEF1	0.744055	0.66898	0.71728	1.91095
MIER1	1.07207	1.00142	0.299092	-1.01001
MINDY3	-0.112681	0.422651	0.192645	1.26149
MKI67	1.19212	1.11642	0.829696	2.19689
MKLN1	2.91459	3.46061	2.40507	3.46855
MMUT	1.0761	1.1159	1.44898	-0.633872
MOB1A	0.729634	0.674497	-0.830255	1.2042
MOV10	1.78939	2.87241	0.609048	1.07039
MPHOSPH6	0.816495	0.937971	2.74543	-1.53231
MPRIP	2.3799	2.19028	1.42804	3.37209
MPZL1	1.04995	0.890798	1.36968	2.02384
MRFAP1	0.74135	1.55342	0.98405	1.97433
MRM2	1.06434	2.08319	1.50556	1.14798
MRPL14	-0.784787	-0.417542	-0.0726453	-0.288125
MRPL17	-1.52565	-1.11823	-0.35839	-2.42626
MRPL19	1.31501	0.635604	-0.0621265	-1.12286
MRPL20	-0.739568	-0.0714984	0.139991	0.449168
MRPL3	-0.305653	-0.182632	-0.360737	0.0810055
MRPL30	-0.61179	-0.598122	0.053581	-0.277534
MRPL42	-0.383329	-0.584963	1.77405	1.38286
MRPL44	0.552231	1.99577	1.02561	2.12811
MRPL47	-1.21683	-1.13334	-0.530771	-1.40434
MRPL52	1.66684	0.98219	0.235051	0.805903
MRPL57	0.506344	0.38946	0.498797	0.275594
MRPS10	0.318165	-0.149514	0.272809	-0.562126
MRPS14	0.0891159	-1.00121	0.989237	0.280108
MRPS16	-0.207891	-0.391398	-0.922812	-0.706641
MRPS17	0.314021	-0.0344698	-0.374599	0.424885
MRPS18A	0.952952	-0.200036	0.147346	0.464811
MRPS23	0.0707209	0.292127	0.695743	-0.115477
MRPS25	1.49179	0.602635	1.25021	0.943194
MRPS28	-0.282513	-1.46447	0.792445	-0.650963
MRPS6	0.832102	0.5964	-0.228622	-0.420782
MRPS7	-0.247912	-0.493403	-0.609416	-1.84172
MRTO4	2.04119	1.48291	0.397675	0.15997
MSL2	-0.424666	0.934547	1.11597	1.27697
MSMO1	-0.59138	0.100022	-1.5698	-0.480221
MSRB1	2.0327	2.1023	2.45204	3.38519
MTAP	0.458365	0.0209596	1.28588	0.215729
MTF2	2.06597	3.03666	0.978938	-0.192645
MTHFD2	1.53809	1.72887	0.803167	1.24232
MTMR2	-0.3905	-0.291745	1.34876	-0.246356
MTREX	1	1.14439	1.02203	-0.222392
MYADM	0.166194	-0.506764	1.20615	-1.74451
MYCBP	0.554266	-0.0283717	0.792144	-0.827596
MYH9	0.323012	0.00913439	0.175426	-0.523562
MYL12A	0.479666	1.26068	0.141492	0.857548
MYL12B	-0.596482	-0.216644	-1.46715	0.824435
NAA15	0.659346	0.902243	0.338998	1.19348
NAA25	0.649093	1.4934	0.395585	3.51457
NAA35	2.62598	3.704	3.63677	2.98911
NAA50	2.33217	3.75903	1.94628	2.94342
NADK2	-0.118085	0.231892	-1.52882	-0.584963
NAMPT	1.91998	2.40808	4.1964	1.55979
NARS2	2.64386	1.10329	1.58496	2.90689
NAXE	0.113675	0.250364	-0.0648276	-0.359808
NBR1	1.20232	0.664016	1.08904	0.779818
NCBP1	0.654471	-0.250626	0.108766	0.241008
NCBP2	0.45393	0.485946	0.410835	0.231514
NCBP3	0.440014	0.483083	-1.07662	0.16711
NCLN	1.21743	0.392054	0.0733197	-0.850564
NCOA6	-0.255595	-0.204011	0.746552	-0.115143
NCOR1	0.0262267	-0.387485	0.514541	-0.245112
NDC1	0.492727	-0.13694	0.200745	0.152003
NDFIP1	-0.44926	-0.636112	-0.32347	0.15527
NDUFA2	0.372642	0.627945	0.323606	-0.195471
NDUFA5	0.337736	-0.419541	0.658484	-0.825454
NDUFS1	1.33789	1.81063	-0.0398645	-0.569801
NENF	0.693232	0.891642	0.494052	0.791671
NEPRO	1.22865	1.92888	1.40229	2.86819
NF1	-0.132894	-0.938599	-3.07039	0.0671142
NFATC2IP	2.01756	1.85406	1.27663	1.75126
NFE2L1	0.357663	0.3856	2.16099	0.130584
NFYB	-0.675565	-1.15159	0.257085	1.3599
NIFK	-0.140381	-0.371209	-0.577802	-0.492259
NIPA2	0.794058	-0.211236	0.93565	-0.0238467
NIPSNAP2	0.0167206	0.0658525	-0.374555	0.837683
NKAP	2.73474	2.867	1.46669	2.69854
NKIRAS2	-0.617778	-0.115743	-0.830223	-0.667899
NLN	1.01933	1.33271	0.825057	2.41504
NME4	-0.0463224	-0.288866	0.0789207	-0.653806
NMT1	0.850822	0.145191	3.80827	0.936198
NNT	-0.79418	-0.0527953	0.0409455	-1
NOB1	1.00861	1.63607	1.68365	0.240559
NOC4L	0.76988	1.16099	0.286595	-3.34104
NOM1	-0.111326	0.278262	-2.55089	1.15466
NONO	1.25329	1.29356	0.819776	2.14262
NOP14	-0.501674	-0.712782	-0.314523	-0.733946
NOP9	0.495282	0.722306	0.514595	1.29051
NRF1	1.37346	1.05889	2.1375	1.21883
NSD2	-0.1384	0.108686	0.231503	-0.391821
NSDHL	-0.386355	-0.0402075	-0.357036	-0.0374337
NT5C2	0.384116	0.369986	0.477476	1.0118
NTPCR	-0.136062	0.0159415	-0.452807	-0.564785
NUCKS1	0.884847	0.828155	0.561456	-0.0448862
NUDT21	0.168044	0.8692	0.533963	-0.491273
NUDT5	2.74352	3.02224	-0.0326333	2.39149
NUP107	1.22962	1.48471	-0.0946369	1.45066
NUP153	0.203186	0.12175	-0.814431	-1.52453
NUP155	1.30743	1.88393	0.416754	4.64
NUP160	-0.224354	-0.366128	-2.67305	1.41504
NUP62	-0.0336021	-0.0576431	-0.138338	-0.174263
NUSAP1	0.460833	-0.186463	0.0168781	0.654146
NUTF2	2.31035	2.57951	1.94044	2.72187
NXF1	0.791254	0.754129	0.487023	0.32164
NXT1	0.504678	-0.220345	0.222124	-0.34609
OARD1	0.911709	0.541341	-0.199704	1.43296
OAZ1	0.498678	0.982037	-2.20116	1.58409
OAZ2	0.871674	0.79456	0.0811065	0.767526
OGFOD1	0.329905	0.502113	-0.383329	0.215635
OGFOD3	0.418209	0.022485	-1.58895	-3.60245
OPA1	1.42321	0.938278	-1.62982	-0.49304
OPN3	-0.17899	1.44086	0.984428	1.60927
ORAI1	-1.13245	-0.318888	-0.582045	0.653165
ORC2	1.13637	2.04307	1.204	2.05318
OSBPL2	0.0458948	0.367823	0.560715	0.713882
OSBPL3	1.06773	1.6083	0.702385	1.10549
OSBPL9	1.2987	1.20202	0.165884	1.06428
OSER1	-0.0398564	-0.550639	-0.87251	-0.456514
OSGIN2	-0.658963	0.321928	-0.163261	0.604515
OTUB1	0.625071	-0.120099	0.738888	0.263896
OTUD5	0.644947	0.0737218	0.775251	0.065242
OXA1L	-0.31554	-0.476595	0.241992	-0.368614
PA2G4	2.34875	2.71588	1.01198	2.27968
PACS2	1.00205	1.28951	0.827776	1.27699
PAFAH1B1	0.418482	1.08612	-0.482687	-1.17636
PAICS	0.347713	0.684935	0.521247	-0.239201
PAIP2	0.80485	1.04677	-4.4435	2.19208
PAK2	0.95049	1.22651	0.899157	1.89889
PALM2AKAP2	-1.14018	-1.56112	-0.364946	-0.529007
PANK2	0.285167	0.233882	0.846062	-0.636252
PANX1	0.178053	-0.140083	-0.495208	-0.805677
PARP1	0.0429361	-0.736966	0.0724235	-0.974465
PBRM1	0.226667	1.01207	0.535719	0.24647
PBXIP1	-1.0163	0.083694	-0.459432	-0.883239
PCBP2	0.0108896	-0.093488	-0.00457853	0.499745
PCCB	1.22423	1.46056	0.63283	1.44483
PCGF2	1.38391	0.848538	4.2866	0.868337
PCID2	1.1692	0.743903	1.04013	2.04598
PCMT1	-0.146586	-0.345536	0.0509579	-0.283508
PCMTD2	0.222392	-0.414335	1.6307	2.262
PCNX1	2.75097	2.83872	1.60407	0.530515
PDCD11	1.3484	1.23166	2.17595	1.46037
PDCD2	0.113001	0.833097	0.620341	-0.236848
PDCD4	1.62036	2.02975	1.00989	1.71641
PDCL	-0.288589	-1.63516	-0.337035	0.293828
PDHA1	0.448419	-0.110631	-0.492594	0.457976
PDHB	0.197005	0.369555	-0.696608	-0.132828
PDIA4	0.364207	0.317813	0.816844	-0.859726
PDIA6	-0.275171	0.102379	0.229584	0.00951588
PDK3	1.47114	1.12286	0.462496	0.856009
PDS5A	0.916377	0.943802	-0.403363	-0.351624
PDXK	1.25191	0.85608	0.515129	1.15463
PEA15	-0.519472	0.23827	1.62237	0.174497
PEDS1	1.62518	2.60068	2.17177	4.3488
PEX19	-0.924348	-0.993755	-2.69736	-0.785404
PEX2	1.34937	2.93218	2.45943	3.36923
PFAS	0.745787	0.815575	0.735345	2.16398
PGRMC2	1.22446	1.61498	1.44262	1.58532
PHACTR4	-0.164229	0.0501049	-2.1773	0.850424
PHB	0.302142	0.0368271	0.0435795	0.170089
PHF2	-0.377317	0.419477	0.557377	-0.539013
PHF23	0.4644	-0.56336	-0.028911	-0.583662
PHF3	-0.586364	-0.723867	-1.10692	-1.43657
PHKB	0.260587	1.0978	0.758992	0.487681
PHRF1	0.424399	0.879578	0.0857299	0.951437
PHYH	-0.454775	0.155278	1.04064	0.0433323
PI4KB	1.34129	0.246966	-0.213514	-0.938384
PICALM	-0.310061	-1.11879	-0.423911	0.140365
PIGK	0.273907	-0.279523	-0.579424	0.125531
PIGX	0.370556	0.8384	-0.70044	-0.409876
PINK1	0.215729	-0.245112	0.229772	-0.149091
PIP4K2A	0.534326	1.32272	1.13426	1.65314
PKP4	0.247247	0.54364	1.91821	2.71187
PLEKHA3	0.0063535	-0.487794	-0.23854	-0.0619059
PLEKHB2	1.29277	0.980174	0.424962	0.359563
PLIN2	0.758203	0.701504	-0.274953	1.46894
PLXNA1	1.59042	1.31621	0.963474	0.340698
PNN	0.30187	0.333061	1.17135	0.459432
PNPT1	-0.0264722	-0.970228	-1.82341	0.08092
POC1A	1.02306	0.822014	0.386838	-0.251225
POFUT1	-0.317468	1.42207	0.344238	1.06413
POLDIP2	1.45427	0.249572	0.521841	0.702439
POLH	1.73252	1.14374	1.28831	0.350497
POLR1A	2.7271	2.87149	2.55943	3.05889
POLR1D	-0.409327	0.202246	-0.884523	0.566153
POLR2C	-0.224105	-0.163534	-0.459003	-0.674359
POLR2D	0.3432	0.311096	-0.254316	0.456617
POLR2K	2.67872	2.69706	2.138	1.11951
POLR3D	-2.09418	0.137504	-0.485427	-0.275634
POLR3E	1.62424	2.71324	1.53557	2.1062
POLR3K	0.145298	0.638338	-0.956134	1.56294
POMT2	1.30931	1.77018	2.4066	1.12216
POT1	1.03242	0.343954	2.28011	4
PPIA	1.58989	1.60665	0.467132	0.767164
PPIF	0.885161	0.688536	0.283384	0.980088
PPP1CB	1.34446	0.938057	0.646541	0.0525152
PPP1CC	0.320066	0.497671	0.169925	0.0339711
PPP1R14B	1.07056	0.496163	1.20033	0.151599
PPP1R7	2.3568	2.25619	1.58821	2.38396
PPP2R2A	1.51173	1.8163	0.436844	3.06203
PPP4R1	0.334302	0.431733	0.172596	-0.602338
PPP4R3A	0.144167	0.751885	-0.925712	-0.177066
PPP6C	0.487675	0.58504	0.467887	0.204596
PPP6R2	2.41156	1.02391	3.0761	1.56909
PRDX1	-0.0565151	-0.354038	-0.168711	-0.787256
PRDX6	0.257015	0.234317	0.14381	0.0135001
PRELID1	-0.13872	0.0187593	-0.117202	0.54798
PRELID3B	0.581061	1.30714	1.31759	1.81446
PREP	-0.20188	0.14912	0.091666	-0.289953
PROSER1	-0.267969	0.224512	0.0677625	1.14338
PRPF38A	3.33397	3.97489	1.88495	4.73761
PRPS1	0.529253	1.27677	0.269774	1.635
PRRC2B	1.6352	1.63732	1.75408	3.06529
PSAP	0.0721441	0.584409	0.0758321	0.298013
PSEN1	0.51	-0.986194	-1.0984	-1.49484
PSIP1	-0.423643	-0.804376	-0.345477	-1.04509
PSMA2	-0.0313642	-0.321199	-0.0522562	-0.278322
PSMB2	0.287941	0.206433	0.347205	0.152797
PSMD11	-0.194186	0.314511	-0.599439	0.24387
PSMD12	3.82693	4.64057	3.53118	5.75257
PSMD8	-0.0766863	0.444987	-0.280626	-0.393288
PSME3	0.790935	0.597057	0.274596	1.20414
PSME3IP1	1.01687	1.16605	1.19943	1.70363
PSME4	1.96068	1.90598	0.68568	1.23457
PTBP1	0.45698	0.223003	0.339691	0.400907
PTGES3	-0.415761	-0.338446	0.0453035	-0.0702586
PTP4A1	2.17359	2.89288	1.5361	2.15599
PTPMT1	0.42997	0.365156	0.247928	-0.201621
PTPRA	0.167824	1.28682	0.736777	0.523972
PUM1	-0.141576	-0.501841	0.164096	-0.862172
PUM2	0.6128	1.62128	0.410262	0.924925
PUS3	-0.346866	-0.754382	-0.00691941	-0.70917
PWP2	-0.212611	0.567041	-0.979822	-1.04182
PWWP3A	0.28391	0.351096	-0.0446109	-1.37524
QKI	0.405141	0.168373	-0.108658	-0.350443
QPRT	0.520315	0.474103	-0.62917	-0.198699
QRSL1	-0.778442	-0.798125	2.19265	0.169925
QSOX2	0.5694	1.32855	2.15312	-0.169925
RAB10	2.12902	2.63387	0.763129	1.46851
RAB11A	0.0306336	0.421682	0.152295	0.646475
RAB11B	0.0986843	-0.127731	-0.438817	-0.0686137
RAB18	-0.164325	0.35911	-0.421089	0.750536
RAB22A	2.4241	2.6227	3.57202	2.61752
RAB29	-0.675086	-0.00993824	-0.304231	0.36415
RAB2A	0.480775	0.963664	0.0658867	0.596758
RAB35	0.484787	1.42445	0.211809	0.984139
RAB3D	0.809788	-0.0972592	0.229412	-0.215013
RAB3GAP1	-1.46869	-3.24531	-0.229026	-0.983512
RAB4A	0.811938	0.314826	1.38936	-0.786596
RAB7A	0.907634	0.651526	0.956604	0.596111
RAB8A	-0.571255	-1.47992	-0.874882	-0.934571
RAB9A	0.269187	-0.29042	-0.269187	-0.253821
RAD1	2.56986	2.50326	2.14636	2.30256
RAD18	2.5025	1.70664	3.25481	1.80367
RAD23B	0.129184	-0.815564	-0.696219	-0.544776
RAD50	-1.21327	1.0973	0.584963	3.29391
RALGAPB	0.902583	1.58146	1.66965	3.00925
RAN	-0.704424	-1.09884	-1.39531	-1.91139
RANBP3	1.05593	1.55243	1.36829	1.90719
RANBP9	-0.211246	0.629933	-0.654503	0.57513
RAP1A	1.22158	2.81305	0.748355	1.96484
RAP1B	-0.146455	0.429596	0.475091	-0.55656
RAP1GDS1	0.635243	1.09978	0.0499404	-0.0548056
RARA	0.802714	1.57981	4.02512	3.03413
RARS1	-0.207825	0.020309	0.219678	0.850424
RBM12B	0.450661	-0.0814844	-0.641345	-0.4975
RBM17	3.08484	3.96206	2.70405	3.17673
RBM18	-0.131163	-0.109136	-0.584963	0.707819
RBM28	-1.72247	-1	3.32193	1.12553
RBM3	1.55278	1.91232	1.64698	1.58152
RBM33	1.5976	2.24301	2.79509	2.97693
RBM34	-0.0581709	-0.542181	0.0830431	-0.73541
RBM39	0.606302	0.136817	1.40808	0.0773805
RBM8A	2.34972	2.43989	1.36236	1.70989
RBPJ	1.26761	1.73576	1.01572	0.874944
RCC1	-0.941405	-0.790336	0.464275	-2.47478
RCCD1	-0.231375	-0.871225	-1.22974	-2.85345
RDH10	0.881749	0.665736	0.552541	0.367016
REEP5	2.34496	2.23196	1.16373	2.04329
REPS1	-0.101945	-0.937858	-0.383664	-1.43676
RER1	1.0359	1.4353	-2.60035	1.02751
RETREG2	-0.506121	0.0440438	0.400538	0.209595
RFC5	0.492924	0.699309	0.767623	0.633872
RFK	1.18063	0.774209	-0.384893	0.141333
RHNO1	-1.34506	-1.81225	-0.782172	-3.36632
RHOF	1.87454	1.64757	1.60392	0.8343
RHOT1	-2.57724	-1.96553	-0.870717	-2.37868
RHOT2	-0.519437	-0.369525	-0.288145	-0.336023
RIOK2	-0.31366	0.904496	1.42562	0.699491
RIOX2	0.289063	1.13154	-0.00139324	-0.690045
RITA1	-0.808729	-0.955264	-0.600829	-0.471981
RLIM	-0.786826	-0.731063	-0.890594	-0.991232
RMND5A	1.41841	1.88824	0.593576	1.27399
RNASEH2A	0.515304	-0.0407598	0.109853	-0.455679
RNASEH2C	0.983556	0.317705	-1.56294	0.0787925
RNF103-CHMP3	0.357977	0.337457	0.204419	0.133395
RNF114	2.0559	2.94824	1.66403	3.16117
RNF115	1.83377	1.48759	0.165586	1.30181
RNF138	-0.169925	0.111361	0.593988	-0.36059
RNF213	-0.239297	0.380464	0.932886	-0.666263
RNF24	-1.76835	-3.00782	-1.19258	-0.23502
RNF40	1.75853	1.27311	0.814611	2.30587
RPA3	-2.35988	-1.37712	-0.300866	1.11784
RPL13	-0.164179	-0.221702	-0.426712	-0.264269
RPL14	-0.404782	-0.104355	-0.382904	-0.23304
RPL17-C18orf32	0.43221	-0.87486	0.662305	0.2217
RPL22	-0.18912	-0.722794	-0.35229	-0.155498
RPL23	0.477292	1.06708	-0.220578	0.499501
RPL23A	1.12553	-0.123172	1.50194	-1.73223
RPL26L1	0.174088	-0.215674	-1.84508	-0.0580269
RPSA	-0.297107	-0.389625	-0.241123	0.295149
RPUSD3	0.804298	1.07782	0.60073	0.429376
RPUSD4	0.202398	0.105092	0.239365	0.235449
RRAGA	0.464203	0.535081	0.231119	0.319439
RRM2B	-0.415037	-0.720141	-0.970854	-1.24511
RSRC2	0.675623	0.650662	1.16932	1.98359
RSU1	-0.639316	-0.154242	0.00939105	-0.112827
RTF1	0.977384	1.32201	0.163198	0.841192
RTN3	0.347139	-0.0525133	-0.205852	0.191341
RYBP	1.20581	1.24007	0.572335	1.26679
S100PBP	1.95759	1.39982	1.23522	1.8548
SAFB2	0.0387471	0.355453	0.247928	-1.59154
SAMD4B	-0.391579	-0.60588	-0.0140226	0.00777735
SAP18	-0.325751	-0.492005	-0.496094	-0.530886
SAP30BP	2.75543	2.84829	0.49084	1.99548
SAP30L	1.38041	1.47442	1.42368	2.16184
SAR1B	1.5003	2.58748	3.67862	2.60912
SARS1	0.500209	-0.049731	-0.772175	-0.15184
SART3	-0.877496	0.174137	0.490614	1.2666
SBF1	1.06992	1.22455	-0.590016	0.962953
SBNO1	2.46027	2.55116	1.57806	3.35903
SC5D	2.71401	3.1865	3.56859	3.07682
SCAMP2	0.8341	0.43573	0.625095	1.04963
SCARB2	0.657724	0.417187	-0.271673	0.749176
SCCPDH	-0.157253	-0.538909	0.304577	-0.123956
SCD	0.368523	0.674567	1.15045	0.870037
SEC11A	0.579538	0.95102	0.262935	0.462072
SEC22B	0.27194	-0.604071	-0.225067	-0.193458
SEC23B	0.225456	0.939086	0.514094	0.408796
SEC23IP	-0.346176	1	0.939118	-0.0604359
SEC61G	1.47219	1.82791	0.531523	2.09079
SEC63	1.88711	1.6625	0.065376	1.03075
SELENOK	0.894773	-0.0146799	1.03868	0.743963
SENP2	3.71573	3.82672	4.0634	6.5599
SEPHS1	-0.162686	0.212429	0.188956	-0.703006
SEPTIN2	1.44706	1.71203	0.318881	1.14596
SERBP1	1.06008	1.49952	0.306539	0.364263
SERP1	0.93757	1.25531	0.243338	0.499487
SERPINB1	1.03086	1.01304	-0.168406	0.535345
SET	1.23529	1.23539	0.485027	0.249022
SETD3	-1.42015	-1.75207	-1.65116	-1.44808
SETX	-0.991039	0.00134768	-0.827819	-3.24341
SEZ6L2	1.89308	0.636309	-0.4425	-0.39257
SF3A3	1.718	1.83964	0.885879	1.45627
SF3B1	0.359628	0.399576	0.686506	0.431925
SF3B3	0.627522	0.563423	0.792865	0.574556
SFT2D1	-0.119241	-0.908022	-0.204335	0.036303
SH3BP2	-1.0094	1.44746	2.49185	1.13258
SH3GLB1	2.49484	2.30456	1.14296	1.85453
SHMT2	-0.0292154	0.0363281	0.0421565	-0.556236
SHQ1	-0.0926245	-0.0958751	0.0093987	-0.022479
SIAH1	0.176992	0.173872	-1.67082	-0.285885
SIK2	-0.931327	0.55237	0.66213	3.40808
SIN3A	-1.02962	-0.482712	-0.0283532	-1.19945
SIRT5	0.861064	1.52986	1.28011	-1.41093
SKA2	0.393706	0.545322	0.149821	0.767992
SLAIN2	0.133267	0.68012	-0.80835	-0.435095
SLBP	-1.9823	-4.45372	-1.61298	-1.61471
SLC16A1	0.539479	0.267111	-0.844168	-0.651236
SLC19A1	-0.265138	-0.325941	0.055868	1.16574
SLC25A13	0.376116	0.525091	-0.926928	-0.897054
SLC25A17	-1.17877	-0.604071	-1.82597	-1.36257
SLC25A23	0.0563515	0.260689	0.0958082	-0.334076
SLC25A32	0.67118	0.950288	0.716863	1.10437
SLC25A36	1.04942	1.26879	1.22383	0.795206
SLC25A37	1.02532	2.70099	0.322279	-0.034555
SLC25A38	1.08377	2.13688	1.22405	1.57923
SLC25A46	-1	2.14393	1.71621	1.68871
SLC2A1	0.680686	0.987296	1.09477	0.914468
SLC35A1	0.87859	-0.770913	-0.787592	0.139652
SLC35B1	0.416992	0.0236845	-0.291657	-0.106099
SLC35B4	3.53135	5.34118	2.84986	2.69056
SLC35C2	-0.0463674	-0.0870609	-0.719817	0.717621
SLC35E1	0.126426	-0.0784827	1.3744	0.591121
SLC44A2	-0.0138058	-0.269461	0.364713	0.422026
SLC66A2	0.582736	0.617559	-0.178432	0.37013
SLCO4A1	0.432354	0.896045	1.10899	0.537304
SLK	1.80914	1.61031	0.959427	1.42146
SLTM	0.347298	-0.530266	-0.680252	-0.837544
SLU7	0.308352	-0.235146	-1.33427	0.9336
SMAD2	-0.356362	0.754175	-0.461534	0.0984965
SMAD3	0.551976	-1.04818	0.0162621	1.48285
SMAD4	1.08625	1.48854	1.21681	1.30004
SMARCA4	0.475343	1.08928	0.650767	0.957695
SMARCA5	0.724485	1.11153	-0.0144325	-0.0992096
SMARCAD1	-0.00158887	-0.645569	0.812329	-2.35811
SMARCC1	0.341915	0.294182	0.465109	0.323089
SMARCC2	0.0100537	0.55849	-5.152	1.85305
SMARCD1	0.237942	-0.0892334	0.525461	-0.792708
SMARCE1	0.429354	1.89991	0.104592	1.5036
SMC1A	4.32032	4.16464	2.80472	3.47776
SMC2	-0.830788	-0.198904	-0.61757	0.765535
SMC4	1.06521	0.824149	0.675215	0.648926
SMCHD1	1.70402	1.08351	0.908285	0.778786
SMIM7	0.117273	-0.731206	-0.610498	-1.57202
SMNDC1	2.21205	2.63227	-0.305306	3.18495
SMU1	1.61153	1.83427	2.71629	1.80069
SNAP29	0.954816	1.17295	1.44038	1.35037
SNIP1	-0.475303	0.497295	-0.935501	-1.88822
SNRNP48	-0.91427	-1.11953	-0.500984	-0.536464
SNRPD3	-0.342087	0.0768653	0.226569	0.741173
SNU13	0.624555	0.713061	0.873721	0.778953
SNX2	0.854982	0.462279	1.00089	1.01062
SNX3	0.652641	1.15073	-0.447813	1.8827
SOAT1	1.49889	2.21261	2.00056	0.777266
SOD1	0.140868	0.316831	0.110134	0.127421
SON	-1.01577	-0.692794	-2.38619	-0.765112
SOX4	-0.720477	-0.492128	0.161444	-0.38529
SPAG9	0.857271	0.701477	1.85864	0.185598
SPC24	0.0584364	-0.302857	-0.936466	-1.02975
SPCS3	1.56075	1.92104	0.698407	0.765335
SPPL2A	-0.876852	1.59549	0.914753	1.17185
SPPL2B	0.88529	0.943068	0.506376	-0.0547021
SPRING1	3.40047	4.15699	2.52055	1.95742
SPRYD7	-0.440727	-1.09242	0.113458	-0.51625
SPTSSA	1.34592	1.19981	1.35102	1.36431
SRA1	0.506267	-2.17805	-0.152003	-0.0265472
SRD5A1	-0.153545	1.33539	0.459432	1.71169
SREK1	0.650227	1.63848	0.394204	-1.96758
SRP14	-0.165854	0.23017	-0.219416	-0.453204
SRP68	1.06836	1.28631	0.692464	0.67953
SRSF1	1.19254	0.613661	1.31694	0.475204
SRSF11	2.10335	2.37556	1.52202	2.33311
SRSF2	1.22214	0.920316	0.0889691	0.0266535
SRSF3	0.323443	0.216804	0.747646	1.29341
SRSF5	2.27715	3.66048	1.71004	2.76453
SRSF8	1.27206	1.88298	0.677327	-0.309544
SSBP3	-0.480455	-0.393187	0.212648	-0.567176
SSBP4	0.455679	0.263034	0.213956	-0.121679
SSR1	1.3273	1.021	1.21506	0.306265
SSR3	-0.192665	0.172147	-0.286525	0.148184
ST13	0.245797	0.000888633	-0.380838	-0.211261
STARD3NL	-0.396178	0.428843	-0.526139	-0.775522
STAU1	0.155487	0.291367	-0.308688	0.0494743
STK11	1.28021	0.709932	2.47724	1.95093
STK24	0.619236	0.873111	0.615198	0.886242
STK25	-0.81814	-0.609606	0.609974	-1.10996
STT3A	-0.558029	-0.639874	-0.351993	-1.08796
STT3B	1.20888	0.710691	0.626301	1.36326
STX16	0.856648	2.04715	2.05063	1.05528
STX6	-0.0887679	-0.981853	-1.39541	-1.22948
SUB1	2.39684	1.83287	-0.356823	1.08337
SUMO3	-0.165265	0.0188431	-0.365813	-0.10714
SUPT20H	2.98535	2.59119	1.80735	3.08746
SUPT6H	1.85683	1.89537	0.794416	1.5625
SURF4	0.683576	0.880331	-0.533286	0.914968
SYAP1	1.84259	2.0422	1.52154	2.0234
SYF2	-0.274514	1.32627	1.93064	0.504163
SYNCRIP	-0.867147	-2.00106	-0.691308	-0.462826
SYNJ2BP-COX16	2.93124	3.5126	1.6626	3.65042
SYPL1	-0.805705	-0.299481	0.38529	0.793483
SYS1	0.654503	1.52587	2.19794	1.48369
SZRD1	1.14457	1.52589	1.3083	1.76816
TAB2	1.23574	1.52416	-0.56814	0.930134
TAF1C	1.06332	1.78629	0.221016	-0.380272
TARBP1	1.40439	0.551947	-0.254814	1.94486
TARS1	1.22707	1.42565	-0.302572	1.02861
TATDN2	-0.167628	-0.159967	-0.222007	-0.225632
TATDN3	1.152	-0.0703893	1.03868	0.544321
TAX1BP1	0.259189	0.244344	0.13317	0.439876
TBC1D15	-0.476438	0.105709	-1.03604	-1.90328
TBC1D5	-0.139851	0.149801	-0.147747	-0.279129
TBC1D9B	2.47237	0.654485	1.04636	-0.50166
TBCC	-0.407983	0.255599	0.661875	-0.149941
TBL1XR1	2.35349	2.57478	0.588225	3.70639
TBL2	-0.0137218	0.023831	-0.00822051	-0.205845
TDP1	1.37489	1.12805	0.584963	1.39682
TFAM	1.22214	-0.112942	1.46855	-0.504344
TFCP2	-0.138962	-1.38163	0.00874363	-1.15579
TGFBR1	0.17748	-0.521932	-0.477504	-1.1653
TGIF2-RAB5IF	-0.00415633	0.43729	-0.0951422	0.522525
TGS1	0.564204	1.48092	0.442857	0.514573
THAP5	0.272297	0.0995357	0.521953	2.06559
THEM4	-0.169042	0.698641	0.292391	1.43937
THOC5	0.998469	0.686084	0.900772	0.440916
THUMPD3	1.83289	1.79141	0.00978102	2.47865
TIA1	1.79894	0.688487	0.150581	-0.193823
TIMM13	-0.196812	-0.809138	-0.83812	-0.462342
TIMM17A	0.678596	0.405044	0.41714	0.455553
TIMM29	-0.905213	-0.065095	1.4818	1.37322
TIMM50	-1.19904	-0.319712	-0.315912	-0.65085
TIMM9	-0.873088	-0.345017	-1.0631	-3.4975
TIMP2	0.764924	0.945122	1.03474	0.462047
TIPRL	0.923184	0.725918	0.846969	1.79044
TLE3	1.66558	2.64421	0.910377	1.41687
TLE5	1.70237	1.89131	1.54109	2.17796
TLK1	0.968898	0.863777	0.809253	-0.770286
TM9SF2	0.119757	0.6184	-1.17749	0.92568
TM9SF3	-0.159036	-0.973056	0.0215843	-0.715191
TM9SF4	0.338326	0.995884	0.648351	1.68818
TMCO1	-0.440588	-0.180121	0.00665123	-0.206123
TMED10	0.682594	0.986198	0.570389	0.690802
TMED9	0.0390401	0.124411	0.114758	0.0522215
TMEM101	0.27264	0.250004	-1.14861	-0.318176
TMEM106C	0.22683	0.539599	0.132085	-0.357552
TMEM107	-1.87447	0.584963	0.438414	-0.347923
TMEM109	-0.511377	-0.651907	-0.0853618	0.0714641
TMEM126B	1.61032	1.26859	0.716559	-1.03218
TMEM14A	0.537644	1.07631	0.66213	0.863612
TMEM165	0.0931094	-0.00231016	-0.481127	1.67069
TMEM167A	0.927418	1.16837	1.14282	0.00258316
TMEM179B	-0.782989	0.989914	-0.853159	-0.0593118
TMEM18	1.87316	2.07656	2.96813	-1.24912
TMEM185B	2.73697	1.58496	1.7604	2.37742
TMEM19	0.040642	-0.5025	-0.169925	-2.08489
TMEM199	-0.176162	-0.420585	-0.234619	-0.20014
TMEM263	-0.306171	0.253993	-0.321654	-1.85316
TMEM267	-3.67243	-3.93289	-1.51457	-0.600069
TMEM33	0.982839	0.725891	-0.565063	-0.434005
TMEM50B	-0.193628	-0.709987	-1.09516	-0.920566
TMEM59	-0.511048	-0.371643	-0.92314	0.290115
TMEM65	0.849557	1.17347	0.617653	0.570993
TMEM9	-0.488101	-0.381996	0.221831	-0.604415
TMOD3	0.726006	1.05358	-0.185355	0.0872328
TMPO	-0.600596	-0.570795	-0.359874	-1.42277
TMX1	1.56188	1.94251	0.0241539	-0.118075
TMX4	-0.0645065	-0.696608	-0.668379	-0.286749
TNFAIP8	-2.02187	-2.96683	-1.74841	-2.42309
TNKS2	-0.61187	-0.520815	-0.954196	-0.724008
TNPO1	1.14937	1.65652	-0.278141	0.366782
TOMM20	-0.57356	-0.358192	-0.88529	-0.0758393
TOMM22	-1.5194	-1.1745	0.167438	0.357204
TOMM34	0.380531	0.082038	0.0854234	1.94863
TOMM5	-0.679606	-0.562254	-0.831183	-0.9295
TOMM70	0.717746	1.0601	0.7882	1.41368
TOR1AIP1	-0.471777	0.354637	-0.159657	1.01034
TOR1AIP2	0.979703	0.701119	1.22946	0.306866
TOX4	1.86202	2.51512	0.971296	2.12016
TP53RK	-0.164428	-0.551838	-1.40215	-1.78143
TPMT	0.675904	0.217406	1.39232	-1.25411
TPP1	0.183243	0.536486	-0.114123	0.0965604
TPP2	0.526069	0.965874	0.594138	1.4627
TPT1	0.182864	0.326011	0.0995541	0.137329
TRA2A	0.0853342	-0.167601	-0.324688	-0.602295
TRA2B	-0.222392	-0.31259	-0.0351139	-0.220431
TRAF7	0.876524	1.42434	0.159324	1.27667
TRAK1	-0.016569	0.922291	-0.527932	0.0450573
TRAM1	1.06878	1.52645	0.0636256	1.09873
TRAPPC10	0.186696	1.73008	0.254268	1.12072
TRAPPC3	0.873806	1.02195	2.20487	1.9218
TRIP12	2.24647	2.2769	1.33043	2.41175
TRMT1L	1.71621	-0.0207586	1.9993	1.63845
TSN	-0.557728	-0.809496	-0.359952	-0.794643
TSR1	1.62603	-0.0882204	-0.598749	-1.30743
TTC37	-0.894205	1.67284	-0.661504	-1.52607
TTC39C	-0.359379	0.19521	-1.07183	-2.22724
TTC4	1.74543	2.38752	2.59842	3.53957
TTC7A	0.365227	-0.399407	1.85582	-0.736966
TTF2	-2.66879	-2.19265	-1.68289	0.447459
TUBA4A	0.33232	1.59219	0.618484	1.22776
TUBGCP4	-0.344034	0.342844	0.15775	2.16993
TUSC2	0.250635	0.67132	0.0846624	0.263971
TXNDC9	-1.27041	-0.895348	0.525959	-0.0386805
TXNL1	0.510646	0.307313	0.390347	0.503078
TXNL4A	-0.0946984	-0.338575	-0.3921	-0.230766
TYMS	0.0372737	-0.125251	-0.58376	1.65208
TYW3	1.37884	1.7806	1.10962	0.519658
U2SURP	0.54897	0.746126	-0.239995	0.644713
UBA3	1.33456	-0.0369752	-0.552541	-0.858309
UBA5	0.398019	0.412961	-0.0354856	-0.605878
UBE2B	-0.980257	-0.466819	-0.700263	0.0264589
UBE2D2	0.128036	0.252725	0.0900734	0.755835
UBE2D3	0.950957	0.443907	0.140549	-0.512075
UBE2G1	0.041262	-0.413851	0.587428	-0.47063
UBE2H	0.640044	0.585854	1.10335	1.55227
UBE2J1	0.59736	1.81885	0.376598	0.713575
UBE2J2	-0.911773	-0.485708	-0.14751	0.435874
UBE2K	2.55462	3.02445	0.721132	2.54624
UBE2L3	1.30329	0.925403	0.460423	1.08127
UBE2N	0.435346	0.583214	0.335111	0.311815
UBE2T	0.0520947	0.32627	-0.0141591	2.00692
UBE2V1	-0.566547	-0.0954231	-0.114347	0.349349
UBE3A	-0.108032	-0.849262	-0.0646785	-0.878098
UBE3C	0.0586137	1.10827	-0.301579	0.506678
UBE4B	1.3018	0.50564	1.61217	1.56094
UBFD1	1.42631	1.50747	-0.180045	1.38143
UBL4A	1.91667	3.30507	2.0126	2.67084
UBOX5	2.05283	3.31747	2.82782	4.27367
UBP1	1.80243	2.10439	1.86797	2.5643
UBR5	0.192156	1.42598	1.12142	1.16809
UCHL5	-0.575564	-0.149697	-0.384989	-0.107167
UCK2	1.62926	1.15279	1.57769	1
UGDH	0.412468	0.637911	-0.353651	-0.106166
UGGT1	-0.335306	-0.816958	-0.297215	-0.127308
UQCC1	0.147557	0.0586688	0.416858	0.653014
UQCRC2	-0.70247	-0.388107	-0.181399	0.193526
URI1	0.58791	0.0155409	-0.473431	1.49206
USO1	-0.905227	-1.29139	1.23292	-0.623437
USP13	1.09132	1.97453	0.397114	3.55254
USP14	-0.156145	0.0981526	-0.774898	0.762764
USP19	-0.925999	-0.374066	-2.99528	-0.438832
USP22	1.34736	1.45779	1.28174	1.83681
USP34	1.42586	1	0.514027	0.721494
USP48	0.906257	0.501552	0.705053	1.09578
USP7	-0.0427047	-0.561841	0.484414	-0.728625
UTP11	-0.0462744	0.399096	-0.649191	1.06433
UTP3	-0.100131	-0.461855	-0.422552	-0.539769
UTP6	-0.864906	-0.348522	1.13551	-0.429481
VAV2	1.56555	1.04576	1.37734	-0.0824622
VBP1	0.873493	0.953576	-0.387038	0.564171
VCP	-0.0181025	0.273551	0.0853824	-0.302411
VDAC2	-0.121739	-0.183303	0.139354	-0.413026
VEGFA	-0.21685	-0.204961	-0.584963	-0.705393
VMA21	0.297414	0.569644	0.737173	-0.159717
VPS13A	1.79008	1.42202	2.03653	2.61471
VPS13D	2.17319	2.95609	1.32193	1.52195
VPS26A	2.62831	2.0225	1.01065	2.35029
VPS26B	0.084131	-0.986614	-0.598019	-0.698197
VPS29	0.80316	0.561128	0.329064	-0.477235
VPS33A	0.459462	0.46474	0.764436	0.219189
VPS35	1.54018	0.496586	2.13062	0.0843922
VPS36	0.614507	1.88753	0.0322257	-0.0700315
VPS39	3.51632	2.05153	4.38046	1.38217
VPS54	1.30009	1.45372	0.891066	2.80735
VRK1	-0.691948	-1.37851	-0.0754536	-0.705601
VTA1	0.106013	0.526529	0.248373	0.936275
WAC	1.57214	1.3316	-0.630766	0.918295
WAPL	0.328728	0.974948	0.530854	0.503411
WARS1	0.0828637	-0.424779	0.202348	0.0327166
WBP11	0.484604	0.650562	-0.210846	-0.329865
WBP2	0.42918	0.651705	0.359403	0.163201
WDR1	1.29889	1.20507	0.490589	0.702216
WDR13	-0.415812	0.0849553	0.288113	-0.295934
WDR36	0.53732	0.577678	0.717446	0.0347654
WDR41	2.21345	2.06535	-0.48134	0.0695409
WDR43	0.700623	0.97637	0.605461	1.06926
WDR5	2.06958	2.03419	1.89097	2.43758
WDR73	3.19195	5.15543	2.83168	0.473931
WDR77	-0.191188	-0.386837	-0.313158	-0.666528
WIPI2	0.137504	0.0664204	0.0080963	-0.316411
XPA	4.08746	2.005	0.767554	-0.501194
XPO1	2.25478	3.06527	0.958583	0.82195
XPO5	0.436104	0.749763	-0.960212	1.95842
XPOT	0.550992	0.455579	6.13818	-0.337035
XRCC5	0.0203209	-0.0508104	-0.0838189	0.396285
YARS1	-1.51641	-2.19457	-1.07932	-1.2814
YKT6	0.705916	0.901065	0.445552	0.0741526
YME1L1	-0.0206389	0.055648	0.589478	0.388565
YRDC	0.835916	1.69084	0.807355	0.402
YWHAQ	0.0948339	0.0906134	0.119037	-0.267052
YY1	2.09459	2.24867	1.61298	1.93438
ZBTB24	-0.321928	-0.63743	-0.705978	-1.5025
ZC3H11A	0.92218	0.998352	2.03857	-0.72017
ZC3H13	0.63919	1.43562	0.11668	0.466568
ZC3H14	0.0472991	0.304628	-0.32024	-0.0660954
ZDHHC5	-0.113144	1.30351	0.491388	0.316429
ZDHHC7	1.50781	1.96946	0.799124	1.47667
ZMAT2	0.0937821	0.402266	0.441884	0.352141
ZMPSTE24	-0.578638	-0.743755	0.504072	-0.89436
ZMYM1	0.883847	1.86987	1.47741	1.03653
ZMYM2	-1.34075	-0.783949	-0.858265	-0.365299
ZMYM4	0.932805	1.38755	-0.435145	-0.721309
ZMYND19	-0.189105	0.437705	2.20532	3.61738
ZNF146	0.552708	0.462106	0.667477	0.427723
ZNF207	-1.11165	-0.993463	-1.15959	-1.44092
ZNF24	1.61375	2.84356	2.81034	4.34049
ZNF282	-0.0306676	1.1251	1.25959	-0.817055
ZNF326	-0.1283	-0.406615	0.178442	-0.0692627
ZNF330	-0.348179	0.255237	0.320687	1.35835
ZNF395	-0.278859	0.686717	-0.972192	0.683025
ZNF48	1.13424	-1.0111	0.178426	-0.584963
ZNF592	0.908549	0.743198	0.590557	0.728176
ZNF830	0.663257	1.58788	0.22053	1.1375
ZNRF1	1.87867	1.76134	1.26769	1.25154
ZPR1	2.46487	2.4206	-0.806799	1.65896
ZRANB1	1.96261	1.48415	0.490528	0.424375
ZSWIM7	1.24121	0.764634	1.05689	1.38157

## Sheet: SFig. 7d
bin	REDu1	sd	se	sampleName
bin1	-0.127245	1.29919	0.06736	U937_1_7h
bin2	0.18035	1.24614	0.0646093	U937_1_7h
bin3	0.452496	1.35883	0.0704521	U937_1_7h
bin4	0.806264	1.50018	0.0777805	U937_1_7h
bin5	1.35315	1.53985	0.080053	U937_1_7h
bin1	0.0150631	1.41971	0.0736085	U937PMA_1_7h
bin2	0.234403	1.41297	0.073259	U937PMA_1_7h
bin3	0.673196	1.53482	0.0795769	U937PMA_1_7h
bin4	1.15889	1.7183	0.0890895	U937PMA_1_7h
bin5	1.63802	1.63847	0.0851798	U937PMA_1_7h

## Sheet: SFig. 7e
U937MP				U937
pos	sample	mean.rpm		pos	sample	mean.rpm
1	DMSO	0.13627		1	DMSO	0.160076
2	DMSO	0.136172		2	DMSO	0.160103
3	DMSO	0.135825		3	DMSO	0.158531
4	DMSO	0.136741		4	DMSO	0.160425
5	DMSO	0.134637		5	DMSO	0.158194
6	DMSO	0.133124		6	DMSO	0.155994
7	DMSO	0.133641		7	DMSO	0.156652
8	DMSO	0.134961		8	DMSO	0.157746
9	DMSO	0.134373		9	DMSO	0.158282
10	DMSO	0.134648		10	DMSO	0.158331
11	DMSO	0.136374		11	DMSO	0.15804
12	DMSO	0.136045		12	DMSO	0.156275
13	DMSO	0.133645		13	DMSO	0.15672
14	DMSO	0.13289		14	DMSO	0.158075
15	DMSO	0.133563		15	DMSO	0.15708
16	DMSO	0.137475		16	DMSO	0.158796
17	DMSO	0.133982		17	DMSO	0.156973
18	DMSO	0.131818		18	DMSO	0.158092
19	DMSO	0.131574		19	DMSO	0.156675
20	DMSO	0.133393		20	DMSO	0.156518
21	DMSO	0.134338		21	DMSO	0.158339
22	DMSO	0.134719		22	DMSO	0.158089
23	DMSO	0.135526		23	DMSO	0.158158
24	DMSO	0.135441		24	DMSO	0.158765
25	DMSO	0.133071		25	DMSO	0.158936
26	DMSO	0.134323		26	DMSO	0.160425
27	DMSO	0.134816		27	DMSO	0.159031
28	DMSO	0.133449		28	DMSO	0.15952
29	DMSO	0.135791		29	DMSO	0.159323
30	DMSO	0.138431		30	DMSO	0.159101
31	DMSO	0.13803		31	DMSO	0.161253
32	DMSO	0.138104		32	DMSO	0.162441
33	DMSO	0.135776		33	DMSO	0.161743
34	DMSO	0.13853		34	DMSO	0.164151
35	DMSO	0.139243		35	DMSO	0.163898
36	DMSO	0.138731		36	DMSO	0.162868
37	DMSO	0.138652		37	DMSO	0.162482
38	DMSO	0.141762		38	DMSO	0.165231
39	DMSO	0.142053		39	DMSO	0.164063
40	DMSO	0.143414		40	DMSO	0.165612
41	DMSO	0.143315		41	DMSO	0.168947
42	DMSO	0.143731		42	DMSO	0.170236
43	DMSO	0.144775		43	DMSO	0.16817
44	DMSO	0.146135		44	DMSO	0.167528
45	DMSO	0.145019		45	DMSO	0.165917
46	DMSO	0.14801		46	DMSO	0.168513
47	DMSO	0.147109		47	DMSO	0.170497
48	DMSO	0.145723		48	DMSO	0.170676
49	DMSO	0.149735		49	DMSO	0.172029
50	DMSO	0.148741		50	DMSO	0.171942
51	DMSO	0.149342		51	DMSO	0.171476
52	DMSO	0.153317		52	DMSO	0.175931
53	DMSO	0.155295		53	DMSO	0.177276
54	DMSO	0.156468		54	DMSO	0.179437
55	DMSO	0.156091		55	DMSO	0.179436
56	DMSO	0.159401		56	DMSO	0.17889
57	DMSO	0.163622		57	DMSO	0.181966
58	DMSO	0.167337		58	DMSO	0.189592
59	DMSO	0.172411		59	DMSO	0.193787
60	DMSO	0.131395		60	DMSO	0.141363
61	DMSO	0.0937309		61	DMSO	0.112767
62	DMSO	0.0962853		62	DMSO	0.121595
63	DMSO	0.0967957		63	DMSO	0.120609
64	DMSO	0.0966446		64	DMSO	0.120565
65	DMSO	0.0949612		65	DMSO	0.121148
66	DMSO	0.0948981		66	DMSO	0.122508
67	DMSO	0.0937099		67	DMSO	0.11943
68	DMSO	0.0939431		68	DMSO	0.116565
69	DMSO	0.0941958		69	DMSO	0.116337
70	DMSO	0.0927053		70	DMSO	0.116367
71	DMSO	0.092967		71	DMSO	0.116741
72	DMSO	0.0930519		72	DMSO	0.116366
73	DMSO	0.0937348		73	DMSO	0.114885
74	DMSO	0.0927557		74	DMSO	0.113812
75	DMSO	0.0929381		75	DMSO	0.114376
76	DMSO	0.0912511		76	DMSO	0.115161
77	DMSO	0.0907834		77	DMSO	0.113278
78	DMSO	0.0928872		78	DMSO	0.114737
79	DMSO	0.093384		79	DMSO	0.115303
80	DMSO	0.0927603		80	DMSO	0.112311
81	DMSO	0.0905399		81	DMSO	0.111046
82	DMSO	0.0915594		82	DMSO	0.111062
83	DMSO	0.0910277		83	DMSO	0.111526
84	DMSO	0.0918118		84	DMSO	0.110869
85	DMSO	0.0911644		85	DMSO	0.110228
86	DMSO	0.0909232		86	DMSO	0.111605
87	DMSO	0.089801		87	DMSO	0.114612
88	DMSO	0.090037		88	DMSO	0.116063
89	DMSO	0.0902352		89	DMSO	0.113076
90	DMSO	0.0906612		90	DMSO	0.111752
91	DMSO	0.0882803		91	DMSO	0.109818
92	DMSO	0.0893647		92	DMSO	0.110423
93	DMSO	0.0885928		93	DMSO	0.112444
94	DMSO	0.0898702		94	DMSO	0.113158
95	DMSO	0.0919672		95	DMSO	0.11057
96	DMSO	0.0893901		96	DMSO	0.108694
97	DMSO	0.0890713		97	DMSO	0.110292
98	DMSO	0.090363		98	DMSO	0.111996
99	DMSO	0.0898609		99	DMSO	0.112639
100	DMSO	0.0917976		100	DMSO	0.113631
101	DMSO	0.0910814		101	DMSO	0.111755
102	DMSO	0.0899189		102	DMSO	0.111435
103	DMSO	0.0897559		103	DMSO	0.11159
104	DMSO	0.0910124		104	DMSO	0.114701
105	DMSO	0.0897429		105	DMSO	0.11675
106	DMSO	0.0891854		106	DMSO	0.115455
107	DMSO	0.0901662		107	DMSO	0.116409
108	DMSO	0.0918828		108	DMSO	0.12076
109	DMSO	0.0928207		109	DMSO	0.118737
110	DMSO	0.0920923		110	DMSO	0.116431
111	DMSO	0.0907011		111	DMSO	0.117611
112	DMSO	0.0925504		112	DMSO	0.118785
113	DMSO	0.0926601		113	DMSO	0.120746
114	DMSO	0.0908479		114	DMSO	0.118536
115	DMSO	0.0945955		115	DMSO	0.119625
116	DMSO	0.0944113		116	DMSO	0.119243
117	DMSO	0.0954437		117	DMSO	0.124325
118	DMSO	0.0942848		118	DMSO	0.121625
119	DMSO	0.093534		119	DMSO	0.117431
120	DMSO	0.094177		120	DMSO	0.121831
1	JTE	0.108361		1	JTE	0.121561
2	JTE	0.108082		2	JTE	0.122649
3	JTE	0.105957		3	JTE	0.120515
4	JTE	0.108001		4	JTE	0.122252
5	JTE	0.107746		5	JTE	0.122348
6	JTE	0.105823		6	JTE	0.121798
7	JTE	0.107202		7	JTE	0.121351
8	JTE	0.106777		8	JTE	0.117777
9	JTE	0.108407		9	JTE	0.120313
10	JTE	0.107902		10	JTE	0.121415
11	JTE	0.110177		11	JTE	0.125382
12	JTE	0.109337		12	JTE	0.123071
13	JTE	0.107499		13	JTE	0.122372
14	JTE	0.108925		14	JTE	0.121405
15	JTE	0.108942		15	JTE	0.120292
16	JTE	0.110421		16	JTE	0.122798
17	JTE	0.109741		17	JTE	0.122182
18	JTE	0.10838		18	JTE	0.121507
19	JTE	0.108277		19	JTE	0.120381
20	JTE	0.108074		20	JTE	0.119707
21	JTE	0.11036		21	JTE	0.123534
22	JTE	0.110555		22	JTE	0.122669
23	JTE	0.111279		23	JTE	0.123798
24	JTE	0.111001		24	JTE	0.125262
25	JTE	0.110398		25	JTE	0.124949
26	JTE	0.111087		26	JTE	0.127129
27	JTE	0.113384		27	JTE	0.12519
28	JTE	0.111806		28	JTE	0.123455
29	JTE	0.112641		29	JTE	0.127433
30	JTE	0.114109		30	JTE	0.126316
31	JTE	0.114681		31	JTE	0.125914
32	JTE	0.11442		32	JTE	0.125757
33	JTE	0.11325		33	JTE	0.123308
34	JTE	0.11448		34	JTE	0.125714
35	JTE	0.116223		35	JTE	0.127933
36	JTE	0.116236		36	JTE	0.131402
37	JTE	0.116469		37	JTE	0.129827
38	JTE	0.119684		38	JTE	0.132627
39	JTE	0.119194		39	JTE	0.131714
40	JTE	0.119925		40	JTE	0.134891
41	JTE	0.123176		41	JTE	0.135195
42	JTE	0.124205		42	JTE	0.133927
43	JTE	0.124001		43	JTE	0.134454
44	JTE	0.125779		44	JTE	0.134676
45	JTE	0.125176		45	JTE	0.134923
46	JTE	0.129536		46	JTE	0.136423
47	JTE	0.130735		47	JTE	0.137512
48	JTE	0.130667		48	JTE	0.138207
49	JTE	0.133435		49	JTE	0.140612
50	JTE	0.133005		50	JTE	0.140399
51	JTE	0.135935		51	JTE	0.141698
52	JTE	0.139263		52	JTE	0.143569
53	JTE	0.142375		53	JTE	0.148155
54	JTE	0.14326		54	JTE	0.149095
55	JTE	0.145508		55	JTE	0.151203
56	JTE	0.148784		56	JTE	0.152904
57	JTE	0.153846		57	JTE	0.159397
58	JTE	0.158493		58	JTE	0.16941
59	JTE	0.165372		59	JTE	0.17334
60	JTE	0.136401		60	JTE	0.13005
61	JTE	0.115245		61	JTE	0.110605
62	JTE	0.122112		62	JTE	0.123977
63	JTE	0.121659		63	JTE	0.12935
64	JTE	0.119466		64	JTE	0.130496
65	JTE	0.117512		65	JTE	0.129409
66	JTE	0.118625		66	JTE	0.130129
67	JTE	0.11835		67	JTE	0.127629
68	JTE	0.118733		68	JTE	0.126389
69	JTE	0.117674		69	JTE	0.123394
70	JTE	0.117893		70	JTE	0.124873
71	JTE	0.11734		71	JTE	0.1265
72	JTE	0.117697		72	JTE	0.124913
73	JTE	0.118801		73	JTE	0.124803
74	JTE	0.116815		74	JTE	0.123752
75	JTE	0.117486		75	JTE	0.124629
76	JTE	0.116944		76	JTE	0.124861
77	JTE	0.116377		77	JTE	0.123302
78	JTE	0.11783		78	JTE	0.124588
79	JTE	0.117028		79	JTE	0.12535
80	JTE	0.116687		80	JTE	0.125173
81	JTE	0.114219		81	JTE	0.12245
82	JTE	0.115369		82	JTE	0.122399
83	JTE	0.115796		83	JTE	0.121174
84	JTE	0.116663		84	JTE	0.119555
85	JTE	0.116374		85	JTE	0.121002
86	JTE	0.116534		86	JTE	0.119261
87	JTE	0.115374		87	JTE	0.121415
88	JTE	0.113256		88	JTE	0.121198
89	JTE	0.113977		89	JTE	0.118496
90	JTE	0.112601		90	JTE	0.117389
91	JTE	0.112281		91	JTE	0.116383
92	JTE	0.112209		92	JTE	0.117126
93	JTE	0.111257		93	JTE	0.116961
94	JTE	0.113251		94	JTE	0.117045
95	JTE	0.113903		95	JTE	0.115642
96	JTE	0.111985		96	JTE	0.114387
97	JTE	0.110711		97	JTE	0.114341
98	JTE	0.110949		98	JTE	0.115698
99	JTE	0.110047		99	JTE	0.114041
100	JTE	0.112192		100	JTE	0.113579
101	JTE	0.109884		101	JTE	0.115716
102	JTE	0.110209		102	JTE	0.115024
103	JTE	0.109456		103	JTE	0.112229
104	JTE	0.10874		104	JTE	0.113683
105	JTE	0.109809		105	JTE	0.114367
106	JTE	0.109872		106	JTE	0.115922
107	JTE	0.107583		107	JTE	0.114476
108	JTE	0.108803		108	JTE	0.115554
109	JTE	0.109534		109	JTE	0.114622
110	JTE	0.108314		110	JTE	0.116394
111	JTE	0.108038		111	JTE	0.117509
112	JTE	0.107483		112	JTE	0.117268
113	JTE	0.106235		113	JTE	0.114304
114	JTE	0.105928		114	JTE	0.110468
115	JTE	0.109279		115	JTE	0.113687
116	JTE	0.10974		116	JTE	0.115578
117	JTE	0.10917		117	JTE	0.115165
118	JTE	0.109669		118	JTE	0.113808
119	JTE	0.108573		119	JTE	0.113292
120	JTE	0.10908		120	JTE	0.114874
