# Supplementary material for: Elevated pre-mRNA 3′ end processing activity in cancer cells renders vulnerability to inhibition of cleavage and polyadenylation
Source: Nat Commun. 2023 Aug 1;14:4480. doi: 10.1038/s41467-023-39793-8 (PMC10394034; doi:10.1038/s41467-023-39793-8)
Supplement: Supplementary file 4 — Source Data [file 41467_2023_39793_MOESM4_ESM.zip › Source Data Files/Fig1.xlsx]

## Sheet: QSF.HeLa_JTE_1.v.HeLa_DMSO.pseu
gene_symbol	HeLa_DMSO	HeLa_JTE_1	HeLa_DMSO_RPM	HeLa_JTE_1_RPM	log2.HeLa_JTE_1.v.HeLa_DMSO	pval.fisher.HeLa_JTE_1.v.HeLa_DMSO	regu.HeLa_JTE_1.v.HeLa_DMSO	pval.fisher.adj.HeLa_JTE_1.v.HeLa_DMSO	regu.adj.HeLa_JTE_1.v.HeLa_DMSO
A4GALT	75	79	5.5281	5.1505	-0.10207	0.686834	NO	0.847249	NO
AAAS	587	617	43.2666	40.2261	-0.105122	0.214374	NO	0.436659	NO
AACS	451	500	33.2423	32.5981	-0.0282314	0.770051	NO	0.902958	NO
AACSP1	40	29	2.94832	1.89069	-0.640979	0.0708817	NO	0.213802	NO
AADAT	133	188	9.80316	12.2569	0.322274	0.0503071	NO	0.168225	NO
AAED1	341	419	25.1344	27.3172	0.120146	0.260004	NO	0.489023	NO
AAGAB	1113	1334	82.037	86.9718	0.0842731	0.15048	NO	0.350418	NO
AAK1	208	183	15.3313	11.9309	-0.361772	0.0149084	DN	0.0694024	NO
AAMDC	217	253	15.9946	16.4947	0.0444103	0.746551	NO	0.887409	NO
AAMP	2149	2501	158.398	163.056	0.0418076	0.324938	NO	0.558348	NO
AAR2	696	886	51.3008	57.7639	0.171187	0.0191487	NO	0.0832155	NO
AARS	1738	1697	128.104	110.638	-0.211474	1.768e-05	NO	0.000280422	NO
AARS2	145	120	10.6877	7.82355	-0.450051	0.0115909	DN	0.0572691	NO
AARSD1	56	65	4.12765	4.23776	0.0379809	0.927546	NO	0.986859	NO
AASDH	184	225	13.5623	14.6692	0.113187	0.457466	NO	0.679966	NO
AASDHPPT	836	976	61.6199	63.6315	0.0463462	0.509884	NO	0.723451	NO
AATF	2483	2865	183.017	186.787	0.0294189	0.459407	NO	0.681744	NO
AATK	5	9	0.36854	0.586766	0.670965	0.43623	NO	0.661737	NO
AB019441.29	2104	2094	155.082	136.521	-0.183905	3.87548e-05	NO	0.000564801	NO
ABC7-42389800N19.1	97	118	7.14968	7.69316	0.105698	0.632582	NO	0.812132	NO
ABCA1	57	43	4.20136	2.80344	-0.583657	0.0454122	DN	0.156617	NO
ABCA10	9	22	0.663372	1.43432	1.11247	0.0488368	UP	0.164328	NO
ABCA11P	28	28	2.06382	1.8255	-0.177032	0.688997	NO	0.848644	NO
ABCA2	106	114	7.81305	7.43237	-0.0720625	0.735769	NO	0.879354	NO
ABCA4	20	19	1.47416	1.23873	-0.251033	0.63221	NO	0.81172	NO
ABCA5	66	50	4.86473	3.25981	-0.57757	0.0325857	DN	0.123146	NO
ABCA7	193	203	14.2256	13.2348	-0.104153	0.481204	NO	0.69888	NO
ABCA8	8	4	0.589664	0.260785	-1.17703	0.247494	NO	0.473909	NO
ABCB1	51	32	3.75911	2.08628	-0.849457	0.00830384	DN	0.0442315	DN
ABCB10	167	187	12.3092	12.1917	-0.0138419	0.957546	NO	1	NO
ABCB7	687	618	50.6374	40.2913	-0.329735	3.97813e-05	DN	0.00057414	DN
ABCB8	171	121	12.6041	7.88875	-0.676021	8.01618e-05	DN	0.00104017	DN
ABCB9	128	144	9.43462	9.38826	-0.00710702	1	NO	1	NO
ABCC1	521	565	38.4019	36.8359	-0.0600645	0.503636	NO	0.718502	NO
ABCC10	91	61	6.70743	3.97697	-0.754089	0.00148285	DN	0.0114629	DN
ABCC2	5	9	0.36854	0.586766	0.670965	0.43623	NO	0.661737	NO
ABCC3	244	299	17.9848	19.4937	0.116232	0.366636	NO	0.598258	NO
ABCC4	558	603	41.1291	39.3133	-0.0651391	0.444705	NO	0.669039	NO
ABCC5	514	658	37.8859	42.8991	0.179287	0.0351086	NO	0.130131	NO
ABCC6	11	10	0.810788	0.651963	-0.314536	0.66614	NO	0.833088	NO
ABCC6P2	9	13	0.663372	0.847551	0.353483	0.671395	NO	0.835993	NO
ABCD1	241	235	17.7636	15.3211	-0.213404	0.108151	NO	0.282691	NO
ABCD3	813	1029	59.9246	67.0869	0.162884	0.0161912	NO	0.0735761	NO
ABCD4	91	69	6.70743	4.49854	-0.576302	0.0138389	DN	0.0653978	NO
ABCE1	2189	2513	161.347	163.838	0.0221067	0.609062	NO	0.794869	NO
ABCF1	663	742	48.8684	48.3756	-0.0146217	0.851623	NO	0.941807	NO
ABCF2	1267	1467	93.388	95.6429	0.0344203	0.53979	NO	0.74815	NO
ABCF3	203	227	14.9627	14.7996	-0.0158194	0.923065	NO	0.983969	NO
ABCG1	27	26	1.99012	1.6951	-0.23148	0.584125	NO	0.778186	NO
ABCG2	111	144	8.18159	9.38826	0.198477	0.286551	NO	0.515937	NO
ABHD10	512	539	37.7385	35.1408	-0.102891	0.252903	NO	0.480201	NO
ABHD11	303	270	22.3335	17.603	-0.34339	0.0044186	DN	0.0272853	DN
ABHD12	196	193	14.4468	12.5829	-0.199285	0.186526	NO	0.402331	NO
ABHD13	149	176	10.9825	11.4745	0.0632311	0.697741	NO	0.853236	NO
ABHD14A	149	148	10.9825	9.64905	-0.186747	0.269785	NO	0.499627	NO
ABHD14B	326	387	24.0288	25.231	0.0704296	0.523754	NO	0.735713	NO
ABHD15	151	185	11.1299	12.0613	0.115945	0.477687	NO	0.695064	NO
ABHD17A	356	416	26.24	27.1216	0.0476743	0.665281	NO	0.833088	NO
ABHD17AP3	11	7	0.810788	0.456374	-0.829109	0.246613	NO	0.473909	NO
ABHD17B	249	278	18.3533	18.1246	-0.0180929	0.895888	NO	0.966874	NO
ABHD17C	804	985	59.2612	64.2183	0.115896	0.0926089	NO	0.255795	NO
ABHD2	369	405	27.1983	26.4045	-0.0427309	0.69208	NO	0.850966	NO
ABHD3	172	264	12.6778	17.2118	0.441097	0.00179095	UP	0.0133048	UP
ABHD4	78	74	5.74922	4.82452	-0.252981	0.291406	NO	0.521254	NO
ABHD5	174	256	12.8252	16.6902	0.380024	0.00780747	UP	0.042397	UP
ABHD6	159	189	11.7196	12.3221	0.0723275	0.667573	NO	0.833892	NO
ABHD8	15	16	1.10562	1.04314	-0.0839226	1	NO	1	NO
ABI1	314	326	23.1443	21.254	-0.122925	0.285138	NO	0.514663	NO
ABI2	1009	1325	74.3714	86.385	0.216034	0.000332172	NO	0.00340967	NO
ABL1	455	550	33.5371	35.8579	0.0965331	0.29707	NO	0.52794	NO
ABL2	1078	1127	79.4572	73.4762	-0.112902	0.0665354	NO	0.205091	NO
ABLIM1	1010	1076	74.4451	70.1512	-0.0857092	0.180835	NO	0.394304	NO
ABLIM2	24	31	1.76899	2.02108	0.192202	0.686146	NO	0.846601	NO
ABLIM3	348	441	25.6504	28.7515	0.164659	0.116525	NO	0.296865	NO
ABR	346	364	25.503	23.7314	-0.103866	0.347286	NO	0.581154	NO
ABRACL	691	929	50.9322	60.5673	0.249961	0.000587974	NO	0.00539714	NO
ABT1	1133	1072	83.5112	69.8904	-0.256875	3.13781e-05	NO	0.000467768	NO
ABTB1	11	23	0.810788	1.49951	0.887098	0.120773	NO	0.30296	NO
ABTB2	151	202	11.1299	13.1696	0.242775	0.122096	NO	0.304716	NO
AC000068.5	12	16	0.884496	1.04314	0.238005	0.708619	NO	0.861572	NO
AC000089.3	276	315	20.3434	20.5368	0.0136515	0.934322	NO	0.991167	NO
AC002044.4	137	151	10.098	9.84463	-0.0366594	0.859481	NO	0.946412	NO
AC002075.4	491	454	36.1906	29.5991	-0.290063	0.00217067	DN	0.0154829	DN
AC002076.10	27	35	1.99012	2.28187	0.197363	0.61323	NO	0.798385	NO
AC002116.7	8	13	0.589664	0.847551	0.523408	0.514087	NO	0.727235	NO
AC002117.1	6	9	0.442248	0.586766	0.40793	0.617447	NO	0.799533	NO
AC002310.12	39	41	2.87461	2.67305	-0.104882	0.82291	NO	0.927585	NO
AC002454.1	35	53	2.57978	3.4554	0.421605	0.200155	NO	0.418722	NO
AC002467.7	23	18	1.69528	1.17353	-0.530669	0.274398	NO	0.505652	NO
AC002480.3	16	27	1.17933	1.7603	0.577855	0.223558	NO	0.448522	NO
AC003075.4	12	25	0.884496	1.62991	0.881862	0.0985608	NO	0.265966	NO
AC003092.1	12	13	0.884496	0.847551	-0.0615548	1	NO	1	NO
AC003102.3	6	10	0.442248	0.651963	0.559934	0.617942	NO	0.799578	NO
AC003665.1	17	11	1.25304	0.717159	-0.805063	0.184597	NO	0.400053	NO
AC004000.1	7	4	0.515956	0.260785	-0.984387	0.367505	NO	0.598258	NO
AC004019.13	12	26	0.884496	1.6951	0.938445	0.0727978	NO	0.218091	NO
AC004057.1	1122	1293	82.7004	84.2988	0.0276176	0.653774	NO	0.825233	NO
AC004069.2	14	18	1.03191	1.17353	0.185538	0.859785	NO	0.946412	NO
AC004074.3	56	59	4.12765	3.84658	-0.101744	0.70976	NO	0.862455	NO
AC004158.2	7	10	0.515956	0.651963	0.337541	0.809	NO	0.918487	NO
AC004221.2	10	11	0.73708	0.717159	-0.0395285	1	NO	1	NO
AC004231.2	8	6	0.589664	0.391178	-0.59207	0.594139	NO	0.783715	NO
AC004257.3	41	75	3.02203	4.88972	0.694235	0.0152163	UP	0.0705088	NO
AC004381.6	58	64	4.27506	4.17256	-0.035013	0.927838	NO	0.987103	NO
AC004449.6	1	14	0.073708	0.912748	3.63032	0.00127479	UP	0.0101561	UP
AC004453.8	435	379	32.063	24.7094	-0.37585	0.000222699	DN	0.00245016	DN
AC004463.6	15	35	1.10562	2.28187	1.04536	0.0224132	UP	0.0938519	NO
AC004797.1	167	262	12.3092	17.0814	0.472687	0.000982214	UP	0.00819718	UP
AC004840.9	11	6	0.810788	0.391178	-1.0515	0.153222	NO	0.354321	NO
AC004854.4	6	11	0.442248	0.717159	0.697437	0.467307	NO	0.686418	NO
AC004878.3	12	12	0.884496	0.782355	-0.177032	0.839219	NO	0.934905	NO
AC004893.11	8	17	0.589664	1.10834	0.910431	0.161987	NO	0.366453	NO
AC004951.6	14	24	1.03191	1.56471	0.600576	0.255789	NO	0.4838	NO
AC004967.7	9	12	0.663372	0.782355	0.238005	0.828096	NO	0.929808	NO
AC004980.7	164	200	12.0881	13.0393	0.109272	0.494941	NO	0.710705	NO
AC005003.1	31	14	2.28495	0.912748	-1.32387	0.0040629	DN	0.0255843	DN
AC005007.3	11	7	0.810788	0.456374	-0.829109	0.246613	NO	0.473909	NO
AC005037.3	4	7	0.294832	0.456374	0.630323	0.557235	NO	0.759157	NO
AC005076.5	32	21	2.35866	1.36912	-0.784715	0.0543289	NO	0.177829	NO
AC005083.1	1	7	0.073708	0.456374	2.63032	0.0744271	NO	0.220515	NO
AC005154.6	98	95	7.22338	6.19364	-0.221886	0.312682	NO	0.545875	NO
AC005189.6	8	3	0.589664	0.195589	-1.59207	0.128957	NO	0.315177	NO
AC005224.2	8	21	0.589664	1.36912	1.21529	0.040824	UP	0.145151	NO
AC005256.1	19	15	1.40045	0.977944	-0.518069	0.307955	NO	0.540643	NO
AC005262.4	24	39	1.76899	2.54265	0.523408	0.167097	NO	0.373846	NO
AC005306.3	24	33	1.76899	2.15148	0.2824	0.508459	NO	0.721888	NO
AC005355.2	10	7	0.73708	0.456374	-0.691605	0.343024	NO	0.576678	NO
AC005532.5	1	7	0.073708	0.456374	2.63032	0.0744271	NO	0.220515	NO
AC005546.2	13	13	0.958204	0.847551	-0.177032	0.845066	NO	0.938609	NO
AC005682.5	28	25	2.06382	1.62991	-0.340531	0.411389	NO	0.640234	NO
AC005682.7	2	6	0.147416	0.391178	1.40793	0.296432	NO	0.527106	NO
AC005740.3	6	12	0.442248	0.782355	0.822968	0.345537	NO	0.578785	NO
AC005786.3	8	3	0.589664	0.195589	-1.59207	0.128957	NO	0.315177	NO
AC005795.1	123	145	9.06608	9.45346	0.0603626	0.759771	NO	0.89645	NO
AC005884.1	194	207	14.2994	13.4956	-0.0834579	0.582197	NO	0.776996	NO
AC005943.4	22	36	1.62158	2.34707	0.533461	0.189154	NO	0.405303	NO
AC005943.5	28	109	2.06382	7.10639	1.7838	1.53526e-10	UP	7.54603e-09	UP
AC006042.8	22	21	1.62158	1.36912	-0.244146	0.647569	NO	0.821249	NO
AC006262.4	31	30	2.28495	1.95589	-0.224338	0.608362	NO	0.79422	NO
AC006262.5	40	40	2.94832	2.60785	-0.177032	0.654386	NO	0.825472	NO
AC006262.6	14	12	1.03191	0.782355	-0.399424	0.557353	NO	0.759157	NO
AC006273.4	14	9	1.03191	0.586766	-0.814462	0.212262	NO	0.433656	NO
AC006273.7	11	8	0.810788	0.52157	-0.636464	0.366099	NO	0.598258	NO
AC006486.1	5	9	0.36854	0.586766	0.670965	0.43623	NO	0.661737	NO
AC006509.7	66	80	4.86473	5.2157	0.100502	0.740268	NO	0.883322	NO
AC006538.1	14	82	1.03191	5.34609	2.37317	2.46433e-11	UP	1.37012e-09	UP
AC006978.6	38	37	2.8009	2.41226	-0.215506	0.563575	NO	0.764505	NO
AC007038.7	14	8	1.03191	0.52157	-0.984387	0.136657	NO	0.327605	NO
AC007040.11	7	1	0.515956	0.0651963	-2.98439	0.0299445	DN	0.115171	NO
AC007228.9	23	17	1.69528	1.10834	-0.613131	0.206018	NO	0.424285	NO
AC007238.1	59	63	4.34877	4.10736	-0.0823951	0.785846	NO	0.908217	NO
AC007246.3	19	26	1.40045	1.6951	0.27548	0.553612	NO	0.758199	NO
AC007256.5	13	10	0.958204	0.651963	-0.555544	0.406917	NO	0.635472	NO
AC007292.3	6	16	0.442248	1.04314	1.23801	0.0860366	NO	0.243442	NO
AC007292.6	4	7	0.294832	0.456374	0.630323	0.557235	NO	0.759157	NO
AC007318.5	172	198	12.6778	12.9089	0.0260598	0.875947	NO	0.954574	NO
AC007362.1	23	34	1.69528	2.21667	0.386869	0.354249	NO	0.587284	NO
AC007382.1	24	53	1.76899	3.4554	0.965926	0.00590406	UP	0.0340869	UP
AC007620.3	6	12	0.442248	0.782355	0.822968	0.345537	NO	0.578785	NO
AC007773.2	4	16	0.294832	1.04314	1.82297	0.0226442	UP	0.094364	NO
AC007879.2	7	5	0.515956	0.325981	-0.662459	0.565724	NO	0.764505	NO
AC007969.5	4545	4796	335.003	312.681	-0.0994807	0.000873817	NO	0.00747625	NO
AC008065.1	7	7	0.515956	0.456374	-0.177032	1	NO	1	NO
AC008132.12	9	6	0.663372	0.391178	-0.761995	0.438947	NO	0.663602	NO
AC008155.1	53	48	3.90652	3.12942	-0.31999	0.274157	NO	0.505652	NO
AC008269.2	10	15	0.73708	0.977944	0.40793	0.551368	NO	0.756213	NO
AC008592.3	12	16	0.884496	1.04314	0.238005	0.708619	NO	0.861572	NO
AC008592.8	7	2	0.515956	0.130393	-1.98439	0.0931132	NO	0.255795	NO
AC008752.1	13	10	0.958204	0.651963	-0.555544	0.406917	NO	0.635472	NO
AC008850.3	7	4	0.515956	0.260785	-0.984387	0.367505	NO	0.598258	NO
AC008982.2	117	91	8.62384	5.93286	-0.539602	0.00815733	DN	0.0437945	DN
AC009005.2	46	26	3.39057	1.6951	-1.00015	0.00440039	DN	0.0272051	DN
AC009234.1	3	6	0.221124	0.391178	0.822968	0.515163	NO	0.727769	NO
AC009236.2	35	21	2.57978	1.36912	-0.913998	0.0224455	DN	0.0938788	NO
AC009245.3	2327	2278	171.519	148.517	-0.207735	1.09101e-06	NO	2.42916e-05	NO
AC009299.2	1	7	0.073708	0.456374	2.63032	0.0744271	NO	0.220515	NO
AC009299.3	44	41	3.24315	2.67305	-0.278912	0.386317	NO	0.618019	NO
AC009302.2	96	111	7.07597	7.23678	0.0324213	0.889426	NO	0.962618	NO
AC009403.2	76	57	5.60181	3.71619	-0.59207	0.0190228	DN	0.0827835	NO
AC009404.2	21	42	1.54787	2.73824	0.822968	0.0319981	UP	0.121425	NO
AC009506.1	16	11	1.17933	0.717159	-0.7176	0.247708	NO	0.473909	NO
AC009948.5	67	74	4.93844	4.82452	-0.0336678	0.932819	NO	0.990582	NO
AC009948.7	10	6	0.73708	0.391178	-0.913998	0.223111	NO	0.448522	NO
AC009961.3	9	5	0.663372	0.325981	-1.02503	0.284109	NO	0.513767	NO
AC009963.5	6	8	0.442248	0.52157	0.238005	0.795972	NO	0.91318	NO
AC009974.11	8	8	0.589664	0.52157	-0.177032	0.808501	NO	0.918487	NO
AC010091.1	32	24	2.35866	1.56471	-0.59207	0.141217	NO	0.335694	NO
AC010468.1	357	426	26.3138	27.7736	0.0778973	0.473954	NO	0.692146	NO
AC010536.1	8	9	0.589664	0.586766	-0.00710702	1	NO	1	NO
AC010642.1	7	2	0.515956	0.130393	-1.98439	0.0931132	NO	0.255795	NO
AC010733.5	7	8	0.515956	0.52157	0.0156131	1	NO	1	NO
AC010761.8	11	10	0.810788	0.651963	-0.314536	0.66614	NO	0.833088	NO
AC010883.5	1	7	0.073708	0.456374	2.63032	0.0744271	NO	0.220515	NO
AC010894.3	16	7	1.17933	0.456374	-1.36968	0.0359369	DN	0.132197	NO
AC010982.1	7	11	0.515956	0.717159	0.475045	0.63827	NO	0.814947	NO
AC011242.6	10	35	0.73708	2.28187	1.63032	0.000846003	UP	0.00728215	UP
AC011526.1	2	7	0.147416	0.456374	1.63032	0.187066	NO	0.402331	NO
AC012146.7	290	409	21.3753	26.6653	0.319016	0.00395828	UP	0.0250771	UP
AC012309.5	13	13	0.958204	0.847551	-0.177032	0.845066	NO	0.938609	NO
AC012370.2	4	11	0.294832	0.717159	1.2824	0.12878	NO	0.315177	NO
AC012487.2	10	7	0.73708	0.456374	-0.691605	0.343024	NO	0.576678	NO
AC013394.2	845	994	62.2833	64.8051	0.0572625	0.400373	NO	0.631136	NO
AC013717.3	55	42	4.05394	2.73824	-0.566074	0.0665357	NO	0.205091	NO
AC015849.13	47	30	3.46428	1.95589	-0.82473	0.0160162	DN	0.0728916	NO
AC015933.2	3	14	0.221124	0.912748	2.04536	0.0154991	UP	0.0714073	NO
AC016586.1	9	4	0.663372	0.260785	-1.34696	0.162826	NO	0.367182	NO
AC016629.8	21	14	1.54787	0.912748	-0.761995	0.13015	NO	0.316847	NO
AC016700.5	46	31	3.39057	2.02108	-0.746398	0.0294948	DN	0.114312	NO
AC016700.6	6	5	0.442248	0.325981	-0.440066	0.765052	NO	0.899421	NO
AC016708.2	1290	1514	95.0833	98.7071	0.0539621	0.325228	NO	0.558601	NO
AC016734.2	12	8	0.884496	0.52157	-0.761995	0.268686	NO	0.498192	NO
AC016739.2	198	192	14.5942	12.5177	-0.221426	0.141127	NO	0.335651	NO
AC016747.3	312	245	22.9969	15.9731	-0.525796	2.08108e-05	DN	0.000322867	DN
AC018463.4	5	7	0.36854	0.456374	0.308395	0.779449	NO	0.906474	NO
AC018738.2	16	16	1.17933	1.04314	-0.177032	0.727684	NO	0.874879	NO
AC018755.16	9	7	0.663372	0.456374	-0.539602	0.466392	NO	0.686176	NO
AC018816.3	4	9	0.294832	0.586766	0.992893	0.278578	NO	0.508528	NO
AC019221.4	10	7	0.73708	0.456374	-0.691605	0.343024	NO	0.576678	NO
AC020907.1	10	9	0.73708	0.586766	-0.329035	0.65202	NO	0.823751	NO
AC020910.2	7	6	0.515956	0.391178	-0.399424	0.782653	NO	0.906474	NO
AC022182.2	49	47	3.61169	3.06422	-0.237153	0.474323	NO	0.692391	NO
AC022210.2	24	15	1.76899	0.977944	-0.855104	0.077692	NO	0.227818	NO
AC022431.1	314	507	23.1443	33.0545	0.514189	5.43479e-07	UP	1.30829e-05	UP
AC022819.3	9	9	0.663372	0.586766	-0.177032	0.817566	NO	0.923761	NO
AC024560.3	97	119	7.14968	7.75835	0.117873	0.585681	NO	0.779661	NO
AC025171.1	35	28	2.57978	1.8255	-0.49896	0.206542	NO	0.424915	NO
AC025335.1	25	41	1.8427	2.67305	0.536664	0.174475	NO	0.384894	NO
AC026271.5	258	299	19.0167	19.4937	0.0357424	0.798981	NO	0.914699	NO
AC026740.1	114	63	8.40271	4.10736	-1.03264	3.56367e-06	DN	6.90559e-05	DN
AC027307.3	18	60	1.32674	3.91178	1.55993	1.93219e-05	UP	0.000302774	UP
AC027612.1	20	24	1.47416	1.56471	0.0860024	0.880934	NO	0.957814	NO
AC027612.6	126	138	9.28721	8.99708	-0.0457875	0.805447	NO	0.918487	NO
AC027763.2	27	39	1.99012	2.54265	0.353483	0.388178	NO	0.619332	NO
AC034220.3	3	8	0.221124	0.52157	1.23801	0.236207	NO	0.464008	NO
AC046143.3	10	15	0.73708	0.977944	0.40793	0.551368	NO	0.756213	NO
AC062017.1	6	13	0.442248	0.847551	0.938445	0.250384	NO	0.477077	NO
AC062028.1	9	8	0.663372	0.52157	-0.346957	0.636251	NO	0.814059	NO
AC068137.13	145	153	10.6877	9.97503	-0.0995533	0.562039	NO	0.76434	NO
AC068282.3	33	34	2.43236	2.21667	-0.133963	0.715182	NO	0.866482	NO
AC068522.4	62	50	4.5699	3.25981	-0.487372	0.0879413	NO	0.24675	NO
AC068657.2	47	41	3.46428	2.67305	-0.374069	0.24078	NO	0.469027	NO
AC069277.2	50	37	3.6854	2.41226	-0.611435	0.0531948	NO	0.175438	NO
AC069278.4	25	23	1.8427	1.49951	-0.297326	0.56343	NO	0.764505	NO
AC069513.4	6	8	0.442248	0.52157	0.238005	0.795972	NO	0.91318	NO
AC072062.1	27	36	1.99012	2.34707	0.238005	0.531007	NO	0.740444	NO
AC073052.1	6	9	0.442248	0.586766	0.40793	0.617447	NO	0.799533	NO
AC073063.10	16	15	1.17933	0.977944	-0.270141	0.719591	NO	0.869195	NO
AC073072.5	12	19	0.884496	1.23873	0.485933	0.375385	NO	0.606102	NO
AC073410.1	11	6	0.810788	0.391178	-1.0515	0.153222	NO	0.354321	NO
AC073869.1	7	19	0.515956	1.23873	1.26354	0.0487683	UP	0.164328	NO
AC074117.10	23	19	1.69528	1.23873	-0.452666	0.354614	NO	0.587564	NO
AC074138.3	20	21	1.47416	1.36912	-0.106643	0.876182	NO	0.954574	NO
AC074183.4	25	22	1.8427	1.43432	-0.361457	0.465366	NO	0.686176	NO
AC074212.6	6	17	0.442248	1.10834	1.32547	0.0585687	NO	0.187229	NO
AC074338.4	7	6	0.515956	0.391178	-0.399424	0.782653	NO	0.906474	NO
AC074389.9	317	303	23.3654	19.7545	-0.242197	0.0400745	NO	0.143784	NO
AC079135.1	9	13	0.663372	0.847551	0.353483	0.671395	NO	0.835993	NO
AC079150.2	70	68	5.15956	4.43335	-0.218852	0.394236	NO	0.625948	NO
AC079210.1	7	4	0.515956	0.260785	-0.984387	0.367505	NO	0.598258	NO
AC079250.1	130	171	9.58204	11.1486	0.218453	0.204013	NO	0.423899	NO
AC079305.10	7	4	0.515956	0.260785	-0.984387	0.367505	NO	0.598258	NO
AC079354.5	12	12	0.884496	0.782355	-0.177032	0.839219	NO	0.934905	NO
AC079779.4	10	4	0.73708	0.260785	-1.49896	0.105002	NO	0.27759	NO
AC079922.2	179	180	13.1937	11.7353	-0.168995	0.267408	NO	0.496815	NO
AC079922.3	32	45	2.35866	2.93383	0.314821	0.362932	NO	0.596265	NO
AC083799.1	88	78	6.4863	5.08531	-0.351061	0.120371	NO	0.302426	NO
AC083843.1	23	18	1.69528	1.17353	-0.530669	0.274398	NO	0.505652	NO
AC083873.4	7	7	0.515956	0.456374	-0.177032	1	NO	1	NO
AC083899.3	31	27	2.28495	1.7603	-0.376341	0.357891	NO	0.590986	NO
AC084018.1	43	54	3.16944	3.5206	0.151591	0.684293	NO	0.845709	NO
AC084117.3	9	5	0.663372	0.325981	-1.02503	0.284109	NO	0.513767	NO
AC090286.2	19	12	1.40045	0.782355	-0.839997	0.148859	NO	0.34773	NO
AC090587.2	31	16	2.28495	1.04314	-1.13123	0.0121625	DN	0.0592621	NO
AC091133.1	4	31	0.294832	2.02108	2.77716	1.0864e-05	UP	0.000183887	UP
AC091633.2	475	514	35.0113	33.5109	-0.0631912	0.503521	NO	0.718412	NO
AC091729.9	87	68	6.4126	4.43335	-0.532513	0.0240651	DN	0.0987571	NO
AC092106.2	6	7	0.442248	0.456374	0.0453604	1	NO	1	NO
AC092295.7	9	11	0.663372	0.717159	0.112475	1	NO	1	NO
AC092299.8	6	6	0.442248	0.391178	-0.177032	1	NO	1	NO
AC092933.3	6	7	0.442248	0.456374	0.0453604	1	NO	1	NO
AC093106.7	101	175	7.44451	11.4093	0.615968	0.000569949	UP	0.00527195	UP
AC093323.3	225	384	16.5843	25.0354	0.594149	6.83056e-07	UP	1.60231e-05	UP
AC093388.3	24	31	1.76899	2.02108	0.192202	0.686146	NO	0.846601	NO
AC093391.2	34	32	2.50607	2.08628	-0.264495	0.462368	NO	0.685154	NO
AC093616.4	94	103	6.92855	6.71521	-0.0451203	0.83082	NO	0.931594	NO
AC093627.10	13	11	0.958204	0.717159	-0.41804	0.542332	NO	0.749412	NO
AC093627.9	16	18	1.17933	1.17353	-0.00710702	1	NO	1	NO
AC093642.5	35	51	2.57978	3.32501	0.36611	0.280168	NO	0.509791	NO
AC093668.2	8	26	0.589664	1.6951	1.52341	0.00586806	UP	0.0339418	UP
AC093673.5	109	97	8.03417	6.32404	-0.345304	0.0937409	NO	0.257022	NO
AC093698.2	55	55	4.05394	3.58579	-0.177032	0.56681	NO	0.765551	NO
AC093838.4	941	1133	69.3592	73.8674	0.0908492	0.15911	NO	0.361989	NO
AC096664.1	9	7	0.663372	0.456374	-0.539602	0.466392	NO	0.686176	NO
AC096772.6	46	52	3.39057	3.39021	-0.000154256	1	NO	1	NO
AC098614.2	35	27	2.57978	1.7603	-0.551428	0.161186	NO	0.365328	NO
AC098824.6	3	6	0.221124	0.391178	0.822968	0.515163	NO	0.727769	NO
AC099850.1	10	8	0.73708	0.52157	-0.49896	0.488269	NO	0.704361	NO
AC100830.4	3	9	0.221124	0.586766	1.40793	0.155055	NO	0.355454	NO
AC104532.4	6	9	0.442248	0.586766	0.40793	0.617447	NO	0.799533	NO
AC105342.1	7	6	0.515956	0.391178	-0.399424	0.782653	NO	0.906474	NO
AC105760.2	5	10	0.36854	0.651963	0.822968	0.315419	NO	0.548793	NO
AC107983.4	234	235	17.2477	15.3211	-0.17088	0.211607	NO	0.432885	NO
AC108142.1	29	30	2.13753	1.95589	-0.128122	0.794639	NO	0.91318	NO
AC108463.2	40	24	2.94832	1.56471	-0.913998	0.0166609	DN	0.0751206	NO
AC113189.5	30	27	2.21124	1.7603	-0.329035	0.427009	NO	0.65333	NO
AC114776.1	71	87	5.23327	5.67207	0.116164	0.633208	NO	0.812518	NO
AC115617.2	15	14	1.10562	0.912748	-0.276568	0.710664	NO	0.862882	NO
AC118344.1	21	6	1.54787	0.391178	-1.98439	0.00156665	DN	0.0119803	DN
AC124789.1	67	54	4.93844	3.5206	-0.488234	0.0684703	NO	0.209747	NO
AC125232.1	91	95	6.70743	6.19364	-0.114971	0.607495	NO	0.793636	NO
AC127496.1	2	7	0.147416	0.456374	1.63032	0.187066	NO	0.402331	NO
AC127904.2	52	43	3.83282	2.80344	-0.451207	0.149795	NO	0.349083	NO
AC131571.2	5	14	0.36854	0.912748	1.30839	0.105429	NO	0.27759	NO
AC132192.1	9	5	0.663372	0.325981	-1.02503	0.284109	NO	0.513767	NO
AC132872.1	17	8	1.25304	0.52157	-1.26449	0.0439196	DN	0.152596	NO
AC132872.2	32	23	2.35866	1.49951	-0.65347	0.105355	NO	0.27759	NO
AC133965.1	13	9	0.958204	0.586766	-0.707547	0.289416	NO	0.518496	NO
AC135178.1	9	5	0.663372	0.325981	-1.02503	0.284109	NO	0.513767	NO
AC137932.6	14	19	1.03191	1.23873	0.263541	0.727857	NO	0.874879	NO
AC138035.2	11	13	0.810788	0.847551	0.0639761	1	NO	1	NO
AC138123.2	93	120	6.85484	7.82355	0.1907	0.372212	NO	0.603173	NO
AC138517.4	7	10	0.515956	0.651963	0.337541	0.809	NO	0.918487	NO
AC138655.1	3	6	0.221124	0.391178	0.822968	0.515163	NO	0.727769	NO
AC138783.12	17	19	1.25304	1.23873	-0.0165673	1	NO	1	NO
AC139099.3	36	52	2.65349	3.39021	0.353483	0.285958	NO	0.515405	NO
AC139452.2	36	36	2.65349	2.34707	-0.177032	0.637679	NO	0.814947	NO
AC140912.1	23	23	1.69528	1.49951	-0.177032	0.768073	NO	0.901549	NO
AC141586.5	140	179	10.3191	11.6701	0.177501	0.286753	NO	0.516223	NO
AC144530.1	394	390	29.041	25.4265	-0.191754	0.0628798	NO	0.197144	NO
AC144652.1	24	15	1.76899	0.977944	-0.855104	0.077692	NO	0.227818	NO
AC144831.1	2	21	0.147416	1.36912	3.21529	0.000183656	UP	0.00208977	UP
AC147651.4	20	6	1.47416	0.391178	-1.914	0.00260143	DN	0.0179356	DN
AC156455.1	63	45	4.6436	2.93383	-0.662459	0.0203587	DN	0.0867604	NO
AC159540.1	33	34	2.43236	2.21667	-0.133963	0.715182	NO	0.866482	NO
AC159540.14	6	2	0.442248	0.130393	-1.76199	0.158722	NO	0.361371	NO
ACAA1	301	406	22.1861	26.4697	0.254684	0.0214746	NO	0.0906017	NO
ACAA2	876	996	64.5682	64.9355	0.00818285	0.907842	NO	0.974102	NO
ACACA	1165	1188	85.8698	77.4532	-0.148827	0.0124439	NO	0.0603011	NO
ACACB	112	103	8.2553	6.71521	-0.297886	0.133185	NO	0.321649	NO
ACAD10	68	63	5.01214	4.10736	-0.287215	0.256645	NO	0.484723	NO
ACAD8	247	371	18.2059	24.1878	0.409876	0.000520745	UP	0.0049128	UP
ACAD9	545	599	40.1709	39.0526	-0.0407322	0.635659	NO	0.814059	NO
ACADL	2	8	0.147416	0.52157	1.82297	0.115975	NO	0.295866	NO
ACADM	1023	1475	75.4033	96.1645	0.350877	1.96389e-09	UP	7.82702e-08	UP
ACADS	54	60	3.98023	3.91178	-0.0250289	0.92559	NO	0.985464	NO
ACADSB	69	115	5.08585	7.49757	0.559934	0.011833	UP	0.0580978	NO
ACADVL	891	872	65.6738	56.8511	-0.208129	0.00263202	NO	0.0180907	NO
ACAP1	41	38	3.02203	2.47746	-0.286657	0.430305	NO	0.657473	NO
ACAP2	358	390	26.3875	25.4265	-0.0535175	0.633943	NO	0.813164	NO
ACAP3	232	230	17.1003	14.9951	-0.189523	0.162133	NO	0.366731	NO
ACAT1	582	627	42.8981	40.8781	-0.0695857	0.403523	NO	0.634357	NO
ACAT2	1372	1585	101.127	103.336	0.0311703	0.567887	NO	0.765959	NO
ACBD3	1416	1626	104.371	106.009	0.022474	0.676097	NO	0.83944	NO
ACBD4	45	29	3.31686	1.89069	-0.810904	0.0194403	DN	0.0841782	NO
ACBD5	374	446	27.5668	29.0775	0.0769734	0.462541	NO	0.685344	NO
ACBD6	648	572	47.7628	37.2923	-0.357011	1.6526e-05	DN	0.000265897	DN
ACCS	38	32	2.8009	2.08628	-0.42496	0.232413	NO	0.460261	NO
ACD	230	134	16.9528	8.7363	-0.956433	5.77957e-10	DN	2.53635e-08	DN
ACER3	489	608	36.0432	39.6393	0.137205	0.122864	NO	0.306104	NO
ACIN1	1190	1105	87.7125	72.0419	-0.283947	2.49237e-06	DN	5.06351e-05	DN
ACKR3	35	48	2.57978	3.12942	0.278647	0.441658	NO	0.666233	NO
ACLY	5921	7373	436.425	480.692	0.139379	3.06919e-08	NO	9.68685e-07	NO
ACN9	200	159	14.7416	10.3662	-0.508005	0.00101683	DN	0.00845449	DN
ACO1	1060	1091	78.1305	71.1291	-0.135445	0.030728	NO	0.117375	NO
ACO2	1318	1245	97.1471	81.1693	-0.259237	5.76329e-06	NO	0.000105681	NO
ACOT1	37	53	2.7272	3.4554	0.341435	0.291703	NO	0.521357	NO
ACOT11	36	32	2.65349	2.08628	-0.346957	0.33332	NO	0.568128	NO
ACOT13	1587	1758	116.975	114.615	-0.0293991	0.555917	NO	0.759157	NO
ACOT2	235	263	17.3214	17.1466	-0.01463	0.928477	NO	0.987582	NO
ACOT4	15	26	1.10562	1.6951	0.616517	0.211788	NO	0.432988	NO
ACOT7	329	417	24.2499	27.1868	0.164928	0.123478	NO	0.307132	NO
ACOT8	295	296	21.7439	19.2981	-0.17215	0.14932	NO	0.348599	NO
ACOT9	768	793	56.6077	51.7006	-0.130817	0.0758572	NO	0.22359	NO
ACOX1	720	927	53.0698	60.4369	0.18754	0.00886763	NO	0.0465677	NO
ACOX3	141	114	10.3928	7.43237	-0.483693	0.00830987	DN	0.0442334	DN
ACP1	1295	1491	95.4519	97.2076	0.0262961	0.635148	NO	0.814059	NO
ACP2	635	610	46.8046	39.7697	-0.234979	0.00412399	NO	0.0258856	NO
ACP6	122	108	8.99238	7.0412	-0.352882	0.0646011	NO	0.201129	NO
ACPL2	33	26	2.43236	1.6951	-0.520986	0.192158	NO	0.408391	NO
ACRC	45	64	3.31686	4.17256	0.331115	0.250492	NO	0.477077	NO
ACSBG1	3	13	0.221124	0.847551	1.93845	0.0250692	UP	0.101782	NO
ACSF2	41	46	3.02203	2.99903	-0.0110221	1	NO	1	NO
ACSF3	83	100	6.11776	6.51963	0.0917847	0.711317	NO	0.863438	NO
ACSL1	71	113	5.23327	7.36718	0.4934	0.0264564	UP	0.105956	NO
ACSL3	2859	3573	210.731	232.946	0.144593	6.37356e-05	NO	0.000855447	NO
ACSL4	1129	1381	83.2163	90.036	0.113636	0.050019	NO	0.167441	NO
ACSL5	78	72	5.74922	4.69413	-0.292509	0.220602	NO	0.445511	NO
ACSS2	40	34	2.94832	2.21667	-0.411497	0.244558	NO	0.473022	NO
ACTA1	3	8	0.221124	0.52157	1.23801	0.236207	NO	0.464008	NO
ACTA2	18	6	1.32674	0.391178	-1.76199	0.00699112	DN	0.0388968	DN
ACTB	20017	27252	1475.41	1776.73	0.268104	1.72997e-89	UP	2.25227e-86	UP
ACTC1	63	45	4.6436	2.93383	-0.662459	0.0203587	DN	0.0867604	NO
ACTG1	103852	117647	7654.72	7670.14	0.00290351	0.636732	NO	0.81438	NO
ACTL10	27	28	1.99012	1.8255	-0.124565	0.787917	NO	0.909668	NO
ACTL6A	540	639	39.8023	41.6604	0.0658245	0.448091	NO	0.672295	NO
ACTL8	42	64	3.09574	4.17256	0.430651	0.14452	NO	0.341528	NO
ACTN1	3404	3350	250.902	218.407	-0.200102	1.22785e-08	NO	4.25634e-07	NO
ACTN4	16343	17602	1204.61	1147.58	-0.0699655	8.12443e-06	NO	0.000142937	NO
ACTR10	559	769	41.2028	50.1359	0.283103	0.00042889	UP	0.00418262	UP
ACTR1A	1104	1107	81.3736	72.1723	-0.173117	0.00490621	NO	0.0295034	NO
ACTR1B	379	371	27.9353	24.1878	-0.207811	0.0524342	NO	0.173445	NO
ACTR2	4713	5251	347.386	342.346	-0.0210855	0.469819	NO	0.688941	NO
ACTR3	1727	2068	127.294	134.826	0.0829361	0.0789906	NO	0.230237	NO
ACTR3B	239	324	17.6162	21.1236	0.261951	0.034694	NO	0.129113	NO
ACTR3C	13	7	0.958204	0.456374	-1.07012	0.120008	NO	0.302205	NO
ACTR5	220	195	16.2158	12.7133	-0.351061	0.0138795	DN	0.0655635	NO
ACTR6	311	288	22.9232	18.7765	-0.287878	0.0156651	DN	0.0716732	NO
ACTR8	339	309	24.987	20.1456	-0.31071	0.00657476	DN	0.0371693	DN
ACTRT3	67	76	4.93844	4.95492	0.00480631	1	NO	1	NO
ACVR1	94	103	6.92855	6.71521	-0.0451203	0.83082	NO	0.931594	NO
ACVR1B	224	242	16.5106	15.7775	-0.0655237	0.642664	NO	0.817744	NO
ACVR2A	55	67	4.05394	4.36815	0.107697	0.717212	NO	0.868248	NO
ACVR2B	125	145	9.2135	9.45346	0.0370928	0.855002	NO	0.943984	NO
ACYP1	275	325	20.2697	21.1888	0.0639761	0.595159	NO	0.784722	NO
ACYP2	97	127	7.14968	8.27992	0.21174	0.284743	NO	0.514663	NO
AD000090.2	53	64	3.90652	4.17256	0.0950475	0.781298	NO	0.906474	NO
AD000092.3	40	46	2.94832	2.99903	0.0246018	1	NO	1	NO
ADA	115	113	8.47642	7.36718	-0.202343	0.289421	NO	0.518496	NO
ADAL	464	584	34.2005	38.0746	0.154812	0.0886794	NO	0.248351	NO
ADAM10	591	652	43.5614	42.508	-0.0353182	0.670005	NO	0.835505	NO
ADAM11	10	13	0.73708	0.847551	0.20148	0.835877	NO	0.933579	NO
ADAM12	859	952	63.3152	62.0668	-0.0287286	0.671816	NO	0.836317	NO
ADAM15	1297	1410	95.5993	91.9267	-0.0565153	0.316646	NO	0.549296	NO
ADAM17	733	787	54.028	51.3095	-0.0744816	0.316334	NO	0.54922	NO
ADAM19	260	284	19.1641	18.5157	-0.0496527	0.699185	NO	0.854656	NO
ADAM1A	26	56	1.91641	3.65099	0.929883	0.00559877	UP	0.032797	UP
ADAM22	88	121	6.4863	7.88875	0.2824	0.166276	NO	0.372488	NO
ADAM23	17	32	1.25304	2.08628	0.735505	0.114471	NO	0.293851	NO
ADAM32	10	9	0.73708	0.586766	-0.329035	0.65202	NO	0.823751	NO
ADAM8	42	71	3.09574	4.62893	0.580398	0.0383457	UP	0.138547	NO
ADAM9	674	797	49.6792	51.9614	0.0647991	0.403206	NO	0.634065	NO
ADAMTS1	267	323	19.68	21.0584	0.0976624	0.433257	NO	0.660949	NO
ADAMTS15	74	85	5.45439	5.54168	0.0229056	0.936832	NO	0.992751	NO
ADAMTS16	57	44	4.20136	2.86864	-0.55049	0.0585135	NO	0.187229	NO
ADAMTS3	91	93	6.70743	6.06325	-0.145668	0.506846	NO	0.721464	NO
ADAMTS5	31	49	2.28495	3.19462	0.483482	0.147012	NO	0.34549	NO
ADAMTS6	90	65	6.63372	4.23776	-0.646517	0.0060945	DN	0.0348898	DN
ADAMTSL4	7	6	0.515956	0.391178	-0.399424	0.782653	NO	0.906474	NO
ADAMTSL5	68	74	5.01214	4.82452	-0.0550415	0.866564	NO	0.950161	NO
ADAP1	32	36	2.35866	2.34707	-0.00710702	1	NO	1	NO
ADAP2	28	18	2.06382	1.17353	-0.814462	0.0752364	NO	0.222196	NO
ADAR	2525	2829	186.113	184.44	-0.0130232	0.742443	NO	0.884277	NO
ADARB1	695	645	51.2271	42.0516	-0.284746	0.00033307	DN	0.00341279	DN
ADARB2	84	106	6.19147	6.9108	0.158571	0.467976	NO	0.687077	NO
ADAT1	378	317	27.8616	20.6672	-0.430935	8.85658e-05	DN	0.00113044	DN
ADAT2	375	429	27.6405	27.9692	0.017055	0.887623	NO	0.961607	NO
ADC	40	53	2.94832	3.4554	0.22896	0.468614	NO	0.687755	NO
ADCK1	57	58	4.20136	3.78138	-0.151941	0.576625	NO	0.772807	NO
ADCK2	147	155	10.8351	10.1054	-0.10058	0.564458	NO	0.764505	NO
ADCK3	267	293	19.68	19.1025	-0.0429711	0.734957	NO	0.879205	NO
ADCK4	55	59	4.05394	3.84658	-0.0757487	0.779327	NO	0.906474	NO
ADCK5	34	23	2.50607	1.49951	-0.740933	0.0628543	NO	0.197144	NO
ADCY10P1	22	30	1.62158	1.95589	0.270427	0.579026	NO	0.774389	NO
ADCY3	159	212	11.7196	13.8216	0.238005	0.118807	NO	0.300343	NO
ADCY6	89	91	6.56001	5.93286	-0.144971	0.502638	NO	0.717535	NO
ADCY7	653	691	48.1313	45.0506	-0.0954293	0.229227	NO	0.456092	NO
ADCY9	191	182	14.0782	11.8657	-0.246666	0.107684	NO	0.281769	NO
ADD1	607	617	44.7408	40.2261	-0.153458	0.0667879	NO	0.205659	NO
ADD3	842	909	62.0621	59.2634	-0.066572	0.338256	NO	0.573289	NO
ADH5	1902	2201	140.193	143.497	0.0336099	0.462245	NO	0.685101	NO
ADH5P4	17	14	1.25304	0.912748	-0.45714	0.472291	NO	0.690904	NO
ADI1	1012	1175	74.5925	76.6056	0.0384194	0.548594	NO	0.754711	NO
ADIPOR1	591	799	43.5614	52.0918	0.258005	0.00103636	NO	0.00857127	NO
ADIPOR2	1239	1598	91.3242	104.184	0.190059	0.000499764	NO	0.00474448	NO
ADIRF	10	5	0.73708	0.325981	-1.17703	0.194337	NO	0.410343	NO
ADIRF-AS1	63	79	4.6436	5.1505	0.149469	0.557118	NO	0.759157	NO
ADK	1053	1268	77.6145	82.6689	0.0910173	0.134284	NO	0.323553	NO
ADM	532	650	39.2127	42.3776	0.111981	0.189745	NO	0.406024	NO
ADM2	11	7	0.810788	0.456374	-0.829109	0.246613	NO	0.473909	NO
ADM5	13	67	0.958204	4.36815	2.18862	1.33862e-08	UP	4.60646e-07	UP
ADNP	1033	1199	76.1404	78.1703	0.0379594	0.538617	NO	0.746855	NO
ADNP2	617	674	45.4778	43.9423	-0.0495539	0.539699	NO	0.748089	NO
ADO	323	337	23.8077	21.9711	-0.115818	0.310695	NO	0.543315	NO
ADORA1	4	8	0.294832	0.52157	0.822968	0.398511	NO	0.629201	NO
ADORA2B	134	159	9.87687	10.3662	0.0697617	0.725514	NO	0.874457	NO
ADPGK	630	546	46.436	35.5972	-0.383483	5.7701e-06	DN	0.000105681	DN
ADPRH	8	12	0.589664	0.782355	0.40793	0.655903	NO	0.825824	NO
ADPRHL1	17	26	1.25304	1.6951	0.435945	0.362027	NO	0.595614	NO
ADPRHL2	495	499	36.4855	32.5329	-0.165421	0.0750913	NO	0.222104	NO
ADPRM	53	76	3.90652	4.95492	0.342975	0.187046	NO	0.402331	NO
ADRA2C	8	4	0.589664	0.260785	-1.17703	0.247494	NO	0.473909	NO
ADRB1	23	27	1.69528	1.7603	0.0542935	1	NO	1	NO
ADRBK1	535	522	39.4338	34.0324	-0.212521	0.017612	NO	0.0781906	NO
ADRBK2	20	35	1.47416	2.28187	0.630323	0.137082	NO	0.32827	NO
ADRM1	4414	4559	325.347	297.23	-0.130401	1.91769e-05	NO	0.000300804	NO
ADSL	2480	2558	182.796	166.772	-0.132356	0.00116531	NO	0.00944275	NO
ADSS	1063	1273	78.3516	82.9948	0.0830588	0.171246	NO	0.380187	NO
ADSSL1	97	99	7.14968	6.45443	-0.147588	0.475302	NO	0.692949	NO
ADTRP	37	34	2.7272	2.21667	-0.299023	0.406599	NO	0.635472	NO
AEBP2	333	330	24.5448	21.5148	-0.190088	0.0942573	NO	0.258031	NO
AEN	535	595	39.4338	38.7918	-0.0236812	0.78857	NO	0.910086	NO
AES	1661	2128	122.429	138.738	0.180414	0.00013031	NO	0.00159049	NO
AF001548.5	2	9	0.147416	0.586766	1.99289	0.0708886	NO	0.213802	NO
AF038458.4	15	10	1.10562	0.651963	-0.761995	0.230375	NO	0.4575	NO
AF127936.7	17	21	1.25304	1.36912	0.127823	0.871423	NO	0.951512	NO
AF196972.9	4	13	0.294832	0.847551	1.52341	0.0859319	NO	0.243442	NO
AF277315.13	357	439	26.3138	28.6212	0.121265	0.241424	NO	0.469459	NO
AFAP1	330	301	24.3236	19.6241	-0.309735	0.00749319	DN	0.0409322	DN
AFAP1L1	121	133	8.91867	8.6711	-0.0406128	0.8505	NO	0.941231	NO
AFF1	297	398	21.8913	25.9481	0.245273	0.0274695	NO	0.10895	NO
AFF4	1249	1509	92.0613	98.3812	0.0957873	0.0859513	NO	0.243442	NO
AFG3L1P	280	350	20.6382	22.8187	0.144896	0.21605	NO	0.438907	NO
AFG3L2	1780	1922	131.2	125.307	-0.0663009	0.166575	NO	0.372944	NO
AFG3L2P1	28	13	2.06382	0.847551	-1.28395	0.00728508	DN	0.0401463	DN
AFMID	415	535	30.5888	34.88	0.189396	0.04733	NO	0.161062	NO
AFP	5	13	0.36854	0.847551	1.20148	0.154795	NO	0.355454	NO
AFTPH	606	636	44.667	41.4648	-0.107323	0.191073	NO	0.407209	NO
AGA	355	347	26.1663	22.6231	-0.209915	0.0538832	NO	0.176815	NO
AGAP1	262	308	19.3115	20.0804	0.0563315	0.64468	NO	0.819382	NO
AGAP1-IT1	7	2	0.515956	0.130393	-1.98439	0.0931132	NO	0.255795	NO
AGAP10	15	14	1.10562	0.912748	-0.276568	0.710664	NO	0.862882	NO
AGAP2-AS1	55	48	4.05394	3.12942	-0.373429	0.200089	NO	0.41864	NO
AGAP3	935	940	68.917	61.2845	-0.169338	0.0116473	NO	0.0574238	NO
AGAP4	11	16	0.810788	1.04314	0.363536	0.567389	NO	0.765551	NO
AGAP6	77	91	5.67552	5.93286	0.0639761	0.816774	NO	0.923761	NO
AGAP7	23	25	1.69528	1.62991	-0.0567378	0.88638	NO	0.96106	NO
AGAP8	25	26	1.8427	1.6951	-0.120448	0.78074	NO	0.906474	NO
AGAP9	9	11	0.663372	0.717159	0.112475	1	NO	1	NO
AGBL3	12	21	0.884496	1.36912	0.630323	0.295299	NO	0.52575	NO
AGBL5	278	333	20.4908	21.7104	0.0834053	0.490909	NO	0.706695	NO
AGFG1	938	1128	69.1381	73.5414	0.0890752	0.164948	NO	0.370363	NO
AGFG2	101	95	7.44451	6.19364	-0.265388	0.198631	NO	0.416595	NO
AGGF1	677	745	49.9003	48.5712	-0.0389474	0.613786	NO	0.798699	NO
AGK	201	253	14.8153	16.4947	0.15491	0.259466	NO	0.488828	NO
AGL	577	639	42.5295	41.6604	-0.0297874	0.730296	NO	0.876474	NO
AGMAT	180	152	13.2674	9.90983	-0.420958	0.00826288	DN	0.0441081	DN
AGO1	521	573	38.4019	37.3575	-0.0397803	0.649706	NO	0.822824	NO
AGO2	455	342	33.5371	22.2971	-0.588902	9.9968e-09	DN	3.50021e-07	DN
AGO3	655	643	48.2787	41.9212	-0.203708	0.0113657	NO	0.0562987	NO
AGO4	68	53	5.01214	3.4554	-0.536574	0.0449717	DN	0.155338	NO
AGPAT1	110	120	8.10788	7.82355	-0.0515011	0.791972	NO	0.912798	NO
AGPAT2	719	611	52.996	39.8349	-0.411851	2.00443e-07	DN	5.25422e-06	DN
AGPAT3	247	265	18.2059	17.277	-0.0755507	0.565044	NO	0.764505	NO
AGPAT4	99	65	7.29709	4.23776	-0.784021	0.000719418	DN	0.00638244	DN
AGPAT5	638	679	47.0257	44.2683	-0.0871769	0.281617	NO	0.511712	NO
AGPAT6	943	1113	69.5066	72.5634	0.0620919	0.342041	NO	0.576678	NO
AGPAT9	186	184	13.7097	11.9961	-0.192629	0.211274	NO	0.432316	NO
AGPS	1116	1285	82.2581	83.7772	0.0263993	0.667646	NO	0.833893	NO
AGRN	63	31	4.6436	2.02108	-1.20012	0.000110028	DN	0.00137188	DN
AGT	15	19	1.10562	1.23873	0.164005	0.863949	NO	0.948856	NO
AGTPBP1	131	163	9.65575	10.627	0.138273	0.447546	NO	0.67205	NO
AGTR1	12	22	0.884496	1.43432	0.697437	0.22867	NO	0.455329	NO
AGTRAP	443	434	32.6526	28.2952	-0.206644	0.035892	NO	0.132197	NO
AHCTF1	2024	2294	149.185	149.56	0.00362408	0.939233	NO	0.993998	NO
AHCTF1P1	122	143	8.99238	9.32306	0.052102	0.805629	NO	0.918487	NO
AHCY	2200	2759	162.158	179.876	0.14961	0.000284707	NO	0.00300114	NO
AHCYL1	6075	6911	447.776	450.571	0.00897805	0.725032	NO	0.874078	NO
AHCYL2	44	51	3.24315	3.32501	0.0359617	0.918532	NO	0.981044	NO
AHDC1	324	407	23.8814	26.5349	0.152003	0.159231	NO	0.362157	NO
AHI1	665	916	49.0158	59.7198	0.284961	0.000103234	UP	0.00129544	UP
AHNAK	1918	1600	141.372	104.314	-0.438563	2.54035e-19	DN	3.9295e-17	DN
AHNAK2	253	207	18.6481	13.4956	-0.466539	0.000540244	DN	0.00506313	DN
AHR	433	528	31.9156	34.4236	0.109139	0.244822	NO	0.473257	NO
AHRR	309	359	22.7758	23.4055	0.039345	0.727401	NO	0.874879	NO
AHSA1	3654	4257	269.329	277.54	0.0433284	0.183743	NO	0.399307	NO
AHSA2	291	225	21.449	14.6692	-0.548126	1.7999e-05	DN	0.000284326	DN
AIDA	692	718	51.0059	46.8109	-0.12382	0.109406	NO	0.284211	NO
AIF1L	232	282	17.1003	18.3853	0.104538	0.426514	NO	0.653096	NO
AIFM1	1040	1119	76.6563	72.9546	-0.0714055	0.253151	NO	0.480615	NO
AIFM2	598	508	44.0774	33.1197	-0.412349	2.17225e-06	DN	4.51891e-05	DN
AIG1	489	528	36.0432	34.4236	-0.0663286	0.470036	NO	0.68913	NO
AIM1	290	255	21.3753	16.625	-0.362588	0.00349682	DN	0.0225934	DN
AIM1L	8	2	0.589664	0.130393	-2.17703	0.0536566	NO	0.176294	NO
AIMP1	1860	1882	137.097	122.699	-0.160068	0.000696513	NO	0.00621807	NO
AIMP2	1821	1751	134.222	114.159	-0.233584	1.36203e-06	NO	2.97608e-05	NO
AIP	483	509	35.601	33.1849	-0.10139	0.279452	NO	0.509172	NO
AJUBA	410	396	30.2203	25.8177	-0.227155	0.0261742	NO	0.105229	NO
AK1	224	317	16.5106	20.6672	0.323952	0.0109732	UP	0.054947	NO
AK2	5413	5759	398.981	375.465	-0.0876421	0.00135242	NO	0.0106335	NO
AK3	623	607	45.9201	39.5741	-0.214568	0.00931847	NO	0.048493	NO
AK4	713	943	52.5538	61.4801	0.226324	0.00161735	NO	0.0123138	NO
AK5	5	14	0.36854	0.912748	1.30839	0.105429	NO	0.27759	NO
AK9	38	57	2.8009	3.71619	0.40793	0.182806	NO	0.397491	NO
AKAP1	883	1109	65.0842	72.3026	0.151742	0.0207436	NO	0.0881845	NO
AKAP10	218	168	16.0683	10.953	-0.552899	0.000190321	DN	0.00215151	DN
AKAP11	419	453	30.8837	29.5339	-0.0644712	0.519245	NO	0.731485	NO
AKAP12	1204	1265	88.7444	82.4733	-0.10573	0.0695688	NO	0.212156	NO
AKAP13	800	696	58.9664	45.3766	-0.377945	4.25627e-07	DN	1.04553e-05	DN
AKAP17A	239	276	17.6162	17.9942	0.0306256	0.825383	NO	0.928534	NO
AKAP5	14	20	1.03191	1.30393	0.337541	0.607004	NO	0.79311	NO
AKAP6	13	17	0.958204	1.10834	0.209991	0.718746	NO	0.869048	NO
AKAP7	104	108	7.66563	7.0412	-0.122584	0.536702	NO	0.745722	NO
AKAP8	765	709	56.3866	46.2241	-0.286706	0.000137896	DN	0.00165847	DN
AKAP8L	155	153	11.4247	9.97503	-0.195769	0.25352	NO	0.481027	NO
AKAP9	2763	2684	203.655	174.987	-0.218883	2.19758e-08	NO	7.18258e-07	NO
AKIP1	698	737	51.4482	48.0496	-0.0985944	0.204236	NO	0.424136	NO
AKIRIN1	1144	1416	84.3219	92.3179	0.130702	0.0227698	NO	0.0948116	NO
AKIRIN2	236	264	17.3951	17.2118	-0.0152809	0.928614	NO	0.98766	NO
AKNA	73	85	5.38068	5.54168	0.0425344	0.873628	NO	0.953187	NO
AKR1A1	787	832	58.0082	54.2433	-0.0968121	0.178809	NO	0.391635	NO
AKR1B1	3924	4157	289.23	271.021	-0.0938143	0.00349472	NO	0.0225891	NO
AKR1B10	7	14	0.515956	0.912748	0.822968	0.275247	NO	0.506489	NO
AKR1C1	40	25	2.94832	1.62991	-0.855104	0.0245363	DN	0.100113	NO
AKR1C2	21	15	1.54787	0.977944	-0.662459	0.184412	NO	0.400053	NO
AKR1C3	424	364	31.2522	23.7314	-0.397158	0.000114279	DN	0.00141922	DN
AKR7A2	725	779	53.4383	50.7879	-0.0733897	0.32634	NO	0.559712	NO
AKR7A3	7	6	0.515956	0.391178	-0.399424	0.782653	NO	0.906474	NO
AKR7L	6	15	0.442248	0.977944	1.1449	0.124723	NO	0.309147	NO
AKT1	859	852	63.3152	55.5472	-0.188837	0.00715838	NO	0.0395597	NO
AKT1S1	546	628	40.2446	40.9432	0.0248316	0.770083	NO	0.902958	NO
AKT2	2746	2896	202.402	188.808	-0.100302	0.00928397	NO	0.0483317	NO
AKT3	8	16	0.589664	1.04314	0.822968	0.221472	NO	0.44646	NO
AKTIP	43	57	3.16944	3.71619	0.229593	0.483359	NO	0.700901	NO
AL021068.1	12	2	0.884496	0.130393	-2.76199	0.00523103	DN	0.0310621	DN
AL139099.1	7	19	0.515956	1.23873	1.26354	0.0487683	UP	0.164328	NO
AL161915.1	11	11	0.810788	0.717159	-0.177032	0.832765	NO	0.931988	NO
AL353354.1	14	14	1.03191	0.912748	-0.177032	0.850397	NO	0.941231	NO
AL353791.1	17	10	1.25304	0.651963	-0.942567	0.122117	NO	0.304716	NO
AL353803.1	9	13	0.663372	0.847551	0.353483	0.671395	NO	0.835993	NO
AL356475.1	4	9	0.294832	0.586766	0.992893	0.278578	NO	0.508528	NO
AL357673.1	52	125	3.83282	8.14953	1.08831	2.42638e-06	UP	4.94873e-05	UP
AL358813.1	3	7	0.221124	0.456374	1.04536	0.352944	NO	0.58584	NO
AL390877.1	28	39	2.06382	2.54265	0.301015	0.463047	NO	0.685395	NO
AL589743.1	405	517	29.8517	33.7065	0.17521	0.069538	NO	0.212103	NO
AL590452.1	9	1	0.663372	0.0651963	-3.34696	0.00815523	DN	0.0437945	DN
AL590762.6	23	11	1.69528	0.717159	-1.24116	0.0163821	DN	0.0741631	NO
AL590822.1	8	7	0.589664	0.456374	-0.369677	0.797002	NO	0.91318	NO
AL591479.1	28	29	2.06382	1.89069	-0.126406	0.791332	NO	0.912195	NO
AL603965.1	53	54	3.90652	3.5206	-0.150065	0.628631	NO	0.808788	NO
AL645728.1	7	4	0.515956	0.260785	-0.984387	0.367505	NO	0.598258	NO
AL672183.2	28	29	2.06382	1.89069	-0.126406	0.791332	NO	0.912195	NO
AL773604.8	7	6	0.515956	0.391178	-0.399424	0.782653	NO	0.906474	NO
AL953854.2	10	7	0.73708	0.456374	-0.691605	0.343024	NO	0.576678	NO
ALAD	140	151	10.3191	9.84463	-0.0679103	0.724617	NO	0.873712	NO
ALAS1	507	486	37.37	31.6854	-0.238061	0.00998057	NO	0.0509065	NO
ALCAM	1014	1091	74.7399	71.1291	-0.0714386	0.256243	NO	0.48443	NO
ALDH16A1	240	258	17.6899	16.8206	-0.0726954	0.590171	NO	0.782011	NO
ALDH18A1	888	995	65.4527	64.8703	-0.0128952	0.853473	NO	0.943318	NO
ALDH1A2	6	9	0.442248	0.586766	0.40793	0.617447	NO	0.799533	NO
ALDH1A3	46	62	3.39057	4.04217	0.253602	0.386642	NO	0.618397	NO
ALDH1B1	754	833	55.5758	54.3085	-0.03328	0.650826	NO	0.823751	NO
ALDH1L1	3	16	0.221124	1.04314	2.23801	0.00942829	UP	0.0488228	UP
ALDH1L2	129	189	9.50833	12.3221	0.373983	0.0245103	UP	0.100067	NO
ALDH2	242	252	17.8373	16.4295	-0.118615	0.36754	NO	0.598258	NO
ALDH3A1	30	24	2.21124	1.56471	-0.49896	0.221309	NO	0.44646	NO
ALDH3A2	705	857	51.9641	55.8732	0.10464	0.155764	NO	0.356698	NO
ALDH3B1	321	504	23.6603	32.8589	0.473818	3.95388e-06	UP	7.5331e-05	UP
ALDH4A1	71	86	5.23327	5.60688	0.0994856	0.689869	NO	0.849432	NO
ALDH5A1	149	185	10.9825	12.0613	0.135181	0.411121	NO	0.640117	NO
ALDH6A1	112	137	8.2553	8.93189	0.113645	0.567872	NO	0.765959	NO
ALDH7A1	1330	1522	98.0316	99.2287	0.0175101	0.749805	NO	0.889529	NO
ALDH9A1	625	746	46.0675	48.6364	0.0782874	0.33	NO	0.564069	NO
ALDOA	7139	7786	526.201	507.618	-0.0518717	0.0285077	NO	0.111635	NO
ALDOC	167	132	12.3092	8.60591	-0.516342	0.00210671	DN	0.0151325	DN
ALG1	743	753	54.765	49.0928	-0.157744	0.0358598	NO	0.132194	NO
ALG10	79	51	5.82293	3.32501	-0.808387	0.00198583	DN	0.0144033	DN
ALG10B	75	33	5.5281	2.15148	-1.36146	2.70396e-06	DN	5.41589e-05	DN
ALG11	150	115	11.0562	7.49757	-0.560361	0.00167337	DN	0.0126539	DN
ALG12	282	256	20.7857	16.6902	-0.316583	0.0121646	DN	0.0592621	NO
ALG13	468	472	34.4953	30.7726	-0.164754	0.083253	NO	0.23826	NO
ALG14	240	312	17.6899	20.3412	0.20148	0.105269	NO	0.27759	NO
ALG2	589	726	43.414	47.3325	0.12467	0.121827	NO	0.304669	NO
ALG3	1439	1336	106.066	87.1022	-0.284179	2.25198e-07	DN	5.82495e-06	DN
ALG5	745	920	54.9125	59.9806	0.127361	0.0770479	NO	0.226391	NO
ALG6	312	305	22.9969	19.8849	-0.209769	0.0758659	NO	0.22359	NO
ALG8	1249	1455	92.0613	94.8606	0.0432137	0.440928	NO	0.665833	NO
ALG9	37	91	2.7272	5.93286	1.12131	3.92474e-05	UP	0.000569324	UP
ALKBH1	99	127	7.29709	8.27992	0.182296	0.35168	NO	0.58584	NO
ALKBH2	388	406	28.5987	26.4697	-0.111609	0.286138	NO	0.51549	NO
ALKBH3	288	347	21.2279	22.6231	0.0918348	0.426867	NO	0.65333	NO
ALKBH4	378	466	27.8616	30.3815	0.124912	0.21454	NO	0.436712	NO
ALKBH5	1241	1417	91.4716	92.3831	0.0143046	0.800584	NO	0.915631	NO
ALKBH6	125	116	9.2135	7.56277	-0.284835	0.137586	NO	0.328973	NO
ALKBH7	151	176	11.1299	11.4745	0.0439949	0.824655	NO	0.928534	NO
ALKBH8	174	222	12.8252	14.4736	0.17444	0.246892	NO	0.473909	NO
ALMS1	423	466	31.1785	30.3815	-0.0373597	0.711715	NO	0.863438	NO
ALMS1-IT1	30	39	2.21124	2.54265	0.20148	0.630007	NO	0.81009	NO
ALMS1P	7	3	0.515956	0.195589	-1.39942	0.205952	NO	0.424285	NO
ALOX5AP	5	8	0.36854	0.52157	0.50104	0.590405	NO	0.782011	NO
ALPK1	93	81	6.85484	5.2809	-0.376341	0.0945483	NO	0.258646	NO
ALPK2	5	8	0.36854	0.52157	0.50104	0.590405	NO	0.782011	NO
ALPK3	1	10	0.073708	0.651963	3.1449	0.0133504	UP	0.0634629	NO
ALPL	466	553	34.3479	36.0535	0.0699175	0.451359	NO	0.675374	NO
ALPP	16	25	1.17933	1.62991	0.466824	0.349777	NO	0.584034	NO
ALS2	187	221	13.7834	14.4084	0.0639761	0.69156	NO	0.85046	NO
ALS2CL	36	15	2.65349	0.977944	-1.44007	0.00103591	DN	0.00857127	DN
ALS2CR12	12	17	0.884496	1.10834	0.325468	0.582009	NO	0.776957	NO
ALX1	97	110	7.14968	7.17159	0.00441485	1	NO	1	NO
ALX4	270	370	19.9012	24.1226	0.277534	0.0174257	UP	0.0775327	NO
ALYREF	3012	3299	222.008	215.082	-0.045725	0.211782	NO	0.432988	NO
AMACR	15	33	1.10562	2.15148	0.960472	0.0304224	UP	0.116661	NO
AMBP	8	29	0.589664	1.89069	1.68095	0.00251816	UP	0.017454	UP
AMBRA1	214	253	15.7735	16.4947	0.0644946	0.643128	NO	0.818022	NO
AMD1	3200	3574	235.866	233.011	-0.0175643	0.617697	NO	0.799578	NO
AMDHD1	5	9	0.36854	0.586766	0.670965	0.43623	NO	0.661737	NO
AMDHD2	238	194	17.5425	12.6481	-0.471937	0.000727102	DN	0.00643963	DN
AMER1	167	105	12.3092	6.84561	-0.846491	1.88263e-06	DN	4.00167e-05	DN
AMFR	242	289	17.8373	18.8417	0.0790304	0.542897	NO	0.749901	NO
AMH	34	47	2.50607	3.06422	0.290094	0.436023	NO	0.661737	NO
AMIGO1	23	52	1.69528	3.39021	0.999846	0.00521744	UP	0.031005	UP
AMIGO2	1296	1030	95.5256	67.1521	-0.508453	2.34224e-17	DN	2.80965e-15	DN
AMMECR1	939	1037	69.2118	67.6085	-0.0338132	0.604257	NO	0.791441	NO
AMMECR1L	267	333	19.68	21.7104	0.14165	0.235781	NO	0.464008	NO
AMN1	63	121	4.6436	7.88875	0.764551	0.000639831	UP	0.00578477	UP
AMOTL1	413	561	30.4414	36.5751	0.264827	0.00470945	UP	0.0286733	UP
AMOTL2	431	364	31.7681	23.7314	-0.420781	4.27057e-05	DN	0.000608197	DN
AMPD2	729	710	53.7331	46.2893	-0.215132	0.00470792	NO	0.0286733	NO
AMPD3	39	40	2.87461	2.60785	-0.140506	0.735496	NO	0.879205	NO
AMT	5	8	0.36854	0.52157	0.50104	0.590405	NO	0.782011	NO
AMTN	154	216	11.351	14.0824	0.311069	0.0421918	UP	0.148412	NO
AMY2B	23	45	1.69528	2.93383	0.791259	0.0381147	UP	0.138008	NO
AMZ2	606	783	44.667	51.0487	0.192662	0.0144019	NO	0.0675883	NO
AMZ2P1	143	173	10.5402	11.279	0.0977249	0.573197	NO	0.769812	NO
ANAPC1	594	645	43.7825	42.0516	-0.0581958	0.494541	NO	0.710326	NO
ANAPC10	161	190	11.867	12.3873	0.0619067	0.708337	NO	0.861572	NO
ANAPC11	1392	1468	102.602	95.7081	-0.100339	0.0636362	NO	0.198829	NO
ANAPC13	705	799	51.9641	52.0918	0.00354023	0.979391	NO	1	NO
ANAPC15	612	645	45.1093	42.0516	-0.101265	0.213866	NO	0.435907	NO
ANAPC16	637	817	46.952	53.2653	0.182011	0.018011	NO	0.0795696	NO
ANAPC2	67	66	4.93844	4.30295	-0.198727	0.43551	NO	0.661737	NO
ANAPC4	403	444	29.7043	28.9471	-0.0372522	0.730676	NO	0.876755	NO
ANAPC5	1368	1447	100.833	94.339	-0.0960353	0.0790438	NO	0.230346	NO
ANAPC7	831	921	61.2513	60.0458	-0.0286793	0.684106	NO	0.845686	NO
ANG	6	10	0.442248	0.651963	0.559934	0.617942	NO	0.799578	NO
ANGEL1	59	66	4.34877	4.30295	-0.0152809	1	NO	1	NO
ANGEL2	565	679	41.645	44.2683	0.0881287	0.293252	NO	0.523358	NO
ANGPT1	153	140	11.2773	9.12748	-0.305137	0.0789221	NO	0.23008	NO
ANGPTL2	16	18	1.17933	1.17353	-0.00710702	1	NO	1	NO
ANGPTL4	7	15	0.515956	0.977944	0.922504	0.200392	NO	0.418755	NO
ANK1	19	30	1.40045	1.95589	0.481931	0.316414	NO	0.54922	NO
ANK3	48	41	3.53798	2.67305	-0.404443	0.202939	NO	0.422004	NO
ANKAR	30	40	2.21124	2.60785	0.238005	0.54999	NO	0.755892	NO
ANKEF1	49	65	3.61169	4.23776	0.230626	0.45299	NO	0.677037	NO
ANKFN1	13	9	0.958204	0.586766	-0.707547	0.289416	NO	0.518496	NO
ANKFY1	708	770	52.1853	50.2011	-0.0559229	0.465602	NO	0.686176	NO
ANKH	1209	1545	89.113	100.728	0.176761	0.00142733	NO	0.0111163	NO
ANKHD1	139	110	10.2454	7.17159	-0.514613	0.00517249	DN	0.0307847	DN
ANKIB1	613	637	45.183	41.53	-0.121626	0.140586	NO	0.33466	NO
ANKLE1	167	233	12.3092	15.1907	0.30345	0.0399123	UP	0.143378	NO
ANKLE2	1487	1571	109.604	102.423	-0.0977535	0.0620121	NO	0.195444	NO
ANKMY1	22	9	1.62158	0.586766	-1.46654	0.010555	DN	0.0533143	NO
ANKMY2	286	333	21.0805	21.7104	0.042475	0.71728	NO	0.868248	NO
ANKRA2	53	57	3.90652	3.71619	-0.0720625	0.848621	NO	0.940853	NO
ANKRD1	53	49	3.90652	3.19462	-0.290243	0.322386	NO	0.555369	NO
ANKRD10	504	640	37.1488	41.7256	0.167616	0.0541295	NO	0.1774	NO
ANKRD10-IT1	10	16	0.73708	1.04314	0.50104	0.436137	NO	0.661737	NO
ANKRD11	5387	6050	397.065	394.437	-0.00957894	0.728822	NO	0.875539	NO
ANKRD12	1502	1669	110.709	108.813	-0.0249329	0.630969	NO	0.810993	NO
ANKRD13A	251	271	18.5007	17.6682	-0.0664265	0.599099	NO	0.787657	NO
ANKRD13B	202	243	14.889	15.8427	0.089569	0.537049	NO	0.746005	NO
ANKRD13C	249	343	18.3533	22.3623	0.285031	0.018848	UP	0.0821833	NO
ANKRD13D	94	102	6.92855	6.65002	-0.0591955	0.775252	NO	0.906027	NO
ANKRD16	119	109	8.77125	7.10639	-0.303665	0.126801	NO	0.312611	NO
ANKRD17	3333	3518	245.669	229.36	-0.0990979	0.00461178	NO	0.028277	NO
ANKRD18A	435	409	32.063	26.6653	-0.265947	0.00788704	DN	0.04274	DN
ANKRD18B	517	570	38.107	37.1619	-0.0362344	0.692838	NO	0.851563	NO
ANKRD18CP	31	27	2.28495	1.7603	-0.376341	0.357891	NO	0.590986	NO
ANKRD20A14P	24	15	1.76899	0.977944	-0.855104	0.077692	NO	0.227818	NO
ANKRD20A5P	38	28	2.8009	1.8255	-0.617605	0.0856317	NO	0.243241	NO
ANKRD23	9	4	0.663372	0.260785	-1.34696	0.162826	NO	0.367182	NO
ANKRD26	589	590	43.414	38.4658	-0.174585	0.038298	NO	0.138431	NO
ANKRD27	343	488	25.2818	31.8158	0.331641	0.0010791	UP	0.00883583	UP
ANKRD28	573	617	42.2347	40.2261	-0.0702967	0.4161	NO	0.644764	NO
ANKRD29	229	219	16.8791	14.278	-0.241449	0.0798632	NO	0.231571	NO
ANKRD31	8	11	0.589664	0.717159	0.2824	0.819231	NO	0.924505	NO
ANKRD32	729	656	53.7331	42.7687	-0.329255	2.32925e-05	DN	0.000358521	DN
ANKRD34A	68	88	5.01214	5.73727	0.194937	0.423102	NO	0.650347	NO
ANKRD36	439	400	32.3578	26.0785	-0.311253	0.0018409	DN	0.0136241	DN
ANKRD36B	278	271	20.4908	17.6682	-0.213824	0.0871373	NO	0.245376	NO
ANKRD36C	410	305	30.2203	19.8849	-0.603847	2.65667e-08	DN	8.50515e-07	DN
ANKRD37	69	74	5.08585	4.82452	-0.0761031	0.801674	NO	0.916133	NO
ANKRD39	360	308	26.5349	20.0804	-0.402099	0.000355066	DN	0.00358495	DN
ANKRD40	441	458	32.5052	29.8599	-0.122463	0.204335	NO	0.424172	NO
ANKRD42	91	110	6.70743	7.17159	0.0965331	0.671774	NO	0.836317	NO
ANKRD44	30	43	2.21124	2.80344	0.342342	0.349146	NO	0.583454	NO
ANKRD46	83	120	6.11776	7.82355	0.354819	0.0913871	NO	0.254001	NO
ANKRD49	361	403	26.6086	26.2741	-0.018251	0.884733	NO	0.96014	NO
ANKRD50	474	465	34.9376	30.3163	-0.204688	0.0309012	NO	0.117979	NO
ANKRD52	480	499	35.3798	32.5329	-0.121027	0.189423	NO	0.405613	NO
ANKRD54	279	331	20.5645	21.58	0.0695341	0.570186	NO	0.767396	NO
ANKRD55	2	9	0.147416	0.586766	1.99289	0.0708886	NO	0.213802	NO
ANKRD9	174	160	12.8252	10.4314	-0.298047	0.062287	NO	0.195942	NO
ANKS1A	225	263	16.5843	17.1466	0.0481058	0.717031	NO	0.868116	NO
ANKS3	121	134	8.91867	8.7363	-0.0298061	0.900193	NO	0.969785	NO
ANKS6	288	309	21.2279	20.1456	-0.075494	0.538587	NO	0.746855	NO
ANKZF1	320	296	23.5866	19.2981	-0.289507	0.0137429	DN	0.0650029	NO
ANLN	1902	2013	140.193	131.24	-0.0952021	0.0403803	NO	0.144098	NO
ANO10	333	330	24.5448	21.5148	-0.190088	0.0942573	NO	0.258031	NO
ANO2	11	10	0.810788	0.651963	-0.314536	0.66614	NO	0.833088	NO
ANO4	128	131	9.43462	8.54071	-0.143609	0.455101	NO	0.678748	NO
ANO6	709	826	52.259	53.8521	0.0433241	0.573725	NO	0.770261	NO
ANO7	23	7	1.69528	0.456374	-1.89324	0.00142711	DN	0.0111163	DN
ANO8	167	228	12.3092	14.8647	0.272154	0.0694353	NO	0.211914	NO
ANP32A	3518	4903	259.305	319.657	0.301877	1.93844e-21	UP	3.48095e-19	UP
ANP32B	8082	10128	595.708	660.308	0.148533	4.65837e-12	NO	2.888e-10	NO
ANP32BP1	8	9	0.589664	0.586766	-0.00710702	1	NO	1	NO
ANP32E	2317	2913	170.781	189.917	0.153216	0.000138452	NO	0.0016626	NO
ANPEP	331	297	24.3973	19.3633	-0.3334	0.00397099	DN	0.0251271	DN
ANTXR1	1207	1377	88.9656	89.7752	0.0130709	0.828365	NO	0.92991	NO
ANTXR2	129	172	9.50833	11.2138	0.238005	0.165806	NO	0.371702	NO
ANXA1	3162	3486	233.065	227.274	-0.0362968	0.307741	NO	0.540643	NO
ANXA10	11	17	0.810788	1.10834	0.450999	0.454151	NO	0.6778	NO
ANXA11	1081	1309	79.6783	85.3419	0.0990666	0.0968986	NO	0.262955	NO
ANXA2	14548	18052	1072.3	1176.92	0.134306	5.84047e-17	NO	6.42575e-15	NO
ANXA2P2	17	10	1.25304	0.651963	-0.942567	0.122117	NO	0.304716	NO
ANXA2R	19	32	1.40045	2.08628	0.57504	0.206389	NO	0.424657	NO
ANXA3	201	241	14.8153	15.7123	0.0848056	0.567473	NO	0.765599	NO
ANXA4	128	106	9.43462	6.9108	-0.449112	0.0183183	DN	0.0802541	NO
ANXA5	3661	4595	269.845	299.577	0.150795	2.34808e-06	NO	4.8205e-05	NO
ANXA6	960	988	70.7597	64.4139	-0.135555	0.038846	NO	0.140127	NO
ANXA7	1027	972	75.6981	63.3708	-0.25644	7.23915e-05	NO	0.000953602	NO
ANXA9	8	3	0.589664	0.195589	-1.59207	0.128957	NO	0.315177	NO
AOC2	10	27	0.73708	1.7603	1.25593	0.0199099	UP	0.0854072	NO
AOC3	14	69	1.03191	4.49854	2.12414	1.36094e-08	UP	4.66271e-07	UP
AOX1	3	18	0.221124	1.17353	2.40793	0.00335145	UP	0.0218987	UP
AP000240.9	4	7	0.294832	0.456374	0.630323	0.557235	NO	0.759157	NO
AP000254.8	7	23	0.515956	1.49951	1.53918	0.00996905	UP	0.0508643	NO
AP000347.2	42	28	3.09574	1.8255	-0.761995	0.0310566	DN	0.118485	NO
AP000357.4	15	13	1.10562	0.847551	-0.383483	0.571197	NO	0.768036	NO
AP000473.5	8	8	0.589664	0.52157	-0.177032	0.808501	NO	0.918487	NO
AP000487.5	12	9	0.884496	0.586766	-0.59207	0.387326	NO	0.618731	NO
AP000525.9	599	772	44.1511	50.3315	0.189013	0.0160342	NO	0.0729476	NO
AP000568.2	23	15	1.69528	0.977944	-0.793703	0.104874	NO	0.27759	NO
AP000569.9	11	7	0.810788	0.456374	-0.829109	0.246613	NO	0.473909	NO
AP000580.1	56	65	4.12765	4.23776	0.0379809	0.927546	NO	0.986859	NO
AP000695.4	5	11	0.36854	0.717159	0.960472	0.316567	NO	0.54922	NO
AP000704.5	10	7	0.73708	0.456374	-0.691605	0.343024	NO	0.576678	NO
AP000769.1	18	21	1.32674	1.36912	0.0453604	1	NO	1	NO
AP000783.1	214	220	15.7735	14.3432	-0.137139	0.336206	NO	0.571116	NO
AP001007.1	13	4	0.958204	0.260785	-1.87747	0.0256234	DN	0.103414	NO
AP001062.7	13	19	0.958204	1.23873	0.370456	0.59591	NO	0.78485	NO
AP001065.2	8	8	0.589664	0.52157	-0.177032	0.808501	NO	0.918487	NO
AP001347.6	29	18	2.13753	1.17353	-0.865088	0.0563264	NO	0.182268	NO
AP001372.2	27	22	1.99012	1.43432	-0.472488	0.256441	NO	0.48464	NO
AP001412.1	7	3	0.515956	0.195589	-1.39942	0.205952	NO	0.424285	NO
AP001462.6	11	12	0.810788	0.782355	-0.0515011	1	NO	1	NO
AP001469.9	10	8	0.73708	0.52157	-0.49896	0.488269	NO	0.704361	NO
AP001505.9	44	63	3.24315	4.10736	0.340816	0.245766	NO	0.473909	NO
AP001619.2	2	7	0.147416	0.456374	1.63032	0.187066	NO	0.402331	NO
AP001816.1	29	32	2.13753	2.08628	-0.035013	1	NO	1	NO
AP001877.1	5	11	0.36854	0.717159	0.960472	0.316567	NO	0.54922	NO
AP001992.1	6	5	0.442248	0.325981	-0.440066	0.765052	NO	0.899421	NO
AP003733.1	14	10	1.03191	0.651963	-0.662459	0.308895	NO	0.54132	NO
AP003900.6	9	17	0.663372	1.10834	0.740506	0.241446	NO	0.469459	NO
AP006621.5	11	15	0.810788	0.977944	0.270427	0.697482	NO	0.853236	NO
AP1AR	264	318	19.4589	20.7324	0.0914568	0.454965	NO	0.678748	NO
AP1B1	1359	1569	100.169	102.293	0.0302679	0.578583	NO	0.774236	NO
AP1G1	869	1040	64.0522	67.8041	0.0821234	0.22422	NO	0.449445	NO
AP1G2	85	58	6.26518	3.78138	-0.728442	0.00323608	DN	0.0213437	DN
AP1M1	519	589	38.2545	38.4006	0.00550108	0.952021	NO	1	NO
AP1M2	325	326	23.9551	21.254	-0.1726	0.135598	NO	0.325864	NO
AP1S1	789	807	58.1556	52.6134	-0.144489	0.0475323	NO	0.161575	NO
AP1S2	555	729	40.9079	47.5281	0.216399	0.00788577	NO	0.04274	NO
AP1S3	380	465	28.009	30.3163	0.114199	0.255549	NO	0.483697	NO
AP2A1	205	246	15.1101	16.0383	0.0860024	0.539936	NO	0.748285	NO
AP2A2	231	247	17.0265	16.1035	-0.0804138	0.551578	NO	0.756359	NO
AP2B1	5573	5389	410.775	351.343	-0.225469	2.8965e-16	NO	2.99682e-14	NO
AP2M1	2081	2397	153.386	156.275	0.0269209	0.5393	NO	0.747626	NO
AP2S1	1444	1760	106.434	114.745	0.108473	0.0351555	NO	0.130206	NO
AP3B1	591	791	43.5614	51.5702	0.243488	0.00193109	NO	0.014121	NO
AP3D1	2871	2847	211.616	185.614	-0.189143	7.64598e-07	NO	1.7723e-05	NO
AP3M1	384	382	28.3039	24.905	-0.184566	0.0822142	NO	0.236304	NO
AP3M2	161	181	11.867	11.8005	-0.00810301	0.956866	NO	1	NO
AP3S1	1087	1349	80.1206	87.9497	0.134506	0.0229717	NO	0.095512	NO
AP3S2	119	166	8.77125	10.8226	0.30319	0.0851787	NO	0.242483	NO
AP4B1	386	354	28.4513	23.0795	-0.301884	0.00455251	DN	0.0279465	DN
AP4E1	235	259	17.3214	16.8858	-0.0367407	0.78693	NO	0.909268	NO
AP4M1	93	90	6.85484	5.86766	-0.224338	0.300519	NO	0.531953	NO
AP4S1	77	68	5.67552	4.43335	-0.356356	0.157004	NO	0.358849	NO
AP5B1	32	37	2.35866	2.41226	0.0324213	1	NO	1	NO
AP5M1	137	189	10.098	12.3221	0.287178	0.0760534	NO	0.224016	NO
AP5S1	209	190	15.405	12.3873	-0.314536	0.0309672	DN	0.118173	NO
AP5Z1	387	440	28.525	28.6864	0.00813794	0.944473	NO	0.997938	NO
APAF1	201	225	14.8153	14.6692	-0.0143025	0.922738	NO	0.983821	NO
APBA3	79	76	5.82293	4.95492	-0.232885	0.334549	NO	0.569329	NO
APBB2	118	134	8.69754	8.7363	0.00641412	1	NO	1	NO
APBB3	23	12	1.69528	0.782355	-1.11563	0.0280468	DN	0.11065	NO
APC	1128	1245	83.1426	81.1693	-0.0346533	0.564718	NO	0.764505	NO
APCDD1L-AS1	34	25	2.50607	1.62991	-0.620639	0.117209	NO	0.297748	NO
APEH	761	705	56.0918	45.9634	-0.287305	0.000146471	DN	0.00174149	DN
APEX1	1982	2087	146.089	136.065	-0.102558	0.0237026	NO	0.0980683	NO
APEX2	299	313	22.0387	20.4064	-0.111015	0.351694	NO	0.58584	NO
APH1A	2314	2514	170.56	163.903	-0.0574362	0.170708	NO	0.379262	NO
APH1B	36	46	2.65349	2.99903	0.176605	0.658361	NO	0.827946	NO
API5	969	1259	71.423	82.0821	0.200678	0.00115933	NO	0.00940405	NO
APIP	329	393	24.2499	25.6221	0.0794097	0.478719	NO	0.695982	NO
APITD1	382	447	28.1565	29.1427	0.0496702	0.626322	NO	0.807013	NO
APLF	67	47	4.93844	3.06422	-0.688532	0.0143374	DN	0.0673219	NO
APLN	24	32	1.76899	2.08628	0.238005	0.593463	NO	0.783715	NO
APLP1	36	45	2.65349	2.93383	0.144896	0.738641	NO	0.881842	NO
APLP2	4108	4784	302.792	311.899	0.0427492	0.163922	NO	0.368961	NO
APMAP	863	1123	63.61	73.2154	0.202893	0.00191279	NO	0.0140232	NO
APOA1BP	1669	1670	123.019	108.878	-0.176168	0.000430377	NO	0.0041945	NO
APOBEC3B	348	394	25.6504	25.6873	0.00207631	1	NO	1	NO
APOBEC3C	710	700	52.3327	45.6374	-0.197496	0.01041	NO	0.0527863	NO
APOC1	358	479	26.3875	31.229	0.243034	0.0168225	NO	0.0756309	NO
APOL1	13	33	0.958204	2.15148	1.16692	0.011717	UP	0.057673	NO
APOL2	335	372	24.6922	24.253	-0.0258905	0.821205	NO	0.926331	NO
APOL6	154	252	11.351	16.4295	0.533461	0.000275882	UP	0.00292013	UP
APOLD1	49	41	3.61169	2.67305	-0.43419	0.169937	NO	0.378086	NO
APOO	541	698	39.876	45.507	0.190566	0.0211379	NO	0.0895436	NO
APOOL	87	96	6.4126	6.25884	-0.035013	0.882465	NO	0.958545	NO
APOPT1	515	597	37.9596	38.9222	0.0361265	0.696127	NO	0.853236	NO
APP	1347	1734	99.2847	113.05	0.187322	0.00035026	NO	0.00354641	NO
APPBP2	278	357	20.4908	23.2751	0.183807	0.111922	NO	0.289112	NO
APPL1	1172	1294	86.3858	84.364	-0.034167	0.558539	NO	0.760342	NO
APPL2	85	77	6.26518	5.02011	-0.319636	0.180665	NO	0.394043	NO
APRT	1776	1587	130.905	103.466	-0.339361	9.47007e-12	DN	5.56206e-10	DN
APTX	985	1323	72.6024	86.2546	0.248585	4.31464e-05	NO	0.000612797	NO
AQP1	19	23	1.40045	1.49951	0.0986024	0.877958	NO	0.955842	NO
AQP11	4	14	0.294832	0.912748	1.63032	0.0558018	NO	0.181058	NO
AQP3	284	476	20.9331	31.0334	0.568039	1.25438e-07	UP	3.41416e-06	UP
AQPEP	6	15	0.442248	0.977944	1.1449	0.124723	NO	0.309147	NO
AQR	685	636	50.49	41.4648	-0.284109	0.000372872	DN	0.00373183	DN
AR	1521	1551	112.11	101.119	-0.148853	0.00428478	NO	0.0267031	NO
ARAF	360	439	26.5349	28.6212	0.109192	0.287924	NO	0.517574	NO
ARAP1	461	497	33.9794	32.4025	-0.0685529	0.476412	NO	0.693725	NO
ARAP2	112	124	8.2553	8.08434	-0.0301906	0.896308	NO	0.967059	NO
ARAP3	136	131	10.0243	8.54071	-0.231072	0.198104	NO	0.415713	NO
ARC	9	7	0.663372	0.456374	-0.539602	0.466392	NO	0.686176	NO
ARCN1	1381	1591	101.791	103.727	0.0271885	0.619745	NO	0.800982	NO
AREG	9	9	0.663372	0.586766	-0.177032	0.817566	NO	0.923761	NO
AREGB	9	9	0.663372	0.586766	-0.177032	0.817566	NO	0.923761	NO
AREL1	245	260	18.0585	16.951	-0.0913021	0.503691	NO	0.718513	NO
ARF1	5274	6745	388.736	439.749	0.177889	1.81395e-11	NO	1.03807e-09	NO
ARF3	2680	2732	197.537	178.116	-0.149308	0.000144313	NO	0.00171976	NO
ARF4	3015	3414	222.23	222.58	0.00227304	0.960134	NO	1	NO
ARF6	357	419	26.3138	27.3172	0.0539942	0.614708	NO	0.799375	NO
ARFGAP1	756	781	55.7232	50.9183	-0.130096	0.0778707	NO	0.228122	NO
ARFGAP2	242	188	17.8373	12.2569	-0.541306	0.000107869	DN	0.00134819	DN
ARFGAP3	527	555	38.8441	36.1839	-0.102347	0.24718	NO	0.473909	NO
ARFGEF1	501	481	36.9277	31.3594	-0.235806	0.0105304	NO	0.0532758	NO
ARFGEF2	653	613	48.1313	39.9653	-0.268228	0.000979842	DN	0.00818176	DN
ARFIP1	318	324	23.4391	21.1236	-0.150065	0.192034	NO	0.408391	NO
ARFIP2	474	452	34.9376	29.4687	-0.245596	0.0101917	NO	0.0517972	NO
ARFRP1	335	322	24.6922	20.9932	-0.234132	0.0383042	NO	0.138431	NO
ARG2	25	20	1.8427	1.30393	-0.49896	0.295955	NO	0.526558	NO
ARGLU1	2239	2669	165.032	174.009	0.0764128	0.0650448	NO	0.201909	NO
ARHGAP1	627	643	46.2149	41.9212	-0.140679	0.0863156	NO	0.243897	NO
ARHGAP10	416	431	30.6625	28.0996	-0.125928	0.215203	NO	0.437775	NO
ARHGAP11A	1515	1415	111.668	92.2527	-0.275548	2.37522e-07	DN	6.11334e-06	DN
ARHGAP11B	133	110	9.80316	7.17159	-0.450955	0.0172308	DN	0.0768035	NO
ARHGAP12	344	391	25.3556	25.4917	0.00772802	0.970524	NO	1	NO
ARHGAP17	26	23	1.91641	1.49951	-0.35391	0.395038	NO	0.626692	NO
ARHGAP18	853	712	62.8729	46.4197	-0.437701	2.13717e-09	DN	8.43155e-08	DN
ARHGAP19	105	107	7.73934	6.976	-0.149811	0.450165	NO	0.674238	NO
ARHGAP20	10	7	0.73708	0.456374	-0.691605	0.343024	NO	0.576678	NO
ARHGAP21	926	1008	68.2536	65.7178	-0.0546205	0.412147	NO	0.641268	NO
ARHGAP22	52	59	3.83282	3.84658	0.00517131	1	NO	1	NO
ARHGAP23	773	884	56.9763	57.6335	0.0165459	0.824715	NO	0.928534	NO
ARHGAP24	5	12	0.36854	0.782355	1.086	0.223477	NO	0.448522	NO
ARHGAP26	158	139	11.6459	9.06228	-0.361872	0.0315007	DN	0.119829	NO
ARHGAP27	59	70	4.34877	4.56374	0.0696079	0.792147	NO	0.912925	NO
ARHGAP28	37	43	2.7272	2.80344	0.0397794	0.911415	NO	0.976387	NO
ARHGAP29	345	325	25.4293	21.1888	-0.263189	0.0182407	DN	0.0800653	NO
ARHGAP31	12	7	0.884496	0.456374	-0.95464	0.173663	NO	0.3837	NO
ARHGAP32	148	166	10.9088	10.8226	-0.011446	0.954958	NO	1	NO
ARHGAP33	20	17	1.47416	1.10834	-0.411497	0.4135	NO	0.64216	NO
ARHGAP35	907	892	66.8532	58.1551	-0.201091	0.00314535	NO	0.020875	NO
ARHGAP39	51	40	3.75911	2.60785	-0.527529	0.0926421	NO	0.255795	NO
ARHGAP4	7	4	0.515956	0.260785	-0.984387	0.367505	NO	0.598258	NO
ARHGAP42	115	131	8.47642	8.54071	0.0109009	1	NO	1	NO
ARHGAP44	117	125	8.62384	8.14953	-0.0816125	0.699274	NO	0.854674	NO
ARHGAP5	825	892	60.8091	58.1551	-0.0643824	0.358273	NO	0.591191	NO
ARHGAP5-AS1	20	22	1.47416	1.43432	-0.0395285	1	NO	1	NO
ARHGDIA	2705	2640	199.38	172.118	-0.212123	7.69014e-08	NO	2.22487e-06	NO
ARHGDIB	16	18	1.17933	1.17353	-0.00710702	1	NO	1	NO
ARHGEF1	141	140	10.3928	9.12748	-0.1873	0.282459	NO	0.512706	NO
ARHGEF10	355	379	26.1663	24.7094	-0.0826532	0.437715	NO	0.663201	NO
ARHGEF10L	208	227	15.3313	14.7996	-0.0509232	0.736742	NO	0.88018	NO
ARHGEF11	120	139	8.84496	9.06228	0.0350185	0.852137	NO	0.942242	NO
ARHGEF12	457	475	33.6846	30.9682	-0.121299	0.200729	NO	0.419194	NO
ARHGEF16	332	321	24.4711	20.928	-0.225642	0.0498702	NO	0.167086	NO
ARHGEF17	326	462	24.0288	30.1207	0.325989	0.00188395	UP	0.0138378	UP
ARHGEF18	495	507	36.4855	33.0545	-0.142475	0.120943	NO	0.303242	NO
ARHGEF19	205	235	15.1101	15.3211	0.0200048	0.923911	NO	0.984601	NO
ARHGEF2	807	914	59.4824	59.5894	0.00259347	0.980734	NO	1	NO
ARHGEF25	38	27	2.8009	1.7603	-0.670072	0.0810953	NO	0.234227	NO
ARHGEF26	63	78	4.6436	5.08531	0.13109	0.613451	NO	0.798396	NO
ARHGEF28	39	55	2.87461	3.58579	0.318925	0.30305	NO	0.53512	NO
ARHGEF3	213	321	15.6998	20.928	0.414688	0.0011314	UP	0.00922062	UP
ARHGEF33	72	98	5.30698	6.38923	0.267753	0.249274	NO	0.475855	NO
ARHGEF39	138	124	10.1717	8.08434	-0.33136	0.0635787	NO	0.198777	NO
ARHGEF4	41	56	3.02203	3.65099	0.272771	0.362395	NO	0.595968	NO
ARHGEF40	127	118	9.36092	7.69316	-0.283074	0.125046	NO	0.3097	NO
ARHGEF7	285	301	21.0068	19.6241	-0.0982305	0.431676	NO	0.658988	NO
ARID1A	623	588	45.9201	38.3354	-0.260448	0.00169532	NO	0.0127952	NO
ARID1B	1070	1185	78.8676	77.2576	-0.0297558	0.627535	NO	0.807909	NO
ARID2	725	766	53.4383	49.9403	-0.0976686	0.194547	NO	0.410619	NO
ARID3A	253	300	18.6481	19.5589	0.0687931	0.580017	NO	0.775224	NO
ARID3B	67	63	4.93844	4.10736	-0.265841	0.293479	NO	0.523643	NO
ARID4A	424	462	31.2522	30.1207	-0.0532034	0.590311	NO	0.782011	NO
ARID4B	1506	1769	111.004	115.332	0.0551803	0.277739	NO	0.508528	NO
ARID5A	102	108	7.51822	7.0412	-0.0945699	0.678376	NO	0.841415	NO
ARID5B	1165	1188	85.8698	77.4532	-0.148827	0.0124439	NO	0.0603011	NO
ARIH1	632	752	46.5835	49.0276	0.0737761	0.346015	NO	0.579461	NO
ARIH2	1711	2064	126.114	134.565	0.0935712	0.0484605	NO	0.163697	NO
ARIH2OS	9	7	0.663372	0.456374	-0.539602	0.466392	NO	0.686176	NO
ARL1	713	853	52.5538	55.6124	0.0816116	0.265425	NO	0.494494	NO
ARL13A	9	1	0.663372	0.0651963	-3.34696	0.00815523	DN	0.0437945	DN
ARL13B	392	514	28.8935	33.5109	0.213883	0.0279944	NO	0.110499	NO
ARL14	23	17	1.69528	1.10834	-0.613131	0.206018	NO	0.424285	NO
ARL14EP	596	724	43.93	47.2021	0.103645	0.195064	NO	0.411488	NO
ARL14EPL	14	2	1.03191	0.130393	-2.98439	0.00155557	DN	0.0119014	DN
ARL15	99	110	7.29709	7.17159	-0.0250289	0.944773	NO	0.998014	NO
ARL16	367	438	27.0508	28.556	0.0781188	0.458416	NO	0.680783	NO
ARL17A	63	41	4.6436	2.67305	-0.79676	0.00580475	DN	0.0336878	DN
ARL17B	55	61	4.05394	3.97697	-0.0276544	0.926157	NO	0.985718	NO
ARL2	523	586	38.5493	38.205	-0.0129423	0.880487	NO	0.957715	NO
ARL2BP	367	431	27.0508	28.0996	0.0548758	0.594963	NO	0.78453	NO
ARL3	638	872	47.0257	56.8511	0.27374	0.000274977	UP	0.00291449	UP
ARL4A	708	1040	52.1853	67.8041	0.37773	6.71406e-08	UP	1.9643e-06	UP
ARL4C	72	78	5.30698	5.08531	-0.0615548	0.806591	NO	0.918487	NO
ARL4D	119	165	8.77125	10.7574	0.294472	0.0959092	NO	0.261044	NO
ARL5A	829	769	61.1039	50.1359	-0.285421	8.22274e-05	DN	0.00106081	DN
ARL5B	267	410	19.68	26.7305	0.441752	9.78832e-05	UP	0.00123325	UP
ARL6	26	39	1.91641	2.54265	0.40793	0.320162	NO	0.552762	NO
ARL6IP1	1066	1371	78.5727	89.3841	0.185989	0.0016507	NO	0.012531	NO
ARL6IP5	2010	2312	148.153	150.734	0.0249139	0.572857	NO	0.769474	NO
ARL6IP6	86	84	6.33889	5.47649	-0.210979	0.356924	NO	0.590139	NO
ARL8A	230	296	16.9528	19.2981	0.186931	0.149372	NO	0.348668	NO
ARL8B	860	1003	63.3889	65.3918	0.044881	0.515738	NO	0.728515	NO
ARMC1	1485	1527	109.456	99.5547	-0.136795	0.0095228	NO	0.049133	NO
ARMC10	906	1034	66.7794	67.4129	0.0136212	0.837829	NO	0.934905	NO
ARMC10P1	13	11	0.958204	0.717159	-0.41804	0.542332	NO	0.749412	NO
ARMC2	8	9	0.589664	0.586766	-0.00710702	1	NO	1	NO
ARMC4	21	24	1.54787	1.56471	0.0156131	1	NO	1	NO
ARMC5	191	239	14.0782	15.5819	0.146406	0.310367	NO	0.542822	NO
ARMC6	399	468	29.4095	30.5118	0.0530878	0.609808	NO	0.795371	NO
ARMC7	113	118	8.329	7.69316	-0.114568	0.553627	NO	0.758199	NO
ARMC8	229	265	16.8791	17.277	0.0336127	0.821726	NO	0.926785	NO
ARMC9	219	196	16.1421	12.7785	-0.337109	0.0181884	DN	0.0800218	NO
ARMCX2	470	553	34.6428	36.0535	0.0575867	0.531121	NO	0.74047	NO
ARMCX3	634	659	46.7309	42.9643	-0.121236	0.13248	NO	0.320492	NO
ARMCX4	45	33	3.31686	2.15148	-0.624491	0.0689132	NO	0.210732	NO
ARMCX5	195	246	14.3731	16.0383	0.158152	0.272489	NO	0.503857	NO
ARMCX6	147	158	10.8351	10.301	-0.0729236	0.688094	NO	0.848134	NO
ARNT	480	410	35.3798	26.7305	-0.404443	3.05321e-05	DN	0.000456899	DN
ARNT2	3	13	0.221124	0.847551	1.93845	0.0250692	UP	0.101782	NO
ARNTL	114	112	8.40271	7.30198	-0.202567	0.317482	NO	0.550503	NO
ARNTL2	49	66	3.61169	4.30295	0.252652	0.400556	NO	0.631218	NO
ARPC1A	1402	1775	103.339	115.723	0.163301	0.00155231	NO	0.0118893	NO
ARPC1B	2768	3109	204.024	202.695	-0.00942534	0.803889	NO	0.917683	NO
ARPC2	5004	5903	368.835	384.854	0.0613345	0.0273202	NO	0.108531	NO
ARPC3	2660	3227	196.063	210.388	0.101735	0.00713835	NO	0.039477	NO
ARPC4	1985	2440	146.31	159.079	0.12071	0.00583775	NO	0.0338252	NO
ARPC5	1697	2069	125.082	134.891	0.108915	0.0213262	NO	0.0901703	NO
ARPC5L	1777	2142	130.979	139.65	0.0924828	0.0471718	NO	0.160604	NO
ARPP19	899	1073	66.2635	69.9556	0.078225	0.231861	NO	0.459371	NO
ARPP21	111	112	8.18159	7.30198	-0.164093	0.42091	NO	0.648764	NO
ARRB1	90	71	6.63372	4.62893	-0.519138	0.0267474	DN	0.106983	NO
ARRB2	411	380	30.294	24.7746	-0.290171	0.00486861	DN	0.0293337	DN
ARRDC1	58	35	4.27506	2.28187	-0.90573	0.00343013	DN	0.0222916	DN
ARRDC2	101	104	7.44451	6.78041	-0.134804	0.529092	NO	0.739234	NO
ARRDC3	245	312	18.0585	20.3412	0.171732	0.174275	NO	0.384725	NO
ARRDC4	47	52	3.46428	3.39021	-0.0311812	0.920166	NO	0.982084	NO
ARSA	65	43	4.79102	2.80344	-0.773135	0.00672849	DN	0.0378263	DN
ARSB	116	170	8.55013	11.0834	0.374378	0.032838	UP	0.12389	NO
ARSG	49	52	3.61169	3.39021	-0.0913021	0.76569	NO	0.899832	NO
ARSI	8	3	0.589664	0.195589	-1.59207	0.128957	NO	0.315177	NO
ARSJ	351	314	25.8715	20.4716	-0.337738	0.00275092	DN	0.0187266	DN
ARSK	131	187	9.65575	12.1917	0.336439	0.0430155	UP	0.150074	NO
ARTN	71	90	5.23327	5.86766	0.165074	0.47857	NO	0.695831	NO
ARV1	503	651	37.0751	42.4428	0.195067	0.0231335	NO	0.0961208	NO
ARVCF	15	10	1.10562	0.651963	-0.761995	0.230375	NO	0.4575	NO
ASAH1	506	511	37.2962	33.3153	-0.162846	0.0733448	NO	0.21943	NO
ASAH2	22	31	1.62158	2.02108	0.317733	0.492125	NO	0.707769	NO
ASAH2B	130	149	9.58204	9.71424	0.0197687	0.952187	NO	1	NO
ASAH2C	8	9	0.589664	0.586766	-0.00710702	1	NO	1	NO
ASAP1	1257	1303	92.651	84.9507	-0.12518	0.029368	NO	0.113878	NO
ASAP2	140	122	10.3191	7.95394	-0.375578	0.035468	DN	0.131115	NO
ASAP3	53	34	3.90652	2.21667	-0.81749	0.00977077	DN	0.0500981	NO
ASB1	262	255	19.3115	16.625	-0.216102	0.093987	NO	0.257426	NO
ASB13	165	202	12.1618	13.1696	0.114857	0.464285	NO	0.686173	NO
ASB16-AS1	153	150	11.2773	9.77944	-0.205601	0.226843	NO	0.453031	NO
ASB6	218	275	16.0683	17.929	0.158071	0.240714	NO	0.469027	NO
ASB7	128	163	9.43462	10.627	0.171696	0.3187	NO	0.551992	NO
ASB8	545	598	40.1709	38.9874	-0.0431428	0.614553	NO	0.799356	NO
ASB9	287	278	21.1542	18.1246	-0.222998	0.0698584	NO	0.212873	NO
ASCC1	479	429	35.3061	27.9692	-0.33608	0.000475492	DN	0.00454627	DN
ASCC2	929	1107	68.4747	72.1723	0.0758727	0.239323	NO	0.467601	NO
ASCC3	1228	1175	90.5134	76.6056	-0.240682	4.71038e-05	NO	0.000660594	NO
ASF1A	521	582	38.4019	37.9442	-0.0172962	0.856382	NO	0.944796	NO
ASF1B	1513	2260	111.52	147.344	0.401879	3.02349e-17	UP	3.48586e-15	UP
ASGR1	8	7	0.589664	0.456374	-0.369677	0.797002	NO	0.91318	NO
ASH1L	1697	1699	125.082	110.768	-0.175333	0.000422509	NO	0.00413847	NO
ASH1L-AS1	63	68	4.6436	4.43335	-0.0668491	0.793616	NO	0.91318	NO
ASH1L-IT1	8	1	0.589664	0.0651963	-3.17703	0.0156898	DN	0.0716732	NO
ASH2L	141	158	10.3928	10.301	-0.0128026	0.953838	NO	1	NO
ASIC1	118	106	8.69754	6.9108	-0.331755	0.0940525	NO	0.25756	NO
ASIC3	3	14	0.221124	0.912748	2.04536	0.0154991	UP	0.0714073	NO
ASL	175	125	12.8989	8.14953	-0.662459	7.99913e-05	DN	0.00103882	DN
ASMTL	36	48	2.65349	3.12942	0.238005	0.512236	NO	0.725668	NO
ASNA1	678	885	49.974	57.6987	0.20736	0.00489833	NO	0.0294722	NO
ASNS	931	1038	68.6221	67.6737	-0.0200786	0.76913	NO	0.90223	NO
ASNSD1	1539	1718	113.437	112.007	-0.0182952	0.725505	NO	0.874457	NO
ASPH	8681	9867	639.859	643.291	0.00771825	0.718416	NO	0.869048	NO
ASPHD1	237	272	17.4688	17.7334	0.0216876	0.894039	NO	0.965612	NO
ASPM	4621	4440	340.605	289.471	-0.234677	9.86007e-15	NO	8.51071e-13	NO
ASPRV1	4	17	0.294832	1.10834	1.91043	0.0141918	UP	0.0667827	NO
ASPSCR1	217	191	15.9946	12.4525	-0.361154	0.0130401	DN	0.0624541	NO
ASRGL1	235	351	17.3214	22.8839	0.401778	0.000919121	UP	0.00776694	UP
ASS1	1355	1485	99.8743	96.8164	-0.0448619	0.408176	NO	0.636926	NO
ASTE1	67	75	4.93844	4.88972	-0.0143025	1	NO	1	NO
ASTN1	24	40	1.76899	2.60785	0.559934	0.134924	NO	0.324744	NO
ASTN2	29	25	2.13753	1.62991	-0.391157	0.341839	NO	0.576678	NO
ASUN	2237	2187	164.885	142.584	-0.209644	1.41786e-06	NO	3.08512e-05	NO
ASXL1	1169	1190	86.1646	77.5835	-0.151345	0.0111593	NO	0.0555944	NO
ASXL2	520	554	38.3282	36.1187	-0.0856577	0.343275	NO	0.576851	NO
ATAD1	728	874	53.6594	56.9815	0.0866628	0.239387	NO	0.46761	NO
ATAD2	1588	2050	117.048	133.652	0.191381	7.14844e-05	NO	0.00094484	NO
ATAD2B	152	168	11.2036	10.953	-0.0326421	0.866622	NO	0.950161	NO
ATAD3A	1084	1159	79.8995	75.5625	-0.0805162	0.189661	NO	0.405925	NO
ATAD3B	485	440	35.7484	28.6864	-0.317513	0.00086913	DN	0.00744828	DN
ATAD5	1200	1429	88.4496	93.1655	0.0749395	0.190447	NO	0.407193	NO
ATAT1	19	19	1.40045	1.23873	-0.177032	0.746825	NO	0.887409	NO
ATE1	432	432	31.8419	28.1648	-0.177032	0.0762619	NO	0.224419	NO
ATF1	947	1032	69.8015	67.2825	-0.0530254	0.417545	NO	0.645545	NO
ATF2	155	143	11.4247	9.32306	-0.293285	0.0817663	NO	0.235385	NO
ATF3	58	66	4.27506	4.30295	0.00938111	1	NO	1	NO
ATF4	4116	5125	303.382	334.131	0.139277	3.86709e-06	NO	7.3948e-05	NO
ATF4P3	29	34	2.13753	2.21667	0.0524498	0.900351	NO	0.969785	NO
ATF5	316	508	23.2917	33.1197	0.507872	8.0978e-07	UP	1.86592e-05	UP
ATF6	886	1030	65.3053	67.1521	0.0402337	0.551794	NO	0.756532	NO
ATF6B	24	19	1.76899	1.23873	-0.514067	0.285316	NO	0.514663	NO
ATF7	274	273	20.196	17.7986	-0.182307	0.145268	NO	0.342724	NO
ATF7IP	268	293	19.7537	19.1025	-0.0483644	0.703542	NO	0.857761	NO
ATF7IP2	47	92	3.46428	5.99806	0.791941	0.00211685	UP	0.0151983	UP
ATG10	160	201	11.7933	13.1044	0.152092	0.342568	NO	0.576678	NO
ATG12	1055	1131	77.7619	73.737	-0.0766761	0.221899	NO	0.447204	NO
ATG13	354	442	26.0926	28.8167	0.143265	0.1662	NO	0.372371	NO
ATG14	258	344	19.0167	22.4275	0.238005	0.0454515	NO	0.156718	NO
ATG16L1	187	150	13.7834	9.77944	-0.495108	0.00183003	DN	0.0135625	DN
ATG16L2	73	50	5.38068	3.25981	-0.723	0.00655589	DN	0.0370828	DN
ATG2A	304	314	22.4072	20.4716	-0.130339	0.276517	NO	0.507342	NO
ATG2B	190	193	14.0045	12.5829	-0.154431	0.306036	NO	0.538545	NO
ATG3	1077	1310	79.3835	85.4071	0.105517	0.0777769	NO	0.227933	NO
ATG4A	178	190	13.12	12.3873	-0.0829098	0.601618	NO	0.789575	NO
ATG4B	367	417	27.0508	27.1868	0.0072353	0.971459	NO	1	NO
ATG4C	326	394	24.0288	25.6873	0.0962916	0.390482	NO	0.62212	NO
ATG4D	216	220	15.9209	14.3432	-0.15056	0.291172	NO	0.521158	NO
ATG5	473	541	34.8639	35.2712	0.0167564	0.875007	NO	0.954026	NO
ATG7	170	155	12.5304	10.1054	-0.310299	0.0586543	NO	0.18733	NO
ATG9A	545	572	40.1709	37.2923	-0.107273	0.219078	NO	0.443406	NO
ATHL1	39	23	2.87461	1.49951	-0.938872	0.014994	DN	0.0696967	NO
ATIC	1775	1842	130.832	120.092	-0.123578	0.0102916	NO	0.052271	NO
ATL2	320	378	23.5866	24.6442	0.0632823	0.569689	NO	0.767099	NO
ATL3	1461	1587	107.687	103.466	-0.0576861	0.276203	NO	0.507126	NO
ATM	283	225	20.8594	14.6692	-0.507909	8.81797e-05	DN	0.00112736	DN
ATMIN	803	953	59.1875	62.132	0.0700442	0.315343	NO	0.548793	NO
ATN1	641	873	47.2468	56.9163	0.268625	0.000342147	UP	0.00348459	UP
ATOH8	42	59	3.09574	3.84658	0.313294	0.318935	NO	0.552065	NO
ATOX1	1401	1574	103.265	102.619	-0.00905343	0.868701	NO	0.950533	NO
ATP10D	316	227	23.2917	14.7996	-0.654264	1.75623e-07	DN	4.65044e-06	DN
ATP11A	214	254	15.7735	16.5598	0.0701857	0.610698	NO	0.796036	NO
ATP11B	165	175	12.1618	11.4093	-0.0921431	0.586959	NO	0.780896	NO
ATP11C	1137	1164	83.806	75.8884	-0.143173	0.0182443	NO	0.0800653	NO
ATP13A1	239	212	17.6162	13.8216	-0.349978	0.0107834	DN	0.0541703	NO
ATP13A2	93	64	6.85484	4.17256	-0.716191	0.0022923	DN	0.0161464	DN
ATP13A3	1214	1469	89.4815	95.7733	0.098034	0.0816944	NO	0.235329	NO
ATP1A1	4607	5099	339.573	332.436	-0.0306453	0.299524	NO	0.530732	NO
ATP1A1OS	12	2	0.884496	0.130393	-2.76199	0.00523103	DN	0.0310621	DN
ATP1B1	2876	3188	211.984	207.846	-0.0284441	0.447763	NO	0.672208	NO
ATP1B2	16	10	1.17933	0.651963	-0.855104	0.169013	NO	0.376575	NO
ATP1B3	4691	5881	345.764	383.419	0.149134	1.2686e-07	NO	3.44085e-06	NO
ATP2A2	3215	3276	236.971	213.583	-0.149915	2.92063e-05	NO	0.000438319	NO
ATP2A3	35	19	2.57978	1.23873	-1.05839	0.00933501	DN	0.048506	DN
ATP2B1	3733	3642	275.152	237.445	-0.212637	2.50815e-10	NO	1.17672e-08	NO
ATP2B4	475	477	35.0113	31.0986	-0.17097	0.0690094	NO	0.210903	NO
ATP2C1	474	588	34.9376	38.3354	0.133897	0.139984	NO	0.333429	NO
ATP5A1	3496	4211	257.683	274.541	0.0914257	0.00573878	NO	0.0334291	NO
ATP5B	9205	10997	678.482	716.963	0.0795884	9.35937e-05	NO	0.00118879	NO
ATP5C1	2161	2444	159.283	159.34	0.000513195	1	NO	1	NO
ATP5D	1063	1236	78.3516	80.5826	0.0405051	0.503792	NO	0.718592	NO
ATP5E	13713	16413	1010.76	1070.07	0.0822627	8.12373e-07	NO	1.86643e-05	NO
ATP5EP2	1173	1166	86.4595	76.0188	-0.185667	0.00188342	NO	0.0138378	NO
ATP5F1	6185	7433	455.884	484.604	0.088139	0.000389874	NO	0.00387202	NO
ATP5G1	6287	6513	463.402	424.623	-0.126082	8.04208e-07	NO	1.85585e-05	NO
ATP5G1P6	7	1	0.515956	0.0651963	-2.98439	0.0299445	DN	0.115171	NO
ATP5G2	7986	8264	588.632	538.782	-0.127665	1.72478e-08	NO	5.75773e-07	NO
ATP5G3	7167	8417	528.265	548.757	0.0549047	0.0178755	NO	0.0790906	NO
ATP5H	3855	4795	284.144	312.616	0.137768	9.96333e-06	NO	0.000170864	NO
ATP5I	4704	5806	346.722	378.529	0.126624	7.55931e-06	NO	0.000134051	NO
ATP5J	2956	3678	217.881	239.792	0.138243	0.000106265	NO	0.00133241	NO
ATP5J2	3805	4336	280.459	282.691	0.0114363	0.722324	NO	0.871418	NO
ATP5L	11122	13854	819.78	903.229	0.139854	2.44378e-14	NO	1.99891e-12	NO
ATP5L2	74	99	5.45439	6.45443	0.242871	0.286776	NO	0.516223	NO
ATP5O	4067	4908	299.77	319.983	0.0941382	0.00208351	NO	0.0150072	NO
ATP5S	76	62	5.60181	4.04217	-0.470763	0.0605066	NO	0.191627	NO
ATP5SL	636	669	46.8783	43.6163	-0.104053	0.202011	NO	0.420746	NO
ATP6AP1	1420	1800	104.665	117.353	0.165074	0.00130757	NO	0.0103486	NO
ATP6AP1L	14	18	1.03191	1.17353	0.185538	0.859785	NO	0.946412	NO
ATP6AP2	1277	1492	94.1251	97.2728	0.047457	0.391594	NO	0.623203	NO
ATP6V0A1	387	441	28.525	28.7515	0.0114131	0.916848	NO	0.979981	NO
ATP6V0A2	313	421	23.0706	27.4476	0.250626	0.019828	NO	0.0851265	NO
ATP6V0A4	9	8	0.663372	0.52157	-0.346957	0.636251	NO	0.814059	NO
ATP6V0B	1901	2127	140.119	138.672	-0.0149705	0.752203	NO	0.890751	NO
ATP6V0D1	288	346	21.2279	22.5579	0.0876712	0.449955	NO	0.674112	NO
ATP6V0E1	3246	3491	239.256	227.6	-0.0720547	0.0414738	NO	0.14676	NO
ATP6V0E2	37	30	2.7272	1.95589	-0.479595	0.180194	NO	0.393399	NO
ATP6V1A	1398	1723	103.044	112.333	0.124526	0.0170514	NO	0.0762935	NO
ATP6V1B2	721	847	53.1435	55.2212	0.0553307	0.463109	NO	0.685395	NO
ATP6V1C1	612	682	45.1093	44.4638	-0.0207919	0.802112	NO	0.916239	NO
ATP6V1D	611	682	45.0356	44.4638	-0.0184327	0.823655	NO	0.927955	NO
ATP6V1E1	1145	1363	84.3957	88.8625	0.0744059	0.200434	NO	0.418755	NO
ATP6V1E2	126	110	9.28721	7.17159	-0.372952	0.050323	NO	0.168233	NO
ATP6V1F	1659	1675	122.282	109.204	-0.163185	0.00110365	NO	0.0090038	NO
ATP6V1G1	2715	3304	200.117	215.408	0.106229	0.00449032	NO	0.0276299	NO
ATP6V1H	411	503	30.294	32.7937	0.114388	0.246076	NO	0.473909	NO
ATP7A	382	473	28.1565	30.8378	0.131236	0.192918	NO	0.409561	NO
ATP7B	18	32	1.32674	2.08628	0.653043	0.155847	NO	0.356698	NO
ATP8A1	10	18	0.73708	1.17353	0.670965	0.260366	NO	0.489023	NO
ATP8B1	21	26	1.54787	1.6951	0.13109	0.77251	NO	0.904139	NO
ATP8B2	183	211	13.4886	13.7564	0.0283673	0.879672	NO	0.957242	NO
ATP8B3	132	124	9.72946	8.08434	-0.26723	0.149731	NO	0.349083	NO
ATP8B5P	52	49	3.83282	3.19462	-0.262762	0.371066	NO	0.602935	NO
ATP9A	226	233	16.658	15.1907	-0.133025	0.326443	NO	0.559765	NO
ATP9B	57	54	4.20136	3.5206	-0.255035	0.392222	NO	0.623683	NO
ATPAF1	698	887	51.4482	57.8291	0.168675	0.0219856	NO	0.0922963	NO
ATPAF2	143	158	10.5402	10.301	-0.0331226	0.862552	NO	0.948635	NO
ATPIF1	6098	7176	449.471	467.848	0.0578117	0.0216585	NO	0.0912051	NO
ATR	587	663	43.2666	43.2251	-0.00138365	1	NO	1	NO
ATRAID	599	610	44.1511	39.7697	-0.150779	0.0695283	NO	0.212103	NO
ATRIP	147	166	10.8351	10.8226	-0.00166493	1	NO	1	NO
ATRN	159	201	11.7196	13.1044	0.161137	0.315731	NO	0.54911	NO
ATRX	3433	3549	253.04	231.382	-0.129089	0.000191521	NO	0.00216039	NO
ATXN1	196	189	14.4468	12.3221	-0.229499	0.125529	NO	0.310334	NO
ATXN10	831	1034	61.2513	67.4129	0.138284	0.0411643	NO	0.145995	NO
ATXN1L	147	172	10.8351	11.2138	0.0495604	0.779289	NO	0.906474	NO
ATXN2	977	1151	72.0127	75.0409	0.0594253	0.350363	NO	0.584612	NO
ATXN2L	1010	1163	74.4451	75.8232	0.0264638	0.683012	NO	0.84507	NO
ATXN3	284	224	20.9331	14.604	-0.519424	6.05702e-05	DN	0.000822859	DN
ATXN7	295	328	21.7439	21.3844	-0.0240512	0.841027	NO	0.936652	NO
ATXN7L1	121	77	8.91867	5.02011	-0.829109	8.13796e-05	DN	0.00105248	DN
ATXN7L2	144	128	10.614	8.34512	-0.346957	0.0517526	NO	0.171705	NO
ATXN7L3	821	766	60.5143	49.9403	-0.27707	0.000131099	DN	0.00159514	DN
ATXN7L3B	565	543	41.645	35.4016	-0.234331	0.00736131	NO	0.0404096	NO
AUH	87	128	6.4126	8.34512	0.380024	0.0648224	NO	0.201585	NO
AUNIP	185	171	13.636	11.1486	-0.290561	0.0629589	NO	0.197318	NO
AUP1	3628	3726	267.413	242.921	-0.138579	3.89582e-05	NO	0.000567236	NO
AURKA	4862	4697	358.368	306.227	-0.226842	1.58653e-14	NO	1.3398e-12	NO
AURKAIP1	4671	4944	344.29	322.33	-0.0950847	0.00124069	NO	0.00995546	NO
AURKB	2006	2031	147.858	132.414	-0.159163	0.000462891	NO	0.00445854	NO
AVEN	210	181	15.4787	11.8005	-0.391432	0.00833849	DN	0.0443707	DN
AVL9	346	343	25.503	22.3623	-0.189595	0.0859312	NO	0.243442	NO
AVPI1	1622	1489	119.554	97.0772	-0.300462	6.38357e-09	DN	2.29794e-07	DN
AXIN1	192	214	14.1519	13.952	-0.0205275	0.9208	NO	0.982292	NO
AXIN2	17	26	1.25304	1.6951	0.435945	0.362027	NO	0.595614	NO
AXL	1329	1523	97.9579	99.2939	0.0195428	0.721531	NO	0.870797	NO
AZI1	184	150	13.5623	9.77944	-0.471775	0.00303437	DN	0.020259	DN
AZI2	492	527	36.2643	34.3584	-0.0778874	0.396829	NO	0.628658	NO
AZIN1	1354	1476	99.8006	96.2297	-0.052567	0.33681	NO	0.57174	NO
B2M	19093	21517	1407.31	1402.83	-0.00459888	0.750176	NO	0.889833	NO
B3GALNT1	352	405	25.9452	26.4045	0.0253145	0.82709	NO	0.929515	NO
B3GALNT2	231	129	17.0265	8.41032	-1.01755	5.59488e-11	DN	2.9899e-09	DN
B3GALT6	1252	993	92.2824	64.7399	-0.511401	5.6166e-17	DN	6.22327e-15	DN
B3GALTL	157	167	11.5722	10.8878	-0.0879485	0.616482	NO	0.799533	NO
B3GAT2	5	10	0.36854	0.651963	0.822968	0.315419	NO	0.548793	NO
B3GAT3	193	297	14.2256	19.3633	0.44483	0.000800414	UP	0.00695976	UP
B3GNT1	497	590	36.6329	38.4658	0.0704371	0.429572	NO	0.656739	NO
B3GNT2	202	279	14.889	18.1898	0.288878	0.0317148	UP	0.120549	NO
B3GNT4	18	24	1.32674	1.56471	0.238005	0.644891	NO	0.819382	NO
B3GNT5	59	73	4.34877	4.75933	0.130149	0.663013	NO	0.831587	NO
B3GNT6	7	15	0.515956	0.977944	0.922504	0.200392	NO	0.418755	NO
B3GNT9	136	111	10.0243	7.23678	-0.470079	0.0107671	DN	0.0541128	NO
B3GNTL1	97	81	7.14968	5.2809	-0.437095	0.0505831	NO	0.168787	NO
B4GALNT1	384	315	28.3039	20.5368	-0.462787	2.50702e-05	DN	0.000380633	DN
B4GALNT4	69	69	5.08585	4.49854	-0.177032	0.495572	NO	0.711283	NO
B4GALT1	4393	5207	323.799	339.477	0.0682139	0.0213813	NO	0.0902567	NO
B4GALT2	2230	2780	164.369	181.246	0.141009	0.000581156	NO	0.00535974	NO
B4GALT3	741	788	54.6176	51.3747	-0.0883099	0.238541	NO	0.466962	NO
B4GALT4	204	249	15.0364	16.2339	0.110545	0.423936	NO	0.651259	NO
B4GALT5	831	1015	61.2513	66.1742	0.111527	0.102581	NO	0.273579	NO
B4GALT6	36	50	2.65349	3.25981	0.296899	0.387822	NO	0.619203	NO
B4GALT7	566	479	41.7187	31.229	-0.417808	3.21731e-06	DN	6.31458e-05	DN
B9D1	95	103	7.00226	6.71521	-0.0603871	0.776237	NO	0.906474	NO
B9D2	166	171	12.2355	11.1486	-0.134219	0.413089	NO	0.64203	NO
BABAM1	1109	1165	81.7422	75.9536	-0.105961	0.0811857	NO	0.234405	NO
BACE1	563	894	41.4976	58.2855	0.490108	1.94096e-10	UP	9.33032e-09	UP
BACE2	533	658	39.2864	42.8991	0.12692	0.131262	NO	0.318531	NO
BACH1	73	93	5.38068	6.06325	0.172302	0.484196	NO	0.7015	NO
BACH1-IT2	2	7	0.147416	0.456374	1.63032	0.187066	NO	0.402331	NO
BACH2	15	11	1.10562	0.717159	-0.624491	0.32722	NO	0.560667	NO
BAD	205	270	15.1101	17.603	0.220303	0.107533	NO	0.281548	NO
BAG1	2492	2777	183.68	181.05	-0.0208089	0.609542	NO	0.795163	NO
BAG2	1299	1577	95.7467	102.814	0.102749	0.0591473	NO	0.188433	NO
BAG3	1215	1456	89.5552	94.9257	0.084022	0.135519	NO	0.325781	NO
BAG4	396	469	29.1884	30.577	0.0670555	0.517497	NO	0.730009	NO
BAG5	771	873	56.8289	56.9163	0.00221878	0.980291	NO	1	NO
BAG6	72	76	5.30698	4.95492	-0.0990295	0.681422	NO	0.843503	NO
BAHD1	220	263	16.2158	17.1466	0.0805273	0.553641	NO	0.758199	NO
BAI2	6	12	0.442248	0.782355	0.822968	0.345537	NO	0.578785	NO
BAIAP2	318	411	23.4391	26.7957	0.19308	0.0749048	NO	0.221594	NO
BAIAP2-AS1	53	42	3.90652	2.73824	-0.512635	0.0995789	NO	0.267858	NO
BAIAP2L1	524	549	38.623	35.7927	-0.109793	0.221153	NO	0.446334	NO
BAK1	208	280	15.3313	18.255	0.251811	0.0568901	NO	0.183559	NO
BAK1P1	30	32	2.21124	2.08628	-0.0839226	0.898901	NO	0.96892	NO
BAMBI	67	77	4.93844	5.02011	0.0236653	0.93368	NO	0.990807	NO
BANF1	2552	3056	188.103	199.24	0.0829842	0.0322871	NO	0.122284	NO
BANP	267	287	19.68	18.7113	-0.072821	0.55162	NO	0.756359	NO
BAP1	472	451	34.7902	29.4035	-0.242691	0.011079	NO	0.055282	NO
BARD1	535	731	39.4338	47.6585	0.2733	0.000885169	UP	0.00754035	UP
BARX1	511	595	37.6648	38.7918	0.0425344	0.629916	NO	0.81009	NO
BASP1	19662	21456	1449.25	1398.85	-0.051061	0.000337425	NO	0.00344359	NO
BATF3	115	147	8.47642	9.58385	0.17715	0.353201	NO	0.586031	NO
BAX	253	256	18.6481	16.6902	-0.160026	0.213943	NO	0.436008	NO
BAZ1A	1872	2284	137.981	148.908	0.10995	0.0146772	NO	0.0685711	NO
BAZ1B	4526	5076	333.602	330.936	-0.0115765	0.697586	NO	0.853236	NO
BAZ2A	999	1023	73.6343	66.6958	-0.142782	0.0273701	NO	0.108656	NO
BAZ2B	671	680	49.4581	44.3335	-0.15781	0.0465706	NO	0.15938	NO
BBC3	195	253	14.3731	16.4947	0.198631	0.155618	NO	0.356536	NO
BBIP1	358	362	26.3875	23.601	-0.161002	0.135444	NO	0.325694	NO
BBS1	29	11	2.13753	0.717159	-1.57558	0.00131704	DN	0.010392	DN
BBS10	22	29	1.62158	1.89069	0.221517	0.674367	NO	0.838357	NO
BBS12	37	34	2.7272	2.21667	-0.299023	0.406599	NO	0.635472	NO
BBS2	251	259	18.5007	16.8858	-0.131767	0.307781	NO	0.540643	NO
BBS4	297	285	21.8913	18.5809	-0.236533	0.0508808	NO	0.169491	NO
BBS5	40	52	2.94832	3.39021	0.20148	0.532131	NO	0.741481	NO
BBS7	323	378	23.8077	24.6442	0.0498201	0.677255	NO	0.840477	NO
BBS9	38	31	2.8009	2.02108	-0.470763	0.185967	NO	0.402331	NO
BBX	2965	3258	218.544	212.409	-0.0410775	0.263686	NO	0.493067	NO
BCAM	27	25	1.99012	1.62991	-0.288063	0.490034	NO	0.706125	NO
BCAP29	1271	1490	93.6829	97.1424	0.0523163	0.35014	NO	0.584364	NO
BCAP31	1376	1738	101.422	113.311	0.159916	0.00213532	NO	0.015301	NO
BCAR1	673	620	49.6055	40.4217	-0.29537	0.000233675	DN	0.00254051	DN
BCAR3	604	647	44.5196	42.182	-0.0778149	0.34992	NO	0.584159	NO
BCAS2	979	1214	72.1601	79.1483	0.133356	0.0323756	NO	0.1225	NO
BCAS3	89	78	6.56001	5.08531	-0.367363	0.103816	NO	0.275697	NO
BCAS4	94	93	6.92855	6.06325	-0.192462	0.379662	NO	0.610861	NO
BCAT1	729	937	53.7331	61.0889	0.185098	0.0099337	NO	0.050717	NO
BCAT2	187	189	13.7834	12.3221	-0.161684	0.278429	NO	0.508528	NO
BCCIP	1831	2272	134.959	148.126	0.134299	0.00310846	NO	0.0206653	NO
BCDIN3D	114	99	8.40271	6.45443	-0.380565	0.0548581	NO	0.179186	NO
BCHE	189	305	13.9308	19.8849	0.513391	0.000122767	UP	0.00150904	UP
BCKDHB	72	91	5.30698	5.93286	0.160838	0.53027	NO	0.740141	NO
BCKDK	495	426	36.4855	27.7736	-0.393607	3.61006e-05	DN	0.000530074	DN
BCL10	218	248	16.0683	16.1687	0.00897997	0.963004	NO	1	NO
BCL2	24	25	1.76899	1.62991	-0.118138	0.776969	NO	0.906474	NO
BCL2A1	6	13	0.442248	0.847551	0.938445	0.250384	NO	0.477077	NO
BCL2L1	183	189	13.4886	12.3221	-0.130489	0.405948	NO	0.635472	NO
BCL2L11	329	311	24.2499	20.276	-0.258205	0.0239833	NO	0.0985705	NO
BCL2L12	818	936	60.2931	61.0237	0.0173757	0.810951	NO	0.919812	NO
BCL2L13	672	639	49.5318	41.6604	-0.249677	0.00176115	NO	0.0131655	NO
BCL2L2	82	110	6.04406	7.17159	0.246776	0.248039	NO	0.474427	NO
BCL3	418	418	30.8099	27.252	-0.177032	0.0772349	NO	0.226857	NO
BCL6	67	79	4.93844	5.1505	0.0606595	0.86836	NO	0.950423	NO
BCL6B	89	128	6.56001	8.34512	0.347235	0.0889035	NO	0.248825	NO
BCL7A	234	257	17.2477	16.7554	-0.0417722	0.751835	NO	0.890751	NO
BCL7B	685	712	50.49	46.4197	-0.121259	0.119996	NO	0.302205	NO
BCL7C	238	320	17.5425	20.8628	0.250078	0.046122	NO	0.158088	NO
BCL9	235	307	17.3214	20.0153	0.208546	0.101906	NO	0.272183	NO
BCL9L	1302	1315	95.9678	85.7331	-0.162699	0.00398389	NO	0.0251826	NO
BCLAF1	6784	6851	500.035	446.66	-0.162854	4.57557e-11	NO	2.46497e-09	NO
BCOR	586	587	43.1929	38.2702	-0.174572	0.0405414	NO	0.144475	NO
BCORL1	88	99	6.4863	6.45443	-0.00710702	1	NO	1	NO
BCR	286	359	21.0805	23.4055	0.150937	0.193037	NO	0.409702	NO
BCS1L	449	491	33.0949	32.0114	-0.0480244	0.624055	NO	0.805287	NO
BCYRN1	16978	22258	1251.41	1451.14	0.213625	3.86098e-48	NO	2.23408e-45	NO
BDH1	127	162	9.36092	10.5618	0.174133	0.316868	NO	0.549559	NO
BDH2	129	145	9.50833	9.45346	-0.00835018	1	NO	1	NO
BDKRB1	10	12	0.73708	0.782355	0.0860024	1	NO	1	NO
BDKRB2	13	42	0.958204	2.73824	1.51485	0.000594532	UP	0.00544454	UP
BDNF	275	329	20.2697	21.4496	0.0816239	0.514265	NO	0.727355	NO
BDNF-AS	11	4	0.810788	0.260785	-1.63646	0.0665566	NO	0.205091	NO
BDP1	2367	2425	174.467	158.101	-0.142107	0.000669035	NO	0.00600709	NO
BECN1	1184	1374	87.2703	89.5797	0.0376809	0.513345	NO	0.726778	NO
BEGAIN	48	63	3.53798	4.10736	0.215285	0.448427	NO	0.672347	NO
BEND3	100	160	7.3708	10.4314	0.50104	0.00622077	UP	0.0354956	UP
BEND6	202	218	14.889	14.2128	-0.0670592	0.660014	NO	0.829558	NO
BEST3	16	20	1.17933	1.30393	0.144896	0.867817	NO	0.950161	NO
BET1	445	412	32.8001	26.8609	-0.288193	0.00360766	DN	0.0232135	DN
BET1L	196	255	14.4468	16.625	0.202612	0.143711	NO	0.339976	NO
BFAR	844	1067	62.2095	69.5644	0.161213	0.0160829	NO	0.0731266	NO
BFSP1	65	88	4.79102	5.73727	0.260032	0.292596	NO	0.522576	NO
BHLHB9	29	44	2.13753	2.86864	0.424419	0.241577	NO	0.469657	NO
BHLHE40	136	184	10.0243	11.9961	0.259067	0.116913	NO	0.297143	NO
BHLHE41	28	32	2.06382	2.08628	0.0156131	1	NO	1	NO
BICC1	289	249	21.3016	16.2339	-0.391956	0.00184474	DN	0.013646	DN
BICD1	265	355	19.5326	23.1447	0.244795	0.0364647	NO	0.133385	NO
BICD2	1081	1183	79.6783	77.1272	-0.0469485	0.448432	NO	0.672347	NO
BID	639	857	47.0994	55.8732	0.246447	0.0010933	NO	0.00893809	NO
BIN1	1011	1098	74.5188	71.5855	-0.057937	0.359565	NO	0.592983	NO
BIN3	128	92	9.43462	5.99806	-0.65347	0.000903501	DN	0.00766725	DN
BIRC2	813	973	59.9246	63.436	0.0821524	0.235885	NO	0.464008	NO
BIRC3	99	111	7.29709	7.23678	-0.0119728	1	NO	1	NO
BIRC5	4011	4153	295.643	270.76	-0.12684	7.17106e-05	NO	0.000946229	NO
BIRC6	500	464	36.854	30.2511	-0.284835	0.00240177	DN	0.0167813	DN
BIRC7	725	485	53.4383	31.6202	-0.757028	1.62045e-19	DN	2.60993e-17	DN
BIVM	491	749	36.1906	48.832	0.432211	2.13871e-07	UP	5.55958e-06	UP
BLCAP	569	704	41.9398	45.8982	0.130115	0.115791	NO	0.295866	NO
BLM	618	742	45.5515	48.3756	0.0867803	0.27718	NO	0.508398	NO
BLMH	3396	4464	250.312	291.036	0.217469	3.19738e-11	NO	1.75272e-09	NO
BLOC1S1	454	475	33.4634	30.9682	-0.111797	0.249927	NO	0.476869	NO
BLOC1S2	1300	1703	95.8204	111.029	0.212535	6.19098e-05	NO	0.000836693	NO
BLOC1S3	80	112	5.89664	7.30198	0.308395	0.148607	NO	0.347558	NO
BLOC1S4	315	372	23.218	24.253	0.0629188	0.592587	NO	0.783715	NO
BLOC1S5	107	122	7.88676	7.95394	0.0122383	1	NO	1	NO
BLOC1S6	927	1173	68.3273	76.4752	0.16253	0.0105159	NO	0.0532371	NO
BLVRA	386	484	28.4513	31.555	0.149374	0.135004	NO	0.324786	NO
BLVRB	449	510	33.0949	33.2501	0.00674978	0.948431	NO	1	NO
BLZF1	265	333	19.5326	21.7104	0.152498	0.204187	NO	0.42409	NO
BMF	31	45	2.28495	2.93383	0.360625	0.302498	NO	0.534788	NO
BMI1	774	809	57.05	52.7438	-0.113226	0.118544	NO	0.299871	NO
BMP1	169	211	12.4567	13.7564	0.143188	0.354984	NO	0.587928	NO
BMP2	64	77	4.71731	5.02011	0.0897545	0.736316	NO	0.879806	NO
BMP2K	266	316	19.6063	20.602	0.0714663	0.56117	NO	0.763357	NO
BMP4	22	16	1.62158	1.04314	-0.636464	0.195299	NO	0.411762	NO
BMP5	608	584	44.8145	38.0746	-0.235135	0.00531688	NO	0.031512	NO
BMP6	112	111	8.2553	7.23678	-0.189971	0.347699	NO	0.581596	NO
BMP8B	35	27	2.57978	1.7603	-0.551428	0.161186	NO	0.365328	NO
BMPR1A	179	196	13.1937	12.7785	-0.046138	0.756577	NO	0.894032	NO
BMPR1B	115	131	8.47642	8.54071	0.0109009	1	NO	1	NO
BMPR2	526	679	38.7704	44.2683	0.191317	0.022596	NO	0.0942386	NO
BMS1	3793	4518	279.574	294.557	0.0753129	0.0181154	NO	0.0798197	NO
BMS1P1	19	18	1.40045	1.17353	-0.255035	0.623949	NO	0.805217	NO
BMS1P10	61	37	4.49619	2.41226	-0.898316	0.00313195	DN	0.0208038	DN
BMS1P15	5	8	0.36854	0.52157	0.50104	0.590405	NO	0.782011	NO
BMS1P16	4	8	0.294832	0.52157	0.822968	0.398511	NO	0.629201	NO
BMS1P4	9	11	0.663372	0.717159	0.112475	1	NO	1	NO
BMS1P5	39	51	2.87461	3.32501	0.209991	0.527281	NO	0.737353	NO
BMS1P6	8	10	0.589664	0.651963	0.144896	1	NO	1	NO
BNC2	190	174	14.0045	11.3441	-0.303944	0.0459915	DN	0.157844	NO
BNIP1	209	170	15.405	11.0834	-0.475	0.00140492	DN	0.0109855	DN
BNIP2	613	766	45.183	49.9403	0.144425	0.066542	NO	0.205091	NO
BNIP3	241	261	17.7636	17.0162	-0.0620154	0.654808	NO	0.825538	NO
BNIP3L	335	389	24.6922	25.3613	0.038577	0.737594	NO	0.880929	NO
BNIP3P1	66	60	4.86473	3.91178	-0.314536	0.245922	NO	0.473909	NO
BNIPL	4	13	0.294832	0.847551	1.52341	0.0859319	NO	0.243442	NO
BOC	21	30	1.54787	1.95589	0.337541	0.483523	NO	0.701009	NO
BOD1	1158	1039	85.3539	67.7389	-0.333472	6.20339e-08	DN	1.83468e-06	DN
BOD1L1	2641	2821	194.663	183.919	-0.0819097	0.036802	NO	0.134461	NO
BOK	65	65	4.79102	4.23776	-0.177032	0.48384	NO	0.701209	NO
BOLA1	130	126	9.58204	8.21473	-0.22212	0.234155	NO	0.462653	NO
BOLA2B	1474	1401	108.646	91.34	-0.250312	3.53682e-06	NO	6.86406e-05	NO
BOLA3	3069	3557	226.21	231.903	0.0358603	0.31873	NO	0.551992	NO
BOLA3-AS1	25	23	1.8427	1.49951	-0.297326	0.56343	NO	0.764505	NO
BOP1	591	527	43.5614	34.3584	-0.342387	7.53782e-05	DN	0.000984644	DN
BORA	321	274	23.6603	17.8638	-0.405429	0.000643112	DN	0.00580771	DN
BPGM	258	301	19.0167	19.6241	0.0453604	0.734662	NO	0.879205	NO
BPHL	103	106	7.59192	6.9108	-0.135612	0.532931	NO	0.742396	NO
BPNT1	298	373	21.965	24.3182	0.146831	0.201798	NO	0.420652	NO
BPTF	4971	5239	366.402	341.563	-0.101277	0.000399136	NO	0.00394415	NO
BRAF	189	181	13.9308	11.8005	-0.239429	0.118082	NO	0.298946	NO
BRAP	205	290	15.1101	18.9069	0.323397	0.0149513	UP	0.0695603	NO
BRAT1	453	494	33.3897	32.207	-0.052032	0.580129	NO	0.775242	NO
BRCA1	1477	1725	108.867	112.464	0.0468945	0.366519	NO	0.598258	NO
BRCA2	464	470	34.2005	30.6422	-0.158496	0.0945857	NO	0.258703	NO
BRCC3	835	1280	61.5462	83.4512	0.439264	5.33693e-12	UP	3.2956e-10	UP
BRD1	147	127	10.8351	8.27992	-0.38802	0.0291674	DN	0.113353	NO
BRD2	360	470	26.5349	30.6422	0.207632	0.0402081	NO	0.143784	NO
BRD3	1333	1653	98.2528	107.769	0.133378	0.0120049	NO	0.0586653	NO
BRD4	3693	3677	272.204	239.727	-0.183296	4.97518e-08	NO	1.51515e-06	NO
BRD7	2290	2313	168.791	150.799	-0.162614	0.000138322	NO	0.00166231	NO
BRD7P2	321	324	23.6603	21.1236	-0.163612	0.155566	NO	0.356469	NO
BRD7P4	9	9	0.663372	0.586766	-0.177032	0.817566	NO	0.923761	NO
BRD8	1246	1251	91.8402	81.5605	-0.171254	0.00319645	NO	0.0211382	NO
BRD9	2186	1888	161.126	123.091	-0.388467	9.23495e-18	DN	1.19238e-15	DN
BRE	140	142	10.3191	9.25787	-0.156568	0.371242	NO	0.602935	NO
BRF1	194	210	14.2994	13.6912	-0.0626993	0.690128	NO	0.849432	NO
BRF2	144	186	10.614	12.1265	0.192202	0.246789	NO	0.473909	NO
BRI3	1914	2242	141.077	146.17	0.0511634	0.256579	NO	0.484708	NO
BRI3BP	1390	2076	102.454	135.347	0.40169	6.50672e-16	UP	6.47481e-14	UP
BRICD5	8	38	0.589664	2.47746	2.0709	4.1574e-05	UP	0.000596977	UP
BRIP1	355	345	26.1663	22.4927	-0.218255	0.0488614	NO	0.164376	NO
BRIX1	3329	3919	245.374	255.504	0.0583647	0.0878909	NO	0.246698	NO
BRK1	1933	2188	142.478	142.649	0.00173908	0.975099	NO	1	NO
BRMS1	756	732	55.7232	47.7237	-0.223575	0.0028139	NO	0.0190971	NO
BRMS1L	110	128	8.10788	8.34512	0.0416083	0.845712	NO	0.939059	NO
BROX	816	1036	60.1457	67.5433	0.167351	0.0135762	NO	0.0643707	NO
BRPF1	586	662	43.1929	43.1599	-0.00110147	1	NO	1	NO
BRPF3	147	175	10.8351	11.4093	0.0745067	0.655495	NO	0.825824	NO
BRSK1	15	18	1.10562	1.17353	0.0860024	1	NO	1	NO
BRSK2	37	54	2.7272	3.5206	0.368402	0.248798	NO	0.475238	NO
BRWD1	477	442	35.1587	28.8167	-0.286975	0.00262416	DN	0.0180525	DN
BRWD1-IT1	7	3	0.515956	0.195589	-1.39942	0.205952	NO	0.424285	NO
BRWD3	498	503	36.7066	32.7937	-0.162619	0.076182	NO	0.224226	NO
BSDC1	323	476	23.8077	31.0334	0.382395	0.000224402	UP	0.00246369	UP
BSG	1166	1411	85.9435	91.9919	0.0981182	0.08599	NO	0.243442	NO
BST1	1	7	0.073708	0.456374	2.63032	0.0744271	NO	0.220515	NO
BST2	1881	2068	138.645	134.826	-0.0402957	0.380583	NO	0.611775	NO
BTAF1	362	361	26.6823	23.5358	-0.181023	0.0936332	NO	0.256871	NO
BTBD1	179	170	13.1937	11.0834	-0.251457	0.107689	NO	0.281769	NO
BTBD10	232	259	17.1003	16.8858	-0.0182047	0.8922	NO	0.964358	NO
BTBD19	16	2	1.17933	0.130393	-3.17703	0.000453381	DN	0.00437503	DN
BTBD2	405	364	29.8517	23.7314	-0.331015	0.0016535	DN	0.012534	DN
BTBD3	669	720	49.3106	46.9413	-0.0710413	0.360834	NO	0.594214	NO
BTBD6	513	445	37.8122	29.0123	-0.382186	4.43633e-05	DN	0.000626662	DN
BTBD7	1019	1184	75.1084	77.1924	0.039483	0.535894	NO	0.744798	NO
BTBD8	11	2	0.810788	0.130393	-2.63646	0.0094968	DN	0.0490312	DN
BTBD9	81	72	5.97035	4.69413	-0.346957	0.145088	NO	0.342402	NO
BTC	5	14	0.36854	0.912748	1.30839	0.105429	NO	0.27759	NO
BTD	121	137	8.91867	8.93189	0.00213683	1	NO	1	NO
BTF3	8223	9403	606.101	613.04	0.0164243	0.45487	NO	0.678678	NO
BTF3L4	1071	1269	78.9413	82.734	0.0677016	0.263385	NO	0.492699	NO
BTF3L4P2	6	6	0.442248	0.391178	-0.177032	1	NO	1	NO
BTG1	1486	1650	109.53	107.574	-0.0260001	0.616434	NO	0.799533	NO
BTG2	36	44	2.65349	2.86864	0.112475	0.738527	NO	0.881841	NO
BTG3	442	575	32.5789	37.4878	0.202484	0.0278213	NO	0.109937	NO
BTN2A1	112	145	8.2553	9.45346	0.195522	0.2886	NO	0.518371	NO
BTN2A2	37	42	2.7272	2.73824	0.00583204	1	NO	1	NO
BTN2A3P	29	30	2.13753	1.95589	-0.128122	0.794639	NO	0.91318	NO
BTN3A1	95	69	7.00226	4.49854	-0.638363	0.00600671	DN	0.0345773	DN
BTN3A2	393	385	28.9672	25.1006	-0.206703	0.0481487	NO	0.162961	NO
BTN3A3	141	92	10.3928	5.99806	-0.793021	4.26275e-05	DN	0.000608191	DN
BTRC	297	347	21.8913	22.6231	0.0474407	0.693082	NO	0.851709	NO
BUB1	829	732	61.1039	47.7237	-0.35656	1.09421e-06	DN	2.4317e-05	DN
BUB1B	981	1056	72.3075	68.8472	-0.0707472	0.2767	NO	0.507619	NO
BUB3	1857	2358	136.876	153.733	0.167558	0.000187164	NO	0.00212196	NO
BUD13	182	241	13.4149	15.7123	0.228063	0.108184	NO	0.28273	NO
BUD31	1719	1921	126.704	125.242	-0.016744	0.727312	NO	0.874879	NO
BVES	11	21	0.810788	1.36912	0.755854	0.161733	NO	0.366357	NO
BX322557.10	72	51	5.30698	3.32501	-0.674532	0.0112156	DN	0.0557596	NO
BYSL	747	806	55.0599	52.5482	-0.0673604	0.360155	NO	0.593722	NO
BZW1	6156	7692	453.746	501.49	0.144334	4.63174e-09	NO	1.70664e-07	NO
BZW1P1	25	25	1.8427	1.62991	-0.177032	0.673579	NO	0.837778	NO
BZW1P2	176	188	12.9726	12.2569	-0.0818748	0.599756	NO	0.788122	NO
BZW2	2583	2876	190.388	187.504	-0.022016	0.578212	NO	0.773938	NO
C10orf10	2	7	0.147416	0.456374	1.63032	0.187066	NO	0.402331	NO
C10orf11	24	23	1.76899	1.49951	-0.238433	0.661559	NO	0.83043	NO
C10orf118	699	736	51.5219	47.9844	-0.102619	0.186007	NO	0.402331	NO
C10orf12	102	102	7.51822	6.65002	-0.177032	0.400217	NO	0.631136	NO
C10orf2	590	707	43.4877	46.0938	0.0839632	0.303368	NO	0.535418	NO
C10orf25	12	6	0.884496	0.391178	-1.17703	0.103177	NO	0.274278	NO
C10orf32	318	492	23.4391	32.0766	0.4526	1.22477e-05	UP	0.000204866	UP
C10orf35	78	125	5.74922	8.14953	0.50335	0.016636	UP	0.0750733	NO
C10orf54	14	19	1.03191	1.23873	0.263541	0.727857	NO	0.874879	NO
C10orf55	11	8	0.810788	0.52157	-0.636464	0.366099	NO	0.598258	NO
C10orf76	229	251	16.8791	16.3643	-0.0446923	0.748993	NO	0.889135	NO
C10orf88	61	82	4.49619	5.34609	0.249783	0.315802	NO	0.549174	NO
C10orf90	28	21	2.06382	1.36912	-0.59207	0.155642	NO	0.35654	NO
C10orf91	50	32	3.6854	2.08628	-0.820888	0.0144204	DN	0.0676344	NO
C11orf1	80	102	5.89664	6.65002	0.173465	0.457837	NO	0.680181	NO
C11orf24	867	907	63.9048	59.133	-0.111961	0.105737	NO	0.278021	NO
C11orf30	239	263	17.6162	17.1466	-0.0389798	0.788507	NO	0.910086	NO
C11orf31	226	230	16.658	14.9951	-0.151721	0.280523	NO	0.510318	NO
C11orf45	27	45	1.99012	2.93383	0.559934	0.124674	NO	0.309147	NO
C11orf48	1250	1223	92.135	79.735	-0.208536	0.000333997	NO	0.00341718	NO
C11orf49	285	307	21.0068	20.0153	-0.0697553	0.56447	NO	0.764505	NO
C11orf53	29	35	2.13753	2.28187	0.09427	0.803905	NO	0.917683	NO
C11orf54	114	164	8.40271	10.6922	0.34763	0.054301	NO	0.177813	NO
C11orf57	1201	1281	88.5233	83.5164	-0.0839977	0.147668	NO	0.346139	NO
C11orf58	2935	3330	216.333	217.104	0.00512966	0.889262	NO	0.962618	NO
C11orf63	17	20	1.25304	1.30393	0.0574332	1	NO	1	NO
C11orf68	342	477	25.2081	31.0986	0.302961	0.00324981	UP	0.0214136	UP
C11orf70	32	41	2.35866	2.67305	0.18052	0.639979	NO	0.816189	NO
C11orf71	4	9	0.294832	0.586766	0.992893	0.278578	NO	0.508528	NO
C11orf73	891	1043	65.6738	67.9997	0.0502098	0.452201	NO	0.676181	NO
C11orf74	208	260	15.3313	16.951	0.144896	0.287044	NO	0.516408	NO
C11orf82	240	281	17.6899	18.3201	0.0505037	0.693121	NO	0.851709	NO
C11orf83	966	943	71.2019	61.4801	-0.211797	0.00142911	NO	0.0111245	NO
C11orf84	201	233	14.8153	15.1907	0.0361024	0.810098	NO	0.919111	NO
C11orf86	39	64	2.87461	4.17256	0.537566	0.0751975	NO	0.222165	NO
C11orf94	3	13	0.221124	0.847551	1.93845	0.0250692	UP	0.101782	NO
C11orf95	215	259	15.8472	16.8858	0.0915834	0.519455	NO	0.731545	NO
C11orf96	2	8	0.147416	0.52157	1.82297	0.115975	NO	0.295866	NO
C12orf10	1183	1213	87.1966	79.0831	-0.140903	0.0175616	NO	0.0780109	NO
C12orf23	812	860	59.8509	56.0688	-0.0941751	0.185808	NO	0.402117	NO
C12orf29	523	529	38.5493	34.4888	-0.160575	0.0731837	NO	0.219074	NO
C12orf4	337	437	24.8396	28.4908	0.197853	0.0610762	NO	0.192922	NO
C12orf43	613	496	45.183	32.3373	-0.482579	2.90108e-08	DN	9.21212e-07	DN
C12orf44	835	896	61.5462	58.4158	-0.0753095	0.278621	NO	0.508528	NO
C12orf45	795	716	58.5979	46.6805	-0.328027	1.02802e-05	DN	0.000175336	DN
C12orf49	138	143	10.1717	9.32306	-0.125685	0.473726	NO	0.691954	NO
C12orf5	170	239	12.5304	15.5819	0.314444	0.0330248	UP	0.124445	NO
C12orf54	167	164	12.3092	10.6922	-0.203184	0.20556	NO	0.424285	NO
C12orf57	424	514	31.2522	33.5109	0.100672	0.295246	NO	0.52575	NO
C12orf60	35	37	2.57978	2.41226	-0.0968617	0.813872	NO	0.922254	NO
C12orf65	480	551	35.3798	35.9231	0.0219859	0.827119	NO	0.929515	NO
C12orf66	38	62	2.8009	4.04217	0.529237	0.0880451	NO	0.246909	NO
C12orf73	285	337	21.0068	21.9711	0.0647547	0.601547	NO	0.789575	NO
C12orf75	1000	1150	73.708	74.9757	0.0246018	0.697371	NO	0.853236	NO
C12orf76	62	82	4.5699	5.34609	0.226324	0.359713	NO	0.593056	NO
C12orf79	6	8	0.442248	0.52157	0.238005	0.795972	NO	0.91318	NO
C14orf1	525	518	38.6967	33.7717	-0.196397	0.0298377	NO	0.115157	NO
C14orf119	524	587	38.623	38.2702	-0.0132383	0.880582	NO	0.957715	NO
C14orf142	152	276	11.2036	17.9942	0.683565	1.91249e-06	UP	4.05963e-05	UP
C14orf159	68	65	5.01214	4.23776	-0.242127	0.340473	NO	0.575548	NO
C14orf166	3631	3817	267.634	248.854	-0.10496	0.00171828	NO	0.0129123	NO
C14orf182	13	30	0.958204	1.95589	1.02942	0.0319492	UP	0.121294	NO
C14orf2	4272	5239	314.881	341.563	0.117348	7.94737e-05	NO	0.00103382	NO
C14orf28	7	18	0.515956	1.17353	1.18554	0.0707611	NO	0.213802	NO
C14orf79	27	15	1.99012	0.977944	-1.02503	0.0296244	DN	0.114567	NO
C14orf80	399	329	29.4095	21.4496	-0.455333	2.23521e-05	DN	0.000345407	DN
C14orf93	142	154	10.4665	10.0402	-0.0599926	0.727138	NO	0.874879	NO
C15orf38	72	64	5.30698	4.17256	-0.346957	0.169679	NO	0.377674	NO
C15orf39	236	236	17.3951	15.3863	-0.177032	0.196567	NO	0.413877	NO
C15orf40	326	321	24.0288	20.928	-0.199331	0.0830283	NO	0.237922	NO
C15orf41	191	201	14.0782	13.1044	-0.103409	0.4792	NO	0.6965	NO
C15orf52	29	13	2.13753	0.847551	-1.33457	0.0049134	DN	0.0295058	DN
C15orf57	355	316	26.1663	20.602	-0.344926	0.00222276	DN	0.015756	DN
C15orf61	363	502	26.756	32.7285	0.290686	0.00338481	UP	0.0220705	UP
C15orf65	11	26	0.810788	1.6951	1.06398	0.0467865	UP	0.159735	NO
C16orf13	873	815	64.3471	53.1349	-0.276214	8.55833e-05	DN	0.00109866	DN
C16orf45	311	419	22.9232	27.3172	0.253004	0.0194598	NO	0.0842045	NO
C16orf46	24	34	1.76899	2.21667	0.325468	0.43162	NO	0.658967	NO
C16orf52	198	241	14.5942	15.7123	0.106501	0.444727	NO	0.669039	NO
C16orf58	194	187	14.2994	12.1917	-0.23005	0.123685	NO	0.307452	NO
C16orf59	159	157	11.7196	10.2358	-0.195294	0.236802	NO	0.464841	NO
C16orf62	148	131	10.9088	8.54071	-0.353062	0.0415346	DN	0.14688	NO
C16orf70	89	114	6.56001	7.43237	0.180125	0.399097	NO	0.629871	NO
C16orf72	446	543	32.8738	35.4016	0.106876	0.251504	NO	0.478392	NO
C16orf74	132	129	9.72946	8.41032	-0.210199	0.239476	NO	0.467725	NO
C16orf80	439	560	32.3578	36.5099	0.174174	0.0614036	NO	0.193604	NO
C16orf87	350	394	25.7978	25.6873	-0.00619131	0.970705	NO	1	NO
C16orf91	255	274	18.7955	17.8638	-0.0733534	0.571341	NO	0.768098	NO
C16orf93	57	39	4.20136	2.54265	-0.72452	0.0182267	DN	0.0800653	NO
C16orf95	12	5	0.884496	0.325981	-1.44007	0.0553832	NO	0.180223	NO
C16orf98	4	10	0.294832	0.651963	1.1449	0.190993	NO	0.407209	NO
C17orf103	9	14	0.663372	0.912748	0.460398	0.533703	NO	0.74248	NO
C17orf104	9	2	0.663372	0.130393	-2.34696	0.0304712	DN	0.116661	NO
C17orf51	111	135	8.18159	8.80149	0.105368	0.609435	NO	0.79509	NO
C17orf53	121	105	8.91867	6.84561	-0.38165	0.0530459	NO	0.175097	NO
C17orf58	249	229	18.3533	14.9299	-0.29783	0.0247226	DN	0.100793	NO
C17orf59	202	225	14.889	14.6692	-0.0214623	0.884454	NO	0.96014	NO
C17orf62	223	207	16.4369	13.4956	-0.284445	0.0424165	DN	0.148949	NO
C17orf67	57	37	4.20136	2.41226	-0.800469	0.00944855	DN	0.0488952	DN
C17orf70	244	183	17.9848	11.9309	-0.59207	2.8744e-05	DN	0.000432628	DN
C17orf75	423	382	31.1785	24.905	-0.324117	0.00147381	DN	0.0114048	DN
C17orf80	359	356	26.4612	23.2099	-0.189139	0.084722	NO	0.241491	NO
C17orf85	656	785	48.3524	51.1791	0.0819648	0.291104	NO	0.521158	NO
C17orf89	4191	4042	308.91	263.523	-0.229257	5.85322e-13	NO	4.10067e-11	NO
C17orf96	311	426	22.9232	27.7736	0.276907	0.0108329	UP	0.0544012	NO
C17orf97	108	89	7.96046	5.80247	-0.456186	0.0270203	DN	0.107743	NO
C18orf21	210	227	15.4787	14.7996	-0.064729	0.666277	NO	0.833088	NO
C18orf25	163	249	12.0144	16.2339	0.434242	0.00301477	UP	0.0201798	UP
C18orf54	98	146	7.22338	9.51865	0.398083	0.0343932	UP	0.128209	NO
C18orf56	46	89	3.39057	5.80247	0.775139	0.00322296	UP	0.0212816	UP
C18orf8	210	243	15.4787	15.8427	0.033535	0.814093	NO	0.922437	NO
C19orf10	2651	3025	195.4	197.219	0.0133665	0.729522	NO	0.876066	NO
C19orf12	171	189	12.6041	12.3221	-0.0326421	0.832931	NO	0.932022	NO
C19orf24	1593	1535	117.417	100.076	-0.23054	8.0944e-06	NO	0.00014273	NO
C19orf25	214	316	15.7735	20.602	0.385282	0.00264442	UP	0.018128	UP
C19orf26	121	118	8.91867	7.69316	-0.213252	0.27065	NO	0.50105	NO
C19orf33	315	354	23.218	23.0795	-0.00863449	0.938298	NO	0.993659	NO
C19orf40	117	140	8.62384	9.12748	0.0818863	0.662252	NO	0.830974	NO
C19orf43	689	871	50.7848	56.7859	0.161137	0.0291264	NO	0.113317	NO
C19orf44	62	59	4.5699	3.84658	-0.248585	0.363033	NO	0.596265	NO
C19orf47	337	358	24.8396	23.3403	-0.089821	0.424885	NO	0.651366	NO
C19orf48	943	1247	69.5066	81.2997	0.2261	0.000272062	NO	0.00288752	NO
C19orf52	228	326	16.8054	21.254	0.338806	0.00642858	UP	0.036416	UP
C19orf53	2178	2115	160.536	137.89	-0.219378	6.62092e-07	NO	1.56252e-05	NO
C19orf54	48	81	3.53798	5.2809	0.577855	0.0274979	UP	0.109035	NO
C19orf55	144	108	10.614	7.0412	-0.59207	0.00125696	DN	0.010055	DN
C19orf57	7	11	0.515956	0.717159	0.475045	0.63827	NO	0.814947	NO
C19orf60	888	651	65.4527	42.4428	-0.624934	3.32054e-17	DN	3.75919e-15	DN
C19orf66	55	49	4.05394	3.19462	-0.343682	0.239081	NO	0.467363	NO
C19orf68	98	123	7.22338	8.01914	0.150773	0.458922	NO	0.681275	NO
C19orf70	519	515	38.2545	33.5761	-0.188194	0.0368267	NO	0.13452	NO
C19orf73	13	8	0.958204	0.52157	-0.877472	0.193355	NO	0.40971	NO
C19orf82	22	34	1.62158	2.21667	0.450999	0.284992	NO	0.514663	NO
C1D	673	882	49.6055	57.5031	0.21314	0.00407691	NO	0.0256518	NO
C1DP1	39	29	2.87461	1.89069	-0.604453	0.0898378	NO	0.250471	NO
C1GALT1	198	249	14.5942	16.2339	0.153613	0.275829	NO	0.507034	NO
C1GALT1C1	264	346	19.4589	22.5579	0.213202	0.0742268	NO	0.220515	NO
C1orf106	10	17	0.73708	1.10834	0.588503	0.3395	NO	0.574477	NO
C1orf109	238	287	17.5425	18.7113	0.0930571	0.484221	NO	0.7015	NO
C1orf112	392	377	28.8935	24.579	-0.233321	0.0251062	NO	0.101906	NO
C1orf115	34	45	2.50607	2.93383	0.227358	0.50124	NO	0.716457	NO
C1orf122	963	937	70.9808	61.0889	-0.216519	0.00109512	NO	0.00894826	NO
C1orf123	338	442	24.9133	28.8167	0.209991	0.044558	NO	0.154216	NO
C1orf131	842	1065	62.0621	69.434	0.161929	0.0150112	NO	0.0697561	NO
C1orf132	22	17	1.62158	1.10834	-0.549001	0.263194	NO	0.492441	NO
C1orf134	11	11	0.810788	0.717159	-0.177032	0.832765	NO	0.931988	NO
C1orf145	20	18	1.47416	1.17353	-0.329035	0.51826	NO	0.730492	NO
C1orf159	98	105	7.22338	6.84561	-0.0774963	0.725401	NO	0.874455	NO
C1orf162	3	7	0.221124	0.456374	1.04536	0.352944	NO	0.58584	NO
C1orf174	658	694	48.4999	45.2462	-0.100184	0.210039	NO	0.43024	NO
C1orf198	173	218	12.7515	14.2128	0.156524	0.287919	NO	0.517574	NO
C1orf204	14	19	1.03191	1.23873	0.263541	0.727857	NO	0.874879	NO
C1orf21	2	10	0.147416	0.651963	2.1449	0.0428332	UP	0.149505	NO
C1orf213	20	14	1.47416	0.912748	-0.691605	0.17337	NO	0.3837	NO
C1orf216	277	317	20.4171	20.6672	0.0175648	0.901881	NO	0.970692	NO
C1orf222	1	6	0.073708	0.391178	2.40793	0.129928	NO	0.316672	NO
C1orf226	24	32	1.76899	2.08628	0.238005	0.593463	NO	0.783715	NO
C1orf233	180	205	13.2674	13.3652	0.010595	0.959308	NO	1	NO
C1orf27	977	1083	72.0127	70.6075	-0.0284292	0.658902	NO	0.828353	NO
C1orf35	799	747	58.8927	48.7016	-0.274119	0.000197186	DN	0.00221469	DN
C1orf43	5142	6205	379.007	404.543	0.0940696	0.000554949	NO	0.00517919	NO
C1orf50	183	162	13.4886	10.5618	-0.352882	0.0235087	DN	0.0973431	NO
C1orf52	377	433	27.7879	28.23	0.0227705	0.832782	NO	0.931988	NO
C1orf53	130	108	9.58204	7.0412	-0.444512	0.0192548	DN	0.0836069	NO
C1orf54	5	9	0.36854	0.586766	0.670965	0.43623	NO	0.661737	NO
C1orf56	73	39	5.38068	2.54265	-1.08145	0.000131421	DN	0.00159533	DN
C1orf63	431	507	31.7681	33.0545	0.0572659	0.556053	NO	0.759157	NO
C1orf74	94	137	6.92855	8.93189	0.366411	0.0647069	NO	0.201378	NO
C1orf85	512	471	37.7385	30.7074	-0.297449	0.00124341	DN	0.00996708	DN
C1orf86	426	420	31.3996	27.3824	-0.197496	0.049537	NO	0.166162	NO
C1QBP	817	1065	60.2194	69.434	0.205413	0.00229102	NO	0.0161446	NO
C1QL1	22	21	1.62158	1.36912	-0.244146	0.647569	NO	0.821249	NO
C1QTNF1	12	19	0.884496	1.23873	0.485933	0.375385	NO	0.606102	NO
C1QTNF3	10	8	0.73708	0.52157	-0.49896	0.488269	NO	0.704361	NO
C1QTNF6	39	56	2.87461	3.65099	0.344921	0.259906	NO	0.488923	NO
C1QTNF9B-AS1	25	31	1.8427	2.02108	0.133308	0.78961	NO	0.910949	NO
C1R	28	45	2.06382	2.93383	0.507466	0.159617	NO	0.362724	NO
C1RL	87	80	6.4126	5.2157	-0.298047	0.188072	NO	0.403607	NO
C1RL-AS1	29	25	2.13753	1.62991	-0.391157	0.341839	NO	0.576678	NO
C1S	42	50	3.09574	3.25981	0.0745067	0.835092	NO	0.933579	NO
C20orf112	467	531	34.4216	34.6192	0.00825729	0.94943	NO	1	NO
C20orf194	45	44	3.31686	2.86864	-0.209453	0.524792	NO	0.73636	NO
C20orf196	39	26	2.87461	1.6951	-0.761995	0.0459341	DN	0.15772	NO
C20orf24	1344	1563	99.0635	101.902	0.0407526	0.457296	NO	0.679966	NO
C20orf27	534	618	39.3601	40.2913	0.0337351	0.701237	NO	0.855893	NO
C20orf96	5	9	0.36854	0.586766	0.670965	0.43623	NO	0.661737	NO
C21orf119	19	10	1.40045	0.651963	-1.10303	0.0611619	NO	0.193076	NO
C21orf33	566	569	41.7187	37.0967	-0.169405	0.0496456	NO	0.166441	NO
C21orf58	91	118	6.70743	7.69316	0.197816	0.332779	NO	0.567639	NO
C21orf59	593	648	43.7088	42.2472	-0.0490703	0.550485	NO	0.756177	NO
C21orf67	9	7	0.663372	0.456374	-0.539602	0.466392	NO	0.686176	NO
C21orf91	154	164	11.351	10.6922	-0.0862666	0.613289	NO	0.798385	NO
C22orf26	8	7	0.589664	0.456374	-0.369677	0.797002	NO	0.91318	NO
C22orf29	253	227	18.6481	14.7996	-0.333477	0.0118574	DN	0.0581812	NO
C22orf34	26	16	1.91641	1.04314	-0.877472	0.0628751	NO	0.197144	NO
C22orf39	415	523	30.5888	34.0976	0.156668	0.101903	NO	0.272183	NO
C22orf46	21	16	1.54787	1.04314	-0.569349	0.251705	NO	0.478392	NO
C2CD2	220	282	16.2158	18.3853	0.18116	0.165875	NO	0.371722	NO
C2CD2L	144	225	10.614	14.6692	0.466824	0.00244773	UP	0.0170566	UP
C2CD3	202	230	14.889	14.9951	0.0102466	0.961574	NO	1	NO
C2CD5	134	141	9.87687	9.19267	-0.10357	0.586702	NO	0.780687	NO
C2orf15	7	2	0.515956	0.130393	-1.98439	0.0931132	NO	0.255795	NO
C2orf27A	9	15	0.663372	0.977944	0.559934	0.41654	NO	0.644764	NO
C2orf27B	5	8	0.36854	0.52157	0.50104	0.590405	NO	0.782011	NO
C2orf42	37	37	2.7272	2.41226	-0.177032	0.64198	NO	0.817192	NO
C2orf43	129	178	9.50833	11.6049	0.287474	0.0864404	NO	0.244162	NO
C2orf44	175	209	12.8989	13.626	0.079116	0.609376	NO	0.79509	NO
C2orf47	583	710	42.9718	46.2893	0.107291	0.190335	NO	0.407065	NO
C2orf48	2	7	0.147416	0.456374	1.63032	0.187066	NO	0.402331	NO
C2orf49	372	360	27.4194	23.4707	-0.224338	0.038034	NO	0.137899	NO
C2orf68	257	218	18.943	14.2128	-0.414472	0.00203811	DN	0.014721	DN
C2orf69	491	628	36.1906	40.9432	0.17801	0.0416629	NO	0.147047	NO
C2orf70	40	15	2.94832	0.977944	-1.59207	0.000124193	DN	0.00152537	DN
C2orf76	42	54	3.09574	3.5206	0.185538	0.541594	NO	0.749187	NO
C2orf81	6	13	0.442248	0.847551	0.938445	0.250384	NO	0.477077	NO
C2orf82	10	7	0.73708	0.456374	-0.691605	0.343024	NO	0.576678	NO
C3	261	274	19.2378	17.8638	-0.106906	0.410545	NO	0.639732	NO
C3orf17	670	691	49.3844	45.0506	-0.132507	0.0922267	NO	0.255511	NO
C3orf18	32	31	2.35866	2.02108	-0.222836	0.614	NO	0.798844	NO
C3orf33	72	80	5.30698	5.2157	-0.0250289	0.93535	NO	0.991785	NO
C3orf38	129	209	9.50833	13.626	0.5191	0.0012764	UP	0.0101637	UP
C3orf52	81	145	5.97035	9.45346	0.663027	0.000833534	UP	0.00719464	UP
C3orf58	322	345	23.734	22.4927	-0.0774963	0.509612	NO	0.723263	NO
C3orf62	165	158	12.1618	10.301	-0.239573	0.147129	NO	0.345549	NO
C3orf80	11	5	0.810788	0.325981	-1.31454	0.130345	NO	0.316847	NO
C4BPB	548	679	40.392	44.2683	0.132204	0.115656	NO	0.295866	NO
C4orf19	16	16	1.17933	1.04314	-0.177032	0.727684	NO	0.874879	NO
C4orf21	159	138	11.7196	8.99708	-0.381391	0.0233778	DN	0.096956	NO
C4orf27	478	609	35.2324	39.7045	0.1724	0.0517784	NO	0.171748	NO
C4orf29	136	201	10.0243	13.1044	0.386557	0.0162632	UP	0.073882	NO
C4orf3	475	593	35.0113	38.6614	0.143073	0.110882	NO	0.28695	NO
C4orf32	451	400	33.2423	26.0785	-0.350159	0.000453106	DN	0.00437503	DN
C4orf33	189	216	13.9308	14.0824	0.0156131	0.920778	NO	0.982292	NO
C4orf36	67	66	4.93844	4.30295	-0.198727	0.43551	NO	0.661737	NO
C4orf46	258	316	19.0167	20.602	0.115521	0.357602	NO	0.590986	NO
C4orf47	8	7	0.589664	0.456374	-0.369677	0.797002	NO	0.91318	NO
C4orf48	518	492	38.1807	32.0766	-0.251326	0.00606656	NO	0.0347712	NO
C5	11	8	0.810788	0.52157	-0.636464	0.366099	NO	0.598258	NO
C5AR1	23	13	1.69528	0.847551	-1.00015	0.0455799	DN	0.156884	NO
C5orf15	1106	1354	81.521	88.2757	0.114844	0.0500597	NO	0.167541	NO
C5orf17	37	53	2.7272	3.4554	0.341435	0.291703	NO	0.521357	NO
C5orf22	616	647	45.4041	42.182	-0.106197	0.194729	NO	0.410949	NO
C5orf24	715	949	52.7012	61.8712	0.231433	0.00118274	NO	0.00954936	NO
C5orf27	11	12	0.810788	0.782355	-0.0515011	1	NO	1	NO
C5orf28	351	479	25.8715	31.229	0.271523	0.0073958	UP	0.0405444	UP
C5orf30	314	448	23.1443	29.2079	0.335702	0.00157691	UP	0.0120411	UP
C5orf34	185	203	13.636	13.2348	-0.0430776	0.799297	NO	0.914829	NO
C5orf42	493	437	36.338	28.4908	-0.350986	0.000229902	DN	0.00250472	DN
C5orf45	188	105	13.8571	6.84561	-1.01738	3.50853e-09	DN	1.33367e-07	DN
C5orf46	7	9	0.515956	0.586766	0.185538	1	NO	1	NO
C5orf51	511	630	37.6648	41.0736	0.124997	0.146241	NO	0.344406	NO
C5orf54	34	32	2.50607	2.08628	-0.264495	0.462368	NO	0.685154	NO
C5orf55	181	148	13.3411	9.64905	-0.467425	0.00339949	DN	0.0221477	DN
C5orf56	77	115	5.67552	7.49757	0.401671	0.0602152	NO	0.19095	NO
C5orf63	124	127	9.13979	8.27992	-0.142544	0.448291	NO	0.672329	NO
C6orf1	166	90	12.2355	5.86766	-1.06022	8.95999e-09	DN	3.14566e-07	DN
C6orf106	803	962	59.1875	62.7188	0.0836049	0.233093	NO	0.461256	NO
C6orf120	162	167	11.9407	10.8878	-0.133178	0.40785	NO	0.636611	NO
C6orf136	22	24	1.62158	1.56471	-0.0515011	1	NO	1	NO
C6orf141	30	27	2.21124	1.7603	-0.329035	0.427009	NO	0.65333	NO
C6orf163	20	7	1.47416	0.456374	-1.69161	0.00602147	DN	0.0346367	DN
C6orf165	7	3	0.515956	0.195589	-1.39942	0.205952	NO	0.424285	NO
C6orf203	234	353	17.2477	23.0143	0.416128	0.000590962	UP	0.00541501	UP
C6orf211	227	223	16.7317	14.5388	-0.202681	0.14315	NO	0.339261	NO
C6orf223	45	39	3.31686	2.54265	-0.383483	0.230848	NO	0.45809	NO
C6orf226	51	31	3.75911	2.02108	-0.895261	0.00753514	DN	0.041147	DN
C6orf3	1	15	0.073708	0.977944	3.72986	0.000704674	UP	0.00628016	UP
C6orf47	21	21	1.54787	1.36912	-0.177032	0.75798	NO	0.894956	NO
C6orf48	369	423	27.1983	27.578	0.0200048	0.858765	NO	0.946412	NO
C6orf52	3	9	0.221124	0.586766	1.40793	0.155055	NO	0.355454	NO
C6orf57	44	57	3.24315	3.71619	0.196426	0.550069	NO	0.755892	NO
C6orf62	1632	1928	120.291	125.698	0.063432	0.195995	NO	0.412894	NO
C6orf89	975	1100	71.8653	71.7159	-0.00300262	0.964919	NO	1	NO
C6orf99	9	16	0.663372	1.04314	0.653043	0.319626	NO	0.552624	NO
C7orf25	6	11	0.442248	0.717159	0.697437	0.467307	NO	0.686418	NO
C7orf26	152	203	11.2036	13.2348	0.240376	0.123246	NO	0.306603	NO
C7orf31	11	12	0.810788	0.782355	-0.0515011	1	NO	1	NO
C7orf43	46	56	3.39057	3.65099	0.106761	0.766281	NO	0.900324	NO
C7orf49	424	406	31.2522	26.4697	-0.239617	0.0179893	NO	0.0795039	NO
C7orf50	1083	1047	79.8258	68.2605	-0.225804	0.000312123	NO	0.0032272	NO
C7orf55	413	481	30.4414	31.3594	0.0428631	0.663268	NO	0.83184	NO
C7orf55-LUC7L2	1899	2841	139.971	185.223	0.404127	1.76613e-21	UP	3.20841e-19	UP
C7orf60	107	118	7.88676	7.69316	-0.035856	0.893774	NO	0.96552	NO
C7orf63	5	11	0.36854	0.717159	0.960472	0.316567	NO	0.54922	NO
C7orf73	836	980	61.6199	63.8923	0.0522468	0.45186	NO	0.6758	NO
C8orf22	1020	1396	75.1822	91.014	0.275698	3.31268e-06	UP	6.46924e-05	UP
C8orf31	59	97	4.34877	6.32404	0.540238	0.0245124	UP	0.100067	NO
C8orf33	2192	2041	161.568	133.066	-0.280004	2.91219e-10	DN	1.34607e-08	DN
C8orf37	45	48	3.31686	3.12942	-0.0839226	0.835589	NO	0.933579	NO
C8orf4	80	48	5.89664	3.12942	-0.913998	0.000506104	DN	0.00479495	DN
C8orf44	29	41	2.13753	2.67305	0.322539	0.402448	NO	0.633049	NO
C8orf58	74	79	5.45439	5.1505	-0.0827046	0.74632	NO	0.887409	NO
C8orf59	1383	1554	101.938	101.315	-0.00884667	0.867874	NO	0.950161	NO
C8orf76	236	292	17.3951	19.0373	0.130149	0.316008	NO	0.54922	NO
C8orf82	182	197	13.4149	12.8437	-0.0627748	0.680813	NO	0.84301	NO
C9orf114	1153	1021	84.9853	66.5654	-0.352442	1.35029e-08	DN	4.6364e-07	DN
C9orf116	222	182	16.3632	11.8657	-0.463653	0.0013952	DN	0.0109259	DN
C9orf142	549	498	40.4657	32.4677	-0.317692	0.000410726	DN	0.00404843	DN
C9orf153	14	9	1.03191	0.586766	-0.814462	0.212262	NO	0.433656	NO
C9orf156	221	232	16.2895	15.1255	-0.106954	0.451403	NO	0.675375	NO
C9orf16	167	198	12.3092	12.9089	0.0686203	0.674961	NO	0.838514	NO
C9orf163	9	18	0.663372	1.17353	0.822968	0.17977	NO	0.392942	NO
C9orf169	38	21	2.8009	1.36912	-1.03264	0.00863829	DN	0.0456549	DN
C9orf3	406	404	29.9254	26.3393	-0.184156	0.0725551	NO	0.217609	NO
C9orf37	52	72	3.83282	4.69413	0.292453	0.281023	NO	0.51093	NO
C9orf40	303	424	22.3335	27.6432	0.307714	0.00471461	UP	0.0286839	UP
C9orf41	572	733	42.161	47.7889	0.180766	0.024682	NO	0.10068	NO
C9orf43	10	23	0.73708	1.49951	1.0246	0.0795507	NO	0.230879	NO
C9orf64	222	289	16.3632	18.8417	0.203478	0.120797	NO	0.302971	NO
C9orf69	1215	985	89.5552	64.2183	-0.479793	7.7623e-15	DN	6.85144e-13	DN
C9orf72	64	46	4.71731	2.99903	-0.65347	0.0214946	DN	0.0906437	NO
C9orf78	1865	2581	137.465	168.272	0.291722	2.43723e-11	UP	1.35988e-09	UP
C9orf84	12	15	0.884496	0.977944	0.144896	0.848966	NO	0.940853	NO
C9orf85	241	273	17.7636	17.7986	0.00283579	1	NO	1	NO
C9orf89	353	435	26.0189	28.3604	0.124315	0.238885	NO	0.467214	NO
C9orf9	40	43	2.94832	2.80344	-0.0726954	0.826826	NO	0.929384	NO
C9orf91	179	190	13.1937	12.3873	-0.0909922	0.566275	NO	0.765039	NO
CA11	62	60	4.5699	3.91178	-0.224338	0.414834	NO	0.643644	NO
CA12	412	433	30.3677	28.23	-0.105309	0.301146	NO	0.532761	NO
CA13	121	134	8.91867	8.7363	-0.0298061	0.900193	NO	0.969785	NO
CA2	2	12	0.147416	0.782355	2.40793	0.0152228	UP	0.0705088	NO
CA5B	86	102	6.33889	6.65002	0.0691286	0.770362	NO	0.903217	NO
CA5BP1	23	32	1.69528	2.08628	0.299406	0.500431	NO	0.715956	NO
CA9	26	17	1.91641	1.10834	-0.790009	0.0921596	NO	0.255421	NO
CAAP1	394	429	29.041	27.9692	-0.05425	0.600461	NO	0.788614	NO
CAB39	530	607	39.0652	39.5741	0.0186721	0.835286	NO	0.933579	NO
CAB39L	17	41	1.25304	2.67305	1.09306	0.00806726	UP	0.0435203	UP
CABIN1	462	460	34.0531	29.9903	-0.183291	0.0556274	NO	0.180643	NO
CABLES1	305	421	22.4809	27.4476	0.287979	0.00825218	UP	0.0441081	UP
CABLES2	82	68	6.04406	4.43335	-0.447121	0.0601174	NO	0.190859	NO
CABP4	33	19	2.43236	1.23873	-0.973499	0.018162	DN	0.0799506	NO
CACFD1	36	38	2.65349	2.47746	-0.0990295	0.816206	NO	0.92376	NO
CACHD1	99	83	7.29709	5.41129	-0.431349	0.0450945	DN	0.155659	NO
CACNA1A	9	14	0.663372	0.912748	0.460398	0.533703	NO	0.74248	NO
CACNA1G	55	47	4.05394	3.06422	-0.403803	0.165664	NO	0.371537	NO
CACNA1H	12	8	0.884496	0.52157	-0.761995	0.268686	NO	0.498192	NO
CACNA2D1	488	653	35.9695	42.5732	0.24317	0.0048266	NO	0.0291368	NO
CACNA2D3	10	11	0.73708	0.717159	-0.0395285	1	NO	1	NO
CACNB1	26	40	1.91641	2.60785	0.444456	0.266921	NO	0.496146	NO
CACNB3	92	119	6.78114	7.75835	0.194224	0.335331	NO	0.570364	NO
CACNB4	3	8	0.221124	0.52157	1.23801	0.236207	NO	0.464008	NO
CACNG6	7	6	0.515956	0.391178	-0.399424	0.782653	NO	0.906474	NO
CACNG8	53	52	3.90652	3.39021	-0.204513	0.494436	NO	0.710305	NO
CACTIN	207	263	15.2576	17.1466	0.1684	0.212404	NO	0.433777	NO
CACUL1	2238	2835	164.958	184.831	0.164107	5.7163e-05	NO	0.000781328	NO
CACYBP	6745	8387	497.16	546.801	0.137304	5.68109e-09	NO	2.05453e-07	NO
CACYBPP2	112	95	8.2553	6.19364	-0.414531	0.0432366	DN	0.150644	NO
CAD	577	610	42.5295	39.7697	-0.0967941	0.256738	NO	0.484832	NO
CADM1	1664	1856	122.65	121.004	-0.0194907	0.697714	NO	0.853236	NO
CADM4	8	1	0.589664	0.0651963	-3.17703	0.0156898	DN	0.0716732	NO
CALCOCO1	47	38	3.46428	2.47746	-0.483693	0.129032	NO	0.315177	NO
CALCOCO2	947	1051	69.8015	68.5213	-0.0267057	0.686635	NO	0.847137	NO
CALD1	8991	10665	662.709	695.318	0.0692985	0.000799982	NO	0.00695976	NO
CALHM3	14	12	1.03191	0.782355	-0.399424	0.557353	NO	0.759157	NO
CALM1	7720	8850	569.026	576.987	0.0200446	0.374794	NO	0.605953	NO
CALM2	11277	13904	831.205	906.489	0.125085	7.48805e-12	NO	4.48221e-10	NO
CALM2P2	154	151	11.351	9.84463	-0.205414	0.228309	NO	0.454842	NO
CALM3	2786	3161	205.35	206.085	0.00515376	0.896624	NO	0.967314	NO
CALML4	38	58	2.8009	3.78138	0.433021	0.15364	NO	0.355076	NO
CALR	8467	10323	624.086	673.021	0.108907	2.53719e-07	NO	6.50878e-06	NO
CALU	4988	5343	367.655	348.344	-0.0778435	0.00631375	NO	0.0358951	NO
CAMK1	49	30	3.61169	1.95589	-0.884851	0.0091118	DN	0.0476099	DN
CAMK1D	402	537	29.6306	35.0104	0.240695	0.0117864	NO	0.0579056	NO
CAMK2D	237	192	17.4688	12.5177	-0.480813	0.000585032	DN	0.00538278	DN
CAMK2G	310	294	22.8495	19.1677	-0.253484	0.0339313	NO	0.127114	NO
CAMK2N1	105	177	7.73934	11.5397	0.576328	0.0012348	UP	0.00991839	UP
CAMK2N2	14	24	1.03191	1.56471	0.600576	0.255789	NO	0.4838	NO
CAMK4	155	198	11.4247	12.9089	0.1762	0.263058	NO	0.492441	NO
CAMKK1	270	287	19.9012	18.7113	-0.0889407	0.470791	NO	0.689526	NO
CAMKK2	469	618	34.5691	40.2913	0.220987	0.0126838	NO	0.0611668	NO
CAMKMT	97	123	7.14968	8.01914	0.16557	0.41797	NO	0.64589	NO
CAMLG	1232	1385	90.8083	90.2968	-0.0081483	0.890963	NO	0.963622	NO
CAMSAP1	551	553	40.6131	36.0535	-0.171805	0.0499613	NO	0.167355	NO
CAMSAP2	2060	2354	151.838	153.472	0.015438	0.728705	NO	0.87551	NO
CAMSAP3	11	16	0.810788	1.04314	0.363536	0.567389	NO	0.765551	NO
CAMTA1	613	694	45.183	45.2462	0.00201657	1	NO	1	NO
CAMTA1-IT1	10	16	0.73708	1.04314	0.50104	0.436137	NO	0.661737	NO
CAMTA2	201	164	14.8153	10.6922	-0.470532	0.00195071	DN	0.0142145	DN
CAND1	1467	1808	108.13	117.875	0.124494	0.0142347	NO	0.0669041	NO
CAND2	15	17	1.10562	1.10834	0.00354023	1	NO	1	NO
CANT1	617	611	45.4778	39.8349	-0.19113	0.0205613	NO	0.0875762	NO
CANX	12061	14962	888.992	975.466	0.133921	2.98999e-14	NO	2.39552e-12	NO
CAP1	4160	4524	306.625	294.948	-0.0560166	0.0708506	NO	0.213802	NO
CAP2	213	280	15.6998	18.255	0.217541	0.104205	NO	0.276492	NO
CAPG	470	519	34.6428	33.8369	-0.0339582	0.72604	NO	0.874809	NO
CAPN1	367	390	27.0508	25.4265	-0.089338	0.402407	NO	0.633049	NO
CAPN10	76	84	5.60181	5.47649	-0.0326421	0.936905	NO	0.992761	NO
CAPN10-AS1	10	33	0.73708	2.15148	1.54543	0.00193634	UP	0.0141428	UP
CAPN12	15	26	1.10562	1.6951	0.616517	0.211788	NO	0.432988	NO
CAPN15	648	576	47.7628	37.553	-0.346957	2.84336e-05	DN	0.000428369	DN
CAPN2	2616	3044	192.82	198.457	0.0415738	0.280713	NO	0.510485	NO
CAPN5	37	37	2.7272	2.41226	-0.177032	0.64198	NO	0.817192	NO
CAPN7	379	414	27.9353	26.9913	-0.0495991	0.643762	NO	0.818547	NO
CAPNS1	2084	2175	153.607	141.802	-0.115372	0.00946025	NO	0.0489234	NO
CAPRIN1	4840	5645	356.747	368.033	0.0449345	0.112886	NO	0.291218	NO
CAPRIN2	195	180	14.3731	11.7353	-0.292509	0.0554383	NO	0.18029	NO
CAPS2	22	34	1.62158	2.21667	0.450999	0.284992	NO	0.514663	NO
CAPSL	11	12	0.810788	0.782355	-0.0515011	1	NO	1	NO
CAPZA1	4017	4920	296.085	320.766	0.115508	0.000167703	NO	0.00193789	NO
CAPZA2	1203	1356	88.6707	88.4061	-0.00431148	0.95262	NO	1	NO
CAPZB	3052	3447	224.957	224.731	-0.00144568	0.970257	NO	1	NO
CARD10	116	137	8.55013	8.93189	0.0630191	0.753027	NO	0.891253	NO
CARD14	40	44	2.94832	2.86864	-0.0395285	0.913359	NO	0.97796	NO
CARD16	269	359	19.8275	23.4055	0.239346	0.0414007	NO	0.146601	NO
CARD6	63	78	4.6436	5.08531	0.13109	0.613451	NO	0.798396	NO
CARD8	125	142	9.2135	9.25787	0.00693082	1	NO	1	NO
CARD9	12	5	0.884496	0.325981	-1.44007	0.0553832	NO	0.180223	NO
CARF	12	9	0.884496	0.586766	-0.59207	0.387326	NO	0.618731	NO
CARHSP1	399	443	29.4095	28.8819	-0.0261141	0.809048	NO	0.918487	NO
CARKD	9	8	0.663372	0.52157	-0.346957	0.636251	NO	0.814059	NO
CARM1	1066	995	78.5727	64.8703	-0.276471	1.49959e-05	DN	0.00024532	DN
CARS	1126	1222	82.9952	79.6698	-0.0589946	0.331144	NO	0.565591	NO
CARS2	760	785	56.0181	51.1791	-0.130339	0.0785899	NO	0.229369	NO
CASC10	58	70	4.27506	4.56374	0.09427	0.724167	NO	0.873304	NO
CASC11	11	6	0.810788	0.391178	-1.0515	0.153222	NO	0.354321	NO
CASC15	47	33	3.46428	2.15148	-0.687227	0.0431086	DN	0.150298	NO
CASC3	2680	2805	197.537	182.875	-0.111264	0.00430778	NO	0.0267916	NO
CASC4	491	539	36.1906	35.1408	-0.0424698	0.639723	NO	0.816189	NO
CASC5	965	914	71.1282	59.5894	-0.255367	0.00013561	NO	0.00163854	NO
CASC7	843	851	62.1358	55.482	-0.163406	0.0207206	NO	0.0881346	NO
CASC8	27	37	1.99012	2.41226	0.277534	0.455983	NO	0.679168	NO
CASD1	138	137	10.1717	8.93189	-0.187524	0.304386	NO	0.536427	NO
CASK	345	435	25.4293	28.3604	0.157387	0.132	NO	0.319708	NO
CASKIN2	106	153	7.81305	9.97503	0.352435	0.0537501	NO	0.176537	NO
CASP1	14	20	1.03191	1.30393	0.337541	0.607004	NO	0.79311	NO
CASP10	3	17	0.221124	1.10834	2.32547	0.00564245	UP	0.0329663	UP
CASP2	592	827	43.6351	53.9173	0.305258	8.17926e-05	UP	0.00105694	UP
CASP3	142	245	10.4665	15.9731	0.609859	5.44273e-05	UP	0.000751164	UP
CASP4	445	436	32.8001	28.4256	-0.206509	0.0363071	NO	0.133121	NO
CASP6	339	347	24.987	22.6231	-0.143382	0.193648	NO	0.410019	NO
CASP7	271	344	19.9749	22.4275	0.167084	0.157471	NO	0.359412	NO
CASP8	1136	647	83.7323	42.182	-0.989157	6.21317e-46	DN	3.46673e-43	DN
CASP8AP2	656	779	48.3524	50.7879	0.0708955	0.354767	NO	0.587692	NO
CASP9	85	91	6.26518	5.93286	-0.0786283	0.762705	NO	0.898468	NO
CAST	4242	4547	312.669	296.447	-0.0768616	0.0127568	NO	0.0613793	NO
CASZ1	34	47	2.50607	3.06422	0.290094	0.436023	NO	0.661737	NO
CAT	704	747	51.8904	48.7016	-0.0914992	0.236559	NO	0.464525	NO
CATSPER1	47	22	3.46428	1.43432	-1.27219	0.000426329	DN	0.00416698	DN
CATSPER2	36	19	2.65349	1.23873	-1.09903	0.00661568	DN	0.0373216	DN
CATSPER2P1	23	12	1.69528	0.782355	-1.11563	0.0280468	DN	0.11065	NO
CATSPER3	14	12	1.03191	0.782355	-0.399424	0.557353	NO	0.759157	NO
CAV1	2285	2359	168.423	153.798	-0.131051	0.00201509	NO	0.0145749	NO
CAV2	963	1167	70.9808	76.084	0.100165	0.113021	NO	0.291327	NO
CBFA2T2	160	147	11.7933	9.58385	-0.299288	0.0761389	NO	0.224177	NO
CBFB	899	1147	66.2635	74.7801	0.17444	0.0068721	NO	0.0384147	NO
CBL	684	668	50.4163	43.5511	-0.21118	0.00755604	NO	0.0412323	NO
CBLB	166	142	12.2355	9.25787	-0.402324	0.0163647	DN	0.0741631	NO
CBLL1	335	370	24.6922	24.1226	-0.0336678	0.762866	NO	0.898468	NO
CBR1	1494	1491	110.12	97.2076	-0.179932	0.000689776	NO	0.00616497	NO
CBR3	47	38	3.46428	2.47746	-0.483693	0.129032	NO	0.315177	NO
CBR4	554	521	40.8342	33.9672	-0.265635	0.00273159	DN	0.0186194	DN
CBS	968	965	71.3493	62.9144	-0.18151	0.00581741	NO	0.0337488	NO
CBWD1	773	911	56.9763	59.3938	0.0599506	0.406489	NO	0.635472	NO
CBWD2	893	953	65.8212	62.132	-0.083216	0.216567	NO	0.439349	NO
CBWD3	693	765	51.0796	49.8751	-0.0344276	0.655605	NO	0.825824	NO
CBWD5	648	714	47.7628	46.5501	-0.0371018	0.644472	NO	0.81925	NO
CBWD6	682	754	50.2689	49.158	-0.0322392	0.672385	NO	0.836826	NO
CBWD7	63	66	4.6436	4.30295	-0.109918	0.724355	NO	0.873464	NO
CBX1	2020	2342	148.89	152.69	0.0363538	0.41267	NO	0.641826	NO
CBX1P1	10	7	0.73708	0.456374	-0.691605	0.343024	NO	0.576678	NO
CBX1P2	8	6	0.589664	0.391178	-0.59207	0.594139	NO	0.783715	NO
CBX2	741	860	54.6176	56.0688	0.0378311	0.616529	NO	0.799533	NO
CBX3	14444	15309	1064.64	998.089	-0.0931223	2.66866e-08	NO	8.52606e-07	NO
CBX3P1	4	7	0.294832	0.456374	0.630323	0.557235	NO	0.759157	NO
CBX3P9	10	7	0.73708	0.456374	-0.691605	0.343024	NO	0.576678	NO
CBX4	1338	1449	98.6213	94.4694	-0.0620525	0.262819	NO	0.492322	NO
CBX5	4087	4998	301.245	325.851	0.113277	0.000197683	NO	0.00221867	NO
CBX6	2929	3783	215.891	246.637	0.192091	5.96796e-08	NO	1.78274e-06	NO
CBX7	43	36	3.16944	2.34707	-0.433372	0.214787	NO	0.43701	NO
CBX8	183	190	13.4886	12.3873	-0.122876	0.436532	NO	0.662002	NO
CBY1	289	314	21.3016	20.4716	-0.057337	0.624735	NO	0.805671	NO
CC2D1A	168	187	12.3829	12.1917	-0.022455	0.915329	NO	0.979263	NO
CC2D1B	285	299	21.0068	19.4937	-0.107848	0.383983	NO	0.615627	NO
CC2D2A	366	371	26.9771	24.1878	-0.157456	0.140015	NO	0.333454	NO
CCAR1	6020	6538	443.722	426.253	-0.0579461	0.0247962	NO	0.100962	NO
CCAR2	167	170	12.3092	11.0834	-0.151345	0.353594	NO	0.586558	NO
CCAT1	1442	1060	106.287	69.108	-0.621039	8.64356e-27	DN	2.14347e-24	DN
CCBE1	11	37	0.810788	2.41226	1.57299	0.000759239	UP	0.00666381	UP
CCBL1	98	106	7.22338	6.9108	-0.0638214	0.779211	NO	0.906474	NO
CCBL2	267	302	19.68	19.6893	0.00067679	1	NO	1	NO
CCDC101	131	142	9.65575	9.25787	-0.0607079	0.761831	NO	0.897797	NO
CCDC102A	94	97	6.92855	6.32404	-0.131708	0.562119	NO	0.764382	NO
CCDC102B	25	28	1.8427	1.8255	-0.0135333	1	NO	1	NO
CCDC104	428	611	31.547	39.8349	0.33653	0.000213688	UP	0.00236435	UP
CCDC106	204	162	15.0364	10.5618	-0.509607	0.00078787	DN	0.00687264	DN
CCDC107	123	91	9.06608	5.93286	-0.611752	0.00250178	DN	0.0173558	DN
CCDC109B	141	126	10.3928	8.21473	-0.339303	0.0573284	NO	0.184402	NO
CCDC11	33	35	2.43236	2.28187	-0.0921431	0.809049	NO	0.918487	NO
CCDC110	18	9	1.32674	0.586766	-1.17703	0.0523584	NO	0.173231	NO
CCDC112	794	899	58.5241	58.6114	0.00215009	0.980578	NO	1	NO
CCDC113	109	163	8.03417	10.627	0.403512	0.02452	UP	0.100072	NO
CCDC115	150	200	11.0562	13.0393	0.238005	0.133749	NO	0.322562	NO
[truncated: 13,624 more rows]

## Sheet: QSF.HeLa_JTE_10.v.HeLa_DMSO.pse
gene_symbol	HeLa_DMSO	HeLa_JTE_10	HeLa_DMSO_RPM	HeLa_JTE_10_RPM	log2.HeLa_JTE_10.v.HeLa_DMSO	pval.fisher.HeLa_JTE_10.v.HeLa_DMSO	regu.HeLa_JTE_10.v.HeLa_DMSO	pval.fisher.adj.HeLa_JTE_10.v.HeLa_DMSO	regu.adj.HeLa_JTE_10.v.HeLa_DMSO
A4GALT	75	56	5.52816	4.65991	-0.246498	0.337405	NO	0.511756	NO
AAAS	587	491	43.2671	40.8574	-0.0826714	0.360003	NO	0.534159	NO
AACS	451	395	33.2427	32.869	-0.0163088	0.890432	NO	0.95248	NO
AACSP1	40	42	2.94835	3.49493	0.245355	0.441554	NO	0.614011	NO
AADAT	133	144	9.80328	11.9826	0.289609	0.103962	NO	0.218598	NO
AAED1	341	249	25.1347	20.72	-0.27866	0.0208743	DN	0.0618955	NO
AAGAB	1113	961	82.0379	79.9674	-0.0368792	0.567384	NO	0.725395	NO
AAK1	208	160	15.3314	13.314	-0.203546	0.191669	NO	0.34507	NO
AAMDC	217	170	15.9948	14.1462	-0.177194	0.241569	NO	0.406132	NO
AAMP	2149	2081	158.4	173.166	0.128578	0.00377609	NO	0.0151164	NO
AAR2	696	644	51.3014	53.589	0.0629394	0.427491	NO	0.600918	NO
AARS	1738	996	128.106	82.8798	-0.628244	1.03743e-28	DN	9.48064e-27	DN
AARS2	145	55	10.6878	4.5767	-1.22358	2.22355e-08	DN	2.90045e-07	DN
AARSD1	56	59	4.12769	4.90955	0.250254	0.352293	NO	0.525919	NO
AASDH	184	158	13.5624	13.1476	-0.0448152	0.786721	NO	0.892641	NO
AASDHPPT	836	805	61.6206	66.9862	0.120452	0.09262	NO	0.20122	NO
AATF	2483	2180	183.019	181.404	-0.0127901	0.769187	NO	0.881496	NO
AATK	5	13	0.368544	1.08177	1.55348	0.0350885	UP	0.0939077	NO
AB019441.29	2104	1710	155.083	142.294	-0.124172	0.0081821	NO	0.0286545	NO
ABC7-42389800N19.1	97	75	7.14976	6.24095	-0.196128	0.401107	NO	0.575266	NO
ABCA1	57	36	4.2014	2.99566	-0.487999	0.119516	NO	0.244172	NO
ABCA10	9	21	0.66338	1.74747	1.39736	0.0160232	UP	0.0498198	UP
ABCA11P	28	27	2.06385	2.24674	0.122499	0.788014	NO	0.893182	NO
ABCA2	106	81	7.81314	6.74023	-0.213104	0.341084	NO	0.516185	NO
ABCA4	20	16	1.47418	1.3314	-0.146962	0.867799	NO	0.938522	NO
ABCA5	66	39	4.86478	3.2453	-0.584026	0.0501425	NO	0.124773	NO
ABCA7	193	195	14.2258	16.2265	0.189839	0.203611	NO	0.360393	NO
ABCA8	8	5	0.589671	0.416063	-0.503106	0.590191	NO	0.744443	NO
ABCA9	1	7	0.0737088	0.582489	2.98232	0.0300243	UP	0.0825458	NO
ABCB1	51	21	3.75915	1.74747	-1.10514	0.00290026	DN	0.0121086	DN
ABCB10	167	155	12.3094	12.898	0.0673861	0.696084	NO	0.825319	NO
ABCB7	687	538	50.638	44.7684	-0.177738	0.0341151	NO	0.0917426	NO
ABCB8	171	96	12.6042	7.98842	-0.657924	0.000289065	DN	0.00162959	DN
ABCB9	128	113	9.43473	9.40303	-0.00485501	1	NO	1	NO
ABCC1	521	358	38.4023	29.7901	-0.366358	0.000226262	DN	0.00131393	DN
ABCC10	91	47	6.7075	3.911	-0.77824	0.00270936	DN	0.011475	DN
ABCC2	5	11	0.368544	0.91534	1.31247	0.130365	NO	0.25999	NO
ABCC3	244	227	17.985	18.8893	0.0707772	0.611713	NO	0.762057	NO
ABCC4	558	458	41.1295	38.1114	-0.109951	0.232385	NO	0.395543	NO
ABCC5	514	613	37.8863	51.0094	0.429085	6.95488e-07	UP	7.06885e-06	UP
ABCC6	11	11	0.810797	0.91534	0.174966	0.832844	NO	0.918091	NO
ABCC6P2	9	7	0.66338	0.582489	-0.187604	1	NO	1	NO
ABCD1	241	137	17.7638	11.4001	-0.639891	2.82322e-05	DN	0.000207616	DN
ABCD3	813	799	59.9253	66.4869	0.149906	0.038323	NO	0.100918	NO
ABCD4	91	82	6.7075	6.82344	0.0247234	0.939351	NO	0.986781	NO
ABCE1	2189	2022	161.349	168.256	0.0604771	0.174279	NO	0.323107	NO
ABCF1	663	573	48.869	47.6809	-0.0355077	0.66917	NO	0.8039	NO
ABCF2	1267	1037	93.3891	86.2916	-0.114035	0.0603003	NO	0.14446	NO
ABCF3	203	153	14.9629	12.7315	-0.232982	0.137156	NO	0.270043	NO
ABCG1	27	20	1.99014	1.66425	-0.257993	0.562686	NO	0.723652	NO
ABCG2	111	87	8.18168	7.2395	-0.176506	0.433598	NO	0.607535	NO
ABHD10	512	457	37.7389	38.0282	0.0110164	0.92309	NO	0.974605	NO
ABHD11	303	139	22.3338	11.5666	-0.949267	3.50089e-11	DN	6.87291e-10	DN
ABHD12	196	178	14.4469	14.8119	0.0359896	0.835893	NO	0.919311	NO
ABHD13	149	160	10.9826	13.314	0.277726	0.0982561	NO	0.209783	NO
ABHD14A	149	120	10.9826	9.98552	-0.137312	0.463717	NO	0.634767	NO
ABHD14B	326	262	24.0291	21.8017	-0.140339	0.247483	NO	0.411495	NO
ABHD15	151	85	11.13	7.07308	-0.654048	0.000844171	DN	0.00414298	DN
ABHD17A	356	313	26.2403	26.0456	-0.0107486	0.938274	NO	0.98604	NO
ABHD17AP3	11	5	0.810797	0.416063	-0.962537	0.316583	NO	0.488279	NO
ABHD17B	249	224	18.3535	18.6396	0.022319	0.890115	NO	0.952336	NO
ABHD17C	804	820	59.2619	68.2344	0.203394	0.00458691	NO	0.0178175	NO
ABHD2	369	331	27.1986	27.5434	0.0181764	0.879647	NO	0.945587	NO
ABHD3	172	149	12.6779	12.3987	-0.0321302	0.866863	NO	0.938241	NO
ABHD4	78	59	5.74929	4.90955	-0.227793	0.392315	NO	0.566871	NO
ABHD5	174	174	12.8253	14.479	0.174966	0.259916	NO	0.425755	NO
ABHD6	159	159	11.7197	13.2308	0.174966	0.286132	NO	0.454779	NO
ABHD8	15	13	1.10563	1.08177	-0.0314848	1	NO	1	NO
ABI1	314	265	23.1446	22.0514	-0.0698062	0.58837	NO	0.744309	NO
ABI2	1009	1066	74.3722	88.7047	0.254247	6.20126e-05	NO	0.000423545	NO
ABL1	455	450	33.5375	37.4457	0.159024	0.102666	NO	0.216735	NO
ABL2	1078	967	79.4581	80.4667	0.0181966	0.790356	NO	0.894798	NO
ABLIM1	1010	876	74.4459	72.8943	-0.0303865	0.661168	NO	0.798256	NO
ABLIM2	24	24	1.76901	1.9971	0.174966	0.772784	NO	0.88471	NO
ABLIM3	348	338	25.6507	28.1259	0.132902	0.235747	NO	0.399191	NO
ABR	346	336	25.5033	27.9595	0.132655	0.234468	NO	0.398264	NO
ABRACL	691	731	50.9328	60.8285	0.256152	0.000890632	NO	0.00434392	NO
ABT1	1133	674	83.5121	56.0854	-0.574361	1.28547e-16	DN	4.78287e-15	DN
ABTB1	11	13	0.810797	1.08177	0.415974	0.542492	NO	0.707445	NO
ABTB2	151	182	11.13	15.1447	0.444356	0.00509259	UP	0.0194339	UP
AC000068.5	12	11	0.884506	0.91534	0.0494351	1	NO	1	NO
AC000089.3	276	240	20.3436	19.971	-0.0266678	0.860002	NO	0.93367	NO
AC002044.4	137	137	10.0981	11.4001	0.174966	0.33298	NO	0.506816	NO
AC002075.4	491	337	36.191	28.0427	-0.368008	0.000290698	DN	0.00163702	DN
AC002076.10	27	26	1.99014	2.16353	0.120518	0.784505	NO	0.890496	NO
AC002116.7	8	10	0.589671	0.832127	0.496894	0.488558	NO	0.658333	NO
AC002310.12	39	22	2.87464	1.83068	-0.651005	0.0959312	NO	0.205838	NO
AC002454.1	35	34	2.57981	2.82923	0.133146	0.718901	NO	0.841645	NO
AC002467.7	23	18	1.6953	1.49783	-0.178671	0.755626	NO	0.871323	NO
AC002480.3	16	23	1.17934	1.91389	0.698528	0.149859	NO	0.290083	NO
AC003075.4	12	14	0.884506	1.16498	0.397358	0.557474	NO	0.718546	NO
AC003092.1	12	5	0.884506	0.416063	-1.08807	0.223475	NO	0.384128	NO
AC003102.3	6	32	0.442253	2.66281	2.59	4.05593e-06	UP	3.54485e-05	UP
AC003665.1	17	3	1.25305	0.249638	-2.32753	0.00564034	DN	0.021134	DN
AC004000.1	7	7	0.515962	0.582489	0.174966	1	NO	1	NO
AC004019.13	12	23	0.884506	1.91389	1.11357	0.0281551	UP	0.0789483	NO
AC004057.1	1122	1001	82.7013	83.2959	0.0103353	0.879031	NO	0.945251	NO
AC004069.2	14	15	1.03192	1.24819	0.274502	0.710711	NO	0.835687	NO
AC004074.3	56	51	4.12769	4.24385	0.0400365	0.922979	NO	0.974553	NO
AC004158.2	7	3	0.515962	0.249638	-1.04743	0.352733	NO	0.525919	NO
AC004221.2	10	6	0.737088	0.499276	-0.562	0.61795	NO	0.765129	NO
AC004231.2	8	6	0.589671	0.499276	-0.240071	0.795847	NO	0.897589	NO
AC004257.3	41	118	3.02206	9.8191	1.70006	4.24852e-12	UP	9.40391e-11	UP
AC004381.6	58	44	4.27511	3.66136	-0.223583	0.48774	NO	0.657855	NO
AC004449.6	1	16	0.0737088	1.3314	4.17497	7.39914e-05	UP	0.000495612	UP
AC004453.8	435	297	32.0633	24.7142	-0.375586	0.000564768	DN	0.00291949	DN
AC004463.6	15	27	1.10563	2.24674	1.02296	0.0296885	UP	0.0822445	NO
AC004797.1	167	196	12.3094	16.3097	0.405972	0.00846984	UP	0.0294981	UP
AC004840.9	11	1	0.810797	0.0832127	-3.28447	0.0074278	DN	0.0264035	DN
AC004878.3	12	9	0.884506	0.748914	-0.240071	0.828062	NO	0.915452	NO
AC004893.11	8	22	0.589671	1.83068	1.6344	0.00519784	UP	0.0197824	UP
AC004951.6	14	34	1.03192	2.82923	1.45507	0.00122121	UP	0.00572574	UP
AC004967.7	9	12	0.66338	0.998552	0.590004	0.38758	NO	0.561846	NO
AC004980.7	164	180	12.0882	14.9783	0.309267	0.0516783	NO	0.127882	NO
AC005003.1	31	17	2.28497	1.41462	-0.691767	0.113903	NO	0.235227	NO
AC005007.3	11	7	0.810797	0.582489	-0.477111	0.638247	NO	0.779089	NO
AC005076.5	32	23	2.35868	1.91389	-0.301472	0.500326	NO	0.669801	NO
AC005154.6	98	63	7.22347	5.2424	-0.462464	0.048429	DN	0.121399	NO
AC005189.6	8	1	0.589671	0.0832127	-2.82503	0.0421706	DN	0.108746	NO
AC005224.2	8	29	0.589671	2.41317	2.03295	0.00018512	UP	0.00110204	UP
AC005256.1	19	7	1.40047	0.582489	-1.26561	0.0486851	DN	0.121884	NO
AC005262.4	24	20	1.76901	1.66425	-0.0880684	0.880876	NO	0.946469	NO
AC005306.3	24	35	1.76901	2.91244	0.719287	0.0673711	NO	0.157371	NO
AC005329.7	1	7	0.0737088	0.582489	2.98232	0.0300243	UP	0.0825458	NO
AC005355.2	10	4	0.737088	0.332851	-1.14696	0.190729	NO	0.343695	NO
AC005534.8	6	7	0.442253	0.582489	0.397358	0.782685	NO	0.88926	NO
AC005546.2	13	10	0.958215	0.832127	-0.203546	0.83583	NO	0.919311	NO
AC005682.5	28	20	2.06385	1.66425	-0.310461	0.474255	NO	0.643555	NO
AC005682.7	2	20	0.147418	1.66425	3.49689	3.7124e-05	UP	0.000266607	UP
AC005682.8	3	11	0.221127	0.91534	2.04944	0.0284992	UP	0.0797132	NO
AC005786.3	8	8	0.589671	0.665702	0.174966	0.808641	NO	0.904239	NO
AC005795.1	123	117	9.06619	9.73589	0.102816	0.605129	NO	0.756508	NO
AC005884.1	194	167	14.2995	13.8965	-0.0412425	0.792338	NO	0.896457	NO
AC005943.4	22	22	1.62159	1.83068	0.174966	0.763202	NO	0.876539	NO
AC005943.5	28	99	2.06385	8.23806	1.99697	1.41041e-12	UP	3.30938e-11	UP
AC006042.8	22	28	1.62159	2.32996	0.522889	0.205821	NO	0.362239	NO
AC006262.4	31	24	2.28497	1.9971	-0.194268	0.686072	NO	0.816794	NO
AC006262.5	40	31	2.94835	2.57959	-0.192766	0.634981	NO	0.778889	NO
AC006262.6	14	9	1.03192	0.748914	-0.462464	0.533586	NO	0.699174	NO
AC006273.4	14	15	1.03192	1.24819	0.274502	0.710711	NO	0.835687	NO
AC006273.7	11	10	0.810797	0.832127	0.0374625	1	NO	1	NO
AC006509.7	66	57	4.86478	4.74312	-0.0365381	0.928146	NO	0.978423	NO
AC006538.1	14	88	1.03192	7.32272	2.82704	1.95129e-16	UP	7.15795e-15	UP
AC006978.6	38	58	2.80094	4.82634	0.78502	0.0102295	UP	0.0345262	UP
AC007038.7	14	13	1.03192	1.08177	0.0680508	1	NO	1	NO
AC007040.11	7	6	0.515962	0.499276	-0.0474264	1	NO	1	NO
AC007228.9	23	21	1.6953	1.74747	0.0437215	1	NO	1	NO
AC007238.1	59	49	4.34882	4.07742	-0.0929672	0.772947	NO	0.884767	NO
AC007246.3	19	9	1.40047	0.748914	-0.903036	0.131892	NO	0.26221	NO
AC007256.5	13	3	0.958215	0.249638	-1.94051	0.0249803	DN	0.0716532	NO
AC007292.3	6	18	0.442253	1.49783	1.75993	0.00701996	UP	0.0252302	UP
AC007318.5	172	200	12.6779	16.6425	0.392557	0.0093361	UP	0.0320578	UP
AC007362.1	23	29	1.6953	2.41317	0.509385	0.213721	NO	0.37208	NO
AC007382.1	24	61	1.76901	5.07597	1.52074	5.50863e-06	UP	4.7169e-05	UP
AC007566.10	3	8	0.221127	0.665702	1.59	0.129066	NO	0.258281	NO
AC007620.3	6	6	0.442253	0.499276	0.174966	1	NO	1	NO
AC007773.2	4	14	0.294835	1.16498	1.98232	0.00938705	UP	0.0321974	UP
AC007879.2	7	2	0.515962	0.166425	-1.63239	0.186896	NO	0.338819	NO
AC007969.5	4545	3451	335.007	287.167	-0.2223	8.00083e-12	NO	1.68958e-10	NO
AC008065.1	7	10	0.515962	0.832127	0.689539	0.343368	NO	0.518536	NO
AC008132.12	9	7	0.66338	0.582489	-0.187604	1	NO	1	NO
AC008155.1	53	43	3.90657	3.57815	-0.12669	0.683939	NO	0.815435	NO
AC008269.2	10	12	0.737088	0.998552	0.438	0.526159	NO	0.692753	NO
AC008592.3	12	19	0.884506	1.58104	0.837931	0.148904	NO	0.288596	NO
AC008592.8	7	1	0.515962	0.0832127	-2.63239	0.0743317	NO	0.168908	NO
AC008752.1	13	6	0.958215	0.499276	-0.940511	0.250338	NO	0.414133	NO
AC008850.3	7	15	0.515962	1.24819	1.2745	0.0546424	NO	0.133338	NO
AC008982.2	117	75	8.62393	6.24095	-0.46658	0.0299632	DN	0.0825458	NO
AC009005.2	46	10	3.39061	0.832127	-2.02667	1.0291e-05	DN	8.28526e-05	DN
AC009236.2	35	18	2.57981	1.49783	-0.784392	0.0727215	NO	0.166203	NO
AC009245.3	2327	1759	171.52	146.371	-0.22875	5.21564e-07	NO	5.42281e-06	NO
AC009299.3	44	20	3.24319	1.66425	-0.962537	0.0120998	DN	0.0397235	DN
AC009302.2	96	88	7.07605	7.32272	0.0494351	0.825019	NO	0.914112	NO
AC009362.2	5	6	0.368544	0.499276	0.438	0.765107	NO	0.878174	NO
AC009403.2	76	32	5.60187	2.66281	-1.07296	0.000319774	DN	0.00178277	DN
AC009404.2	21	55	1.54789	4.5767	1.56401	8.80402e-06	UP	7.17312e-05	UP
AC009506.1	16	5	1.17934	0.416063	-1.50311	0.0467955	DN	0.118253	NO
AC009948.5	67	28	4.93849	2.32996	-1.08377	0.000629648	DN	0.00321763	DN
AC009948.7	10	9	0.737088	0.748914	0.0229629	1	NO	1	NO
AC009951.1	3	8	0.221127	0.665702	1.59	0.129066	NO	0.258281	NO
AC009961.3	9	4	0.66338	0.332851	-0.994959	0.278308	NO	0.446838	NO
AC009963.5	6	4	0.442253	0.332851	-0.409996	0.758387	NO	0.873031	NO
AC009974.11	8	7	0.589671	0.582489	-0.017679	1	NO	1	NO
AC010091.1	32	29	2.35868	2.41317	0.032947	1	NO	1	NO
AC010468.1	357	317	26.3141	26.3784	0.0035248	1	NO	1	NO
AC010536.1	8	3	0.589671	0.249638	-1.24007	0.235984	NO	0.399191	NO
AC010642.1	7	4	0.515962	0.332851	-0.632389	0.557042	NO	0.718546	NO
AC010733.5	7	11	0.515962	0.91534	0.827043	0.246931	NO	0.411495	NO
AC010761.8	11	1	0.810797	0.0832127	-3.28447	0.0074278	DN	0.0264035	DN
AC010894.3	16	8	1.17934	0.665702	-0.825034	0.221327	NO	0.382234	NO
AC010982.1	7	22	0.515962	1.83068	1.82704	0.00233213	UP	0.0100453	UP
AC011242.6	10	11	0.737088	0.91534	0.31247	0.666305	NO	0.801752	NO
AC011526.1	2	7	0.147418	0.582489	1.98232	0.0932417	NO	0.201283	NO
AC011747.7	2	7	0.147418	0.582489	1.98232	0.0932417	NO	0.201283	NO
AC012146.7	290	320	21.3756	26.6281	0.316985	0.00737451	UP	0.0262689	UP
AC012309.5	13	10	0.958215	0.832127	-0.203546	0.83583	NO	0.919311	NO
AC012358.8	5	7	0.368544	0.582489	0.660393	0.565803	NO	0.724501	NO
AC012487.2	10	2	0.737088	0.166425	-2.14696	0.0427341	DN	0.1098	NO
AC013268.3	2	10	0.147418	0.832127	2.49689	0.0171313	UP	0.0524717	NO
AC013394.2	845	800	62.284	66.5702	0.0960147	0.182236	NO	0.333778	NO
AC013470.6	2	7	0.147418	0.582489	1.98232	0.0932417	NO	0.201283	NO
AC013717.3	55	39	4.05399	3.2453	-0.320991	0.302805	NO	0.474236	NO
AC015849.13	47	61	3.46432	5.07597	0.551115	0.053591	NO	0.131598	NO
AC015933.2	3	8	0.221127	0.665702	1.59	0.129066	NO	0.258281	NO
AC016586.1	9	11	0.66338	0.91534	0.464473	0.508266	NO	0.676789	NO
AC016629.8	21	12	1.54789	0.998552	-0.632389	0.295303	NO	0.465145	NO
AC016700.5	46	35	3.39061	2.91244	-0.219313	0.506848	NO	0.676273	NO
AC016700.6	6	5	0.442253	0.416063	-0.0880684	1	NO	1	NO
AC016708.2	1290	1140	95.0844	94.8625	-0.00337121	0.967578	NO	1	NO
AC016734.2	12	9	0.884506	0.748914	-0.240071	0.828062	NO	0.915452	NO
AC016739.2	198	145	14.5944	12.0658	-0.274481	0.0835663	NO	0.185548	NO
AC016747.3	312	98	22.9972	8.15484	-1.49573	6.37688e-22	DN	3.57174e-20	DN
AC018738.2	16	7	1.17934	0.582489	-1.01768	0.143511	NO	0.28005	NO
AC018755.16	9	7	0.66338	0.582489	-0.187604	1	NO	1	NO
AC019181.3	1	7	0.0737088	0.582489	2.98232	0.0300243	UP	0.0825458	NO
AC019221.4	10	3	0.737088	0.249638	-1.562	0.0999731	NO	0.212301	NO
AC020907.1	10	2	0.737088	0.166425	-2.14696	0.0427341	DN	0.1098	NO
AC020910.2	7	4	0.515962	0.332851	-0.632389	0.557042	NO	0.718546	NO
AC022182.2	49	35	3.61173	2.91244	-0.310461	0.382019	NO	0.555797	NO
AC022210.2	24	16	1.76901	1.3314	-0.409996	0.429999	NO	0.603872	NO
AC022431.1	314	418	23.1446	34.7829	0.587704	4.72823e-08	UP	5.85948e-07	UP
AC022819.3	9	3	0.66338	0.249638	-1.41	0.154845	NO	0.296358	NO
AC023115.2	2	7	0.147418	0.582489	1.98232	0.0932417	NO	0.201283	NO
AC024560.3	97	131	7.14976	10.9009	0.608476	0.00176135	UP	0.00788897	UP
AC025171.1	35	13	2.57981	1.08177	-1.25388	0.00576874	DN	0.0214997	DN
AC025335.1	25	45	1.84272	3.74457	1.02296	0.00393128	UP	0.0156162	UP
AC026271.5	258	221	19.0169	18.39	-0.0483587	0.748681	NO	0.865422	NO
AC026740.1	114	77	8.40281	6.40738	-0.391137	0.0698952	NO	0.161815	NO
AC027307.3	18	124	1.32676	10.3184	2.95924	8.89926e-24	UP	5.74664e-22	UP
AC027612.1	20	18	1.47418	1.49783	0.0229629	1	NO	1	NO
AC027612.6	126	111	9.28731	9.23661	-0.00789803	1	NO	1	NO
AC027763.2	27	27	1.99014	2.24674	0.174966	0.684172	NO	0.815527	NO
AC046143.3	10	4	0.737088	0.332851	-1.14696	0.190729	NO	0.343695	NO
AC062028.1	9	5	0.66338	0.416063	-0.673031	0.435949	NO	0.608754	NO
AC068039.4	2	13	0.147418	1.08177	2.87541	0.00286754	UP	0.0120105	UP
AC068137.13	145	118	10.6878	9.8191	-0.1223	0.497654	NO	0.667197	NO
AC068282.3	33	19	2.43239	1.58104	-0.621501	0.164227	NO	0.309179	NO
AC068522.4	62	47	4.56995	3.911	-0.224641	0.443709	NO	0.61574	NO
AC068657.2	47	37	3.46432	3.07887	-0.170169	0.662232	NO	0.798786	NO
AC068831.10	5	8	0.368544	0.665702	0.853038	0.40619	NO	0.579683	NO
AC069277.2	50	34	3.68544	2.82923	-0.381427	0.274301	NO	0.443095	NO
AC069278.4	25	18	1.84272	1.49783	-0.298965	0.543644	NO	0.708551	NO
AC069513.4	6	9	0.442253	0.748914	0.759929	0.438979	NO	0.611457	NO
AC072062.1	27	39	1.99014	3.2453	0.705481	0.0635175	NO	0.150483	NO
AC073063.10	16	11	1.17934	0.91534	-0.365602	0.567209	NO	0.725291	NO
AC073072.5	12	10	0.884506	0.832127	-0.0880684	1	NO	1	NO
AC073410.1	11	6	0.810797	0.499276	-0.699503	0.467299	NO	0.636659	NO
AC073869.1	7	14	0.515962	1.16498	1.17497	0.0816913	NO	0.181954	NO
AC074117.10	23	16	1.6953	1.3314	-0.348596	0.522529	NO	0.689426	NO
AC074138.3	20	9	1.47418	0.748914	-0.977037	0.095681	NO	0.205414	NO
AC074183.4	25	21	1.84272	1.74747	-0.0765727	0.883673	NO	0.947782	NO
AC074212.6	6	13	0.442253	1.08177	1.29044	0.0684366	NO	0.159264	NO
AC074338.4	7	11	0.515962	0.91534	0.827043	0.246931	NO	0.411495	NO
AC074389.9	317	192	23.3657	15.9768	-0.54841	2.85926e-05	DN	0.000210069	DN
AC079135.1	9	23	0.66338	1.91389	1.5286	0.00690841	UP	0.024944	UP
AC079150.2	70	39	5.15962	3.2453	-0.668915	0.02103	DN	0.062277	NO
AC079210.1	7	18	0.515962	1.49783	1.53754	0.0150805	UP	0.0475319	UP
AC079250.1	130	116	9.58215	9.65267	0.0105792	1	NO	1	NO
AC079305.10	7	6	0.515962	0.499276	-0.0474264	1	NO	1	NO
AC079354.5	12	8	0.884506	0.665702	-0.409996	0.655852	NO	0.793881	NO
AC079779.4	10	3	0.737088	0.249638	-1.562	0.0999731	NO	0.212301	NO
AC079922.2	179	149	13.1939	12.3987	-0.0896812	0.580697	NO	0.737469	NO
AC079922.3	32	31	2.35868	2.57959	0.129162	0.800968	NO	0.900161	NO
AC083799.1	88	45	6.48638	3.74457	-0.792612	0.00231477	DN	0.00998268	DN
AC083843.1	23	11	1.6953	0.91534	-0.889164	0.120767	NO	0.245846	NO
AC083873.4	7	3	0.515962	0.249638	-1.04743	0.352733	NO	0.525919	NO
AC083899.3	31	22	2.28497	1.83068	-0.319799	0.492056	NO	0.661393	NO
AC084018.1	43	74	3.16948	6.15774	0.958155	0.000552044	UP	0.00286224	UP
AC084117.3	9	1	0.66338	0.0832127	-2.99496	0.0237576	DN	0.0687646	NO
AC084219.4	5	8	0.368544	0.665702	0.853038	0.40619	NO	0.579683	NO
AC090286.2	19	13	1.40047	1.08177	-0.372522	0.485913	NO	0.656081	NO
AC090587.2	31	19	2.28497	1.58104	-0.531303	0.256822	NO	0.421793	NO
AC091133.1	4	35	0.294835	2.91244	3.30425	3.46218e-08	UP	4.37023e-07	UP
AC091633.2	475	360	35.0117	29.9566	-0.224965	0.0264583	NO	0.0749408	NO
AC091729.9	87	41	6.41267	3.41172	-0.910425	0.000714947	DN	0.00359013	DN
AC092106.2	6	4	0.442253	0.332851	-0.409996	0.758387	NO	0.873031	NO
AC092295.7	9	6	0.66338	0.499276	-0.409996	0.617213	NO	0.765129	NO
AC092299.8	6	5	0.442253	0.416063	-0.0880684	1	NO	1	NO
AC092620.2	4	13	0.294835	1.08177	1.87541	0.0256312	UP	0.0730839	NO
AC092933.3	6	14	0.442253	1.16498	1.39736	0.0445682	UP	0.113635	NO
AC093106.7	101	125	7.44459	10.4016	0.482539	0.0135245	UP	0.0434783	UP
AC093157.1	2	7	0.147418	0.582489	1.98232	0.0932417	NO	0.201283	NO
AC093323.3	225	385	16.5845	32.0369	0.949899	1.4793e-15	UP	4.929e-14	UP
AC093388.3	24	10	1.76901	0.832127	-1.08807	0.0571392	NO	0.137923	NO
AC093391.2	34	16	2.5061	1.3314	-0.912497	0.0343021	DN	0.092087	NO
AC093616.4	94	75	6.92863	6.24095	-0.150804	0.537776	NO	0.703323	NO
AC093627.10	13	15	0.958215	1.24819	0.381417	0.571281	NO	0.728764	NO
AC093627.9	16	4	1.17934	0.332851	-1.82503	0.0226328	DN	0.0662453	NO
AC093642.5	35	39	2.57981	3.2453	0.331085	0.352301	NO	0.525919	NO
AC093668.2	8	11	0.589671	0.91534	0.634398	0.366398	NO	0.540875	NO
AC093673.5	109	60	8.03426	4.99276	-0.686328	0.00328714	DN	0.0134577	DN
AC093698.2	55	41	4.05399	3.41172	-0.248842	0.415294	NO	0.589607	NO
AC093838.4	941	953	69.36	79.3017	0.193248	0.00371412	NO	0.014932	NO
AC096664.1	9	8	0.66338	0.665702	0.00504103	1	NO	1	NO
AC096772.6	46	45	3.39061	3.74457	0.143257	0.674967	NO	0.808371	NO
AC098614.2	35	18	2.57981	1.49783	-0.784392	0.0727215	NO	0.166203	NO
AC099850.1	10	1	0.737088	0.0832127	-3.14696	0.0133122	DN	0.0429192	DN
AC104532.4	6	21	0.442253	1.74747	1.98232	0.00157393	UP	0.00715617	UP
AC105342.1	7	5	0.515962	0.416063	-0.310461	0.779333	NO	0.888174	NO
AC106753.1	3	8	0.221127	0.665702	1.59	0.129066	NO	0.258281	NO
AC107982.4	5	7	0.368544	0.582489	0.660393	0.565803	NO	0.724501	NO
AC107983.4	234	167	17.2479	13.8965	-0.311694	0.035502	DN	0.0948845	NO
AC108142.1	29	7	2.13756	0.582489	-1.87566	0.00116564	DN	0.00549985	DN
AC108463.2	40	38	2.94835	3.16208	0.100965	0.820755	NO	0.911451	NO
AC112229.1	2	7	0.147418	0.582489	1.98232	0.0932417	NO	0.201283	NO
AC113189.5	30	16	2.21127	1.3314	-0.731925	0.105554	NO	0.220735	NO
AC114776.1	71	75	5.23333	6.24095	0.254038	0.319781	NO	0.491755	NO
AC115617.2	15	19	1.10563	1.58104	0.516003	0.308286	NO	0.479959	NO
AC118344.1	21	9	1.54789	0.748914	-1.04743	0.0686258	NO	0.159562	NO
AC124789.1	67	24	4.93849	1.9971	-1.30616	8.21823e-05	DN	0.000542799	DN
AC125232.1	91	75	6.7075	6.24095	-0.10401	0.697564	NO	0.826068	NO
AC127904.2	52	66	3.83286	5.49204	0.51892	0.0530713	NO	0.130523	NO
AC131571.2	5	15	0.368544	1.24819	1.75993	0.0134124	UP	0.0431798	UP
AC132192.1	9	5	0.66338	0.416063	-0.673031	0.435949	NO	0.608754	NO
AC132872.1	17	24	1.25305	1.9971	0.672466	0.159509	NO	0.303278	NO
AC132872.2	32	17	2.35868	1.41462	-0.737571	0.0878895	NO	0.192954	NO
AC133965.1	13	14	0.958215	1.16498	0.281881	0.701055	NO	0.828016	NO
AC135178.1	9	5	0.66338	0.416063	-0.673031	0.435949	NO	0.608754	NO
AC137932.6	14	18	1.03192	1.49783	0.537536	0.376186	NO	0.54992	NO
AC137934.1	3	7	0.221127	0.582489	1.39736	0.206096	NO	0.362239	NO
AC138035.2	11	13	0.810797	1.08177	0.415974	0.542492	NO	0.707445	NO
AC138123.2	93	102	6.85492	8.48769	0.308233	0.151167	NO	0.292145	NO
AC138517.4	7	7	0.515962	0.582489	0.174966	1	NO	1	NO
AC138783.12	17	15	1.25305	1.24819	-0.00560622	1	NO	1	NO
AC139099.3	36	28	2.65352	2.32996	-0.187604	0.619147	NO	0.766005	NO
AC139452.2	36	21	2.65352	1.74747	-0.602642	0.144496	NO	0.281657	NO
AC140912.1	23	17	1.6953	1.41462	-0.261133	0.636156	NO	0.778889	NO
AC141586.5	140	159	10.3192	13.2308	0.358566	0.0321286	UP	0.087317	NO
AC144530.1	394	271	29.0413	22.5506	-0.364937	0.00142588	DN	0.00658459	DN
AC144652.1	24	12	1.76901	0.998552	-0.825034	0.131971	NO	0.262213	NO
AC144831.1	2	45	0.147418	3.74457	4.66682	6.52435e-13	UP	1.60814e-11	UP
AC147651.4	20	6	1.47418	0.499276	-1.562	0.0172367	DN	0.0527118	NO
AC156455.1	63	30	4.64366	2.49638	-0.895423	0.00482692	DN	0.018611	DN
AC159540.1	33	65	2.43239	5.40883	1.15294	0.000152748	UP	0.000930239	UP
AC159540.14	6	2	0.442253	0.166425	-1.41	0.296262	NO	0.46595	NO
ACAA1	301	310	22.1864	25.7959	0.217471	0.0680825	NO	0.158771	NO
ACAA2	876	845	64.5689	70.3147	0.122987	0.0779264	NO	0.175418	NO
ACACA	1165	1002	85.8708	83.3791	-0.0424814	0.504669	NO	0.674206	NO
ACACB	112	91	8.25539	7.57236	-0.124594	0.57398	NO	0.731196	NO
ACAD10	68	53	5.0122	4.41027	-0.184576	0.524194	NO	0.691097	NO
ACAD8	247	254	18.2061	21.136	0.215283	0.0977472	NO	0.20896	NO
ACAD9	545	372	40.1713	30.9551	-0.375988	0.000106346	DN	0.000679782	DN
ACADM	1023	1215	75.4041	101.103	0.423116	4.64658e-12	UP	1.01983e-10	UP
ACADS	54	51	3.98028	4.24385	0.0925039	0.769808	NO	0.882014	NO
ACADSB	69	56	5.08591	4.65991	-0.126204	0.654806	NO	0.793598	NO
ACADVL	891	746	65.6746	62.0767	-0.0812838	0.265151	NO	0.432022	NO
ACAP1	41	27	3.02206	2.24674	-0.427698	0.27418	NO	0.442998	NO
ACAP2	358	354	26.3878	29.4573	0.158756	0.143268	NO	0.279821	NO
ACAP3	232	232	17.1005	19.3053	0.174966	0.193133	NO	0.347106	NO
ACAT1	582	478	42.8985	39.7757	-0.109043	0.230094	NO	0.392756	NO
ACAT2	1372	1053	101.129	87.623	-0.206809	0.000464556	NO	0.00246842	NO
ACBD3	1416	1292	104.372	107.511	0.0427508	0.441311	NO	0.613803	NO
ACBD4	45	25	3.3169	2.08032	-0.673031	0.0718168	NO	0.164678	NO
ACBD5	374	378	27.5671	31.4544	0.190314	0.073398	NO	0.167615	NO
ACBD6	648	371	47.7633	30.8719	-0.629609	1.03076e-11	DN	2.15632e-10	DN
ACBD7	3	7	0.221127	0.582489	1.39736	0.206096	NO	0.362239	NO
ACCS	38	20	2.80094	1.66425	-0.751033	0.0651808	NO	0.153355	NO
ACD	230	92	16.953	7.65557	-1.14696	1.84634e-11	DN	3.74711e-10	DN
ACER3	489	475	36.0436	39.526	0.133059	0.155712	NO	0.297648	NO
ACIN1	1190	887	87.7135	73.8097	-0.24899	9.90026e-05	NO	0.000638775	NO
ACKR3	35	15	2.57981	1.24819	-1.04743	0.0161607	DN	0.0501774	NO
ACLY	5921	5569	436.43	463.412	0.0865435	0.00134269	NO	0.00623729	NO
ACN9	200	131	14.7418	10.9009	-0.435467	0.0069594	DN	0.0250702	DN
ACO1	1060	793	78.1314	65.9877	-0.243705	0.000335586	NO	0.00185177	NO
ACO2	1318	840	97.1482	69.8987	-0.474923	5.44023e-14	DN	1.55704e-12	DN
ACOT1	37	37	2.72723	3.07887	0.174966	0.642099	NO	0.782506	NO
ACOT11	36	15	2.65352	1.24819	-1.08807	0.0162198	DN	0.0503411	NO
ACOT13	1587	1165	116.976	96.9428	-0.271006	1.0969e-06	DN	1.07401e-05	DN
ACOT2	235	176	17.3216	14.6454	-0.242119	0.0931177	NO	0.201283	NO
ACOT4	15	12	1.10563	0.998552	-0.146962	0.848897	NO	0.927218	NO
ACOT7	329	268	24.2502	22.301	-0.120889	0.325097	NO	0.497629	NO
ACOT8	295	214	21.7441	17.8075	-0.288138	0.0263925	DN	0.074825	NO
ACOT9	768	599	56.6084	49.8444	-0.183584	0.0197784	NO	0.0592214	NO
ACOX1	720	723	53.0704	60.1628	0.180965	0.0175991	NO	0.0536312	NO
ACOX3	141	53	10.3929	4.41027	-1.23666	3.05604e-08	DN	3.88266e-07	DN
ACP1	1295	1129	95.4529	93.9471	-0.0229406	0.699076	NO	0.826984	NO
ACP2	635	369	46.8051	30.7055	-0.60817	7.80884e-11	DN	1.46846e-09	DN
ACP6	122	92	8.99248	7.65557	-0.232209	0.245352	NO	0.410593	NO
ACPL2	33	13	2.43239	1.08177	-1.16899	0.0116764	DN	0.0385603	DN
ACRC	45	68	3.3169	5.65846	0.770576	0.00603705	UP	0.0222765	UP
ACSBG1	3	16	0.221127	1.3314	2.59	0.00183739	UP	0.00817197	UP
ACSF2	41	37	3.02206	3.07887	0.0268674	1	NO	1	NO
ACSF3	83	72	6.11783	5.99131	-0.0301484	0.935939	NO	0.984844	NO
ACSL1	71	67	5.23333	5.57525	0.0913081	0.733459	NO	0.853826	NO
ACSL3	2859	2867	210.734	238.571	0.178997	2.7507e-06	NO	2.50205e-05	NO
ACSL4	1129	952	83.2173	79.2185	-0.071046	0.272149	NO	0.440712	NO
ACSL5	78	84	5.74929	6.98987	0.281881	0.237666	NO	0.401255	NO
ACSS2	40	29	2.94835	2.41317	-0.288981	0.469712	NO	0.638999	NO
ACTA1	3	8	0.221127	0.665702	1.59	0.129066	NO	0.258281	NO
ACTA2	18	4	1.32676	0.332851	-1.99496	0.00880256	DN	0.0304735	DN
ACTB	20017	20589	1475.43	1713.27	0.215614	2.82679e-51	NO	7.01179e-49	NO
ACTC1	63	27	4.64366	2.24674	-1.04743	0.00140255	DN	0.0064922	DN
ACTG1	103852	82604	7654.81	6873.7	-0.155279	3.40803e-119	NO	4.43811e-116	NO
ACTL10	27	3	1.99014	0.249638	-2.99496	2.46228e-05	DN	0.000183141	DN
ACTL6A	540	457	39.8028	38.0282	-0.0657992	0.48521	NO	0.655745	NO
ACTL8	42	58	3.09577	4.82634	0.64063	0.0277692	UP	0.0780756	NO
ACTN1	3404	2354	250.905	195.883	-0.357151	1.68206e-20	DN	8.59007e-19	DN
ACTN4	16343	13249	1204.62	1102.49	-0.127823	3.24228e-14	NO	9.5779e-13	NO
ACTR10	559	558	41.2032	46.4327	0.172383	0.0478428	NO	0.120146	NO
ACTR1A	1104	808	81.3746	67.2359	-0.275347	3.67788e-05	DN	0.000264371	DN
ACTR1B	379	265	27.9356	22.0514	-0.341239	0.0030558	DN	0.0126431	DN
ACTR2	4713	4349	347.39	361.892	0.0590041	0.0527664	NO	0.129937	NO
ACTR3	1727	1617	127.295	134.555	0.0800176	0.11094	NO	0.230263	NO
ACTR3B	239	254	17.6164	21.136	0.262784	0.0470035	NO	0.118644	NO
ACTR3C	13	23	0.958215	1.91389	0.998088	0.045718	UP	0.11598	NO
ACTR5	220	170	16.2159	14.1462	-0.197003	0.187337	NO	0.339186	NO
ACTR6	311	269	22.9234	22.3842	-0.0343424	0.80293	NO	0.901652	NO
ACTR8	339	246	24.9873	20.4703	-0.287661	0.0181628	DN	0.0550484	NO
ACTRT3	67	39	4.93849	3.2453	-0.605721	0.0406464	DN	0.105723	NO
ACVR1	94	74	6.92863	6.15774	-0.170169	0.486828	NO	0.656795	NO
ACVR1B	224	229	16.5108	19.0557	0.206815	0.132036	NO	0.262276	NO
ACVR2A	55	50	4.05399	4.16063	0.0374625	0.9223	NO	0.974283	NO
ACVR2B	125	144	9.2136	11.9826	0.379107	0.0325068	UP	0.0881303	NO
ACYP1	275	242	20.2699	20.1375	-0.00945854	0.964866	NO	1	NO
ACYP2	97	92	7.14976	7.65557	0.0986151	0.662256	NO	0.798786	NO
AD000090.2	53	52	3.90657	4.32706	0.147485	0.62572	NO	0.771693	NO
AD000092.3	40	45	2.94835	3.74457	0.344891	0.278985	NO	0.44732	NO
ADA	115	87	8.47652	7.2395	-0.227581	0.290419	NO	0.459396	NO
ADAL	464	441	34.2009	36.6968	0.10162	0.301893	NO	0.473045	NO
ADAM10	591	514	43.5619	42.7713	-0.0264237	0.763235	NO	0.876539	NO
ADAM11	10	15	0.737088	1.24819	0.759929	0.230547	NO	0.393186	NO
ADAM12	859	828	63.3159	68.9001	0.121939	0.0833304	NO	0.185156	NO
ADAM15	1297	1115	95.6004	92.7822	-0.0431687	0.475236	NO	0.644663	NO
ADAM17	733	663	54.0286	55.17	0.0301617	0.707392	NO	0.833671	NO
ADAM19	260	206	19.1643	17.1418	-0.160901	0.245953	NO	0.411175	NO
ADAM1A	26	93	1.91643	7.73878	2.01369	4.29513e-12	UP	9.49364e-11	UP
ADAM22	88	82	6.48638	6.82344	0.0730864	0.758965	NO	0.873498	NO
ADAM23	17	9	1.25305	0.748914	-0.742572	0.241255	NO	0.405779	NO
ADAM32	10	13	0.737088	1.08177	0.553478	0.407125	NO	0.580286	NO
ADAM8	42	90	3.09577	7.48914	1.2745	1.15211e-06	UP	1.12315e-05	UP
ADAM9	674	525	49.6798	43.6867	-0.185465	0.0278626	NO	0.078297	NO
ADAMTS1	267	215	19.6803	17.8907	-0.137537	0.31544	NO	0.487564	NO
ADAMTS15	74	93	5.45445	7.73878	0.504671	0.0246406	UP	0.0709001	NO
ADAMTS16	57	36	4.2014	2.99566	-0.487999	0.119516	NO	0.244172	NO
ADAMTS3	91	78	6.7075	6.49059	-0.0474264	0.877597	NO	0.944711	NO
ADAMTS4	2	7	0.147418	0.582489	1.98232	0.0932417	NO	0.201283	NO
ADAMTS5	31	33	2.28497	2.74602	0.265164	0.531561	NO	0.697457	NO
ADAMTS6	90	72	6.6338	5.99131	-0.146962	0.529969	NO	0.696302	NO
ADAMTSL4	7	4	0.515962	0.332851	-0.632389	0.557042	NO	0.718546	NO
ADAMTSL5	68	35	5.0122	2.91244	-0.783214	0.0099329	DN	0.033656	DN
ADAP1	32	21	2.35868	1.74747	-0.432717	0.335752	NO	0.509794	NO
ADAP2	28	16	2.06385	1.3314	-0.632389	0.175697	NO	0.324887	NO
ADAR	2525	2313	186.115	192.471	0.0484479	0.243339	NO	0.408097	NO
ADARB1	695	515	51.2276	42.8545	-0.257475	0.0022529	NO	0.00977134	NO
ADARB2	84	84	6.19154	6.98987	0.174966	0.44047	NO	0.612877	NO
ADAT1	378	195	27.8619	16.2265	-0.779946	3.70004e-10	DN	6.23739e-09	DN
ADAT2	375	305	27.6408	25.3799	-0.123115	0.282051	NO	0.450629	NO
ADC	40	22	2.94835	1.83068	-0.68753	0.0753466	NO	0.170817	NO
ADCK1	57	42	4.2014	3.49493	-0.265607	0.420666	NO	0.594479	NO
ADCK2	147	72	10.8352	5.99131	-0.854781	2.49171e-05	DN	0.000185154	DN
ADCK3	267	309	19.6803	25.7127	0.385733	0.00149041	UP	0.00684614	UP
ADCK4	55	50	4.05399	4.16063	0.0374625	0.9223	NO	0.974283	NO
ADCK5	34	11	2.5061	0.91534	-1.45307	0.00251716	DN	0.0107445	DN
ADCY10P1	22	51	1.62159	4.24385	1.38796	8.99351e-05	UP	0.00058804	UP
ADCY3	159	154	11.7197	12.8148	0.12887	0.428679	NO	0.602415	NO
ADCY6	89	89	6.56009	7.40593	0.174966	0.452833	NO	0.623967	NO
ADCY7	653	373	48.1319	31.0383	-0.632941	7.70202e-12	DN	1.63089e-10	DN
ADCY9	191	184	14.0784	15.3111	0.121099	0.437808	NO	0.61075	NO
ADD1	607	556	44.7413	46.2663	0.0483544	0.576785	NO	0.734291	NO
ADD3	842	711	62.0628	59.1642	-0.0690046	0.360079	NO	0.534171	NO
ADH5	1902	1545	140.194	128.564	-0.124944	0.0115444	NO	0.038197	NO
ADH5P4	17	9	1.25305	0.748914	-0.742572	0.241255	NO	0.405779	NO
ADI1	1012	926	74.5933	77.055	0.0468408	0.480544	NO	0.650564	NO
ADIPOR1	591	563	43.5619	46.8487	0.104943	0.226581	NO	0.388488	NO
ADIPOR2	1239	1353	91.3253	112.587	0.301952	1.05076e-07	UP	1.23554e-06	UP
ADIRF	10	8	0.737088	0.665702	-0.146962	1	NO	1	NO
ADIRF-AS1	63	48	4.64366	3.99421	-0.217351	0.448183	NO	0.619363	NO
ADK	1053	914	77.6154	76.0564	-0.0292733	0.667786	NO	0.802977	NO
ADM	532	619	39.2131	51.5087	0.393479	3.97511e-06	UP	3.48006e-05	UP
ADM2	11	10	0.810797	0.832127	0.0374625	1	NO	1	NO
ADM5	13	126	0.958215	10.4848	3.45181	1.23474e-27	UP	1.02092e-25	UP
ADNP	1033	1161	76.1412	96.6099	0.343494	2.59153e-08	UP	3.3414e-07	UP
ADNP2	617	602	45.4784	50.094	0.139459	0.0960134	NO	0.205981	NO
ADO	323	326	23.808	27.1273	0.188304	0.0986441	NO	0.210239	NO
ADORA2B	134	124	9.87698	10.3184	0.0630732	0.755261	NO	0.871095	NO
ADPGK	630	457	46.4366	38.0282	-0.288192	0.00114133	DN	0.00540145	DN
ADPRH	8	3	0.589671	0.249638	-1.24007	0.235984	NO	0.399191	NO
ADPRHL1	17	40	1.25305	3.32851	1.40943	0.000479846	UP	0.00253501	UP
ADPRHL2	495	419	36.4859	34.8661	-0.0655123	0.507538	NO	0.676789	NO
ADPRM	53	55	3.90657	4.5767	0.228405	0.441076	NO	0.613655	NO
ADRA2C	8	7	0.589671	0.582489	-0.017679	1	NO	1	NO
ADRB1	23	21	1.6953	1.74747	0.0437215	1	NO	1	NO
ADRB2	3	7	0.221127	0.582489	1.39736	0.206096	NO	0.362239	NO
ADRBK1	535	450	39.4342	37.4457	-0.0746479	0.424974	NO	0.598374	NO
ADRBK2	20	20	1.47418	1.66425	0.174966	0.752643	NO	0.868589	NO
ADRM1	4414	3078	325.351	256.129	-0.345127	1.24825e-24	DN	8.70819e-23	DN
ADSL	2480	1918	182.798	159.602	-0.195771	8.25477e-06	NO	6.77563e-05	NO
ADSS	1063	969	78.3525	80.6331	0.041393	0.519314	NO	0.686575	NO
ADSSL1	97	101	7.14976	8.40448	0.233265	0.255713	NO	0.420634	NO
ADTRP	37	21	2.72723	1.74747	-0.64217	0.114511	NO	0.236138	NO
AEBP2	333	216	24.545	17.9739	-0.449525	0.000377664	DN	0.00206139	DN
AEN	535	528	39.4342	43.9363	0.155965	0.0798619	NO	0.17852	NO
AES	1661	1540	122.43	128.148	0.0658443	0.202298	NO	0.358669	NO
AF038458.4	15	7	1.10563	0.582489	-0.92457	0.20029	NO	0.355957	NO
AF127936.7	17	10	1.25305	0.832127	-0.590569	0.339281	NO	0.514052	NO
AF277315.13	357	353	26.3141	29.3741	0.15871	0.142769	NO	0.27902	NO
AFAP1	330	254	24.3239	21.136	-0.202671	0.0972178	NO	0.208069	NO
AFAP1L1	121	94	8.91877	7.82199	-0.189308	0.374461	NO	0.54858	NO
AFF1	297	278	21.8915	23.1331	0.079588	0.530896	NO	0.697111	NO
AFF4	1249	1217	92.0623	101.27	0.137522	0.0182427	NO	0.0552479	NO
AFG3L1P	280	278	20.6385	23.1331	0.164624	0.188553	NO	0.341033	NO
AFG3L2	1780	1460	131.202	121.491	-0.110943	0.0303728	NO	0.083357	NO
AFG3L2P1	28	9	2.06385	0.748914	-1.46246	0.00753387	DN	0.0267147	DN
AFMID	415	479	30.5892	39.8589	0.38188	8.65109e-05	UP	0.000567789	UP
AFP	5	7	0.368544	0.582489	0.660393	0.565803	NO	0.724501	NO
AFTPH	606	543	44.6676	45.1845	0.0166004	0.859261	NO	0.933598	NO
AGA	355	312	26.1666	25.9624	-0.011307	0.938176	NO	0.986003	NO
AGAP1	262	238	19.3117	19.8046	0.0363608	0.788186	NO	0.893312	NO
AGAP1-IT1	7	1	0.515962	0.0832127	-2.63239	0.0743317	NO	0.168908	NO
AGAP10	15	15	1.10563	1.24819	0.174966	0.855302	NO	0.930766	NO
AGAP2-AS1	55	21	4.05399	1.74747	-1.21408	0.000758745	DN	0.0037757	DN
AGAP3	935	848	68.9178	70.5644	0.0340639	0.618403	NO	0.765536	NO
AGAP4	11	19	0.810797	1.58104	0.963462	0.0982667	NO	0.209783	NO
AGAP6	77	86	5.67558	7.15629	0.334444	0.157613	NO	0.300551	NO
AGAP7	23	32	1.6953	2.66281	0.651404	0.105531	NO	0.220735	NO
AGAP8	25	26	1.84272	2.16353	0.23155	0.577859	NO	0.735239	NO
AGAP9	9	13	0.66338	1.08177	0.705481	0.289655	NO	0.458699	NO
AGBL3	12	27	0.884506	2.24674	1.34489	0.00600809	UP	0.0221906	UP
AGBL5	278	257	20.4911	21.3857	0.0616495	0.633887	NO	0.778754	NO
AGFG1	938	870	69.1389	72.395	0.0663935	0.33405	NO	0.507752	NO
AGFG2	101	67	7.44459	5.57525	-0.417156	0.0751524	NO	0.170477	NO
AGGF1	677	653	49.9009	54.3379	0.122893	0.123943	NO	0.250856	NO
AGK	201	155	14.8155	12.898	-0.199961	0.202694	NO	0.359208	NO
AGL	577	502	42.53	41.7728	-0.0259179	0.783733	NO	0.890008	NO
AGMAT	180	105	13.2676	8.73733	-0.602642	0.000691082	DN	0.00349161	DN
AGO1	521	476	38.4023	39.6092	0.0446442	0.634194	NO	0.778889	NO
AGO2	455	312	33.5375	25.9624	-0.369354	0.000507372	DN	0.00266601	DN
AGO3	655	675	48.2793	56.1686	0.218359	0.00599624	NO	0.0221888	NO
AGO4	68	57	5.0122	4.74312	-0.0796068	0.788521	NO	0.893562	NO
AGPAT1	110	87	8.10797	7.2395	-0.16345	0.433553	NO	0.607527	NO
AGPAT2	719	471	52.9967	39.1932	-0.435299	3.05873e-07	DN	3.31706e-06	DN
AGPAT3	247	256	18.2061	21.3025	0.226599	0.0814679	NO	0.181612	NO
AGPAT4	99	61	7.29718	5.07597	-0.523653	0.0264669	DN	0.0749408	NO
AGPAT5	638	525	47.0262	43.6867	-0.106273	0.217279	NO	0.376766	NO
AGPAT6	943	920	69.5074	76.5557	0.139342	0.0388165	NO	0.102067	NO
AGPAT9	186	174	13.7098	14.479	0.0787507	0.634701	NO	0.778889	NO
AGPS	1116	1061	82.2591	88.2887	0.102054	0.102674	NO	0.216735	NO
AGRN	63	45	4.64366	3.74457	-0.310461	0.289654	NO	0.458699	NO
AGT	15	12	1.10563	0.998552	-0.146962	0.848897	NO	0.927218	NO
AGTPBP1	131	152	9.65586	12.6483	0.389471	0.0236651	UP	0.0687004	NO
AGTR1	12	30	0.884506	2.49638	1.49689	0.00172093	UP	0.00771676	UP
AGTRAP	443	315	32.653	26.212	-0.316989	0.0028332	DN	0.0119081	DN
AHCTF1	2024	2161	149.187	179.823	0.269456	1.65053e-09	UP	2.53867e-08	UP
AHCTF1P1	122	129	8.99248	10.7344	0.255456	0.164544	NO	0.309649	NO
AHCY	2200	2027	162.159	168.672	0.0568086	0.200915	NO	0.356825	NO
AHCYL1	6075	5336	447.781	444.023	-0.0121597	0.659294	NO	0.796813	NO
AHCYL2	44	53	3.24319	4.41027	0.443455	0.154072	NO	0.296275	NO
AHDC1	324	381	23.8817	31.704	0.408763	0.000183648	UP	0.00109537	UP
AHI1	665	759	49.0164	63.1584	0.365712	1.95169e-06	UP	1.82958e-05	UP
AHNAK	1918	1394	141.374	115.998	-0.285406	1.82779e-08	DN	2.41853e-07	DN
AHNAK2	253	158	18.6483	13.1476	-0.504247	0.000530479	DN	0.00276788	DN
AHR	433	459	31.9159	38.1946	0.259093	0.00801293	NO	0.028215	NO
AHRR	309	441	22.776	36.6968	0.688138	9.96023e-11	UP	1.85076e-09	UP
AHSA1	3654	3390	269.332	282.091	0.0667747	0.0531044	NO	0.130584	NO
AHSA2	291	195	21.4493	16.2265	-0.402579	0.00267149	DN	0.0113348	DN
AIDA	692	560	51.0065	46.5991	-0.130379	0.112894	NO	0.233729	NO
AIF1L	232	271	17.1005	22.5506	0.399134	0.00203379	UP	0.0089376	UP
AIFM1	1040	981	76.6572	81.6317	0.0907075	0.160331	NO	0.304361	NO
AIFM2	598	371	44.0779	30.8719	-0.51376	5.95277e-08	DN	7.30746e-07	DN
AIG1	489	336	36.0436	27.9595	-0.366407	0.000323485	DN	0.00180089	DN
AIM1	290	136	21.3756	11.3169	-0.91748	3.83841e-10	DN	6.44977e-09	DN
AIM1L	8	9	0.589671	0.748914	0.344891	0.636489	NO	0.778889	NO
AIMP1	1860	1553	137.098	129.229	-0.0852788	0.0863572	NO	0.190445	NO
AIMP2	1821	1126	134.224	93.6975	-0.518558	9.32613e-22	DN	5.18646e-20	DN
AIP	483	365	35.6014	30.3726	-0.229161	0.0231193	NO	0.067408	NO
AJUBA	410	291	30.2206	24.2149	-0.319639	0.00400136	DN	0.0158623	DN
AK1	224	280	16.5108	23.2996	0.496894	0.000120705	UP	0.000760586	UP
AK2	5413	3943	398.986	328.108	-0.282169	6.46894e-21	DN	3.42678e-19	DN
AK3	623	487	45.9206	40.5246	-0.180344	0.0408279	NO	0.106071	NO
AK4	713	831	52.5544	69.1498	0.395912	8.21127e-08	UP	9.87818e-07	UP
AK9	38	36	2.80094	2.99566	0.0969635	0.81627	NO	0.910124	NO
AKAP1	883	909	65.0849	75.6403	0.216833	0.00151186	NO	0.00693248	NO
AKAP10	218	196	16.0685	16.3097	0.0214915	0.882697	NO	0.947448	NO
AKAP11	419	343	30.884	28.542	-0.113776	0.292572	NO	0.46196	NO
AKAP12	1204	1042	88.7454	86.7076	-0.0335141	0.597156	NO	0.748697	NO
AKAP13	800	637	58.9671	53.0065	-0.153741	0.0474211	NO	0.119505	NO
AKAP17A	239	272	17.6164	22.6339	0.361562	0.00518717	UP	0.0197563	UP
AKAP5	14	43	1.03192	3.57815	1.79388	1.46827e-05	UP	0.000114781	UP
AKAP6	13	10	0.958215	0.832127	-0.203546	0.83583	NO	0.919311	NO
AKAP7	104	96	7.66572	7.98842	0.0594888	0.777352	NO	0.888174	NO
AKAP8	765	608	56.3873	50.5933	-0.156422	0.0483693	NO	0.121269	NO
AKAP8L	155	137	11.4249	11.4001	-0.00312629	1	NO	1	NO
AKAP9	2763	2333	203.658	194.135	-0.0690832	0.0894559	NO	0.195542	NO
AKIP1	698	442	51.4488	36.78	-0.484215	2.6909e-08	DN	3.45528e-07	DN
AKIRIN1	1144	1108	84.3229	92.1997	0.128837	0.0347468	NO	0.0931688	NO
AKIRIN2	236	178	17.3953	14.8119	-0.231944	0.115007	NO	0.237068	NO
AKNA	73	73	5.38075	6.07453	0.174966	0.507286	NO	0.676569	NO
AKR1A1	787	655	58.0089	54.5043	-0.0899027	0.245711	NO	0.411061	NO
AKR1B1	3924	3187	289.233	265.199	-0.12516	0.000276488	NO	0.00157287	NO
AKR1B10	7	7	0.515962	0.582489	0.174966	1	NO	1	NO
AKR1C1	40	13	2.94835	1.08177	-1.44652	0.00131152	DN	0.00610883	DN
AKR1C2	21	11	1.54789	0.91534	-0.75792	0.16146	NO	0.306131	NO
AKR1C3	424	265	31.2525	22.0514	-0.503106	7.62365e-06	DN	6.33359e-05	DN
AKR7A2	725	552	53.4389	45.9334	-0.218347	0.00771257	NO	0.027268	NO
AKR7A3	7	4	0.515962	0.332851	-0.632389	0.557042	NO	0.718546	NO
AKR7L	6	21	0.442253	1.74747	1.98232	0.00157393	UP	0.00715617	UP
AKT1	859	735	63.3159	61.1613	-0.0499479	0.498126	NO	0.667715	NO
AKT1S1	546	468	40.245	38.9435	-0.0474264	0.614747	NO	0.7648	NO
AKT2	2746	1878	202.404	156.273	-0.373169	3.62841e-18	DN	1.50401e-16	DN
AKT3	8	8	0.589671	0.665702	0.174966	0.808641	NO	0.904239	NO
AKTIP	43	31	3.16948	2.57959	-0.297102	0.416	NO	0.590233	NO
AL021068.1	12	1	0.884506	0.0832127	-3.41	0.0041306	DN	0.0162715	DN
AL121578.2	1	7	0.0737088	0.582489	2.98232	0.0300243	UP	0.0825458	NO
AL133245.2	2	9	0.147418	0.748914	2.34489	0.0305273	UP	0.083561	NO
AL139099.1	7	5	0.515962	0.416063	-0.310461	0.779333	NO	0.888174	NO
AL161915.1	11	12	0.810797	0.998552	0.300497	0.679006	NO	0.811543	NO
AL353354.1	14	10	1.03192	0.832127	-0.310461	0.685053	NO	0.815831	NO
AL353791.1	17	9	1.25305	0.748914	-0.742572	0.241255	NO	0.405779	NO
AL353803.1	9	25	0.66338	2.08032	1.6489	0.00287922	UP	0.0120465	UP
AL357673.1	52	94	3.83286	7.82199	1.02912	2.88058e-05	UP	0.000211436	UP
AL358813.1	3	7	0.221127	0.582489	1.39736	0.206096	NO	0.362239	NO
AL390877.1	28	26	2.06385	2.16353	0.0680508	0.892164	NO	0.95381	NO
AL589739.1	1	8	0.0737088	0.665702	3.17497	0.0157383	UP	0.0490311	UP
AL589743.1	405	477	29.8521	39.6925	0.411033	2.42512e-05	UP	0.000180808	UP
AL590452.1	9	6	0.66338	0.499276	-0.409996	0.617213	NO	0.765129	NO
AL590762.6	23	14	1.6953	1.16498	-0.541241	0.323619	NO	0.495754	NO
AL590822.1	8	3	0.589671	0.249638	-1.24007	0.235984	NO	0.399191	NO
AL591479.1	28	16	2.06385	1.3314	-0.632389	0.175697	NO	0.324887	NO
AL592494.5	2	11	0.147418	0.91534	2.6344	0.0095172	UP	0.0324728	UP
AL603965.1	53	36	3.90657	2.99566	-0.383029	0.243062	NO	0.407896	NO
AL645728.1	7	3	0.515962	0.249638	-1.04743	0.352733	NO	0.525919	NO
AL672183.2	28	21	2.06385	1.74747	-0.240071	0.668104	NO	0.802989	NO
AL772307.1	4	7	0.294835	0.582489	0.982321	0.367628	NO	0.541149	NO
AL773604.8	7	1	0.515962	0.0832127	-2.63239	0.0743317	NO	0.168908	NO
AL953854.2	10	8	0.737088	0.665702	-0.146962	1	NO	1	NO
ALAD	140	110	10.3192	9.1534	-0.172957	0.375106	NO	0.549113	NO
ALAS1	507	413	37.3704	34.3668	-0.120878	0.209539	NO	0.367052	NO
ALCAM	1014	867	74.7408	72.1454	-0.0509877	0.445995	NO	0.617913	NO
ALDH16A1	240	178	17.6901	14.8119	-0.256191	0.0776288	NO	0.174875	NO
ALDH18A1	888	808	65.4534	67.2359	0.0387616	0.592525	NO	0.746364	NO
ALDH1A2	6	10	0.442253	0.832127	0.911932	0.223462	NO	0.384128	NO
ALDH1A3	46	38	3.39061	3.16208	-0.100668	0.82713	NO	0.915408	NO
ALDH1B1	754	525	55.5765	43.6867	-0.347281	2.28804e-05	DN	0.000171818	DN
ALDH1L1	3	8	0.221127	0.665702	1.59	0.129066	NO	0.258281	NO
ALDH1L2	129	143	9.50844	11.8994	0.32361	0.0683449	NO	0.159264	NO
ALDH2	242	221	17.8375	18.39	0.0440054	0.744741	NO	0.862335	NO
ALDH3A1	30	19	2.21127	1.58104	-0.483997	0.316426	NO	0.488279	NO
ALDH3A2	705	599	51.9647	49.8444	-0.0601012	0.47071	NO	0.639967	NO
ALDH3B1	321	405	23.6605	33.7011	0.510315	2.20936e-06	UP	2.049e-05	UP
ALDH4A1	71	71	5.23333	5.9081	0.174966	0.501532	NO	0.671129	NO
ALDH5A1	149	139	10.9826	11.5666	0.0747386	0.679634	NO	0.811976	NO
ALDH6A1	112	113	8.25539	9.40303	0.18779	0.349898	NO	0.525398	NO
ALDH7A1	1330	1147	98.0328	95.445	-0.0385948	0.519468	NO	0.686721	NO
ALDH8A1	2	13	0.147418	1.08177	2.87541	0.00286754	UP	0.0120105	UP
ALDH9A1	625	525	46.068	43.6867	-0.0765727	0.375564	NO	0.549629	NO
ALDOA	7139	6139	526.207	510.843	-0.0427523	0.0899171	NO	0.196412	NO
ALDOC	167	129	12.3094	10.7344	-0.197511	0.24486	NO	0.410078	NO
ALG1	743	521	54.7657	43.3538	-0.337113	4.31031e-05	DN	0.000304646	DN
ALG10	79	30	5.823	2.49638	-1.22192	4.54072e-05	DN	0.000319774	DN
ALG10B	75	31	5.52816	2.57959	-1.09966	0.000277808	DN	0.00157751	DN
ALG11	150	109	11.0563	9.07018	-0.285668	0.119817	NO	0.24466	NO
ALG12	282	155	20.7859	12.898	-0.688461	1.48678e-06	DN	1.42277e-05	DN
ALG13	468	267	34.4957	22.2178	-0.634703	5.86749e-09	DN	8.37364e-08	DN
ALG14	240	228	17.6901	18.9725	0.100965	0.458925	NO	0.63014	NO
ALG2	589	583	43.4145	48.513	0.160194	0.0610301	NO	0.14594	NO
ALG3	1439	1109	106.067	92.2829	-0.200841	0.00051147	NO	0.00268213	NO
ALG5	745	572	54.9131	47.5977	-0.206259	0.0102322	NO	0.034528	NO
ALG6	312	174	22.9972	14.479	-0.667493	6.73821e-07	DN	6.87323e-06	DN
ALG8	1249	1048	92.0623	87.2069	-0.0781687	0.202242	NO	0.358611	NO
ALG9	37	44	2.72723	3.66136	0.424944	0.220546	NO	0.381331	NO
ALKBH1	99	75	7.29718	6.24095	-0.225572	0.323946	NO	0.496158	NO
ALKBH2	388	338	28.599	28.1259	-0.0240674	0.85253	NO	0.929596	NO
ALKBH3	288	219	21.2281	18.2236	-0.220172	0.0909437	NO	0.198212	NO
ALKBH4	378	335	27.8619	27.8763	0.000740891	1	NO	1	NO
ALKBH5	1241	1179	91.4727	98.1078	0.101027	0.0871158	NO	0.191606	NO
ALKBH6	125	64	9.2136	5.32561	-0.790818	0.000331641	DN	0.00183648	DN
ALKBH7	151	115	11.13	9.56946	-0.217949	0.243127	NO	0.407914	NO
ALKBH8	174	132	12.8253	10.9841	-0.223583	0.187891	NO	0.340031	NO
ALMS1	423	339	31.1788	28.2091	-0.144406	0.179289	NO	0.329703	NO
ALMS1-IT1	30	43	2.21127	3.57815	0.69434	0.0460107	UP	0.11659	NO
ALMS1P	7	13	0.515962	1.08177	1.06805	0.120231	NO	0.245217	NO
ALPK1	93	74	6.85492	6.15774	-0.154739	0.535285	NO	0.701224	NO
ALPK2	5	7	0.368544	0.582489	0.660393	0.565803	NO	0.724501	NO
ALPL	466	473	34.3483	39.3596	0.196476	0.0393682	NO	0.103344	NO
ALPP	16	21	1.17934	1.74747	0.567283	0.251969	NO	0.415877	NO
ALS2	187	139	13.7836	11.5666	-0.252987	0.120461	NO	0.245622	NO
ALS2CL	36	14	2.65352	1.16498	-1.1876	0.00700426	DN	0.025197	DN
ALS2CR12	12	25	0.884506	2.08032	1.23386	0.0132587	UP	0.0427998	UP
ALX1	97	103	7.14976	8.57091	0.261554	0.202976	NO	0.359545	NO
ALX4	270	325	19.9014	27.0441	0.442446	0.000213063	UP	0.00124655	UP
ALYREF	3012	2552	222.011	212.359	-0.0641274	0.098519	NO	0.210035	NO
AMACR	15	17	1.10563	1.41462	0.355538	0.595924	NO	0.747753	NO
AMBP	8	15	0.589671	1.24819	1.08186	0.0951585	NO	0.204657	NO
AMBRA1	214	188	15.7737	15.644	-0.0119121	0.960165	NO	1	NO
AMD1	3200	3036	235.868	252.634	0.0990659	0.00687652	NO	0.0248518	NO
AMDHD2	238	91	17.5427	7.57236	-1.21206	8.49023e-13	DN	2.0602e-11	DN
AMER1	167	132	12.3094	10.9841	-0.164344	0.353957	NO	0.527442	NO
AMFR	242	244	17.8375	20.3039	0.18684	0.158954	NO	0.302518	NO
AMH	34	126	2.5061	10.4848	2.06478	2.26502e-16	UP	8.26998e-15	UP
AMIGO1	23	30	1.6953	2.49638	0.558295	0.170557	NO	0.318397	NO
AMIGO2	1296	730	95.5267	60.7453	-0.653131	2.67981e-23	DN	1.64225e-21	DN
AMMECR1	939	899	69.2126	74.8082	0.112162	0.0970902	NO	0.20784	NO
AMMECR1L	267	272	19.6803	22.6339	0.201733	0.110297	NO	0.229021	NO
AMN1	63	93	4.64366	7.73878	0.736845	0.00169873	UP	0.00764135	UP
AMOTL1	413	449	30.4418	37.3625	0.29554	0.0026669	UP	0.0113218	UP
AMOTL2	431	285	31.7685	23.7156	-0.42176	0.000130749	DN	0.000816633	DN
AMPD2	729	516	53.7337	42.9378	-0.323582	9.87577e-05	DN	0.000637459	DN
AMPD3	39	26	2.87464	2.16353	-0.409996	0.266734	NO	0.433966	NO
AMT	5	10	0.368544	0.832127	1.17497	0.194377	NO	0.347981	NO
AMTN	154	135	11.3512	11.2337	-0.0150049	0.953045	NO	0.996937	NO
AMY2B	23	79	1.6953	6.5738	1.95518	4.27841e-10	UP	7.1354e-09	UP
AMZ2	606	597	44.6676	49.678	0.153379	0.0687521	NO	0.15976	NO
AMZ2P1	143	111	10.5404	9.23661	-0.190489	0.314689	NO	0.487154	NO
ANAPC1	594	552	43.7831	45.9334	0.0691714	0.424328	NO	0.598031	NO
ANAPC10	161	113	11.8671	9.40303	-0.335772	0.060585	NO	0.14512	NO
ANAPC11	1392	1077	102.603	89.6201	-0.195175	0.000874833	NO	0.00427086	NO
ANAPC13	705	659	51.9647	54.8372	0.0776212	0.328803	NO	0.501778	NO
ANAPC15	612	547	45.1098	45.5173	0.0129752	0.883056	NO	0.947691	NO
ANAPC16	637	611	46.9525	50.843	0.114845	0.164643	NO	0.309798	NO
ANAPC2	67	45	4.93849	3.74457	-0.39927	0.156495	NO	0.298784	NO
ANAPC4	403	328	29.7047	27.2938	-0.122118	0.266308	NO	0.433589	NO
ANAPC5	1368	1213	100.834	100.937	0.00147735	0.984268	NO	1	NO
ANAPC7	831	634	61.252	52.7568	-0.2154	0.00468861	NO	0.0181494	NO
ANG	6	8	0.442253	0.665702	0.590004	0.59418	NO	0.746529	NO
ANGEL1	59	40	4.34882	3.32851	-0.385749	0.226764	NO	0.388576	NO
ANGEL2	565	545	41.6455	45.3509	0.122971	0.157633	NO	0.300554	NO
ANGPT1	153	99	11.2775	8.23806	-0.453065	0.0163144	DN	0.0505644	NO
ANGPTL2	16	21	1.17934	1.74747	0.567283	0.251969	NO	0.415877	NO
ANGPTL4	7	19	0.515962	1.58104	1.61554	0.00959261	UP	0.0326944	UP
ANK1	19	17	1.40047	1.41462	0.0145014	1	NO	1	NO
ANK3	48	39	3.53802	3.2453	-0.124594	0.747642	NO	0.86454	NO
ANKAR	30	63	2.21127	5.2424	1.24536	6.50845e-05	UP	0.000442207	UP
ANKDD1A	1	18	0.0737088	1.49783	4.34489	1.88946e-05	UP	0.000144597	UP
ANKEF1	49	80	3.61173	6.65702	0.882184	0.000743234	UP	0.00371071	UP
ANKFN1	13	14	0.958215	1.16498	0.281881	0.701055	NO	0.828016	NO
ANKFY1	708	670	52.1859	55.7525	0.0953778	0.224587	NO	0.385647	NO
ANKH	1209	1261	89.114	104.931	0.23572	5.04109e-05	NO	0.00035256	NO
ANKHD1	139	98	10.2455	8.15484	-0.329265	0.0905199	NO	0.197481	NO
ANKHD1-EIF4EBP3	5	14	0.368544	1.16498	1.66039	0.021837	UP	0.0643378	NO
ANKIB1	613	602	45.1835	50.094	0.148842	0.0747236	NO	0.169665	NO
ANKLE1	167	272	12.3094	22.6339	0.878725	3.80346e-10	UP	6.40482e-09	UP
ANKLE2	1487	1205	109.605	100.271	-0.128405	0.0215744	NO	0.0636599	NO
ANKMY1	22	12	1.62159	0.998552	-0.699503	0.228656	NO	0.390856	NO
ANKMY2	286	254	21.0807	21.136	0.00377938	1	NO	1	NO
ANKRA2	53	46	3.90657	3.82778	-0.0293925	1	NO	1	NO
ANKRD1	53	17	3.90657	1.41462	-1.46549	0.000108602	DN	0.000692419	DN
ANKRD10	504	648	37.1493	53.9218	0.537536	2.93041e-10	UP	5.04891e-09	UP
ANKRD10-IT1	10	15	0.737088	1.24819	0.759929	0.230547	NO	0.393186	NO
ANKRD11	5387	6099	397.07	507.514	0.354057	1.85545e-39	UP	2.78799e-37	UP
ANKRD12	1502	1393	110.711	115.915	0.0662765	0.219107	NO	0.379279	NO
ANKRD13A	251	223	18.5009	18.5564	0.00432238	1	NO	1	NO
ANKRD13B	202	199	14.8892	16.5593	0.153379	0.293694	NO	0.463357	NO
ANKRD13C	249	275	18.3535	22.8835	0.318252	0.0125428	UP	0.0408943	UP
ANKRD13D	94	76	6.92863	6.32416	-0.131695	0.590933	NO	0.744852	NO
ANKRD16	119	57	8.77135	4.74312	-0.886962	0.000106402	DN	0.000679782	DN
ANKRD17	3333	3193	245.672	265.698	0.113057	0.00156176	NO	0.00710911	NO
ANKRD18A	435	576	32.0633	47.9305	0.580019	2.10964e-10	UP	3.72513e-09	UP
ANKRD18B	517	564	38.1075	46.932	0.300497	0.000638186	UP	0.00325806	UP
ANKRD18CP	31	60	2.28497	4.99276	1.12766	0.000316627	UP	0.00176775	UP
ANKRD20A14P	24	18	1.76901	1.49783	-0.240071	0.644758	NO	0.785074	NO
ANKRD20A5P	38	29	2.80094	2.41317	-0.21498	0.624797	NO	0.770616	NO
ANKRD23	9	6	0.66338	0.499276	-0.409996	0.617213	NO	0.765129	NO
ANKRD26	589	466	43.4145	38.7771	-0.162972	0.0688369	NO	0.159886	NO
ANKRD27	343	395	25.2821	32.869	0.37861	0.000393482	UP	0.00213505	UP
ANKRD28	573	521	42.2352	43.3538	0.0377143	0.671608	NO	0.80559	NO
ANKRD29	229	192	16.8793	15.9768	-0.0792753	0.591386	NO	0.74517	NO
ANKRD31	8	10	0.589671	0.832127	0.496894	0.488558	NO	0.658333	NO
ANKRD32	729	647	53.7337	53.8386	0.00281293	0.978457	NO	1	NO
ANKRD34A	68	31	5.0122	2.57959	-0.958301	0.00172892	DN	0.0077504	DN
ANKRD36	439	498	32.3582	41.4399	0.356891	0.00016466	UP	0.000993875	UP
ANKRD36B	278	348	20.4911	28.958	0.498968	1.75497e-05	UP	0.000135031	UP
ANKRD36C	410	370	30.2206	30.7887	0.0268674	0.801813	NO	0.900722	NO
ANKRD37	69	43	5.08591	3.57815	-0.507294	0.0723734	NO	0.165687	NO
ANKRD39	360	162	26.5352	13.4805	-0.977037	1.52834e-13	DN	4.14641e-12	DN
ANKRD40	441	428	32.5056	35.615	0.131798	0.185023	NO	0.33742	NO
ANKRD42	91	94	6.7075	7.82199	0.22176	0.303182	NO	0.474589	NO
ANKRD44	30	30	2.21127	2.49638	0.174966	0.698575	NO	0.826804	NO
ANKRD46	83	91	6.11783	7.57236	0.307721	0.171654	NO	0.320023	NO
ANKRD49	361	341	26.6089	28.3755	0.0927389	0.40556	NO	0.579683	NO
ANKRD50	474	339	34.938	28.2091	-0.308636	0.00279866	DN	0.0117883	DN
ANKRD52	480	369	35.3802	30.7055	-0.204448	0.0424512	NO	0.109346	NO
ANKRD54	279	192	20.5648	15.9768	-0.364193	0.00736591	DN	0.0262621	DN
ANKRD55	2	15	0.147418	1.24819	3.08186	0.000843366	UP	0.00414052	UP
ANKRD9	174	65	12.8253	5.40883	-1.24561	4.57082e-10	DN	7.59067e-09	DN
ANKS1A	225	197	16.5845	16.3929	-0.0167633	0.922349	NO	0.974283	NO
ANKS3	121	112	8.91877	9.31982	0.0634577	0.743232	NO	0.86129	NO
ANKS6	288	230	21.2281	19.1389	-0.149469	0.252473	NO	0.416356	NO
ANKZF1	320	203	23.5868	16.8922	-0.481626	0.000190983	DN	0.00113307	DN
ANLN	1902	1549	140.194	128.896	-0.121214	0.0140525	NO	0.0448986	NO
ANO10	333	284	24.545	23.6324	-0.0546652	0.657367	NO	0.79553	NO
ANO2	11	6	0.810797	0.499276	-0.699503	0.467299	NO	0.636659	NO
ANO4	128	109	9.43473	9.07018	-0.0568496	0.794765	NO	0.897589	NO
ANO6	709	718	52.2596	59.7467	0.193164	0.0117365	NO	0.0387179	NO
ANO7	23	6	1.6953	0.499276	-1.76363	0.0046839	DN	0.0181356	DN
ANO8	167	146	12.3094	12.1491	-0.0189137	0.954854	NO	0.998027	NO
ANP32A	3518	4263	259.308	354.736	0.45208	2.72599e-43	UP	5.07131e-41	UP
ANP32B	8082	7968	595.715	663.039	0.154471	1.1965e-11	NO	2.4798e-10	NO
ANP32BP1	8	3	0.589671	0.249638	-1.24007	0.235984	NO	0.399191	NO
ANP32E	2317	2215	170.783	184.316	0.110015	0.0104659	NO	0.0352403	NO
ANPEP	331	268	24.3976	22.301	-0.129632	0.287224	NO	0.456097	NO
ANTXR1	1207	1036	88.9666	86.2084	-0.0454356	0.459141	NO	0.630326	NO
ANTXR2	129	159	9.50844	13.2308	0.476622	0.00546975	UP	0.0206463	UP
ANXA1	3162	2690	233.067	223.842	-0.0582652	0.125415	NO	0.253244	NO
ANXA10	11	8	0.810797	0.665702	-0.284466	0.819211	NO	0.910124	NO
ANXA11	1081	917	79.6793	76.306	-0.0624069	0.346511	NO	0.521418	NO
ANXA2	14548	14241	1072.32	1185.03	0.144196	2.26347e-17	NO	8.86497e-16	NO
ANXA2P2	17	11	1.25305	0.91534	-0.453065	0.453924	NO	0.62492	NO
ANXA2R	19	21	1.40047	1.74747	0.319356	0.528268	NO	0.694419	NO
ANXA3	201	184	14.8155	15.3111	0.0474763	0.759499	NO	0.873726	NO
ANXA4	128	96	9.43473	7.98842	-0.240071	0.228537	NO	0.390823	NO
ANXA5	3661	3438	269.848	286.085	0.0842978	0.0142888	NO	0.0454766	NO
ANXA6	960	769	70.7605	63.9906	-0.145085	0.0382506	NO	0.10081	NO
ANXA7	1027	687	75.699	57.1671	-0.405088	1.06596e-08	DN	1.46765e-07	DN
ANXA9	8	12	0.589671	0.998552	0.759929	0.268967	NO	0.436383	NO
AOC2	10	60	0.737088	4.99276	2.75993	2.02788e-11	UP	4.11021e-10	UP
AOC3	14	133	1.03192	11.0673	3.42289	4.97639e-29	UP	4.60154e-27	UP
AOX1	3	7	0.221127	0.582489	1.39736	0.206096	NO	0.362239	NO
AP000240.9	4	7	0.294835	0.582489	0.982321	0.367628	NO	0.541149	NO
AP000254.8	7	17	0.515962	1.41462	1.45507	0.0234498	UP	0.0681515	NO
AP000330.8	1	7	0.0737088	0.582489	2.98232	0.0300243	UP	0.0825458	NO
AP000347.2	42	26	3.09577	2.16353	-0.516912	0.18106	NO	0.33217	NO
AP000357.4	15	6	1.10563	0.499276	-1.14696	0.124659	NO	0.252108	NO
AP000438.2	2	46	0.147418	3.82778	4.69853	3.24091e-13	UP	8.3162e-12	UP
AP000473.5	8	9	0.589671	0.748914	0.344891	0.636489	NO	0.778889	NO
AP000473.8	6	10	0.442253	0.832127	0.911932	0.223462	NO	0.384128	NO
AP000487.5	12	15	0.884506	1.24819	0.496894	0.442032	NO	0.614011	NO
AP000525.9	599	683	44.1516	56.8343	0.364296	6.48977e-06	UP	5.48786e-05	UP
AP000568.2	23	17	1.6953	1.41462	-0.261133	0.636156	NO	0.778889	NO
AP000569.9	11	7	0.810797	0.582489	-0.477111	0.638247	NO	0.779089	NO
AP000580.1	56	48	4.12769	3.99421	-0.0474264	0.921853	NO	0.973957	NO
AP000695.4	5	17	0.368544	1.41462	1.9405	0.00488795	UP	0.0187768	UP
AP000704.5	10	11	0.737088	0.91534	0.31247	0.666305	NO	0.801752	NO
AP000769.1	18	15	1.32676	1.24819	-0.0880684	1	NO	1	NO
AP000783.1	214	211	15.7737	17.5579	0.154598	0.285025	NO	0.453435	NO
AP001007.1	13	3	0.958215	0.249638	-1.94051	0.0249803	DN	0.0716532	NO
AP001062.7	13	22	0.958215	1.83068	0.933958	0.0639413	NO	0.150868	NO
AP001065.2	8	12	0.589671	0.998552	0.759929	0.268967	NO	0.436383	NO
AP001347.6	29	16	2.13756	1.3314	-0.683015	0.136831	NO	0.269629	NO
AP001372.2	27	15	1.99014	1.24819	-0.673031	0.164974	NO	0.310131	NO
AP001412.1	7	3	0.515962	0.249638	-1.04743	0.352733	NO	0.525919	NO
AP001432.14	4	8	0.294835	0.665702	1.17497	0.247599	NO	0.411495	NO
AP001462.6	11	9	0.810797	0.748914	-0.114541	1	NO	1	NO
AP001469.9	10	17	0.737088	1.41462	0.940501	0.122227	NO	0.247897	NO
AP001505.9	44	22	3.24319	1.83068	-0.825034	0.0267392	DN	0.0756433	NO
AP001816.1	29	18	2.13756	1.49783	-0.51309	0.245963	NO	0.411175	NO
AP001992.1	6	3	0.442253	0.249638	-0.825034	0.514994	NO	0.682713	NO
AP003068.18	6	16	0.442253	1.3314	1.59	0.018119	UP	0.0549369	NO
AP003733.1	14	10	1.03192	0.832127	-0.310461	0.685053	NO	0.815831	NO
AP003900.6	9	11	0.66338	0.91534	0.464473	0.508266	NO	0.676789	NO
AP006621.5	11	17	0.810797	1.41462	0.802997	0.184703	NO	0.337112	NO
AP1AR	264	269	19.4591	22.3842	0.202034	0.108439	NO	0.225883	NO
AP1B1	1359	1133	100.17	94.28	-0.0874316	0.132314	NO	0.262751	NO
AP1G1	869	841	64.053	69.9819	0.127716	0.0691882	NO	0.160466	NO
AP1G2	85	64	6.26525	5.32561	-0.234425	0.366679	NO	0.541127	NO
AP1M1	519	376	38.2549	31.288	-0.290036	0.00318712	DN	0.0131101	DN
AP1M2	325	227	23.9554	18.8893	-0.342781	0.0063056	DN	0.0230551	DN
AP1S1	789	605	58.1563	50.3437	-0.208124	0.00787511	NO	0.027786	NO
AP1S2	555	526	40.9084	43.7699	0.0975411	0.272698	NO	0.441465	NO
AP1S3	380	335	28.0094	27.8763	-0.00687229	0.970119	NO	1	NO
AP2A1	205	154	15.1103	12.8148	-0.237728	0.125362	NO	0.253212	NO
AP2A2	231	172	17.0267	14.3126	-0.250518	0.0896776	NO	0.195999	NO
AP2B1	5573	4512	410.779	375.456	-0.129721	7.09592e-06	NO	5.92984e-05	NO
AP2M1	2081	1963	153.388	163.347	0.0907492	0.0471125	NO	0.118842	NO
AP2S1	1444	1334	106.436	111.006	0.060654	0.27028	NO	0.438231	NO
AP3B1	591	576	43.5619	47.9305	0.137877	0.106718	NO	0.222923	NO
AP3D1	2871	2279	211.618	189.642	-0.158186	9.22901e-05	NO	0.000601425	NO
AP3M1	384	229	28.3042	19.0557	-0.570793	1.69198e-06	DN	1.59955e-05	DN
AP3M2	161	162	11.8671	13.4805	0.183899	0.264989	NO	0.431937	NO
AP3S1	1087	1096	80.1215	91.2011	0.186862	0.00249574	NO	0.0106676	NO
AP3S2	119	156	8.77135	12.9812	0.56555	0.00132915	UP	0.00618175	UP
AP4B1	386	283	28.4516	23.5492	-0.272833	0.0162811	DN	0.0505012	NO
AP4E1	235	197	17.3216	16.3929	-0.0794991	0.596033	NO	0.747784	NO
AP4M1	93	57	6.85492	4.74312	-0.531303	0.033088	DN	0.0894579	NO
AP4S1	77	55	5.67558	4.5767	-0.310461	0.25688	NO	0.421844	NO
AP5B1	32	33	2.35868	2.74602	0.21936	0.619494	NO	0.766178	NO
AP5M1	137	147	10.0981	12.2323	0.276606	0.108695	NO	0.226386	NO
AP5S1	209	91	15.4051	7.57236	-1.0246	5.35431e-09	DN	7.6975e-08	DN
AP5Z1	387	336	28.5253	27.9595	-0.0289063	0.794356	NO	0.897589	NO
APAF1	201	212	14.8155	17.6411	0.251835	0.0761656	NO	0.172149	NO
APBA3	79	56	5.823	4.65991	-0.32146	0.227316	NO	0.389033	NO
APBB2	118	118	8.69764	9.8191	0.174966	0.361716	NO	0.535785	NO
APBB3	23	13	1.6953	1.08177	-0.648156	0.242395	NO	0.407232	NO
APC	1128	1053	83.1436	87.623	0.0757044	0.22147	NO	0.382378	NO
APCDD1L	3	9	0.221127	0.748914	1.75993	0.0792496	NO	0.177496	NO
APCDD1L-AS1	34	25	2.5061	2.08032	-0.268641	0.516044	NO	0.683699	NO
APEH	761	414	56.0924	34.4501	-0.7033	4.25259e-16	DN	1.51035e-14	DN
APEX1	1982	1432	146.091	119.161	-0.293959	3.94804e-09	DN	5.78219e-08	DN
APEX2	299	303	22.0389	25.2134	0.194138	0.102408	NO	0.216232	NO
APH1A	2314	1734	170.562	144.291	-0.241319	1.30559e-07	NO	1.50906e-06	NO
APH1B	36	48	2.65352	3.99421	0.590004	0.063827	NO	0.150737	NO
API5	969	963	71.4239	80.1338	0.166005	0.0121466	NO	0.0398268	NO
APIP	329	256	24.2502	21.3025	-0.186978	0.125366	NO	0.253212	NO
APITD1	382	300	28.1568	24.9638	-0.173644	0.124867	NO	0.252432	NO
APLF	67	30	4.93849	2.49638	-0.984233	0.00152676	DN	0.00698848	DN
APLN	24	27	1.76901	2.24674	0.344891	0.403614	NO	0.578321	NO
APLP1	36	39	2.65352	3.2453	0.290443	0.418768	NO	0.5926	NO
APLP2	4108	3671	302.796	305.474	0.012703	0.699318	NO	0.827199	NO
APMAP	863	894	63.6107	74.3921	0.22588	0.00105468	NO	0.00505722	NO
APOA1BP	1669	1067	123.02	88.7879	-0.470458	4.94464e-17	DN	1.88924e-15	DN
APOBEC3B	348	275	25.6507	22.8835	-0.16469	0.160204	NO	0.304229	NO
APOBEC3C	710	503	52.3333	41.856	-0.322295	0.000128459	DN	0.000803295	DN
APOC1	358	370	26.3878	30.7887	0.222532	0.0376278	NO	0.0994439	NO
APOE	3	17	0.221127	1.41462	2.67747	0.000578885	UP	0.00297867	UP
APOL1	13	7	0.958215	0.582489	-0.718119	0.3715	NO	0.54558	NO
APOL2	335	262	24.6925	21.8017	-0.179628	0.139858	NO	0.274569	NO
APOL6	154	187	11.3512	15.5608	0.455074	0.00398053	UP	0.0157998	UP
APOLD1	49	34	3.61173	2.82923	-0.352281	0.322345	NO	0.494337	NO
APOO	541	519	39.8765	43.1874	0.115072	0.196315	NO	0.350888	NO
APOOL	87	62	6.41267	5.15919	-0.313781	0.21815	NO	0.377857	NO
APOPT1	515	477	37.9601	39.6925	0.0643829	0.484238	NO	0.654714	NO
APP	1347	1383	99.2858	115.083	0.213017	0.000115597	NO	0.000731292	NO
APPBP2	278	315	20.4911	26.212	0.355233	0.00302366	UP	0.0125367	UP
APPL1	1172	1062	86.3868	88.3719	0.0327772	0.596207	NO	0.747867	NO
APPL2	85	61	6.26525	5.07597	-0.303688	0.214662	NO	0.373348	NO
APRT	1776	1014	130.907	84.3777	-0.633608	9.43401e-30	DN	9.16206e-28	DN
APTX	985	917	72.6032	76.306	0.071764	0.280343	NO	0.448635	NO
AQP1	19	29	1.40047	2.41317	0.78502	0.0816351	NO	0.181907	NO
AQP3	284	327	20.9333	27.2106	0.378366	0.00134621	UP	0.00625177	UP
AQPEP	6	8	0.442253	0.665702	0.590004	0.59418	NO	0.746529	NO
AQR	685	493	50.4906	41.0239	-0.29955	0.000455602	DN	0.00242744	DN
AR	1521	1267	112.111	105.43	-0.0886376	0.106807	NO	0.223048	NO
ARAF	360	309	26.5352	25.7127	-0.045424	0.698607	NO	0.826804	NO
ARAP1	461	335	33.9798	27.8763	-0.28564	0.00621723	DN	0.0228335	DN
ARAP2	112	82	8.25539	6.82344	-0.274837	0.195986	NO	0.35038	NO
ARAP3	136	90	10.0244	7.48914	-0.420644	0.0328995	DN	0.0890715	NO
ARC	9	17	0.66338	1.41462	1.0925	0.0760113	NO	0.171875	NO
ARCN1	1381	1313	101.792	109.258	0.10212	0.0667039	NO	0.156143	NO
AREG	9	6	0.66338	0.499276	-0.409996	0.617213	NO	0.765129	NO
AREGB	9	6	0.66338	0.499276	-0.409996	0.617213	NO	0.765129	NO
AREL1	245	210	18.0587	17.4747	-0.0474264	0.742472	NO	0.860664	NO
ARF1	5274	5504	388.74	458.003	0.236549	1.7693e-17	NO	6.98204e-16	NO
ARF3	2680	1936	197.54	161.1	-0.294188	6.75445e-12	DN	1.45188e-10	DN
ARF4	3015	2737	222.232	227.753	0.0354035	0.355099	NO	0.528741	NO
ARF6	357	297	26.3141	24.7142	-0.0904951	0.433502	NO	0.607509	NO
ARFGAP1	756	485	55.7239	40.3582	-0.465435	2.34038e-08	DN	3.04016e-07	DN
ARFGAP2	242	129	17.8375	10.7344	-0.73267	2.55487e-06	DN	2.33889e-05	DN
ARFGAP3	527	395	38.8446	32.869	-0.240984	0.0121429	NO	0.0398232	NO
ARFGEF1	501	331	36.9281	27.5434	-0.423013	3.47394e-05	DN	0.000251097	DN
ARFGEF2	653	552	48.1319	45.9334	-0.0674487	0.435843	NO	0.608754	NO
ARFIP1	318	217	23.4394	18.0572	-0.376366	0.00319152	DN	0.0131213	DN
ARFIP2	474	335	34.938	27.8763	-0.32576	0.0015158	DN	0.00694441	DN
ARFRP1	335	138	24.6925	11.4834	-1.10453	3.56584e-15	DN	1.13029e-13	DN
ARG2	25	12	1.84272	0.998552	-0.883928	0.098512	NO	0.210035	NO
ARGLU1	2239	2908	165.034	241.983	0.552139	1.4925e-42	UP	2.65038e-40	UP
ARHGAP1	627	557	46.2154	46.3495	0.00417791	0.976774	NO	1	NO
ARHGAP10	416	374	30.6629	31.1215	0.0214208	0.858564	NO	0.933211	NO
ARHGAP11A	1515	1092	111.669	90.8683	-0.297379	1.94941e-07	DN	2.1822e-06	DN
ARHGAP11B	133	104	9.80328	8.65412	-0.179877	0.362444	NO	0.536589	NO
ARHGAP12	344	280	25.3558	23.2996	-0.122016	0.297321	NO	0.467146	NO
ARHGAP17	26	26	1.91643	2.16353	0.174966	0.679064	NO	0.811543	NO
ARHGAP18	853	587	62.8736	48.8459	-0.364219	2.23812e-06	DN	2.07076e-05	DN
ARHGAP19	105	54	7.73943	4.49349	-0.784392	0.00106785	DN	0.00510157	DN
ARHGAP20	10	6	0.737088	0.499276	-0.562	0.61795	NO	0.765129	NO
ARHGAP21	926	786	68.2544	65.4052	-0.0615169	0.383456	NO	0.557369	NO
ARHGAP22	52	77	3.83286	6.40738	0.741313	0.00458633	UP	0.0178175	UP
ARHGAP23	773	709	56.9769	58.9978	0.0502832	0.515311	NO	0.683075	NO
ARHGAP26	158	121	11.646	10.0687	-0.209951	0.230964	NO	0.393768	NO
ARHGAP27	59	74	4.34882	6.15774	0.501776	0.0460672	UP	0.116714	NO
ARHGAP28	37	29	2.72723	2.41317	-0.176506	0.711726	NO	0.836314	NO
ARHGAP29	345	276	25.4295	22.9667	-0.146962	0.212774	NO	0.371179	NO
ARHGAP31	12	12	0.884506	0.998552	0.174966	0.83928	NO	0.921287	NO
ARHGAP32	148	113	10.9089	9.40303	-0.214308	0.239278	NO	0.403409	NO
ARHGAP33	20	19	1.47418	1.58104	0.100965	0.873347	NO	0.941877	NO
ARHGAP35	907	658	66.8539	54.754	-0.288049	9.51246e-05	DN	0.000617579	DN
ARHGAP39	51	37	3.75915	3.07887	-0.288006	0.393399	NO	0.568332	NO
ARHGAP4	7	8	0.515962	0.665702	0.367611	0.797015	NO	0.897589	NO
ARHGAP42	115	128	8.47652	10.6512	0.329476	0.082534	NO	0.183569	NO
ARHGAP44	117	68	8.62393	5.65846	-0.607936	0.0062712	DN	0.0229664	DN
ARHGAP5	825	757	60.8098	62.992	0.0508652	0.496456	NO	0.666162	NO
ARHGAP5-AS1	20	7	1.47418	0.582489	-1.33961	0.0331802	DN	0.0896278	NO
ARHGDIA	2705	1935	199.382	161.017	-0.308329	6.05592e-13	DN	1.49978e-11	DN
ARHGDIB	16	20	1.17934	1.66425	0.496894	0.320494	NO	0.492271	NO
ARHGEF1	141	89	10.3929	7.40593	-0.488852	0.0120374	DN	0.0395683	DN
ARHGEF10	355	312	26.1666	25.9624	-0.011307	0.938176	NO	0.986003	NO
ARHGEF10L	208	201	15.3314	16.7258	0.125578	0.399751	NO	0.573637	NO
ARHGEF11	120	116	8.84506	9.65267	0.126056	0.514774	NO	0.682713	NO
ARHGEF12	457	401	33.6849	33.3683	-0.0136259	0.918282	NO	0.97176	NO
ARHGEF16	332	160	24.4713	13.314	-0.878145	8.13037e-11	DN	1.52708e-09	DN
ARHGEF17	326	382	24.0291	31.7872	0.403667	0.000219774	UP	0.00128054	UP
ARHGEF18	495	387	36.4859	32.2033	-0.180129	0.0684736	NO	0.159326	NO
ARHGEF19	205	172	15.1103	14.3126	-0.0782493	0.606305	NO	0.757147	NO
ARHGEF2	807	694	59.483	57.7496	-0.042667	0.569551	NO	0.727574	NO
ARHGEF25	38	26	2.80094	2.16353	-0.372522	0.319596	NO	0.491664	NO
ARHGEF26	63	66	4.64366	5.49204	0.24208	0.377842	NO	0.551531	NO
ARHGEF28	39	44	2.87464	3.66136	0.348995	0.273913	NO	0.442742	NO
ARHGEF3	213	286	15.7	23.7988	0.600128	4.43242e-06	UP	3.8588e-05	UP
ARHGEF33	72	87	5.30704	7.2395	0.447985	0.0563119	NO	0.136453	NO
ARHGEF39	138	71	10.1718	5.9081	-0.783811	0.000169657	DN	0.00102128	DN
ARHGEF4	41	30	3.02206	2.49638	-0.275695	0.476249	NO	0.645813	NO
ARHGEF40	127	90	9.36102	7.48914	-0.321866	0.117579	NO	0.240688	NO
ARHGEF7	285	296	21.007	24.631	0.229601	0.0559349	NO	0.135729	NO
ARID1A	623	656	45.9206	54.5875	0.24943	0.0020513	NO	0.00900439	NO
ARID1B	1070	938	78.8685	78.0535	-0.0149849	0.82311	NO	0.913336	NO
ARID2	725	792	53.4389	65.9045	0.302485	4.75249e-05	UP	0.000334085	UP
ARID3A	253	233	18.6483	19.3886	0.0561586	0.68266	NO	0.81447	NO
ARID3B	67	67	4.93849	5.57525	0.174966	0.489971	NO	0.659612	NO
ARID4A	424	440	31.2525	36.6136	0.228405	0.0204501	NO	0.0608363	NO
ARID4B	1506	1653	111.006	137.551	0.309331	1.82357e-09	UP	2.79655e-08	UP
ARID5A	102	105	7.5183	8.73733	0.216786	0.296448	NO	0.466196	NO
ARID5B	1165	986	85.8708	82.0477	-0.0657044	0.299791	NO	0.470224	NO
ARIH1	632	647	46.584	53.8386	0.208807	0.00994161	NO	0.0336782	NO
ARIH2	1711	1801	126.116	149.866	0.248924	3.24981e-07	NO	3.50724e-06	NO
ARIH2OS	9	7	0.66338	0.582489	-0.187604	1	NO	1	NO
ARL1	713	555	52.5544	46.183	-0.186448	0.0226629	NO	0.0663085	NO
ARL13A	9	1	0.66338	0.0832127	-2.99496	0.0237576	DN	0.0687646	NO
ARL13B	392	394	28.8939	32.7858	0.182308	0.0799073	NO	0.178566	NO
ARL14	23	26	1.6953	2.16353	0.351844	0.395388	NO	0.56994	NO
ARL14EP	596	689	43.9305	57.3335	0.384158	1.96169e-06	UP	1.83675e-05	UP
ARL14EPL	14	1	1.03192	0.0832127	-3.63239	0.00126768	DN	0.0059258	DN
ARL15	99	87	7.29718	7.2395	-0.0114471	1	NO	1	NO
ARL16	367	276	27.0511	22.9667	-0.236146	0.0399768	NO	0.104608	NO
ARL17A	63	43	4.64366	3.57815	-0.376049	0.206087	NO	0.362239	NO
ARL17B	55	58	4.05399	4.82634	0.251587	0.396444	NO	0.571041	NO
ARL2	523	454	38.5497	37.7786	-0.0291526	0.77301	NO	0.884774	NO
ARL2BP	367	224	27.0511	18.6396	-0.537315	9.85262e-06	DN	7.95284e-05	DN
ARL3	638	859	47.0262	71.4797	0.604068	7.9436e-16	UP	2.70446e-14	UP
ARL4A	708	763	52.1859	63.4913	0.2829	0.000185368	UP	0.00110269	UP
ARL4C	72	42	5.30704	3.49493	-0.602642	0.0310275	DN	0.0847226	NO
ARL4D	119	158	8.77135	13.1476	0.583929	0.000900433	UP	0.00438624	UP
ARL5A	829	486	61.1046	40.4414	-0.59545	2.53183e-13	DN	6.59415e-12	DN
ARL5B	267	339	19.6803	28.2091	0.519412	1.05739e-05	UP	8.48246e-05	UP
ARL6	26	26	1.91643	2.16353	0.174966	0.679064	NO	0.811543	NO
ARL6IP1	1066	1082	78.5736	90.0361	0.196459	0.00171521	NO	0.00769554	NO
ARL6IP5	2010	1909	148.155	158.853	0.100588	0.0295057	NO	0.0818688	NO
ARL6IP6	86	61	6.33896	5.07597	-0.320561	0.187245	NO	0.339186	NO
ARL8A	230	196	16.953	16.3097	-0.0558142	0.698077	NO	0.826428	NO
ARL8B	860	795	63.3896	66.1541	0.0615842	0.388797	NO	0.562828	NO
ARMC1	1485	1207	109.458	100.438	-0.124071	0.0276929	NO	0.0778986	NO
ARMC10	906	855	66.7802	71.1469	0.0913794	0.189149	NO	0.341951	NO
ARMC10P1	13	6	0.958215	0.499276	-0.940511	0.250338	NO	0.414133	NO
ARMC2	8	2	0.589671	0.166425	-1.82503	0.115823	NO	0.237996	NO
ARMC4	21	20	1.54789	1.66425	0.104577	0.876227	NO	0.94368	NO
ARMC5	191	237	14.0784	19.7214	0.48628	0.000570363	UP	0.00294355	UP
ARMC6	399	288	29.4098	23.9653	-0.295354	0.00832063	DN	0.0290822	DN
ARMC7	113	86	8.3291	7.15629	-0.218948	0.320106	NO	0.492078	NO
ARMC8	229	244	16.8793	20.3039	0.2665	0.0475312	UP	0.119705	NO
ARMC9	219	139	16.1422	11.5666	-0.48088	0.00209909	DN	0.00917038	DN
ARMCX2	470	425	34.6432	35.3654	0.0297681	0.763202	NO	0.876539	NO
ARMCX3	634	500	46.7314	41.6063	-0.167589	0.0531344	NO	0.130637	NO
ARMCX4	45	24	3.3169	1.9971	-0.731925	0.0528885	NO	0.130156	NO
ARMCX5	195	125	14.3732	10.4016	-0.46658	0.00503249	DN	0.0192408	DN
ARMCX6	147	114	10.8352	9.48625	-0.191816	0.292429	NO	0.461781	NO
ARNT	480	294	35.3802	24.4645	-0.532252	5.21925e-07	DN	5.42296e-06	DN
ARNTL	114	62	8.40281	5.15919	-0.703728	0.00189256	DN	0.00838771	DN
ARNTL2	49	51	3.61173	4.24385	0.232682	0.424853	NO	0.598374	NO
ARPC1A	1402	1339	103.34	111.422	0.108636	0.0509251	NO	0.126379	NO
ARPC1B	2768	2305	204.026	191.805	-0.0891112	0.029217	NO	0.0812553	NO
ARPC2	5004	4969	368.839	413.484	0.16484	1.19344e-08	NO	1.6274e-07	NO
ARPC3	2660	2497	196.066	207.782	0.0837356	0.0376271	NO	0.0994439	NO
ARPC4	1985	1791	146.312	149.034	0.0265924	0.579341	NO	0.73656	NO
ARPC5	1697	1477	125.084	122.905	-0.0253507	0.631125	NO	0.776338	NO
ARPC5L	1777	1608	130.981	133.806	0.0307898	0.535356	NO	0.701258	NO
ARPP19	899	876	66.2642	72.8943	0.137576	0.0457535	NO	0.116051	NO
ARPP21	111	80	8.18168	6.65702	-0.297522	0.168632	NO	0.315557	NO
ARRB1	90	42	6.6338	3.49493	-0.92457	0.00045732	DN	0.00243567	DN
ARRB2	411	307	30.2943	25.5463	-0.245934	0.0248273	NO	0.0713781	NO
ARRDC1	58	32	4.27511	2.66281	-0.683015	0.0342715	DN	0.0920209	NO
ARRDC2	101	96	7.44459	7.98842	0.101717	0.668561	NO	0.803353	NO
ARRDC3	245	241	18.0587	20.0543	0.151217	0.25602	NO	0.420918	NO
ARRDC4	47	19	3.46432	1.58104	-1.1317	0.00295818	DN	0.0123118	DN
ARSA	65	30	4.79107	2.49638	-0.940511	0.00273811	DN	0.0115676	DN
ARSB	116	124	8.55023	10.3184	0.271181	0.154841	NO	0.296358	NO
ARSG	49	27	3.61173	2.24674	-0.684856	0.0505492	NO	0.125625	NO
ARSI	8	1	0.589671	0.0832127	-2.82503	0.0421706	DN	0.108746	NO
ARSJ	351	287	25.8718	23.882	-0.115454	0.321573	NO	0.493394	NO
ARSK	131	195	9.65586	16.2265	0.748873	3.71049e-06	UP	3.27592e-05	UP
ARTN	71	39	5.23333	3.2453	-0.689379	0.0167265	DN	0.0516266	NO
ARV1	503	535	37.0755	44.5188	0.263947	0.00344738	UP	0.014	UP
ARVCF	15	7	1.10563	0.582489	-0.92457	0.20029	NO	0.355957	NO
ASAH1	506	406	37.2967	33.7844	-0.142692	0.144347	NO	0.281436	NO
ASAH2	22	12	1.62159	0.998552	-0.699503	0.228656	NO	0.390856	NO
ASAH2B	130	95	9.58215	7.90521	-0.277546	0.160982	NO	0.305484	NO
ASAH2C	8	3	0.589671	0.249638	-1.24007	0.235984	NO	0.399191	NO
ASAP1	1257	1072	92.652	89.204	-0.0547137	0.372027	NO	0.546073	NO
ASAP2	140	124	10.3192	10.3184	-0.000120676	1	NO	1	NO
ASAP3	53	30	3.90657	2.49638	-0.646064	0.0609028	NO	0.145702	NO
ASB1	262	191	19.3117	15.8936	-0.281028	0.0428848	DN	0.110151	NO
ASB13	165	185	12.162	15.3943	0.340025	0.0281362	UP	0.0789097	NO
ASB16-AS1	153	114	11.2775	9.48625	-0.249532	0.177299	NO	0.3273	NO
ASB6	218	215	16.0685	17.8907	0.154975	0.268423	NO	0.436216	NO
ASB7	128	121	9.43473	10.0687	0.0938293	0.612135	NO	0.762461	NO
ASB8	545	359	40.1713	29.8734	-0.427306	1.23119e-05	DN	9.7417e-05	DN
ASB9	287	227	21.1544	18.8893	-0.163392	0.215942	NO	0.375031	NO
ASCC1	479	228	35.3065	18.9725	-0.896026	2.16696e-15	DN	7.05482e-14	DN
ASCC2	929	796	68.4755	66.2373	-0.0479441	0.499452	NO	0.668861	NO
ASCC3	1228	1069	90.5145	88.9544	-0.0250827	0.691243	NO	0.821012	NO
ASF1A	521	457	38.4023	38.0282	-0.0141232	0.898048	NO	0.957481	NO
ASF1B	1513	2025	111.521	168.506	0.595476	2.41629e-34	UP	2.97318e-32	UP
ASGR1	8	17	0.589671	1.41462	1.26243	0.0440068	UP	0.112589	NO
ASH1L	1697	1708	125.084	142.127	0.184287	0.000194153	NO	0.00114866	NO
ASH1L-AS1	63	44	4.64366	3.66136	-0.342882	0.245599	NO	0.410962	NO
ASH1L-IT1	8	1	0.589671	0.0832127	-2.82503	0.0421706	DN	0.108746	NO
ASH2L	141	128	10.3929	10.6512	0.0354147	0.854756	NO	0.930766	NO
ASIC1	118	91	8.69764	7.57236	-0.199882	0.332531	NO	0.506182	NO
ASIC3	3	14	0.221127	1.16498	2.39736	0.00563629	UP	0.021132	UP
ASL	175	75	12.899	6.24095	-1.04743	5.49916e-08	DN	6.78259e-07	DN
ASMTL	36	31	2.65352	2.57959	-0.0407627	1	NO	1	NO
ASNA1	678	562	49.9746	46.7655	-0.0957491	0.255097	NO	0.419931	NO
ASNS	931	772	68.6229	64.2402	-0.0952143	0.181776	NO	0.333195	NO
ASNSD1	1539	1259	113.438	104.765	-0.114749	0.0371943	NO	0.0985312	NO
ASPH	8681	7375	639.866	613.694	-0.0602522	0.0084452	NO	0.0294451	NO
ASPHD1	237	190	17.469	15.8104	-0.143922	0.309068	NO	0.480567	NO
ASPM	4621	3866	340.609	321.7	-0.0823974	0.00876012	NO	0.0303535	NO
ASPRV1	4	18	0.294835	1.49783	2.34489	0.00104497	UP	0.00501527	UP
ASPSCR1	217	121	15.9948	10.0687	-0.667722	4.07936e-05	DN	0.000290028	DN
ASRGL1	235	255	17.3216	21.2192	0.292803	0.0264949	UP	0.0750065	NO
ASS1	1355	1311	99.8755	109.092	0.127341	0.0231823	NO	0.0675497	NO
ASTE1	67	59	4.93849	4.90955	-0.00848011	1	NO	1	NO
ASTN1	24	41	1.76901	3.41172	0.947556	0.0123468	UP	0.0403985	UP
ASTN2	29	17	2.13756	1.41462	-0.595552	0.186256	NO	0.338819	NO
ASUN	2237	1584	164.887	131.809	-0.323027	7.56278e-12	DN	1.61013e-10	DN
ASXL1	1169	1019	86.1656	84.7937	-0.0231548	0.715799	NO	0.839585	NO
ASXL2	520	465	38.3286	38.6939	0.0136851	0.898409	NO	0.957735	NO
ATAD1	728	651	53.66	54.1715	0.0136851	0.87142	NO	0.940597	NO
ATAD2	1588	1910	117.05	158.936	0.441328	1.73444e-19	UP	8.11502e-18	UP
ATAD2B	152	126	11.2037	10.4848	-0.0956816	0.589271	NO	0.744443	NO
ATAD3A	1084	817	79.9004	67.9848	-0.232991	0.000476484	NO	0.00252151	NO
ATAD3B	485	389	35.7488	32.3697	-0.143249	0.145227	NO	0.28294	NO
ATAD5	1200	1339	88.4506	111.422	0.333088	6.19644e-09	UP	8.81089e-08	UP
ATAT1	19	12	1.40047	0.998552	-0.487999	0.375084	NO	0.549113	NO
ATE1	432	355	31.8422	29.5405	-0.108246	0.300511	NO	0.471068	NO
ATF1	947	738	69.8023	61.411	-0.184778	0.00901316	NO	0.0310924	NO
ATF2	155	149	11.4249	12.3987	0.11801	0.490765	NO	0.66034	NO
ATF3	58	80	4.27511	6.65702	0.638913	0.0103952	UP	0.0350369	UP
ATF4	4116	4285	303.386	356.566	0.233018	1.4245e-13	NO	3.89172e-12	NO
ATF4P3	29	34	2.13756	2.82923	0.404448	0.312679	NO	0.485005	NO
ATF5	316	386	23.292	32.1201	0.463642	2.21808e-05	UP	0.000167126	UP
ATF6	886	871	65.306	72.4783	0.150332	0.0296157	NO	0.0820867	NO
ATF6B	24	14	1.76901	1.16498	-0.602642	0.255689	NO	0.420634	NO
ATF7	274	194	20.1962	16.1433	-0.323153	0.0181002	DN	0.0549228	NO
ATF7IP	268	247	19.754	20.5535	0.0572441	0.659092	NO	0.796739	NO
ATF7IP2	47	56	3.46432	4.65991	0.427732	0.139367	NO	0.273742	NO
ATG10	160	119	11.7934	9.90231	-0.252144	0.150494	NO	0.291025	NO
ATG12	1055	1006	77.7628	83.712	0.106353	0.0978723	NO	0.209141	NO
ATG13	354	351	26.0929	29.2077	0.162688	0.141111	NO	0.276437	NO
ATG14	258	289	19.0169	24.0485	0.338664	0.00610827	UP	0.0225045	UP
ATG16L1	187	152	13.7836	12.6483	-0.124001	0.446464	NO	0.618245	NO
ATG16L2	73	29	5.38075	2.41317	-1.15688	0.000147569	DN	0.000904694	DN
ATG2A	304	223	22.4075	18.5564	-0.272062	0.0325135	DN	0.0881332	NO
ATG2B	190	194	14.0047	16.1433	0.205023	0.167673	NO	0.314213	NO
ATG3	1077	964	79.3844	80.217	0.0150528	0.824508	NO	0.914112	NO
ATG4A	178	148	13.1202	12.3155	-0.091314	0.579421	NO	0.736566	NO
ATG4B	367	373	27.0511	31.0383	0.198362	0.0654899	NO	0.153943	NO
ATG4C	326	283	24.0291	23.5492	-0.0291039	0.807716	NO	0.904239	NO
ATG4D	216	175	15.9211	14.5622	-0.12871	0.38941	NO	0.56356	NO
ATG5	473	430	34.8643	35.7815	0.0374625	0.713847	NO	0.837735	NO
ATG7	170	179	12.5305	14.8951	0.249391	0.107889	NO	0.224977	NO
ATG9A	545	378	40.1713	31.4544	-0.352904	0.000248719	DN	0.00142895	DN
ATHL1	39	11	2.87464	0.91534	-1.651	0.000329716	DN	0.00182842	DN
ATIC	1775	1336	130.833	111.172	-0.234933	7.02208e-06	NO	5.87441e-05	NO
ATL2	320	252	23.5868	20.9696	-0.169682	0.166971	NO	0.313311	NO
ATL3	1461	1224	107.689	101.852	-0.0803866	0.152504	NO	0.294074	NO
ATM	283	275	20.8596	22.8835	0.133596	0.289014	NO	0.458333	NO
ATMIN	803	695	59.1882	57.8328	-0.033421	0.659979	NO	0.797517	NO
ATN1	641	428	47.2474	35.615	-0.407748	5.58039e-06	DN	4.76789e-05	DN
ATOH8	42	35	3.09577	2.91244	-0.0880684	0.820163	NO	0.910988	NO
ATOX1	1401	1109	103.266	92.2829	-0.162232	0.00511249	NO	0.0195003	NO
ATP10D	316	196	23.292	16.3097	-0.514105	7.88775e-05	DN	0.000524134	DN
ATP11A	214	224	15.7737	18.6396	0.240854	0.0847913	NO	0.187921	NO
ATP11B	165	132	12.162	10.9841	-0.146962	0.415768	NO	0.590119	NO
ATP11C	1137	978	83.8069	81.382	-0.0423599	0.51341	NO	0.681862	NO
ATP13A1	239	181	17.6164	15.0615	-0.226055	0.117723	NO	0.240918	NO
ATP13A2	93	54	6.85492	4.49349	-0.609305	0.0131288	DN	0.0424842	DN
ATP13A3	1214	1269	89.4825	105.597	0.23889	3.73445e-05	NO	0.000268067	NO
ATP1A1	4607	3952	339.577	328.857	-0.0462786	0.140754	NO	0.275877	NO
ATP1A1OS	12	4	0.884506	0.332851	-1.41	0.0853846	NO	0.188728	NO
ATP1A3	5	7	0.368544	0.582489	0.660393	0.565803	NO	0.724501	NO
ATP1B1	2876	2514	211.987	209.197	-0.019113	0.632905	NO	0.777731	NO
ATP1B2	16	11	1.17934	0.91534	-0.365602	0.567209	NO	0.725291	NO
ATP1B3	4691	4687	345.768	390.018	0.173735	5.64168e-09	NO	8.08089e-08	NO
ATP2A2	3215	2796	236.974	232.663	-0.0264883	0.485267	NO	0.655765	NO
ATP2A3	35	25	2.57981	2.08032	-0.310461	0.439767	NO	0.612117	NO
ATP2B1	3733	2934	275.155	244.146	-0.172501	1.24418e-06	NO	1.20389e-05	NO
ATP2B4	475	364	35.0117	30.2894	-0.209023	0.0379688	NO	0.100192	NO
ATP2C1	474	433	34.938	36.0311	0.044446	0.665431	NO	0.801752	NO
ATP5A1	3496	3339	257.686	277.847	0.108677	0.00191617	NO	0.0084803	NO
ATP5B	9205	8493	678.49	706.725	0.0588226	0.00683996	NO	0.0247426	NO
ATP5C1	2161	1906	159.285	158.603	-0.00618492	0.899985	NO	0.958823	NO
ATP5D	1063	909	78.3525	75.6403	-0.0508234	0.443069	NO	0.61507	NO
ATP5E	13713	12569	1010.77	1045.9	0.0492917	0.00571314	NO	0.0213535	NO
ATP5EP2	1173	846	86.4605	70.3979	-0.296507	4.79164e-06	DN	4.14383e-05	DN
ATP5F1	6185	5532	455.889	460.333	0.0139936	0.604172	NO	0.755735	NO
ATP5G1	6287	4878	463.407	405.912	-0.191116	3.55678e-12	NO	7.95161e-11	NO
ATP5G1P6	7	1	0.515962	0.0832127	-2.63239	0.0743317	NO	0.168908	NO
ATP5G2	7986	6794	588.639	565.347	-0.0582458	0.0146872	NO	0.0465269	NO
ATP5G3	7167	6561	528.271	545.958	0.0475124	0.0543046	NO	0.132762	NO
ATP5H	3855	3786	284.148	315.043	0.14891	6.61538e-06	NO	5.58501e-05	NO
ATP5I	4704	4410	346.726	366.968	0.0818566	0.00698398	NO	0.0251356	NO
ATP5J	2956	2764	217.883	230	0.0780774	0.0413289	NO	0.107141	NO
ATP5J2	3805	3483	280.462	289.83	0.0474	0.16251	NO	0.307304	NO
ATP5L	11122	10300	819.79	857.091	0.0641941	0.00114284	NO	0.00540694	NO
ATP5L2	74	62	5.45445	5.15919	-0.080291	0.796799	NO	0.897589	NO
ATP5O	4067	3720	299.774	309.551	0.0463037	0.159132	NO	0.302746	NO
ATP5S	76	45	5.60187	3.74457	-0.581108	0.0358217	DN	0.0955103	NO
ATP5SL	636	462	46.8788	38.4443	-0.286168	0.00120676	DN	0.00566988	DN
ATP6AP1	1420	1261	104.667	104.931	0.00364338	0.953714	NO	0.997436	NO
ATP6AP1L	14	16	1.03192	1.3314	0.367611	0.584057	NO	0.740285	NO
ATP6AP2	1277	1204	94.1262	100.188	0.0900429	0.121451	NO	0.246932	NO
ATP6V0A1	387	300	28.5253	24.9638	-0.192405	0.0854351	NO	0.188813	NO
ATP6V0A2	313	373	23.0709	31.0383	0.427979	0.000109474	UP	0.00069684	UP
ATP6V0A4	9	8	0.66338	0.665702	0.00504103	1	NO	1	NO
ATP6V0B	1901	1823	140.121	151.697	0.114522	0.0157938	NO	0.0491848	NO
ATP6V0D1	288	339	21.2281	28.2091	0.410182	0.000421654	UP	0.00226666	UP
ATP6V0E1	3246	2642	239.259	219.848	-0.122067	0.00125706	NO	0.00588146	NO
ATP6V0E2	37	22	2.72723	1.83068	-0.575056	0.151979	NO	0.293315	NO
ATP6V1A	1398	1461	103.045	121.574	0.238558	1.05444e-05	NO	8.4675e-05	NO
ATP6V1B2	721	630	53.1441	52.424	-0.0196814	0.806278	NO	0.904239	NO
ATP6V1C1	612	459	45.1098	38.1946	-0.240071	0.00704861	NO	0.025313	NO
ATP6V1D	611	428	45.0361	35.615	-0.338596	0.000189402	DN	0.00112454	DN
ATP6V1E1	1145	1031	84.3966	85.7923	0.0236628	0.715032	NO	0.838937	NO
ATP6V1E2	126	72	9.28731	5.99131	-0.632389	0.00274733	DN	0.011594	DN
ATP6V1F	1659	1239	122.283	103.101	-0.246172	5.52808e-06	NO	4.73096e-05	NO
ATP6V1G1	2715	2589	200.119	215.438	0.106409	0.00730083	NO	0.0260896	NO
ATP6V1H	411	477	30.2943	39.6925	0.389817	6.17682e-05	UP	0.00042243	UP
ATP7A	382	399	28.1568	33.2019	0.237782	0.0217572	NO	0.0641389	NO
ATP7B	18	22	1.32676	1.83068	0.464473	0.343725	NO	0.518869	NO
ATP8A1	10	8	0.737088	0.665702	-0.146962	1	NO	1	NO
ATP8B1	21	17	1.54789	1.41462	-0.129889	0.871394	NO	0.940597	NO
ATP8B2	183	153	13.4887	12.7315	-0.083346	0.622942	NO	0.769604	NO
ATP8B3	132	67	9.72957	5.57525	-0.803339	0.000157606	DN	0.000954988	DN
ATP8B5P	52	39	3.83286	3.2453	-0.240071	0.46321	NO	0.634241	NO
ATP9A	226	173	16.6582	14.3958	-0.210585	0.160149	NO	0.304199	NO
ATP9B	57	58	4.2014	4.82634	0.200057	0.456881	NO	0.62805	NO
ATPAF1	698	697	51.4488	57.9992	0.172898	0.0259691	NO	0.0739466	NO
ATPAF2	143	100	10.5404	8.32127	-0.341049	0.0720155	NO	0.165013	NO
ATPIF1	6098	5139	449.476	427.63	-0.0718825	0.00858852	NO	0.0298649	NO
ATR	587	529	43.2671	44.0195	0.0248732	0.787256	NO	0.892905	NO
ATRAID	599	426	44.1516	35.4486	-0.316737	0.00051031	DN	0.00267874	DN
ATRIP	147	88	10.8352	7.32272	-0.565275	0.00393933	DN	0.0156442	DN
ATRN	159	193	11.7197	16.0601	0.45454	0.00328615	UP	0.0134572	UP
ATRX	3433	2761	253.042	229.75	-0.139313	0.000155852	NO	0.000946192	NO
ATXN1	196	145	14.4469	12.0658	-0.259835	0.103692	NO	0.218206	NO
ATXN10	831	757	61.252	62.992	0.0404109	0.580275	NO	0.737172	NO
ATXN1L	147	171	10.8352	14.2294	0.393146	0.0156737	UP	0.0490061	UP
ATXN2	977	955	72.0135	79.4681	0.142108	0.0321194	NO	0.0873072	NO
ATXN2L	1010	843	74.4459	70.1483	-0.0857847	0.208818	NO	0.365912	NO
ATXN3	284	226	20.9333	18.8061	-0.154602	0.231352	NO	0.394257	NO
ATXN7	295	295	21.7441	24.5477	0.174966	0.148811	NO	0.288596	NO
ATXN7L1	121	103	8.91877	8.57091	-0.0573967	0.789139	NO	0.894003	NO
ATXN7L2	144	114	10.6141	9.48625	-0.162069	0.383	NO	0.556861	NO
ATXN7L3	821	624	60.515	51.9247	-0.22087	0.00405534	NO	0.0160356	NO
ATXN7L3B	565	433	41.6455	36.0311	-0.208918	0.0243076	NO	0.0700582	NO
AUH	87	63	6.41267	5.2424	-0.290698	0.252064	NO	0.415935	NO
AUNIP	185	151	13.6361	12.5651	-0.118011	0.477542	NO	0.647293	NO
AUP1	3628	2793	267.416	232.413	-0.202393	2.41966e-08	NO	3.13014e-07	NO
AURKA	4862	3778	358.372	314.378	-0.188961	1.45317e-09	NO	2.25733e-08	NO
AURKAIP1	4671	3265	344.294	271.689	-0.341682	1.65669e-25	DN	1.20977e-23	DN
AURKB	2006	1303	147.86	108.426	-0.447518	1.44128e-18	DN	6.32663e-17	DN
AVEN	210	131	15.4789	10.9009	-0.505856	0.00161939	DN	0.0073203	DN
AVIL	1	17	0.0737088	1.41462	4.26243	3.74093e-05	UP	0.000268286	UP
AVL9	346	299	25.5033	24.8806	-0.0356605	0.782472	NO	0.88926	NO
AVPI1	1622	1101	119.556	91.6172	-0.383993	7.65908e-12	DN	1.62399e-10	DN
AXIN1	192	197	14.1521	16.3929	0.212055	0.154948	NO	0.296518	NO
AXIN2	17	12	1.25305	0.998552	-0.327534	0.581801	NO	0.738331	NO
AXL	1329	1087	97.959	90.4522	-0.115023	0.0528015	NO	0.130003	NO
AZI1	184	71	13.5624	5.9081	-1.19885	4.96521e-10	DN	8.19338e-09	DN
AZI2	492	364	36.2647	30.2894	-0.259754	0.0092406	NO	0.0317578	NO
AZIN1	1354	1257	99.8018	104.598	0.0677229	0.231736	NO	0.394656	NO
B2M	19093	16314	1407.32	1357.53	-0.0519672	0.000730273	NO	0.00365886	NO
B3GALNT1	352	311	25.9455	25.8791	-0.00369482	1	NO	1	NO
B3GALNT2	231	173	17.0267	14.3958	-0.242155	0.0999759	NO	0.212301	NO
B3GALT6	1252	465	92.2835	38.6939	-1.25397	7.25391e-64	DN	2.69897e-61	DN
B3GALTL	157	141	11.5723	11.733	0.0198966	0.907744	NO	0.964107	NO
B3GAT3	193	195	14.2258	16.2265	0.189839	0.203611	NO	0.360393	NO
B3GNT1	497	330	36.6333	27.4602	-0.415814	4.48653e-05	DN	0.000316385	DN
B3GNT2	202	233	14.8892	19.3886	0.380941	0.00615012	UP	0.0226296	UP
B3GNT4	18	9	1.32676	0.748914	-0.825034	0.179578	NO	0.329954	NO
B3GNT5	59	47	4.34882	3.911	-0.153088	0.627161	NO	0.773043	NO
B3GNT6	7	7	0.515962	0.582489	0.174966	1	NO	1	NO
B3GNT9	136	58	10.0244	4.82634	-1.05452	1.65318e-06	DN	1.56761e-05	DN
B3GNTL1	97	55	7.14976	4.5767	-0.643587	0.00909222	DN	0.0313237	DN
B4GALNT1	384	281	28.3042	23.3828	-0.27557	0.0159488	DN	0.049628	DN
B4GALNT4	69	77	5.08591	6.40738	0.333228	0.184471	NO	0.337112	NO
B4GALT1	4393	4151	323.803	345.416	0.0932185	0.00287095	NO	0.0120215	NO
B4GALT2	2230	2254	164.371	187.561	0.19041	1.00934e-05	NO	8.13456e-05	NO
B4GALT3	741	498	54.6182	41.4399	-0.398362	1.68445e-06	DN	1.59339e-05	DN
B4GALT4	204	224	15.0366	18.6396	0.309896	0.0292019	UP	0.0812279	NO
B4GALT5	831	971	61.252	80.7995	0.399589	4.57862e-09	UP	6.64346e-08	UP
B4GALT6	36	44	2.65352	3.66136	0.464473	0.178589	NO	0.328718	NO
B4GALT7	566	229	41.7192	19.0557	-1.13049	1.39849e-25	DN	1.03086e-23	DN
B9D1	95	74	7.00234	6.15774	-0.185436	0.441115	NO	0.613655	NO
B9D2	166	111	12.2357	9.23661	-0.405658	0.0221299	DN	0.0649872	NO
BAAT	4	39	0.294835	3.2453	3.46037	2.76451e-09	UP	4.12223e-08	UP
BABAM1	1109	911	81.7431	75.8068	-0.10877	0.0945363	NO	0.203684	NO
BACE1	563	773	41.4981	64.3234	0.6323	1.83125e-15	UP	6.02462e-14	UP
BACE2	533	463	39.2868	38.5275	-0.0281573	0.775136	NO	0.886883	NO
BACH1	73	89	5.38075	7.40593	0.460875	0.0487818	UP	0.122009	NO
BACH2	15	14	1.10563	1.16498	0.0754304	1	NO	1	NO
BAD	205	185	15.1103	15.3943	0.0268674	0.879076	NO	0.945251	NO
BAG1	2492	2038	183.682	169.587	-0.115184	0.00770044	NO	0.0272436	NO
BAG2	1299	1028	95.7478	85.5427	-0.162595	0.00693002	NO	0.0250018	NO
BAG3	1215	1158	89.5562	96.3603	0.105645	0.0769175	NO	0.173506	NO
BAG4	396	358	29.1887	29.7901	0.0294252	0.798446	NO	0.898489	NO
BAG5	771	777	56.8295	64.6563	0.18615	0.0116829	NO	0.0385735	NO
BAG6	72	50	5.30704	4.16063	-0.351103	0.204275	NO	0.361436	NO
BAHD1	220	213	16.2159	17.7243	0.128316	0.360625	NO	0.534737	NO
BAI2	6	8	0.442253	0.665702	0.590004	0.59418	NO	0.746529	NO
BAIAP2	318	345	23.4394	28.7084	0.292536	0.00913087	UP	0.0314291	UP
BAIAP2-AS1	53	22	3.90657	1.83068	-1.09352	0.00242692	DN	0.0104134	DN
BAIAP2L1	524	368	38.6234	30.6223	-0.334895	0.000617936	DN	0.00315984	DN
BAK1	208	233	15.3314	19.3886	0.338712	0.0148917	UP	0.0470696	UP
BAK1P1	30	22	2.21127	1.83068	-0.272493	0.578982	NO	0.736248	NO
BAMBI	67	95	4.93849	7.90521	0.678732	0.0034669	UP	0.014061	UP
BANF1	2552	2274	188.105	189.226	0.00856996	0.839991	NO	0.921808	NO
BANP	267	292	19.6803	24.2981	0.304095	0.0139151	UP	0.0445598	UP
BAP1	472	307	34.7906	25.5463	-0.445582	2.22248e-05	DN	0.000167377	DN
BARD1	535	686	39.4342	57.0839	0.533636	1.20674e-10	UP	2.20559e-09	UP
BARX1	511	460	37.6652	38.2778	0.0232766	0.82195	NO	0.912454	NO
BASP1	19662	16092	1449.26	1339.06	-0.1141	9.31733e-14	NO	2.5954e-12	NO
BATF3	115	104	8.47652	8.65412	0.0299157	0.89245	NO	0.953985	NO
BAX	253	171	18.6483	14.2294	-0.390175	0.0063918	DN	0.0233321	DN
BAZ1A	1872	2036	137.983	169.421	0.296123	1.55106e-10	UP	2.79245e-09	UP
BAZ1B	4526	4481	333.606	372.876	0.16055	1.29145e-07	NO	1.49603e-06	NO
BAZ2A	999	919	73.6351	76.4725	0.0545462	0.410275	NO	0.584127	NO
BAZ2B	671	538	49.4586	44.7684	-0.143741	0.0890968	NO	0.194975	NO
BBC3	195	272	14.3732	22.6339	0.655099	1.29248e-06	UP	1.24908e-05	UP
BBIP1	358	237	26.3878	19.7214	-0.420106	0.000474949	DN	0.00251424	DN
BBS1	29	15	2.13756	1.24819	-0.776124	0.0972372	NO	0.208069	NO
BBS10	22	20	1.62159	1.66425	0.0374625	1	NO	1	NO
BBS12	37	15	2.72723	1.24819	-1.1276	0.0116467	DN	0.0384783	DN
BBS2	251	186	18.5009	15.4776	-0.257419	0.0685286	NO	0.159431	NO
BBS4	297	159	21.8915	13.2308	-0.72647	2.15529e-07	DN	2.39721e-06	DN
BBS5	40	43	2.94835	3.57815	0.279303	0.381581	NO	0.55547	NO
BBS7	323	221	23.808	18.39	-0.372522	0.00302191	DN	0.0125328	DN
BBS9	38	21	2.80094	1.74747	-0.680644	0.0900178	NO	0.196577	NO
BBX	2965	2649	218.547	220.43	0.0123818	0.74828	NO	0.865149	NO
BCAM	27	22	1.99014	1.83068	-0.12049	0.886387	NO	0.949593	NO
BCAP29	1271	1131	93.6839	94.1136	0.00660093	0.918595	NO	0.97196	NO
BCAP31	1376	1196	101.423	99.5224	-0.0272971	0.635462	NO	0.778889	NO
BCAR1	673	631	49.606	52.5072	0.0819995	0.30482	NO	0.476342	NO
BCAR3	604	573	44.5201	47.6809	0.0989526	0.242848	NO	0.407712	NO
BCAS2	979	747	72.161	62.1599	-0.215235	0.00218589	NO	0.0095044	NO
BCAS3	89	71	6.56009	5.9081	-0.15102	0.527169	NO	0.69375	NO
BCAS4	94	78	6.92863	6.49059	-0.0942206	0.702801	NO	0.829416	NO
BCAT1	729	737	53.7337	61.3278	0.190712	0.0119822	NO	0.0394202	NO
BCAT2	187	175	13.7836	14.5622	0.0792827	0.635629	NO	0.778889	NO
BCCIP	1831	1648	134.961	137.135	0.0230505	0.646508	NO	0.786713	NO
BCDIN3D	114	55	8.40281	4.5767	-0.876564	0.000196837	DN	0.00116167	DN
BCHE	189	233	13.931	19.3886	0.47691	0.000750277	UP	0.00374109	UP
BCKDHB	72	74	5.30704	6.15774	0.214494	0.407132	NO	0.580286	NO
BCKDK	495	231	36.4859	19.2221	-0.92457	1.23146e-16	DN	4.59284e-15	DN
BCL10	218	225	16.0685	18.7229	0.220563	0.116143	NO	0.238624	NO
BCL2	24	25	1.76901	2.08032	0.23386	0.571189	NO	0.728764	NO
BCL2L1	183	135	13.4887	11.2337	-0.263918	0.115604	NO	0.237996	NO
BCL2L11	329	319	24.2502	26.5448	0.130435	0.253901	NO	0.41827	NO
BCL2L12	818	638	60.2938	53.0897	-0.183578	0.0168513	NO	0.0518375	NO
BCL2L13	672	418	49.5323	34.7829	-0.509992	1.07504e-08	DN	1.47884e-07	DN
BCL2L2	82	39	6.04412	3.2453	-0.897184	0.00133631	DN	0.00620949	DN
BCL3	418	474	30.8103	39.4428	0.35635	0.000251667	UP	0.00144482	UP
BCL6	67	74	4.93849	6.15774	0.31833	0.205809	NO	0.362239	NO
BCL6B	89	101	6.56009	8.40448	0.357444	0.0945348	NO	0.203684	NO
BCL7A	234	275	17.2479	22.8835	0.407889	0.00159293	UP	0.00722158	UP
BCL7B	685	585	50.4906	48.6794	-0.0527013	0.518063	NO	0.685675	NO
BCL7C	238	235	17.5427	19.555	0.156665	0.249497	NO	0.413588	NO
BCL9	235	214	17.3216	17.8075	0.0399161	0.776827	NO	0.888174	NO
BCL9L	1302	1184	95.9689	98.5238	0.0379057	0.520237	NO	0.687331	NO
BCLAF1	6784	5319	500.041	442.608	-0.176015	2.56628e-11	NO	5.11521e-10	NO
BCOR	586	581	43.1934	48.3466	0.162604	0.0565793	NO	0.136911	NO
BCORL1	88	71	6.48638	5.9081	-0.134718	0.578798	NO	0.73616	NO
BCR	286	284	21.0807	23.6324	0.164842	0.179359	NO	0.329785	NO
BCS1L	449	301	33.0953	25.047	-0.401986	0.000186429	DN	0.00110857	DN
BCYRN1	16978	17876	1251.43	1487.51	0.249323	1.42805e-58	NO	4.37571e-56	NO
BDH1	127	100	9.36102	8.32127	-0.169862	0.388053	NO	0.562068	NO
BDH2	129	93	9.50844	7.73878	-0.297102	0.139081	NO	0.273318	NO
BDKRB1	10	12	0.737088	0.998552	0.438	0.526159	NO	0.692753	NO
BDKRB2	13	12	0.958215	0.998552	0.0594888	1	NO	1	NO
BDNF	275	250	20.2699	20.8032	0.0374625	0.793088	NO	0.897111	NO
BDNF-AS	11	7	0.810797	0.582489	-0.477111	0.638247	NO	0.779089	NO
BDP1	2367	2225	174.469	185.148	0.0857117	0.044351	NO	0.113356	NO
BECN1	1184	1016	87.2713	84.5441	-0.0458026	0.467704	NO	0.6371	NO
BEGAIN	48	47	3.53802	3.911	0.144592	0.681241	NO	0.813274	NO
BEND3	100	165	7.37088	13.7301	0.897432	7.07542e-07	UP	7.16112e-06	UP
BEND6	202	175	14.8892	14.5622	-0.0320343	0.83669	NO	0.91978	NO
BEST3	16	11	1.17934	0.91534	-0.365602	0.567209	NO	0.725291	NO
BET1	445	259	32.8004	21.5521	-0.605887	6.03416e-08	DN	7.38996e-07	DN
BET1L	196	188	14.4469	15.644	0.114845	0.44348	NO	0.615476	NO
BFAR	844	941	62.2103	78.3031	0.331918	1.28211e-06	UP	1.23983e-05	UP
BFSP1	65	67	4.79107	5.57525	0.218687	0.384944	NO	0.559012	NO
BGN	5	9	0.368544	0.748914	1.02296	0.284169	NO	0.45246	NO
BHLHB9	29	57	2.13756	4.74312	1.14988	0.000335462	UP	0.00185174	UP
BHLHE40	136	86	10.0244	7.15629	-0.486232	0.0153393	DN	0.0482017	DN
BHLHE41	28	40	2.06385	3.32851	0.689539	0.0525065	NO	0.129419	NO
BICC1	289	230	21.3019	19.1389	-0.15447	0.235152	NO	0.399122	NO
BICD1	265	419	19.5328	34.8661	0.835924	7.44183e-14	UP	2.10296e-12	UP
BICD2	1081	1024	79.6793	85.2098	0.0968152	0.126371	NO	0.254912	NO
BID	639	677	47.0999	56.335	0.258306	0.00122531	NO	0.00574324	NO
BIN1	1011	823	74.5196	68.484	-0.121853	0.0753782	NO	0.170864	NO
BIN3	128	82	9.43473	6.82344	-0.467482	0.0224433	DN	0.0657645	NO
BIRC2	813	804	59.9253	66.903	0.158906	0.0283128	NO	0.0793479	NO
BIRC3	99	185	7.29718	15.3943	1.07699	8.90849e-10	UP	1.42054e-08	UP
BIRC5	4011	3215	295.646	267.529	-0.144177	2.43651e-05	NO	0.000181484	NO
BIRC6	500	455	36.8544	37.8618	0.0389045	0.697275	NO	0.826018	NO
BIRC7	725	268	53.4389	22.301	-1.26078	4.74481e-38	DN	6.5617e-36	DN
BIVM	491	539	36.191	44.8516	0.309528	0.000590804	UP	0.003037	UP
BLCAP	569	655	41.9403	54.5043	0.378032	5.13353e-06	UP	4.41021e-05	UP
BLM	618	608	45.5521	50.5933	0.151431	0.0670857	NO	0.156868	NO
BLMH	3396	3797	250.315	315.959	0.33599	5.96071e-23	UP	3.59645e-21	UP
BLOC1S1	454	351	33.4638	29.2077	-0.196255	0.0565658	NO	0.136911	NO
BLOC1S2	1300	1270	95.8215	105.68	0.141283	0.0134847	NO	0.0433947	NO
BLOC1S3	80	81	5.89671	6.74023	0.192888	0.429929	NO	0.603872	NO
BLOC1S4	315	301	23.2183	25.047	0.109378	0.353367	NO	0.526714	NO
BLOC1S5	107	82	7.88685	6.82344	-0.208949	0.343785	NO	0.518869	NO
BLOC1S6	927	923	68.3281	76.8053	0.168727	0.0126685	NO	0.0412354	NO
BLVRA	386	290	28.4516	24.1317	-0.237582	0.0340977	NO	0.0917116	NO
BLVRB	449	365	33.0953	30.3726	-0.123853	0.232524	NO	0.395601	NO
BLZF1	265	226	19.5328	18.8061	-0.0547036	0.684304	NO	0.815622	NO
BMF	31	47	2.28497	3.911	0.775359	0.0227549	UP	0.0665153	NO
BMI1	774	562	57.0506	46.7655	-0.286797	0.000327296	DN	0.00181887	DN
BMP1	169	181	12.4568	15.0615	0.273932	0.077322	NO	0.174359	NO
BMP2	64	84	4.71737	6.98987	0.567283	0.0208065	UP	0.0617203	NO
BMP2K	266	240	19.6066	19.971	0.0265742	0.858639	NO	0.933211	NO
BMP4	22	24	1.62159	1.9971	0.300497	0.555206	NO	0.718546	NO
BMP5	608	497	44.815	41.3567	-0.115859	0.184958	NO	0.337341	NO
BMP6	112	86	8.25539	7.15629	-0.206124	0.354697	NO	0.528393	NO
BMP8B	35	27	2.57981	2.24674	-0.199429	0.613033	NO	0.763269	NO
BMPR1A	179	189	13.1939	15.7272	0.253393	0.0947734	NO	0.204082	NO
BMPR1B	115	97	8.47652	8.07163	-0.0706112	0.731401	NO	0.851811	NO
BMPR2	526	660	38.7708	54.9204	0.502369	2.27756e-09	UP	3.45213e-08	UP
BMS1	3793	3669	279.578	305.307	0.127014	0.000148518	NO	0.000909084	NO
BMS1P1	19	14	1.40047	1.16498	-0.265607	0.727856	NO	0.848631	NO
BMS1P10	61	38	4.49624	3.16208	-0.507844	0.0880303	NO	0.193198	NO
BMS1P4	9	2	0.66338	0.166425	-1.99496	0.0707619	NO	0.162857	NO
BMS1P5	39	44	2.87464	3.66136	0.348995	0.273913	NO	0.442742	NO
BMS1P6	8	8	0.589671	0.665702	0.174966	0.808641	NO	0.904239	NO
BNC2	190	113	14.0047	9.40303	-0.574711	0.000815601	DN	0.0040219	DN
BNIP1	209	143	15.4051	11.8994	-0.372522	0.0186809	DN	0.0564326	NO
BNIP2	613	744	45.1835	61.9102	0.454382	7.60893e-09	UP	1.06929e-07	UP
BNIP3	241	173	17.7638	14.3958	-0.303295	0.0385111	DN	0.101384	NO
BNIP3L	335	295	24.6925	24.5477	-0.00848011	0.968166	NO	1	NO
BNIP3P1	66	49	4.86478	4.07742	-0.254718	0.400559	NO	0.574586	NO
BNIPL	4	25	0.294835	2.08032	2.81882	1.7045e-05	UP	0.000131472	UP
BOC	21	16	1.54789	1.3314	-0.217351	0.742663	NO	0.860793	NO
BOD1	1158	722	85.3548	60.0796	-0.506598	7.40408e-14	DN	2.09608e-12	DN
BOD1L1	2641	2340	194.665	194.718	0.000390258	1	NO	1	NO
BOK	65	33	4.79107	2.74602	-0.803008	0.00841847	DN	0.0293585	DN
BOLA1	130	75	9.58215	6.24095	-0.618583	0.00320399	DN	0.0131629	DN
BOLA2B	1474	970	108.647	80.7163	-0.428714	4.92379e-13	DN	1.23704e-11	DN
BOLA3	3069	2907	226.212	241.899	0.0967285	0.00989526	NO	0.0335721	NO
BOLA3-AS1	25	8	1.84272	0.665702	-1.46889	0.00874214	DN	0.0303046	DN
BOP1	591	282	43.5619	23.466	-0.892497	1.66201e-18	DN	7.23463e-17	DN
BORA	321	204	23.6605	16.9754	-0.479038	0.000196846	DN	0.00116167	DN
BPGM	258	249	19.0169	20.72	0.123741	0.350153	NO	0.525634	NO
BPHL	103	63	7.59201	5.2424	-0.534255	0.0238409	DN	0.0689313	NO
BPNT1	298	292	21.9652	24.2981	0.145622	0.231642	NO	0.394656	NO
BPTF	4971	4839	366.407	402.666	0.136139	3.09076e-06	NO	2.78222e-05	NO
BRAF	189	121	13.931	10.0687	-0.468413	0.0052513	DN	0.0199422	DN
BRAP	205	222	15.1103	18.4732	0.289902	0.0416022	UP	0.10776	NO
BRAT1	453	349	33.3901	29.0412	-0.201318	0.0516655	NO	0.127871	NO
BRCA1	1477	1567	108.868	130.394	0.260301	7.02289e-07	NO	7.12178e-06	NO
BRCA2	464	396	34.2009	32.9522	-0.0536583	0.608369	NO	0.758579	NO
BRCC3	835	1060	61.5469	88.2055	0.519182	6.22241e-15	UP	1.94865e-13	UP
BRD1	147	129	10.8352	10.7344	-0.0134791	0.95198	NO	0.996223	NO
BRD2	360	431	26.5352	35.8647	0.434657	2.54883e-05	UP	0.000189129	UP
BRD3	1333	1507	98.2539	125.402	0.351969	8.40115e-11	UP	1.57605e-09	UP
BRD4	3693	2995	272.207	249.222	-0.127271	0.000330463	NO	0.00183126	NO
BRD7	2290	1653	168.793	137.551	-0.295295	2.07466e-10	DN	3.6675e-09	DN
BRD7P2	321	190	23.6605	15.8104	-0.581608	8.83071e-06	DN	7.19112e-05	DN
BRD7P4	9	3	0.66338	0.249638	-1.41	0.154845	NO	0.296358	NO
BRD8	1246	990	91.8412	82.3806	-0.156838	0.0109918	NO	0.0367421	NO
BRD9	2186	1479	161.128	123.072	-0.388705	7.98887e-16	DN	2.71396e-14	DN
BRE	140	119	10.3192	9.90231	-0.0594992	0.755926	NO	0.871605	NO
BRF1	194	145	14.2995	12.0658	-0.245038	0.127661	NO	0.257182	NO
BRF2	144	113	10.6141	9.40303	-0.17478	0.348918	NO	0.524328	NO
BRI3	1914	1703	141.079	141.711	0.00645364	0.893991	NO	0.954718	NO
BRI3BP	1390	2004	102.455	166.758	0.702764	4.7202e-45	UP	9.45674e-43	UP
BRICD5	8	32	0.589671	2.66281	2.17497	2.31538e-05	UP	0.00017337	UP
BRIP1	355	295	26.1666	24.5477	-0.092138	0.431999	NO	0.605946	NO
BRIX1	3329	3047	245.377	253.549	0.0472667	0.191911	NO	0.345444	NO
BRK1	1933	1708	142.479	142.127	-0.00356763	0.94705	NO	0.992326	NO
BRMS1	756	533	55.7239	44.3524	-0.329285	5.1376e-05	DN	0.000358737	DN
BRMS1L	110	113	8.10797	9.40303	0.213785	0.283281	NO	0.452277	NO
BROX	816	820	60.1464	68.2344	0.182021	0.0107343	NO	0.036043	NO
BRPF1	586	625	43.1934	52.0079	0.267922	0.00125679	UP	0.00588146	UP
BRPF3	147	118	10.8352	9.8191	-0.142063	0.460273	NO	0.631425	NO
BRSK1	15	19	1.10563	1.58104	0.516003	0.308286	NO	0.479959	NO
BRSK2	37	27	2.72723	2.24674	-0.2796	0.455695	NO	0.626972	NO
BRWD1	477	513	35.1591	42.6881	0.279936	0.00247028	UP	0.0105733	UP
BRWD1-IT1	7	8	0.515962	0.665702	0.367611	0.797015	NO	0.897589	NO
BRWD3	498	349	36.707	29.0412	-0.337953	0.000830354	DN	0.00408691	DN
BSDC1	323	344	23.808	28.6252	0.26584	0.0179374	UP	0.0545347	NO
BSG	1166	995	85.9445	82.7966	-0.0538333	0.388741	NO	0.562799	NO
BST1	1	28	0.0737088	2.32996	4.98232	1.0266e-08	UP	1.41845e-07	UP
BST2	1881	1349	138.646	112.254	-0.304643	2.75875e-09	DN	4.11758e-08	DN
BTAF1	362	354	26.6826	29.4573	0.142726	0.190126	NO	0.34348	NO
BTBD1	179	121	13.1939	10.0687	-0.389987	0.0239237	DN	0.0691181	NO
BTBD10	232	159	17.1005	13.2308	-0.370132	0.0129859	DN	0.0420668	DN
BTBD19	16	4	1.17934	0.332851	-1.82503	0.0226328	DN	0.0662453	NO
BTBD2	405	272	29.8521	22.6339	-0.399349	0.000391487	DN	0.00212718	DN
BTBD3	669	571	49.3112	47.5144	-0.0535494	0.531386	NO	0.697457	NO
BTBD6	513	323	37.8126	26.8777	-0.492459	1.38611e-06	DN	1.33215e-05	DN
BTBD7	1019	1132	75.1093	94.1968	0.326686	1.6676e-07	UP	1.88838e-06	UP
BTBD8	11	5	0.810797	0.416063	-0.962537	0.316583	NO	0.488279	NO
BTBD9	81	32	5.97042	2.66281	-1.16488	6.40648e-05	DN	0.000436037	DN
BTD	121	102	8.91877	8.48769	-0.0714719	0.737555	NO	0.856553	NO
BTF3	8223	7333	606.108	610.199	0.00970474	0.67609	NO	0.809474	NO
BTF3L4	1071	841	78.9422	69.9819	-0.173815	0.00899298	NO	0.0310296	NO
BTF3L4P2	6	6	0.442253	0.499276	0.174966	1	NO	1	NO
BTG1	1486	1675	109.531	139.381	0.347693	1.36409e-11	UP	2.81221e-10	UP
BTG2	36	71	2.65352	5.9081	1.15479	6.14846e-05	UP	0.000420674	UP
BTG3	442	526	32.5793	43.7699	0.425982	4.66856e-06	UP	4.04859e-05	UP
BTN2A1	112	71	8.25539	5.9081	-0.482642	0.0314554	DN	0.0857411	NO
BTN2A2	37	14	2.72723	1.16498	-1.22713	0.00493909	DN	0.0189373	DN
BTN2A3P	29	26	2.13756	2.16353	0.0174248	1	NO	1	NO
BTN3A1	95	53	7.00234	4.41027	-0.666969	0.00651995	DN	0.0237555	DN
BTN3A2	393	250	28.9676	20.8032	-0.477635	3.85325e-05	DN	0.000275331	DN
BTN3A3	141	90	10.3929	7.48914	-0.472732	0.01474	DN	0.0466846	DN
BTNL9	4	7	0.294835	0.582489	0.982321	0.367628	NO	0.541149	NO
BTRC	297	261	21.8915	21.7185	-0.0114471	0.932456	NO	0.98184	NO
BUB1	829	643	61.1046	53.5058	-0.191587	0.0121556	NO	0.0398395	NO
BUB1B	981	914	72.3084	76.0564	0.0729071	0.279386	NO	0.447868	NO
BUB3	1857	1813	136.877	150.865	0.140371	0.00323915	NO	0.0132751	NO
BUD13	182	185	13.415	15.3943	0.198553	0.191343	NO	0.344602	NO
BUD31	1719	1565	126.705	130.228	0.0395591	0.44174	NO	0.614011	NO
BVES	11	17	0.810797	1.41462	0.802997	0.184703	NO	0.337112	NO
BX322557.10	72	24	5.30704	1.9971	-1.41	1.30677e-05	DN	0.000103032	DN
BYSL	747	563	55.0605	46.8487	-0.233007	0.00397609	NO	0.0157862	NO
BZW1	6156	6489	453.752	539.967	0.250969	1.47039e-22	NO	8.67086e-21	NO
BZW1P1	25	17	1.84272	1.41462	-0.381427	0.441844	NO	0.614011	NO
BZW1P2	176	153	12.9728	12.7315	-0.0270777	0.868617	NO	0.939109	NO
BZW2	2583	2185	190.39	181.82	-0.0664483	0.113754	NO	0.235044	NO
C10orf10	2	11	0.147418	0.91534	2.6344	0.0095172	UP	0.0324728	UP
C10orf11	24	9	1.76901	0.748914	-1.24007	0.0238461	DN	0.0689313	NO
C10orf118	699	684	51.5225	56.9175	0.14367	0.0669296	NO	0.156532	NO
C10orf12	102	107	7.5183	8.90376	0.244008	0.238797	NO	0.402641	NO
C10orf2	590	661	43.4882	55.0036	0.338901	3.47961e-05	UP	0.000251391	UP
C10orf25	12	19	0.884506	1.58104	0.837931	0.148904	NO	0.288596	NO
C10orf32	318	332	23.4394	27.6266	0.237123	0.0372623	NO	0.098678	NO
C10orf35	78	62	5.74929	5.15919	-0.15624	0.553937	NO	0.717657	NO
C10orf54	14	6	1.03192	0.499276	-1.04743	0.178108	NO	0.328077	NO
C10orf55	11	5	0.810797	0.416063	-0.962537	0.316583	NO	0.488279	NO
C10orf76	229	140	16.8793	11.6498	-0.534955	0.000559344	DN	0.00289529	DN
C10orf88	61	84	4.49624	6.98987	0.636546	0.00968354	UP	0.0329396	UP
C10orf90	28	20	2.06385	1.66425	-0.310461	0.474255	NO	0.643555	NO
C10orf91	50	29	3.68544	2.41317	-0.610909	0.0717349	NO	0.164539	NO
C11orf1	80	66	5.89671	5.49204	-0.102568	0.679443	NO	0.811871	NO
C11orf24	867	691	63.9056	57.5	-0.15238	0.03976	NO	0.104145	NO
C11orf30	239	224	17.6164	18.6396	0.0814541	0.545396	NO	0.710124	NO
C11orf31	226	174	16.6582	14.479	-0.202269	0.176175	NO	0.325655	NO
C11orf45	27	26	1.99014	2.16353	0.120518	0.784505	NO	0.890496	NO
C11orf48	1250	716	92.136	59.5803	-0.628931	3.91142e-21	DN	2.10048e-19	DN
C11orf49	285	215	21.007	17.8907	-0.231659	0.0804945	NO	0.17975	NO
C11orf53	29	23	2.13756	1.91389	-0.159453	0.781528	NO	0.88926	NO
C11orf54	114	185	8.40281	15.3943	0.873457	2.83412e-07	UP	3.10363e-06	UP
C11orf57	1201	1079	88.5243	89.7865	0.0204247	0.737135	NO	0.856192	NO
C11orf58	2935	2552	216.335	212.359	-0.0267661	0.498851	NO	0.668338	NO
C11orf63	17	20	1.25305	1.66425	0.409431	0.413756	NO	0.587957	NO
C11orf68	342	387	25.2084	32.2033	0.353303	0.00107951	UP	0.00515256	UP
C11orf70	32	28	2.35868	2.32996	-0.017679	1	NO	1	NO
C11orf73	891	727	65.6746	60.4956	-0.118504	0.100279	NO	0.212829	NO
C11orf74	208	186	15.3314	15.4776	0.0136851	0.959755	NO	1	NO
C11orf82	240	242	17.6901	20.1375	0.186939	0.157375	NO	0.300207	NO
C11orf83	966	617	71.2027	51.3422	-0.471787	1.72321e-10	DN	3.08108e-09	DN
C11orf84	201	201	14.8155	16.7258	0.174966	0.230623	NO	0.393228	NO
C11orf86	39	27	2.87464	2.24674	-0.355549	0.388175	NO	0.562085	NO
C11orf95	215	255	15.8474	21.2192	0.421127	0.00165595	UP	0.00747256	UP
C12orf10	1183	811	87.1976	67.4855	-0.36971	1.7127e-08	DN	2.27395e-07	DN
C12orf23	812	571	59.8516	47.5144	-0.333023	2.29976e-05	DN	0.000172557	DN
C12orf29	523	493	38.5497	41.0239	0.0897427	0.32992	NO	0.503188	NO
C12orf4	337	407	24.8399	33.8676	0.447246	2.73017e-05	UP	0.000201437	UP
C12orf43	613	166	45.1835	13.8133	-1.70974	6.02102e-50	DN	1.44755e-47	DN
C12orf44	835	708	61.5469	58.9146	-0.0630608	0.400017	NO	0.573914	NO
C12orf45	795	423	58.5985	35.199	-0.735331	6.31369e-18	DN	2.58283e-16	DN
C12orf49	138	71	10.1718	5.9081	-0.783811	0.000169657	DN	0.00102128	DN
C12orf5	170	190	12.5305	15.8104	0.335431	0.0302665	UP	0.0831092	NO
C12orf54	167	115	12.3094	9.56946	-0.363248	0.0423277	DN	0.109097	NO
C12orf57	424	470	31.2525	39.11	0.323563	0.000899137	UP	0.00438266	UP
C12orf60	35	58	2.57981	4.82634	0.903664	0.00344208	UP	0.0139831	UP
C12orf65	480	495	35.3802	41.1903	0.21936	0.0191232	NO	0.0575353	NO
C12orf66	38	35	2.80094	2.91244	0.0563215	0.906931	NO	0.963599	NO
C12orf73	285	275	21.007	22.8835	0.123436	0.330196	NO	0.503511	NO
C12orf75	1000	922	73.7088	76.7221	0.0578047	0.385216	NO	0.559302	NO
C12orf76	62	65	4.56995	5.40883	0.243138	0.374203	NO	0.548253	NO
C12orf79	6	12	0.442253	0.998552	1.17497	0.103414	NO	0.217886	NO
C14orf1	525	381	38.6971	31.704	-0.28756	0.00304147	DN	0.0126072	DN
C14orf119	524	432	38.6234	35.9479	-0.103569	0.270811	NO	0.438772	NO
C14orf142	152	216	11.2037	17.9739	0.681926	8.25979e-06	UP	6.77563e-05	UP
C14orf159	68	62	5.0122	5.15919	0.0416995	0.930028	NO	0.979811	NO
C14orf166	3631	2526	267.637	210.195	-0.348546	7.19212e-21	DN	3.797e-19	DN
C14orf182	13	13	0.958215	1.08177	0.174966	0.845112	NO	0.924748	NO
C14orf2	4272	4356	314.884	362.475	0.203058	6.62209e-11	NO	1.26046e-09	NO
C14orf28	7	8	0.515962	0.665702	0.367611	0.797015	NO	0.897589	NO
C14orf79	27	10	1.99014	0.832127	-1.25799	0.0198969	DN	0.0594965	NO
C14orf80	399	119	29.4098	9.90231	-1.57046	1.68957e-29	DN	1.60994e-27	DN
C14orf93	142	110	10.4667	9.1534	-0.193421	0.312691	NO	0.485005	NO
C15orf27	5	11	0.368544	0.91534	1.31247	0.130365	NO	0.25999	NO
C15orf38	72	30	5.30704	2.49638	-1.08807	0.000331047	DN	0.00183385	DN
C15orf39	236	204	17.3953	16.9754	-0.0352517	0.811394	NO	0.906318	NO
C15orf40	326	220	24.0291	18.3068	-0.392402	0.00173837	DN	0.00779052	DN
C15orf41	191	121	14.0784	10.0687	-0.4836	0.00378559	DN	0.0151414	DN
C15orf52	29	8	2.13756	0.665702	-1.68301	0.00251696	DN	0.0107445	DN
C15orf57	355	236	26.1666	19.6382	-0.414066	0.000615739	DN	0.00315213	DN
C15orf61	363	399	26.7563	33.2019	0.311385	0.00291285	UP	0.0121449	UP
C15orf62	6	7	0.442253	0.582489	0.397358	0.782685	NO	0.88926	NO
C15orf65	11	16	0.810797	1.3314	0.715534	0.247839	NO	0.411495	NO
C16orf13	873	580	64.3478	48.2634	-0.414963	6.79989e-08	DN	8.26298e-07	DN
C16orf45	311	287	22.9234	23.882	0.0591022	0.623175	NO	0.769708	NO
C16orf46	24	30	1.76901	2.49638	0.496894	0.221555	NO	0.382484	NO
C16orf52	198	263	14.5944	21.8849	0.584528	1.66373e-05	UP	0.000128454	UP
C16orf58	194	186	14.2995	15.4776	0.114212	0.441332	NO	0.613803	NO
C16orf59	159	88	11.7197	7.32272	-0.678485	0.000343656	DN	0.00189229	DN
C16orf62	148	100	10.9089	8.32127	-0.390631	0.0359397	DN	0.0957432	NO
C16orf70	89	111	6.56009	9.23661	0.493648	0.0160375	UP	0.0498543	UP
C16orf72	446	472	32.8741	39.2764	0.256709	0.00737259	NO	0.0262689	NO
C16orf74	132	53	9.72957	4.41027	-1.14151	4.23442e-07	DN	4.47034e-06	DN
C16orf80	439	451	32.3582	37.5289	0.213873	0.0289914	NO	0.0807428	NO
C16orf87	350	297	25.7981	24.7142	-0.061926	0.60868	NO	0.758823	NO
C16orf91	255	206	18.7958	17.1418	-0.132887	0.327636	NO	0.50034	NO
C16orf93	57	23	4.2014	1.91389	-1.13436	0.00106726	DN	0.00510157	DN
C16orf95	12	7	0.884506	0.582489	-0.602642	0.492079	NO	0.661393	NO
C17orf103	9	10	0.66338	0.832127	0.326969	0.65222	NO	0.791323	NO
C17orf104	9	4	0.66338	0.332851	-0.994959	0.278308	NO	0.446838	NO
C17orf51	111	116	8.18168	9.65267	0.238531	0.231317	NO	0.394241	NO
C17orf53	121	108	8.91877	8.98697	0.0109903	1	NO	1	NO
C17orf58	249	155	18.3535	12.898	-0.508911	0.000567575	DN	0.00293013	DN
C17orf59	202	143	14.8892	11.8994	-0.323374	0.0404656	DN	0.105476	NO
C17orf62	223	108	16.4371	8.98697	-0.871046	1.40349e-07	DN	1.61505e-06	DN
C17orf67	57	40	4.2014	3.32851	-0.335996	0.265105	NO	0.432022	NO
C17orf70	244	64	17.985	5.32561	-1.75577	1.49849e-21	DN	8.21645e-20	DN
C17orf75	423	252	31.1788	20.9696	-0.572268	4.97029e-07	DN	5.18496e-06	DN
C17orf80	359	378	26.4615	31.4544	0.249368	0.0200274	NO	0.059841	NO
C17orf85	656	587	48.353	48.8459	0.0146307	0.864649	NO	0.937023	NO
C17orf89	4191	2741	308.914	228.086	-0.437626	1.32536e-35	DN	1.74045e-33	DN
C17orf96	311	456	22.9234	37.945	0.727085	4.9264e-12	UP	1.07671e-10	UP
C17orf97	108	29	7.96055	2.41317	-1.72194	5.04974e-10	DN	8.32408e-09	DN
C18orf21	210	143	15.4789	11.8994	-0.379408	0.0163103	DN	0.0505644	NO
C18orf25	163	175	12.0145	14.5622	0.277449	0.0811691	NO	0.181075	NO
C18orf54	98	70	7.22347	5.82489	-0.310461	0.188739	NO	0.341329	NO
C18orf56	46	74	3.39061	6.15774	0.860857	0.0013205	UP	0.00614516	UP
C18orf8	210	164	15.4789	13.6469	-0.181727	0.233706	NO	0.397142	NO
C19orf10	2651	2412	195.402	200.709	0.0386593	0.345464	NO	0.520211	NO
C19orf12	171	163	12.6042	13.5637	0.105842	0.511039	NO	0.679356	NO
C19orf24	1593	946	117.418	78.7192	-0.576868	5.49196e-23	DN	3.32647e-21	DN
C19orf25	214	243	15.7737	20.2207	0.358312	0.00861941	UP	0.0299456	UP
C19orf26	121	71	8.91877	5.9081	-0.59415	0.00589921	DN	0.0219075	DN
C19orf33	315	259	23.2183	21.5521	-0.107434	0.380152	NO	0.553906	NO
C19orf38	1	13	0.0737088	1.08177	3.87541	0.000566746	UP	0.00292681	UP
C19orf40	117	87	8.62393	7.2395	-0.252455	0.233181	NO	0.39638	NO
C19orf43	689	660	50.7854	54.9204	0.112928	0.156052	NO	0.297975	NO
C19orf44	62	34	4.56995	2.82923	-0.691767	0.0244179	DN	0.0703499	NO
C19orf47	337	211	24.8399	17.5579	-0.50054	6.7183e-05	DN	0.000454096	DN
C19orf48	943	927	69.5074	77.1382	0.150278	0.0246173	NO	0.0708463	NO
C19orf52	228	163	16.8056	13.5637	-0.309196	0.0377437	DN	0.0996992	NO
C19orf53	2178	1361	160.538	113.252	-0.503371	2.04132e-24	DN	1.39911e-22	DN
C19orf54	48	52	3.53802	4.32706	0.290443	0.318391	NO	0.490583	NO
C19orf55	144	52	10.6141	4.32706	-1.29452	6.37457e-09	DN	9.03132e-08	DN
C19orf57	7	3	0.515962	0.249638	-1.04743	0.352733	NO	0.525919	NO
C19orf60	888	426	65.4534	35.4486	-0.88474	1.12811e-26	DN	8.94875e-25	DN
C19orf66	55	19	4.05399	1.58104	-1.35847	0.000251296	DN	0.00144322	DN
C19orf68	98	126	7.22347	10.4848	0.537536	0.00596798	UP	0.0220999	UP
C19orf70	519	350	38.2549	29.1244	-0.393414	7.89508e-05	DN	0.000524337	DN
C19orf73	13	1	0.958215	0.0832127	-3.52547	0.00229082	DN	0.0099028	DN
C19orf82	22	19	1.62159	1.58104	-0.0365381	1	NO	1	NO
C1D	673	615	49.606	51.1758	0.0449459	0.576775	NO	0.734291	NO
C1DP1	39	26	2.87464	2.16353	-0.409996	0.266734	NO	0.433966	NO
C1GALT1	198	219	14.5944	18.2236	0.320396	0.0240101	UP	0.0693541	NO
C1GALT1C1	264	242	19.4591	20.1375	0.0494351	0.721676	NO	0.843566	NO
C1orf106	10	17	0.737088	1.41462	0.940501	0.122227	NO	0.247897	NO
C1orf109	238	246	17.5427	20.4703	0.222663	0.0920561	NO	0.200273	NO
C1orf112	392	254	28.8939	21.136	-0.451059	9.33655e-05	DN	0.000607926	DN
C1orf115	34	29	2.5061	2.41317	-0.0545158	0.900291	NO	0.958823	NO
C1orf122	963	621	70.9816	51.6751	-0.457976	5.47808e-10	DN	8.98279e-09	DN
C1orf123	338	242	24.9136	20.1375	-0.30705	0.0124946	DN	0.0408052	DN
C1orf131	842	935	62.0628	77.8039	0.326112	1.96115e-06	UP	1.83675e-05	UP
C1orf132	22	18	1.62159	1.49783	-0.114541	0.874756	NO	0.942875	NO
C1orf134	11	11	0.810797	0.91534	0.174966	0.832844	NO	0.918091	NO
C1orf145	20	3	1.47418	0.249638	-2.562	0.00115831	DN	0.00547351	DN
C1orf159	98	69	7.22347	5.74168	-0.331219	0.162702	NO	0.307304	NO
C1orf174	658	546	48.5004	45.4341	-0.0942206	0.260314	NO	0.42613	NO
C1orf198	173	157	12.7516	13.0644	0.0349586	0.825683	NO	0.914112	NO
C1orf204	14	19	1.03192	1.58104	0.615539	0.228207	NO	0.390302	NO
C1orf213	20	24	1.47418	1.9971	0.438	0.365465	NO	0.540198	NO
C1orf216	277	341	20.4173	28.3755	0.474852	4.56994e-05	UP	0.000321542	UP
C1orf226	24	25	1.76901	2.08032	0.23386	0.571189	NO	0.728764	NO
C1orf233	180	166	13.2676	13.8133	0.0581524	0.706613	NO	0.833183	NO
C1orf27	977	927	72.0135	77.1382	0.0991768	0.135611	NO	0.267814	NO
C1orf35	799	623	58.8934	51.8415	-0.183997	0.0180205	NO	0.0547553	NO
C1orf43	5142	4795	379.011	399.005	0.0741672	0.0106698	NO	0.0358805	NO
C1orf50	183	90	13.4887	7.48914	-0.848881	3.52831e-06	DN	3.13813e-05	DN
C1orf52	377	352	27.7882	29.2909	0.0759769	0.481022	NO	0.651098	NO
C1orf53	130	125	9.58215	10.4016	0.118383	0.530695	NO	0.696992	NO
C1orf56	73	28	5.38075	2.32996	-1.2075	8.83307e-05	DN	0.000579003	DN
C1orf63	431	574	31.7685	47.7641	0.588329	1.23983e-10	UP	2.25291e-09	UP
C1orf74	94	71	6.92863	5.9081	-0.229876	0.349344	NO	0.524823	NO
C1orf85	512	339	37.7389	28.2091	-0.419893	3.15389e-05	DN	0.000229878	DN
C1orf86	426	391	31.4	32.5362	0.0512812	0.623706	NO	0.769883	NO
C1QBP	817	681	60.2201	56.6678	-0.0877152	0.244164	NO	0.409262	NO
C1QL1	22	13	1.62159	1.08177	-0.584026	0.309769	NO	0.481428	NO
C1QTNF1	12	6	0.884506	0.499276	-0.825034	0.345509	NO	0.520211	NO
C1QTNF2	4	9	0.294835	0.748914	1.34489	0.162904	NO	0.307304	NO
C1QTNF3	10	5	0.737088	0.416063	-0.825034	0.315106	NO	0.487154	NO
C1QTNF6	39	33	2.87464	2.74602	-0.0660421	0.906236	NO	0.962925	NO
C1QTNF9B-AS1	25	10	1.84272	0.832127	-1.14696	0.0405965	DN	0.105645	NO
C1R	28	34	2.06385	2.82923	0.455074	0.252137	NO	0.415935	NO
C1RL	87	52	6.41267	4.32706	-0.567538	0.0268688	DN	0.0759274	NO
C1RL-AS1	29	33	2.13756	2.74602	0.361379	0.373414	NO	0.547457	NO
C1S	42	36	3.09577	2.99566	-0.0474264	0.910132	NO	0.965863	NO
C20orf112	467	414	34.422	34.4501	0.00117425	1	NO	1	NO
C20orf194	45	35	3.3169	2.91244	-0.187604	0.577645	NO	0.735145	NO
C20orf196	39	24	2.87464	1.9971	-0.525474	0.166854	NO	0.313129	NO
C20orf24	1344	1115	99.0647	92.7822	-0.0945234	0.106066	NO	0.22168	NO
C20orf27	534	480	39.3605	39.9421	0.0211607	0.825725	NO	0.914112	NO
C20orf96	5	7	0.368544	0.582489	0.660393	0.565803	NO	0.724501	NO
C21orf119	19	5	1.40047	0.416063	-1.75103	0.0126856	DN	0.0412565	DN
C21orf33	566	469	41.7192	39.0268	-0.0962481	0.289806	NO	0.458752	NO
C21orf58	91	94	6.7075	7.82199	0.22176	0.303182	NO	0.474589	NO
C21orf59	593	475	43.7093	39.526	-0.145139	0.10424	NO	0.219152	NO
C21orf67	9	3	0.66338	0.249638	-1.41	0.154845	NO	0.296358	NO
C21orf91	154	152	11.3512	12.6483	0.156107	0.359646	NO	0.533781	NO
C22orf26	8	9	0.589671	0.748914	0.344891	0.636489	NO	0.778889	NO
C22orf29	253	184	18.6483	15.3111	-0.284466	0.0440549	DN	0.112657	NO
C22orf34	26	25	1.91643	2.08032	0.118383	0.780878	NO	0.88926	NO
C22orf39	415	407	30.5892	33.8676	0.146883	0.151911	NO	0.293221	NO
C22orf46	21	24	1.54789	1.9971	0.367611	0.455862	NO	0.627012	NO
C2CD2	220	245	16.2159	20.3871	0.330244	0.0137989	UP	0.0442509	UP
C2CD2L	144	226	10.6141	18.8061	0.82522	6.69602e-08	UP	8.1431e-07	UP
C2CD3	202	189	14.8892	15.7272	0.078997	0.612484	NO	0.762773	NO
C2CD5	134	133	9.87698	11.0673	0.164159	0.358319	NO	0.532268	NO
C2orf15	7	5	0.515962	0.416063	-0.310461	0.779333	NO	0.888174	NO
C2orf27A	9	13	0.66338	1.08177	0.705481	0.289655	NO	0.458699	NO
C2orf27B	5	9	0.368544	0.748914	1.02296	0.284169	NO	0.45246	NO
C2orf42	37	41	2.72723	3.41172	0.323065	0.364404	NO	0.53895	NO
C2orf43	129	105	9.50844	8.73733	-0.122016	0.555704	NO	0.718546	NO
C2orf44	175	148	12.899	12.3155	-0.0667917	0.696616	NO	0.825887	NO
C2orf47	583	516	42.9723	42.9378	-0.00115879	1	NO	1	NO
C2orf48	2	25	0.147418	2.08032	3.81882	6.96803e-07	UP	7.07534e-06	UP
C2orf49	372	280	27.4197	23.2996	-0.23491	0.0412765	NO	0.107041	NO
C2orf68	257	185	18.9432	15.3943	-0.299277	0.0319905	DN	0.0869872	NO
C2orf69	491	528	36.191	43.9363	0.279781	0.0020868	UP	0.00912944	UP
C2orf70	40	18	2.94835	1.49783	-0.977037	0.0173279	DN	0.0529494	NO
C2orf76	42	41	3.09577	3.41172	0.140201	0.661895	NO	0.798658	NO
C2orf82	10	8	0.737088	0.665702	-0.146962	1	NO	1	NO
C3	261	234	19.238	19.4718	0.0174248	0.892658	NO	0.954013	NO
C3orf17	670	566	49.3849	47.0984	-0.068393	0.408735	NO	0.582358	NO
C3orf18	32	7	2.35868	0.582489	-2.01768	0.000286923	DN	0.00162068	DN
C3orf33	72	77	5.30704	6.40738	0.271828	0.251867	NO	0.415877	NO
C3orf35	6	7	0.442253	0.582489	0.397358	0.782685	NO	0.88926	NO
C3orf38	129	151	9.50844	12.5651	0.402144	0.0227292	UP	0.066465	NO
C3orf52	81	86	5.97042	7.15629	0.261381	0.245825	NO	0.411164	NO
C3orf58	322	293	23.7342	24.3813	0.038806	0.746678	NO	0.864049	NO
C3orf62	165	175	12.162	14.5622	0.259855	0.103046	NO	0.217372	NO
C3orf80	11	8	0.810797	0.665702	-0.284466	0.819211	NO	0.910124	NO
C4BPB	548	486	40.3924	40.4414	0.00174645	1	NO	1	NO
C4orf19	16	15	1.17934	1.24819	0.0818566	1	NO	1	NO
C4orf21	159	142	11.7197	11.8162	0.0118302	0.954003	NO	0.997604	NO
C4orf27	478	485	35.2328	40.3582	0.19594	0.0358551	NO	0.095583	NO
C4orf29	136	181	10.0244	15.0615	0.587349	0.000376628	UP	0.00205717	UP
C4orf3	475	427	35.0117	35.5318	0.0212746	0.841386	NO	0.922654	NO
C4orf32	451	261	33.2427	21.7185	-0.614112	3.06982e-08	DN	3.897e-07	DN
C4orf33	189	136	13.931	11.3169	-0.299814	0.0666962	NO	0.156143	NO
C4orf36	67	39	4.93849	3.2453	-0.605721	0.0406464	DN	0.105723	NO
C4orf46	258	291	19.0169	24.2149	0.348614	0.0047553	UP	0.018362	UP
C4orf47	8	12	0.589671	0.998552	0.759929	0.268967	NO	0.436383	NO
C4orf48	518	373	38.1812	31.0383	-0.29881	0.00224708	DN	0.0097488	DN
C5	11	6	0.810797	0.499276	-0.699503	0.467299	NO	0.636659	NO
C5AR1	23	11	1.6953	0.91534	-0.889164	0.120767	NO	0.245846	NO
C5orf15	1106	1026	81.522	85.3762	0.0666454	0.287764	NO	0.45663	NO
C5orf17	37	50	2.72723	4.16063	0.609369	0.0533276	NO	0.131009	NO
C5orf22	616	462	45.4046	38.4443	-0.240071	0.00722114	NO	0.0258581	NO
C5orf24	715	912	52.7018	75.89	0.526057	2.44828e-13	UP	6.3872e-12	UP
C5orf27	11	11	0.810797	0.91534	0.174966	0.832844	NO	0.918091	NO
C5orf28	351	357	25.8718	29.7069	0.199419	0.0706438	NO	0.162857	NO
C5orf30	314	313	23.1446	26.0456	0.170364	0.149705	NO	0.290002	NO
C5orf34	185	190	13.6361	15.8104	0.21344	0.162409	NO	0.307304	NO
C5orf42	493	339	36.3385	28.2091	-0.365336	0.00034137	DN	0.00188103	DN
C5orf45	188	74	13.8573	6.15774	-1.17017	8.3369e-10	DN	1.33759e-08	DN
C5orf46	7	11	0.515962	0.91534	0.827043	0.246931	NO	0.411495	NO
C5orf51	511	461	37.6652	38.3611	0.0264095	0.797136	NO	0.897661	NO
C5orf54	34	21	2.5061	1.74747	-0.520179	0.224284	NO	0.385279	NO
C5orf55	181	68	13.3413	5.65846	-1.23742	2.89905e-10	DN	5.01699e-09	DN
C5orf56	77	133	5.67558	11.0673	0.963462	2.17191e-06	UP	2.01547e-05	UP
C5orf63	124	108	9.1399	8.98697	-0.0243428	0.947578	NO	0.992613	NO
C6orf1	166	52	12.2357	4.32706	-1.49963	2.88098e-12	DN	6.50593e-11	DN
C6orf106	803	703	59.1882	58.4985	-0.0169093	0.836387	NO	0.919661	NO
C6orf120	162	89	11.9408	7.40593	-0.689151	0.000237005	DN	0.00137122	DN
C6orf136	22	18	1.62159	1.49783	-0.114541	0.874756	NO	0.942875	NO
C6orf141	30	18	2.21127	1.49783	-0.562	0.196641	NO	0.351248	NO
C6orf163	20	10	1.47418	0.832127	-0.825034	0.146827	NO	0.285328	NO
C6orf165	7	2	0.515962	0.166425	-1.63239	0.186896	NO	0.338819	NO
C6orf203	234	275	17.2479	22.8835	0.407889	0.00159293	UP	0.00722158	UP
C6orf211	227	172	16.7319	14.3126	-0.225318	0.132326	NO	0.262751	NO
C6orf223	45	13	3.3169	1.08177	-1.61645	0.000174292	DN	0.00104636	DN
C6orf226	51	12	3.75915	0.998552	-1.9125	5.8313e-06	DN	4.9714e-05	DN
C6orf47	21	10	1.54789	0.832127	-0.895423	0.108299	NO	0.225627	NO
C6orf48	369	324	27.1986	26.9609	-0.012661	0.939335	NO	0.986781	NO
C6orf52	3	10	0.221127	0.832127	1.91193	0.04786	UP	0.120146	NO
C6orf57	44	18	3.24319	1.49783	-1.11454	0.00486274	DN	0.0187167	DN
C6orf62	1632	1406	120.293	116.997	-0.0400784	0.456114	NO	0.627217	NO
C6orf89	975	882	71.8661	73.3936	0.0303425	0.658712	NO	0.796426	NO
C6orf99	9	11	0.66338	0.91534	0.464473	0.508266	NO	0.676789	NO
C7orf26	152	216	11.2037	17.9739	0.681926	8.25979e-06	UP	6.77563e-05	UP
C7orf31	11	6	0.810797	0.499276	-0.699503	0.467299	NO	0.636659	NO
C7orf43	46	54	3.39061	4.49349	0.406292	0.16219	NO	0.307218	NO
C7orf49	424	247	31.2525	20.5535	-0.604587	1.30877e-07	DN	1.51161e-06	DN
C7orf50	1083	737	79.8267	61.3278	-0.380331	2.8694e-08	DN	3.66341e-07	DN
C7orf55	413	394	30.4418	32.7858	0.10702	0.306429	NO	0.478283	NO
C7orf55-LUC7L2	1899	2286	139.973	190.224	0.442552	4.15891e-23	UP	2.53872e-21	UP
C7orf60	107	88	7.88685	7.32272	-0.107069	0.616314	NO	0.765129	NO
C7orf61	5	9	0.368544	0.748914	1.02296	0.284169	NO	0.45246	NO
C7orf63	5	11	0.368544	0.91534	1.31247	0.130365	NO	0.25999	NO
C7orf73	836	695	61.6206	57.8328	-0.0915239	0.219131	NO	0.379279	NO
C8G	3	10	0.221127	0.832127	1.91193	0.04786	UP	0.120146	NO
C8orf22	1020	1013	75.183	84.2945	0.165031	0.00994993	NO	0.0336991	NO
C8orf31	59	64	4.34882	5.32561	0.292323	0.278823	NO	0.44732	NO
C8orf33	2192	1374	161.57	114.334	-0.4989	3.0856e-24	DN	2.07839e-22	DN
C8orf37	45	59	3.3169	4.90955	0.565756	0.0494821	UP	0.123445	NO
C8orf4	80	58	5.89671	4.82634	-0.288981	0.267773	NO	0.435404	NO
C8orf44	29	44	2.13756	3.66136	0.776417	0.0255993	UP	0.0730839	NO
C8orf58	74	72	5.45445	5.99131	0.135438	0.619014	NO	0.765962	NO
C8orf59	1383	1032	101.939	85.8755	-0.247392	2.90272e-05	NO	0.000212961	NO
C8orf76	236	207	17.3953	17.225	-0.0141901	0.924239	NO	0.975357	NO
C8orf82	182	128	13.415	10.6512	-0.332829	0.0464485	DN	0.117547	NO
C9orf114	1153	680	84.9863	56.5846	-0.58682	1.57354e-17	DN	6.24105e-16	DN
C9orf116	222	122	16.3634	10.1519	-0.688712	1.83798e-05	DN	0.000141071	DN
C9orf142	549	295	40.4662	24.5477	-0.721125	2.00146e-12	DN	4.6063e-11	DN
C9orf153	14	13	1.03192	1.08177	0.0680508	1	NO	1	NO
C9orf156	221	176	16.2897	14.6454	-0.153505	0.314598	NO	0.487154	NO
C9orf16	167	105	12.3094	8.73733	-0.494493	0.00617554	DN	0.0227124	DN
C9orf163	9	5	0.66338	0.416063	-0.673031	0.435949	NO	0.608754	NO
C9orf169	38	26	2.80094	2.16353	-0.372522	0.319596	NO	0.491664	NO
C9orf3	406	316	29.9258	26.2952	-0.186589	0.0863689	NO	0.190445	NO
C9orf37	52	35	3.83286	2.91244	-0.396191	0.237472	NO	0.401014	NO
C9orf40	303	339	22.3338	28.2091	0.336934	0.00340348	UP	0.0138578	UP
C9orf41	572	489	42.1615	40.691	-0.0512147	0.579868	NO	0.736955	NO
C9orf43	10	8	0.737088	0.665702	-0.146962	1	NO	1	NO
C9orf64	222	222	16.3634	18.4732	0.174966	0.216346	NO	0.375607	NO
C9orf69	1215	574	89.5562	47.7641	-0.906868	2.40846e-37	DN	3.21684e-35	DN
C9orf72	64	29	4.71737	2.41317	-0.967053	0.00243716	DN	0.0104516	DN
C9orf78	1865	2047	137.467	170.336	0.309302	2.0636e-11	UP	4.17718e-10	UP
C9orf84	12	19	0.884506	1.58104	0.837931	0.148904	NO	0.288596	NO
C9orf85	241	240	17.7638	19.971	0.168967	0.201161	NO	0.357139	NO
C9orf89	353	354	26.0192	29.4573	0.179047	0.105134	NO	0.220143	NO
C9orf9	40	45	2.94835	3.74457	0.344891	0.278985	NO	0.44732	NO
C9orf91	179	165	13.1939	13.7301	0.0574725	0.745922	NO	0.863447	NO
CA11	62	51	4.56995	4.24385	-0.106805	0.707368	NO	0.833671	NO
CA12	412	294	30.368	24.4645	-0.311862	0.00466388	DN	0.018076	DN
CA13	121	88	8.91877	7.32272	-0.284466	0.166065	NO	0.311949	NO
CA3	5	11	0.368544	0.91534	1.31247	0.130365	NO	0.25999	NO
CA5B	86	78	6.33896	6.49059	0.0341035	0.937676	NO	0.985875	NO
CA5BP1	23	35	1.6953	2.91244	0.780687	0.0480202	UP	0.12049	NO
CA9	26	16	1.91643	1.3314	-0.525474	0.280988	NO	0.449483	NO
CAAP1	394	324	29.0413	26.9609	-0.107236	0.331092	NO	0.50468	NO
CAB39	530	509	39.0657	42.3553	0.116639	0.202523	NO	0.358986	NO
CAB39L	17	40	1.25305	3.32851	1.40943	0.000479846	UP	0.00253501	UP
CABIN1	462	347	34.0535	28.8748	-0.237991	0.0200984	NO	0.0600072	NO
CABLES1	305	336	22.4812	27.9595	0.314618	0.00628481	UP	0.0230006	UP
CABLES2	82	63	6.04412	5.2424	-0.205306	0.406612	NO	0.580126	NO
CABP4	33	16	2.43239	1.3314	-0.869428	0.0459815	DN	0.116535	NO
CABYR	4	13	0.294835	1.08177	1.87541	0.0256312	UP	0.0730839	NO
CACFD1	36	25	2.65352	2.08032	-0.351103	0.371505	NO	0.54558	NO
CACHD1	99	81	7.29718	6.74023	-0.114541	0.602221	NO	0.75375	NO
CACNA1A	9	13	0.66338	1.08177	0.705481	0.289655	NO	0.458699	NO
CACNA1G	55	33	4.05399	2.74602	-0.562	0.0871136	NO	0.191606	NO
CACNA1H	12	1	0.884506	0.0832127	-3.41	0.0041306	DN	0.0162715	DN
CACNA2D1	488	502	35.9699	41.7728	0.215772	0.0200579	NO	0.0599092	NO
CACNA2D3	10	9	0.737088	0.748914	0.0229629	1	NO	1	NO
CACNB1	26	27	1.91643	2.24674	0.229414	0.584336	NO	0.740285	NO
CACNB3	92	87	6.78121	7.2395	0.0943476	0.708221	NO	0.834001	NO
CACNG6	7	6	0.515962	0.499276	-0.0474264	1	NO	1	NO
CACNG8	53	83	3.90657	6.90665	0.822085	0.00106063	UP	0.00508262	UP
CACTIN	207	214	15.2577	17.8075	0.222946	0.118178	NO	0.241818	NO
CACUL1	2238	2349	164.96	195.467	0.244803	9.30973e-09	NO	1.29203e-07	NO
CACYBP	6745	6144	497.166	511.259	0.0403258	0.114111	NO	0.235624	NO
CACYBPP2	112	87	8.25539	7.2395	-0.189445	0.394153	NO	0.569211	NO
CAD	577	442	42.53	36.78	-0.209559	0.021941	NO	0.0645833	NO
CADM1	1664	1539	122.652	128.064	0.0623038	0.221958	NO	0.38301	NO
CADM4	8	5	0.589671	0.416063	-0.503106	0.590191	NO	0.744443	NO
CALCOCO1	47	33	3.46432	2.74602	-0.335229	0.315779	NO	0.487905	NO
CALCOCO2	947	731	69.8023	60.8285	-0.198527	0.00528889	NO	0.0200703	NO
CALD1	8991	8714	662.716	725.115	0.12982	2.21461e-09	NO	3.36651e-08	NO
CALHM3	14	7	1.03192	0.582489	-0.825034	0.275157	NO	0.443653	NO
CALM1	7720	7320	569.032	609.117	0.0982088	3.07525e-05	NO	0.000224986	NO
CALM2	11277	10482	831.215	872.235	0.0694967	0.000389759	NO	0.00212	NO
CALM2P2	154	101	11.3512	8.40448	-0.433609	0.0201279	DN	0.0600607	NO
CALM3	2786	2513	205.353	209.114	0.0261814	0.517694	NO	0.685245	NO
CALML4	38	49	2.80094	4.07742	0.541748	0.0860714	NO	0.189923	NO
CALR	8467	8181	624.093	680.763	0.125392	2.1323e-08	NO	2.79308e-07	NO
CALU	4988	4067	367.66	338.426	-0.11953	8.94003e-05	NO	0.000585033	NO
CAMK1	49	32	3.61173	2.66281	-0.439744	0.183608	NO	0.335859	NO
CAMK1D	402	497	29.631	41.3567	0.481016	6.13258e-07	UP	6.32567e-06	UP
CAMK2D	237	173	17.469	14.3958	-0.279149	0.0537146	NO	0.131598	NO
CAMK2G	310	275	22.8497	22.8835	0.00212943	1	NO	1	NO
CAMK2N1	105	117	7.73943	9.73589	0.331085	0.0927642	NO	0.201283	NO
CAMK2N2	14	4	1.03192	0.332851	-1.63239	0.0557979	NO	0.13546	NO
CAMK4	155	185	11.4249	15.3943	0.430223	0.00652941	UP	0.0237789	UP
CAMKK1	270	239	19.9014	19.8878	-0.000982759	1	NO	1	NO
CAMKK2	469	517	34.5694	43.021	0.315542	0.000633994	UP	0.00323772	UP
CAMKMT	97	103	7.14976	8.57091	0.261554	0.202976	NO	0.359545	NO
CAMLG	1232	1275	90.8093	106.096	0.224461	0.000102925	NO	0.000660268	NO
CAMSAP1	551	489	40.6136	40.691	0.00274818	0.975229	NO	1	NO
CAMSAP2	2060	2174	151.84	180.904	0.252674	1.30595e-08	NO	1.76846e-07	NO
CAMSAP3	11	11	0.810797	0.91534	0.174966	0.832844	NO	0.918091	NO
CAMTA1	613	550	45.1835	45.767	0.0185106	0.837097	NO	0.919924	NO
CAMTA1-IT1	10	7	0.737088	0.582489	-0.339607	0.808995	NO	0.904239	NO
CAMTA2	201	72	14.8155	5.99131	-1.30616	3.66207e-12	DN	8.1753e-11	DN
CAND1	1467	1449	108.131	120.575	0.157155	0.00336804	NO	0.0137314	NO
CAND2	15	13	1.10563	1.08177	-0.0314848	1	NO	1	NO
CANT1	617	429	45.4784	35.6982	-0.349327	0.000120363	DN	0.000758739	DN
CANX	12061	12019	889.002	1000.13	0.169933	6.49168e-20	NO	3.1214e-18	NO
CAP1	4160	3643	306.629	303.144	-0.0164905	0.617722	NO	0.765129	NO
CAP2	213	236	15.7	19.6382	0.322899	0.0180747	UP	0.0548774	NO
CAPG	470	334	34.6432	27.793	-0.317847	0.00209764	DN	0.00916662	DN
CAPN1	367	239	27.0511	19.8878	-0.443803	0.00020784	DN	0.00121736	DN
CAPN10	76	57	5.60187	4.74312	-0.240071	0.385097	NO	0.559181	NO
CAPN10-AS1	10	15	0.737088	1.24819	0.759929	0.230547	NO	0.393186	NO
CAPN12	15	15	1.10563	1.24819	0.174966	0.855302	NO	0.930766	NO
CAPN15	648	629	47.7633	52.3408	0.132032	0.103953	NO	0.218598	NO
CAPN2	2616	2417	192.822	201.125	0.060821	0.13809	NO	0.271523	NO
CAPN5	37	40	2.72723	3.32851	0.287441	0.424611	NO	0.598215	NO
CAPN7	379	296	27.9356	24.631	-0.181635	0.105457	NO	0.220627	NO
CAPNS1	2084	1715	153.609	142.71	-0.106181	0.0248689	NO	0.0714254	NO
CAPRIN1	4840	4570	356.751	380.282	0.0921531	0.00200985	NO	0.00884728	NO
CAPRIN2	195	178	14.3732	14.8119	0.0433691	0.795425	NO	0.897589	NO
CAPS2	22	20	1.62159	1.66425	0.0374625	1	NO	1	NO
CAPSL	11	6	0.810797	0.499276	-0.699503	0.467299	NO	0.636659	NO
CAPZA1	4017	3813	296.088	317.29	0.0997741	0.0022321	NO	0.00969184	NO
CAPZA2	1203	1041	88.6717	86.6244	-0.0337005	0.58248	NO	0.738952	NO
CAPZB	3052	2710	224.959	225.506	0.00350392	0.92639	NO	0.977164	NO
CARD10	116	139	8.55023	11.5666	0.435926	0.0170339	UP	0.0522963	NO
CARD14	40	33	2.94835	2.74602	-0.102568	0.815071	NO	0.909274	NO
CARD16	269	232	19.8277	19.3053	-0.0385153	0.788336	NO	0.893417	NO
CARD6	63	49	4.64366	4.07742	-0.187604	0.509047	NO	0.67753	NO
CARD8	125	107	9.2136	8.90376	-0.0493513	0.843632	NO	0.924102	NO
CARD9	12	9	0.884506	0.748914	-0.240071	0.828062	NO	0.915452	NO
CARF	12	10	0.884506	0.832127	-0.0880684	1	NO	1	NO
CARHSP1	399	317	29.4098	26.3784	-0.15694	0.154799	NO	0.296358	NO
CARKD	9	8	0.66338	0.665702	0.00504103	1	NO	1	NO
CARM1	1066	884	78.5736	73.56	-0.0951231	0.152887	NO	0.294579	NO
CARS	1126	1028	82.9962	85.5427	0.0435995	0.489733	NO	0.659349	NO
CARS2	760	769	56.0187	63.9906	0.19195	0.0096421	NO	0.0328273	NO
CASC10	58	36	4.27511	2.99566	-0.51309	0.098624	NO	0.21023	NO
CASC11	11	1	0.810797	0.0832127	-3.28447	0.0074278	DN	0.0264035	DN
CASC15	47	19	3.46432	1.58104	-1.1317	0.00295818	DN	0.0123118	DN
CASC3	2680	2153	197.54	179.157	-0.140919	0.000743643	NO	0.00371157	NO
CASC4	491	415	36.191	34.5333	-0.0676457	0.484794	NO	0.655239	NO
CASC5	965	683	71.129	56.8343	-0.323677	6.93308e-06	DN	5.81865e-05	DN
CASC7	843	842	62.1366	70.0651	0.173254	0.0146349	NO	0.0464175	NO
CASC8	27	21	1.99014	1.74747	-0.187604	0.667889	NO	0.802977	NO
CASD1	138	86	10.1718	7.15629	-0.507294	0.0108497	DN	0.036337	DN
CASK	345	370	25.4295	30.7887	0.275895	0.0108232	UP	0.0362882	UP
CASKIN1	2	8	0.147418	0.665702	2.17497	0.0537439	NO	0.131598	NO
CASKIN2	106	137	7.81314	11.4001	0.545078	0.00374869	UP	0.0150361	UP
CASP1	14	13	1.03192	1.08177	0.0680508	1	NO	1	NO
CASP2	592	741	43.6356	61.6606	0.498842	3.57384e-10	UP	6.03767e-09	UP
CASP3	142	185	10.4667	15.3943	0.5566	0.000573605	UP	0.00295908	UP
CASP4	445	252	32.8004	20.9696	-0.645416	8.87964e-09	DN	1.23784e-07	DN
CASP6	339	246	24.9873	20.4703	-0.287661	0.0181628	DN	0.0550484	NO
CASP7	271	271	19.9751	22.5506	0.174966	0.168443	NO	0.315278	NO
CASP8	1136	469	83.7332	39.0268	-1.10134	1.03395e-47	DN	2.27572e-45	DN
CASP8AP2	656	686	48.353	57.0839	0.239479	0.00239405	NO	0.0102808	NO
CASP9	85	55	6.26525	4.5767	-0.453065	0.0752459	NO	0.170663	NO
CAST	4242	3495	312.673	290.828	-0.104486	0.00153978	NO	0.0070419	NO
CASZ1	34	42	2.5061	3.49493	0.479821	0.167855	NO	0.314367	NO
CAT	704	528	51.891	43.9363	-0.240071	0.00392661	NO	0.0156056	NO
CATSPER1	47	21	3.46432	1.74747	-0.987305	0.0101937	DN	0.0344127	DN
CATSPER2	36	12	2.65352	0.998552	-1.41	0.00219246	DN	0.00952771	DN
CATSPER2P1	23	10	1.6953	0.832127	-1.02667	0.0570372	NO	0.137762	NO
CATSPER3	14	8	1.03192	0.665702	-0.632389	0.395005	NO	0.569651	NO
CAV1	2285	1910	168.425	158.936	-0.0836555	0.0633975	NO	0.150336	NO
CAV2	963	898	70.9816	74.725	0.0741457	0.275041	NO	0.443653	NO
CBFA2T2	160	168	11.7934	13.9797	0.245355	0.135171	NO	0.267178	NO
CBFB	899	945	66.2642	78.636	0.246959	0.000247577	NO	0.00142448	NO
CBL	684	608	50.4168	50.5933	0.00504103	0.955556	NO	0.998516	NO
CBLB	166	164	12.2357	13.6469	0.157479	0.321554	NO	0.493394	NO
CBLL1	335	366	24.6925	30.4558	0.302649	0.00571556	UP	0.0213575	UP
CBR1	1494	1151	110.121	95.7778	-0.201326	0.000362966	NO	0.0019909	NO
CBR3	47	33	3.46432	2.74602	-0.335229	0.315779	NO	0.487905	NO
CBR4	554	383	40.8347	31.8705	-0.357576	0.000187788	DN	0.0011158	DN
CBS	968	703	71.3502	58.4985	-0.286516	5.78394e-05	DN	0.000398702	DN
CBWD1	773	667	56.9769	55.5029	-0.0378156	0.634648	NO	0.778889	NO
CBWD2	893	715	65.822	59.4971	-0.145751	0.0456106	NO	0.115858	NO
CBWD3	693	560	51.0802	46.5991	-0.132462	0.10676	NO	0.22298	NO
CBWD5	648	540	47.7633	44.9349	-0.0880684	0.295567	NO	0.465279	NO
CBWD6	682	552	50.2694	45.9334	-0.130137	0.116787	NO	0.239323	NO
CBWD7	63	57	4.64366	4.74312	0.0305761	0.927317	NO	0.977681	NO
CBX1	2020	1844	148.892	153.444	0.0434494	0.349924	NO	0.525398	NO
CBX1P1	10	3	0.737088	0.249638	-1.562	0.0999731	NO	0.212301	NO
CBX1P2	8	2	0.589671	0.166425	-1.82503	0.115823	NO	0.237996	NO
CBX2	741	758	54.6182	63.0752	0.20769	0.0056098	NO	0.0210732	NO
CBX3	14444	12447	1064.65	1035.75	-0.0397062	0.0244849	NO	0.070517	NO
CBX3P9	10	4	0.737088	0.332851	-1.14696	0.190729	NO	0.343695	NO
CBX4	1338	1226	98.6224	102.019	0.0488469	0.394924	NO	0.569651	NO
CBX5	4087	4891	301.248	406.993	0.434053	6.05288e-46	UP	1.26118e-43	UP
CBX6	2929	2701	215.893	224.757	0.0580515	0.134756	NO	0.266689	NO
CBX7	43	35	3.16948	2.91244	-0.122016	0.734867	NO	0.854446	NO
CBX8	183	176	13.4887	14.6454	0.118698	0.459218	NO	0.630376	NO
CBY1	289	201	21.3019	16.7258	-0.348908	0.00862154	DN	0.0299464	DN
CC2D1A	168	127	12.3831	10.568	-0.228667	0.180219	NO	0.331055	NO
CC2D1B	285	161	21.007	13.3972	-0.648935	3.8912e-06	DN	3.41809e-05	DN
CC2D2A	366	222	26.9774	18.4732	-0.546318	7.67845e-06	DN	6.36632e-05	DN
CCAR1	6020	5252	443.727	437.033	-0.0219305	0.422418	NO	0.596308	NO
CCAR2	167	93	12.3094	7.73878	-0.669579	0.000299536	DN	0.00168134	DN
CCAT1	1442	573	106.288	47.6809	-1.1565	9.77714e-65	DN	3.91763e-62	DN
CCBE1	11	20	0.810797	1.66425	1.03746	0.0702864	NO	0.16248	NO
CCBL1	98	103	7.22347	8.57091	0.246757	0.230283	NO	0.393035	NO
CCBL2	267	164	19.6803	13.6469	-0.528178	0.000197856	DN	0.00116631	DN
CCDC101	131	120	9.65586	9.98552	0.0484336	0.800585	NO	0.899988	NO
CCDC102A	94	79	6.92863	6.5738	-0.0758421	0.760908	NO	0.87496	NO
CCDC102B	25	15	1.84272	1.24819	-0.562	0.268549	NO	0.436283	NO
CCDC104	428	397	31.5474	33.0354	0.0664942	0.507781	NO	0.676789	NO
CCDC106	204	90	15.0366	7.48914	-1.00561	1.52013e-08	DN	2.04256e-07	DN
CCDC107	123	61	9.06619	5.07597	-0.836811	0.000156135	DN	0.000947545	DN
CCDC109B	141	103	10.3929	8.57091	-0.278085	0.140529	NO	0.275673	NO
CCDC11	33	97	2.43239	8.07163	1.73048	1.69435e-10	UP	3.03642e-09	UP
CCDC110	18	15	1.32676	1.24819	-0.0880684	1	NO	1	NO
CCDC112	794	785	58.5248	65.322	0.15852	0.0301122	NO	0.0827582	NO
CCDC113	109	108	8.03426	8.98697	0.161669	0.4152	NO	0.589526	NO
CCDC115	150	137	11.0563	11.4001	0.0441794	0.813157	NO	0.90773	NO
CCDC117	520	524	38.3286	43.6035	0.186021	0.0377672	NO	0.0997443	NO
CCDC12	462	383	34.0535	31.8705	-0.0955824	0.352105	NO	0.525919	NO
[truncated: 13,628 more rows]

## Sheet: QSF.HepG2_JTE1.v.HepG2_DMSO.pse
gene_symbol	HepG2_DMSO	HepG2_JTE1	HepG2_DMSO_RPM	HepG2_JTE1_RPM	log2.HepG2_JTE1.v.HepG2_DMSO	pval.fisher.HepG2_JTE1.v.HepG2_DMSO	regu.HepG2_JTE1.v.HepG2_DMSO	pval.fisher.adj.HepG2_JTE1.v.HepG2_DMSO	regu.adj.HepG2_JTE1.v.HepG2_DMSO
A1BG	19	18	0.96971	0.877427	-0.144275	0.869705	NO	0.927168	NO
A1CF	3402	3585	173.629	174.754	0.0093177	0.792335	NO	0.875736	NO
A2M	36477	36985	1861.69	1802.87	-0.0463191	1.35232e-05	NO	7.24525e-05	NO
A2M-AS1	11	4	0.561411	0.194984	-1.5257	0.0711896	NO	0.137328	NO
A4GALT	10	2	0.510374	0.0974919	-2.3882	0.0198672	DN	0.047993	DN
AAAS	482	527	24.6	25.6891	0.0624975	0.508452	NO	0.640315	NO
AACS	1016	1039	51.854	50.647	-0.033977	0.59647	NO	0.718733	NO
AADAT	45	39	2.29668	1.90109	-0.272723	0.44509	NO	0.580671	NO
AAED1	360	309	18.3735	15.0625	-0.286662	0.0106702	DN	0.0283883	DN
AAGAB	705	718	35.9813	34.9996	-0.0399117	0.614416	NO	0.73269	NO
AAK1	906	761	46.2399	37.0956	-0.317887	7.23287e-06	DN	4.07866e-05	DN
AAMDC	571	719	29.1423	35.0483	0.266229	0.00100905	UP	0.00359717	UP
AAMP	4211	4690	214.918	228.618	0.0891528	0.00366666	NO	0.0112471	NO
AAR2	1420	1782	72.4731	86.8652	0.261334	3.49966e-07	NO	2.42e-06	NO
AARS	5753	4292	293.618	209.218	-0.488937	4.61595e-64	DN	6.60751e-62	DN
AARS2	253	96	12.9125	4.67961	-1.4643	3.55194e-19	DN	8.1602e-18	DN
AARSD1	123	108	6.2776	5.26456	-0.253899	0.188422	NO	0.301058	NO
AASDH	233	281	11.8917	13.6976	0.203968	0.112353	NO	0.198889	NO
AASDHPPT	664	667	33.8888	32.5135	-0.0597688	0.459171	NO	0.593243	NO
AASS	149	142	7.60457	6.92192	-0.135694	0.446019	NO	0.580686	NO
AATF	1088	1410	55.5287	68.7318	0.307744	1.23388e-07	UP	9.16002e-07	UP
AATK	149	58	7.60457	2.82726	-1.42746	1.79501e-11	DN	2.08048e-10	DN
AATK-AS1	8	1	0.408299	0.0487459	-3.06627	0.0189125	DN	0.0459452	DN
AB019441.29	1734	1955	88.4988	95.2983	0.106792	0.025097	NO	0.0584029	NO
ABAT	1735	1600	88.5498	77.9935	-0.183136	0.000256355	NO	0.00105828	NO
ABC7-42389800N19.1	248	203	12.6573	9.89542	-0.355133	0.00954218	DN	0.025822	DN
ABC7-43041300I9.1	8	14	0.408299	0.682443	0.741083	0.289088	NO	0.420684	NO
ABCA1	1093	1045	55.7838	50.9395	-0.131063	0.0358789	NO	0.0788998	NO
ABCA10	7	20	0.357262	0.974919	1.4483	0.0199971	UP	0.0482374	UP
ABCA11P	23	40	1.17386	1.94984	0.732094	0.0582429	NO	0.117562	NO
ABCA2	117	66	5.97137	3.21723	-0.892243	4.36691e-05	DN	0.000212608	DN
ABCA3	35	19	1.78631	0.926173	-0.947628	0.0205202	DN	0.0493286	DN
ABCA4	11	12	0.561411	0.584951	0.0592586	1	NO	1	NO
ABCA5	416	318	21.2315	15.5012	-0.453829	2.47756e-05	DN	0.000125969	DN
ABCA7	743	522	37.9208	25.4454	-0.575585	2.13943e-12	DN	2.74149e-11	DN
ABCB1	967	902	49.3531	43.9688	-0.166661	0.0132755	NO	0.0340226	NO
ABCB10	181	175	9.23776	8.53054	-0.114907	0.458425	NO	0.592461	NO
ABCB4	327	377	16.6892	18.3772	0.139002	0.213453	NO	0.332908	NO
ABCB6	12	10	0.612448	0.487459	-0.329307	0.672299	NO	0.779162	NO
ABCB7	509	456	25.978	22.2281	-0.224904	0.0157317	NO	0.0393363	NO
ABCB8	158	134	8.0639	6.53195	-0.303964	0.0789396	NO	0.149658	NO
ABCB9	207	208	10.5647	10.1392	-0.0593195	0.694579	NO	0.797642	NO
ABCC1	374	331	19.088	16.1349	-0.242479	0.0262403	NO	0.0607678	NO
ABCC10	268	164	13.678	7.99433	-0.774809	4.54127e-08	DN	3.57076e-07	DN
ABCC11	100	131	5.10374	6.38572	0.323295	0.0997643	NO	0.181145	NO
ABCC2	1928	1533	98.4	74.7275	-0.39702	6.97927e-16	DN	1.2317e-14	DN
ABCC3	1319	1059	67.3183	51.6219	-0.383014	1.12204e-10	DN	1.1871e-09	DN
ABCC4	180	168	9.18673	8.18932	-0.165808	0.284207	NO	0.415651	NO
ABCC5	644	799	32.8681	38.948	0.244863	0.00143314	NO	0.00492756	NO
ABCC6	1099	792	56.0901	38.6068	-0.538891	8.2339e-16	DN	1.43647e-14	DN
ABCC6P1	1680	1455	85.7428	70.9253	-0.273714	1.21033e-07	DN	8.99717e-07	DN
ABCC6P2	246	146	12.5552	7.11691	-0.818962	4.01215e-08	DN	3.17259e-07	DN
ABCD1	273	219	13.9332	10.6754	-0.384242	0.00335327	DN	0.0104271	DN
ABCD3	1348	1652	68.7984	80.5283	0.227121	1.75928e-05	NO	9.2235e-05	NO
ABCD4	231	197	11.7896	9.60295	-0.29597	0.0374968	DN	0.0818771	NO
ABCE1	1615	1628	82.4253	79.3584	-0.0547057	0.283966	NO	0.415432	NO
ABCF1	961	873	49.0469	42.5552	-0.204827	0.0023904	NO	0.00774059	NO
ABCF2	629	647	32.1025	31.5386	-0.0255666	0.758118	NO	0.851002	NO
ABCF3	238	247	12.1469	12.0402	-0.0127228	0.927685	NO	0.969176	NO
ABCG2	60	35	3.06224	1.70611	-0.84388	0.00549266	DN	0.0159957	DN
ABCG5	473	320	24.1407	15.5987	-0.630041	1.34929e-09	DN	1.27169e-08	DN
ABCG8	212	170	10.8199	8.28681	-0.384802	0.0104129	DN	0.0278231	DN
ABHD10	916	1074	46.7502	52.3531	0.163302	0.0120159	NO	0.0313168	NO
ABHD11	205	93	10.4627	4.53337	-1.20659	4.29667e-12	DN	5.32648e-11	DN
ABHD12	1523	1551	77.7299	75.6049	-0.0399895	0.448614	NO	0.583474	NO
ABHD13	147	153	7.50249	7.45813	-0.00855678	1	NO	1	NO
ABHD14A	311	415	15.8726	20.2296	0.349924	0.00122745	UP	0.00428635	UP
ABHD14B	931	877	47.5158	42.7502	-0.152477	0.02541	NO	0.0589676	NO
ABHD15	421	195	21.4867	9.50546	-1.17662	1.73721e-22	DN	4.80906e-21	DN
ABHD17A	895	928	45.6784	45.2362	-0.0140352	0.851337	NO	0.914737	NO
ABHD17AP3	13	13	0.663486	0.633697	-0.0662723	1	NO	1	NO
ABHD17B	352	407	17.9652	19.8396	0.143181	0.179165	NO	0.29012	NO
ABHD17C	481	546	24.549	26.6153	0.116592	0.200694	NO	0.317756	NO
ABHD2	970	1042	49.5062	50.7933	0.0370263	0.577196	NO	0.701999	NO
ABHD3	173	210	8.82946	10.2366	0.213345	0.152648	NO	0.25451	NO
ABHD4	312	296	15.9237	14.4288	-0.142221	0.239401	NO	0.363804	NO
ABHD5	61	70	3.11328	3.41221	0.132273	0.662301	NO	0.771578	NO
ABHD6	202	227	10.3095	11.0653	0.102065	0.469253	NO	0.603428	NO
ABHD8	265	197	13.5249	9.60295	-0.494069	0.00027578	DN	0.00113122	DN
ABI1	299	311	15.2602	15.16	-0.00950318	0.935501	NO	0.975212	NO
ABI2	1215	1745	62.0104	85.0616	0.455998	1.72187e-17	UP	3.45364e-16	UP
ABL1	546	579	27.8664	28.2239	0.0183901	0.834702	NO	0.903483	NO
ABL2	1036	1305	52.8747	63.6134	0.266754	8.68636e-06	UP	4.82838e-05	UP
ABLIM1	3350	4030	170.975	196.446	0.200346	2.83201e-09	NO	2.57215e-08	NO
ABR	367	374	18.7307	18.231	-0.0390141	0.713474	NO	0.814149	NO
ABRACL	85	89	4.33818	4.33839	7.02146e-05	1	NO	1	NO
ABT1	2012	1343	102.687	65.4658	-0.649443	4.38877e-38	DN	2.69242e-36	DN
ABTB1	46	26	2.34772	1.26739	-0.889395	0.0128387	DN	0.0331301	DN
ABTB2	477	408	24.3448	19.8883	-0.291692	0.00275446	DN	0.00877028	DN
AC000068.10	9	6	0.459336	0.292476	-0.651235	0.445696	NO	0.580671	NO
AC000068.5	19	14	0.96971	0.682443	-0.506845	0.384662	NO	0.521054	NO
AC000068.9	19	6	0.96971	0.292476	-1.72924	0.00820222	DN	0.0226237	DN
AC000089.3	202	233	10.3095	11.3578	0.139702	0.337473	NO	0.473288	NO
AC002044.4	232	236	11.8407	11.504	-0.0416102	0.781501	NO	0.86815	NO
AC002075.4	699	668	35.6751	32.5623	-0.131717	0.0934776	NO	0.171495	NO
AC002116.7	16	15	0.816598	0.731189	-0.159382	0.857964	NO	0.91904	NO
AC002117.1	8	5	0.408299	0.24373	-0.744344	0.414643	NO	0.550535	NO
AC002310.12	144	115	7.34938	5.60578	-0.390707	0.0343809	DN	0.0766522	NO
AC002310.7	14	5	0.714523	0.24373	-1.5517	0.0377435	DN	0.0822655	NO
AC002454.1	89	88	4.54233	4.28964	-0.0825741	0.707744	NO	0.808933	NO
AC002467.7	18	9	0.918673	0.438713	-1.06627	0.0820949	NO	0.15459	NO
AC002477.1	1	8	0.0510374	0.389967	2.93373	0.0395077	UP	0.0849281	NO
AC003005.2	3	9	0.153112	0.438713	1.51869	0.14727	NO	0.247034	NO
AC003075.4	8	2	0.408299	0.0974919	-2.06627	0.0599963	NO	0.119978	NO
AC003102.3	3	41	0.153112	1.99858	3.70632	2.25406e-09	UP	2.07309e-08	UP
AC003104.1	10	2	0.510374	0.0974919	-2.3882	0.0198672	DN	0.047993	DN
AC003665.1	51	17	2.60291	0.828681	-1.65123	1.47418e-05	DN	7.84544e-05	DN
AC004000.1	43	25	2.19461	1.21865	-0.848681	0.0206919	DN	0.04967	DN
AC004012.1	4	16	0.204149	0.779935	1.93373	0.012248	UP	0.0317932	UP
AC004016.2	1	8	0.0510374	0.389967	2.93373	0.0395077	UP	0.0849281	NO
AC004019.13	13	52	0.663486	2.53479	1.93373	2.35331e-06	UP	1.4275e-05	UP
AC004057.1	832	920	42.4631	44.8463	0.0787781	0.261357	NO	0.38964	NO
AC004067.5	4	9	0.204149	0.438713	1.10365	0.268501	NO	0.397189	NO
AC004069.2	16	10	0.816598	0.487459	-0.744344	0.240046	NO	0.364306	NO
AC004074.3	34	48	1.73527	2.3398	0.431227	0.186799	NO	0.299007	NO
AC004156.3	14	5	0.714523	0.24373	-1.5517	0.0377435	DN	0.0822655	NO
AC004158.2	3	25	0.153112	1.21865	2.99262	3.08731e-05	UP	0.000154439	UP
AC004221.2	22	60	1.12282	2.92476	1.38119	5.69766e-05	UP	0.000271303	UP
AC004257.3	45	193	2.29668	9.40796	2.03433	9.83748e-22	UP	2.60693e-20	UP
AC004381.6	164	193	8.37013	9.40796	0.168633	0.28971	NO	0.421222	NO
AC004449.6	5	63	0.255187	3.07099	3.58908	2.53446e-13	UP	3.54909e-12	UP
AC004453.8	334	337	17.0465	16.4274	-0.0533718	0.643204	NO	0.756753	NO
AC004463.6	83	67	4.2361	3.26598	-0.375223	0.120806	NO	0.210911	NO
AC004466.1	7	11	0.357262	0.536205	0.585804	0.482791	NO	0.615544	NO
AC004549.6	3	7	0.153112	0.341221	1.15612	0.345047	NO	0.480154	NO
AC004797.1	69	104	3.52158	5.06958	0.525643	0.0184479	UP	0.0451835	UP
AC004840.9	39	12	1.99046	0.584951	-1.76671	6.66741e-05	DN	0.000312267	DN
AC004854.4	11	12	0.561411	0.584951	0.0592586	1	NO	1	NO
AC004878.7	8	5	0.408299	0.24373	-0.744344	0.414643	NO	0.550535	NO
AC004893.11	22	47	1.12282	2.29106	1.02888	0.00532765	UP	0.0155938	UP
AC004951.6	144	222	7.34938	10.8216	0.558219	0.000297898	UP	0.00121247	UP
AC004967.7	9	5	0.459336	0.24373	-0.914269	0.292231	NO	0.422979	NO
AC004980.7	129	173	6.58382	8.43305	0.357129	0.0332749	UP	0.0744141	NO
AC005003.1	47	32	2.39876	1.55987	-0.620861	0.0711508	NO	0.137328	NO
AC005037.3	10	7	0.510374	0.341221	-0.580845	0.472371	NO	0.605949	NO
AC005076.5	12	12	0.612448	0.584951	-0.0662723	1	NO	1	NO
AC005077.12	97	56	4.95062	2.72977	-0.85883	0.000346737	DN	0.00138761	DN
AC005077.14	32	51	1.6332	2.48604	0.606153	0.0626079	NO	0.124473	NO
AC005154.6	227	183	11.5855	8.9205	-0.377121	0.00879015	DN	0.0240669	DN
AC005154.7	11	12	0.561411	0.584951	0.0592586	1	NO	1	NO
AC005189.6	7	6	0.357262	0.292476	-0.288665	0.786394	NO	0.871643	NO
AC005224.2	20	80	1.02075	3.89967	1.93373	4.29351e-09	UP	3.81676e-08	UP
AC005255.3	9	2	0.459336	0.0974919	-2.2362	0.0347464	DN	0.0771384	NO
AC005256.1	5	9	0.255187	0.438713	0.781725	0.425688	NO	0.56146	NO
AC005262.4	20	13	1.02075	0.633697	-0.687761	0.222733	NO	0.344032	NO
AC005306.3	60	150	3.06224	7.31189	1.25566	2.76389e-09	UP	2.51471e-08	UP
AC005329.7	39	67	1.99046	3.26598	0.714415	0.0148338	UP	0.0374603	UP
AC005339.2	13	1	0.663486	0.0487459	-3.76671	0.000774217	DN	0.00284106	DN
AC005355.2	36	3	1.83735	0.146238	-3.65123	1.14876e-08	DN	9.72176e-08	DN
AC005356.1	15	19	0.765561	0.926173	0.274765	0.610826	NO	0.729357	NO
AC005534.8	3	13	0.153112	0.633697	2.0492	0.0217988	UP	0.0517952	NO
AC005546.2	33	19	1.68423	0.926173	-0.862739	0.0376688	DN	0.0821979	NO
AC005592.2	17	18	0.867635	0.877427	0.0161899	1	NO	1	NO
AC005682.5	27	63	1.37801	3.07099	1.15612	0.000311092	UP	0.00125849	UP
AC005682.7	1	37	0.0510374	1.8036	5.14318	3.82876e-10	UP	3.81691e-09	UP
AC005682.8	29	46	1.48008	2.24231	0.599309	0.0835738	NO	0.156864	NO
AC005702.1	1	10	0.0510374	0.487459	3.25566	0.0119457	UP	0.0311582	UP
AC005740.3	11	13	0.561411	0.633697	0.174736	0.839837	NO	0.905704	NO
AC005754.8	9	3	0.459336	0.146238	-1.65123	0.085818	NO	0.159964	NO
AC005775.2	17	2	0.867635	0.0974919	-3.15374	0.000311792	DN	0.00126011	DN
AC005785.2	12	9	0.612448	0.438713	-0.48131	0.516068	NO	0.647036	NO
AC005789.11	2	8	0.102075	0.389967	1.93373	0.110302	NO	0.195998	NO
AC005795.1	70	93	3.57262	4.53337	0.343604	0.137028	NO	0.234035	NO
AC005884.1	22	34	1.12282	1.65736	0.561759	0.181171	NO	0.291599	NO
AC005943.4	109	76	5.56307	3.70469	-0.586529	0.00644231	DN	0.0183653	DN
AC005943.5	7	102	0.357262	4.97208	3.7988	4.9783e-22	UP	1.35132e-20	UP
AC006023.8	22	15	1.12282	0.731189	-0.618813	0.249496	NO	0.376244	NO
AC006042.8	8	7	0.408299	0.341221	-0.258917	0.79985	NO	0.880903	NO
AC006273.4	13	8	0.663486	0.389967	-0.766712	0.277727	NO	0.408051	NO
AC006273.7	44	23	2.24564	1.12116	-1.00214	0.00683162	DN	0.0192814	DN
AC006277.2	8	2	0.408299	0.0974919	-2.06627	0.0599963	NO	0.119978	NO
AC006486.1	9	11	0.459336	0.536205	0.223234	0.82473	NO	0.896629	NO
AC006509.7	95	88	4.84855	4.28964	-0.176696	0.416857	NO	0.55273	NO
AC006538.1	7	124	0.357262	6.04449	4.08057	6.64216e-28	UP	2.55144e-26	UP
AC006978.6	262	491	13.3718	23.9342	0.839884	7.50196e-15	UP	1.21511e-13	UP
AC006995.8	1	7	0.0510374	0.341221	2.74108	0.0708894	NO	0.137112	NO
AC007036.4	10	9	0.510374	0.438713	-0.218275	0.82061	NO	0.894023	NO
AC007038.7	18	28	0.918673	1.36489	0.571158	0.23777	NO	0.361654	NO
AC007040.11	1	7	0.0510374	0.341221	2.74108	0.0708894	NO	0.137112	NO
AC007099.1	131	47	6.6859	2.29106	-1.54511	2.72161e-11	DN	3.08818e-10	DN
AC007193.8	13	2	0.663486	0.0974919	-2.76671	0.00349641	DN	0.0108001	DN
AC007228.9	15	9	0.765561	0.438713	-0.803238	0.221649	NO	0.342768	NO
AC007238.1	31	26	1.58216	1.26739	-0.320029	0.42874	NO	0.564081	NO
AC007246.3	436	505	22.2523	24.6167	0.145683	0.12541	NO	0.217497	NO
AC007255.8	17	4	0.867635	0.194984	-2.15374	0.00367992	DN	0.0112733	DN
AC007256.5	12	25	0.612448	1.21865	0.992621	0.0491669	UP	0.101962	NO
AC007277.3	13	43	0.663486	2.09607	1.65955	0.000132821	UP	0.000582888	UP
AC007292.1	1	12	0.0510374	0.584951	3.51869	0.00351868	UP	0.0108408	UP
AC007292.3	36	90	1.83735	4.38713	1.25566	4.29566e-06	UP	2.50239e-05	UP
AC007292.6	10	2	0.510374	0.0974919	-2.3882	0.0198672	DN	0.047993	DN
AC007318.5	99	117	5.0527	5.70327	0.174736	0.377373	NO	0.514419	NO
AC007319.1	297	232	15.1581	11.3091	-0.42261	0.000803776	DN	0.00293794	DN
AC007382.1	35	113	1.78631	5.50829	1.62462	4.96072e-10	UP	4.9103e-09	UP
AC007386.3	5	19	0.255187	0.926173	1.85973	0.00694221	UP	0.0195441	UP
AC007620.3	9	19	0.459336	0.926173	1.01173	0.0894789	NO	0.165604	NO
AC007690.1	9	6	0.459336	0.292476	-0.651235	0.445696	NO	0.580671	NO
AC007773.2	7	9	0.357262	0.438713	0.296298	0.804446	NO	0.883122	NO
AC007969.5	7542	8144	384.924	396.987	0.0445181	0.0542098	NO	0.110612	NO
AC008065.1	22	21	1.12282	1.02366	-0.133386	0.763323	NO	0.855011	NO
AC008132.12	22	15	1.12282	0.731189	-0.618813	0.249496	NO	0.376244	NO
AC008155.1	49	58	2.50083	2.82726	0.176999	0.562403	NO	0.68939	NO
AC008174.3	9	17	0.459336	0.828681	0.851266	0.171556	NO	0.279959	NO
AC008264.4	1	9	0.0510374	0.438713	3.10365	0.0218091	UP	0.0517952	NO
AC008269.2	6	34	0.306224	1.65736	2.43623	1.01005e-05	UP	5.54451e-05	UP
AC008278.2	9	1	0.459336	0.0487459	-3.2362	0.0101046	DN	0.0270945	DN
AC008592.3	13	33	0.663486	1.60862	1.27768	0.00724417	UP	0.020275	UP
AC008752.1	21	33	1.07178	1.60862	0.585804	0.173143	NO	0.28211	NO
AC008850.3	53	51	2.70498	2.48604	-0.121767	0.695491	NO	0.798525	NO
AC008982.2	409	441	20.8743	21.497	0.0424055	0.680629	NO	0.785825	NO
AC009005.2	92	31	4.69544	1.51112	-1.63564	6.20867e-09	DN	5.42424e-08	DN
AC009061.1	45	29	2.29668	1.41363	-0.700144	0.0474771	DN	0.0991983	NO
AC009120.3	70	41	3.57262	1.99858	-0.838003	0.00310423	DN	0.00974501	DN
AC009120.6	131	93	6.6859	4.53337	-0.560536	0.00402153	DN	0.0121817	DN
AC009133.12	17	6	0.867635	0.292476	-1.56877	0.0203711	DN	0.0490477	DN
AC009133.14	8	7	0.408299	0.341221	-0.258917	0.79985	NO	0.880903	NO
AC009245.3	2603	2612	132.85	127.324	-0.0612927	0.12757	NO	0.220649	NO
AC009299.3	78	56	3.98091	2.72977	-0.54432	0.0309191	DN	0.0701196	NO
AC009302.2	67	54	3.4195	2.63228	-0.377474	0.172395	NO	0.281136	NO
AC009362.2	5	7	0.255187	0.341221	0.419155	0.775127	NO	0.862866	NO
AC009403.2	119	51	6.07345	2.48604	-1.28866	3.25617e-08	DN	2.60556e-07	DN
AC009404.2	470	717	23.9876	34.9508	0.54304	1.52511e-10	UP	1.58551e-09	UP
AC009495.4	6	27	0.306224	1.31614	2.10365	0.000361275	UP	0.00143891	UP
AC009506.1	6	14	0.306224	0.682443	1.15612	0.117228	NO	0.205693	NO
AC009948.5	30	48	1.53112	2.3398	0.6118	0.0704056	NO	0.137112	NO
AC009948.7	15	5	0.765561	0.24373	-1.65123	0.0239377	DN	0.0560084	NO
AC009961.3	51	59	2.60291	2.87601	0.143945	0.634125	NO	0.749282	NO
AC009963.5	6	8	0.306224	0.389967	0.348765	0.791299	NO	0.874764	NO
AC010150.1	164	169	8.37013	8.23806	-0.0229448	0.91274	NO	0.957505	NO
AC010468.1	515	476	26.2842	23.2031	-0.179883	0.0525435	NO	0.107724	NO
AC010536.1	43	20	2.19461	0.974919	-1.17061	0.00229122	DN	0.00745838	DN
AC010642.1	11	5	0.561411	0.24373	-1.20378	0.135869	NO	0.232626	NO
AC010733.5	175	276	8.93154	13.4539	0.591041	2.11595e-05	UP	0.000109174	UP
AC010761.8	7	1	0.357262	0.0487459	-2.87363	0.0350976	DN	0.077446	NO
AC010883.5	3	31	0.153112	1.51112	3.30296	9.24057e-07	UP	5.98607e-06	UP
AC010982.1	32	110	1.6332	5.36205	1.71509	1.25853e-10	UP	1.32315e-09	UP
AC011322.1	9	8	0.459336	0.389967	-0.236197	0.811069	NO	0.887713	NO
AC011498.1	10	4	0.510374	0.194984	-1.3882	0.11131	NO	0.197219	NO
AC011499.1	10	10	0.510374	0.487459	-0.0662723	1	NO	1	NO
AC011747.4	13	9	0.663486	0.438713	-0.596787	0.396647	NO	0.532508	NO
AC011747.7	33	50	1.68423	2.4373	0.53319	0.100687	NO	0.182402	NO
AC011899.9	10	8	0.510374	0.389967	-0.3882	0.641465	NO	0.755291	NO
AC012065.7	22	44	1.12282	2.14482	0.933728	0.0133588	UP	0.0342147	UP
AC012066.1	13	9	0.663486	0.438713	-0.596787	0.396647	NO	0.532508	NO
AC012074.2	1	8	0.0510374	0.389967	2.93373	0.0395077	UP	0.0849281	NO
AC012123.1	132	137	6.73693	6.67819	-0.0126343	0.951442	NO	0.98814	NO
AC012146.7	114	147	5.81826	7.16565	0.30051	0.0950205	NO	0.173821	NO
AC012360.4	9	5	0.459336	0.24373	-0.914269	0.292231	NO	0.422979	NO
AC012368.1	7	1	0.357262	0.0487459	-2.87363	0.0350976	DN	0.077446	NO
AC012370.2	111	106	5.66515	5.16707	-0.132768	0.498195	NO	0.631148	NO
AC012487.2	70	51	3.57262	2.48604	-0.52313	0.0557863	NO	0.113456	NO
AC012668.2	3	7	0.153112	0.341221	1.15612	0.345047	NO	0.480154	NO
AC013394.2	547	605	27.9174	29.4913	0.079122	0.360979	NO	0.497341	NO
AC013717.3	37	38	1.88838	1.85235	-0.0277981	1	NO	1	NO
AC015849.13	95	140	4.84855	6.82443	0.493155	0.0108032	UP	0.0287057	UP
AC015989.1	28	35	1.42905	1.70611	0.255656	0.529672	NO	0.660139	NO
AC016292.3	5	10	0.255187	0.487459	0.933728	0.303689	NO	0.435684	NO
AC016586.1	7	23	0.357262	1.12116	1.64993	0.00556994	UP	0.0161869	UP
AC016629.8	106	50	5.40996	2.4373	-1.15034	1.78321e-06	DN	1.10367e-05	DN
AC016700.5	17	12	0.867635	0.584951	-0.568773	0.354113	NO	0.489412	NO
AC016708.2	3695	4028	188.583	196.349	0.058217	0.0776616	NO	0.147821	NO
AC016712.2	7	4	0.357262	0.194984	-0.873627	0.377889	NO	0.514419	NO
AC016734.1	31	4	1.58216	0.194984	-3.02047	1.32254e-06	DN	8.37107e-06	DN
AC016734.2	22	21	1.12282	1.02366	-0.133386	0.763323	NO	0.855011	NO
AC016739.2	123	131	6.2776	6.38572	0.0246362	0.900283	NO	0.948477	NO
AC016747.3	556	225	28.3768	10.9678	-1.37143	1.29457e-36	DN	7.45067e-35	DN
AC016831.7	142	74	7.24731	3.6072	-1.00657	7.60837e-07	DN	4.99119e-06	DN
AC016912.3	35	21	1.78631	1.02366	-0.803238	0.0449979	DN	0.0947718	NO
AC018462.2	1	12	0.0510374	0.584951	3.51869	0.00351868	UP	0.0108408	UP
AC018738.2	24	17	1.2249	0.828681	-0.563772	0.274019	NO	0.403488	NO
AC018755.1	7	8	0.357262	0.389967	0.126373	1	NO	1	NO
AC018755.16	21	11	1.07178	0.536205	-0.999158	0.0756972	NO	0.144806	NO
AC019181.2	56	99	2.85809	4.82585	0.755729	0.00165561	UP	0.00559035	UP
AC019181.3	214	145	10.922	7.06816	-0.62783	4.58911e-05	DN	0.000222134	DN
AC019221.4	18	2	0.918673	0.0974919	-3.2362	0.00016815	DN	0.000720988	DN
AC020571.3	8	7	0.408299	0.341221	-0.258917	0.79985	NO	0.880903	NO
AC020594.5	5	26	0.255187	1.26739	2.31224	0.000214189	UP	0.000896363	UP
AC020910.2	7	5	0.357262	0.24373	-0.551699	0.573318	NO	0.69822	NO
AC021218.2	509	331	25.978	16.1349	-0.687107	1.08204e-11	DN	1.28343e-10	DN
AC021860.1	1	11	0.0510374	0.536205	3.39316	0.00650094	UP	0.0184507	UP
AC022007.5	8	1	0.408299	0.0487459	-3.06627	0.0189125	DN	0.0459452	DN
AC022182.2	45	52	2.29668	2.53479	0.142314	0.684874	NO	0.789453	NO
AC022210.2	11	14	0.561411	0.682443	0.281651	0.691994	NO	0.795273	NO
AC022431.1	360	371	18.3735	18.0847	-0.02285	0.853263	NO	0.915736	NO
AC022498.1	21	27	1.07178	1.31614	0.296298	0.564131	NO	0.690951	NO
AC022532.1	4	19	0.204149	0.926173	2.18166	0.00274841	UP	0.00875267	UP
AC022816.2	392	430	20.0066	20.9607	0.0672107	0.507637	NO	0.639674	NO
AC022819.3	13	22	0.663486	1.07241	0.69272	0.179447	NO	0.290374	NO
AC023115.1	12	9	0.612448	0.438713	-0.48131	0.516068	NO	0.647036	NO
AC023490.1	34	28	1.73527	1.36489	-0.34638	0.375222	NO	0.512914	NO
AC024560.3	223	445	11.3813	21.6919	0.930489	6.91079e-16	UP	1.22091e-14	UP
AC024896.1	19	13	0.96971	0.633697	-0.61376	0.289076	NO	0.420684	NO
AC025171.1	16	10	0.816598	0.487459	-0.744344	0.240046	NO	0.364306	NO
AC025335.1	9	13	0.459336	0.633697	0.464242	0.5259	NO	0.656464	NO
AC025918.2	34	33	1.73527	1.60862	-0.109341	0.807413	NO	0.885447	NO
AC026150.5	14	29	0.714523	1.41363	0.984354	0.0334532	UP	0.0747731	NO
AC026202.3	50	32	2.55187	1.55987	-0.710128	0.0352104	DN	0.077654	NO
AC026271.5	69	52	3.52158	2.53479	-0.474357	0.083674	NO	0.156964	NO
AC026740.1	27	51	1.37801	2.48604	0.851266	0.0125502	UP	0.0324869	UP
AC027228.1	1	7	0.0510374	0.341221	2.74108	0.0708894	NO	0.137112	NO
AC027307.3	49	248	2.50083	12.089	2.27321	2.11309e-31	UP	9.66942e-30	UP
AC027612.1	6	11	0.306224	0.536205	0.808197	0.334494	NO	0.470029	NO
AC027612.6	2092	2867	106.77	139.755	0.388387	5.2844e-21	UP	1.35119e-19	UP
AC027763.2	86	46	4.38921	2.24231	-0.968975	0.000227596	DN	0.00094726	DN
AC034220.3	10	5	0.510374	0.24373	-1.06627	0.201298	NO	0.31805	NO
AC048346.1	10	13	0.510374	0.633697	0.312239	0.679504	NO	0.784689	NO
AC053503.4	9	22	0.459336	1.07241	1.22323	0.0307595	UP	0.0698333	NO
AC062017.1	15	15	0.765561	0.731189	-0.0662723	1	NO	1	NO
AC062029.1	19	24	0.96971	1.1699	0.270763	0.647752	NO	0.760661	NO
AC068039.4	35	149	1.78631	7.26314	2.02361	5.53706e-17	UP	1.06469e-15	UP
AC068137.13	100	73	5.10374	3.55845	-0.520304	0.0222471	DN	0.0526859	NO
AC068282.3	58	31	2.96017	1.51112	-0.970057	0.00277778	DN	0.00882107	DN
AC068522.4	43	34	2.19461	1.65736	-0.405074	0.254325	NO	0.381923	NO
AC068657.2	52	54	2.65394	2.63228	-0.0118245	1	NO	1	NO
AC068831.10	10	10	0.510374	0.487459	-0.0662723	1	NO	1	NO
AC069154.4	2	7	0.102075	0.341221	1.74108	0.180725	NO	0.291458	NO
AC069277.2	7	2	0.357262	0.0974919	-1.87363	0.102043	NO	0.183961	NO
AC069278.4	9	9	0.459336	0.438713	-0.0662723	1	NO	1	NO
AC069513.4	12	21	0.612448	1.02366	0.741083	0.16641	NO	0.273346	NO
AC072062.1	16	24	0.816598	1.1699	0.51869	0.273237	NO	0.402832	NO
AC073052.1	38	28	1.93942	1.36489	-0.506845	0.175911	NO	0.28584	NO
AC073063.10	6	7	0.306224	0.341221	0.15612	1	NO	1	NO
AC073072.7	8	6	0.408299	0.292476	-0.48131	0.600102	NO	0.720321	NO
AC073133.1	1	9	0.0510374	0.438713	3.10365	0.0218091	UP	0.0517952	NO
AC073133.2	1	7	0.0510374	0.341221	2.74108	0.0708894	NO	0.137112	NO
AC073257.2	4	8	0.204149	0.389967	0.933728	0.389223	NO	0.524814	NO
AC073283.4	63	36	3.21535	1.75485	-0.873627	0.00344062	DN	0.0106552	DN
AC073410.1	6	8	0.306224	0.389967	0.348765	0.791299	NO	0.874764	NO
AC073551.1	5	11	0.255187	0.536205	1.07123	0.212045	NO	0.331313	NO
AC073869.1	38	33	1.93942	1.60862	-0.269806	0.476948	NO	0.610652	NO
AC074117.10	181	124	9.23776	6.04449	-0.611922	0.00029421	DN	0.00119918	DN
AC074117.13	2	20	0.102075	0.974919	3.25566	0.00013109	UP	0.000576247	UP
AC074138.3	21	27	1.07178	1.31614	0.296298	0.564131	NO	0.690951	NO
AC074183.4	17	27	0.867635	1.31614	0.601152	0.227297	NO	0.349759	NO
AC074212.5	13	3	0.663486	0.146238	-2.18175	0.0110929	DN	0.0293266	DN
AC074212.6	15	3	0.765561	0.146238	-2.3882	0.00372834	DN	0.0113987	DN
AC074338.4	5	8	0.255187	0.389967	0.6118	0.582378	NO	0.705612	NO
AC074367.1	11	12	0.561411	0.584951	0.0592586	1	NO	1	NO
AC074389.9	131	55	6.6859	2.68103	-1.31834	2.75811e-09	DN	2.51185e-08	DN
AC078819.1	20	19	1.02075	0.926173	-0.140273	0.873029	NO	0.929175	NO
AC078852.2	7	3	0.357262	0.146238	-1.28866	0.216921	NO	0.336669	NO
AC078883.3	14	15	0.714523	0.731189	0.0332634	1	NO	1	NO
AC078883.4	1	10	0.0510374	0.487459	3.25566	0.0119457	UP	0.0311582	UP
AC078899.1	12	3	0.612448	0.146238	-2.06627	0.0188533	DN	0.0459452	DN
AC079150.2	229	235	11.6876	11.4553	-0.0289591	0.852686	NO	0.915494	NO
AC079210.1	130	628	6.63486	30.6124	2.20598	2.35328e-74	UP	4.10549e-72	UP
AC079250.1	177	185	9.03361	9.018	-0.00249637	1	NO	1	NO
AC079305.10	14	10	0.714523	0.487459	-0.551699	0.416499	NO	0.552298	NO
AC079354.5	21	15	1.07178	0.731189	-0.551699	0.317387	NO	0.451814	NO
AC079466.1	9	19	0.459336	0.926173	1.01173	0.0894789	NO	0.165604	NO
AC079602.1	699	590	35.6751	28.7601	-0.31085	0.000119142	DN	0.000529561	DN
AC079779.4	17	53	0.867635	2.58353	1.57419	3.48571e-05	UP	0.000172733	UP
AC079922.2	129	146	6.58382	7.11691	0.112325	0.546546	NO	0.675988	NO
AC079922.3	31	17	1.58216	0.828681	-0.933006	0.0307125	DN	0.0697722	NO
AC083799.1	137	147	6.99212	7.16565	0.035368	0.858785	NO	0.919742	NO
AC083843.1	37	21	1.88838	1.02366	-0.883408	0.0253063	DN	0.0588081	NO
AC083873.4	7	9	0.357262	0.438713	0.296298	0.804446	NO	0.883122	NO
AC083899.3	22	18	1.12282	0.877427	-0.355779	0.527545	NO	0.657831	NO
AC083900.1	10	4	0.510374	0.194984	-1.3882	0.11131	NO	0.197219	NO
AC084018.1	275	343	14.0353	16.7199	0.252505	0.0328822	NO	0.0736934	NO
AC084117.3	7	7	0.357262	0.341221	-0.0662723	1	NO	1	NO
AC084149.2	3	15	0.153112	0.731189	2.25566	0.00780954	UP	0.0216654	UP
AC084219.4	27	5	1.37801	0.24373	-2.49923	5.02494e-05	DN	0.000241485	DN
AC084368.1	4	18	0.204149	0.877427	2.10365	0.00455974	UP	0.0135787	UP
AC090286.2	30	66	1.53112	3.21723	1.07123	0.000673283	UP	0.00251139	UP
AC090587.2	81	83	4.13403	4.04591	-0.0310829	0.937782	NO	0.977044	NO
AC090616.2	7	3	0.357262	0.146238	-1.28866	0.216921	NO	0.336669	NO
AC090673.1	100	109	5.10374	5.31331	0.0580559	0.782386	NO	0.868881	NO
AC091133.1	50	131	2.55187	6.38572	1.32329	6.61963e-09	UP	5.77125e-08	UP
AC091167.3	7	7	0.357262	0.341221	-0.0662723	1	NO	1	NO
AC091492.2	20	27	1.02075	1.31614	0.366687	0.466123	NO	0.600418	NO
AC091633.2	254	313	12.9635	15.2575	0.235062	0.0586176	NO	0.118124	NO
AC091729.9	69	27	3.52158	1.31614	-1.41991	5.34606e-06	DN	3.0705e-05	DN
AC092106.2	6	6	0.306224	0.292476	-0.0662723	1	NO	1	NO
AC092168.2	9	26	0.459336	1.26739	1.46424	0.006442	UP	0.0183653	UP
AC092295.7	47	72	2.39876	3.50971	0.549064	0.0436788	UP	0.0924936	NO
AC092299.8	32	29	1.6332	1.41363	-0.208291	0.609796	NO	0.72871	NO
AC092620.2	102	166	5.20581	8.09182	0.636342	0.00047411	UP	0.00182664	UP
AC092798.1	32	12	1.6332	0.584951	-1.48131	0.00217011	DN	0.00710142	DN
AC092933.3	20	16	1.02075	0.779935	-0.3882	0.505595	NO	0.637739	NO
AC093106.7	232	198	11.8407	9.65169	-0.294897	0.0379411	DN	0.0826424	NO
AC093157.1	22	35	1.12282	1.70611	0.603579	0.14471	NO	0.244315	NO
AC093323.1	5	7	0.255187	0.341221	0.419155	0.775127	NO	0.862866	NO
AC093323.3	317	219	16.1788	10.6754	-0.599824	1.88331e-06	DN	1.16005e-05	DN
AC093375.1	8	5	0.408299	0.24373	-0.744344	0.414643	NO	0.550535	NO
AC093382.1	16	27	0.816598	1.31614	0.688615	0.130577	NO	0.225176	NO
AC093388.3	76	44	3.87884	2.14482	-0.854768	0.00179266	DN	0.00600591	DN
AC093391.2	57	56	2.90913	2.72977	-0.0918074	0.778008	NO	0.865154	NO
AC093415.2	43	32	2.19461	1.55987	-0.492537	0.165519	NO	0.272284	NO
AC093616.4	143	181	7.29834	8.82301	0.273702	0.0954401	NO	0.174444	NO
AC093642.5	457	474	23.3241	23.1056	-0.0135794	0.895701	NO	0.945216	NO
AC093668.2	8	16	0.408299	0.779935	0.933728	0.154177	NO	0.256406	NO
AC093673.5	211	117	10.7689	5.70327	-0.917007	1.92851e-08	DN	1.5856e-07	DN
AC093698.2	17	16	0.867635	0.779935	-0.153735	0.862215	NO	0.922177	NO
AC093818.1	8	4	0.408299	0.194984	-1.06627	0.257164	NO	0.384448	NO
AC093838.4	3899	4670	198.995	227.643	0.194046	5.46079e-10	NO	5.37668e-09	NO
AC096649.1	3	8	0.153112	0.389967	1.34877	0.227921	NO	0.349979	NO
AC096664.1	9	5	0.459336	0.24373	-0.914269	0.292231	NO	0.422979	NO
AC096772.6	72	87	3.67469	4.2409	0.206746	0.383616	NO	0.520227	NO
AC097382.1	1	7	0.0510374	0.341221	2.74108	0.0708894	NO	0.137112	NO
AC097500.2	62	57	3.16432	2.77852	-0.187579	0.521246	NO	0.652169	NO
AC097658.1	11	6	0.561411	0.292476	-0.940741	0.229056	NO	0.351045	NO
AC097662.2	18	17	0.918673	0.828681	-0.148734	0.866113	NO	0.92487	NO
AC097721.2	32	4	1.6332	0.194984	-3.06627	7.27685e-07	DN	4.78683e-06	DN
AC097724.3	1	7	0.0510374	0.341221	2.74108	0.0708894	NO	0.137112	NO
AC098614.2	14	19	0.714523	0.926173	0.3743	0.490657	NO	0.623881	NO
AC098617.1	61	63	3.11328	3.07099	-0.0197297	1	NO	1	NO
AC099684.1	16	5	0.816598	0.24373	-1.74434	0.0150007	DN	0.0377623	DN
AC099850.1	9	10	0.459336	0.487459	0.0857308	1	NO	1	NO
AC100830.4	10	27	0.510374	1.31614	1.36669	0.00821324	UP	0.0226466	UP
AC103801.1	81	93	4.13403	4.53337	0.133037	0.595679	NO	0.717935	NO
AC104135.2	13	1	0.663486	0.0487459	-3.76671	0.000774217	DN	0.00284106	DN
AC104135.3	13	24	0.663486	1.1699	0.818251	0.102151	NO	0.184092	NO
AC104389.28	9	3	0.459336	0.146238	-1.65123	0.085818	NO	0.159964	NO
AC104451.2	81	63	4.13403	3.07099	-0.428842	0.0801825	NO	0.151551	NO
AC104532.4	7	24	0.357262	1.1699	1.71134	0.00357668	UP	0.0110054	UP
AC104651.1	7	1	0.357262	0.0487459	-2.87363	0.0350976	DN	0.077446	NO
AC104653.1	5	50	0.255187	2.4373	3.25566	3.34584e-10	UP	3.34944e-09	UP
AC104667.3	13	7	0.663486	0.341221	-0.959357	0.181301	NO	0.291599	NO
AC104809.4	74	17	3.77677	0.828681	-2.18826	2.65082e-10	DN	2.68416e-09	DN
AC104841.1	48	53	2.44979	2.58353	0.0766857	0.84243	NO	0.90754	NO
AC105342.1	9	9	0.459336	0.438713	-0.0662723	1	NO	1	NO
AC105399.2	5	7	0.255187	0.341221	0.419155	0.775127	NO	0.862866	NO
AC105760.2	45	50	2.29668	2.4373	0.0857308	0.837548	NO	0.904682	NO
AC105760.3	15	40	0.765561	1.94984	1.34877	0.00166596	UP	0.00561963	UP
AC106753.1	64	57	3.26639	2.77852	-0.233382	0.413318	NO	0.550303	NO
AC106875.1	118	108	6.02241	5.26456	-0.194028	0.318932	NO	0.453397	NO
AC106876.2	99	68	5.0527	3.31472	-0.608166	0.00830792	DN	0.0228702	DN
AC107983.4	179	188	9.13569	9.16423	0.00450079	1	NO	1	NO
AC108463.2	30	38	1.53112	1.85235	0.274765	0.468101	NO	0.60227	NO
AC108488.4	14	17	0.714523	0.828681	0.213836	0.722306	NO	0.821429	NO
AC110619.2	1	12	0.0510374	0.584951	3.51869	0.00351868	UP	0.0108408	UP
AC113189.5	13	16	0.663486	0.779935	0.233288	0.713197	NO	0.813888	NO
AC114730.3	218	175	11.1261	8.53054	-0.383245	0.00998383	DN	0.0268696	DN
AC114730.5	11	9	0.561411	0.438713	-0.355779	0.657903	NO	0.767737	NO
AC114776.1	105	119	5.35892	5.80077	0.1143	0.593003	NO	0.715173	NO
AC114803.3	30	24	1.53112	1.1699	-0.3882	0.34322	NO	0.479381	NO
AC115617.2	33	32	1.68423	1.55987	-0.110666	0.804609	NO	0.883182	NO
AC115618.1	6	3	0.306224	0.146238	-1.06627	0.333501	NO	0.469328	NO
AC117395.1	15	36	0.765561	1.75485	1.19676	0.00717677	UP	0.0201152	UP
AC118344.1	34	51	1.73527	2.48604	0.51869	0.104952	NO	0.188498	NO
AC123768.4	7	1	0.357262	0.0487459	-2.87363	0.0350976	DN	0.077446	NO
AC124890.1	54	68	2.75602	3.31472	0.266303	0.320501	NO	0.455318	NO
AC125232.1	148	182	7.55353	8.87176	0.232069	0.152352	NO	0.254042	NO
AC127904.2	257	310	13.1166	15.1112	0.204228	0.101277	NO	0.183391	NO
AC129492.6	8	1	0.408299	0.0487459	-3.06627	0.0189125	DN	0.0459452	DN
AC131571.2	38	38	1.93942	1.85235	-0.0662723	0.908784	NO	0.954492	NO
AC132192.1	11	6	0.561411	0.292476	-0.940741	0.229056	NO	0.351045	NO
AC132872.1	14	45	0.714523	2.19357	1.61823	0.000117263	UP	0.000522458	UP
AC132872.2	6	164	0.306224	7.99433	4.70632	1.05217e-39	UP	6.83011e-38	UP
AC133965.1	199	173	10.1564	8.43305	-0.268269	0.0777946	NO	0.148024	NO
AC135178.1	28	6	1.42905	0.292476	-2.28866	9.11722e-05	DN	0.000415837	DN
AC137056.1	4	12	0.204149	0.584951	1.51869	0.0780432	NO	0.148278	NO
AC137932.1	49	37	2.50083	1.8036	-0.471529	0.160467	NO	0.264987	NO
AC137932.5	50	23	2.55187	1.12116	-1.18657	0.000923076	DN	0.0033218	DN
AC137934.1	18	28	0.918673	1.36489	0.571158	0.23777	NO	0.361654	NO
AC138031.1	8	15	0.408299	0.731189	0.840618	0.21281	NO	0.332103	NO
AC138035.2	73	57	3.72573	2.77852	-0.423207	0.113961	NO	0.201182	NO
AC138123.2	72	85	3.67469	4.1434	0.173194	0.473132	NO	0.606553	NO
AC138517.4	17	15	0.867635	0.731189	-0.246845	0.724476	NO	0.822835	NO
AC138655.4	5	9	0.255187	0.438713	0.781725	0.425688	NO	0.56146	NO
AC138783.12	16	18	0.816598	0.877427	0.103653	0.865379	NO	0.924499	NO
AC138951.1	8	5	0.408299	0.24373	-0.744344	0.414643	NO	0.550535	NO
AC139099.3	155	146	7.91079	7.11691	-0.152572	0.387177	NO	0.523234	NO
AC139100.2	63	60	3.21535	2.92476	-0.136662	0.652231	NO	0.764206	NO
AC139452.2	26	25	1.32697	1.21865	-0.122856	0.781058	NO	0.867911	NO
AC140061.8	1	9	0.0510374	0.438713	3.10365	0.0218091	UP	0.0517952	NO
AC140481.1	8	3	0.408299	0.146238	-1.48131	0.137812	NO	0.234703	NO
AC141586.5	237	198	12.0959	9.65169	-0.325659	0.0212256	DN	0.0507621	NO
AC142528.1	31	26	1.58216	1.26739	-0.320029	0.42874	NO	0.564081	NO
AC144449.1	11	9	0.561411	0.438713	-0.355779	0.657903	NO	0.767737	NO
AC144530.1	447	520	22.8137	25.3479	0.151965	0.107722	NO	0.192624	NO
AC156455.1	76	16	3.87884	0.779935	-2.3142	3.26641e-11	DN	3.67647e-10	DN
AC159540.1	193	225	9.85021	10.9678	0.155052	0.281974	NO	0.41324	NO
AC159540.14	39	44	1.99046	2.14482	0.107757	0.743374	NO	0.838668	NO
ACAA1	3272	3255	166.994	158.668	-0.0737875	0.0398302	NO	0.0854788	NO
ACAA2	1880	2135	95.9503	104.073	0.117231	0.0105354	NO	0.0280609	NO
ACACA	1106	1145	56.4473	55.8141	-0.0162761	0.800279	NO	0.881027	NO
ACACB	272	317	13.8822	15.4525	0.154604	0.201432	NO	0.318233	NO
ACAD10	485	330	24.7531	16.0862	-0.621791	1.17967e-09	DN	1.11686e-08	DN
ACAD11	1	8	0.0510374	0.389967	2.93373	0.0395077	UP	0.0849281	NO
ACAD8	199	194	10.1564	9.45671	-0.102984	0.480498	NO	0.614023	NO
ACAD9	548	429	27.9685	20.912	-0.419471	6.22468e-06	DN	3.54837e-05	DN
ACADM	1150	1458	58.693	71.0716	0.276085	1.16988e-06	UP	7.46123e-06	UP
ACADS	1158	1225	59.1013	59.7138	0.0148742	0.805793	NO	0.884192	NO
ACADSB	2782	3430	141.986	167.199	0.235814	1.42794e-10	NO	1.49283e-09	NO
ACADVL	1878	1674	95.8482	81.6007	-0.23217	1.70399e-06	NO	1.05973e-05	NO
ACAP1	86	59	4.38921	2.87601	-0.609894	0.012582	DN	0.0325442	DN
ACAP2	386	304	19.7004	14.8188	-0.410802	0.000216225	DN	0.000903977	DN
ACAP3	447	512	22.8137	24.9579	0.129597	0.174869	NO	0.284534	NO
ACAT1	760	817	38.7884	39.8254	0.0380644	0.614439	NO	0.73269	NO
ACAT2	6663	6412	340.062	312.559	-0.12167	1.42625e-06	NO	8.97326e-06	NO
ACBD3	2430	2467	124.021	120.256	-0.0444709	0.283686	NO	0.415154	NO
ACBD4	567	250	28.9382	12.1865	-1.24769	1.90962e-32	DN	9.31918e-31	DN
ACBD5	212	270	10.8199	13.1614	0.282623	0.0359905	UP	0.0790853	NO
ACBD6	577	397	29.4486	19.3521	-0.605705	8.33867e-11	DN	8.98687e-10	DN
ACBD7	22	20	1.12282	0.974919	-0.203776	0.757996	NO	0.850979	NO
ACD	1018	482	51.956	23.4955	-1.1449	6.56667e-50	DN	6.14405e-48	DN
ACE2	31	21	1.58216	1.02366	-0.628151	0.128601	NO	0.222134	NO
ACER3	391	424	19.9556	20.6683	0.0506234	0.623899	NO	0.740386	NO
ACIN1	1781	1721	90.8976	83.8917	-0.115713	0.0179513	NO	0.0441935	NO
ACKR2	93	97	4.74648	4.72835	-0.00551825	1	NO	1	NO
ACLY	5449	6087	278.103	296.716	0.0934676	0.000512002	NO	0.00196135	NO
ACN9	175	164	8.93154	7.99433	-0.159931	0.328164	NO	0.463648	NO
ACO1	814	703	41.5444	34.2684	-0.277776	0.000194183	DN	0.000822502	DN
ACO2	1882	1702	96.0523	82.9656	-0.211308	1.19119e-05	NO	6.43758e-05	NO
ACOT1	169	174	8.62532	8.48179	-0.0242082	0.914003	NO	0.95847	NO
ACOT11	30	23	1.53112	1.12116	-0.449601	0.274217	NO	0.403637	NO
ACOT13	1422	1186	72.5751	57.8127	-0.32809	7.28861e-09	DN	6.32485e-08	DN
ACOT2	1835	1705	93.6536	83.1118	-0.172281	0.000388022	NO	0.0015345	NO
ACOT7	886	993	45.2191	48.4047	0.0982147	0.145987	NO	0.245678	NO
ACOT8	666	632	33.9909	30.8074	-0.14187	0.080231	NO	0.151626	NO
ACOT9	634	542	32.3577	26.4203	-0.292462	0.000571992	DN	0.00216442	DN
ACOX1	2913	4328	148.672	210.972	0.504923	4.06734e-49	UP	3.70217e-47	UP
ACOX2	580	645	29.6017	31.4411	0.086974	0.303548	NO	0.435684	NO
ACOX3	377	291	19.2411	14.1851	-0.439818	9.06998e-05	DN	0.000414246	DN
ACP1	4423	4685	225.738	228.375	0.0167515	0.585705	NO	0.708669	NO
ACP2	979	473	49.9656	23.0568	-1.11574	3.62627e-46	DN	3.02153e-44	DN
ACP6	577	447	29.4486	21.7894	-0.434569	1.66617e-06	DN	1.03775e-05	DN
ACPL2	68	68	3.47054	3.31472	-0.0662723	0.797579	NO	0.880138	NO
ACRBP	4	15	0.204149	0.731189	1.84062	0.0197968	UP	0.0478941	UP
ACRC	31	99	1.58216	4.82585	1.60889	6.03175e-09	UP	5.27794e-08	UP
ACSF2	478	583	24.3959	28.4189	0.220213	0.0139892	NO	0.0356119	NO
ACSF3	389	332	19.8535	16.1836	-0.294859	0.00650864	DN	0.0184663	DN
ACSL1	303	250	15.4643	12.1865	-0.343662	0.00565179	DN	0.0163985	DN
ACSL3	8288	8712	422.998	424.675	0.00570767	0.800101	NO	0.880947	NO
ACSL4	4029	3729	205.63	181.774	-0.177905	5.98779e-08	NO	4.63846e-07	NO
ACSL5	2060	2230	105.137	108.703	0.0481271	0.278226	NO	0.408641	NO
ACSL6	43	36	2.19461	1.75485	-0.322612	0.368146	NO	0.505344	NO
ACSM1	18	12	0.918673	0.584951	-0.651235	0.273681	NO	0.403238	NO
ACSM2A	108	241	5.51204	11.7478	1.09173	1.36473e-11	UP	1.59278e-10	UP
ACSM2B	443	422	22.6096	20.5708	-0.136336	0.173668	NO	0.282771	NO
ACSM3	227	214	11.5855	10.4316	-0.151354	0.273666	NO	0.403238	NO
ACSM5	101	135	5.15477	6.5807	0.352332	0.0681583	NO	0.133558	NO
ACSS1	2632	2798	134.33	136.391	0.0219642	0.577836	NO	0.70265	NO
ACSS2	683	733	34.8585	35.7308	0.0356553	0.651392	NO	0.763597	NO
ACSS3	606	475	30.9286	23.1543	-0.417663	2.32191e-06	DN	1.4105e-05	DN
ACTA1	32	14	1.6332	0.682443	-1.25892	0.00498238	DN	0.014691	DN
ACTA2	993	1604	50.6801	78.1885	0.625536	1.51627e-27	UP	5.74538e-26	UP
ACTB	26734	27947	1364.43	1362.3	-0.00225457	0.857325	NO	0.918826	NO
ACTG1	60846	57856	3105.42	2820.24	-0.138968	5.50991e-62	NO	7.38239e-60	NO
ACTL6A	396	357	20.2108	17.4023	-0.215849	0.041218	NO	0.0880622	NO
ACTL8	17	19	0.867635	0.926173	0.0941924	0.869187	NO	0.927148	NO
ACTN1	6532	6010	333.376	292.963	-0.186432	4.85665e-13	NO	6.66714e-12	NO
ACTN4	10827	11547	552.582	562.869	0.0266122	0.168226	NO	0.276166	NO
ACTR10	683	788	34.8585	38.4118	0.140038	0.0640845	NO	0.126971	NO
ACTR1A	2393	2238	122.132	109.093	-0.162883	0.000124401	NO	0.00055002	NO
ACTR1B	2214	1819	112.997	88.6688	-0.349782	1.59623e-14	DN	2.5173e-13	DN
ACTR2	3451	3992	176.13	194.594	0.143825	1.77951e-05	NO	9.31641e-05	NO
ACTR3	1996	1863	101.871	90.8137	-0.165756	0.000371571	NO	0.00147571	NO
ACTR3B	250	252	12.7593	12.284	-0.0547766	0.687933	NO	0.792129	NO
ACTR3C	26	28	1.32697	1.36489	0.0406429	1	NO	1	NO
ACTR5	217	198	11.0751	9.65169	-0.198467	0.169216	NO	0.277437	NO
ACTR6	214	206	10.922	10.0417	-0.121239	0.406779	NO	0.543584	NO
ACTR8	586	464	29.9079	22.6181	-0.403048	7.36536e-06	DN	4.1436e-05	DN
ACTRT3	12	5	0.612448	0.24373	-1.32931	0.0900575	NO	0.166385	NO
ACVR1	121	175	6.17552	8.53054	0.466076	0.0062407	UP	0.0179002	UP
ACVR1B	442	464	22.5585	22.6181	0.00380616	0.973502	NO	1	NO
ACVR1C	11	12	0.561411	0.584951	0.0592586	1	NO	1	NO
ACVR2A	244	220	12.4531	10.7241	-0.21565	0.114322	NO	0.201713	NO
ACVR2B	536	632	27.356	30.8074	0.171419	0.0434464	NO	0.0920598	NO
ACY1	1	9	0.0510374	0.438713	3.10365	0.0218091	UP	0.0517952	NO
ACY3	34	29	1.73527	1.41363	-0.295754	0.450862	NO	0.585469	NO
ACYP1	172	189	8.77843	9.21298	0.0697054	0.673734	NO	0.780285	NO
ACYP2	206	137	10.5137	6.67819	-0.654741	3.78072e-05	DN	0.000186069	DN
AD000090.2	100	62	5.10374	3.02225	-0.755932	0.00120845	DN	0.00422969	DN
AD000092.3	93	94	4.74648	4.58212	-0.0508422	0.826593	NO	0.897838	NO
AD000684.2	10	3	0.510374	0.146238	-1.80324	0.0525286	NO	0.107707	NO
ADA	152	125	7.75768	6.09324	-0.348416	0.0473043	DN	0.0989079	NO
ADAL	787	635	40.1664	30.9537	-0.375879	1.02426e-06	DN	6.59018e-06	DN
ADAM10	862	641	43.9942	31.2461	-0.493636	4.29446e-11	DN	4.77264e-10	DN
ADAM11	28	19	1.42905	0.926173	-0.6257	0.147342	NO	0.24704	NO
ADAM15	644	787	32.8681	38.363	0.223031	0.00362289	NO	0.0111292	NO
ADAM17	1451	1327	74.0552	64.6858	-0.195151	0.000384969	NO	0.00152278	NO
ADAM1A	58	205	2.96017	9.99291	1.75523	4.49989e-19	UP	1.02536e-17	UP
ADAM22	121	97	6.17552	4.72835	-0.385223	0.0575909	NO	0.116489	NO
ADAM32	11	13	0.561411	0.633697	0.174736	0.839837	NO	0.905704	NO
ADAM8	15	68	0.765561	3.31472	2.1143	7.42595e-09	UP	6.43403e-08	UP
ADAM9	436	482	22.2523	23.4955	0.0784327	0.428183	NO	0.563695	NO
ADAMTS13	32	30	1.6332	1.46238	-0.159382	0.704154	NO	0.806095	NO
ADAMTS2	176	192	8.98258	9.35922	0.0592586	0.715249	NO	0.815563	NO
ADAMTS4	63	55	3.21535	2.68103	-0.262192	0.357352	NO	0.492962	NO
ADAMTS6	30	50	1.53112	2.4373	0.670693	0.0443535	UP	0.0937566	NO
ADAMTSL2	103	117	5.25685	5.70327	0.117592	0.589644	NO	0.712483	NO
ADAMTSL4	121	76	6.17552	3.70469	-0.737208	0.000454519	DN	0.00175966	DN
ADAMTSL5	48	22	2.44979	1.07241	-1.1918	0.00110943	DN	0.00391911	DN
ADAP1	375	288	19.139	14.0388	-0.447094	7.26244e-05	DN	0.000337303	DN
ADAP2	64	46	3.26639	2.24231	-0.54271	0.0562272	NO	0.114269	NO
ADAR	2260	2387	115.344	116.357	0.0126035	0.76917	NO	0.860007	NO
ADARB1	207	196	10.5647	9.5542	-0.145049	0.319309	NO	0.453856	NO
ADAT1	624	480	31.8473	23.398	-0.444784	3.47316e-07	DN	2.40565e-06	DN
ADAT2	696	425	35.522	20.717	-0.777897	5.98088e-19	DN	1.34453e-17	DN
ADC	17	31	0.867635	1.51112	0.800461	0.0821378	NO	0.154636	NO
ADCK1	88	52	4.49129	2.53479	-0.825264	0.00093892	DN	0.00337447	DN
ADCK2	339	342	17.3017	16.6711	-0.0535612	0.6456	NO	0.759039	NO
ADCK3	1554	1822	79.3121	88.8151	0.163264	0.00106898	NO	0.00378825	NO
ADCK4	53	48	2.70498	2.3398	-0.20923	0.487113	NO	0.620274	NO
ADCK5	196	93	10.0033	4.53337	-1.14182	8.78405e-11	DN	9.43047e-10	DN
ADCY1	7	11	0.357262	0.536205	0.585804	0.482791	NO	0.615544	NO
ADCY10P1	8	44	0.408299	2.14482	2.39316	9.15166e-07	UP	5.94078e-06	UP
ADCY6	72	78	3.67469	3.80218	0.0492049	0.870412	NO	0.927627	NO
ADCY7	136	109	6.94108	5.31331	-0.385551	0.0407012	DN	0.087069	NO
ADCY9	235	237	11.9938	11.5528	-0.054046	0.712675	NO	0.81357	NO
ADD1	1462	1644	74.6166	80.1383	0.102995	0.0483286	NO	0.100631	NO
ADD3	1445	1492	73.749	72.7289	-0.0200942	0.712032	NO	0.813002	NO
ADH4	302	301	15.4133	14.6725	-0.0710573	0.56853	NO	0.694916	NO
ADH5	3867	4093	197.362	199.517	0.0156716	0.629726	NO	0.745615	NO
ADH5P4	20	15	1.02075	0.731189	-0.48131	0.398476	NO	0.534407	NO
ADH6	1311	1607	66.91	78.3347	0.22743	2.21499e-05	NO	0.000113619	NO
ADHFE1	11	4	0.561411	0.194984	-1.5257	0.0711896	NO	0.137328	NO
ADI1	3664	4146	187.001	202.101	0.112028	0.000628763	NO	0.00235846	NO
ADIPOR1	463	616	23.6303	30.0275	0.345646	9.56994e-05	UP	0.0004353	UP
ADIPOR2	1991	2210	101.615	107.728	0.0842809	0.0597115	NO	0.119795	NO
ADK	1026	1114	52.3643	54.303	0.0524462	0.411268	NO	0.54827	NO
ADM	1709	1035	87.2229	50.452	-0.789794	2.83863e-45	DN	2.31909e-43	DN
ADM2	125	136	6.37967	6.62945	0.0554063	0.804455	NO	0.883122	NO
ADM5	31	376	1.58216	18.3285	3.53412	3.12864e-73	UP	5.18797e-71	UP
ADNP	1089	1179	55.5797	57.4714	0.0482875	0.437076	NO	0.572736	NO
ADNP2	1119	1339	57.1108	65.2708	0.192674	0.00100295	NO	0.00358076	NO
ADO	455	425	23.222	20.717	-0.164676	0.0918616	NO	0.169345	NO
ADORA2A-AS1	1	10	0.0510374	0.487459	3.25566	0.0119457	UP	0.0311582	UP
ADORA2B	154	154	7.85975	7.50687	-0.0662723	0.690374	NO	0.794152	NO
ADPGK	674	728	34.3992	35.487	0.0449176	0.574815	NO	0.699672	NO
ADPRHL1	1	7	0.0510374	0.341221	2.74108	0.0708894	NO	0.137112	NO
ADPRHL2	910	910	46.444	44.3588	-0.0662723	0.336393	NO	0.472288	NO
ADPRM	62	89	3.16432	4.33839	0.455265	0.061003	NO	0.121817	NO
ADRA2C	845	658	43.1266	32.0748	-0.427136	1.12195e-08	DN	9.49966e-08	DN
ADRBK1	933	1197	47.6179	58.3489	0.293202	3.11603e-06	UP	1.84864e-05	UP
ADRBK2	514	543	26.2332	26.469	0.0129116	0.902065	NO	0.949698	NO
ADRM1	5726	6469	292.24	315.337	0.109743	2.73194e-05	NO	0.000138106	NO
ADSL	2456	2285	125.348	111.384	-0.170389	5.02664e-05	NO	0.000241498	NO
ADSS	582	583	29.7037	28.4189	-0.0637955	0.463795	NO	0.598201	NO
ADSSL1	77	44	3.92988	2.14482	-0.873627	0.00136357	DN	0.00472231	DN
AEBP2	325	339	16.5871	16.5249	-0.00542673	0.969052	NO	1	NO
AEN	3205	3591	163.575	175.047	0.097789	0.00545186	NO	0.0158879	NO
AES	3072	3721	156.787	181.384	0.21024	2.15088e-09	NO	1.98364e-08	NO
AF001548.5	1	8	0.0510374	0.389967	2.93373	0.0395077	UP	0.0849281	NO
AF038458.4	8	5	0.408299	0.24373	-0.744344	0.414643	NO	0.550535	NO
AF064858.8	1	8	0.0510374	0.389967	2.93373	0.0395077	UP	0.0849281	NO
AF127936.7	121	197	6.17552	9.60295	0.636916	0.000129309	UP	0.000569089	UP
AF129408.17	11	3	0.561411	0.146238	-1.94074	0.0316759	DN	0.0714008	NO
AF213884.2	14	5	0.714523	0.24373	-1.5517	0.0377435	DN	0.0822655	NO
AF277315.13	697	984	35.573	47.966	0.431227	1.3523e-09	UP	1.27381e-08	UP
AFAP1	61	39	3.11328	1.90109	-0.711607	0.0162203	DN	0.0404434	DN
AFAP1L1	14	1	0.714523	0.0487459	-3.87363	0.000402696	DN	0.0015843	DN
AFF1	299	244	15.2602	11.894	-0.359537	0.0039972	DN	0.0121168	DN
AFF4	1183	1249	60.3772	60.8837	0.0120511	0.839293	NO	0.905704	NO
AFG3L1P	684	778	34.9096	37.9243	0.119502	0.11651	NO	0.204712	NO
AFG3L2	1853	1895	94.5722	92.3735	-0.0339373	0.472237	NO	0.605949	NO
AFG3L2P1	5	7	0.255187	0.341221	0.419155	0.775127	NO	0.862866	NO
AFM	17	6	0.867635	0.292476	-1.56877	0.0203711	DN	0.0490477	DN
AFMID	3833	4289	195.626	209.071	0.095895	0.00282533	NO	0.00894342	NO
AFP	65356	65147	3335.6	3175.65	-0.0708932	6.15722e-19	NO	1.38047e-17	NO
AFTPH	1149	1253	58.6419	61.0786	0.0587353	0.32725	NO	0.462559	NO
AGA	455	431	23.222	21.0095	-0.144451	0.139293	NO	0.236768	NO
AGAP1	1071	1246	54.661	60.7374	0.152073	0.0119049	NO	0.0311582	NO
AGAP1-IT1	42	15	2.14357	0.731189	-1.5517	0.000167429	DN	0.000719186	DN
AGAP10	53	63	2.70498	3.07099	0.183087	0.516643	NO	0.647466	NO
AGAP2	10	6	0.510374	0.292476	-0.803238	0.323042	NO	0.457802	NO
AGAP2-AS1	22	13	1.12282	0.633697	-0.825264	0.127099	NO	0.219947	NO
AGAP3	2148	2116	109.628	103.146	-0.0879266	0.0481259	NO	0.100325	NO
AGAP4	115	141	5.8693	6.87318	0.227789	0.211801	NO	0.331313	NO
AGAP6	258	437	13.1676	21.302	0.69399	5.27586e-10	UP	5.20991e-09	UP
AGAP7	102	157	5.20581	7.65311	0.555923	0.00229661	UP	0.00747446	UP
AGAP8	91	143	4.6444	6.97067	0.585804	0.00256165	UP	0.00822832	UP
AGAP9	45	51	2.29668	2.48604	0.1143	0.759649	NO	0.852322	NO
AGBL2	22	46	1.12282	2.24231	0.997858	0.0072825	UP	0.0203652	UP
AGBL3	60	182	3.06224	8.87176	1.53463	2.69711e-14	UP	4.17093e-13	UP
AGBL5	897	951	45.7805	46.3574	0.0180651	0.798004	NO	0.880433	NO
AGER	10	26	0.510374	1.26739	1.31224	0.0120958	UP	0.031481	UP
AGFG1	2599	3083	132.646	150.284	0.180106	2.7865e-06	NO	1.6703e-05	NO
AGFG2	1439	637	73.4428	31.0512	-1.24197	3.15424e-79	DN	6.28895e-77	DN
AGGF1	638	766	32.5618	37.3394	0.197516	0.0111854	NO	0.0295338	NO
AGGF1P1	15	7	0.765561	0.341221	-1.16581	0.0874708	NO	0.162575	NO
AGK	193	200	9.85021	9.74919	-0.0148731	0.919728	NO	0.963026	NO
AGL	490	699	25.0083	34.0734	0.446238	1.43718e-07	UP	1.05663e-06	UP
AGMAT	3410	2976	174.037	145.068	-0.262669	3.72917e-13	NO	5.16167e-12	NO
AGO1	772	882	39.4008	42.9939	0.125906	0.0766354	NO	0.146367	NO
AGO2	390	303	19.9046	14.77	-0.430429	0.000103509	DN	0.000466316	DN
AGO3	489	568	24.9573	27.6877	0.149784	0.0965969	NO	0.176193	NO
AGO4	335	263	17.0975	12.8202	-0.415371	0.000497811	DN	0.00191048	DN
AGPAT1	271	271	13.8311	13.2101	-0.0662723	0.60628	NO	0.72568	NO
AGPAT2	52	40	2.65394	1.94984	-0.444784	0.145579	NO	0.245106	NO
AGPAT3	1830	2337	93.3984	113.919	0.286542	1.84313e-10	UP	1.90079e-09	UP
AGPAT4	4	7	0.204149	0.341221	0.741083	0.550016	NO	0.677728	NO
AGPAT5	1382	1171	70.5336	57.0815	-0.305289	9.82798e-08	DN	7.39439e-07	DN
AGPAT6	1531	1576	78.1382	76.8236	-0.024479	0.640823	NO	0.755291	NO
AGPAT9	199	165	10.1564	8.04308	-0.336575	0.0276206	DN	0.0634901	NO
AGPS	1161	1631	59.2544	79.5046	0.424117	1.37421e-14	UP	2.17535e-13	UP
AGR2	9	3	0.459336	0.146238	-1.65123	0.085818	NO	0.159964	NO
AGT	19931	24882	1017.23	1212.9	0.253816	6.34043e-77	NO	1.15423e-74	NO
AGTPBP1	301	325	15.3622	15.8424	0.044404	0.719054	NO	0.818813	NO
AGTR1	3	7	0.153112	0.341221	1.15612	0.345047	NO	0.480154	NO
AGTRAP	609	410	31.0818	19.9858	-0.637091	2.93687e-12	DN	3.7122e-11	DN
AGXT	757	648	38.6353	31.5874	-0.290572	0.000166701	DN	0.000716241	DN
AHCTF1	1417	1495	72.3199	72.8752	0.0110334	0.838454	NO	0.9052	NO
AHCTF1P1	103	111	5.25685	5.4108	0.0416431	0.837858	NO	0.904793	NO
AHCY	4403	4769	224.718	232.469	0.0489277	0.105436	NO	0.189245	NO
AHCYL1	5717	6597	291.781	321.577	0.14028	7.32149e-08	NO	5.59399e-07	NO
AHCYL2	90	62	4.59336	3.02225	-0.603929	0.0117307	DN	0.0307651	DN
AHDC1	374	463	19.088	22.5694	0.241702	0.0170002	NO	0.0421837	NO
AHI1	996	1308	50.8332	63.7597	0.326873	6.57777e-08	UP	5.05574e-07	UP
AHNAK	1414	1234	72.1668	60.1525	-0.262712	3.03737e-06	NO	1.80458e-05	NO
AHNAK2	11	12	0.561411	0.584951	0.0592586	1	NO	1	NO
AHR	317	333	16.1788	16.2324	0.00476706	0.96873	NO	1	NO
AHRR	2	11	0.102075	0.536205	2.39316	0.0229034	UP	0.0539198	NO
AHSA1	3966	4522	202.414	220.429	0.123004	8.84734e-05	NO	0.000404961	NO
AHSA2	852	492	43.4838	23.983	-0.858467	8.80431e-27	DN	3.11743e-25	DN
AHSG	128890	126987	6578.21	6190.1	-0.0877318	1.04729e-53	NO	1.07803e-51	NO
AIDA	606	587	30.9286	28.6139	-0.11223	0.182846	NO	0.293719	NO
AIF1	13	11	0.663486	0.536205	-0.30728	0.685044	NO	0.789453	NO
AIF1L	1396	1281	71.2482	62.4435	-0.190301	0.000665157	NO	0.00248384	NO
AIFM1	1019	1239	52.0071	60.3962	0.21575	0.000403887	NO	0.00158786	NO
AIFM2	2443	1637	124.684	79.7971	-0.643872	2.8794e-45	DN	2.34098e-43	DN
AIFM3	136	102	6.94108	4.97208	-0.48131	0.0113478	DN	0.029873	DN
AIG1	1325	1061	67.6245	51.7194	-0.38684	6.97487e-11	DN	7.58539e-10	DN
AIM1	448	450	22.8647	21.9357	-0.059846	0.548004	NO	0.67729	NO
AIM1L	51	20	2.60291	0.974919	-1.41677	0.000114726	DN	0.000512384	DN
AIMP1	2417	2570	123.357	125.277	0.0222786	0.590402	NO	0.713012	NO
AIMP2	1708	1178	87.1718	57.4227	-0.602241	1.02904e-28	DN	4.18311e-27	DN
AIP	683	785	34.8585	38.2656	0.134535	0.0758652	NO	0.145028	NO
AJ006998.2	258	254	13.1676	12.3815	-0.0888148	0.507331	NO	0.639481	NO
AJUBA	1847	1216	94.266	59.275	-0.669313	5.47081e-37	DN	3.23764e-35	DN
AK1	110	331	5.61411	16.1349	1.52306	1.10357e-24	UP	3.41007e-23	UP
AK2	3443	2653	175.722	129.323	-0.442314	1.01557e-32	DN	5.04712e-31	DN
AK3	3372	4187	172.098	204.099	0.24604	1.58691e-13	NO	2.27353e-12	NO
AK4	4385	5689	223.799	277.316	0.309326	9.68222e-27	UP	3.42105e-25	UP
AK4P3	13	13	0.663486	0.633697	-0.0662723	1	NO	1	NO
AK7	17	9	0.867635	0.438713	-0.98381	0.115988	NO	0.203943	NO
AK9	129	113	6.58382	5.50829	-0.257321	0.176968	NO	0.28728	NO
AKAP1	3241	3105	165.412	151.356	-0.128118	0.000416942	NO	0.00163191	NO
AKAP10	254	270	12.9635	13.1614	0.0218586	0.89572	NO	0.945216	NO
AKAP11	431	414	21.9971	20.1808	-0.124329	0.215496	NO	0.335733	NO
AKAP12	5042	3046	257.33	148.48	-0.793352	4.05903e-131	DN	2.06002e-128	DN
AKAP13	895	1000	45.6784	48.7459	0.0937681	0.161022	NO	0.265747	NO
AKAP14	6	7	0.306224	0.341221	0.15612	1	NO	1	NO
AKAP17A	373	373	19.0369	18.1822	-0.0662723	0.533783	NO	0.664176	NO
AKAP5	25	40	1.27593	1.94984	0.6118	0.106717	NO	0.191154	NO
AKAP6	21	15	1.07178	0.731189	-0.551699	0.317387	NO	0.451814	NO
AKAP7	435	419	22.2013	20.4245	-0.120337	0.230934	NO	0.353472	NO
AKAP8	1119	962	57.1108	46.8936	-0.284374	7.58736e-06	DN	4.259e-05	DN
AKAP8L	199	258	10.1564	12.5764	0.30833	0.024637	UP	0.057452	NO
AKAP9	4011	3922	204.711	191.182	-0.0986447	0.00233563	NO	0.00757495	NO
AKIP1	683	622	34.8585	30.32	-0.201243	0.0126708	NO	0.0327485	NO
AKIRIN1	2037	2332	103.963	113.675	0.12885	0.00332098	NO	0.0103363	NO
AKIRIN2	389	361	19.8535	17.5973	-0.174044	0.100327	NO	0.181848	NO
AKNA	112	97	5.71619	4.72835	-0.273714	0.188552	NO	0.301165	NO
AKR1A1	3153	2851	160.921	138.975	-0.211529	1.42887e-08	NO	1.19355e-07	NO
AKR1B1	2899	3045	147.957	148.431	0.00461461	0.907042	NO	0.953379	NO
AKR1B10	979	976	49.9656	47.576	-0.0707	0.287651	NO	0.419248	NO
AKR1C1	21029	17205	1073.26	838.674	-0.355825	5.23706e-128	DN	2.43639e-125	DN
AKR1C2	6461	5420	329.752	264.203	-0.319737	1.85128e-33	DN	9.42407e-32	DN
AKR1C3	5355	4153	273.305	202.442	-0.433005	4.06133e-48	DN	3.57995e-46	DN
AKR1D1	303	412	15.4643	20.0833	0.377054	0.000569748	UP	0.00215739	UP
AKR7A2	1781	1650	90.8976	80.4308	-0.176494	0.00035676	NO	0.00142229	NO
AKR7A3	15	14	0.765561	0.682443	-0.165808	0.853305	NO	0.915736	NO
AKR7L	46	74	2.34772	3.6072	0.619619	0.0223543	UP	0.0528891	NO
AKT1	859	990	43.8411	48.2585	0.138498	0.0406306	NO	0.0869402	NO
AKT1S1	415	467	21.1805	22.7643	0.104039	0.29645	NO	0.42804	NO
AKT2	5635	5137	287.596	250.408	-0.199762	7.27856e-13	NO	9.83868e-12	NO
AKTIP	207	159	10.5647	7.7506	-0.446876	0.00337437	DN	0.010483	DN
AL022341.3	9	1	0.459336	0.0487459	-3.2362	0.0101046	DN	0.0270945	DN
AL022393.7	1	10	0.0510374	0.487459	3.25566	0.0119457	UP	0.0311582	UP
AL031663.2	17	14	0.867635	0.682443	-0.34638	0.591089	NO	0.713487	NO
AL079342.1	9	3	0.459336	0.146238	-1.65123	0.085818	NO	0.159964	NO
AL118506.1	4	49	0.204149	2.38855	3.54844	1.10477e-10	UP	1.17179e-09	UP
AL133228.1	1	10	0.0510374	0.487459	3.25566	0.0119457	UP	0.0311582	UP
AL133245.2	124	138	6.32863	6.72694	0.0880559	0.665405	NO	0.773688	NO
AL133493.2	6	14	0.306224	0.682443	1.15612	0.117228	NO	0.205693	NO
AL137229.1	5	8	0.255187	0.389967	0.6118	0.582378	NO	0.705612	NO
AL139099.1	46	38	2.34772	1.85235	-0.341907	0.326013	NO	0.461311	NO
AL161668.5	19	9	0.96971	0.438713	-1.14427	0.0573434	NO	0.116059	NO
AL161891.1	1	13	0.0510374	0.633697	3.63417	0.00189573	UP	0.00631206	UP
AL161915.1	19	33	0.96971	1.60862	0.730194	0.0951806	NO	0.174046	NO
AL162759.1	5	12	0.255187	0.584951	1.19676	0.145255	NO	0.244741	NO
AL353354.1	14	12	0.714523	0.584951	-0.288665	0.696432	NO	0.799276	NO
AL353791.1	12	19	0.612448	0.926173	0.596693	0.284983	NO	0.416374	NO
AL353803.1	9	21	0.459336	1.02366	1.15612	0.0443996	UP	0.0938066	NO
AL353898.2	23	10	1.17386	0.487459	-1.26791	0.0222548	DN	0.0526891	NO
AL356475.1	9	9	0.459336	0.438713	-0.0662723	1	NO	1	NO
AL357673.1	54	60	2.75602	2.92476	0.0857308	0.779204	NO	0.866426	NO
AL359091.2	19	9	0.96971	0.438713	-1.14427	0.0573434	NO	0.116059	NO
AL390877.1	63	34	3.21535	1.65736	-0.956089	0.00156743	DN	0.00532699	DN
AL512652.1	29	17	1.48008	0.828681	-0.83679	0.056426	NO	0.114576	NO
AL589743.1	2646	2483	135.045	121.036	-0.158001	9.15962e-05	NO	0.000417543	NO
AL590452.1	23	23	1.17386	1.12116	-0.0662723	0.884016	NO	0.936676	NO
AL590489.1	16	13	0.816598	0.633697	-0.365833	0.578805	NO	0.703369	NO
AL590762.6	11	4	0.561411	0.194984	-1.5257	0.0711896	NO	0.137328	NO
AL591069.1	106	94	5.40996	4.58212	-0.239604	0.257902	NO	0.385208	NO
AL591479.1	33	34	1.68423	1.65736	-0.0232036	1	NO	1	NO
AL627171.1	10	13	0.510374	0.633697	0.312239	0.679504	NO	0.784689	NO
AL627309.1	9	12	0.459336	0.584951	0.348765	0.665393	NO	0.773688	NO
AL645728.1	9	7	0.459336	0.341221	-0.428842	0.62245	NO	0.738913	NO
AL672183.2	28	37	1.42905	1.8036	0.335826	0.386244	NO	0.52231	NO
AL773604.8	14	2	0.714523	0.0974919	-2.87363	0.00192815	DN	0.00639964	DN
AL953854.2	30	32	1.53112	1.55987	0.0268371	1	NO	1	NO
ALAD	427	447	21.793	21.7894	-0.000233519	1	NO	1	NO
ALAS1	366	332	18.6797	16.1836	-0.206933	0.0584461	NO	0.117849	NO
ALB	59627	57599	3043.21	2807.72	-0.116194	2.35936e-43	NO	1.7562e-41	NO
ALCAM	843	885	43.0245	43.1401	0.00387254	0.961623	NO	0.996181	NO
ALDH16A1	1014	957	51.7519	46.6499	-0.149739	0.0215474	NO	0.0514801	NO
ALDH18A1	1899	2259	96.92	110.117	0.184172	4.19175e-05	NO	0.000204854	NO
ALDH1A1	2402	2803	122.592	136.635	0.156463	9.7395e-05	NO	0.000441812	NO
ALDH1A2	8	17	0.408299	0.828681	1.02119	0.110063	NO	0.195933	NO
ALDH1B1	2742	2418	139.944	117.868	-0.247687	7.34429e-10	NO	7.10995e-09	NO
ALDH1L1	265	361	13.5249	17.5973	0.379734	0.00118634	UP	0.00416451	UP
ALDH1L2	61	59	3.11328	2.87601	-0.114367	0.71515	NO	0.815506	NO
ALDH2	2016	2088	102.891	101.781	-0.0156462	0.731227	NO	0.8284	NO
ALDH3A1	12	19	0.612448	0.926173	0.596693	0.284983	NO	0.416374	NO
ALDH3A2	2034	1893	103.81	92.276	-0.169918	0.000226041	NO	0.00094149	NO
ALDH3B1	219	225	11.1772	10.9678	-0.0272781	0.84953	NO	0.913218	NO
ALDH4A1	3208	3612	163.728	176.07	0.104851	0.0027699	NO	0.00880607	NO
ALDH5A1	1810	1948	92.3776	94.9571	0.0397317	0.405307	NO	0.541877	NO
ALDH6A1	959	948	48.9448	46.2111	-0.082916	0.216109	NO	0.336344	NO
ALDH7A1	2858	3463	145.865	168.807	0.210744	7.04299e-09	NO	6.12123e-08	NO
ALDH8A1	8	4	0.408299	0.194984	-1.06627	0.257164	NO	0.384448	NO
ALDH9A1	579	509	29.5506	24.8117	-0.25217	0.00434258	NO	0.0130107	NO
ALDOA	17105	18780	872.994	915.448	0.0685067	6.93459e-06	NO	3.92366e-05	NO
ALDOB	9	12	0.459336	0.584951	0.348765	0.665393	NO	0.773688	NO
ALDOC	835	836	42.6162	40.7516	-0.0645455	0.365315	NO	0.502117	NO
ALG1	1413	1364	72.1158	66.4894	-0.11719	0.0334878	NO	0.0748305	NO
ALG10	65	39	3.31743	1.90109	-0.803238	0.00586136	DN	0.0169391	DN
ALG10B	43	18	2.19461	0.877427	-1.32261	0.000762877	DN	0.00280867	DN
ALG11	272	265	13.8822	12.9177	-0.103887	0.412349	NO	0.549404	NO
ALG12	464	385	23.6813	18.7672	-0.335539	0.000759748	DN	0.00279962	DN
ALG13	190	191	9.6971	9.31047	-0.0586991	0.719876	NO	0.819445	NO
ALG14	377	383	19.2411	18.6697	-0.0434924	0.689885	NO	0.793886	NO
ALG2	1110	1217	56.6515	59.3238	0.0664972	0.271778	NO	0.400963	NO
ALG3	2536	2039	129.431	99.3929	-0.380965	5.54798e-19	DN	1.25395e-17	DN
ALG5	1058	1088	53.9975	53.0356	-0.0259334	0.681655	NO	0.786551	NO
ALG6	150	110	7.65561	5.36205	-0.513731	0.0051476	DN	0.0151117	DN
ALG8	1275	1182	65.0726	57.6177	-0.175539	0.00263465	NO	0.0084321	NO
ALG9	160	196	8.16598	9.5542	0.226509	0.152239	NO	0.253904	NO
ALG9-IT1	7	1	0.357262	0.0487459	-2.87363	0.0350976	DN	0.077446	NO
ALKBH1	75	99	3.8278	4.82585	0.334266	0.14944	NO	0.249957	NO
ALKBH2	432	273	22.0481	13.3076	-0.728403	4.45182e-11	DN	4.93769e-10	DN
ALKBH3	599	711	30.5714	34.6584	0.181021	0.0251468	NO	0.0585005	NO
ALKBH4	312	316	15.9237	15.4037	-0.0478938	0.689887	NO	0.793886	NO
ALKBH5	1544	1587	78.8017	77.3598	-0.0266429	0.616695	NO	0.734752	NO
ALKBH6	121	141	6.17552	6.87318	0.154416	0.421822	NO	0.557899	NO
ALKBH7	513	403	26.1822	19.6446	-0.414451	1.68224e-05	DN	8.85979e-05	DN
ALKBH8	99	102	5.0527	4.97208	-0.0232036	0.943795	NO	0.982025	NO
ALLC	5	74	0.255187	3.6072	3.82125	2.95917e-16	UP	5.38698e-15	UP
ALMS1	623	541	31.7963	26.3715	-0.269876	0.00153319	DN	0.00521907	DN
ALMS1-IT1	55	77	2.80706	3.75344	0.419155	0.116752	NO	0.205073	NO
ALMS1P	3	7	0.153112	0.341221	1.15612	0.345047	NO	0.480154	NO
ALOX12P2	300	335	15.3112	16.3299	0.0929263	0.427412	NO	0.563094	NO
ALOX5AP	11	20	0.561411	0.974919	0.796224	0.152936	NO	0.254939	NO
ALPK1	15	29	0.765561	1.41363	0.884818	0.0691434	NO	0.135124	NO
ALPK2	740	922	37.7677	44.9437	0.250969	0.00044698	NO	0.00173368	NO
ALS2	257	306	13.1166	14.9163	0.185491	0.129331	NO	0.223302	NO
ALS2CR12	2	42	0.102075	2.04733	4.32605	1.62019e-10	UP	1.67706e-09	UP
ALYREF	2852	2766	145.559	134.831	-0.110445	0.0042852	NO	0.0128548	NO
AMACR	13	25	0.663486	1.21865	0.877144	0.0758096	NO	0.144963	NO
AMBP	19261	21230	983.031	1034.88	0.0741495	2.37091e-07	NO	1.68898e-06	NO
AMBRA1	335	356	17.0975	17.3535	0.0214439	0.849208	NO	0.913105	NO
AMD1	4547	4940	232.067	240.805	0.0533238	0.0722811	NO	0.139209	NO
AMDHD1	92	66	4.69544	3.21723	-0.54544	0.0207814	DN	0.0498706	DN
AMDHD2	1150	431	58.693	21.0095	-1.48215	4.93481e-83	DN	1.05959e-80	DN
AMER1	331	393	16.8934	19.1571	0.181426	0.0943747	NO	0.172742	NO
AMFR	939	1218	47.9241	59.3725	0.309045	7.95529e-07	UP	5.20857e-06	UP
AMH	3	32	0.153112	1.55987	3.34877	5.10431e-07	UP	3.44012e-06	UP
AMHR2	26	38	1.32697	1.85235	0.481216	0.211677	NO	0.331313	NO
AMICA1	144	107	7.34938	5.21581	-0.49473	0.00789077	DN	0.0218654	DN
AMIGO1	29	16	1.48008	0.779935	-0.924253	0.0376781	DN	0.0821979	NO
AMMECR1	393	592	20.0577	28.8576	0.524796	1.87079e-08	UP	1.54193e-07	UP
AMMECR1L	429	526	21.895	25.6404	0.227813	0.0151991	NO	0.0381813	NO
AMN	373	274	19.0369	13.3564	-0.511272	8.417e-06	DN	4.69267e-05	DN
AMN1	69	70	3.52158	3.41221	-0.0455137	0.865632	NO	0.924651	NO
AMOTL1	7	8	0.357262	0.389967	0.126373	1	NO	1	NO
AMOTL2	178	145	9.08465	7.06816	-0.362097	0.025927	DN	0.0600755	NO
AMPD2	1248	1259	63.6946	61.3711	-0.0536119	0.358122	NO	0.493892	NO
AMPD3	28	21	1.42905	1.02366	-0.48131	0.256327	NO	0.384296	NO
AMT	1174	1103	59.9179	53.7668	-0.156272	0.00991942	NO	0.026712	NO
AMY2B	17	85	0.867635	4.1434	2.25566	1.34087e-11	UP	1.56712e-10	UP
AMZ2	1067	937	54.4569	45.6749	-0.253712	9.12826e-05	NO	0.000416227	NO
AMZ2P1	270	242	13.7801	11.7965	-0.224225	0.0846186	NO	0.158487	NO
ANAPC1	972	1042	49.6083	50.7933	0.0340548	0.608211	NO	0.727487	NO
ANAPC10	95	131	4.84855	6.38572	0.397295	0.0456988	UP	0.096103	NO
ANAPC11	2029	2088	103.555	101.781	-0.0249194	0.58532	NO	0.708356	NO
ANAPC13	919	1030	46.9033	50.2083	0.0982353	0.134843	NO	0.231554	NO
ANAPC15	303	396	15.4643	19.3034	0.31991	0.00400369	UP	0.0121321	UP
ANAPC16	1129	1362	57.6212	66.392	0.204409	0.000450358	NO	0.00174557	NO
ANAPC2	49	41	2.50083	1.99858	-0.32343	0.293925	NO	0.425026	NO
ANAPC4	456	394	23.273	19.2059	-0.27711	0.00542853	DN	0.0158254	DN
ANAPC5	2704	2969	138.005	144.727	0.0686097	0.0751198	NO	0.143915	NO
ANAPC7	1228	1065	62.6739	51.9144	-0.271729	6.98554e-06	DN	3.94983e-05	DN
ANG	1829	1887	93.3473	91.9836	-0.0212329	0.657747	NO	0.767737	NO
ANGEL1	112	102	5.71619	4.97208	-0.201202	0.33845	NO	0.474439	NO
ANGEL2	272	427	13.8822	20.8145	0.584357	1.34198e-07	UP	9.90546e-07	UP
ANGPTL1	13	19	0.663486	0.926173	0.481216	0.381126	NO	0.517757	NO
ANGPTL2	17	48	0.867635	2.3398	1.43123	0.000259939	UP	0.00107096	UP
ANGPTL3	15	13	0.765561	0.633697	-0.272723	0.706688	NO	0.807892	NO
ANGPTL4	516	319	26.3353	15.55	-0.760087	7.23234e-14	DN	1.07478e-12	DN
ANGPTL6	31	19	1.58216	0.926173	-0.772541	0.066835	NO	0.131256	NO
ANK1	7	5	0.357262	0.24373	-0.551699	0.573318	NO	0.69822	NO
ANK2	416	469	21.2315	22.8618	0.106732	0.281967	NO	0.41324	NO
ANKAR	44	86	2.24564	4.19215	0.900561	0.000594157	UP	0.00223717	UP
ANKEF1	77	147	3.92988	7.16565	0.866614	1.66461e-05	UP	8.7752e-05	UP
ANKFY1	763	892	38.9415	43.4814	0.159088	0.0252665	NO	0.0587401	NO
ANKH	418	611	21.3336	29.7838	0.481397	1.28549e-07	UP	9.52207e-07	UP
ANKHD1	383	318	19.5473	15.5012	-0.33459	0.00220424	DN	0.00720607	DN
ANKHD1-EIF4EBP3	7	23	0.357262	1.12116	1.64993	0.00556994	UP	0.0161869	UP
ANKIB1	525	446	26.7946	21.7407	-0.301546	0.00117934	DN	0.00414248	DN
ANKLE1	44	84	2.24564	4.09466	0.866614	0.00102945	UP	0.00365899	UP
ANKLE2	721	687	36.7979	33.4885	-0.135961	0.0785196	NO	0.149001	NO
ANKMY1	183	85	9.33984	4.1434	-1.17258	1.85232e-10	DN	1.90909e-09	DN
ANKMY2	456	484	23.273	23.593	0.0197009	0.844847	NO	0.909457	NO
ANKRA2	328	430	16.7403	20.9607	0.324369	0.00225516	UP	0.00735528	UP
ANKRD1	3037	1933	155	94.2259	-0.718078	2.91326e-67	DN	4.39562e-65	DN
ANKRD10	1475	1281	75.2801	62.4435	-0.269717	9.60045e-07	DN	6.20565e-06	DN
ANKRD10-IT1	10	25	0.510374	1.21865	1.25566	0.0176641	UP	0.0435809	UP
ANKRD11	8265	9017	421.824	439.542	0.0593604	0.00689772	NO	0.0194385	NO
ANKRD12	3603	3785	183.888	184.503	0.00482237	0.888933	NO	0.939712	NO
ANKRD13A	992	1086	50.6291	52.9381	0.0643398	0.312848	NO	0.446644	NO
ANKRD13B	157	156	8.01287	7.60436	-0.0754908	0.651441	NO	0.763602	NO
ANKRD13C	155	210	7.91079	10.2366	0.371849	0.0159254	UP	0.039785	UP
ANKRD13D	210	237	10.7178	11.5528	0.108225	0.44914	NO	0.583976	NO
ANKRD16	234	136	11.9427	6.62945	-0.849174	2.92635e-08	DN	2.35514e-07	DN
ANKRD17	4214	4951	215.071	241.341	0.166257	3.84321e-08	NO	3.04619e-07	NO
ANKRD18A	1022	1306	52.1602	63.6622	0.287487	1.82473e-06	UP	1.12645e-05	UP
ANKRD18B	18	27	0.918673	1.31614	0.51869	0.296545	NO	0.42804	NO
ANKRD18CP	22	134	1.12282	6.53195	2.54039	6.66252e-20	UP	1.60552e-18	UP
ANKRD20A1	29	41	1.48008	1.99858	0.433299	0.232923	NO	0.355996	NO
ANKRD20A14P	14	19	0.714523	0.926173	0.3743	0.490657	NO	0.623881	NO
ANKRD20A2	29	42	1.48008	2.04733	0.468064	0.192542	NO	0.306297	NO
ANKRD20A3	26	42	1.32697	2.04733	0.625605	0.0894781	NO	0.165604	NO
ANKRD20A4	26	34	1.32697	1.65736	0.320751	0.439321	NO	0.575004	NO
ANKRD20A5P	122	157	6.22656	7.65311	0.297611	0.093509	NO	0.171495	NO
ANKRD20A7P	21	30	1.07178	1.46238	0.448301	0.327076	NO	0.462502	NO
ANKRD20A8P	12	14	0.612448	0.682443	0.15612	0.846078	NO	0.9105	NO
ANKRD26	1290	1468	65.8382	71.559	0.120209	0.0298866	NO	0.0681101	NO
ANKRD27	553	583	28.2237	28.4189	0.00994412	0.929061	NO	0.970372	NO
ANKRD28	313	422	15.9747	20.5708	0.364808	0.000681452	UP	0.00253904	UP
ANKRD31	13	18	0.663486	0.877427	0.403213	0.476765	NO	0.61051	NO
ANKRD32	369	433	18.8328	21.107	0.164474	0.111944	NO	0.198248	NO
ANKRD36	1845	1820	94.1639	88.7176	-0.0859546	0.0717089	NO	0.138203	NO
ANKRD36B	1637	1614	83.5482	78.6759	-0.086686	0.0887927	NO	0.164666	NO
ANKRD36C	1590	1361	81.1494	66.3432	-0.290632	4.90351e-08	DN	3.84656e-07	DN
ANKRD37	485	315	24.7531	15.355	-0.688905	2.4666e-11	DN	2.81984e-10	DN
ANKRD39	727	462	37.1042	22.5206	-0.720335	2.17796e-17	DN	4.30654e-16	DN
ANKRD40	853	989	43.5349	48.2097	0.147152	0.0301714	NO	0.0686658	NO
ANKRD42	54	56	2.75602	2.72977	-0.0138049	1	NO	1	NO
ANKRD46	260	367	13.2697	17.8898	0.430996	0.000232335	UP	0.000965682	UP
ANKRD49	351	369	17.9141	17.9872	0.00587751	0.970273	NO	1	NO
ANKRD50	114	148	5.81826	7.2144	0.310291	0.0950263	NO	0.173821	NO
ANKRD52	684	668	34.9096	32.5623	-0.100421	0.201172	NO	0.31805	NO
ANKRD54	598	640	30.5203	31.1974	0.0316541	0.711737	NO	0.812776	NO
ANKRD65	691	650	35.2668	31.6849	-0.154518	0.0524169	NO	0.107694	NO
ANKRD9	665	485	33.9398	23.6418	-0.521642	1.1266e-09	DN	1.06963e-08	DN
ANKS1A	496	541	25.3145	26.3715	0.0590162	0.514365	NO	0.645815	NO
ANKS3	158	140	8.0639	6.82443	-0.24077	0.164236	NO	0.270464	NO
ANKS4B	620	662	31.6432	32.2698	0.0282907	0.737478	NO	0.833634	NO
ANKS6	134	187	6.83901	9.11549	0.414533	0.0118916	UP	0.0311577	UP
ANKZF1	2533	1691	129.278	82.4294	-0.649243	1.59726e-47	DN	1.38606e-45	DN
ANLN	845	873	43.1266	42.5552	-0.019242	0.790678	NO	0.874764	NO
ANO10	358	342	18.2714	16.6711	-0.132236	0.226601	NO	0.349122	NO
ANO3	6	9	0.306224	0.438713	0.51869	0.608686	NO	0.727487	NO
ANO6	1101	1109	56.1921	54.0592	-0.0558274	0.371505	NO	0.509204	NO
ANO7	286	136	14.5967	6.62945	-1.13868	4.82193e-15	DN	7.94859e-14	DN
ANO7P1	7	1	0.357262	0.0487459	-2.87363	0.0350976	DN	0.077446	NO
ANO8	819	656	41.7996	31.9773	-0.38644	3.18835e-07	DN	2.22123e-06	DN
ANO9	348	286	17.761	13.9413	-0.349344	0.00251248	DN	0.0080859	DN
ANP32A	1791	2884	91.4079	140.583	0.621034	1.33496e-47	UP	1.16448e-45	UP
ANP32B	9641	10341	492.051	504.082	0.0348487	0.0880545	NO	0.16356	NO
ANP32BP1	10	14	0.510374	0.682443	0.419155	0.543839	NO	0.673037	NO
ANP32E	1928	1933	98.4	94.2259	-0.0625357	0.18149	NO	0.291846	NO
ANPEP	1652	1860	84.3137	90.6674	0.104817	0.0320538	NO	0.0721361	NO
ANTXR1	106	112	5.40996	5.45954	0.0131622	1	NO	1	NO
ANTXR2	113	107	5.76722	5.21581	-0.144984	0.459155	NO	0.593243	NO
ANXA1	14	10	0.714523	0.487459	-0.551699	0.416499	NO	0.552298	NO
ANXA11	1798	1967	91.7652	95.8832	0.0633317	0.181293	NO	0.291599	NO
ANXA2	2504	3228	127.798	157.352	0.300134	4.92617e-15	UP	8.10446e-14	UP
ANXA2R	46	35	2.34772	1.70611	-0.460551	0.182005	NO	0.292536	NO
ANXA3	7	7	0.357262	0.341221	-0.0662723	1	NO	1	NO
ANXA4	1987	1897	101.411	92.471	-0.133144	0.00406246	NO	0.0122923	NO
ANXA5	2572	2812	131.268	137.074	0.0624337	0.113786	NO	0.200939	NO
ANXA6	2537	2465	129.482	120.159	-0.107808	0.00851286	NO	0.023388	NO
ANXA7	919	704	46.9033	34.3171	-0.450762	4.2552e-10	DN	4.22945e-09	DN
ANXA9	434	333	22.1502	16.2324	-0.448445	1.96171e-05	DN	0.000101875	DN
AOC2	25	66	1.27593	3.21723	1.33427	3.63666e-05	UP	0.000179719	UP
AOC3	574	715	29.2954	34.8533	0.25062	0.00197536	NO	0.00653562	NO
AOC4P	9	3	0.459336	0.146238	-1.65123	0.085818	NO	0.159964	NO
AOX1	441	433	22.5075	21.107	-0.0926839	0.343683	NO	0.479739	NO
AP000240.9	9	4	0.459336	0.194984	-1.2362	0.170935	NO	0.279353	NO
AP000253.1	14	51	0.714523	2.48604	1.7988	8.62779e-06	UP	4.79901e-05	UP
AP000254.8	9	47	0.459336	2.29106	2.31839	5.71747e-07	UP	3.82043e-06	UP
AP000255.6	3	10	0.153112	0.487459	1.67069	0.0933899	NO	0.171445	NO
AP000330.8	241	246	12.3	11.9915	-0.0366471	0.785822	NO	0.871643	NO
AP000344.3	3	13	0.153112	0.633697	2.0492	0.0217988	UP	0.0517952	NO
AP000347.2	246	309	12.5552	15.0625	0.262676	0.03375	NO	0.0753359	NO
AP000350.5	30	58	1.53112	2.82726	0.884818	0.00552379	UP	0.0160751	UP
AP000351.13	14	4	0.714523	0.194984	-1.87363	0.0170431	DN	0.0422433	DN
AP000355.2	28	47	1.42905	2.29106	0.680962	0.0496426	UP	0.10286	NO
AP000356.2	20	36	1.02075	1.75485	0.781725	0.0605116	NO	0.120951	NO
AP000357.4	43	9	2.19461	0.438713	-2.32261	5.38371e-07	DN	3.61823e-06	DN
AP000487.5	34	15	1.73527	0.731189	-1.24684	0.00411721	DN	0.0124288	DN
AP000525.9	1186	1374	60.5303	66.9769	0.146006	0.0107566	NO	0.0285864	NO
AP000568.2	26	31	1.32697	1.51112	0.187484	0.691674	NO	0.795273	NO
AP000569.9	16	12	0.816598	0.584951	-0.48131	0.451127	NO	0.585469	NO
AP000580.1	23	32	1.17386	1.55987	0.410166	0.34554	NO	0.480697	NO
AP000692.10	12	7	0.612448	0.341221	-0.84388	0.254448	NO	0.381923	NO
AP000692.9	11	13	0.561411	0.633697	0.174736	0.839837	NO	0.905704	NO
AP000704.5	5	8	0.255187	0.389967	0.6118	0.582378	NO	0.705612	NO
AP000769.1	9	5	0.459336	0.24373	-0.914269	0.292231	NO	0.422979	NO
AP000857.2	1	8	0.0510374	0.389967	2.93373	0.0395077	UP	0.0849281	NO
AP000936.1	19	17	0.96971	0.828681	-0.226737	0.739434	NO	0.835179	NO
AP001007.1	207	177	10.5647	8.62803	-0.292154	0.0522852	NO	0.107471	NO
AP001059.5	206	134	10.5137	6.53195	-0.686684	1.68113e-05	DN	8.85676e-05	DN
AP001062.7	33	157	1.68423	7.65311	2.18395	1.70348e-19	UP	4.00139e-18	UP
AP001065.15	12	13	0.612448	0.633697	0.0492049	1	NO	1	NO
AP001258.4	23	46	1.17386	2.24231	0.933728	0.0110893	UP	0.0293266	UP
AP001347.6	26	25	1.32697	1.21865	-0.122856	0.781058	NO	0.867911	NO
AP001372.2	30	33	1.53112	1.60862	0.0712312	0.90002	NO	0.948323	NO
AP001429.1	11	4	0.561411	0.194984	-1.5257	0.0711896	NO	0.137328	NO
AP001432.14	21	12	1.07178	0.584951	-0.873627	0.116059	NO	0.204007	NO
AP001462.6	65	36	3.31743	1.75485	-0.918715	0.00193922	DN	0.00643129	DN
AP001469.9	57	54	2.90913	2.63228	-0.144275	0.635477	NO	0.750403	NO
AP001619.2	7	9	0.357262	0.438713	0.296298	0.804446	NO	0.883122	NO
AP001627.1	23	2	1.17386	0.0974919	-3.58983	7.24412e-06	DN	4.08225e-05	DN
AP001628.6	8	3	0.408299	0.146238	-1.48131	0.137812	NO	0.234703	NO
AP001631.1	36	43	1.83735	2.09607	0.190067	0.575603	NO	0.700392	NO
AP001816.1	36	19	1.83735	0.926173	-0.98827	0.0149648	DN	0.0377286	DN
AP001992.1	15	21	0.765561	1.02366	0.419155	0.409503	NO	0.546178	NO
AP002884.2	5	10	0.255187	0.487459	0.933728	0.303689	NO	0.435684	NO
AP003068.18	15	22	0.765561	1.07241	0.486269	0.328737	NO	0.464066	NO
AP003068.23	9	1	0.459336	0.0487459	-3.2362	0.0101046	DN	0.0270945	DN
AP003733.1	32	17	1.6332	0.828681	-0.978809	0.0223582	DN	0.0528891	NO
AP006222.2	21	19	1.07178	0.926173	-0.210662	0.752243	NO	0.846451	NO
AP006621.5	74	99	3.77677	4.82585	0.353631	0.110977	NO	0.197057	NO
AP1AR	699	649	35.6751	31.6361	-0.173346	0.0292535	NO	0.0668217	NO
AP1B1	2123	2473	108.352	120.549	0.153886	0.000316994	NO	0.00127867	NO
AP1G1	2103	2460	107.332	119.915	0.159937	0.000189628	NO	0.000804227	NO
AP1G2	1360	981	69.4108	47.8198	-0.537554	3.39052e-19	DN	7.82154e-18	DN
AP1M1	1673	1709	85.3855	83.3068	-0.0355573	0.48068	NO	0.614114	NO
AP1M2	953	945	48.6386	46.0649	-0.0784342	0.241622	NO	0.366214	NO
AP1S1	387	498	19.7515	24.2755	0.29754	0.00245892	UP	0.00793028	UP
AP1S2	530	621	27.0498	30.2712	0.162329	0.0591385	NO	0.11893	NO
AP1S3	760	1015	38.7884	49.4771	0.351136	3.65049e-07	UP	2.51855e-06	UP
AP2A1	283	338	14.4436	16.4761	0.189949	0.108311	NO	0.193555	NO
AP2A2	1187	1219	60.5814	59.4213	-0.0278941	0.639089	NO	0.754189	NO
AP2B1	2948	3131	150.458	152.623	0.0206147	0.581172	NO	0.705529	NO
AP2M1	2017	2367	102.942	115.382	0.164576	0.000168122	NO	0.000720988	NO
AP2S1	1661	1799	84.7731	87.6939	0.0488708	0.323986	NO	0.458907	NO
AP3B1	743	760	37.9208	37.0469	-0.0336351	0.660971	NO	0.770458	NO
AP3D1	11015	10934	562.177	532.988	-0.0769205	8.00549e-05	NO	0.000369457	NO
AP3M1	305	228	15.5664	11.1141	-0.486048	0.000112528	DN	0.000502835	DN
AP3M2	375	340	19.139	16.5736	-0.207628	0.0563987	NO	0.114576	NO
AP3S1	1602	1728	81.7619	84.233	0.0429568	0.395685	NO	0.531994	NO
AP3S2	351	596	17.9141	29.0526	0.697569	3.29957e-13	UP	4.58599e-12	UP
AP4B1	174	170	8.8805	8.28681	-0.0998248	0.553087	NO	0.68061	NO
AP4E1	134	176	6.83901	8.57928	0.32707	0.0532397	NO	0.108938	NO
AP4M1	169	63	8.62532	3.07099	-1.48987	1.72222e-13	DN	2.45688e-12	DN
AP4S1	162	152	8.26805	7.40938	-0.158195	0.337716	NO	0.473527	NO
AP5B1	29	14	1.48008	0.682443	-1.1169	0.0210193	DN	0.0503858	NO
AP5M1	208	308	10.6158	15.0137	0.500075	0.00010372	UP	0.000467088	UP
AP5S1	667	476	34.0419	23.2031	-0.552997	1.45948e-10	DN	1.52295e-09	DN
AP5Z1	738	508	37.6656	24.7629	-0.605065	2.21161e-13	DN	3.11261e-12	DN
APAF1	147	174	7.50249	8.48179	0.176999	0.288895	NO	0.420684	NO
APBA2	2	13	0.102075	0.633697	2.63417	0.0076055	UP	0.0211819	UP
APBA3	310	265	15.8216	12.9177	-0.292548	0.0155324	DN	0.0388845	DN
APBB2	327	269	16.6892	13.1127	-0.347957	0.00359348	DN	0.011051	DN
APC	558	675	28.4789	32.9035	0.20835	0.0121545	NO	0.031619	NO
APEH	2068	1512	105.545	73.7038	-0.51805	1.30224e-26	DN	4.55321e-25	DN
APEX1	937	817	47.822	39.8254	-0.263985	0.00013172	DN	0.000578711	DN
APEX2	456	305	23.273	14.8675	-0.646497	9.7383e-10	DN	9.29328e-09	DN
APH1A	3243	2991	165.514	145.799	-0.182973	5.9312e-07	NO	3.95602e-06	NO
APH1B	10	8	0.510374	0.389967	-0.3882	0.641465	NO	0.755291	NO
API5	588	741	30.01	36.1207	0.267385	0.000809942	UP	0.00295919	UP
API5P2	13	3	0.663486	0.146238	-2.18175	0.0110929	DN	0.0293266	DN
APIP	51	52	2.60291	2.53479	-0.0382579	0.921693	NO	0.964481	NO
APITD1	295	299	15.056	14.575	-0.0468418	0.711908	NO	0.812916	NO
APLF	112	99	5.71619	4.82585	-0.244271	0.241698	NO	0.366214	NO
APLP1	6	19	0.306224	0.926173	1.59669	0.0152699	UP	0.038342	UP
APLP2	16627	18914	848.598	921.98	0.119654	5.75018e-15	NO	9.41388e-14	NO
APMAP	4419	4871	225.534	237.441	0.0742258	0.0134996	NO	0.0345283	NO
APOA1	32691	31917	1668.46	1555.82	-0.100841	6.11983e-19	NO	1.37393e-17	NO
APOA1BP	1823	1306	93.0411	63.6622	-0.547432	5.39267e-26	DN	1.80633e-24	DN
APOA2	104943	112106	5356.01	5464.71	0.0289853	2.74616e-06	NO	1.64966e-05	NO
APOA4	198	224	10.1054	10.9191	0.111726	0.436243	NO	0.57193	NO
APOA5	765	515	39.0436	25.1042	-0.63716	6.04048e-15	DN	9.86985e-14	DN
APOB	151608	136693	7737.67	6663.23	-0.215679	0	NO	0	NO
APOBEC3B	113	122	5.76722	5.947	0.0442861	0.844915	NO	0.909457	NO
APOBEC3C	2065	1865	105.392	90.9112	-0.213238	3.67537e-06	NO	2.16058e-05	NO
APOBEC3D	8	15	0.408299	0.731189	0.840618	0.21281	NO	0.332103	NO
APOBEC3F	85	19	4.33818	0.926173	-2.22774	4.81172e-12	DN	5.93422e-11	DN
APOBEC3G	27	13	1.37801	0.633697	-1.12072	0.0255713	DN	0.0593004	NO
APOC1	19332	19484	986.654	949.766	-0.0549733	0.000174161	NO	0.000743905	NO
APOC1P1	472	315	24.0896	15.355	-0.649707	4.69285e-10	DN	4.65616e-09	DN
APOC3	2168	1999	110.649	97.4431	-0.183359	4.27293e-05	NO	0.000208456	NO
APOE	11598	11919	591.931	581.003	-0.0268851	0.153046	NO	0.255071	NO
APOF	98	58	5.00166	2.82726	-0.823001	0.000537161	DN	0.00204696	DN
APOH	27235	29059	1390	1416.51	0.0272509	0.025079	NO	0.0583827	NO
APOL1	3663	3094	186.95	150.82	-0.309825	1.28771e-18	DN	2.81548e-17	DN
APOL2	759	525	38.7374	25.5916	-0.598055	1.77319e-13	DN	2.52529e-12	DN
APOL3	53	54	2.70498	2.63228	-0.0393052	0.923121	NO	0.965674	NO
APOL6	438	549	22.3544	26.7615	0.259603	0.00506442	NO	0.0148936	NO
APOLD1	86	88	4.38921	4.28964	-0.0331054	0.879841	NO	0.933736	NO
APOM	582	552	29.7037	26.9078	-0.142623	0.0963193	NO	0.175783	NO
APOO	352	331	17.9652	16.1349	-0.155016	0.168224	NO	0.276166	NO
APOOL	74	69	3.77677	3.36347	-0.167201	0.504247	NO	0.63684	NO
APOPT1	413	413	21.0784	20.1321	-0.0662723	0.531031	NO	0.661488	NO
APP	1175	1429	59.9689	69.6579	0.216073	0.000142305	NO	0.000621789	NO
APPBP2	584	977	29.8058	47.6248	0.676118	1.10693e-19	UP	2.63336e-18	UP
APPL1	1503	1410	76.7092	68.7318	-0.158422	0.00320374	NO	0.0100087	NO
APPL2	85	62	4.33818	3.02225	-0.521467	0.0318371	DN	0.0716869	NO
APRT	3311	3049	168.985	148.626	-0.185203	3.27492e-07	NO	2.2787e-06	NO
APTX	901	948	45.9847	46.2111	0.00708767	0.925872	NO	0.967705	NO
AQP10	1	9	0.0510374	0.438713	3.10365	0.0218091	UP	0.0517952	NO
AQP11	153	145	7.80872	7.06816	-0.143751	0.417302	NO	0.553144	NO
AQP3	12	8	0.612448	0.389967	-0.651235	0.374719	NO	0.512477	NO
AQP7	11	5	0.561411	0.24373	-1.20378	0.135869	NO	0.232626	NO
AQP7P1	12	2	0.612448	0.0974919	-2.65123	0.00629385	DN	0.0180126	DN
AQP7P3	10	3	0.510374	0.146238	-1.80324	0.0525286	NO	0.107707	NO
AQP8	111	194	5.66515	9.45671	0.739225	1.24766e-05	UP	6.72105e-05	UP
AQR	552	599	28.1726	29.1988	0.0516155	0.555462	NO	0.68293	NO
ARAF	305	322	15.5664	15.6962	0.0119792	0.936339	NO	0.975904	NO
ARAP1	732	600	37.3594	29.2476	-0.353153	8.79919e-06	DN	4.88461e-05	DN
ARAP2	4	19	0.204149	0.926173	2.18166	0.00274841	UP	0.00875267	UP
ARCN1	706	799	36.0324	38.948	0.112255	0.134802	NO	0.231509	NO
AREG	109	76	5.56307	3.70469	-0.586529	0.00644231	DN	0.0183653	DN
AREGB	109	76	5.56307	3.70469	-0.586529	0.00644231	DN	0.0183653	DN
AREL1	481	564	24.549	27.4927	0.163386	0.0679844	NO	0.133263	NO
ARF1	5898	6788	301.018	330.887	0.136488	1.08128e-07	NO	8.09532e-07	NO
ARF3	1664	1469	84.9262	71.6078	-0.246093	1.97056e-06	NO	1.2089e-05	NO
ARF4	3177	3094	162.146	150.82	-0.104464	0.00430157	NO	0.0128993	NO
ARF5	7	2	0.357262	0.0974919	-1.87363	0.102043	NO	0.183961	NO
ARF6	479	451	24.4469	21.9844	-0.153171	0.108035	NO	0.193122	NO
ARFGAP1	2203	1838	112.435	89.595	-0.327605	6.08458e-13	DN	8.26477e-12	DN
ARFGAP2	457	458	23.3241	22.3256	-0.0631188	0.508619	NO	0.640383	NO
ARFGAP3	694	609	35.4199	29.6863	-0.254766	0.00157319	NO	0.00534546	NO
ARFGEF1	580	609	29.6017	29.6863	0.00411705	0.97686	NO	1	NO
ARFGEF2	1139	1041	58.1316	50.7445	-0.19607	0.00151854	NO	0.00517658	NO
ARFIP1	296	268	15.1071	13.0639	-0.209636	0.091947	NO	0.169483	NO
ARFIP2	501	464	25.5697	22.6181	-0.176958	0.0574951	NO	0.116324	NO
ARFRP1	1026	409	52.3643	19.9371	-1.39313	8.89771e-68	DN	1.36715e-65	DN
ARG1	10	1	0.510374	0.0487459	-3.3882	0.00536037	DN	0.0156431	DN
ARG2	606	573	30.9286	27.9314	-0.147055	0.0805483	NO	0.15214	NO
ARGLU1	3250	4293	165.871	209.266	0.335274	1.10579e-23	UP	3.25478e-22	UP
ARHGAP1	1185	1292	60.4793	62.9797	0.0584467	0.31501	NO	0.449156	NO
ARHGAP10	104	109	5.30789	5.31331	0.00147233	1	NO	1	NO
ARHGAP11A	1277	1313	65.1747	64.0034	-0.0261639	0.651242	NO	0.763475	NO
ARHGAP11B	275	256	14.0353	12.479	-0.16956	0.17862	NO	0.28968	NO
ARHGAP12	1123	1248	57.315	60.8349	0.0859877	0.150436	NO	0.251272	NO
ARHGAP17	38	47	1.93942	2.29106	0.240389	0.450275	NO	0.585043	NO
ARHGAP18	4624	4168	235.997	203.173	-0.216058	2.33983e-12	NO	2.99141e-11	NO
ARHGAP19	139	99	7.09419	4.82585	-0.555857	0.00346233	DN	0.0107145	DN
ARHGAP21	1174	1169	59.9179	56.984	-0.0724298	0.230685	NO	0.353155	NO
ARHGAP23	9	10	0.459336	0.487459	0.0857308	1	NO	1	NO
ARHGAP26	515	583	26.2842	28.4189	0.112651	0.20484	NO	0.32234	NO
ARHGAP27	190	223	9.6971	10.8703	0.164772	0.257725	NO	0.384978	NO
ARHGAP29	1000	980	51.0374	47.771	-0.0954186	0.143973	NO	0.243438	NO
ARHGAP30	12	24	0.612448	1.1699	0.933728	0.067783	NO	0.132903	NO
ARHGAP32	326	256	16.6382	12.479	-0.415	0.000570417	DN	0.00215944	DN
ARHGAP33	130	117	6.63486	5.70327	-0.218275	0.251999	NO	0.3793	NO
ARHGAP35	1147	1199	58.5399	58.4464	-0.00230601	0.983524	NO	1	NO
ARHGAP39	46	34	2.34772	1.65736	-0.502371	0.145589	NO	0.245106	NO
ARHGAP4	10	12	0.510374	0.584951	0.196762	0.832785	NO	0.901757	NO
ARHGAP40	31	24	1.58216	1.1699	-0.435506	0.282758	NO	0.414098	NO
ARHGAP42	5	15	0.255187	0.731189	1.51869	0.0424433	UP	0.090231	NO
ARHGAP44	108	83	5.51204	4.04591	-0.44612	0.035737	DN	0.0787116	NO
ARHGAP5	3305	3547	168.679	172.902	0.0356768	0.310048	NO	0.443326	NO
ARHGAP5-AS1	24	17	1.2249	0.828681	-0.563772	0.274019	NO	0.403488	NO
ARHGAP9	15	16	0.765561	0.779935	0.0268371	1	NO	1	NO
ARHGDIA	2420	2175	123.51	106.022	-0.220264	2.37757e-07	NO	1.69229e-06	NO
ARHGDIB	10	4	0.510374	0.194984	-1.3882	0.11131	NO	0.197219	NO
ARHGEF1	212	172	10.8199	8.3843	-0.367928	0.0141793	DN	0.0360247	DN
ARHGEF10	9	7	0.459336	0.341221	-0.428842	0.62245	NO	0.738913	NO
ARHGEF10L	2428	2492	123.919	121.475	-0.0287366	0.484723	NO	0.617537	NO
ARHGEF11	252	267	12.8614	13.0152	0.0171437	0.89531	NO	0.944962	NO
ARHGEF12	984	1087	50.2208	52.9868	0.0773494	0.226721	NO	0.349224	NO
ARHGEF16	311	227	15.8726	11.0653	-0.520495	3.3506e-05	DN	0.000166607	DN
ARHGEF17	511	634	26.0801	30.9049	0.244887	0.00452227	NO	0.0134887	NO
ARHGEF18	605	519	30.8776	25.2991	-0.287473	0.000919263	DN	0.00331093	DN
ARHGEF19	137	102	6.99212	4.97208	-0.491879	0.00955106	DN	0.0258335	DN
ARHGEF2	374	318	19.088	15.5012	-0.300284	0.00689726	DN	0.0194385	DN
ARHGEF25	213	202	10.871	9.84668	-0.14277	0.326211	NO	0.461512	NO
ARHGEF26	26	44	1.32697	2.14482	0.69272	0.0556229	NO	0.113179	NO
ARHGEF28	838	839	42.7693	40.8978	-0.0645517	0.366153	NO	0.502979	NO
ARHGEF3	954	1061	48.6896	51.7194	0.0870912	0.181209	NO	0.291599	NO
ARHGEF37	23	21	1.17386	1.02366	-0.197517	0.654906	NO	0.766679	NO
ARHGEF39	240	103	12.249	5.02083	-1.28666	2.94137e-15	DN	4.93113e-14	DN
ARHGEF40	924	845	47.1585	41.1903	-0.195214	0.00464123	NO	0.013797	NO
ARHGEF5	65	41	3.31743	1.99858	-0.731088	0.0113204	DN	0.029815	DN
ARHGEF7	451	616	23.0179	30.0275	0.383531	1.76527e-05	UP	9.24763e-05	UP
ARHGEF9	11	7	0.561411	0.341221	-0.718349	0.350341	NO	0.485359	NO
ARID1A	1073	1190	54.7631	58.0077	0.0830392	0.171772	NO	0.280229	NO
ARID1B	1801	1984	91.9183	96.7119	0.0733416	0.118579	NO	0.207845	NO
ARID2	679	882	34.6544	42.9939	0.311095	2.32526e-05	UP	0.000118875	UP
ARID3A	9320	11606	475.668	565.745	0.250197	7.57513e-36	NO	4.24309e-34	NO
ARID3B	395	429	20.1598	20.912	0.0528527	0.601411	NO	0.72163	NO
ARID4A	1629	1723	83.1399	83.9892	0.0146638	0.769012	NO	0.859935	NO
ARID4B	2627	2739	134.075	133.515	-0.00603921	0.880604	NO	0.934209	NO
ARID5A	556	440	28.3768	21.4482	-0.403854	1.18435e-05	DN	6.40682e-05	DN
ARID5B	541	594	27.6112	28.9551	0.0685621	0.440152	NO	0.576001	NO
ARIH1	690	886	35.2158	43.1889	0.294438	6.08531e-05	UP	0.0002879	UP
ARIH2	2157	2866	110.088	139.706	0.34374	4.73829e-17	UP	9.1636e-16	UP
ARIH2OS	11	10	0.561411	0.487459	-0.203776	0.828855	NO	0.899074	NO
ARL1	1531	1467	78.1382	71.5103	-0.127878	0.0158731	NO	0.0396721	NO
ARL10	5	6	0.255187	0.292476	0.196762	1	NO	1	NO
ARL11	61	27	3.11328	1.31614	-1.24212	0.000156547	DN	0.000676781	DN
ARL13B	555	585	28.3257	28.5164	0.00967657	0.929186	NO	0.970442	NO
ARL14EP	406	385	20.7212	18.7672	-0.142894	0.165565	NO	0.272332	NO
ARL15	77	81	3.92988	3.94842	0.00679118	1	NO	1	NO
ARL16	144	55	7.34938	2.68103	-1.45484	1.92711e-11	DN	2.22587e-10	DN
ARL17A	182	126	9.2888	6.14199	-0.596787	0.000392798	DN	0.00155192	DN
ARL17B	159	155	8.11494	7.55562	-0.103031	0.535096	NO	0.665067	NO
ARL2	1069	1230	54.5589	59.9575	0.136124	0.0242503	NO	0.0566845	NO
ARL2BP	577	623	29.4486	30.3687	0.0443886	0.6033	NO	0.722861	NO
ARL3	413	635	21.0784	30.9537	0.554343	8.57002e-10	UP	8.23942e-09	UP
ARL4A	603	842	30.7755	41.0441	0.41539	5.70439e-08	UP	4.43533e-07	UP
ARL4D	492	351	25.1104	17.1098	-0.55346	3.27582e-08	DN	2.62003e-07	DN
ARL5A	2193	2313	111.925	112.749	0.0105872	0.811555	NO	0.888071	NO
ARL5B	1242	1341	63.3884	65.3683	0.0443718	0.442745	NO	0.578671	NO
ARL6	26	32	1.32697	1.55987	0.233288	0.60011	NO	0.720321	NO
ARL6IP1	1771	2013	90.3872	98.1255	0.118511	0.0117165	NO	0.0307326	NO
ARL6IP5	794	983	40.5237	47.9172	0.24178	0.000442685	NO	0.00171821	NO
ARL6IP6	280	244	14.2905	11.894	-0.264818	0.0360221	DN	0.0791418	NO
ARL8A	138	117	7.04316	5.70327	-0.304432	0.103221	NO	0.185766	NO
ARL8B	954	921	48.6896	44.895	-0.11706	0.0791917	NO	0.150034	NO
ARMC1	1976	2152	100.85	104.901	0.0568229	0.207301	NO	0.325539	NO
ARMC10	371	326	18.9349	15.8912	-0.25282	0.0229409	NO	0.0539735	NO
ARMC10P1	9	12	0.459336	0.584951	0.348765	0.665393	NO	0.773688	NO
ARMC2	9	7	0.459336	0.341221	-0.428842	0.62245	NO	0.738913	NO
ARMC5	642	723	32.766	35.2433	0.10515	0.184629	NO	0.296185	NO
ARMC6	465	380	23.7324	18.5235	-0.357504	0.000341074	DN	0.00136691	DN
ARMC7	147	233	7.50249	11.3578	0.598242	7.43747e-05	UP	0.000344572	UP
ARMC8	236	277	12.0448	13.5026	0.164827	0.200517	NO	0.317506	NO
ARMC9	200	207	10.2075	10.0904	-0.0166415	0.921063	NO	0.964228	NO
ARMCX3	962	937	49.0979	45.6749	-0.10426	0.118542	NO	0.207802	NO
ARMCX5	214	181	10.922	8.82301	-0.307893	0.034601	DN	0.0770506	NO
ARMCX6	136	163	6.94108	7.94559	0.194993	0.247864	NO	0.374321	NO
ARNT	321	274	16.383	13.3564	-0.29467	0.01382	DN	0.0352349	DN
ARNTL	39	28	1.99046	1.36489	-0.54432	0.142583	NO	0.241576	NO
ARNTL2	111	111	5.66515	5.4108	-0.0662723	0.737646	NO	0.833656	NO
ARPC1A	871	1025	44.4535	49.9646	0.168607	0.0114916	NO	0.0302138	NO
ARPC1B	1485	1629	75.7905	79.4071	0.0672514	0.196841	NO	0.312275	NO
ARPC2	7125	7962	363.641	388.115	0.0939686	6.56855e-05	NO	0.000308497	NO
ARPC3	2647	3217	135.096	156.816	0.215085	1.30868e-08	NO	1.09864e-07	NO
ARPC4	2644	2301	134.943	112.164	-0.266733	8.53646e-11	DN	9.18822e-10	DN
ARPC5	1443	1525	73.6469	74.3375	0.0134657	0.811349	NO	0.887961	NO
ARPC5L	1241	1475	63.3374	71.9002	0.18294	0.00102675	NO	0.00365173	NO
ARPP19	1729	1554	88.2436	75.7512	-0.220224	1.26443e-05	NO	6.80486e-05	NO
ARRB1	706	312	36.0324	15.2087	-1.24439	6.05621e-40	DN	3.96209e-38	DN
ARRB2	2873	3003	146.63	146.384	-0.0024258	0.95837	NO	0.993303	NO
ARRDC1	241	97	12.3	4.72835	-1.37925	6.64014e-17	DN	1.26806e-15	DN
ARRDC2	111	106	5.66515	5.16707	-0.132768	0.498195	NO	0.631148	NO
ARRDC3	164	124	8.37013	6.04449	-0.469628	0.00661774	DN	0.0187409	DN
ARRDC4	27	26	1.37801	1.26739	-0.12072	0.784924	NO	0.871397	NO
ARSA	230	201	11.7386	9.79793	-0.260711	0.0669961	NO	0.131526	NO
ARSB	700	600	35.7262	29.2476	-0.288665	0.000341667	DN	0.00136797	DN
ARSD	344	293	17.5569	14.2826	-0.29778	0.00994671	DN	0.0267782	DN
ARSE	613	671	31.2859	32.7085	0.0641534	0.434494	NO	0.569952	NO
ARSG	174	158	8.8805	7.70186	-0.205435	0.206747	NO	0.324852	NO
ARSI	37	36	1.88838	1.75485	-0.105801	0.815184	NO	0.890541	NO
ARSK	116	120	5.92033	5.84951	-0.0173627	0.948137	NO	0.985625	NO
ART4	170	266	8.67635	12.9664	0.579619	3.6498e-05	UP	0.000180315	UP
ART5	8	7	0.408299	0.341221	-0.258917	0.79985	NO	0.880903	NO
ARTN	6	8	0.306224	0.389967	0.348765	0.791299	NO	0.874764	NO
ARV1	179	282	9.13569	13.7464	0.589463	1.71844e-05	UP	9.03909e-05	UP
ARVCF	143	99	7.29834	4.82585	-0.596787	0.00158377	DN	0.00537595	DN
ASAH1	1490	1728	76.0457	84.233	0.147519	0.00382654	NO	0.0116628	NO
ASAH2	34	43	1.73527	2.09607	0.27253	0.426948	NO	0.562664	NO
ASAH2B	96	83	4.89959	4.04591	-0.276195	0.204583	NO	0.322027	NO
ASAH2C	14	3	0.714523	0.146238	-2.28866	0.00646045	DN	0.0183982	DN
ASAP1	1679	1801	85.6917	87.7914	0.0349237	0.476411	NO	0.610336	NO
ASAP2	432	438	22.0481	21.3507	-0.0463727	0.635167	NO	0.750163	NO
ASAP3	280	279	14.2905	13.6001	-0.071434	0.582372	NO	0.705612	NO
ASB1	1360	1195	69.4108	58.2514	-0.252868	1.00763e-05	NO	5.53306e-05	NO
ASB13	209	257	10.6668	12.5277	0.231993	0.0865026	NO	0.161115	NO
ASB16-AS1	303	265	15.4643	12.9177	-0.259598	0.0323669	NO	0.0727333	NO
ASB2	18	8	0.918673	0.389967	-1.2362	0.0484178	DN	0.100695	NO
ASB4	174	137	8.8805	6.67819	-0.411184	0.0125584	DN	0.0325031	DN
ASB6	108	76	5.51204	3.70469	-0.573232	0.00787728	DN	0.0218353	DN
ASB7	276	296	14.0863	14.4288	0.0346566	0.801891	NO	0.88257	NO
ASB8	371	560	18.9349	27.2977	0.527735	4.04228e-08	UP	3.19491e-07	UP
ASB9	183	254	9.33984	12.3815	0.406713	0.00350352	UP	0.010818	UP
ASCC1	451	271	23.0179	13.2101	-0.801107	2.16608e-13	DN	3.05366e-12	DN
ASCC2	1054	1093	53.7934	53.2793	-0.0138537	0.829106	NO	0.899286	NO
ASCC3	942	917	48.0772	44.7	-0.105078	0.120077	NO	0.2099	NO
ASF1A	415	430	21.1805	20.9607	-0.015047	0.890555	NO	0.941032	NO
ASF1B	846	1047	43.1776	51.037	0.24126	0.000304683	NO	0.00123615	NO
ASGR1	5565	4605	284.023	224.475	-0.339453	2.4849e-32	DN	1.19934e-30	DN
ASGR2	6704	6263	342.155	305.296	-0.164441	8.85436e-11	NO	9.49986e-10	NO
ASH1L	759	875	38.7374	42.6527	0.138911	0.0535741	NO	0.109529	NO
ASH1L-AS1	223	127	11.3813	6.19073	-0.878487	2.91394e-08	DN	2.34629e-07	DN
ASH2L	489	490	24.9573	23.8855	-0.063325	0.502073	NO	0.634429	NO
ASIC1	23	35	1.17386	1.70611	0.539449	0.189038	NO	0.301697	NO
ASIC3	3	15	0.153112	0.731189	2.25566	0.00780954	UP	0.0216654	UP
ASIP	20	2	1.02075	0.0974919	-3.3882	4.82998e-05	DN	0.000232784	DN
ASL	705	497	35.9813	24.2267	-0.57065	1.04602e-11	DN	1.24335e-10	DN
ASMTL	84	61	4.28714	2.9735	-0.527852	0.0307075	DN	0.0697722	NO
ASMTL-AS1	9	4	0.459336	0.194984	-1.2362	0.170935	NO	0.279353	NO
ASNA1	904	852	46.1378	41.5315	-0.151742	0.0280784	NO	0.0644011	NO
ASNS	1110	1335	56.6515	65.0758	0.200008	0.000674349	NO	0.00251481	NO
ASNSD1	505	632	25.7739	30.8074	0.257369	0.00299579	NO	0.0094258	NO
ASPDH	26	12	1.32697	0.584951	-1.18175	0.0218627	DN	0.0518929	NO
ASPH	4113	3838	209.917	187.087	-0.166109	2.92458e-07	NO	2.04941e-06	NO
ASPHD1	71	41	3.62365	1.99858	-0.858467	0.00236394	DN	0.00766085	DN
ASPM	2249	2390	114.783	116.503	0.0214547	0.617548	NO	0.735611	NO
ASPRV1	11	36	0.561411	1.75485	1.64422	0.000619691	UP	0.00232652	UP
ASPSCR1	2762	1787	140.965	87.109	-0.694446	5.82245e-58	DN	7.11784e-56	DN
ASRGL1	2435	3024	124.276	147.408	0.246264	3.55887e-10	NO	3.55208e-09	NO
ASS1	677	657	34.5523	32.0261	-0.109535	0.170888	NO	0.279353	NO
ASTE1	64	91	3.26639	4.43588	0.441522	0.0645369	NO	0.127731	NO
ASTN2	131	111	6.6859	5.4108	-0.305279	0.107895	NO	0.192915	NO
ASUN	1121	926	57.2129	45.1387	-0.341974	9.59843e-08	DN	7.23793e-07	DN
ASXL1	4266	3906	217.725	190.402	-0.193464	1.40218e-09	NO	1.31857e-08	NO
ASXL2	1329	1664	67.8287	81.1132	0.258042	1.13636e-06	NO	7.25655e-06	NO
ATAD1	710	983	36.2365	47.9172	0.4031	1.22079e-08	UP	1.02897e-07	UP
ATAD2	3912	4407	199.658	214.823	0.105618	0.00085486	NO	0.00310433	NO
ATAD2B	679	850	34.6544	41.434	0.257779	0.000549256	NO	0.00208703	NO
ATAD3A	1049	1093	53.5382	53.2793	-0.00699356	0.91396	NO	0.95847	NO
ATAD3B	405	435	20.6701	21.2045	0.0368212	0.730036	NO	0.827795	NO
ATAD3C	397	482	20.2618	23.4955	0.213622	0.0307746	NO	0.0698582	NO
ATAD5	678	750	34.6033	36.5594	0.079333	0.302021	NO	0.43467	NO
ATAT1	61	59	3.11328	2.87601	-0.114367	0.71515	NO	0.815506	NO
ATE1	1255	1575	64.0519	76.7748	0.261392	1.60745e-06	NO	1.00379e-05	NO
ATF1	325	395	16.5871	19.2546	0.215141	0.048153	NO	0.100369	NO
ATF2	721	726	36.7979	35.3895	-0.056302	0.461656	NO	0.5957	NO
ATF3	77	89	3.92988	4.33839	0.142675	0.53552	NO	0.665447	NO
ATF4	15097	16522	770.511	805.38	0.0638542	8.5616e-05	NO	0.000393172	NO
ATF4P1	3	21	0.153112	1.02366	2.74108	0.000300095	UP	0.00121901	UP
ATF4P2	3	21	0.153112	1.02366	2.74108	0.000300095	UP	0.00121901	UP
ATF4P3	44	44	2.24564	2.14482	-0.0662723	0.832135	NO	0.901722	NO
ATF5	525	524	26.7946	25.5429	-0.0690229	0.440244	NO	0.576077	NO
ATF6	584	740	29.8058	36.072	0.275285	0.000585008	UP	0.00220719	UP
ATF6B	55	46	2.80706	2.24231	-0.32407	0.27457	NO	0.404051	NO
ATF7	119	132	6.07345	6.43446	0.0833041	0.659	NO	0.768696	NO
ATF7IP	69	47	3.52158	2.29106	-0.620208	0.0254715	DN	0.0591019	NO
ATF7IP2	1160	1145	59.2033	55.8141	-0.0850495	0.162719	NO	0.268203	NO
ATG10	243	230	12.4021	11.2116	-0.145595	0.290132	NO	0.421434	NO
ATG12	909	876	46.393	42.7014	-0.119622	0.0838994	NO	0.157316	NO
ATG13	1275	1108	65.0726	54.0105	-0.268812	5.85736e-06	DN	3.35267e-05	DN
ATG14	430	454	21.9461	22.1307	0.0120834	0.919619	NO	0.962973	NO
ATG16L1	465	579	23.7324	28.2239	0.25006	0.00532753	NO	0.0155938	NO
ATG16L2	191	61	9.74814	2.9735	-1.71296	2.79611e-18	DN	5.95793e-17	DN
ATG2A	665	563	33.9398	27.444	-0.306492	0.000204956	DN	0.000862678	DN
ATG2B	165	180	8.42117	8.77427	0.0592586	0.706617	NO	0.807892	NO
ATG3	381	379	19.4452	18.4747	-0.0738654	0.490682	NO	0.623881	NO
ATG4A	87	117	4.44025	5.70327	0.361149	0.0800695	NO	0.151372	NO
ATG4B	3067	3103	156.532	151.259	-0.0494367	0.181158	NO	0.291599	NO
ATG4C	176	186	8.98258	9.06674	0.0134549	0.958088	NO	0.993257	NO
ATG4D	377	321	19.2411	15.6474	-0.298264	0.00714245	DN	0.0200405	DN
ATG5	272	216	13.8822	10.5291	-0.398848	0.00239873	DN	0.00776309	DN
ATG7	186	183	9.49295	8.9205	-0.0897313	0.56698	NO	0.693375	NO
ATG9A	2057	1819	104.984	88.6688	-0.243669	1.59784e-07	NO	1.16553e-06	NO
ATHL1	149	87	7.60457	4.2409	-0.842497	1.15274e-05	DN	6.26823e-05	DN
ATIC	7013	6127	357.925	298.666	-0.261123	3.85909e-25	NO	1.21489e-23	NO
ATL1	13	18	0.663486	0.877427	0.403213	0.476765	NO	0.61051	NO
ATL2	627	832	32.0004	40.5566	0.341846	7.36859e-06	UP	4.14403e-05	UP
ATL3	7	9	0.357262	0.438713	0.296298	0.804446	NO	0.883122	NO
ATM	769	741	39.2477	36.1207	-0.119782	0.110476	NO	0.196249	NO
ATMIN	1793	1868	91.51	91.0574	-0.00715331	0.881734	NO	0.934893	NO
ATN1	432	335	22.0481	16.3299	-0.433142	3.72411e-05	DN	0.000183553	DN
ATOX1	2398	2985	122.388	145.507	0.249627	2.67721e-10	NO	2.70761e-09	NO
ATP10A	18	47	0.918673	2.29106	1.31839	0.000694863	UP	0.00258383	UP
ATP10D	27	16	1.37801	0.779935	-0.82116	0.0922019	NO	0.169879	NO
ATP11A	746	766	38.0739	37.3394	-0.0281035	0.718759	NO	0.818562	NO
ATP11B	138	115	7.04316	5.60578	-0.329307	0.0780844	NO	0.148305	NO
ATP11C	659	668	33.6336	32.5623	-0.0467026	0.564236	NO	0.690971	NO
ATP13A1	320	403	16.332	19.6446	0.266436	0.0140458	UP	0.0357397	UP
ATP13A2	292	317	14.9029	15.4525	0.0522422	0.685269	NO	0.789636	NO
ATP13A3	598	775	30.5203	37.7781	0.307779	8.949e-05	UP	0.000409167	UP
ATP1A1	8081	8522	412.433	415.413	0.0103859	0.646881	NO	0.760119	NO
ATP1B1	10371	11359	529.309	553.705	0.0650085	0.000903117	NO	0.0032633	NO
ATP1B3	3722	4166	189.961	203.076	0.0963125	0.00316461	NO	0.00990672	NO
ATP2A1	59	117	3.0112	5.70327	0.921449	4.27487e-05	UP	0.00020849	UP
ATP2A2	2630	2779	134.228	135.465	0.0132308	0.7441	NO	0.839374	NO
ATP2B1	2270	2421	115.855	118.014	0.0266385	0.530018	NO	0.66052	NO
ATP2B2	18	15	0.918673	0.731189	-0.329307	0.602382	NO	0.722014	NO
ATP2B4	282	282	14.3925	13.7464	-0.0662723	0.613298	NO	0.731485	NO
ATP2C1	464	471	23.6813	22.9593	-0.04467	0.647039	NO	0.760212	NO
ATP4A	11	1	0.561411	0.0487459	-3.5257	0.00282646	DN	0.00894342	DN
ATP5A1	6930	8124	353.689	396.012	0.163063	4.63442e-12	NO	5.72399e-11	NO
ATP5B	9601	11083	490.01	540.251	0.14082	2.43862e-12	NO	3.11058e-11	NO
ATP5C1	2140	2643	109.22	128.835	0.238293	1.29093e-08	NO	1.08428e-07	NO
ATP5D	2044	2241	104.32	109.24	0.0664752	0.134242	NO	0.230617	NO
ATP5E	21291	25068	1086.64	1221.96	0.169331	1.7561e-36	NO	1.00038e-34	NO
ATP5EP2	1262	1484	64.4092	72.339	0.167507	0.00255478	NO	0.00820942	NO
ATP5F1	4010	4407	204.66	214.823	0.0699224	0.0268587	NO	0.0620112	NO
ATP5G1	5003	4813	255.34	234.614	-0.122129	2.77949e-05	NO	0.000140298	NO
ATP5G2	4881	5700	249.113	277.852	0.157513	2.10638e-08	NO	1.72422e-07	NO
ATP5G3	15855	19441	809.197	947.67	0.227892	1.48299e-49	NO	1.35722e-47	NO
ATP5H	2409	2803	122.949	136.635	0.152265	0.00014631	NO	0.00063746	NO
ATP5I	9589	10000	489.397	487.459	-0.00572456	0.785898	NO	0.871643	NO
ATP5J	4547	5454	232.067	265.86	0.196127	1.24588e-11	NO	1.46428e-10	NO
ATP5J2	4579	4937	233.7	240.659	0.0423298	0.154028	NO	0.256377	NO
ATP5L	11739	14384	599.128	701.161	0.226883	8.38384e-37	NO	4.89242e-35	NO
ATP5L2	233	246	11.8917	11.9915	0.0120561	0.963553	NO	0.997934	NO
ATP5O	6871	7913	350.678	385.727	0.137432	7.59749e-09	NO	6.57585e-08	NO
ATP5S	314	236	16.0257	11.504	-0.47825	0.000120075	DN	0.000533143	DN
ATP5SL	1058	1066	53.9975	51.9632	-0.0554045	0.385306	NO	0.521758	NO
ATP6AP1	3239	3783	165.31	184.406	0.15771	5.08415e-06	NO	2.93315e-05	NO
ATP6AP1L	174	226	8.8805	11.0166	0.310963	0.0355547	UP	0.078341	NO
ATP6AP2	1255	1391	64.0519	67.8056	0.0821628	0.144744	NO	0.244347	NO
ATP6V0A1	1031	1005	52.6195	48.9897	-0.103121	0.110442	NO	0.19621	NO
ATP6V0A2	323	355	16.4851	17.3048	0.0700126	0.538925	NO	0.668587	NO
ATP6V0B	2304	2589	117.59	126.203	0.101982	0.0138983	NO	0.0353967	NO
ATP6V0D1	1006	1282	51.3436	62.4923	0.283494	3.05946e-06	UP	1.81702e-05	UP
ATP6V0E1	3038	3800	155.052	185.235	0.256605	2.41904e-13	NO	3.39598e-12	NO
ATP6V0E2	4033	4087	205.834	199.225	-0.0470834	0.142815	NO	0.241848	NO
ATP6V0E2-AS1	36	7	1.83735	0.341221	-2.42884	3.91654e-06	DN	2.29511e-05	DN
ATP6V1A	1823	2196	93.0411	107.046	0.202291	9.88002e-06	NO	5.43775e-05	NO
ATP6V1B1	4	10	0.204149	0.487459	1.25566	0.181175	NO	0.291599	NO
ATP6V1B2	1670	1833	85.2324	89.3513	0.0680864	0.165785	NO	0.27264	NO
ATP6V1C1	933	1168	47.6179	56.9352	0.257819	4.87495e-05	NO	0.000234884	NO
ATP6V1D	676	606	34.5013	29.54	-0.223978	0.00566506	NO	0.0164292	NO
ATP6V1E1	1927	2265	98.349	110.41	0.166882	0.000195802	NO	0.00082852	NO
ATP6V1E2	90	98	4.59336	4.7771	0.0565845	0.826887	NO	0.898045	NO
ATP6V1F	1835	1859	93.6536	90.6187	-0.0475256	0.323399	NO	0.458231	NO
ATP6V1G1	3653	4262	186.44	207.755	0.156177	1.56842e-06	NO	9.83449e-06	NO
ATP6V1H	511	601	26.0801	29.2963	0.167769	0.0548694	NO	0.111849	NO
ATP7A	81	48	4.13403	2.3398	-0.82116	0.00193718	DN	0.00642654	DN
ATP7B	406	297	20.7212	14.4775	-0.517289	2.7355e-06	DN	1.64444e-05	DN
ATP8A1	60	63	3.06224	3.07099	0.00411705	1	NO	1	NO
ATP8A2	2	10	0.102075	0.487459	2.25566	0.0391695	UP	0.0848655	NO
ATP8B1	111	97	5.66515	4.72835	-0.260775	0.211829	NO	0.331313	NO
ATP8B2	455	408	23.222	19.8883	-0.22357	0.024569	NO	0.0573253	NO
ATP8B3	360	161	18.3735	7.84809	-1.22721	1.06602e-20	DN	2.67272e-19	DN
ATP8B5P	83	134	4.2361	6.53195	0.624777	0.00176085	UP	0.00591233	UP
ATP9A	1019	1069	52.0071	52.1094	0.00283552	0.965088	NO	0.999338	NO
ATP9B	226	260	11.5344	12.6739	0.135917	0.318193	NO	0.452732	NO
ATPAF1	799	926	40.7789	45.1387	0.146544	0.0361324	NO	0.0793529	NO
ATPAF2	196	216	10.0033	10.5291	0.0739054	0.622308	NO	0.738913	NO
ATPIF1	4814	5140	245.694	250.554	0.0282599	0.330753	NO	0.466206	NO
ATR	221	194	11.2793	9.45671	-0.254262	0.0770728	NO	0.147034	NO
ATRAID	1727	1268	88.1415	61.8098	-0.511986	4.63134e-22	DN	1.25918e-20	DN
ATRIP	36	41	1.83735	1.99858	0.121355	0.733656	NO	0.830138	NO
ATRN	801	897	40.8809	43.7251	0.0970335	0.174006	NO	0.28324	NO
ATRX	3563	3599	181.846	175.437	-0.0517687	0.130275	NO	0.22477	NO
ATXN1	615	515	31.388	25.1042	-0.322286	0.000196817	DN	0.000832396	DN
ATXN10	1993	2346	101.717	114.358	0.168989	0.00012157	NO	0.000539352	NO
ATXN1L	311	383	15.8726	18.6697	0.234158	0.0335118	NO	0.0748741	NO
ATXN2	2009	2289	102.534	111.579	0.121968	0.00574563	NO	0.0166369	NO
ATXN2L	887	933	45.2701	45.4799	0.0066707	0.925294	NO	0.967343	NO
ATXN3	314	305	16.0257	14.8675	-0.108228	0.355362	NO	0.490894	NO
ATXN7	630	847	32.1535	41.2878	0.360738	1.86121e-06	UP	1.1477e-05	UP
ATXN7L1	229	218	11.6876	10.6266	-0.137292	0.320732	NO	0.455569	NO
ATXN7L2	27	23	1.37801	1.12116	-0.297598	0.48278	NO	0.615544	NO
ATXN7L3	2215	2283	113.048	111.287	-0.0226481	0.601672	NO	0.721679	NO
ATXN7L3B	938	1026	47.8731	50.0133	0.0630986	0.343138	NO	0.479381	NO
AUH	232	198	11.8407	9.65169	-0.294897	0.0379411	DN	0.0826424	NO
AUNIP	268	277	13.678	13.5026	-0.0186193	0.897756	NO	0.946708	NO
AUP1	6289	6707	320.974	326.939	0.0265647	0.296348	NO	0.427939	NO
AURKA	7014	7730	357.976	376.806	0.0739587	0.00189437	NO	0.00631206	NO
AURKAIP1	4544	4613	231.914	224.865	-0.0445298	0.14048	NO	0.238471	NO
AURKB	3409	2395	173.986	116.746	-0.575595	2.0803e-51	DN	2.07387e-49	DN
AURKC	9	23	0.459336	1.12116	1.28736	0.0210948	UP	0.0504853	NO
AUTS2	1	14	0.0510374	0.682443	3.74108	0.0010173	UP	0.00362275	UP
AVEN	183	196	9.33984	9.5542	0.0327377	0.83731	NO	0.90461	NO
AVIL	8	44	0.408299	2.14482	2.39316	9.15166e-07	UP	5.94078e-06	UP
AVL9	503	528	25.6718	25.7378	0.00370725	0.975156	NO	1	NO
AVPI1	1145	836	58.4378	40.7516	-0.520045	1.52363e-15	DN	2.60386e-14	DN
AXIN1	945	944	48.2303	46.0162	-0.0677997	0.311271	NO	0.444582	NO
AXIN2	476	500	24.2938	24.373	0.00469424	0.974462	NO	1	NO
AXL	154	131	7.85975	6.38572	-0.299636	0.0856818	NO	0.159964	NO
AZGP1	711	737	36.2876	35.9257	-0.0144572	0.854042	NO	0.916098	NO
AZGP1P1	7	8	0.357262	0.389967	0.126373	1	NO	1	NO
AZI1	517	374	26.3863	18.231	-0.533398	4.36548e-08	DN	3.43738e-07	DN
AZI2	636	568	32.4598	27.6877	-0.229408	0.00614983	NO	0.0176698	NO
AZIN1	924	1033	47.1585	50.3545	0.0946032	0.147933	NO	0.247931	NO
B2M	6637	7341	338.735	357.844	0.079173	0.00119116	NO	0.00417563	NO
B3GALNT2	223	216	11.3813	10.5291	-0.112285	0.417491	NO	0.55335	NO
B3GALT6	913	268	46.5971	13.0639	-1.83465	2.86626e-89	DN	7.05943e-87	DN
B3GALTL	157	123	8.01287	5.99575	-0.418379	0.0167124	DN	0.041565	DN
B3GAT3	285	300	14.5456	14.6238	0.0077283	0.967023	NO	1	NO
B3GNT1	3925	3909	200.322	190.548	-0.0721653	0.0275223	NO	0.0633165	NO
B3GNT2	761	981	38.8394	47.8198	0.300084	1.5845e-05	UP	8.3793e-05	UP
B3GNT3	128	35	6.53278	1.70611	-1.93699	8.93598e-15	DN	1.44181e-13	DN
B3GNT4	10	5	0.510374	0.24373	-1.06627	0.201298	NO	0.31805	NO
B3GNT8	18	3	0.918673	0.146238	-2.65123	0.000684325	DN	0.0025469	DN
B3GNT9	62	8	3.16432	0.389967	-3.02047	3.03428e-12	DN	3.82379e-11	DN
B3GNTL1	181	192	9.23776	9.35922	0.0188443	0.917556	NO	0.961425	NO
B4GALNT1	263	118	13.4228	5.75202	-1.22255	1.9408e-15	DN	3.28993e-14	DN
B4GALNT3	9	3	0.459336	0.146238	-1.65123	0.085818	NO	0.159964	NO
B4GALNT4	286	305	14.5967	14.8675	0.0265218	0.837073	NO	0.904529	NO
B4GALT1	2285	2474	116.62	120.597	0.0483791	0.251988	NO	0.3793	NO
B4GALT2	3857	4177	196.851	203.612	0.0487157	0.131889	NO	0.227204	NO
B4GALT3	1065	1062	54.3548	51.7682	-0.0703419	0.268661	NO	0.397275	NO
B4GALT4	242	245	12.351	11.9428	-0.0484976	0.71711	NO	0.816851	NO
B4GALT5	644	833	32.8681	40.6054	0.304984	5.41763e-05	UP	0.000259389	UP
B4GALT6	18	20	0.918673	0.974919	0.0857308	0.872697	NO	0.929175	NO
B4GALT7	852	368	43.4838	17.9385	-1.27742	9.53652e-50	DN	8.82418e-48	DN
B9D1	260	181	13.2697	8.82301	-0.588794	2.15427e-05	DN	0.000110878	DN
B9D2	159	93	8.11494	4.53337	-0.839996	6.74287e-06	DN	3.82294e-05	DN
BAAT	50	231	2.55187	11.2603	2.14162	2.4977e-27	UP	9.19375e-26	UP
BABAM1	1318	1361	67.2673	66.3432	-0.0199556	0.727956	NO	0.825724	NO
BACE1	196	425	10.0033	20.717	1.05034	2.89565e-18	UP	6.15436e-17	UP
BACE2	13	13	0.663486	0.633697	-0.0662723	1	NO	1	NO
BACH1	174	197	8.8805	9.60295	0.112836	0.467423	NO	0.601619	NO
BAD	255	284	13.0145	13.8438	0.0891214	0.490698	NO	0.623881	NO
BAG1	991	1045	50.578	50.9395	0.0102737	0.876703	NO	0.931585	NO
BAG2	858	864	43.7901	42.1165	-0.0562186	0.426377	NO	0.562147	NO
BAG3	635	905	32.4087	44.1151	0.444889	2.28975e-09	UP	2.10476e-08	UP
BAG4	975	1074	49.7614	52.3531	0.0732476	0.259737	NO	0.387707	NO
BAG5	724	838	36.9511	40.8491	0.144688	0.0483851	NO	0.100678	NO
BAG6	576	580	29.3975	28.2726	-0.0562882	0.517529	NO	0.648285	NO
BAHD1	225	253	11.4834	12.3327	0.10294	0.43721	NO	0.572868	NO
BAIAP2	477	420	24.3448	20.4733	-0.249872	0.0100896	NO	0.0270945	NO
BAIAP2-AS1	43	36	2.19461	1.75485	-0.322612	0.368146	NO	0.505344	NO
BAIAP2L1	906	819	46.2399	39.9229	-0.21192	0.00240035	NO	0.00776681	NO
BAIAP2L2	395	273	20.1598	13.3076	-0.599224	1.05261e-07	DN	7.89127e-07	DN
BAIAP3	52	48	2.65394	2.3398	-0.181749	0.549546	NO	0.677728	NO
BAK1	546	535	27.8664	26.0791	-0.0956343	0.286959	NO	0.418494	NO
BAK1P1	47	40	2.39876	1.94984	-0.298933	0.337195	NO	0.472977	NO
BAMBI	103	138	5.25685	6.72694	0.355752	0.0616126	NO	0.1228	NO
BANF1	2081	2361	106.209	115.089	0.115849	0.00754886	NO	0.0210468	NO
BANK1	2	11	0.102075	0.536205	2.39316	0.0229034	UP	0.0539198	NO
BANP	758	787	38.6863	38.363	-0.0121065	0.878659	NO	0.933036	NO
BAP1	795	666	40.5747	32.4648	-0.321705	2.20417e-05	DN	0.000113099	DN
BARD1	800	1163	40.8299	56.6915	0.473507	6.28723e-13	UP	8.53311e-12	UP
BASP1	66	65	3.36847	3.16849	-0.0882986	0.727742	NO	0.825592	NO
BATF	17	15	0.867635	0.731189	-0.246845	0.724476	NO	0.822835	NO
BATF2	159	135	8.11494	6.5807	-0.30234	0.0799554	NO	0.151276	NO
BAX	595	444	30.3672	21.6432	-0.488602	6.24586e-08	DN	4.82276e-07	DN
BAZ1A	4039	4073	206.14	198.542	-0.0541786	0.0913663	NO	0.168562	NO
BAZ1B	3966	4405	202.414	214.726	0.0851851	0.00714786	NO	0.020049	NO
BAZ2A	2019	1796	103.044	87.5477	-0.235126	5.08749e-07	NO	3.43154e-06	NO
BAZ2B	960	1118	48.9959	54.4979	0.153542	0.0157805	NO	0.0394465	NO
BBC3	1389	1574	70.8909	76.7261	0.114117	0.0330154	NO	0.0739227	NO
BBIP1	307	244	15.6685	11.894	-0.39763	0.00137435	DN	0.00475276	DN
BBS1	16	17	0.816598	0.828681	0.0211906	1	NO	1	NO
BBS10	67	71	3.4195	3.46096	0.0173856	1	NO	1	NO
BBS12	32	17	1.6332	0.828681	-0.978809	0.0223582	DN	0.0528891	NO
BBS2	264	272	13.4739	13.2589	-0.0232036	0.86287	NO	0.922819	NO
BBS4	156	136	7.96183	6.62945	-0.264212	0.127935	NO	0.221166	NO
BBS5	270	360	13.7801	17.5485	0.348765	0.00277508	UP	0.00881918	UP
BBS7	243	156	12.4021	7.60436	-0.705683	1.40773e-06	DN	8.87343e-06	DN
BBS9	50	33	2.55187	1.60862	-0.665734	0.0474787	DN	0.0991983	NO
BBX	1975	1983	100.799	96.6632	-0.0604403	0.192295	NO	0.305962	NO
BCAM	696	757	35.522	36.9007	0.0549337	0.478656	NO	0.612362	NO
BCAP29	762	795	38.8905	38.753	-0.00510842	0.959567	NO	0.994175	NO
BCAP31	1892	2046	96.5627	99.7342	0.0466218	0.315274	NO	0.449456	NO
BCAR1	1207	771	61.6021	37.5831	-0.712895	2.01877e-27	DN	7.56382e-26	DN
BCAR3	54	99	2.75602	4.82585	0.808197	0.000862901	UP	0.0031315	UP
BCAS1	241	188	12.3	9.16423	-0.424573	0.00271107	DN	0.00865185	DN
BCAS2	447	468	22.8137	22.8131	-3.85818e-05	1	NO	1	NO
BCAS3	200	193	10.2075	9.40796	-0.117671	0.420064	NO	0.556145	NO
BCAS4	398	353	20.3129	17.2073	-0.239373	0.0236251	NO	0.0553931	NO
BCAT1	1163	1603	59.3565	78.1397	0.396651	7.93614e-13	UP	1.06759e-11	UP
BCAT2	50	56	2.55187	2.72977	0.0972265	0.771077	NO	0.861623	NO
BCCIP	1577	1689	80.4859	82.3319	0.0327144	0.528619	NO	0.658974	NO
BCDIN3D	29	5	1.48008	0.24373	-2.60233	1.65072e-05	DN	8.70746e-05	DN
BCKDHB	73	99	3.72573	4.82585	0.37326	0.0939363	NO	0.172146	NO
BCKDK	1443	827	73.6469	40.3129	-0.869384	4.68047e-45	DN	3.75065e-43	DN
BCL10	115	125	5.8693	6.09324	0.054022	0.796383	NO	0.879254	NO
BCL2	13	16	0.663486	0.779935	0.233288	0.713197	NO	0.813888	NO
BCL2A1	27	20	1.37801	0.974919	-0.499232	0.246956	NO	0.373119	NO
BCL2L1	3031	3171	154.694	154.573	-0.00112825	0.979733	NO	1	NO
BCL2L10	1	7	0.0510374	0.341221	2.74108	0.0708894	NO	0.137112	NO
BCL2L11	283	259	14.4436	12.6252	-0.194122	0.121947	NO	0.212327	NO
BCL2L12	1534	1598	78.2913	77.896	-0.00730335	0.900433	NO	0.948575	NO
BCL2L13	359	283	18.3224	13.7951	-0.409454	0.000373579	DN	0.00148298	DN
BCL2L15	8	6	0.408299	0.292476	-0.48131	0.600102	NO	0.720321	NO
BCL2L2	275	103	14.0353	5.02083	-1.48306	3.8591e-21	DN	9.95873e-20	DN
BCL3	480	480	24.4979	23.398	-0.0662723	0.477773	NO	0.61138	NO
BCL6	1411	1487	72.0137	72.4852	0.00941438	0.867197	NO	0.925615	NO
BCL7A	499	591	25.4676	28.8088	0.177846	0.0454899	NO	0.0957358	NO
BCL7B	229	279	11.6876	13.6001	0.218645	0.0917564	NO	0.16917	NO
BCL7C	554	547	28.2747	26.664	-0.0846174	0.334823	NO	0.470397	NO
BCL9	136	159	6.94108	7.7506	0.159148	0.351966	NO	0.487167	NO
BCL9L	1029	920	52.5175	44.8463	-0.227809	0.000523946	NO	0.00200124	NO
BCLAF1	6545	6989	334.04	340.685	0.0284206	0.252743	NO	0.380182	NO
BCO2	14	28	0.714523	1.36489	0.933728	0.0458704	UP	0.0963669	NO
BCOR	565	609	28.8361	29.6863	0.0419191	0.619852	NO	0.737673	NO
BCORL1	142	181	7.24731	8.82301	0.283826	0.08439	NO	0.158114	NO
BCORP1	1	7	0.0510374	0.341221	2.74108	0.0708894	NO	0.137112	NO
BCR	927	817	47.3116	39.8254	-0.248506	0.000355718	NO	0.00141948	NO
BCS1L	465	353	23.7324	17.2073	-0.463835	5.2276e-06	DN	3.00969e-05	DN
BCYRN1	1883	2484	96.1034	121.085	0.33336	3.16665e-14	UP	4.85669e-13	UP
BDH1	463	505	23.6303	24.6167	0.0589989	0.541333	NO	0.670481	NO
BDH2	233	197	11.8917	9.60295	-0.308407	0.0298408	DN	0.0680253	NO
BDP1	4191	4703	213.898	229.252	0.100015	0.00112677	NO	0.00396952	NO
BEAN1	13	12	0.663486	0.584951	-0.181749	0.84246	NO	0.90754	NO
BECN1	2397	2721	122.337	132.638	0.116635	0.0039677	NO	0.0120339	NO
BEND3	146	123	7.45146	5.99575	-0.313582	0.0771331	NO	0.147082	NO
BEND6	8	22	0.408299	1.07241	1.39316	0.0169499	UP	0.0420746	UP
BEND7	562	514	28.683	25.0554	-0.195074	0.0280831	NO	0.0644031	NO
BEST4	127	57	6.48175	2.77852	-1.22207	3.44886e-08	DN	2.74923e-07	DN
BET1	248	183	12.6573	8.9205	-0.504769	0.000352313	DN	0.00140723	DN
BET1L	750	571	38.278	27.8339	-0.459672	8.31454e-09	DN	7.1558e-08	DN
BEX1	444	376	22.6606	18.3285	-0.306099	0.00264319	DN	0.00845457	DN
BEX2	7	3	0.357262	0.146238	-1.28866	0.216921	NO	0.336669	NO
BEX4	6	6	0.306224	0.292476	-0.0662723	1	NO	1	NO
BFAR	2090	2194	106.668	106.949	0.0037883	0.939091	NO	0.978224	NO
BFSP1	3	18	0.153112	0.877427	2.51869	0.00157443	UP	0.00534641	UP
BGN	10	10	0.510374	0.487459	-0.0662723	1	NO	1	NO
BHLHB9	21	47	1.07178	2.29106	1.096	0.0033566	UP	0.0104317	UP
BHLHE22	2	12	0.102075	0.584951	2.51869	0.0132564	UP	0.0339893	UP
BHLHE40	261	189	13.3208	9.21298	-0.531936	0.000106991	DN	0.000480268	DN
BHLHE40-AS1	1	7	0.0510374	0.341221	2.74108	0.0708894	NO	0.137112	NO
BHMT	21	33	1.07178	1.60862	0.585804	0.173143	NO	0.28211	NO
BHMT2	123	122	6.2776	5.947	-0.0780494	0.701557	NO	0.803911	NO
BICD1	39	66	1.99046	3.21723	0.69272	0.0187972	UP	0.0458848	UP
BICD2	768	797	39.1967	38.8505	-0.0127989	0.879421	NO	0.933427	NO
BID	747	868	38.1249	42.3115	0.150315	0.0388027	NO	0.0843108	NO
BIK	67	64	3.4195	3.11974	-0.132361	0.601502	NO	0.72163	NO
BIN1	7	14	0.357262	0.682443	0.933728	0.191701	NO	0.305307	NO
BIN2	3	6	0.153112	0.292476	0.933728	0.50885	NO	0.640383	NO
BIN3	193	195	9.85021	9.50546	-0.051399	0.760652	NO	0.853104	NO
BIRC2	1691	1894	86.3042	92.3248	0.0972874	0.0449726	NO	0.0947423	NO
BIRC3	259	209	13.2187	10.1879	-0.375721	0.00548077	DN	0.0159638	DN
BIRC5	4407	4509	224.922	219.795	-0.0332617	0.279861	NO	0.410545	NO
BIRC6	1751	2011	89.3664	98.0281	0.133462	0.00477499	NO	0.0141543	NO
BIRC7	167	83	8.52324	4.04591	-1.07494	1.28563e-08	DN	1.08091e-07	DN
BIVM	1154	1484	58.8971	72.339	0.296576	1.57828e-07	UP	1.15227e-06	UP
BLCAP	1272	1513	64.9195	73.7526	0.184041	0.000792119	NO	0.00289849	NO
BLM	259	380	13.2187	18.5235	0.486775	2.63916e-05	UP	0.000133658	UP
BLMH	2300	2735	117.386	133.32	0.183635	6.84582e-06	NO	3.87737e-05	NO
BLOC1S1	515	528	26.2842	25.7378	-0.0303068	0.756786	NO	0.850135	NO
BLOC1S2	1581	1936	80.6901	94.3721	0.225969	3.77068e-06	NO	2.21388e-05	NO
BLOC1S3	170	142	8.67635	6.92192	-0.325916	0.0475563	DN	0.0993215	NO
BLOC1S4	1164	623	59.4075	30.3687	-0.968059	1.30252e-43	DN	9.91572e-42	DN
BLOC1S5	401	439	20.466	21.3995	0.0643464	0.534497	NO	0.664422	NO
BLOC1S6	1107	1190	56.4984	58.0077	0.0380341	0.531288	NO	0.661663	NO
BLVRA	1264	1065	64.5112	51.9144	-0.313415	1.71675e-07	DN	1.24361e-06	DN
BLVRB	776	910	39.605	44.3588	0.163538	0.0206427	NO	0.0495875	NO
BLZF1	120	113	6.12448	5.50829	-0.152984	0.432116	NO	0.567613	NO
BMF	109	99	5.56307	4.82585	-0.2051	0.331618	NO	0.467268	NO
BMI1	535	628	27.305	30.6124	0.164953	0.0528878	NO	0.108324	NO
BMP1	88	141	4.49129	6.87318	0.613847	0.00183127	UP	0.00612666	UP
BMP2K	187	177	9.54399	8.62803	-0.145561	0.345589	NO	0.480725	NO
BMP4	18130	20246	925.307	986.91	0.0929857	2.80055e-10	NO	2.82212e-09	NO
BMP6	12	17	0.612448	0.828681	0.436228	0.461714	NO	0.5957	NO
BMP8B	9	17	0.459336	0.828681	0.851266	0.171556	NO	0.279959	NO
BMPR1A	325	339	16.5871	16.5249	-0.00542673	0.969052	NO	1	NO
BMPR1B	1	7	0.0510374	0.341221	2.74108	0.0708894	NO	0.137112	NO
BMPR2	351	401	17.9141	19.5471	0.125859	0.24312	NO	0.36812	NO
BMS1	2074	2209	105.852	107.68	0.0247052	0.582154	NO	0.705612	NO
BMS1P1	39	35	1.99046	1.70611	-0.222391	0.561482	NO	0.688513	NO
BMS1P10	120	135	6.12448	6.5807	0.103653	0.573585	NO	0.698495	NO
BMS1P11	6	7	0.306224	0.341221	0.15612	1	NO	1	NO
BMS1P15	16	13	0.816598	0.633697	-0.365833	0.578805	NO	0.703369	NO
BMS1P16	15	11	0.765561	0.536205	-0.513731	0.434577	NO	0.569952	NO
BMS1P2	21	8	1.07178	0.389967	-1.45859	0.0144904	DN	0.0366816	DN
BMS1P4	20	11	1.02075	0.536205	-0.928769	0.104848	NO	0.188351	NO
BMS1P5	174	174	8.8805	8.48179	-0.0662723	0.668449	NO	0.776189	NO
BMS1P6	14	16	0.714523	0.779935	0.126373	0.856674	NO	0.918186	NO
BMS1P8	5	8	0.255187	0.389967	0.6118	0.582378	NO	0.705612	NO
BMS1P9	6	7	0.306224	0.341221	0.15612	1	NO	1	NO
BNIP1	191	154	9.74814	7.50687	-0.376915	0.0176854	DN	0.0436222	DN
BNIP2	837	963	42.7183	46.9423	0.136036	0.0476278	NO	0.0994377	NO
BNIP3	3320	3053	169.444	148.821	-0.187228	2.25886e-07	NO	1.61603e-06	NO
BNIP3L	1991	2563	101.615	124.936	0.298068	4.25713e-12	UP	5.28137e-11	UP
BNIP3P1	763	833	38.9415	40.6054	0.0603612	0.408726	NO	0.545402	NO
BNIPL	7	127	0.357262	6.19073	4.11506	1.93628e-28	UP	7.68456e-27	UP
BOD1	1471	1585	75.076	77.2623	0.0414133	0.436531	NO	0.572202	NO
BOD1L1	3749	4027	191.339	196.3	0.0369274	0.261409	NO	0.389682	NO
BOK	644	448	32.8681	21.8382	-0.589834	2.36459e-11	DN	2.71062e-10	DN
BOK-AS1	10	30	0.510374	1.46238	1.51869	0.00245567	UP	0.00792438	UP
BOLA1	78	61	3.98091	2.9735	-0.420937	0.090121	NO	0.166484	NO
BOLA2B	2344	1726	119.632	84.1355	-0.507812	6.35175e-29	DN	2.60733e-27	DN
BOLA3	2141	2445	109.271	119.184	0.125277	0.00344323	NO	0.0106613	NO
BOLA3-AS1	541	350	27.6112	17.0611	-0.694546	1.24333e-12	DN	1.63448e-11	DN
BOP1	718	505	36.6448	24.6167	-0.573973	5.72374e-12	DN	7.01766e-11	DN
BORA	155	156	7.91079	7.60436	-0.0569945	0.733964	NO	0.830401	NO
BPGM	90	109	4.59336	5.31331	0.210059	0.321277	NO	0.456126	NO
BPHL	307	342	15.6685	16.6711	0.0894854	0.432612	NO	0.568088	NO
BPIFB2	2305	1755	117.641	85.5491	-0.459568	5.55545e-24	DN	1.65851e-22	DN
BPIFB6	1	23	0.0510374	1.12116	4.45729	3.3506e-06	UP	1.98219e-05	UP
BPNT1	340	455	17.3527	22.1794	0.35406	0.000650992	UP	0.00243584	UP
BPTF	7788	9000	397.479	438.713	0.1424	1.77936e-10	NO	1.83955e-09	NO
BRAF	221	197	11.2793	9.60295	-0.232123	0.106369	NO	0.190695	NO
BRAP	277	244	14.1374	11.894	-0.249277	0.0537267	NO	0.109814	NO
BRAT1	422	377	21.5378	18.3772	-0.228951	0.0257678	NO	0.0597396	NO
BRCA1	1786	1946	91.1527	94.8596	0.0575073	0.225653	NO	0.347965	NO
BRCA2	839	969	42.8204	47.2348	0.141554	0.0384202	NO	0.083523	NO
BRCC3	1242	1533	63.3884	74.7275	0.23742	1.61449e-05	NO	8.52981e-05	NO
BRD1	174	219	8.8805	10.6754	0.265571	0.0772642	NO	0.147299	NO
BRD2	592	759	30.2141	36.9982	0.29223	0.000213226	UP	0.000894118	UP
BRD3	4290	4450	218.95	216.919	-0.0134446	0.668639	NO	0.776189	NO
BRD4	8147	7683	415.801	374.515	-0.150871	4.78784e-11	NO	5.28239e-10	NO
BRD7	6492	6566	331.335	320.066	-0.0499205	0.0488535	NO	0.101425	NO
BRD7P2	846	839	43.1776	40.8978	-0.0782591	0.272837	NO	0.402384	NO
BRD7P4	9	15	0.459336	0.731189	0.670693	0.310533	NO	0.443641	NO
BRD8	1417	1390	72.3199	67.7568	-0.0940272	0.0857754	NO	0.159964	NO
BRD9	1491	1196	76.0967	58.3001	-0.384335	6.01873e-12	DN	7.35778e-11	DN
BRE	641	621	32.715	30.2712	-0.112003	0.176495	NO	0.286706	NO
BRF1	264	303	13.4739	14.77	0.132508	0.293626	NO	0.424741	NO
BRF2	161	145	8.21702	7.06816	-0.21728	0.189034	NO	0.301697	NO
BRI3	3002	3249	153.214	158.376	0.0477995	0.192514	NO	0.306281	NO
BRI3BP	1726	2352	88.0905	114.65	0.380183	7.11192e-17	UP	1.35353e-15	UP
BRICD5	65	64	3.31743	3.11974	-0.0886401	0.791745	NO	0.875142	NO
BRIP1	454	506	23.171	24.6654	0.0901728	0.349161	NO	0.484502	NO
BRIX1	718	753	36.6448	36.7057	0.00239374	0.979199	NO	1	NO
BRK1	2475	2799	126.317	136.44	0.111211	0.00539043	NO	0.0157226	NO
BRMS1	392	408	20.0066	19.8883	-0.00855678	0.943631	NO	0.981916	NO
BRMS1L	312	334	15.9237	16.2811	0.0320298	0.783088	NO	0.86959	NO
BROX	464	533	23.6813	25.9816	0.133738	0.145177	NO	0.244741	NO
BRPF1	464	507	23.6813	24.7142	0.0615887	0.520911	NO	0.651839	NO
BRPF3	261	154	13.3208	7.50687	-0.827392	1.00856e-08	DN	8.59172e-08	DN
BRSK2	14	3	0.714523	0.146238	-2.28866	0.00646045	DN	0.0183982	DN
BRWD1	1154	1277	58.8971	62.2485	0.079843	0.174106	NO	0.283375	NO
BRWD1-AS1	3	10	0.153112	0.487459	1.67069	0.0933899	NO	0.171445	NO
BRWD1-IT1	102	84	5.20581	4.09466	-0.34638	0.10687	NO	0.191409	NO
BRWD3	455	471	23.222	22.9593	-0.0164118	0.869498	NO	0.927168	NO
BSDC1	585	747	29.8569	36.4132	0.286399	0.000327256	UP	0.00131626	UP
BSG	4320	4670	220.481	227.643	0.046119	0.131361	NO	0.226364	NO
BSN	59	89	3.0112	4.33839	0.526818	0.0322737	UP	0.0725627	NO
BST1	2	46	0.102075	2.24231	4.45729	1.28657e-11	UP	1.50787e-10	UP
BST2	1000	874	51.0374	42.6039	-0.260567	0.000102593	NO	0.000462759	NO
BTAF1	665	673	33.9398	32.806	-0.0490201	0.547458	NO	0.676816	NO
BTBD1	142	77	7.24731	3.75344	-0.949233	2.57739e-06	DN	1.5533e-05	DN
BTBD10	272	242	13.8822	11.7965	-0.234872	0.0703703	NO	0.137112	NO
BTBD11	201	178	10.2585	8.67677	-0.241591	0.111127	NO	0.197177	NO
BTBD16	138	228	7.04316	11.1141	0.658093	2.12616e-05	UP	0.000109633	UP
BTBD19	111	33	5.66515	1.60862	-1.81629	6.95517e-12	DN	8.43485e-11	DN
BTBD2	916	995	46.7502	48.5022	0.0530766	0.423312	NO	0.559517	NO
BTBD3	230	198	11.7386	9.65169	-0.282406	0.0473223	DN	0.0989332	NO
BTBD7	1721	2072	87.8353	101.002	0.201505	1.79463e-05	NO	9.38385e-05	NO
BTBD8	3	9	0.153112	0.438713	1.51869	0.14727	NO	0.247034	NO
BTBD9	72	70	3.67469	3.41221	-0.106914	0.675406	NO	0.781572	NO
BTD	237	209	12.0959	10.1879	-0.247656	0.0719515	NO	0.138622	NO
BTF3	8686	10508	443.311	512.222	0.208452	1.91511e-23	NO	5.53004e-22	NO
BTF3L4	1034	1025	52.7726	49.9646	-0.0788846	0.217068	NO	0.336835	NO
BTF3P6	7	9	0.357262	0.438713	0.296298	0.804446	NO	0.883122	NO
BTG1	1044	1088	53.283	53.0356	-0.00671544	0.930949	NO	0.97198	NO
BTG2	168	121	8.57428	5.89826	-0.539726	0.00177515	DN	0.00595676	DN
BTG3	441	427	22.5075	20.8145	-0.112815	0.262532	NO	0.391078	NO
BTN2A1	152	182	7.75768	8.87176	0.193595	0.228819	NO	0.351045	NO
BTN2A2	87	53	4.44025	2.58353	-0.781295	0.00170903	DN	0.00575217	DN
BTN2A3P	53	54	2.70498	2.63228	-0.0393052	0.923121	NO	0.965674	NO
BTN3A1	236	144	12.0448	7.01941	-0.77899	2.48181e-07	DN	1.76049e-06	DN
BTN3A2	1025	892	52.3133	43.4814	-0.266781	5.73191e-05	DN	0.000272489	DN
BTN3A3	111	42	5.66515	2.04733	-1.46837	3.13099e-09	DN	2.82379e-08	DN
BTNL9	6	13	0.306224	0.633697	1.0492	0.169196	NO	0.277432	NO
BTRC	484	552	24.7021	26.9078	0.123389	0.171605	NO	0.279991	NO
BUB1	621	537	31.6942	26.1766	-0.275943	0.00121513	DN	0.00424865	DN
BUB1B	710	709	36.2365	34.5609	-0.0683057	0.380908	NO	0.517664	NO
BUB3	3634	4173	185.47	203.417	0.133254	4.79944e-05	NO	0.000231512	NO
BUD13	185	180	9.44191	8.77427	-0.105801	0.496368	NO	0.629261	NO
BUD31	1089	1315	55.5797	64.1009	0.205787	0.000521319	NO	0.0019943	NO
BVES	1	9	0.0510374	0.438713	3.10365	0.0218091	UP	0.0517952	NO
BX255923.3	1	10	0.0510374	0.487459	3.25566	0.0119457	UP	0.0311582	UP
BX322557.10	163	89	8.31909	4.33839	-0.939267	5.24997e-07	DN	3.53118e-06	DN
BYSL	758	944	38.6863	46.0162	0.250317	0.000397177	NO	0.00156774	NO
BZW1	3319	3829	169.393	186.648	0.139947	4.4494e-05	NO	0.000216184	NO
BZW1P1	19	11	0.96971	0.536205	-0.854768	0.143395	NO	0.242535	NO
BZW1P2	64	57	3.26639	2.77852	-0.233382	0.413318	NO	0.550303	NO
BZW2	1188	1312	60.6324	63.9547	0.0769606	0.18671	NO	0.298978	NO
C10orf10	463	556	23.6303	27.1027	0.1978	0.0305702	NO	0.0694977	NO
C10orf11	114	141	5.81826	6.87318	0.240389	0.188912	NO	0.301583	NO
C10orf111	2	7	0.102075	0.341221	1.74108	0.180725	NO	0.291458	NO
C10orf118	1495	1717	76.3009	83.6968	0.133472	0.00899158	NO	0.0245302	NO
C10orf12	262	318	13.3718	15.5012	0.213188	0.0810218	NO	0.152862	NO
C10orf129	12	11	0.612448	0.536205	-0.191803	0.836072	NO	0.903973	NO
C10orf2	675	815	34.4502	39.7279	0.20564	0.00649107	NO	0.0184507	NO
C10orf32	1258	1134	64.205	55.2779	-0.215984	0.000270433	NO	0.00111037	NO
C10orf35	25	23	1.27593	1.12116	-0.186567	0.667855	NO	0.775865	NO
C10orf54	16	5	0.816598	0.24373	-1.74434	0.0150007	DN	0.0377623	DN
C10orf76	419	294	21.3847	14.3313	-0.577406	1.18203e-07	DN	8.80243e-07	DN
C10orf82	34	37	1.73527	1.8036	0.0557182	0.905896	NO	0.9524	NO
C10orf88	160	209	8.16598	10.1879	0.319159	0.0371744	UP	0.0813107	NO
C10orf91	19	17	0.96971	0.828681	-0.226737	0.739434	NO	0.835179	NO
C10orf95	15	15	0.765561	0.731189	-0.0662723	1	NO	1	NO
C11orf1	189	224	9.64606	10.9191	0.17884	0.218599	NO	0.338882	NO
C11orf24	1907	1307	97.3283	63.7109	-0.611318	1.17525e-32	DN	5.80621e-31	DN
C11orf30	252	221	12.8614	10.7728	-0.25565	0.0592274	NO	0.119052	NO
C11orf31	115	173	5.8693	8.43305	0.522866	0.00260065	UP	0.00833761	UP
C11orf35	39	20	1.99046	0.974919	-1.02975	0.00889361	DN	0.0242896	DN
C11orf48	1007	627	51.3946	30.5637	-0.749799	4.16935e-25	DN	1.3101e-23	DN
C11orf49	270	254	13.7801	12.3815	-0.154403	0.2215	NO	0.342697	NO
C11orf54	318	451	16.2299	21.9844	0.437828	3.25768e-05	UP	0.000162428	UP
C11orf57	1257	939	64.154	45.7724	-0.48706	4.09443e-15	DN	6.79441e-14	DN
C11orf58	1691	1605	86.3042	78.2372	-0.141576	0.00502165	NO	0.014786	NO
C11orf65	22	9	1.12282	0.438713	-1.35578	0.0182083	DN	0.0447079	DN
C11orf68	906	695	46.2399	33.8784	-0.44877	6.15671e-10	DN	6.02293e-09	DN
C11orf71	103	29	5.25685	1.41363	-1.89479	9.20704e-12	DN	1.10379e-10	DN
C11orf73	621	786	31.6942	38.3143	0.273664	0.000427717	UP	0.0016663	UP
C11orf74	362	395	18.4755	19.2546	0.0595907	0.585594	NO	0.708636	NO
C11orf82	104	156	5.30789	7.60436	0.51869	0.00429877	UP	0.0128932	UP
C11orf83	853	618	43.5349	30.125	-0.531211	2.41805e-12	DN	3.0867e-11	DN
C11orf84	238	238	12.1469	11.6015	-0.0662723	0.646659	NO	0.759964	NO
C11orf86	8	3	0.408299	0.146238	-1.48131	0.137812	NO	0.234703	NO
C11orf95	390	459	19.9046	22.3744	0.168748	0.0925313	NO	0.170317	NO
C11orf96	5	13	0.255187	0.633697	1.31224	0.0978209	NO	0.178057	NO
C12orf10	836	762	42.6672	37.1444	-0.199984	0.00589891	NO	0.0170365	NO
C12orf23	1174	1233	59.9179	60.1037	0.00446811	0.95123	NO	0.988042	NO
C12orf29	104	187	5.30789	9.11549	0.780182	7.5107e-06	UP	4.21828e-05	UP
C12orf4	183	173	9.33984	8.43305	-0.147344	0.340409	NO	0.476686	NO
C12orf43	515	241	26.2842	11.7478	-1.16181	1.21165e-26	DN	4.25423e-25	DN
C12orf44	803	688	40.983	33.5372	-0.289264	0.000112502	DN	0.000502835	DN
C12orf45	522	352	26.6415	17.1586	-0.634747	1.36864e-10	DN	1.43441e-09	DN
C12orf49	426	309	21.7419	15.0625	-0.529519	8.66131e-07	DN	5.63557e-06	DN
C12orf5	161	196	8.21702	9.5542	0.217521	0.168623	NO	0.276737	NO
C12orf54	5	7	0.255187	0.341221	0.419155	0.775127	NO	0.862866	NO
C12orf57	1285	1543	65.583	75.215	0.197697	0.000282144	NO	0.00115478	NO
C12orf60	13	12	0.663486	0.584951	-0.181749	0.84246	NO	0.90754	NO
C12orf61	7	2	0.357262	0.0974919	-1.87363	0.102043	NO	0.183961	NO
C12orf65	570	534	29.0913	26.0303	-0.160394	0.0663028	NO	0.130333	NO
C12orf66	57	47	2.90913	2.29106	-0.344573	0.239861	NO	0.364306	NO
C12orf73	387	309	19.7515	15.0625	-0.390999	0.000414059	DN	0.00162176	DN
C12orf75	158	143	8.0639	6.97067	-0.210182	0.225938	NO	0.348308	NO
C12orf76	185	175	9.44191	8.53054	-0.146443	0.343008	NO	0.479284	NO
C13orf45	1	8	0.0510374	0.389967	2.93373	0.0395077	UP	0.0849281	NO
C14orf1	642	736	32.766	35.877	0.13086	0.0948023	NO	0.173487	NO
C14orf119	3273	2920	167.045	142.338	-0.230918	3.32647e-10	NO	3.33204e-09	NO
C14orf132	10	1	0.510374	0.0487459	-3.3882	0.00536037	DN	0.0156431	DN
C14orf142	197	264	10.0544	12.8689	0.35607	0.00903432	UP	0.0246308	UP
C14orf159	319	270	16.2809	13.1614	-0.306869	0.0105634	DN	0.0281266	DN
C14orf166	2217	2186	113.15	106.559	-0.0865876	0.0466063	NO	0.097729	NO
C14orf182	18	23	0.918673	1.12116	0.287365	0.537148	NO	0.666827	NO
C14orf2	7505	8407	383.035	409.807	0.0974667	2.12356e-05	NO	0.000109533	NO
C14orf28	91	62	4.6444	3.02225	-0.619871	0.00949756	DN	0.0257262	DN
C14orf37	2	12	0.102075	0.584951	2.51869	0.0132564	UP	0.0339893	UP
C14orf79	13	5	0.663486	0.24373	-1.44478	0.0587298	NO	0.118194	NO
C14orf80	368	145	18.7818	7.06816	-1.40993	1.06824e-25	DN	3.50114e-24	DN
C14orf93	371	318	18.9349	15.5012	-0.288665	0.0095138	DN	0.025766	DN
C15orf38	59	44	3.0112	2.14482	-0.489484	0.0939957	NO	0.172236	NO
C15orf39	703	736	35.8793	35.877	-9.12033e-05	1	NO	1	NO
C15orf40	315	264	16.0768	12.8689	-0.321086	0.00777792	DN	0.0216191	DN
C15orf41	125	168	6.37967	8.18932	0.360261	0.0353865	UP	0.0779908	NO
C15orf52	21	4	1.07178	0.194984	-2.45859	0.000424451	DN	0.0016555	DN
C15orf57	267	245	13.627	11.9428	-0.19033	0.144568	NO	0.244194	NO
C15orf61	830	939	42.361	45.7724	0.111742	0.105843	NO	0.189833	NO
C15orf62	7	112	0.357262	5.45954	3.93373	1.08844e-24	UP	3.36953e-23	UP
C16orf13	2060	1912	105.137	93.2022	-0.173834	0.000148175	NO	0.000644748	NO
C16orf45	7	27	0.357262	1.31614	1.88126	0.000907089	UP	0.00327412	UP
C16orf46	23	40	1.17386	1.94984	0.732094	0.0582429	NO	0.117562	NO
C16orf52	1199	1750	61.1938	85.3054	0.479251	4.8017e-19	UP	1.08969e-17	UP
C16orf58	558	478	28.4789	23.3006	-0.289527	0.001359	DN	0.00470841	DN
C16orf59	240	179	12.249	8.72552	-0.489347	0.000609881	DN	0.00229277	DN
C16orf62	26	22	1.32697	1.07241	-0.30728	0.474286	NO	0.607847	NO
C16orf70	990	1045	50.527	50.9395	0.0117302	0.859226	NO	0.920097	NO
C16orf72	679	994	34.6544	48.4535	0.483562	1.33473e-11	UP	1.56104e-10	UP
C16orf80	531	624	27.1008	30.4175	0.166562	0.0520499	NO	0.107053	NO
C16orf86	16	24	0.816598	1.1699	0.51869	0.273237	NO	0.402832	NO
C16orf87	299	440	15.2602	21.4482	0.491086	4.85876e-06	UP	2.80893e-05	UP
C16orf89	16	25	0.816598	1.21865	0.577584	0.215955	NO	0.336292	NO
C16orf91	112	190	5.71619	9.26173	0.696228	4.13146e-05	UP	0.000202084	UP
C16orf93	77	19	3.92988	0.926173	-2.08513	4.40085e-10	DN	4.36903e-09	DN
C16orf95	10	27	0.510374	1.31614	1.36669	0.00821324	UP	0.0226466	UP
C16orf98	12	7	0.612448	0.341221	-0.84388	0.254448	NO	0.381923	NO
C17orf100	11	5	0.561411	0.24373	-1.20378	0.135869	NO	0.232626	NO
C17orf103	15	25	0.765561	1.21865	0.670693	0.158194	NO	0.261846	NO
C17orf104	14	19	0.714523	0.926173	0.3743	0.490657	NO	0.623881	NO
C17orf51	139	146	7.09419	7.11691	0.00461121	1	NO	1	NO
C17orf53	133	138	6.78797	6.72694	-0.0130303	0.951614	NO	0.988258	NO
C17orf58	972	787	49.6083	38.363	-0.370865	7.76951e-08	DN	5.91471e-07	DN
C17orf59	468	181	23.8855	8.82301	-1.43679	3.33385e-33	DN	1.68179e-31	DN
C17orf62	606	358	30.9286	17.451	-0.82563	2.71887e-18	DN	5.80734e-17	DN
C17orf67	91	41	4.6444	1.99858	-1.21651	4.51501e-06	DN	2.62287e-05	DN
C17orf70	701	221	35.7772	10.7728	-1.73164	1.00932e-63	DN	1.42051e-61	DN
C17orf75	174	179	8.8805	8.72552	-0.0254	0.873268	NO	0.929311	NO
C17orf80	313	330	15.9747	16.0862	0.0100311	0.937156	NO	0.976573	NO
C17orf85	702	661	35.8282	32.2211	-0.153093	0.0510868	NO	0.105279	NO
C17orf89	5218	2999	266.313	146.189	-0.865288	4.51666e-157	DN	2.70161e-154	DN
C17orf96	3549	3293	181.132	160.52	-0.174282	6.22633e-07	NO	4.13968e-06	NO
C17orf97	14	23	0.714523	1.12116	0.649935	0.192045	NO	0.305651	NO
C17orf99	58	39	2.96017	1.90109	-0.638851	0.0329627	DN	0.0738245	NO
C18orf21	293	256	14.9539	12.479	-0.261029	0.0363849	NO	0.0798446	NO
C18orf25	182	203	9.2888	9.89542	0.091269	0.541154	NO	0.670358	NO
C18orf54	162	219	8.26805	10.6754	0.368665	0.0138629	UP	0.0353172	UP
C18orf56	2144	2478	109.424	120.792	0.142599	0.000835853	NO	0.00304323	NO
C18orf8	145	144	7.40042	7.01941	-0.0762564	0.680565	NO	0.785805	NO
C19orf10	4040	4000	206.191	194.984	-0.0806276	0.0124481	NO	0.0322476	NO
C19orf12	680	638	34.7054	31.0999	-0.158251	0.0472838	NO	0.0988774	NO
C19orf18	65	181	3.31743	8.82301	1.41121	9.47894e-13	UP	1.26598e-11	UP
C19orf24	1720	1348	87.7843	65.7095	-0.41786	1.48955e-15	DN	2.54821e-14	DN
C19orf25	1176	781	60.0199	38.0706	-0.656766	2.12988e-23	DN	6.12907e-22	DN
C19orf26	182	168	9.2888	8.18932	-0.181749	0.240052	NO	0.364306	NO
C19orf33	7	5	0.357262	0.24373	-0.551699	0.573318	NO	0.69822	NO
C19orf38	1	17	0.0510374	0.828681	4.02119	0.000154263	UP	0.000667425	UP
C19orf40	240	246	12.249	11.9915	-0.0306484	0.820678	NO	0.894023	NO
C19orf43	1680	1989	85.7428	96.9556	0.17731	0.00021538	NO	0.000900894	NO
C19orf44	114	66	5.81826	3.21723	-0.854768	9.91713e-05	DN	0.000448413	DN
C19orf47	300	287	15.3112	13.9901	-0.130184	0.283175	NO	0.414636	NO
C19orf48	833	649	42.5141	31.6361	-0.42637	1.62133e-08	DN	1.34359e-07	DN
C19orf52	348	329	17.761	16.0374	-0.147272	0.191211	NO	0.304729	NO
C19orf53	1603	1243	81.8129	60.5912	-0.43322	1.65503e-15	DN	2.82266e-14	DN
C19orf54	473	379	24.1407	18.4747	-0.385915	0.000105718	DN	0.000474936	DN
C19orf55	320	167	16.332	8.14057	-1.0045	8.75136e-14	DN	1.28568e-12	DN
C19orf57	25	6	1.27593	0.292476	-2.12517	0.000433994	DN	0.00168755	DN
C19orf60	476	279	24.2938	13.6001	-0.836969	5.90074e-15	DN	9.65094e-14	DN
C19orf66	598	438	30.5203	21.3507	-0.515487	1.19048e-08	DN	1.00545e-07	DN
C19orf67	28	7	1.42905	0.341221	-2.06627	0.000252713	DN	0.00104505	DN
C19orf68	95	105	4.84855	5.11832	0.0781176	0.72395	NO	0.822835	NO
C19orf69	42	37	2.14357	1.8036	-0.249136	0.499857	NO	0.63229	NO
C19orf70	491	313	25.0593	15.2575	-0.715833	3.78148e-12	DN	4.72982e-11	DN
C19orf73	18	10	0.918673	0.487459	-0.914269	0.129861	NO	0.224102	NO
C19orf77	2055	2237	104.882	109.045	0.0561546	0.205053	NO	0.322645	NO
C19orf80	2304	1207	117.59	58.8363	-0.998987	4.4355e-89	DN	1.07661e-86	DN
C19orf82	130	63	6.63486	3.07099	-1.11136	2.43705e-07	DN	1.73168e-06	DN
C1D	1076	1228	54.9162	59.86	0.12436	0.0391142	NO	0.0848655	NO
C1DP1	11	9	0.561411	0.438713	-0.355779	0.657903	NO	0.767737	NO
C1GALT1	899	798	45.8826	38.8992	-0.238205	0.000733067	NO	0.00270905	NO
C1GALT1C1	145	189	7.40042	9.21298	0.316061	0.0487833	UP	0.101305	NO
C1orf105	11	15	0.561411	0.731189	0.381187	0.559921	NO	0.687038	NO
C1orf106	427	433	21.793	21.107	-0.0461413	0.657498	NO	0.767737	NO
C1orf109	114	118	5.81826	5.75202	-0.0165192	0.947706	NO	0.98536	NO
C1orf112	286	233	14.5967	11.3578	-0.361957	0.00490604	DN	0.0144889	DN
C1orf115	1278	1626	65.2258	79.2609	0.281167	1.79196e-07	UP	1.29417e-06	UP
C1orf116	49	21	2.50083	1.02366	-1.28866	0.000448431	DN	0.0017385	DN
C1orf122	867	624	44.2494	30.4175	-0.540758	7.49829e-13	DN	1.01194e-11	DN
C1orf123	446	421	22.7627	20.522	-0.149496	0.13494	NO	0.231651	NO
C1orf131	1100	1205	56.1411	58.7388	0.0652573	0.278715	NO	0.409179	NO
C1orf132	38	44	1.93942	2.14482	0.145232	0.66045	NO	0.769904	NO
C1orf159	122	133	6.22656	6.48321	0.0582728	0.754561	NO	0.848489	NO
C1orf162	4	24	0.204149	1.1699	2.51869	0.00019856	UP	0.000838077	UP
C1orf168	61	94	3.11328	4.58212	0.557579	0.0196301	UP	0.0475782	UP
C1orf170	22	2	1.12282	0.0974919	-3.5257	1.36768e-05	DN	7.32049e-05	DN
C1orf172	241	256	12.3	12.479	0.0208384	0.892962	NO	0.9429	NO
C1orf173	1	17	0.0510374	0.828681	4.02119	0.000154263	UP	0.000667425	UP
C1orf174	261	336	13.3208	16.3786	0.298139	0.0124865	UP	0.032337	UP
C1orf186	280	391	14.2905	19.0597	0.41547	0.000238919	UP	0.000991923	UP
C1orf198	309	365	15.7705	17.7923	0.174017	0.123278	NO	0.214422	NO
C1orf210	6	15	0.306224	0.731189	1.25566	0.0799917	NO	0.151276	NO
C1orf213	53	74	2.70498	3.6072	0.415261	0.110944	NO	0.197019	NO
C1orf216	49	95	2.50083	4.63086	0.888873	0.000425437	UP	0.00165857	UP
C1orf220	7	4	0.357262	0.194984	-0.873627	0.377889	NO	0.514419	NO
C1orf222	15	11	0.765561	0.536205	-0.513731	0.434577	NO	0.569952	NO
C1orf226	141	138	7.19627	6.72694	-0.0972992	0.590212	NO	0.712885	NO
C1orf229	18	3	0.918673	0.146238	-2.65123	0.000684325	DN	0.0025469	DN
C1orf233	281	195	14.3415	9.50546	-0.593368	1.00761e-05	DN	5.53306e-05	DN
C1orf27	563	647	28.734	31.5386	0.134359	0.107377	NO	0.192131	NO
C1orf35	782	797	39.9112	38.8505	-0.0388612	0.597136	NO	0.719278	NO
C1orf43	2898	3115	147.906	151.844	0.0379023	0.314307	NO	0.448344	NO
C1orf50	221	253	11.2793	12.3327	0.128819	0.335054	NO	0.470683	NO
C1orf51	3	8	0.153112	0.389967	1.34877	0.227921	NO	0.349979	NO
C1orf52	495	422	25.2635	20.5708	-0.296458	0.00189777	DN	0.00631562	DN
C1orf53	65	55	3.31743	2.68103	-0.30728	0.273236	NO	0.402832	NO
C1orf54	6	16	0.306224	0.779935	1.34877	0.0538308	NO	0.109973	NO
C1orf56	85	60	4.33818	2.92476	-0.568773	0.0199117	DN	0.0480867	DN
C1orf63	607	977	30.9797	47.6248	0.62039	3.64874e-17	UP	7.1057e-16	UP
C1orf64	618	389	31.5411	18.9622	-0.734109	1.82525e-15	DN	3.09719e-14	DN
C1orf74	28	28	1.42905	1.36489	-0.0662723	0.894269	NO	0.944208	NO
C1orf85	1185	846	60.4793	41.2391	-0.55243	1.04174e-17	DN	2.12309e-16	DN
C1orf86	544	590	27.7643	28.7601	0.050836	0.572519	NO	0.69822	NO
C1QBP	380	419	19.3942	20.4245	0.0746785	0.479165	NO	0.612838	NO
C1QTNF1	17	27	0.867635	1.31614	0.601152	0.227297	NO	0.349759	NO
C1QTNF1-AS1	286	125	14.5967	6.09324	-1.26036	2.62962e-17	DN	5.16305e-16	DN
C1QTNF3	38	19	1.93942	0.926173	-1.06627	0.00778124	DN	0.0216191	DN
C1QTNF6	91	91	4.6444	4.43588	-0.0662723	0.767278	NO	0.858547	NO
C1QTNF9B-AS1	10	7	0.510374	0.341221	-0.580845	0.472371	NO	0.605949	NO
C1R	120	133	6.12448	6.48321	0.0821196	0.660309	NO	0.769901	NO
C1RL	294	146	15.005	7.11691	-1.07612	3.79882e-14	DN	5.77863e-13	DN
C1RL-AS1	96	38	4.89959	1.85235	-1.40331	1.33097e-07	DN	9.83289e-07	DN
C1S	270	271	13.7801	13.2101	-0.0609388	0.63631	NO	0.751281	NO
C2	54	42	2.75602	2.04733	-0.428842	0.153894	NO	0.256281	NO
C20orf112	1788	1633	91.2548	79.6021	-0.197094	6.71591e-05	NO	0.00031436	NO
C20ORF135	10	1	0.510374	0.0487459	-3.3882	0.00536037	DN	0.0156431	DN
C20orf144	19	5	0.96971	0.24373	-1.99227	0.00346997	DN	0.0107287	DN
C20orf194	368	469	18.7818	22.8618	0.28361	0.00507246	UP	0.0149094	UP
C20orf196	72	91	3.67469	4.43588	0.271597	0.240646	NO	0.364931	NO
C20orf24	3275	3157	167.147	153.891	-0.119213	0.000947126	NO	0.00339813	NO
C20orf27	998	1236	50.9353	60.25	0.242295	8.19974e-05	NO	0.000377589	NO
C20orf96	335	433	17.0975	21.107	0.303934	0.00386248	UP	0.0117616	UP
C21orf119	124	67	6.32863	3.26598	-0.954379	8.77705e-06	DN	4.87394e-05	DN
C21orf2	18	11	0.918673	0.536205	-0.776766	0.193487	NO	0.307451	NO
C21orf33	2277	1692	116.212	82.4781	-0.494677	6.40474e-27	DN	2.2726e-25	DN
C21orf37	31	31	1.58216	1.51112	-0.0662723	0.899294	NO	0.947972	NO
C21orf49	6	14	0.306224	0.682443	1.15612	0.117228	NO	0.205693	NO
C21orf58	213	282	10.871	13.7464	0.338569	0.0103246	UP	0.0276144	UP
C21orf59	868	835	44.3004	40.7028	-0.122191	0.0809881	NO	0.152815	NO
C21orf67	21	2	1.07178	0.0974919	-3.45859	2.57439e-05	DN	0.000130575	DN
C21orf90	241	68	12.3	3.31472	-1.8917	8.81555e-26	DN	2.91209e-24	DN
C21orf91	102	98	5.20581	4.7771	-0.123988	0.571758	NO	0.698149	NO
C22orf23	7	6	0.357262	0.292476	-0.288665	0.786394	NO	0.871643	NO
C22orf29	534	467	27.254	22.7643	-0.259689	0.00487135	NO	0.0143991	NO
C22orf39	884	1079	45.117	52.5969	0.221304	0.000764216	NO	0.00281299	NO
C22orf43	4	36	0.204149	1.75485	3.10365	2.36458e-07	UP	1.68561e-06	UP
C22orf46	61	53	3.11328	2.58353	-0.269089	0.349173	NO	0.484502	NO
C2CD2	486	590	24.8042	28.7601	0.213486	0.0159791	NO	0.0399013	NO
C2CD2L	325	426	16.5871	20.7658	0.324141	0.0024276	UP	0.00784773	UP
C2CD3	105	79	5.35892	3.85093	-0.476737	0.0269404	DN	0.0621569	NO
C2CD4A	64	60	3.26639	2.92476	-0.159382	0.590121	NO	0.712878	NO
C2CD5	68	78	3.47054	3.80218	0.131667	0.619723	NO	0.737573	NO
C2orf15	1	7	0.0510374	0.341221	2.74108	0.0708894	NO	0.137112	NO
C2ORF15	137	145	6.99212	7.06816	0.0156047	0.952537	NO	0.989093	NO
C2orf16	9	1	0.459336	0.0487459	-3.2362	0.0101046	DN	0.0270945	DN
C2orf27A	45	95	2.29668	4.63086	1.01173	8.76028e-05	UP	0.000401195	UP
C2orf27B	2	13	0.102075	0.633697	2.63417	0.0076055	UP	0.0211819	UP
C2orf42	71	61	3.62365	2.9735	-0.285282	0.259278	NO	0.387092	NO
C2orf43	439	439	22.4054	21.3995	-0.0662723	0.499764	NO	0.63229	NO
C2orf44	532	717	27.1519	34.9508	0.364275	9.85743e-06	UP	5.42888e-05	UP
C2orf47	579	484	29.5506	23.593	-0.324829	0.000258508	DN	0.00106638	DN
C2orf48	91	146	4.6444	7.11691	0.615758	0.00140751	UP	0.00485242	UP
C2orf49	579	515	29.5506	25.1042	-0.235263	0.00710655	NO	0.0199632	NO
C2orf54	230	93	11.7386	4.53337	-1.3726	5.63584e-16	DN	1.00521e-14	DN
C2orf68	781	629	39.8602	30.6612	-0.378535	9.24055e-07	DN	5.98607e-06	DN
C2orf69	1443	1486	73.6469	72.4364	-0.0239095	0.657374	NO	0.767737	NO
C2orf72	3128	1802	159.645	87.8402	-0.861914	3.17962e-94	DN	9.02581e-92	DN
C2orf76	18	24	0.918673	1.1699	0.348765	0.445867	NO	0.580686	NO
C2orf81	1	10	0.0510374	0.487459	3.25566	0.0119457	UP	0.0311582	UP
C2orf82	617	600	31.4901	29.2476	-0.10658	0.207067	NO	0.325269	NO
C2orf88	36	31	1.83735	1.51112	-0.282001	0.464347	NO	0.59882	NO
C3	14143	13298	721.821	648.223	-0.155151	5.3105e-19	NO	1.20189e-17	NO
C3orf17	591	689	30.1631	33.5859	0.155074	0.0572495	NO	0.115939	NO
C3orf18	11	15	0.561411	0.731189	0.381187	0.559921	NO	0.687038	NO
C3orf33	225	262	11.4834	12.7714	0.15337	0.257141	NO	0.384448	NO
C3orf35	33	67	1.68423	3.26598	0.955423	0.00179063	UP	0.00600381	UP
C3orf38	278	299	14.1884	14.575	0.0387883	0.770718	NO	0.861394	NO
C3orf52	19	9	0.96971	0.438713	-1.14427	0.0573434	NO	0.116059	NO
C3orf58	232	268	11.8407	13.0639	0.141836	0.283107	NO	0.414574	NO
C3orf62	337	459	17.1996	22.3744	0.379473	0.00025579	UP	0.00105621	UP
C3orf70	19	49	0.96971	2.38855	1.30051	0.000589109	UP	0.00222066	UP
C4A	335	284	17.0975	13.8438	-0.304542	0.00895065	DN	0.0244265	DN
C4B	335	284	17.0975	13.8438	-0.304542	0.00895065	DN	0.0244265	DN
C4BPA	302	352	15.4133	17.1586	0.154755	0.183519	NO	0.294715	NO
[truncated: 14,749 more rows]

## Sheet: QSF.HepG2_JTE10.v.HepG2_DMSO.ps
gene_symbol	HepG2_DMSO	HepG2_JTE10	HepG2_DMSO_RPM	HepG2_JTE10_RPM	log2.HepG2_JTE10.v.HepG2_DMSO	pval.fisher.HepG2_JTE10.v.HepG2_DMSO	regu.HepG2_JTE10.v.HepG2_DMSO	pval.fisher.adj.HepG2_JTE10.v.HepG2_DMSO	regu.adj.HepG2_JTE10.v.HepG2_DMSO
A1BG	19	4	0.969652	0.175056	-2.46965	0.000506851	DN	0.00128671	DN
A1CF	3402	4229	173.619	185.078	0.0922063	0.0056499	NO	0.0117794	NO
A2M	36477	40779	1861.58	1784.65	-0.0608878	4.67483e-09	NO	2.09546e-08	NO
A2M-AS1	11	4	0.561378	0.175056	-1.68116	0.0398332	DN	0.0677475	NO
A4GALT	10	4	0.510343	0.175056	-1.54366	0.0650411	NO	0.104101	NO
AAAS	482	575	24.5985	25.1642	0.0328017	0.734369	NO	0.800332	NO
AACS	1016	1116	51.8509	48.8405	-0.0862905	0.171168	NO	0.240551	NO
AADAT	45	76	2.29654	3.32606	0.534347	0.0551399	NO	0.0898489	NO
AAED1	360	338	18.3724	14.7922	-0.312701	0.00438697	DN	0.00937801	DN
AAGAB	705	708	35.9792	30.9848	-0.215601	0.00507594	NO	0.0107059	NO
AAK1	906	783	46.2371	34.2671	-0.432226	8.43328e-10	DN	4.03098e-09	DN
AAMDC	571	581	29.1406	25.4268	-0.19668	0.0211588	NO	0.0387956	NO
AAMP	4211	5871	214.906	256.938	0.257716	6.88791e-19	NO	6.05974e-18	NO
AAR2	1420	2148	72.4688	94.0048	0.375376	2.00394e-14	UP	1.33625e-13	UP
AARS	5753	3590	293.601	157.112	-0.902058	3.75109e-196	DN	1.09462e-193	DN
AARS2	253	89	12.9117	3.89499	-1.72899	1.97841e-25	DN	2.36215e-24	DN
AARSD1	123	62	6.27722	2.71336	-1.21005	3.24352e-08	DN	1.34336e-07	DN
AASDH	233	314	11.891	13.7419	0.208708	0.09462	NO	0.144	NO
AASDHPPT	664	896	33.8868	39.2124	0.210588	0.0044419	NO	0.00948168	NO
AASS	149	149	7.60412	6.52082	-0.221727	0.201107	NO	0.275893	NO
AATF	1088	1449	55.5254	63.4139	0.191652	0.000944583	NO	0.00229281	NO
AATK	149	68	7.60412	2.97594	-1.35343	2.99987e-11	DN	1.60749e-10	DN
[truncated: 17,195 more rows]
