# Supplementary material for: Elevated pre-mRNA 3′ end processing activity in cancer cells renders vulnerability to inhibition of cleavage and polyadenylation
Source: Nat Commun. 2023 Aug 1;14:4480. doi: 10.1038/s41467-023-39793-8 (PMC10394034; doi:10.1038/s41467-023-39793-8)
Supplement: Supplementary file 4 — Source Data [file 41467_2023_39793_MOESM4_ESM.zip › Source Data Files/Suppl Fig1.xlsx]

## Sheet: SFig. 1b
	log2.HeLa_JTE_1.v.HeLa_DMSO	log2.HeLa_JTE_10.v.HeLa_DMSO	log2.HepG2_JTE1.v.HepG2_DMSO	log2.HepG2_JTE10.v.HepG2_DMSO	log2.U937_JTE607_6h.v.U937_Mock_6h	log2.U937_PMA_JTE607_6h.v.U937_PMA_Mock_6h	log2_NP
A4GALT	-0.10207	-0.246498	-2.3882	-1.54366	0.571369	-0.89066	-1.17417
AAAS	-0.105122	-0.0826714	0.0624975	0.0328017	0.241339	0.587631	-0.0960527
AACS	-0.0282314	-0.0163088	-0.033977	-0.0862905	0.0670639	-0.193564	-0.111823
AAED1	0.120146	-0.27866	-0.286662	-0.312701	-0.75276	0.225381	0.7135
AAGAB	0.0842731	-0.0368792	-0.0399117	-0.215601	-0.0752636	-0.401845	0.000683181
AAK1	-0.361772	-0.203546	-0.317887	-0.432226	0.086079	-0.694423	0.144034
AAMDC	0.0444103	-0.177194	0.266229	-0.19668	0.184346	-0.690233	0.176285
AAMP	0.0418076	0.128578	0.0891528	0.257716	-0.11429	-0.0679061	0.51417
AAR2	0.171187	0.0629394	0.261334	0.375376	0.366779	-0.29167	0.760329
AARS	-0.211474	-0.628244	-0.488937	-0.902058	-0.517076	-0.915308	-0.443347
AARSD1	0.0379809	0.250254	-0.253899	-1.21005	0.506828	-2.19878	-0.0462305
AASDH	0.113187	-0.0448152	0.203968	0.208708	-0.711113	-0.999366	0.320477
AASDHPPT	0.0463462	0.120452	-0.0597688	0.210588	0.0524476	0.701577	0.66632
AATF	0.0294189	-0.0127901	0.307744	0.191652	0.234235	-0.119957	0.348296
AB019441.29	-0.183905	-0.124172	0.106792	0.141213	0.181402	0.372051	0.5396
ABCA2	-0.0720625	-0.213104	-0.892243	-1.47738	1.08922	0.982284	-0.732119
ABCA7	-0.104153	0.189839	-0.575585	-0.864128	0.457501	-0.627444	-1.82325
ABCB10	-0.0138419	0.0673861	-0.114907	0.609344	-0.546155	0.643411	0.20604
ABCB7	-0.329735	-0.177738	-0.224904	-0.30036	0.0115229	-0.469503	-0.141203
ABCB8	-0.676021	-0.657924	-0.303964	-0.240106	-0.41269	-0.372811	-1.38635
ABCB9	-0.00710702	-0.00485501	-0.0593195	-0.620593	-0.354631	-1.76369	-0.773431
ABCC1	-0.0600645	-0.366358	-0.242479	0.0862468	-1.02753	0.410959	0.0892397
ABCC10	-0.754089	-0.77824	-0.774809	-0.795963	-1.42863	-0.867576	-0.0777119
ABCC4	-0.0651391	-0.109951	-0.165808	-0.113667	-0.415987	-0.314085	0.267982
ABCC5	0.179287	0.429085	0.244863	0.212228	0.491709	0.14995	0.161944
ABCD1	-0.213404	-0.639891	-0.384242	-0.573017	-1.58991	-0.427259	-1.00312
ABCD3	0.162884	0.149906	0.227121	0.592948	-0.0131593	-0.135299	0.382774
ABCD4	-0.576302	0.0247234	-0.29597	-0.266121	-1.05012	-0.11752	-0.148043
ABCE1	0.0221067	0.0604771	-0.0547057	0.0656665	0.0540957	0.882888	0.180371
ABCF2	0.0344203	-0.114035	-0.0255666	-0.368896	-0.365976	-0.548968	-0.296344
ABCF3	-0.0158194	-0.232982	-0.0127228	-0.388624	-1.42017	-1.3492	-0.638814
ABHD10	-0.102891	0.0110164	0.163302	-0.0206411	0.254805	0.420019	0.192935
ABHD12	-0.199285	0.0359896	-0.0399895	-0.135323	-0.0974254	-0.359846	0.104949
ABHD13	0.0632311	0.277726	-0.00855678	0.0784465	-0.128468	0.093976	0.0797666
ABHD14A	-0.186747	-0.137312	0.349924	0.249046	-0.074449	-0.448822	-0.223153
ABHD14B	0.0704296	-0.140339	-0.152477	-0.0386048	-0.00771724	0.0646713	-0.666261
ABHD15	0.115945	-0.654048	-1.17662	-2.31005	-1.50749	-1.84981	-1.28997
ABHD17A	0.0476743	-0.0107486	-0.0140352	-0.0232505	-0.287574	0.0747825	-0.0613307
ABHD17B	-0.0180929	0.022319	0.143181	0.273038	-0.113656	0.301231	0.110979
ABHD17C	0.115896	0.203394	0.116592	0.0971985	0.1261	-0.303244	-0.0651109
ABHD2	-0.0427309	0.0181764	0.0370263	-0.0964441	-0.321383	0.160075	0.0427584
ABHD3	0.441097	-0.0321302	0.213345	0.320925	-1.9432	0.58412	-0.410345
ABHD4	-0.252981	-0.227793	-0.142221	-0.792884	-0.133175	0.0812925	0.0760642
ABHD5	0.380024	0.174966	0.132273	0.0174606	-0.336373	-0.753599	0.0725423
ABHD6	0.0723275	0.174966	0.102065	0.125686	-0.381042	-0.330465	0.0626282
ABHD8	-0.0839226	-0.0314848	-0.494069	-0.592096	-0.0781341	-0.201045	-0.31136
ABI1	-0.122925	-0.0698062	-0.00950318	0.282192	-0.689936	0.112224	0.0944713
ABI2	0.216034	0.254247	0.455998	0.430134	-0.19604	-0.152726	0.0244487
ABL1	0.0965331	0.159024	0.0183901	0.101258	-0.611786	-0.192929	0.190481
ABL2	-0.112902	0.0181966	0.266754	0.334165	0.169127	-0.225798	-0.0386289
ABLIM1	-0.0857092	-0.0303865	0.200346	0.112722	0.148596	-0.0712319	-0.0109393
ABT1	-0.256875	-0.574361	-0.649443	-1.47847	-1.33226	-0.979755	-0.0810819
ABTB1	0.887098	0.415974	-0.889395	-2.16033	-0.506634	-1.97884	0.146634
ABTB2	0.242775	0.444356	-0.291692	-0.136579	-0.605509	-0.89066	-0.24871
AC002044.4	-0.0366594	0.174966	-0.0416102	-0.131341	0.103382	-0.29837	-0.684482
AC004381.6	-0.035013	-0.223583	0.168633	0.403714	0.630262	-1.04678	0.24709
AC004453.8	-0.37585	-0.375586	-0.0533718	0.0915362	-0.0155813	0.596654	0.308411
AC005003.1	-1.32387	-0.691767	-0.620861	-0.731922	-0.364501	-0.530764	1.25913
AC005154.6	-0.221886	-0.462464	-0.377121	-0.809871	-1.12618	-0.907098	-0.228706
AC005943.5	1.7838	1.99697	3.7988	3.85356	2.55392	3.70329	2.34521
AC007382.1	0.965926	1.52074	1.62462	1.74702	1.60532	1.51306	1.7131
AC007969.5	-0.0994807	-0.2223	0.0445181	0.0771396	0.00799063	0.349825	0.0224795
AC008982.2	-0.539602	-0.46658	0.0424055	-0.162974	0.657729	-0.339144	-0.0969923
AC009404.2	0.822968	1.56401	0.54304	0.661644	1.54628	2.58912	1.734
AC009948.5	-0.0336678	-1.08377	0.6118	0.425971	-0.843669	0.684522	0.230628
AC013394.2	0.0572625	0.0960147	0.079122	0.164675	0.0597579	0.503084	0.0820301
AC015849.13	-0.82473	0.551115	0.493155	-0.147726	-1.3031	0.331733	-0.152014
AC016739.2	-0.221426	-0.274481	0.0246362	0.253611	0.335243	0.195932	0.337483
AC024560.3	0.117873	0.608476	0.930489	0.33052	0.950583	-0.13349	-0.82202
AC025335.1	0.536664	1.02296	0.464242	0.19331	-0.985025	-1.18284	0.430278
AC027307.3	1.55993	2.95924	2.27321	2.71431	3.00433	2.50166	2.15731
AC084018.1	0.151591	0.958155	0.252505	0.117929	1.70382	0.798051	0.178504
AC090587.2	-1.13123	-0.531303	-0.0310829	-1.00699	-0.428631	-0.324313	-0.303828
AC093323.3	0.594149	0.949899	-0.599824	-0.426778	-0.651956	-1.40523	-0.270006
AC093642.5	0.36611	0.331085	-0.0135794	0.0136849	-0.58783	-0.312123	0.584899
AC096772.6	-0.000154256	0.143257	0.206746	0.0512914	-0.22218	0.080194	0.252937
ACAA2	0.00818285	0.122987	0.117231	0.257107	0.049116	0.0837214	0.364355
ACACA	-0.148827	-0.0424814	-0.0162761	0.0594547	0.131173	-0.114002	0.0497299
ACACB	-0.297886	-0.124594	0.154604	-0.0948708	-0.0388606	-0.466025	0.0597111
ACAD10	-0.287215	-0.184576	-0.621791	-0.812651	-1.11604	-1.32209	-0.271765
ACAD8	0.409876	0.215283	-0.102984	0.244936	-0.396747	-0.0788588	-0.0665245
ACAD9	-0.0407322	-0.375988	-0.419471	-1.0483	-0.496195	-0.958475	-0.769723
ACADM	0.350877	0.423116	0.276085	0.414986	0.112746	0.580902	0.17283
ACADS	-0.0250289	0.0925039	0.0148742	-0.51345	-0.0146188	-0.548383	-0.480054
ACADSB	0.559934	-0.126204	0.235814	0.464038	0.320451	0.470088	0.253974
ACADVL	-0.208129	-0.0812838	-0.23217	-0.390212	0.185521	0.111103	-0.363396
ACAP1	-0.286657	-0.427698	-0.609894	-0.560529	-0.250459	-1.00362	0.0328949
ACAP2	-0.0535175	0.158756	-0.410802	-0.0659913	-0.217154	-0.0161417	-0.0508454
ACAT1	-0.0695857	-0.109043	0.0380644	0.359434	-0.295344	1.01652	0.333113
ACBD3	0.022474	0.0427508	-0.0444709	0.0866007	0.0247859	0.123331	0.0290824
ACBD5	0.0769734	0.190314	0.282623	0.757712	0.316796	0.406338	0.425737
ACBD6	-0.357011	-0.629609	-0.605705	-1.00184	-0.462457	-1.09115	-0.3275
ACER3	0.137205	0.133059	0.0506234	-0.104831	-0.537646	0.14248	0.218005
ACIN1	-0.283947	-0.24899	-0.115713	-0.111056	-0.232016	0.405249	-0.207313
ACLY	0.139379	0.0865435	0.0934676	0.237247	0.110792	-0.196231	-0.109469
ACN9	-0.508005	-0.435467	-0.159931	0.275429	-0.744133	0.764692	0.757841
ACO1	-0.135445	-0.243705	-0.277776	-0.355337	-0.403214	-0.523714	-0.0630158
ACO2	-0.259237	-0.474923	-0.211308	-0.197403	0.0483916	0.140139	0.0827738
ACOT13	-0.0293991	-0.271006	-0.32809	-0.196584	-0.255021	-0.980655	-0.177173
ACOT7	0.164928	-0.120889	0.0982147	0.171985	0.226515	0.00065759	0.119265
ACOT9	-0.130817	-0.183584	-0.292462	-0.190216	-0.14515	-0.881074	-0.309532
ACOX1	0.18754	0.180965	0.504923	0.41687	0.507238	0.2936	0.466637
ACOX3	-0.483693	-1.23666	-0.439818	-1.22556	-0.806302	-1.38364	-0.639044
ACP1	0.0262961	-0.0229406	0.0167515	0.160568	-0.192504	-0.265855	-0.0981929
ACP2	-0.234979	-0.60817	-1.11574	-1.31454	-1.2129	-1.25773	-1.66929
ACPL2	-0.520986	-1.16899	-0.0662723	0.275773	-0.916918	-0.783744	-0.760069
ACSF2	-0.0110221	0.0268674	0.220213	-0.489599	-0.730287	-0.228253	0.206269
ACSF3	0.0917847	-0.0301484	-0.294859	-1.30965	-0.589248	-0.948375	-0.332796
ACSL3	0.144593	0.178997	0.00570767	0.0972737	0.474131	0.521649	0.214057
ACSL4	0.113636	-0.071046	-0.177905	-0.168301	-0.330569	0.374194	0.256274
ACSS2	-0.411497	-0.288981	0.0356553	0.0278671	0.111937	-0.565605	-0.744649
ACTB	0.268104	0.215614	-0.00225457	-0.0357147	0.139665	0.150664	0.195498
ACTG1	0.00290351	-0.155279	-0.138968	-0.114096	-0.0539043	-0.24938	-0.263003
ACTL6A	0.0658245	-0.0657992	-0.215849	0.0884955	-0.199093	0.52618	0.158788
ACTL8	0.430651	0.64063	0.0941924	0.334666	0.574935	0.390626	0.511279
ACTN1	-0.200102	-0.357151	-0.186432	-0.351279	-0.407885	-0.333503	0.0185928
ACTN4	-0.0699655	-0.127823	0.0266122	0.0658158	-0.3382	0.339465	-0.194419
ACTR10	0.283103	0.172383	0.140038	0.240582	0.20773	0.0755226	0.458263
ACTR1A	-0.173117	-0.275347	-0.162883	-0.603196	-0.409086	-1.40109	-0.730648
ACTR1B	-0.207811	-0.341239	-0.349782	-0.427276	-0.715459	-0.968357	-1.31926
ACTR2	-0.0210855	0.0590041	0.143825	0.442008	0.0361811	0.691929	0.386087
ACTR3	0.0829361	0.0800176	-0.165756	0.143491	-0.0208877	0.409278	0.468214
ACTR3B	0.261951	0.262784	-0.0547766	0.200506	0.0502028	-0.613819	0.404623
ACTR5	-0.351061	-0.197003	-0.198467	-0.235085	-0.931132	0.164623	0.252642
ACTR6	-0.287878	-0.0343424	-0.121239	0.102895	-0.520291	-0.381713	0.187715
ACTR8	-0.31071	-0.287661	-0.403048	-1.14502	-1.42386	-1.81949	-0.909296
ACVR1	-0.0451203	-0.170169	0.466076	0.47412	-0.188804	-0.367278	0.855228
ACVR1B	-0.0655237	0.206815	0.00380616	0.228775	-0.120186	0.69029	0.279807
ACVR2A	0.107697	0.0374625	-0.21565	0.386694	0.497368	-0.296708	0.672722
ACVR2B	0.0370928	0.379107	0.171419	-0.187154	0.1333	-0.234291	0.299276
ACYP1	0.0639761	-0.00945854	0.0697054	0.120192	-0.314299	0.0444508	-0.790384
ACYP2	0.21174	0.0986151	-0.654741	-0.278871	-0.187322	0.193944	1.17191
AD000090.2	0.0950475	0.147485	-0.755932	-1.47327	-0.465157	-0.240846	-0.735965
AD000092.3	0.0246018	0.344891	-0.0508422	0.157977	-0.508066	-0.214549	0.00969121
ADA	-0.202343	-0.227581	-0.348416	-0.309783	0.112587	-0.541803	-1.44477
ADAL	0.154812	0.10162	-0.375879	-0.322311	-0.210096	-0.84173	-0.084179
ADAM10	-0.0353182	-0.0264237	-0.493636	-0.102906	-0.297784	0.283129	-0.22876
ADAM15	-0.0565153	-0.0431687	0.223031	0.142584	0.118869	0.114724	-0.0721352
ADAM17	-0.0744816	0.0301617	-0.195151	-0.247813	-0.116353	-0.306998	0.132696
ADAM1A	0.929883	2.01369	1.75523	2.43993	1.50147	2.16462	1.63148
ADAM22	0.2824	0.0730864	-0.385223	-0.555628	-0.730012	-0.668267	0.449099
ADAM9	0.0647991	-0.185465	0.0784327	0.450958	-1.00583	1.03948	0.290795
ADAMTS6	-0.646517	-0.146962	0.670693	0.363235	1.15633	-0.0833047	0.298514
ADAMTSL5	-0.0550415	-0.783214	-1.1918	-0.899799	-0.651024	-2.18284	-1.36321
ADAR	-0.0130232	0.0484479	0.0126035	0.162176	0.100387	0.372223	0.246302
ADARB1	-0.284746	-0.257475	-0.145049	-0.330252	-0.386895	-0.84213	-1.14364
ADAT1	-0.430935	-0.779946	-0.444784	-0.752242	-0.369297	-0.735381	-0.119477
ADAT2	0.017055	-0.123115	-0.777897	-0.704669	-0.611366	-1.34146	-1.05431
ADCK1	-0.151941	-0.265607	-0.825264	-0.511234	-0.384237	0.126913	-0.0332543
ADCK2	-0.10058	-0.854781	-0.0535612	-1.04191	-0.735019	-1.63157	0.359575
ADCK3	-0.0429711	0.385733	0.163264	0.172269	0.349926	0.113732	0.468697
ADCK4	-0.0757487	0.0374625	-0.20923	-1.04276	-0.204071	-0.647206	-1.22254
ADCY9	-0.246666	0.121099	-0.054046	0.0965128	-0.793396	1.29955	0.0348553
ADD1	-0.153458	0.0483544	0.102995	0.386079	0.0781273	0.0880992	0.139189
ADD3	-0.066572	-0.0690046	-0.0200942	0.16559	-0.0418015	0.387889	0.0759749
ADH5	0.0336099	-0.124944	0.0156716	0.0421154	-0.285459	-0.0794343	0.214231
ADI1	0.0384194	0.0468408	0.112028	0.15733	-0.154509	0.105199	0.436839
ADIPOR1	0.258005	0.104943	0.345646	0.472226	-0.000318263	0.618402	0.289367
ADIPOR2	0.190059	0.301952	0.0842809	0.0898747	0.0898994	0.174369	0.0754931
ADK	0.0910173	-0.0292733	0.0524462	0.321388	-0.329364	-0.375471	-0.0508392
ADM	0.111981	0.393479	-0.789794	-1.24814	1.61576	-0.538143	-0.343365
ADNP	0.0379594	0.343494	0.0482875	0.143784	0.110912	0.284427	0.199969
ADNP2	-0.0495539	0.139459	0.192674	0.519101	-0.0496495	0.234436	0.442554
ADO	-0.115818	0.188304	-0.164676	-0.20596	-0.216939	0.306401	0.193139
ADPGK	-0.383483	-0.288192	0.0449176	-0.0541824	-0.71285	0.315456	0.156695
ADPRHL1	0.435945	1.40943	2.74108	4.86574	1.59243	1.66672	0.855694
ADPRHL2	-0.165421	-0.0655123	-0.0662723	-0.0914479	0.233538	0.168314	-0.172276
ADPRM	0.342975	0.228405	0.455265	-0.175923	-0.286187	-0.613819	-0.105702
ADRBK1	-0.212521	-0.0746479	0.293202	0.0105717	-0.00653905	0.00245523	-0.368932
ADRBK2	0.630323	0.174966	0.0129116	-0.0700047	0.00681765	0.305314	0.107884
ADSL	-0.132356	-0.195771	-0.170389	-0.379223	-0.268998	-0.966791	-0.0803542
ADSS	0.0830588	0.041393	-0.0637955	-0.00785873	-0.29918	-0.312238	0.241373
ADSSL1	-0.147588	0.233265	-0.873627	-0.581623	0.571369	2.50166	1.09468
AEBP2	-0.190088	-0.449525	-0.00542673	0.0633336	-0.230137	-1.01079	-0.0976732
AEN	-0.0236812	0.155965	0.097789	0.147928	0.538086	0.199629	0.307929
AFF1	0.245273	0.079588	-0.359537	0.0461243	-0.483048	0.705191	-0.038045
AFF4	0.0957873	0.137522	0.0120511	0.184748	0.135452	0.16411	0.21344
AFG3L1P	0.144896	0.164624	0.119502	-0.010223	0.0413145	-0.181485	-0.562944
AFG3L2	-0.0663009	-0.110943	-0.0339373	0.0602574	-0.116734	-0.294524	0.0946013
AFMID	0.189396	0.38188	0.095895	0.0644567	-0.352967	-0.947953	0.410683
AFTPH	-0.107323	0.0166004	0.0587353	0.231413	-0.112498	0.371618	0.425611
AGA	-0.209915	-0.011307	-0.144451	0.0413073	0.183917	0.027952	0.280055
AGAP3	-0.169338	0.0340639	-0.0879266	-0.585737	-0.145832	-0.831464	-0.259625
AGAP6	0.0639761	0.334444	0.69399	0.494966	0.483313	-0.21716	-0.76416
AGBL5	0.0834053	0.0616495	0.0180651	0.0205177	-0.0306673	-0.252124	-1.1762
AGFG1	0.0890752	0.0663935	0.180106	0.354513	0.103204	0.40503	0.479076
AGFG2	-0.265388	-0.417156	-1.24197	-2.57815	-1.02809	-1.90822	-1.29315
AGGF1	-0.0389474	0.122893	0.197516	0.483228	0.195714	0.128529	0.321403
AGK	0.15491	-0.199961	-0.0148731	-0.0794745	-0.752521	-0.620962	-0.0277855
AGL	-0.0297874	-0.0259179	0.446238	0.259487	-0.229851	0.358918	0.154524
AGO1	-0.0397803	0.0446442	0.125906	-0.0576278	-0.22956	-0.905478	-0.304102
AGO2	-0.588902	-0.369354	-0.430429	-0.313358	-0.320483	-0.568732	0.120006
AGO3	-0.203708	0.218359	0.149784	0.270847	0.103711	-0.25097	0.168643
AGO4	-0.536574	-0.0796068	-0.415371	-0.319726	-0.483129	-0.518626	0.0861781
AGPAT2	-0.411851	-0.435299	-0.444784	-1.06419	-0.888871	-0.837705	-0.443342
AGPAT3	-0.0755507	0.226599	0.286542	0.327046	0.2713	0.0841444	0.263642
AGPAT5	-0.0871769	-0.106273	-0.305289	-0.273808	0.182861	0.452748	0.0767648
AGPAT6	0.0620919	0.139342	-0.024479	-0.409668	0.319534	-0.468035	0.473739
AGPAT9	-0.192629	0.0787507	-0.336575	-0.0128616	-0.160526	0.690821	0.192568
AGPS	0.0263993	0.102054	0.424117	0.411703	0.204639	0.0507432	0.220465
AGTPBP1	0.138273	0.389471	0.044404	0.0682152	-0.138193	-0.0797557	-0.0565438
AGTRAP	-0.206644	-0.316989	-0.637091	-0.571159	-0.362697	-0.812103	-0.860989
AHCTF1	0.00362408	0.269456	0.0110334	0.209006	-0.0114301	-0.213889	-0.411975
AHCY	0.14961	0.0568086	0.0489277	0.305861	-0.304034	-0.0833047	-0.595208
AHCYL1	0.00897805	-0.0121597	0.14028	0.0414335	0.126015	0.0319843	-0.159181
AHCYL2	0.0359617	0.443455	-0.603929	-0.523756	-0.756206	-0.568732	-0.361252
AHDC1	0.152003	0.408763	0.241702	0.535159	-0.216114	-0.0731805	0.00311699
AHI1	0.284961	0.365712	0.326873	0.214876	-0.205428	-0.692737	0.0878923
AHNAK	-0.438563	-0.285406	-0.262712	-0.315517	-0.36815	-0.409291	0.0128408
AHR	0.109139	0.259093	0.00476706	0.218127	-0.0132236	0.69982	0.309782
AHRR	0.039345	0.688138	2.39316	3.86574	1.32127	0.466988	0.111502
AHSA1	0.0433284	0.0667747	0.123004	0.0792421	0.0619263	-0.177726	0.331587
AIFM1	-0.0714055	0.0907075	0.21575	0.406471	0.0595648	0.489764	0.305142
AIFM2	-0.412349	-0.51376	-0.643872	-0.548387	1.29383	2.72405	-1.62371
AIG1	-0.0663286	-0.366407	-0.38684	-0.288582	-0.425025	-0.235308	0.307513
AIM1	-0.362588	-0.91748	-0.059846	-0.353125	0.375636	-0.189515	-0.693991
AIMP1	-0.160068	-0.0852788	0.0222786	0.224896	-0.00911338	-0.128574	-0.16875
AIP	-0.10139	-0.229161	0.134535	-0.0356981	-0.215228	-0.16636	0.0252327
AJUBA	-0.227155	-0.319639	-0.669313	-0.607129	-1.40166	-0.80767	0.377003
AK1	0.323952	0.496894	1.52306	1.27304	4.06322	1.92641	0.317652
AK2	-0.0876421	-0.282169	-0.442314	-0.575108	-0.114564	-0.626255	-0.532668
AK3	-0.214568	-0.180344	0.24604	0.264066	-0.173299	0.280295	0.13554
AK4	0.226324	0.395912	0.309326	0.428524	0.0866577	0.275776	0.892213
AKAP1	0.151742	0.216833	-0.128118	-0.058594	0.174374	0.378711	0.407866
AKAP10	-0.552899	0.0214915	0.0218586	0.070359	0.0810431	0.475505	0.129973
AKAP11	-0.0644712	-0.113776	-0.124329	-0.205087	-0.156259	-0.713782	0.0806571
AKAP13	-0.377945	-0.153741	0.0937681	-0.226571	0.00734945	-0.07281	-0.141812
AKAP8	-0.286706	-0.156422	-0.284374	-0.392619	-0.322488	-0.253872	-0.648688
AKAP8L	-0.195769	-0.00312629	0.30833	0.503592	0.172757	0.658026	0.454498
AKAP9	-0.218883	-0.0690832	-0.0986447	-0.139585	-0.454469	-1.30348	-0.0762676
AKIP1	-0.0985944	-0.484215	-0.201243	-0.57138	-0.781579	-1.36735	-1.41423
AKIRIN1	0.130702	0.128837	0.12885	0.113034	0.0360747	-0.226599	-0.260565
AKIRIN2	-0.0152809	-0.231944	-0.174044	0.331994	-0.147878	0.125282	-0.341485
AKNA	0.0425344	0.174966	-0.273714	-1.0518	-1.08539	-1.97455	-0.470877
AKR1A1	-0.0968121	-0.0899027	-0.211529	-0.39767	0.0924847	-0.644752	-0.129658
AKR7A2	-0.0733897	-0.218347	-0.176494	-0.327583	-0.110709	-0.222198	-0.515399
AKT1S1	0.0248316	-0.0474264	0.104039	0.18983	0.228976	0.747719	-0.14308
AKT2	-0.100302	-0.373169	-0.199762	-0.620556	-0.236223	-0.935383	-0.828437
AL139099.1	1.26354	-0.310461	-0.341907	-2.42336	0.156331	-1.43694	-0.387205
AL357673.1	1.08831	1.02912	0.0857308	-0.276175	-0.108496	-1.04678	-0.425519
AL645728.1	-0.984387	-1.04743	-0.428842	-2.39165	0.344776	-0.220808	0.140552
ALAS1	-0.238061	-0.120878	-0.206933	0.00404007	-0.551863	0.347624	0.196438
ALCAM	-0.0714386	-0.0509877	0.00387254	-0.020763	0.103254	0.375431	0.554821
ALDH16A1	-0.0726954	-0.256191	-0.149739	-0.447681	-0.209294	-0.261014	-0.225878
ALDH18A1	-0.0128952	0.0387616	0.184172	0.388091	-0.372841	0.626658	0.55159
ALDH1B1	-0.03328	-0.347281	-0.247687	-0.270963	-0.114097	-0.332919	-0.115005
ALDH3A2	0.10464	-0.0601012	-0.169918	-0.143725	-0.3031	-0.378761	0.234062
ALDH4A1	0.0994856	0.174966	0.104851	0.0882793	0.115789	-0.286269	0.560918
ALDH5A1	0.135181	0.0747386	0.0397317	0.0326465	-0.226815	-0.121779	-0.0518978
ALDH6A1	0.113645	0.18779	-0.082916	0.267349	0.0661334	0.875619	0.0374913
ALDH9A1	0.0782874	-0.0765727	-0.25217	0.0886934	-0.0701134	-0.126779	0.427971
ALDOA	-0.0518717	-0.0427523	0.0685067	-0.0754708	0.167542	0.197029	0.0258128
ALG1	-0.157744	-0.337113	-0.11719	-0.513845	-1.0197	-0.96466	-0.133316
ALG10	-0.808387	-1.22192	-0.803238	-1.99617	-1.05312	-1.0833	-0.492402
ALG10B	-1.36146	-1.09966	-1.32261	-1.94755	-1.3176	-0.82027	-0.53062
ALG11	-0.560361	-0.285668	-0.103887	-0.275767	0.195705	0.131369	0.605389
ALG13	-0.164754	-0.634703	-0.0586991	0.0539074	-0.751223	0.228483	0.221326
ALG14	0.20148	0.100965	-0.0434924	0.123734	-0.419529	0.121515	0.685902
ALG2	0.12467	0.160194	0.0664972	-0.0105184	0.0203535	0.347674	0.289224
ALG3	-0.284179	-0.200841	-0.380965	-0.632221	0.142318	-0.113483	-0.370183
ALG5	0.127361	-0.206259	-0.0259334	-0.202762	-0.373731	-0.313039	-0.222142
ALG6	-0.209769	-0.667493	-0.513731	-0.592565	-1.13766	-1.79951	0.203915
ALG8	0.0432137	-0.0781687	-0.175539	-0.267713	-0.0328638	0.123146	0.339853
ALG9	1.12131	0.424944	0.226509	-0.203805	-0.0242411	-0.698015	0.272464
ALKBH1	0.182296	-0.225572	0.334266	0.778273	-0.4717	0.898548	0.841373
ALKBH2	-0.111609	-0.0240674	-0.728403	-0.752613	-0.278606	-0.363413	-0.43593
ALKBH3	0.0918348	-0.220172	0.181021	0.00513136	0.00867357	-0.250415	-0.0959237
ALKBH4	0.124912	0.000740891	-0.0478938	-0.0600461	-0.204416	-0.571032	0.15345
ALKBH5	0.0143046	0.101027	-0.0266429	0.0179147	-0.0349752	0.774738	0.292043
ALKBH6	-0.284835	-0.790818	0.154416	-0.2337	-0.661465	-0.301861	-0.479145
ALKBH7	0.0439949	-0.217949	-0.414451	-0.0521146	-0.0210945	-0.305994	-0.630584
ALMS1	-0.0373597	-0.144406	-0.269876	-0.332388	-0.313583	-0.523877	0.0109858
ALPK1	-0.376341	-0.154739	0.884818	-0.321263	0.0601159	-0.664151	-0.47406
ALS2	0.0639761	-0.252987	0.185491	0.473088	-0.28179	-0.884401	0.131811
ALYREF	-0.045725	-0.0641274	-0.110445	-0.162267	0.167138	-0.28062	0.0732373
AMBRA1	0.0644946	-0.0119121	0.0214439	-0.0172873	0.138069	-0.284563	0.402783
AMD1	-0.0175643	0.0990659	0.0533238	0.177358	0.161805	0.469132	0.412904
AMER1	-0.846491	-0.164344	0.181426	-0.239268	-0.328312	-0.155455	-0.375852
AMFR	0.0790304	0.18684	0.309045	0.45115	-0.033241	0.479881	0.788774
AMH	0.290094	2.06478	3.34877	5.6027	1.66244	2.89489	0.493093
AMMECR1	-0.0338132	0.112162	0.524796	0.534927	-0.0845485	-0.676563	0.256437
AMMECR1L	0.14165	0.201733	0.227813	0.225732	0.0867503	0.613768	0.453184
AMOTL1	0.264827	0.29554	0.126373	0.292846	0.00602639	0.0686984	0.30292
AMPD2	-0.215132	-0.323582	-0.0536119	-0.363746	-0.189328	-0.923418	-0.285606
AMZ2	0.192662	0.153379	-0.253712	0.138889	-0.0782933	-0.00487807	0.200244
ANAPC1	-0.0581958	0.0691714	0.0340548	0.256472	-0.127614	0.319793	1.36203
ANAPC10	0.0619067	-0.335772	0.397295	0.692233	-0.553483	0.68669	0.140217
ANAPC11	-0.100339	-0.195175	-0.0249194	-0.116184	-0.0187178	-0.136264	0.0629311
ANAPC13	0.00354023	0.0776212	0.0982353	0.120466	-0.387462	0.495299	0.290288
ANAPC16	0.182011	0.114845	0.204409	0.0297606	-0.0402575	0.0574146	0.138454
ANAPC4	-0.0372522	-0.122118	-0.27711	-0.171974	-0.377564	-0.343198	-0.321978
ANAPC5	-0.0960353	0.00147735	0.0686097	0.119703	0.265519	0.0916344	0.0669499
ANAPC7	-0.0286793	-0.2154	-0.271729	-0.528172	-0.00221474	-0.563931	0.143918
ANGEL1	-0.0152809	-0.385749	-0.201202	-0.260898	-0.746372	-0.11105	-0.439864
ANGEL2	0.0881287	0.122971	0.584357	0.327435	0.0671475	0.435124	0.992054
ANKFY1	-0.0559229	0.0953778	0.159088	0.0466547	-0.143771	-0.633716	0.145886
ANKH	0.176761	0.23572	0.481397	0.520062	-0.231594	0.987436	0.261925
ANKHD1	-0.514613	-0.329265	-0.33459	-0.275451	-0.417905	-1.04266	-0.649578
ANKIB1	-0.121626	0.148842	-0.301546	-0.639515	-0.394634	-0.5005	0.0798732
ANKLE2	-0.0977535	-0.128405	-0.135961	-0.213745	-0.0161563	-0.0526731	-0.430961
ANKMY1	-1.46654	-0.699503	-1.17258	-0.639395	-0.950584	-1.66827	-0.205519
ANKMY2	0.042475	0.00377938	0.0197009	0.0746659	-0.395369	-0.543494	-0.280587
ANKRA2	-0.0720625	-0.0293925	0.324369	0.218382	-0.0859447	0.751884	0.252177
ANKRD10	0.167616	0.537536	-0.269717	-0.28164	-0.497657	-0.160044	-0.793987
ANKRD11	-0.00957894	0.354057	0.0593604	0.362712	0.305548	0.337622	0.192145
ANKRD12	-0.0249329	0.0662765	0.00482237	0.225972	-0.107216	-0.397452	0.131694
ANKRD13A	-0.0664265	0.00432238	0.0643398	-0.156333	0.283593	-0.452614	-0.0512201
ANKRD13C	0.285031	0.318252	0.371849	0.778273	-0.26869	0.794152	0.0603224
ANKRD13D	-0.0591955	-0.131695	0.108225	-0.981776	-0.9547	-1.28191	-1.28957
ANKRD16	-0.303665	-0.886962	-0.849174	-1.09209	-1.69656	-0.880812	-0.311704
ANKRD17	-0.0990979	0.113057	0.166257	0.371883	0.151511	0.145765	0.160403
ANKRD26	-0.174585	-0.162972	0.120209	0.358007	-0.653915	-0.958218	-0.0186148
ANKRD27	0.331641	0.37861	0.00994412	-0.293944	-0.133729	-0.115393	0.293673
ANKRD28	-0.0702967	0.0377143	0.364808	0.638001	-0.331617	0.266373	0.224428
ANKRD32	-0.329255	0.00281293	0.164474	0.21658	-0.443889	-0.568732	0.021455
ANKRD36	-0.311253	0.356891	-0.0859546	-0.0585076	-0.0155603	-0.510038	0.232329
ANKRD36B	-0.213824	0.498968	-0.086686	-0.0151587	-0.205056	-0.690662	0.0521342
ANKRD36C	-0.603847	0.0268674	-0.290632	-0.242749	-0.426815	-0.804656	0.275878
ANKRD39	-0.402099	-0.977037	-0.720335	-1.36559	-1.59731	-2.09586	-1.36604
ANKRD40	-0.122463	0.131798	0.147152	0.158215	-0.256385	0.374716	0.30655
ANKRD42	0.0965331	0.22176	-0.0138049	0.152668	-0.194576	-0.72864	-0.367298
ANKRD46	0.354819	0.307721	0.430996	0.283382	0.366976	0.383572	0.858549
ANKRD49	-0.018251	0.0927389	0.00587751	0.117362	0.117161	0.139398	0.529614
ANKRD50	-0.204688	-0.308636	0.310291	0.412988	-0.726855	-1.45527	0.606245
ANKRD52	-0.121027	-0.204448	-0.100421	-0.628352	-0.228467	-0.851211	-0.756495
ANKRD54	0.0695341	-0.364193	0.0316541	-0.119299	0.303673	-0.737808	0.0840061
ANKRD9	-0.298047	-1.24561	-0.521642	-1.38948	-1.6832	-1.96504	-2.65701
ANKS1A	0.0481058	-0.0167633	0.0590162	0.0791052	0.23772	-0.42106	-0.29958
ANKS3	-0.0298061	0.0634577	-0.24077	-0.316054	-0.291128	-0.208836	-0.958287
ANKS6	-0.075494	-0.149469	0.414533	0.363235	-0.172382	-0.515021	-0.15551
ANKZF1	-0.289507	-0.481626	-0.649243	-1.47443	-0.733859	-1.22891	-0.481736
ANLN	-0.0952021	-0.121214	-0.019242	0.0943844	-0.225742	0.312132	0.0305219
ANO10	-0.190088	-0.0546652	-0.132236	-0.555796	-0.216435	-0.617437	-0.336073
ANO6	0.0433241	0.193164	-0.0558274	0.118689	-0.388367	0.0948136	0.475319
ANP32A	0.301877	0.45208	0.621034	0.987138	0.356556	1.11847	0.404625
ANP32B	0.148533	0.154471	0.0348487	0.166844	0.0126078	-0.0990822	0.339332
ANP32E	0.153216	0.110015	-0.0625357	0.226779	-0.0583933	0.422454	-0.140696
ANXA1	-0.0362968	-0.0582652	-0.551699	0.292846	-0.203276	-0.0139125	0.15726
ANXA11	0.0990666	-0.0624069	0.0633317	-0.214524	0.0873226	-0.109554	-0.236797
ANXA2	0.134306	0.144196	0.300134	0.328639	0.360322	-0.0687789	0.411226
ANXA4	-0.449112	-0.240071	-0.133144	0.236053	-0.556279	0.717261	0.80879
ANXA5	0.150795	0.0842978	0.0624337	0.351596	-0.4469	0.787772	0.478898
ANXA6	-0.135555	-0.145085	-0.107808	-0.457163	0.011414	-0.231894	0.0115472
ANXA7	-0.25644	-0.405088	-0.450762	-0.314104	-0.840965	-0.465959	0.0475062
AP000254.8	1.53918	1.45507	2.31839	3.42853	2.88216	3.62767	1.03568
AP000347.2	-0.761995	-0.516912	0.262676	0.210798	0.661123	-0.0833047	-0.0466633
AP001062.7	0.370456	0.933958	2.18395	2.0285	-0.307616	-0.637617	-0.350118
AP001469.9	-0.49896	0.940501	-0.144275	0.230785	0.773003	-1.0833	-0.874929
AP1AR	0.0914568	0.202034	-0.173346	-0.147314	-0.30196	-0.057938	-0.339292
AP1B1	0.0302679	-0.0874316	0.153886	-0.0611194	0.161216	-0.775103	0.0390073
AP1G1	0.0821234	0.127716	0.159937	0.213746	0.278753	0.185016	0.381708
AP1M1	0.00550108	-0.290036	-0.0355573	-0.325396	-0.484547	-0.802364	-0.63853
AP1S1	-0.144489	-0.208124	0.29754	0.0647262	0.316899	0.465279	0.167396
AP1S2	0.216399	0.0975411	0.162329	-0.121829	0.0999763	-0.176831	-0.329012
AP1S3	0.114199	-0.00687229	0.351136	0.3645	-0.0492529	1.06354	-0.0922653
AP2A1	0.0860024	-0.237728	0.189949	0.214815	0.182094	-0.567406	-0.399592
AP2A2	-0.0804138	-0.250518	-0.0278941	0.0358276	0.263246	-0.633034	0.525316
AP2B1	-0.225469	-0.129721	0.0206147	-0.0739388	0.0522542	-0.661404	0.335232
AP2M1	0.0269209	0.0907492	0.164576	0.0694042	0.273987	0.288433	0.267287
AP2S1	0.108473	0.060654	0.0488708	-0.125148	0.142418	-0.167732	0.0213276
AP3B1	0.243488	0.137877	-0.0336351	0.316534	-0.124974	-0.0722803	0.315045
AP3D1	-0.189143	-0.158186	-0.0769205	-0.0408852	-0.0805674	-0.504085	-0.41231
AP3M1	-0.184566	-0.570793	-0.486048	-0.508608	-1.50133	-0.929533	-0.233067
AP3M2	-0.00810301	0.183899	-0.207628	-0.643191	-0.0651609	-0.517487	0.194521
AP3S1	0.134506	0.186862	0.0429568	0.278547	-0.145951	0.430231	0.782613
AP3S2	0.30319	0.56555	0.697569	0.426234	0.257172	-0.418809	0.41876
AP4B1	-0.301884	-0.272833	-0.0998248	-0.642303	-0.872238	-0.95445	0.422377
AP4E1	-0.0367407	-0.0794991	0.32707	0.867002	-0.23997	0.863827	0.234485
AP5M1	0.287178	0.276606	0.500075	-0.0704178	-0.574764	-0.161676	-0.212247
AP5S1	-0.314536	-1.0246	-0.552997	-1.17282	-1.41195	-2.04927	-1.22435
AP5Z1	0.00813794	-0.0289063	-0.605065	-0.913154	-1.16477	-1.40312	-0.471279
APAF1	-0.0143025	0.251835	0.176999	0.385955	0.129272	0.101757	0.295053
APBA3	-0.232885	-0.32146	-0.292548	-0.96647	-1.33627	-2.38911	-2.41827
APBB2	0.00641412	0.174966	-0.347957	-0.519591	-0.460928	-0.32723	-0.451456
APC	-0.0346533	0.0757044	0.20835	0.337146	0.142712	-0.418311	0.0594919
APEH	-0.287305	-0.7033	-0.51805	-0.759001	-0.133028	-0.530325	-1.78936
APEX1	-0.102558	-0.293959	-0.263985	-0.142348	-1.00805	0.41028	-0.212829
APEX2	-0.111015	0.194138	-0.646497	-1.38928	-0.891104	-1.53777	-1.17864
APH1A	-0.0574362	-0.241319	-0.182973	-0.274738	-0.212333	-0.311885	-0.16554
APH1B	0.176605	0.590004	-0.3882	-0.543655	-0.35931	-0.55918	-0.16336
API5	0.200678	0.166005	0.267385	0.447423	0.0598549	0.64146	0.38957
APIP	0.0794097	-0.186978	-0.0382579	0.480887	-0.52098	1.12839	0.239477
APITD1	0.0496702	-0.173644	-0.0468418	0.195754	-0.227702	-0.808445	0.0265046
APLP2	0.0427492	0.012703	0.119654	0.113966	0.304466	0.144981	0.150376
APMAP	0.202893	0.22588	0.0742258	0.0802797	0.0468377	-0.337176	0.291531
APOA1BP	-0.176168	-0.470458	-0.547432	-0.661509	-0.104129	-0.378158	-1.40507
APOBEC3B	0.00207631	-0.16469	0.0442861	0.350411	-0.819583	0.456061	0.118786
APOBEC3C	-0.197496	-0.322295	-0.213238	-0.429522	0.123034	-0.340647	-0.491181
APOL2	-0.0258905	-0.179628	-0.598055	-1.20097	-0.58783	-1.75258	-0.862709
APOO	0.190566	0.115072	-0.155016	-0.134264	-0.086302	0.258699	0.634637
APOPT1	0.0361265	0.0643829	-0.0662723	-0.0883578	0.0136562	0.0200844	-0.290511
APP	0.187322	0.213017	0.216073	0.357083	-0.0573264	0.204883	0.0655419
APPBP2	0.183807	0.355233	0.676118	0.743266	0.183443	0.975448	0.537953
APPL1	-0.034167	0.0327772	-0.158422	-0.225572	-0.482052	-0.918534	0.371866
APPL2	-0.319636	-0.303688	-0.521467	-0.543655	-0.547684	-0.781276	0.372555
APRT	-0.339361	-0.633608	-0.185203	-0.26867	-0.0280934	-0.125449	-1.31413
APTX	0.248585	0.071764	0.00708767	-0.43534	-0.518153	-1.05543	0.0953805
AQP3	0.568039	0.378366	-0.651235	0.280773	-1.01359	1.27927	-0.0741773
AQR	-0.284109	-0.29955	0.0516155	0.264073	-0.13251	-0.123804	0.00305681
ARAF	0.109192	-0.045424	0.0119792	-0.679977	-0.179186	-0.60826	0.0597615
ARAP2	-0.0301906	-0.274837	2.18166	1.58563	-0.392562	-0.225324	0.482015
ARCN1	0.0271885	0.10212	0.112255	0.576843	-0.956598	0.807006	-0.0957917
AREL1	-0.0913021	-0.0474264	0.163386	0.149151	-0.548541	-1.18284	0.0521825
ARF1	0.177889	0.236549	0.136488	0.375576	0.0996736	0.51203	0.22966
ARF3	-0.149308	-0.294188	-0.246093	-0.33158	-0.0828681	-0.496703	-0.863862
ARF4	0.00227304	0.0354035	-0.104464	0.209566	-0.228003	0.473369	0.08251
ARFGAP1	-0.130096	-0.465435	-0.327605	-0.572093	-0.696711	-1.5282	-0.49597
ARFGAP2	-0.541306	-0.73267	-0.0631188	-0.374783	-1.08835	-1.29862	0.167618
ARFGAP3	-0.102347	-0.240984	-0.254766	-0.429298	-1.08372	-1.31872	-0.271022
ARFGEF1	-0.235806	-0.423013	0.00411705	-0.107015	-0.532717	-0.939836	-0.00525399
ARFGEF2	-0.268228	-0.0674487	-0.19607	-0.0910334	-0.391456	0.294408	-0.0616921
ARFIP1	-0.150065	-0.376366	-0.209636	-0.436827	-0.899164	-1.53452	0.00023345
ARFIP2	-0.245596	-0.32576	-0.176958	-0.662917	-0.960852	-0.892621	-0.82524
ARGLU1	0.0764128	0.552139	0.335274	0.631685	0.388609	-0.131521	-0.176215
ARHGAP1	-0.140679	0.00417791	0.0584467	-0.0166567	-0.0566625	-0.338098	-0.183229
ARHGAP10	-0.125928	0.0214208	0.00147233	0.175865	-0.36876	-0.195779	-0.105072
ARHGAP11A	-0.275548	-0.297379	-0.0261639	-0.0176884	-0.622303	-0.9057	-0.0838921
ARHGAP11B	-0.450955	-0.179877	-0.16956	0.154765	-0.16101	-0.730424	-0.579214
ARHGAP12	0.00772802	-0.122016	0.0859877	0.211185	0.0669449	0.0517829	0.237417
ARHGAP17	-0.35391	0.174966	0.240389	-0.147726	-0.182875	0.37189	-0.0424137
ARHGAP18	-0.437701	-0.364219	-0.216058	-0.343066	0.0272686	-0.184219	0.326388
ARHGAP19	-0.149811	-0.784392	-0.555857	-0.1215	-0.51352	-0.344972	0.667774
ARHGAP21	-0.0546205	-0.0615169	-0.0724298	-0.0981432	-0.0833681	-0.599833	-0.0337939
ARHGAP23	0.0165459	0.0502832	0.0857308	0.19331	0.399505	-0.176414	0.15187
ARHGAP26	-0.361872	-0.209951	0.112651	-0.0627376	-0.335057	0.088648	0.522994
ARHGAP32	-0.011446	-0.214308	-0.415	-0.212903	-0.494155	-1.31037	-0.273549
ARHGAP35	-0.201091	-0.288049	-0.00230601	-0.0793151	-0.211271	-0.269267	0.109379
ARHGAP4	-0.984387	0.367611	0.196762	-0.37373	-0.508037	-0.75325	-2.59871
ARHGAP5	-0.0643824	0.0508652	0.0356768	0.150559	-0.0401786	0.38565	0.406274
ARHGDIB	-0.00710702	0.496894	-1.3882	-0.221727	0.131468	0.00181474	0.843504
ARHGEF1	-0.1873	-0.488852	-0.367928	-0.364685	-0.303841	0.101535	-0.864838
ARHGEF10	-0.0826532	-0.011307	-0.428842	0.308788	0.237555	0.526749	0.0566016
ARHGEF10L	-0.0509232	0.125578	-0.0287366	-0.198738	-0.428631	-1.38941	0.439422
ARHGEF11	0.0350185	0.126056	0.0171437	-0.0800659	-0.700711	-1.2578	0.444458
ARHGEF12	-0.121299	-0.0136259	0.0773494	0.205356	-0.428631	-0.338234	0.0217823
ARHGEF17	0.325989	0.403667	0.244887	-0.224553	-0.284241	-1.7078	-0.265885
ARHGEF18	-0.142475	-0.180129	-0.287473	-0.473834	-0.521153	-1.71163	-0.407437
ARHGEF2	0.00259347	-0.042667	-0.300284	-0.164995	-0.310809	0.103261	-0.121636
ARHGEF28	0.318925	0.348995	-0.0645517	-0.039232	-1.08829	-0.126373	0.303528
ARHGEF3	0.414688	0.600128	0.0870912	0.124791	0.9917	-0.200956	0.180303
ARHGEF39	-0.33136	-0.783811	-1.28666	-2.88069	-2.8832	-1.66827	-0.717994
ARHGEF40	-0.283074	-0.321866	-0.195214	-0.762863	-1.44257	-1.92237	0.466283
ARHGEF7	-0.0982305	0.229601	0.383531	0.451137	-0.0410372	-0.531099	0.28061
ARID1A	-0.260448	0.24943	0.0830392	0.516582	0.0481347	0.642019	0.0607759
ARID1B	-0.0297558	-0.0149849	0.0733416	0.302427	-0.479222	-0.494238	0.585306
ARID2	-0.0976686	0.302485	0.311095	0.366772	-0.143229	0.0699415	0.476299
ARID3A	0.0687931	0.0561586	0.250197	0.385762	0.179601	0.65604	0.331793
ARID3B	-0.265841	0.174966	0.0528527	0.074405	-0.0312958	-0.300603	-0.211946
ARID4A	-0.0532034	0.228405	0.0146638	0.219638	0.182668	-0.0166196	0.282684
ARID4B	0.0551803	0.309331	-0.00603921	0.226025	0.13201	-0.102338	-0.215284
ARID5B	-0.148827	-0.0657044	0.0685621	0.0651104	0.988604	-0.220505	-0.0312947
ARIH1	0.0737761	0.208807	0.294438	0.50643	-0.0448594	0.280453	0.388186
ARIH2	0.0935712	0.248924	0.34374	0.532392	0.28912	0.462322	-0.0225203
ARL1	0.0816116	-0.186448	-0.127878	-0.0920403	-0.427455	-0.510433	-0.0428697
ARL13B	0.213883	0.182308	0.00967657	0.109012	-0.243536	-1.10672	0.0873053
ARL14EP	0.103645	0.384158	-0.142894	-0.0447127	0.569518	0.87103	0.569366
ARL15	-0.0250289	-0.0114471	0.00679118	0.155343	-0.759605	-0.317494	0.0684775
ARL16	0.0781188	-0.236146	-1.45484	-1.69121	-1.91406	-0.348895	-1.35664
ARL2	-0.0129423	-0.0291526	0.136124	0.0108475	0.236903	0.128999	0.39368
ARL2BP	0.0548758	-0.537315	0.0443886	0.0342056	-0.280125	0.354504	0.192772
ARL3	0.27374	0.604068	0.554343	0.719452	1.18714	1.01742	0.846984
ARL4A	0.37773	0.2829	0.41539	0.593468	-0.216765	-1.09302	-0.195181
ARL4D	0.294472	0.583929	-0.55346	-0.964569	-0.539663	-0.630793	-0.744598
ARL5A	-0.285421	-0.59545	0.0105872	-0.104278	-0.521558	-0.844793	0.391889
ARL5B	0.441752	0.519412	0.0443718	0.270487	-0.0333642	0.975589	0.190232
ARL6IP1	0.185989	0.196459	0.118511	0.551121	-0.463277	0.730022	0.459262
ARL6IP5	0.0249139	0.100588	0.24178	0.316455	0.225129	0.520317	0.349585
ARL6IP6	-0.210979	-0.320561	-0.264818	-0.151338	-1.51352	0.10934	0.74068
ARL8B	0.044881	0.0615842	-0.11706	0.0199788	-0.0192717	0.238744	0.0732254
ARMC1	-0.136795	-0.124071	0.0568229	-0.027349	0.0827501	-0.224258	0.545659
ARMC10	0.0136212	0.0913794	-0.25282	-0.217844	-0.0675462	-0.369388	-0.251033
ARMC5	0.146406	0.48628	0.10515	0.0480332	0.40787	-1.09459	0.427204
ARMC6	0.0530878	-0.295354	-0.357504	-1.02753	-0.865865	-1.43626	-1.31539
ARMC8	0.0336127	0.2665	0.164827	0.50296	-0.668256	0.62241	0.47747
ARMC9	-0.337109	-0.48088	-0.0166415	-0.250873	-0.203211	-0.871509	0.255073
ARNT	-0.404443	-0.532252	-0.29467	-0.799964	-1.14745	-1.09843	-0.249998
ARNTL	-0.202567	-0.703728	-0.54432	-0.221727	-0.0304373	0.231129	-0.159361
ARPC1A	0.163301	0.108636	0.168607	0.409419	0.0279587	0.0873476	0.786456
ARPC1B	-0.00942534	-0.0891112	0.0672514	-0.106923	-0.133487	0.648234	-0.679248
ARPC2	0.0613345	0.16484	0.0939686	0.213668	0.339402	0.481625	0.374767
ARPC3	0.101735	0.0837356	0.215085	0.301053	-0.000117276	0.485426	0.189041
ARPC4	0.12071	0.0265924	-0.266733	-0.553373	-0.0688416	-0.440579	-0.515851
ARPC5	0.108915	-0.0253507	0.0134657	0.124982	0.122692	0.400999	-0.00343165
ARPC5L	0.0924828	0.0307898	0.18294	0.470372	0.292001	0.446491	0.00859937
ARPP19	0.078225	0.137576	-0.220224	0.0545965	-0.0125744	0.68325	-0.14874
ARRB1	-0.519138	-0.92457	-1.24439	-1.65183	-1.14686	-1.37004	-1.06653
ARRB2	-0.290171	-0.245934	-0.0024258	-0.184549	0.33317	-0.107739	-0.213468
ARRDC2	-0.134804	0.101717	-0.132768	-0.0736284	0.492473	0.277986	0.154372
ARRDC3	0.171732	0.151217	-0.469628	-0.128068	0.269542	0.839527	0.132873
ARSB	0.374378	0.271181	-0.288665	0.0188053	-1.5425	0.802379	0.337882
ARSG	-0.0913021	-0.684856	-0.205435	-0.923204	-0.346169	-0.675025	0.133301
ARSK	0.336439	0.748873	-0.0173627	-0.0136189	-0.262621	-0.209753	0.50539
ARV1	0.195067	0.263947	0.589463	0.695337	0.0346754	0.228973	0.23492
ASAH1	-0.162846	-0.142692	0.147519	0.111389	-0.403501	-0.0287035	0.0777022
ASAP1	-0.12518	-0.0547137	0.0349237	0.242929	-0.0921734	0.0580643	0.336054
ASB1	-0.216102	-0.281028	-0.252868	-0.174764	-0.657877	-0.942354	-0.540993
ASB13	0.114857	0.340025	0.231993	0.950497	0.00591435	-0.224167	0.654227
ASB6	0.158071	0.154975	-0.573232	-0.437456	-0.210096	-0.82027	-1.0631
ASB7	0.171696	0.0938293	0.0346566	0.363235	0.0244865	0.293	0.235537
ASB8	-0.0431428	-0.427306	0.527735	0.412923	0.313411	-0.0344614	0.104138
ASCC1	-0.33608	-0.896026	-0.801107	-0.91977	-0.481099	-1.23531	-0.383511
ASCC2	0.0758727	-0.0479441	-0.0138537	0.111653	-0.239046	0.128981	0.221773
ASCC3	-0.240682	-0.0250827	-0.105078	-0.138414	-0.107498	-0.529165	-0.149111
ASF1A	-0.0172962	-0.0141232	-0.015047	0.276062	-0.337146	0.459626	-0.317892
ASF1B	0.401879	0.595476	0.24126	0.335689	0.213746	0.343656	-0.111897
ASH1L	-0.175333	0.184287	0.138911	0.407534	-0.147175	0.356741	0.132031
ASH2L	-0.0128026	0.0354147	-0.063325	0.239045	-0.812474	0.0635367	-0.0721707
ASNA1	0.20736	-0.0957491	-0.151742	-0.526206	-0.408674	0.203896	0.185095
ASNS	-0.0200786	-0.0952143	0.200008	0.262771	-0.0531222	-0.392255	0.526444
ASNSD1	-0.0182952	-0.114749	0.257369	0.42931	0.0535997	0.101317	0.0904321
ASPH	0.00771825	-0.0602522	-0.166109	0.0376196	0.114349	0.0282259	-0.269019
ASPHD1	0.0216876	-0.143922	-0.858467	-1.04955	-0.0482076	0.223433	-2.10393
ASPM	-0.234677	-0.0823974	0.0214547	0.228637	-0.114248	0.374945	0.146273
ASPSCR1	-0.361154	-0.667722	-0.694446	-1.34375	-0.695146	-1.04166	-0.384952
ASRGL1	0.401778	0.292803	0.246264	0.0638422	0.349419	-0.154823	0.398432
ASS1	-0.0448619	0.127341	-0.109535	0.0263126	-0.0109197	0.220476	-0.0155032
ASTE1	-0.0143025	-0.00848011	0.441522	0.598452	-0.30196	-0.0352104	0.0785781
ASUN	-0.209644	-0.323027	-0.341974	-0.365034	-0.656262	-0.318712	-0.00646775
ASXL1	-0.151345	-0.0231548	-0.193464	-0.355212	0.151583	-0.13924	0.169574
ASXL2	-0.0856577	0.0136851	0.258042	0.321756	-0.0514846	-0.373137	0.350503
ATAD1	0.0866628	0.0136851	0.4031	0.241763	-0.85061	-1.21576	0.232944
ATAD2	0.191381	0.441328	0.105618	0.258475	-0.0682568	0.072951	0.0699125
ATAD2B	-0.0326421	-0.0956816	0.257779	0.115839	-0.653983	-0.730604	0.275938
ATAD3A	-0.0805162	-0.232991	-0.00699356	-0.361708	-0.282141	-0.595271	-0.930929
ATAD3B	-0.317513	-0.143249	0.0368212	0.408816	0.213074	0.262871	-0.410703
ATAD5	0.0749395	0.333088	0.079333	0.264915	0.0344969	-0.41301	-0.055726
ATE1	-0.177032	-0.108246	0.261392	0.0220197	-0.107329	-0.243085	0.717639
ATF1	-0.0530254	-0.184778	0.215141	0.120478	-0.131109	-0.341857	0.158626
ATF2	-0.293285	0.11801	-0.056302	-0.0134098	-0.216328	-0.225058	-0.0371561
ATF3	0.00938111	0.638913	0.142675	-0.630533	0.509968	-0.208078	-0.199635
ATF4	0.139277	0.233018	0.0638542	-0.0394638	0.0686491	-1.18735	0.367845
ATF5	0.507872	0.463642	-0.0690229	-0.0631438	-0.0593206	-0.458692	0.024941
ATF6	0.0402337	0.150332	0.275285	0.596877	0.500569	0.987293	0.365503
ATF7	-0.182307	-0.323153	0.0833041	-0.029082	0.00298042	-0.0925233	-0.263877
ATF7IP	-0.0483644	0.0572441	-0.620208	0.342174	-0.0781341	0.784188	-0.120288
ATF7IP2	0.791941	0.427732	-0.0850495	-0.0740835	-0.183643	-0.0527164	0.776051
ATG10	0.152092	-0.252144	-0.145595	-0.391652	0.112209	-0.515745	0.833051
ATG12	-0.0766761	0.106353	-0.119622	-0.0316634	-0.205887	0.166391	-0.162523
ATG13	0.143265	0.162688	-0.268812	-0.351894	0.0922009	-0.236505	0.115945
ATG14	0.238005	0.338664	0.0120834	0.125477	0.323682	-0.23697	0.53721
ATG16L1	-0.495108	-0.124001	0.25006	0.157977	-0.0757114	-0.0240388	0.174434
ATG16L2	-0.723	-1.15688	-1.71296	-2.0178	-3.1459	-3.00252	-2.75145
ATG2A	-0.130339	-0.272062	-0.306492	-1.04052	-1.09276	-2.10079	-1.12793
ATG2B	-0.154431	0.205023	0.0592586	-0.21301	-0.536884	0.0825042	0.234437
ATG3	0.105517	0.0150528	-0.0738654	0.284111	-0.141395	0.299094	0.114986
ATG4A	-0.0829098	-0.091314	0.361149	0.554498	-0.342901	-0.569583	0.176773
ATG4B	0.0072353	0.198362	-0.0494367	-0.23781	-0.0305858	-0.39283	-0.230502
ATG4C	0.0962916	-0.0291039	0.0134549	0.604244	-0.00778818	0.153734	0.260479
ATG5	0.0167564	0.0374625	-0.398848	-0.0803712	-0.684111	-0.182577	0.00330583
ATG7	-0.310299	0.249391	-0.0897313	0.443685	0.346601	-0.442386	-0.448198
ATG9A	-0.107273	-0.352904	-0.243669	-0.62814	-0.895581	-1.62918	-0.883152
ATIC	-0.123578	-0.234933	-0.261123	-0.329545	0.0734049	-0.626552	-0.147872
ATL2	0.0632823	-0.169682	0.341846	0.322002	-0.270163	0.118507	-0.125985
ATL3	-0.0576861	-0.0803866	0.296298	-0.029082	-0.057834	-0.164638	0.217791
ATM	-0.507909	0.133596	-0.119782	0.191433	0.0489183	0.228084	0.438333
ATMIN	0.0700442	-0.033421	-0.00715331	-0.0720593	-0.211995	-0.0862671	0.270232
ATN1	0.268625	-0.407748	-0.433142	-1.31128	-1.81125	-1.68103	-0.884713
ATOX1	-0.00905343	-0.162232	0.249627	0.100923	0.0278284	-0.0956991	-0.0299414
ATP10D	-0.654264	-0.514105	-0.82116	-0.889152	-0.365622	-0.694076	0.189136
ATP11A	0.0701857	0.240854	-0.0281035	-0.0976474	-0.0391051	0.376457	0.0873579
ATP11B	-0.0921431	-0.146962	-0.329307	-0.00832344	-0.740124	0.334672	-0.842137
ATP11C	-0.143173	-0.0423599	-0.0467026	0.00846287	0.0989505	-0.0620039	0.134008
ATP13A1	-0.349978	-0.226055	0.266436	0.257245	0.00581618	0.559143	-0.0313138
ATP13A2	-0.716191	-0.609305	0.0522422	0.0105131	-0.0937397	-0.743818	0.25962
ATP13A3	0.098034	0.23889	0.307779	0.696378	-0.246881	0.64456	0.504983
ATP1A1	-0.0306453	-0.0462786	0.0103859	0.135437	0.200377	0.407536	0.38916
ATP1B1	-0.0284441	-0.019113	0.0650085	-0.0351285	0.18908	-0.187016	-0.189308
ATP1B3	0.149134	0.173735	0.0963125	0.255982	0.188089	-0.11679	0.118237
ATP2A2	-0.149915	-0.0264883	0.0132308	0.205736	-0.470362	-0.0839393	-0.486323
ATP2B1	-0.212637	-0.172501	0.0266385	0.157762	-0.222344	-0.245647	-0.058535
ATP2B4	-0.17097	-0.209023	-0.0662723	0.0981532	0.0610978	-0.234652	0.026424
ATP2C1	0.133897	0.044446	-0.04467	-0.000223291	-0.298121	-0.115989	0.119705
ATP5A1	0.0914257	0.108677	0.163063	0.43379	0.0308331	0.313384	0.425625
ATP5B	0.0795884	0.0588226	0.14082	0.256339	0.126366	0.348819	0.502307
ATP5C1	0.000513195	-0.00618492	0.238293	0.420942	-0.202154	0.62785	0.469876
ATP5D	0.0405051	-0.0508234	0.0664752	-0.0094532	-0.0955185	0.263376	-0.186574
ATP5E	0.0822627	0.0492917	0.169331	0.348912	0.157885	0.17155	0.109745
ATP5EP2	-0.185667	-0.296507	0.167507	0.262229	0.00597973	0.662041	0.174546
ATP5F1	0.088139	0.0139936	0.0699224	0.194479	0.00732347	0.199824	0.337574
ATP5G1	-0.126082	-0.191116	-0.122129	-0.444889	0.177284	0.0352498	-0.503727
ATP5G2	-0.127665	-0.0582458	0.157513	-0.036936	0.200415	0.0126848	0.29935
ATP5G3	0.0549047	0.0475124	0.227892	0.33286	0.0978426	0.411789	0.361483
ATP5H	0.137768	0.14891	0.152265	0.494246	-0.116945	0.306631	0.473984
ATP5I	0.126624	0.0818566	-0.00572456	-0.150113	0.0828511	-0.628813	-0.00472748
ATP5J	0.138243	0.0780774	0.196127	0.324758	0.151826	0.10675	0.155006
ATP5J2	0.0114363	0.0474	0.0423298	-0.0744894	-0.00289662	-0.0841739	0.185558
ATP5L	0.139854	0.0641941	0.226883	0.266191	0.259066	-0.0460859	0.221848
ATP5O	0.0941382	0.0463037	0.137432	0.185046	0.195012	-0.130355	0.364996
ATP5SL	-0.104053	-0.286168	-0.0554045	-0.259022	-0.505337	-1.08586	-0.52096
ATP6AP1	0.165074	0.00364338	0.15771	-0.0360025	0.37628	-0.148252	0.0981994
ATP6AP1L	0.185538	0.367611	0.310963	0.620732	1.32626	0.988249	1.6607
ATP6AP2	0.047457	0.0900429	0.0821628	0.164281	-0.0439675	0.181276	-0.228295
ATP6V0A2	0.250626	0.427979	0.0700126	0.297751	-0.625958	0.311295	0.498445
ATP6V0B	-0.0149705	0.114522	0.101982	0.106699	0.236688	0.154716	0.23059
ATP6V0D1	0.0876712	0.410182	0.283494	0.391636	0.3961	0.130458	0.245072
ATP6V0E1	-0.0720547	-0.122067	0.256605	0.196986	0.10129	0.0956616	0.391822
ATP6V1A	0.124526	0.238558	0.202291	0.41123	0.0720473	-0.258835	0.231509
ATP6V1B2	0.0553307	-0.0196814	0.0680864	0.0210078	0.0217298	0.0344453	0.437446
ATP6V1C1	-0.0207919	-0.240071	0.257819	0.179326	0.182584	0.0827862	0.0502673
ATP6V1D	-0.0184327	-0.338596	-0.223978	-0.432782	-0.865299	-0.892242	-0.351684
ATP6V1E1	0.0744059	0.0236628	0.166882	0.0737565	-0.377557	-1.20149	0.136141
ATP6V1E2	-0.372952	-0.632389	0.0565845	-0.174421	0.10972	-0.386101	0.0209036
ATP6V1F	-0.163185	-0.246172	-0.0475256	-0.321824	-0.377324	-0.442607	-0.790189
ATP6V1G1	0.106229	0.106409	0.156177	0.32495	-0.164006	0.178612	0.312611
ATP6V1H	0.114388	0.389817	0.167769	0.488453	0.0298212	0.227848	0.50933
ATP7A	0.131236	0.237782	-0.82116	-0.561577	-1.3143	-0.0833047	0.360117
ATP7B	0.653043	0.464473	-0.517289	-0.507685	-0.700305	-0.405233	-0.0900134
ATP9A	-0.133025	-0.210585	0.00283552	-0.272151	0.430193	-1.06128	-0.221193
ATP9B	-0.255035	0.200057	0.135917	-0.362426	-0.20994	-0.408115	0.19238
ATPAF1	0.168675	0.172898	0.146544	0.489368	0.201419	-0.0476808	-0.00895735
ATPAF2	-0.0331226	-0.341049	0.0739054	-0.289542	-0.558939	-1.18946	-0.849042
ATPIF1	0.0578117	-0.0718825	0.0282599	-0.221427	0.134378	-0.442406	-0.420073
ATR	-0.00138365	0.0248732	-0.254262	0.347922	-0.234328	-0.438221	-0.14071
ATRAID	-0.150779	-0.316737	-0.511986	-0.456143	-0.445862	0.237981	-0.769174
ATRIP	-0.00166493	-0.565275	0.121355	0.0677795	-0.348592	-0.775182	-0.0817048
ATRN	0.161137	0.45454	0.0970335	0.275998	-0.379843	0.32486	0.756477
ATRX	-0.129089	-0.139313	-0.0517687	-0.151396	-0.694401	-1.01501	-0.0593198
ATXN1	-0.229499	-0.259835	-0.322286	-0.102465	0.0272236	0.34351	0.243057
ATXN10	0.138284	0.0404109	0.168989	0.0942529	-0.099148	-0.570322	0.51119
ATXN1L	0.0495604	0.393146	0.234158	0.544626	-0.369738	0.340722	0.0320631
ATXN2	0.0594253	0.142108	0.121968	0.0657543	0.0479936	-0.224878	0.0611799
ATXN2L	0.0264638	-0.0857847	0.0066707	0.277804	-0.0242411	0.599306	0.185399
ATXN3	-0.519424	-0.154602	-0.108228	-0.321591	-0.14648	-0.499322	-0.0925322
ATXN7	-0.0240512	0.174966	0.360738	0.484689	0.12501	0.273048	0.282435
ATXN7L1	-0.829109	-0.0573967	-0.137292	-0.312738	0.0219353	-0.273565	0.00167307
ATXN7L2	-0.346957	-0.162069	-0.297598	-0.654686	-1.63885	0.459838	-0.679373
ATXN7L3	-0.27707	-0.22087	-0.0226481	-0.53311	0.00469155	-0.785919	-0.265464
ATXN7L3B	-0.234331	-0.208918	0.0630986	0.0120459	-0.0206663	-0.325296	-0.180906
AUH	0.380024	-0.290698	-0.294897	-0.172817	-0.82021	0.648762	0.067466
AUNIP	-0.290561	-0.118011	-0.0186193	-0.974933	-1.16971	-0.876854	-0.566598
AUP1	-0.138579	-0.202393	0.0265647	-0.141203	0.146501	-0.205696	-0.0218125
AURKA	-0.226842	-0.188961	0.0739587	0.0943476	0.0991082	-0.160114	0.253721
AURKAIP1	-0.0950847	-0.341682	-0.0445298	-0.171495	-0.263609	-0.561498	-1.00101
AURKB	-0.159163	-0.447518	-0.575595	-1.12002	-0.756301	-1.73753	-0.45008
AVEN	-0.391432	-0.505856	0.0327377	-0.0650016	-0.206239	-0.590105	0.00739572
AVL9	-0.189595	-0.0356605	0.00370725	-0.233246	0.0880428	0.321155	0.0963939
AVPI1	-0.300462	-0.383993	-0.520045	-0.5579	-0.563561	-0.79761	0.0679124
AXIN1	-0.0205275	0.212055	-0.0677997	-0.118634	0.22653	0.37943	0.0810281
AZI1	-0.471775	-1.19885	-0.533398	-1.46756	-1.63722	-3.33123	-2.16605
AZI2	-0.0778874	-0.259754	-0.229408	-0.140147	-0.386649	-0.0940756	0.432457
AZIN1	-0.052567	0.0677229	0.0946032	0.327403	-0.494668	0.306083	0.230093
B2M	-0.00459888	-0.0519672	0.079173	0.252039	-0.175674	0.309301	0.0935272
B3GALNT2	-1.01755	-0.242155	-0.112285	-0.158441	-0.56173	0.151161	-0.14025
B3GALT6	-0.511401	-1.25397	-1.83465	-2.03939	-2.04027	-1.50513	-2.43362
B3GALTL	-0.0879485	0.0198966	-0.418379	0.038241	0.14951	-0.1592	-0.165836
B3GNT1	0.0704371	-0.415814	-0.0721653	-0.464976	-0.614498	-1.52654	-0.181713
B3GNT2	0.288878	0.380941	0.300084	0.331934	0.160606	-0.43731	0.466981
B4GALT1	0.0682139	0.0932185	0.0483791	0.162843	0.192627	0.060367	-0.1348
B4GALT2	0.141009	0.19041	0.0487157	-0.382192	0.072726	-0.744035	-0.232163
B4GALT3	-0.0883099	-0.398362	-0.0703419	-0.420384	-0.298917	-0.263966	-0.0612421
B4GALT4	0.110545	0.309896	-0.0484976	0.167749	-0.558048	-0.311574	-0.096289
B4GALT5	0.111527	0.399589	0.304984	0.553265	0.180984	0.468743	0.144219
B4GALT7	-0.417808	-1.13049	-1.27742	-1.51764	-1.72223	-2.1645	-1.5361
B9D2	-0.134219	-0.405658	-0.839996	-2.17706	-0.450827	-1.96407	-1.55306
BABAM1	-0.105961	-0.10877	-0.0199556	-0.12643	0.192757	0.0166911	-0.252448
BACE1	0.490108	0.6323	1.05034	1.05535	0.679893	-0.27595	0.622437
BACE2	0.12692	-0.0281573	-0.0662723	-0.114812	0.733876	0.216256	0.267654
BACH1	0.172302	0.460875	0.112836	0.449072	0.169014	-0.171514	0.43572
BAD	0.220303	0.0268674	0.0891214	-0.789816	-0.428631	-0.335948	-0.53064
BAG1	-0.0208089	-0.115184	0.0102737	-0.0896599	0.0275804	-0.335692	-0.183649
BAG2	0.102749	-0.162595	-0.0562186	-0.067204	-0.700436	0.282345	-0.24526
BAG3	0.084022	0.105645	0.444889	0.710834	-1.55237	0.0980912	0.0266073
BAG4	0.0670555	0.0294252	0.0732476	-0.0463867	-0.0047386	-0.13702	0.383709
BAG5	0.00221878	0.18615	0.144688	0.225333	0.164564	0.171981	0.00293846
BAHD1	0.0805273	0.128316	0.10294	0.356809	-0.00109302	0.774781	0.157632
BAIAP2	0.19308	0.292536	-0.249872	-0.515946	-0.657256	-1.31966	-0.530264
BAIAP2L1	-0.109793	-0.334895	-0.21192	-0.47904	-0.17017	-1.66827	-0.577973
BAK1	0.251811	0.338712	-0.0956343	-0.389672	-0.725024	-0.751185	-0.576273
BAMBI	0.0236653	0.678732	0.355752	1.22106	-0.526812	0.201738	0.665444
BANF1	0.0829842	0.00856996	0.115849	0.180952	0.136987	0.00484543	-0.0349756
BANP	-0.072821	0.304095	-0.0121065	-0.0379117	0.575682	0.349415	0.310058
BAP1	-0.242691	-0.445582	-0.321705	-0.413595	-0.676984	-0.536477	-0.534462
BARD1	0.2733	0.533636	0.473507	0.859783	0.670778	0.441357	0.622277
BASP1	-0.051061	-0.1141	-0.0882986	0.019281	0.0519065	-0.300434	0.0909184
BAX	-0.160026	-0.390175	-0.488602	-1.00802	-0.425972	-0.690987	-0.64699
BAZ1A	0.10995	0.296123	-0.0541786	0.212383	-0.29346	-0.0137089	0.112266
BAZ1B	-0.0115765	0.16055	0.0851851	0.11367	0.156015	-0.247064	0.230882
BAZ2A	-0.142782	0.0545462	-0.235126	-0.166353	-0.0045271	-0.172073	-0.332964
BAZ2B	-0.15781	-0.143741	0.153542	0.431715	0.190649	-0.33928	-0.198702
BBC3	0.198631	0.655099	0.114117	0.373928	0.850141	0.757171	0.214809
BBIP1	-0.161002	-0.420106	-0.39763	-0.359701	-0.245031	-0.205123	0.88323
BBS2	-0.131767	-0.257419	-0.0232036	0.355931	-1.0327	-0.312787	0.0480804
BBS4	-0.236533	-0.72647	-0.264212	-0.765662	-0.833327	-0.785624	-0.0814997
BBS7	0.0498201	-0.372522	-0.705683	-0.638745	-0.16891	-1.49834	-0.658086
BBX	-0.0410775	0.0123818	-0.0604403	-0.127021	-0.0415307	-0.313705	0.221086
BCAP29	0.0523163	0.00660093	-0.00510842	-0.28758	-0.232441	-0.474171	0.0022358
BCAP31	0.159916	-0.0272971	0.0466218	-0.0562145	0.190429	0.0623373	0.0485395
BCAR3	-0.0778149	0.0989526	0.808197	0.817801	1.41937	-1.49834	0.139595
BCAS2	0.133356	-0.215235	-3.85818e-05	-0.158579	-0.771424	-0.350968	0.08417
BCAS3	-0.367363	-0.15102	-0.117671	-0.464704	-0.673744	0.0153796	0.81373
BCAT2	-0.161684	0.0792827	0.0972265	0.2637	-0.206239	0.103627	0.170179
BCCIP	0.134299	0.0230505	0.0327144	0.196965	0.196372	1.10684	0.398342
BCDIN3D	-0.380565	-0.876564	-2.60233	-1.90978	-1.1656	-0.470328	-0.384169
BCKDHB	0.160838	0.214494	0.37326	0.675911	-0.435389	0.577209	0.57909
BCKDK	-0.393607	-0.92457	-0.869384	-0.611984	-0.740627	-1.11555	-2.58914
BCL10	0.00897997	0.220563	0.054022	0.307822	-0.0335538	0.735669	0.246147
BCL2	-0.118138	0.23386	0.233288	1.12223	0.239673	-0.308725	0.563206
BCL2L1	-0.130489	-0.263918	-0.00112825	-0.0803776	-0.0374405	-0.318804	-0.0653177
BCL2L11	-0.258205	0.130435	-0.194122	0.237241	-0.216002	0.486391	-0.141605
BCL2L12	0.0173757	-0.183578	-0.00730335	-0.205827	-0.0116612	-0.340736	-0.222087
BCL2L13	-0.249677	-0.509992	-0.409454	-0.601043	-0.135741	0.0893181	-0.0252588
BCL3	-0.177032	0.35635	-0.0662723	-0.168616	0.60379	-0.440808	-0.179819
BCL6	0.0606595	0.31833	0.00941438	-0.0889719	0.259761	-0.217462	-0.0991018
BCL7A	-0.0417722	0.407889	0.177846	0.157452	0.34298	-0.0685982	0.58497
BCL7B	-0.121259	-0.0527013	0.218645	0.422885	-0.163469	0.413882	0.133874
BCL7C	0.250078	0.156665	-0.0846174	-0.128455	0.474173	0.914877	-0.832037
BCL9	0.208546	0.0399161	0.159148	-0.200665	0.0676736	-0.461816	0.430396
BCLAF1	-0.162854	-0.176015	0.0284206	-0.0366238	-0.463318	-0.94978	-0.262727
BCOR	-0.174572	0.162604	0.0419191	0.280022	-0.137796	0.690692	0.588564
BCORL1	-0.00710702	-0.134718	0.283826	-0.0953498	-0.117844	-0.0111549	-0.244497
BCS1L	-0.0480244	-0.401986	-0.463835	-0.457105	-0.229247	-0.401834	-0.142035
BDP1	-0.142107	0.0857117	0.100015	0.142066	-0.0548728	-0.54183	0.16341
BEND3	0.50104	0.897432	-0.313582	0.376351	0.121843	0.440257	0.173385
BEND6	-0.0670592	-0.0320343	1.39316	1.47871	0.228224	0.801218	1.02237
BET1	-0.288193	-0.605887	-0.504769	-0.317942	-1.37033	-0.478869	-0.146241
BET1L	0.202612	0.114845	-0.459672	-0.818278	-1.03805	-1.76379	-0.483336
BFAR	0.161213	0.331918	0.0037883	0.060734	-0.029903	0.28874	0.430318
BFSP1	0.260032	0.218687	2.51869	3.86574	1.74129	1.50166	2.09416
BHLHE40	0.259067	-0.486232	-0.531936	-0.831781	-0.356482	0.212151	-0.588107
BICD1	0.244795	0.835924	0.69272	0.919135	0.373269	-0.149647	0.173067
BICD2	-0.0469485	0.0968152	-0.0127989	0.124048	0.140716	-0.336955	0.383334
BID	0.246447	0.258306	0.150315	0.489517	0.111729	0.00671493	0.112382
BIN1	-0.057937	-0.121853	0.933728	0.292846	-0.133688	-0.162017	0.0261829
BIRC2	0.0821524	0.158906	0.0972874	-0.276503	0.00359596	-0.238293	0.11897
BIRC3	-0.0119728	1.07699	-0.375721	-0.0636097	0.757782	-0.936756	0.582951
BIRC5	-0.12684	-0.144177	-0.0332617	-0.103307	-0.213922	-0.432754	0.304957
BIRC6	-0.284835	0.0389045	0.133462	0.125843	-0.0773963	0.0142118	0.51957
BLCAP	0.130115	0.378032	0.184041	0.0228537	-0.155289	-0.502112	-0.777827
BLM	0.0867803	0.151431	0.486775	0.447965	0.230277	0.00649195	0.375493
BLOC1S1	-0.111797	-0.196255	-0.0303068	-0.356712	-0.472038	-0.351656	-0.696828
BLOC1S2	0.212535	0.141283	0.225969	0.40786	-0.148598	-0.401874	0.177
BLOC1S3	0.308395	0.192888	-0.325916	-0.471247	-0.0699447	-0.603637	-0.228481
BLOC1S4	0.0629188	0.109378	-0.968059	-1.04905	-0.790962	-0.818666	-0.947187
BLOC1S5	0.0122383	-0.208949	0.0643464	0.0103977	-0.0344009	-0.322243	-0.337317
BLOC1S6	0.16253	0.168727	0.0380341	0.384366	0.0909762	0.267991	0.283632
BLVRA	0.149374	-0.237582	-0.313415	-0.452705	-0.321212	-0.710567	-0.290477
BLVRB	0.00674978	-0.123853	0.163538	0.171298	0.247224	-0.109369	-0.178055
BLZF1	0.152498	-0.0547036	-0.152984	0.0109337	-0.243076	-0.654921	0.511141
BMI1	-0.113226	-0.286797	0.164953	0.228605	-0.67585	0.0258466	-0.134154
BMP1	0.143188	0.273932	0.613847	0.0467618	0.216452	-0.0448989	-0.293868
BMP2K	0.0714663	0.0265742	-0.145561	0.0322784	-0.323346	0.52955	-0.209069
BMP8B	-0.551428	-0.199429	0.851266	-0.221727	-0.0905835	-0.876854	0.0937525
BMPR1A	-0.046138	0.253393	-0.00542673	0.123975	-0.184706	0.699104	0.871854
BMPR2	0.191317	0.502369	0.125859	0.143125	0.00229757	-0.127542	0.131968
BMS1	0.0753129	0.127014	0.0247052	0.0904295	0.0269422	-0.00883146	-0.101935
BNIP1	-0.475	-0.372522	-0.376915	0.15504	-0.3617	-0.410115	0.300703
BNIP2	0.144425	0.454382	0.136036	0.415703	0.0790114	0.259856	0.284601
BNIP3	-0.0620154	-0.303295	-0.187228	-0.308131	-0.477241	0.00367858	-0.138834
BNIP3L	0.038577	-0.00848011	0.298068	0.291179	0.0748671	0.504638	0.539029
BNIP3P1	-0.314536	-0.254718	0.0603612	-0.050752	-0.140651	-0.25323	0.538499
BOD1	-0.333472	-0.506598	0.0414133	0.132976	0.30561	0.120229	0.417829
BOD1L1	-0.0819097	0.000390258	0.0369274	0.212899	0.069373	-0.394468	-0.275838
BOLA1	-0.22212	-0.618583	-0.420937	-0.863273	-1.22758	-1.40523	-0.253004
BOLA3	0.0358603	0.0967285	0.125277	0.377762	-0.650778	0.39443	0.196479
BORA	-0.405429	-0.479038	-0.0569945	-0.105534	-1.29562	-0.178164	0.703712
BPGM	0.0453604	0.123741	0.210059	-0.0131405	0.681651	-0.704017	0.596427
BPNT1	0.146831	0.145622	0.35406	0.201772	-0.733169	0.502827	0.617141
BPTF	-0.101277	0.136139	0.1424	0.0872499	-0.069394	-0.334024	-0.02192
BRAF	-0.239429	-0.468413	-0.232123	-0.39492	-0.352889	-0.157652	0.241577
BRAP	0.323397	0.289902	-0.249277	0.301155	0.187028	0.160898	0.242783
BRAT1	-0.052032	-0.201318	-0.228951	-0.119459	-0.230552	-0.745278	-0.108093
BRCA1	0.0468945	0.260301	0.0575073	0.0364525	-0.123825	-0.352625	-0.0836549
BRCA2	-0.158496	-0.0536583	0.141554	0.123738	-0.43033	0.436235	0.417545
BRCC3	0.439264	0.519182	0.23742	0.208045	0.254109	0.0176589	-0.13359
BRD1	-0.38802	-0.0134791	0.265571	0.417478	-0.0731507	0.705857	0.344271
BRD3	0.133378	0.351969	-0.0134446	-0.103924	0.206604	0.0844914	0.171814
BRD4	-0.183296	-0.127271	-0.150871	-0.264136	-0.284845	-0.477793	-0.556675
BRD7	-0.162614	-0.295295	-0.0499205	-0.0622101	-0.436595	-1.20443	0.15685
BRD8	-0.171254	-0.156838	-0.0940272	-0.227849	-0.425772	-0.764303	0.0534444
BRD9	-0.388467	-0.388705	-0.384335	-0.701745	-0.97552	-1.68428	-0.223654
BRE	-0.156568	-0.0594992	-0.112003	-0.0762658	0.2339	0.261998	0.534894
BRF1	-0.0626993	-0.245038	0.132508	-0.271768	-0.0970881	-0.212588	-0.164639
BRI3	0.0511634	0.00645364	0.0477995	0.184392	-0.0907981	-0.320403	-0.306105
BRI3BP	0.40169	0.702764	0.380183	0.534336	-0.210606	-0.1574	0.4349
BRIP1	-0.218255	-0.092138	0.0901728	0.29602	-0.0135938	0.987085	0.435845
BRIX1	0.0583647	0.0472667	0.00239374	0.344359	-0.101727	1.18807	0.062233
BRK1	0.00173908	-0.00356763	0.111211	0.0509899	0.149667	0.24883	-0.169804
BRMS1	-0.223575	-0.329285	-0.00855678	-0.528098	-0.772234	-0.694923	-0.0968259
BRMS1L	0.0416083	0.213785	0.0320298	0.341494	0.133611	-0.103204	0.354501
BROX	0.167351	0.182021	0.133738	0.465256	-0.10459	0.492344	0.350277
BRPF1	-0.00110147	0.267922	0.0615887	0.201063	0.372852	-0.0717505	0.305263
BRPF3	0.0745067	-0.142063	-0.827392	0.0495749	-0.637808	-0.340161	-0.505807
BRWD1	-0.286975	0.279936	0.079843	0.24247	-0.398615	-0.247819	0.236293
BRWD3	-0.162619	-0.337953	-0.0164118	-0.462735	-0.43643	-1.04356	-0.209733
BSDC1	0.382395	0.26584	0.286399	0.330814	-0.634322	0.191176	0.152569
BSG	0.0981182	-0.0538333	0.046119	-0.0140077	-0.342799	-0.0323896	-0.328026
BST2	-0.0402957	-0.304643	-0.260567	-0.29421	-0.0646658	0.177117	-0.682522
BTAF1	-0.181023	0.142726	-0.0490201	0.037687	0.0901961	-0.0750842	-0.0344971
BTBD1	-0.251457	-0.389987	-0.949233	-0.476656	-0.0304373	-0.132586	-0.0466826
BTBD10	-0.0182047	-0.370132	-0.234872	-0.0565245	-0.409459	-1.26211	0.00366294
BTBD2	-0.331015	-0.399349	0.0530766	0.0198867	-0.0434149	-0.0238329	-0.0597343
BTBD7	0.039483	0.326686	0.201505	0.337012	0.636943	0.233248	0.660952
BTD	0.00213683	-0.0714719	-0.247656	-0.540615	0.182326	-0.455273	-0.827063
BTF3	0.0164243	0.00970474	0.208452	0.312526	-0.0178769	0.730059	0.483629
BTF3L4	0.0677016	-0.173815	-0.0788846	0.080534	-0.649356	-0.296298	0.12588
BTG1	-0.0260001	0.347693	-0.00671544	0.26902	0.381751	-0.294513	0.0505141
BTG2	0.112475	1.15479	-0.539726	-0.196192	0.509968	-1.06313	-0.101209
BTN2A1	0.195522	-0.482642	0.193595	-0.221727	-0.419698	0.255394	-0.0201286
BTN2A3P	-0.128122	0.0174248	-0.0393052	0.459743	0.0949307	-1.32034	0.00949922
BTN3A1	-0.638363	-0.666969	-0.77899	-0.720666	-0.391157	-1.38165	-0.721921
BTN3A2	-0.206703	-0.477635	-0.266781	-0.559577	-0.195141	-0.542197	-0.0111731
BTRC	0.0474407	-0.0114471	0.123389	-0.333235	-0.0711621	-0.284002	-0.0249458
BUB1	-0.35656	-0.191587	-0.275943	0.0350988	-0.297862	-0.251427	-0.379351
BUB1B	-0.0707472	0.0729071	-0.0683057	0.260794	-0.105855	0.448478	0.347403
BUB3	0.167558	0.140371	0.133254	0.0904816	-0.0342019	-0.486804	0.49562
BUD13	0.228063	0.198553	-0.105801	0.386443	-0.406805	0.337833	0.157993
BUD31	-0.016744	0.0395591	0.205787	0.145839	0.0500642	-0.0936615	1.93341
BX322557.10	-0.674532	-1.41	-0.939267	-1.0313	-0.418139	-0.313918	-0.633836
BYSL	-0.0673604	-0.233007	0.250317	-0.00314627	-0.140506	-0.0325599	-0.111813
BZW1	0.144334	0.250969	0.139947	0.464364	0.184441	0.660818	-0.0147166
BZW2	-0.022016	-0.0664483	0.0769606	0.0305401	0.264376	0.371997	0.317411
C10orf118	-0.102619	0.14367	0.133472	0.299778	0.0515904	-0.360385	-0.0924348
C10orf12	-0.177032	0.244008	0.213188	0.0757668	-0.480254	-0.460965	0.673372
C10orf2	0.0839632	0.338901	0.20564	0.134417	0.394915	0.703057	0.355746
C10orf54	0.263541	-1.04743	-1.74434	-0.762295	0.233057	-0.0851863	0.852829
C10orf76	-0.0446923	-0.534955	-0.577406	-1.00772	-0.564627	-1.20456	-0.841683
C10orf88	0.249783	0.636546	0.319159	0.197812	0.12427	0.441537	1.07839
C11orf24	-0.111961	-0.15238	-0.611318	-0.853201	-0.759277	-1.38029	-0.386156
C11orf30	-0.0389798	0.0814541	-0.25565	-0.111544	-0.191592	-0.326161	-0.419983
C11orf31	-0.151721	-0.202269	0.522866	-0.124703	-0.472024	-0.614362	-0.388507
C11orf48	-0.208536	-0.628931	-0.749799	-0.983256	-0.782485	-1.64989	-0.769431
C11orf49	-0.0697553	-0.231659	-0.154403	-0.118634	-0.437676	-0.126373	-0.324384
C11orf54	0.34763	0.873457	0.437828	0.760011	0.399374	0.993249	0.70875
C11orf57	-0.0839977	0.0204247	-0.48706	-0.102811	-0.0689096	0.0090204	0.431076
C11orf58	0.00512966	-0.0267661	-0.141576	-0.00287352	0.0693328	0.53455	0.20244
C11orf68	0.302961	0.353303	-0.44877	-1.45638	-0.0859718	-0.378382	-0.258108
C11orf73	0.0502098	-0.118504	0.273664	0.259712	-0.298078	-0.0329312	-0.0286097
C11orf74	0.144896	0.0136851	0.0595907	0.0954107	0.086227	-0.495853	0.786233
C11orf82	0.0505037	0.186939	0.51869	0.872249	0.0365367	0.668768	-0.117348
C11orf83	-0.211797	-0.471787	-0.531211	-0.966607	-0.313989	-1.30012	-0.757868
C11orf84	0.0361024	0.174966	-0.0662723	0.0533802	-0.396747	0.402122	-0.239308
C11orf95	0.0915834	0.421127	0.168748	-0.218033	-0.398258	-0.805771	0.0620797
C12orf10	-0.140903	-0.36971	-0.199984	-0.353547	-0.106703	-0.218732	-0.612891
C12orf23	-0.0941751	-0.333023	0.00446811	-0.118591	-0.688899	-0.956548	-0.548416
C12orf29	-0.160575	0.0897427	0.780182	0.846018	-0.165597	0.352794	-0.0915419
C12orf4	0.197853	0.447246	-0.147344	0.505747	0.578235	0.813957	0.946031
C12orf43	-0.482579	-1.70974	-1.16181	-1.90823	-2.09884	-1.80195	-0.138516
C12orf45	-0.328027	-0.735331	-0.634747	-0.64972	-1.6477	-1.45254	0.157646
C12orf49	-0.125685	-0.783811	-0.529519	-0.751866	-1.67149	-0.650989	-0.99618
C12orf5	0.314444	0.335431	0.217521	0.718819	-0.565368	0.371597	-0.220942
C12orf57	0.100672	0.323563	0.197697	0.0945765	0.0457909	0.239238	0.315845
C12orf65	0.0219859	0.21936	-0.160394	0.227081	0.493949	1.02015	0.0187142
C12orf66	0.529237	0.0563215	-0.344573	-0.354177	-0.372363	0.247901	0.139467
C12orf73	0.0647547	0.123436	-0.390999	-0.863721	-1.1266	-1.1551	-0.556094
C14orf1	-0.196397	-0.28756	0.13086	0.41907	-0.29088	0.187182	-0.264981
C14orf119	-0.0132383	-0.103569	-0.230918	-0.408779	-0.466018	-0.898565	0.15683
C14orf142	0.683565	0.681926	0.35607	0.814433	-0.48423	0.776863	0.241984
C14orf166	-0.10496	-0.348546	-0.0865876	-0.0547696	-0.224709	-0.0306035	-0.317056
C14orf2	0.117348	0.203058	0.0974667	0.118956	0.286835	-0.0413247	0.360036
C14orf80	-0.455333	-1.57046	-1.40993	-3.8384	-3.46258	-5.05293	-1.58971
C14orf93	-0.0599926	-0.193421	-0.288665	-0.648478	0.497368	-0.838192	0.0490171
C15orf39	-0.177032	-0.0352517	-9.12033e-05	-0.871753	-1.33417	-2.38314	-1.60966
C15orf40	-0.199331	-0.392402	-0.321086	-0.244811	-0.71087	-0.20272	-0.888394
C15orf41	-0.103409	-0.4836	0.360261	0.382344	-0.556639	-0.619358	0.58074
C15orf57	-0.344926	-0.414066	-0.19033	-0.249	-0.608008	-1.52899	-0.243989
C15orf61	0.290686	0.311385	0.111742	0.172741	-0.0559192	0.451617	-0.246551
C16orf13	-0.276214	-0.414963	-0.173834	-0.607189	0.0834655	0.286807	-1.73796
C16orf46	0.325468	0.496894	0.732094	1.44454	0.121566	0.501658	1.56908
C16orf52	0.106501	0.584528	0.479251	0.890507	0.900629	0.158236	0.786105
C16orf62	-0.353062	-0.390631	-0.30728	-0.600239	-0.0907968	0.151651	1.13397
C16orf70	0.180125	0.493648	0.0117302	-0.121803	0.0815634	0.289448	0.600293
C16orf72	0.106876	0.256709	0.483562	0.861856	0.544116	1.10172	0.838358
C16orf80	0.174174	0.213873	0.166562	0.391041	-0.975809	0.795232	0.318496
C16orf87	-0.00619131	-0.061926	0.491086	0.792676	-0.0897531	0.785342	0.815412
C16orf91	-0.0733534	-0.132887	0.696228	0.712385	-1.02689	0.350592	-0.203603
C16orf95	-1.44007	-0.602642	1.36669	2.31433	-0.00413348	-1.18284	0.58533
C17orf103	0.460398	0.326969	0.670693	0.778273	0.419366	-0.853823	-0.337601
C17orf51	0.105368	0.238531	0.00461121	0.0516493	0.116803	1.1968	-0.286794
C17orf53	-0.38165	0.0109903	-0.0130303	-0.382192	0.00658408	-2.47562	-1.20464
C17orf58	-0.29783	-0.508911	-0.370865	-0.578584	-1.20624	-0.854279	-0.433703
C17orf59	-0.0214623	-0.323374	-1.43679	-2.56853	-1.43735	-2.27902	-0.589359
C17orf70	-0.59207	-1.75577	-1.73164	-1.98151	-2.53555	-2.45333	-2.64492
C17orf75	-0.324117	-0.572268	-0.0254	-0.525119	-0.530511	0.196803	-0.0943198
C17orf80	-0.189139	0.249368	0.0100311	0.436621	-0.344777	0.219258	0.148035
C17orf85	0.0819648	0.0146307	-0.153093	-0.387035	-0.334281	-1.11703	-0.163144
C17orf89	-0.229257	-0.437626	-0.865288	-0.860632	-0.32845	-0.733432	-2.47272
C17orf96	0.276907	0.727085	-0.174282	-0.0534742	0.134603	0.291091	-0.0525186
C17orf97	-0.456186	-1.72194	0.649935	-4.02908	-0.374184	-0.585805	-0.701739
C18orf21	-0.064729	-0.379408	-0.261029	-0.558503	-0.92002	-0.744099	-0.44256
C18orf25	0.434242	0.277449	0.091269	0.420225	-0.381466	0.176931	0.190542
C18orf54	0.398083	-0.310461	0.368665	0.283913	-0.314811	-0.769196	0.715237
C18orf56	0.775139	0.860857	0.142599	0.0658819	0.17267	0.303718	-0.0791357
C19orf10	0.0133665	0.0386593	-0.0806276	-0.14286	0.100595	-0.346099	-0.127525
C19orf12	-0.0326421	0.105842	-0.158251	-0.221727	-0.159311	-0.624438	-0.28979
C19orf24	-0.23054	-0.576868	-0.41786	-0.683362	-0.256861	-0.541735	-1.18147
C19orf43	0.161137	0.112928	0.17731	0.0654356	0.0105938	0.320427	0.214086
C19orf47	-0.089821	-0.50054	-0.130184	-0.592565	-1.19417	-3.0422	-0.895134
C19orf48	0.2261	0.150278	-0.42637	-0.756482	-2.61593	-1.59788	-0.962894
C19orf52	0.338806	-0.309196	-0.147272	-0.464998	-1.06727	-1.72234	-0.937966
C19orf53	-0.219378	-0.503371	-0.43322	-0.675993	-0.556408	-0.359429	-0.869367
C19orf60	-0.624934	-0.88474	-0.836969	-1.02908	-0.375624	-0.461006	-1.8467
C19orf68	0.150773	0.537536	0.0781176	-0.0773372	0.313158	0.387325	-0.0896857
C19orf70	-0.188194	-0.393414	-0.715833	-0.403083	-0.378913	0.194651	-1.32667
C19orf82	0.450999	-0.0365381	-1.11136	-0.922167	-0.258706	-0.451037	0.290688
C1D	0.21314	0.0449459	0.12436	0.164191	-0.123538	-0.0546018	0.5464
C1GALT1	0.153613	0.320396	-0.238205	-0.237865	0.102627	-0.0964401	0.400269
C1GALT1C1	0.213202	0.0494351	0.316061	-0.163231	-0.586394	0.559478	-0.0485788
C1orf109	0.0930571	0.222663	-0.0165192	-0.0433898	-0.0210147	0.726089	0.241926
C1orf112	-0.233321	-0.451059	-0.361957	-0.796636	-0.51954	-1.16737	-0.0752029
C1orf122	-0.216519	-0.457976	-0.540758	-0.912837	-0.647421	-0.458042	-0.525204
C1orf123	0.209991	-0.30705	-0.149496	-0.382382	-0.504344	-0.289756	-0.290223
C1orf131	0.161929	0.326112	0.0652573	0.429037	0.143253	0.350962	0.569017
C1orf132	-0.549001	-0.114541	0.145232	0.973289	-0.532467	0.216256	-0.238938
C1orf159	-0.0774963	-0.331219	0.0582728	-1.5675	-0.823491	-0.794959	-0.67711
C1orf174	-0.100184	-0.0942206	0.298139	0.408578	-1.46997	0.393372	-0.296423
C1orf198	0.156524	0.0349586	0.174017	0.203777	-0.312344	0.0434082	-0.132671
C1orf216	0.0175648	0.474852	0.888873	1.41149	0.137755	-0.992702	-0.225426
C1orf226	0.238005	0.23386	-0.0972992	0.122537	-1.01359	1.15373	0.223732
C1orf27	-0.0284292	0.0991768	0.134359	0.11904	-0.150182	-0.825164	-0.345294
C1orf35	-0.274119	-0.183997	-0.0388612	-0.149757	-0.909328	-0.81238	-0.632448
C1orf43	0.0940696	0.0741672	0.0379023	0.1989	-0.21435	0.177256	0.542318
C1orf50	-0.352882	-0.848881	0.128819	-0.28853	-0.483079	-1.52929	-0.206527
C1orf52	0.0227705	0.0759769	-0.296458	-0.0334604	-0.0384093	0.289706	0.956435
C1orf53	-0.444512	0.118383	-0.30728	0.510793	-0.94053	1.45435	0.215806
C1orf56	-1.08145	-1.2075	-0.568773	0.0270935	0.156331	1.50166	0.412721
C1orf63	0.0572659	0.588329	0.62039	0.835359	0.0778372	-0.0833047	-0.379502
C1orf85	-0.297449	-0.419893	-0.55243	-0.71301	-0.527965	-0.380465	-0.406441
C1orf86	-0.197496	0.0512812	0.050836	-0.534403	0.0137772	0.195555	-0.191721
C1QBP	0.205413	-0.0877152	0.0746785	0.570361	-1.20967	1.18167	-0.184073
C1QTNF6	0.344921	-0.0660421	-0.0662723	-0.129609	1.43644	2.53561	-0.189253
C1RL	-0.298047	-0.567538	-1.07612	-0.666512	-0.332416	-0.212588	-1.59626
C1S	0.0745067	-0.0474264	-0.0609388	0.164982	4.36578	1.9167	0.702794
C20orf112	0.00825729	0.00117425	-0.197094	-0.127257	-0.227869	-1.51626	0.160533
C20orf27	0.0337351	0.0211607	0.242295	0.174028	-0.139608	-0.0524311	-1.00079
C21orf33	-0.169405	-0.0962481	-0.494677	-0.90297	-0.215587	-1.15066	-0.081873
C21orf58	0.197816	0.22176	0.338569	0.0714693	-0.247087	-0.0833047	0.0927109
C21orf59	-0.0490703	-0.145139	-0.122191	-0.106761	-0.761207	-0.281903	-0.323877
C21orf91	-0.0862666	0.156107	-0.123988	0.532112	-0.0676705	0.566363	0.361053
C22orf29	-0.333477	-0.284466	-0.259689	-0.671398	-0.389758	-1.16131	-1.48761
C22orf39	0.156668	0.146883	0.221304	-0.0166913	0.26376	-0.157599	-0.779336
C2CD2L	0.466824	0.82522	0.324141	0.500066	0.39594	-0.223948	0.253452
C2CD3	0.0102466	0.078997	-0.476737	0.15149	-0.87609	-0.875863	-0.0729755
C2CD5	-0.10357	0.164159	0.131667	0.870719	-0.699759	1.00194	0.519013
C2orf42	-0.177032	0.323065	-0.285282	0.120379	0.367835	-0.148893	0.439118
C2orf43	0.287474	-0.122016	-0.0662723	-0.00828236	-0.646854	-0.846413	0.610595
C2orf44	0.079116	-0.0667917	0.364275	0.464457	0.3846	-0.122833	1.11157
C2orf47	0.107291	-0.00115879	-0.324829	0.172606	-0.478019	0.617135	0.256415
C2orf49	-0.224338	-0.23491	-0.235263	-0.0393971	0.0951747	-0.299973	0.0259789
C2orf68	-0.414472	-0.299277	-0.378535	-0.52941	-0.139602	-0.40882	-0.876714
C2orf69	0.17801	0.279781	-0.0239095	0.289743	0.0833164	-0.0274515	0.192239
C2orf76	0.185538	0.140201	0.348765	1.16294	-1.42863	1.32896	0.767341
C3orf17	-0.132507	-0.068393	0.155074	0.0162734	-0.00103091	0.16104	0.428412
C3orf33	-0.0250289	0.271828	0.15337	0.235955	-0.128398	0.173035	-0.138243
C3orf38	0.5191	0.402144	0.0387883	0.414219	0.124535	0.416067	0.852359
C3orf58	-0.0774963	0.038806	0.141836	0.237705	0.089217	0.963616	0.380255
C3orf62	-0.239573	0.259855	0.379473	0.690007	0.199283	0.174746	0.153203
C4orf21	-0.381391	0.0118302	0.0198844	0.289884	0.275442	-0.380286	-0.291096
C4orf27	0.1724	0.19594	0.0253582	0.0224613	-0.504182	-0.66023	0.0646038
C4orf29	0.386557	0.587349	0.479532	0.511237	0.541859	-0.208836	-0.0730974
C4orf3	0.143073	0.0212746	-0.107818	0.092821	-0.227584	0.453186	-0.84027
C4orf32	-0.350159	-0.614112	0.279115	0.544503	0.797081	-0.0414845	-0.83069
C4orf33	0.0156131	-0.299814	0.255656	1.05129	-0.835631	0.348412	-0.00241789
C4orf46	0.115521	0.348614	0.353442	0.369467	-0.197664	0.782394	0.411021
C4orf48	-0.251326	-0.29881	0.0311402	-0.541006	0.320281	-0.147701	-0.524711
C5orf15	0.114844	0.0666454	0.0506767	0.387966	-0.643555	0.937159	-0.0691727
C5orf22	-0.106197	-0.240071	0.0514376	-0.205679	-0.482524	-0.444403	-0.239567
C5orf24	0.231433	0.526057	0.0185194	0.136931	0.579084	-0.0309837	0.0815586
C5orf28	0.271523	0.199419	0.75685	0.814799	-0.0453027	0.42516	0.256489
C5orf30	0.335702	0.170364	0.546705	0.976212	-0.0381718	1.50166	0.111203
C5orf34	-0.0430776	0.21344	0.848839	0.34943	-0.673744	0.303718	0.227675
C5orf51	0.124997	0.0264095	-0.0176375	0.382344	-0.292259	0.187511	0.223049
C5orf55	-0.467425	-1.23742	-0.920842	-1.56568	-0.681116	-0.0191744	-0.520298
C5orf56	0.401671	0.963462	1.01862	0.225732	0.646657	0.117608	0.288741
C6orf1	-1.06022	-1.49963	-1.0427	-1.12016	-1.1644	-1.18899	-1.51185
C6orf106	0.0836049	-0.0169093	0.114352	0.144386	0.0252591	-0.311586	0.0796057
C6orf120	-0.133178	-0.689151	-1.38968	-1.14684	-1.38469	-0.815199	-1.30882
C6orf203	0.416128	0.407889	0.290945	0.0413073	0.0293259	-0.421036	-0.308122
C6orf211	-0.202681	-0.225318	-0.117987	0.21724	-0.82279	0.119877	-0.0662034
C6orf57	0.196426	-1.11454	0.443922	0.14327	-1.01598	-0.546277	0.375038
C6orf62	0.063432	-0.0400784	0.0266589	-0.230306	-0.296793	-0.500131	0.260277
C6orf89	-0.00300262	0.0303425	0.26556	0.238815	0.41899	-0.13415	0.0385955
C7orf26	0.240376	0.681926	0.402281	0.651216	0.0647546	0.281144	0.397102
C7orf50	-0.225804	-0.380331	-0.302421	-0.528697	-0.0607335	-0.265165	-0.98592
C7orf55	0.0428631	0.10702	-0.0662723	0.336189	-0.0540103	0.434651	-0.100025
C7orf55-LUC7L2	0.404127	0.442552	0.330213	0.529911	-0.37838	0.16714	0.0102864
C7orf60	-0.035856	-0.107069	0.88126	0.800188	0.527779	0.585804	0.196703
C7orf73	0.0522468	-0.0915239	0.264059	0.110199	-0.146492	0.107145	0.297342
C8orf33	-0.280004	-0.4989	-0.972526	-1.70817	-0.833498	-1.51376	-0.159
C8orf37	-0.0839226	0.565756	-0.164453	-0.0946152	0.291683	0.0321725	-0.0605831
C8orf44	0.322539	0.776417	0.153605	0.605596	1.04085	1.36232	-0.210972
C8orf76	0.130149	-0.0141901	0.591015	0.523826	-0.175183	0.395529	0.436503
C8orf82	-0.0627748	-0.332829	-0.619757	-0.920694	-0.843669	-1.46887	-2.42364
C9orf114	-0.352442	-0.58682	-0.3356	-0.553895	-0.46949	-0.538549	-0.690975
C9orf116	-0.463653	-0.688712	-0.472637	-0.447229	-0.285673	-1.72073	-0.857397
C9orf142	-0.317692	-0.721125	-0.767011	-1.23374	-0.301312	-0.533276	-1.84927
C9orf156	-0.106954	-0.153505	-0.479011	-0.671698	-0.59022	-1.10567	0.25874
C9orf16	0.0686203	-0.494493	-0.0954186	0.11931	-0.735293	0.616917	0.0357595
C9orf3	-0.184156	-0.186589	-0.479468	-0.0450619	-0.258706	0.798051	0.188759
C9orf40	0.307714	0.336934	0.055034	0.151583	-0.36208	0.331733	0.312849
C9orf41	0.180766	-0.0512147	0.361428	0.133962	-0.13347	0.558802	0.39584
C9orf64	0.203478	0.174966	0.077255	0.605327	0.0609833	1.15919	0.326372
C9orf69	-0.479793	-0.906868	-0.905552	-1.9931	-1.4124	-2.07991	-0.488707
C9orf72	-0.65347	-0.967053	-0.0662723	0.0413073	-0.830248	-0.106327	-0.125212
C9orf78	0.291722	0.309302	0.00313177	0.3389	0.290809	0.228811	0.488132
C9orf85	0.00283579	0.168967	0.0685245	0.265823	0.171386	0.121515	0.338358
C9orf89	0.124315	0.179047	-0.0943472	-0.158268	-0.0247993	0.0481846	-0.153445
C9orf9	-0.0726954	0.344891	1.41915	1.62627	-0.165597	-0.0541584	0.441503
C9orf91	-0.0909922	0.0574725	0.0237091	-0.603814	-0.56923	-1.59788	-0.0767812
CA11	-0.224338	-0.106805	0.0117302	0.19331	0.213362	0.180757	-0.210904
CA5B	0.0691286	0.0341035	-0.3823	-1.29448	0.0404321	-0.0833047	-0.00128631
CAAP1	-0.05425	-0.107236	-0.328773	0.00256888	-0.17112	-0.177801	0.0582659
CAB39	0.0186721	0.116639	0.257591	0.690961	-0.408494	0.878701	0.238576
CABIN1	-0.183291	-0.237991	-0.109415	-0.358822	-0.307859	-0.463133	-0.0567124
CABLES1	0.287979	0.314618	0.212766	0.0685023	0.396426	0.38565	0.361023
CABLES2	-0.447121	-0.205306	-0.324734	-0.447091	-1.05472	-1.80982	0.585791
CACFD1	-0.0990295	-0.351103	-0.588011	-1.64513	-2.3291	-1.25875	-0.74898
CACNB3	0.194224	0.0943476	-0.651235	-0.391652	-0.428631	-0.97639	-0.659208
CACTIN	0.1684	0.222946	0.165319	0.0987648	-0.126069	0.17008	-0.242522
CACUL1	0.164107	0.244803	0.0445327	0.185533	0.0980504	0.0623599	0.285947
CACYBP	0.137304	0.0403258	-0.0303667	0.084288	-0.171714	-0.0573976	-0.118023
CAD	-0.0967941	-0.209559	0.144815	-0.0313753	-0.164175	0.259428	-0.664715
CADM1	-0.0194907	0.0623038	0.182627	0.186702	0.819296	0.278047	0.316881
CALCOCO2	-0.0267057	-0.198527	-0.292865	-0.352223	-0.324686	-0.615055	-0.00893519
CALD1	0.0692985	0.12982	-0.112666	0.0227243	0.571369	1.08662	-0.0264175
CALM1	0.0200446	0.0982088	0.049044	0.194477	0.134066	0.0208809	0.385844
CALM2	0.125085	0.0694967	0.0666006	0.446385	-0.320471	0.68098	0.394651
CALML4	0.433021	0.541748	0.213836	-0.56965	-0.757939	-1.61936	0.233296
CALR	0.108907	0.125392	0.0744019	0.156812	0.239114	0.309695	-0.332836
CALU	-0.0778435	-0.11953	-0.00692805	-0.11001	0.0357863	0.0505163	0.0810209
CAMK2D	-0.480813	-0.279149	-0.195908	-0.168616	-0.413034	-0.0923499	0.654174
CAMK2G	-0.253484	0.00212943	0.186847	0.452635	0.12885	0.386774	-0.111262
CAMK2N1	0.576328	0.331085	0.00911873	-0.448003	-0.307616	-0.732043	-0.0233133
CAMKK1	-0.0889407	-0.000982759	-0.862739	-1.94419	0.20928	1.2984	0.131287
CAMKK2	0.220987	0.315542	-0.0916204	-0.110928	-0.344881	-0.923469	0.147656
CAMKMT	0.16557	0.261554	-0.0267439	0.593241	-0.104433	-0.452539	0.154588
CAMLG	-0.0081483	0.224461	0.0706824	0.236716	0.0292773	-0.0482679	0.604975
CAMSAP1	-0.171805	0.00274818	-0.0310829	-0.157855	0.0617564	-0.0674508	0.463542
CAMSAP2	0.015438	0.252674	0.258454	0.316463	-0.324295	-0.395209	0.221482
CAMTA1	0.00201657	0.0185106	0.19436	0.269859	-0.259719	0.443942	-0.595025
CAND1	0.124494	0.157155	0.468528	0.738314	0.132051	-0.665107	0.436211
CANT1	-0.19113	-0.349327	-0.0569774	-0.664109	-1.18606	-1.20449	-0.165538
CANX	0.133921	0.169933	0.237875	0.0587078	0.408149	0.193274	0.25294
CAP1	-0.0560166	-0.0164905	0.0744842	0.229331	0.180384	0.643149	0.207368
CAPG	-0.0339582	-0.317847	-0.0914728	-0.647211	0.121181	-0.227383	-0.204248
CAPN1	-0.089338	-0.443803	-0.273846	-0.603708	-0.172842	-6.66266e-05	-0.280228
CAPN10	-0.0326421	-0.240071	-0.291032	-0.221727	-1.12812	-0.980735	-1.19805
CAPN15	-0.346957	0.132032	-0.0890679	-0.0459943	0.329168	0.0923566	-1.29183
CAPN2	0.0415738	0.060821	-0.465542	0.537265	-0.258165	0.154866	0.0692681
CAPN7	-0.0495991	-0.181635	0.152177	0.134704	-0.0922928	0.355899	0.321632
CAPNS1	-0.115372	-0.106181	-0.0829333	-0.324708	0.103551	-0.196885	-0.528319
CAPRIN1	0.0449345	0.0921531	0.0262438	0.252811	-0.00142781	0.262289	0.356507
CAPRIN2	-0.292509	0.0433691	-0.304784	-0.383303	-0.478151	-0.782856	-0.0390856
CAPZA1	0.115508	0.0997741	0.101306	0.299435	0.192304	0.509163	0.184132
CAPZA2	-0.00431148	-0.0337005	0.184156	0.548928	-0.173265	0.43344	0.407875
CAPZB	-0.00144568	0.00350392	0.0789162	0.218799	-0.21875	0.941489	0.723216
CARD8	0.00693082	-0.0493513	-0.185571	-0.324538	-0.086048	-0.41486	-0.204379
CARHSP1	-0.0261141	-0.15694	0.0336498	-0.536426	-0.270823	-1.14502	-0.703767
CARM1	-0.276471	-0.0951231	-0.127286	-0.299788	0.415801	0.0247025	-0.399557
CARS	-0.0589946	0.0435995	0.0187092	-0.0193886	0.0809522	-0.428335	0.355041
CARS2	-0.130339	0.19195	0.112999	-0.109654	0.227053	-0.357586	0.163272
CASC3	-0.111264	-0.140919	-0.0670403	-0.0848519	-0.373028	-0.638081	0.355347
CASC4	-0.0424698	-0.0676457	0.142801	0.350997	-0.265652	0.620643	0.104195
CASC5	-0.255367	-0.323677	-0.0835918	-0.0121807	-0.693282	-0.617641	0.245303
CASC7	-0.163406	0.173254	0.274403	0.592717	-0.640135	0.393029	0.298996
CASD1	-0.187524	-0.507294	-0.258917	-0.400228	-0.940767	-1.28766	-0.678431
CASK	0.157387	0.275895	0.131224	0.427992	-0.447151	0.297644	0.23617
CASP2	0.305258	0.498842	0.407421	0.401396	0.296454	0.0469833	0.54297
CASP3	0.609859	0.5566	0.0372566	0.653029	-0.226878	0.5368	0.513986
CASP6	-0.143382	-0.287661	0.207489	0.644891	-0.105177	-0.311111	0.108956
CASP7	0.167084	0.174966	0.0194576	0.376262	-0.767318	0.0203179	-0.503383
CASP8	-0.989157	-1.10134	-0.934713	-0.618037	-1.12378	0.96636	0.748863
CASP8AP2	0.0708955	0.239479	0.019861	0.0956754	-0.241719	-0.27625	-0.36846
CASP9	-0.0786283	-0.453065	-0.246845	-0.179907	-1.3063	-0.97083	-0.921322
CAST	-0.0768616	-0.104486	-0.149666	-0.0624623	-0.189788	-0.576034	-0.374249
CASZ1	0.290094	0.479821	0.610379	-0.176989	-0.306012	-0.442098	1.24499
CAT	-0.0914992	-0.240071	0.0720617	0.387066	-0.172396	0.498714	0.161706
CBFA2T2	-0.299288	0.245355	0.0435377	0.224041	-0.100722	0.21277	0.146035
CBFB	0.17444	0.246959	0.0860679	0.331427	0.00137365	0.191604	0.427017
CBL	-0.21118	0.00504103	0.0039988	0.077678	0.0523855	0.349607	0.0265654
CBLB	-0.402324	0.157479	-0.0941513	0.235821	-0.204071	0.10514	0.00972548
CBLL1	-0.0336678	0.302649	0.327868	0.437874	0.204127	0.375676	0.620464
CBR1	-0.179932	-0.201326	-0.0900699	0.0758034	-0.247711	-0.0465642	-0.286568
CBR4	-0.265635	-0.357576	-0.55108	-0.508484	-0.497218	-0.451037	-0.361581
CBS	-0.18151	-0.286516	-0.658961	-1.17852	-0.691666	-1.32034	-1.00651
CBWD1	0.0599506	-0.0378156	-0.157314	0.294642	-0.0251951	-0.0625675	0.329067
CBWD2	-0.083216	-0.145751	-0.17033	0.116469	-0.250822	0.100264	-0.173946
CBX1	0.0363538	0.0434494	0.255284	0.455532	0.00545725	0.319491	0.0176805
CBX2	0.0378311	0.20769	-0.265423	-0.553987	0.153549	-0.645184	-0.370029
CBX3	-0.0931223	-0.0397062	0.0431957	0.0402378	0.278377	0.297263	-0.0305207
CBX4	-0.0620525	0.0488469	0.031575	-0.0190868	0.109203	0.162611	0.156664
CBX5	0.113277	0.434053	0.902019	1.22487	0.865288	0.744966	1.12208
CBX6	0.192091	0.0580515	-0.410068	-1.05165	-1.08282	-1.21533	-0.277473
CBX7	-0.433372	-0.122016	0.405033	0.693881	-0.403627	-0.0540104	-0.767883
CBX8	-0.122876	0.118698	0.096786	0.342536	0.0514888	0.933973	1.14139
CBY1	-0.057337	-0.348908	0.0483703	-0.669679	-0.552438	-1.25679	-0.344644
CC2D1A	-0.022455	-0.228667	0.00189922	-0.546567	-0.122741	-1.18284	-0.500151
CC2D1B	-0.107848	-0.648935	-0.803238	-1.66919	-3.14484	-0.807389	-1.12325
CCAR1	-0.0579461	-0.0219305	-0.14773	0.0496764	-0.136288	-0.497768	-0.437716
CCBL1	-0.0638214	0.246757	-0.412141	-0.602502	0.0188277	-0.436942	-1.01313
CCBL2	0.00067679	-0.528178	-0.509477	-0.725344	-0.634515	-0.177555	-0.198531
CCDC101	-0.0607079	0.0484336	-0.668652	-1.66395	-0.872051	-0.963723	-0.685334
CCDC102A	-0.131708	-0.0758421	-0.518784	-0.462735	-0.211401	-2.89066	0.0759336
CCDC104	0.33653	0.0664942	-0.312183	0.157199	-0.127216	0.145252	0.128644
CCDC109B	-0.339303	-0.278085	-0.398848	-0.139265	-0.117844	0.061931	0.234855
CCDC11	-0.0921431	1.73048	2.01173	3.45384	4.52198	4.0542	2.1937
CCDC112	0.00215009	0.15852	0.280118	0.64639	0.0541508	0.0463011	0.234618
CCDC115	0.238005	0.0441794	-0.133386	-0.276017	-0.0127144	0.14481	-0.261015
CCDC117	-0.125258	0.186021	0.116027	0.0362145	-0.11612	-0.294513	0.277171
CCDC12	-0.127914	-0.0955824	0.168801	0.151162	-0.229061	0.0245189	0.330182
CCDC124	-0.174115	-0.32219	-0.124884	-0.2285	-0.0616062	0.0591395	-0.629488
CCDC125	0.181228	0.0432604	-0.401456	-0.221727	0.045458	-0.150136	-0.0264807
CCDC126	0.0639761	-0.114541	0.933728	0.515239	-0.673744	0.544727	0.531598
CCDC127	0.166836	0.475766	0.422874	0.617553	0.504668	-0.32538	0.406211
CCDC130	-0.282385	-0.274341	0.0863879	-0.590413	-0.274136	-1.01185	-0.613455
CCDC132	-0.0924985	-0.0756847	0.0599915	0.148641	-0.233375	-0.434933	0.133825
CCDC137	0.189595	0.30037	-0.0553197	-0.0655766	0.0179172	-0.151002	-0.655217
CCDC138	0.367516	-0.00295176	0.509001	0.289946	-0.745163	0.279265	-0.161128
CCDC14	0.103076	0.107579	0.227706	0.319574	0.195635	-0.396463	0.00746994
CCDC142	-0.382406	-0.858092	-0.463276	-1.10416	-0.902562	-2.21259	-0.964842
CCDC150	0.136783	0.662318	-0.0431358	0.036858	0.334566	-0.63432	0.43876
CCDC163P	-0.603297	0.106253	-0.201202	0.397183	-1.69167	-1.00084	-0.634362
CCDC167	-0.215764	-0.0522115	-0.103515	-0.226146	-0.174373	-0.221267	-0.750742
CCDC171	-0.818578	-0.303081	-0.253358	0.183529	-1.32172	-0.668267	0.773517
CCDC174	0.00211151	0.0519551	0.00792351	0.0269195	-0.163223	-0.793225	0.142389
CCDC18	0.0356779	0.109574	0.23075	0.506393	0.19586	-0.188891	0.0876892
CCDC23	-0.23926	-0.570909	-0.42727	-0.2402	-0.846802	-0.374987	-0.66626
CCDC25	-0.134224	-0.0284868	0.319049	0.400648	0.187418	0.0226716	-0.0374009
CCDC28A	0.0209074	0.158966	0.280613	0.238584	0.109103	0.137108	0.741103
CCDC34	0.103485	0.0035745	0.00572129	0.126654	0.156331	1.65366	-0.0330899
CCDC41	-0.214955	-0.0691386	-0.641623	-0.260827	-0.774406	-1.26932	-0.0841999
CCDC43	-0.203264	-0.311379	-0.284375	-0.50384	-0.889873	-0.998263	0.0363718
CCDC47	-0.00804694	0.0150484	0.128864	0.224782	-0.00978507	0.218377	0.165978
CCDC51	0.371536	0.0903883	-0.262111	-0.14349	0.128042	0.0878072	0.28667
CCDC57	-0.568457	-0.755325	-0.240302	-0.861962	-0.401	-0.178882	-1.18895
CCDC58	0.0089722	-0.123779	-0.150337	-0.136972	-0.635946	0.120229	0.216141
CCDC59	-0.0462231	-0.127886	0.0222485	0.0540232	-0.0348932	-0.0849842	0.408686
CCDC6	0.0962568	0.130174	0.0232259	0.261867	-0.126179	0.110994	0.209878
CCDC66	0.057954	0.091891	0.276044	0.223389	-0.0602745	-0.537698	0.424212
CCDC71	-0.177032	-1.06669	-1.49558	-3.46661	-3.76121	-4.56308	-1.35541
CCDC77	-0.0771758	0.00142978	0.154534	0.477004	0.156331	-0.533966	0.0967435
CCDC82	0.151439	0.319161	-0.105198	-0.0532871	-0.064993	-0.988769	0.274995
CCDC84	-0.731298	-0.877693	-1.00868	-1.24476	-0.79893	-0.837055	-0.605165
CCDC85B	-0.890875	-1.76732	-1.45472	-1.4712	-2.18606	-1.0093	-1.35197
CCDC88A	-0.155525	-0.198394	-0.184175	-0.323607	-0.489489	-0.996378	-0.280473
CCDC88B	0.0337351	-0.686058	-1.11358	-1.006	0.459723	-0.353292	-0.868837
CCDC88C	-0.371733	-0.225764	0.0258905	-0.0660516	0.161	-0.553447	0.424291
CCDC9	0.263541	-0.485548	-1.22854	-1.63336	-1.98294	-2.55606	-1.8909
CCDC90B	-0.080524	-0.654101	-0.285315	-0.399217	-0.816924	-0.599805	-0.20328
CCDC91	-0.0913436	-0.0607664	-0.0160691	-0.087199	-0.468088	-0.572712	0.0598143
CCDC92	0.347127	0.215608	0.506226	0.628853	0.0779183	-0.280588	0.752356
CCDC93	-0.177032	0.514816	-0.0641142	-0.0527623	-0.132599	-0.135939	-0.208938
CCDC94	-0.18516	-0.0528399	-0.261443	-1.21585	-0.653566	-1.09942	-0.567376
CCDC97	-0.316962	-0.978385	-1.25554	-1.92365	-1.968	-2.00387	-0.967352
CCM2	0.00262742	-0.0243428	0.254799	0.469131	0.421497	0.374118	0.292243
CCNA2	-0.073682	-0.16493	0.00963886	0.0514435	-0.632165	-0.369609	-0.456298
CCNB1	-0.0314468	-0.140229	-0.287512	-0.619047	-0.628542	-0.374536	0.0755104
CCNB1IP1	-0.00300262	0.0822089	-0.20971	-0.0108961	-0.143458	0.131289	-0.365988
CCNB2	-0.210146	-0.345424	-0.174605	-0.296266	-0.225554	-0.623437	0.261369
CCNC	0.0962301	0.0821931	0.32583	0.370738	0.0690478	-0.000376198	-0.377964
CCND1	0.11518	0.329015	-0.199986	-0.155758	-0.133175	-0.611999	0.309071
CCND3	-0.173709	-0.238224	-0.475385	-0.708579	-0.474585	-0.837465	-0.332874
CCNDBP1	-0.11649	-0.159901	0.0646884	-0.261437	-0.141349	-0.024411	-0.504649
CCNE1	0.634523	0.857937	0.481721	0.516775	0.329663	0.206202	-0.0637396
CCNE2	0.466176	1.04353	1.09243	0.778273	0.243794	1.114	0.652903
CCNF	-0.175112	-0.287591	-0.159813	-0.854707	-0.349116	-2.11053	-0.696274
CCNG1	0.15007	-0.0313187	-0.108552	0.209109	-0.486219	-0.161491	-0.193211
CCNG2	0.72646	0.70809	0.393159	1.2377	0.445092	1.02553	-0.0432083
CCNH	-0.59207	-1.46122	-0.447701	-0.749546	-2.31031	-1.28976	-1.14975
CCNI	0.0863836	0.100912	0.0223274	0.0318129	-0.193144	-0.633447	0.274931
CCNK	-0.185494	-0.0855395	0.138162	0.013846	0.0220914	0.445454	0.166026
CCNL1	-0.151941	-0.0767234	-0.250599	-0.00801255	-0.101895	0.0379343	0.270486
CCNL2	-0.187623	-0.00289523	-0.0337404	-0.0895382	-0.168283	-0.636183	-0.56963
CCNO	-0.489622	-0.40532	-0.744344	-1.22173	-1.72819	-2.03084	-1.02682
CCNT1	0.0313151	0.197908	0.245744	0.524566	0.0126792	0.489585	0.434341
CCNT2	-0.307616	0.146952	0.271704	0.264161	0.143592	0.230586	0.0821523
CCNY	-0.0965421	0.0274608	0.129719	0.378784	-0.0178027	0.515428	0.516672
CCNYL1	0.232321	0.197483	-0.202858	-0.160632	-0.32226	0.229455	-0.400898
CCP110	0.0894415	-0.0240877	0.164268	0.382177	-0.0994037	-0.131619	-0.0708565
CCPG1	0.109636	-0.25138	-0.74131	-0.133371	-1.35044	0.0697285	-0.635743
CCS	-0.397874	-0.400719	-0.703418	-0.718473	0.10119	-0.409337	-1.91084
CCSAP	0.472398	0.538182	0.0876032	0.352789	-0.129513	-0.513236	0.417024
CCSER2	0.0446616	-0.116716	-0.0853811	-0.0802025	-0.381326	-0.691114	0.427306
CCT2	0.0644047	0.0788814	0.115817	0.216679	0.0249933	0.31587	0.393495
CCT3	-0.0428309	-0.0545158	0.0617368	-0.045363	0.145883	-0.00538083	0.425487
CCT4	0.0770693	0.0684439	0.14143	0.356884	-0.0139738	0.643213	-0.157361
CCT5	0.0665544	0.0319451	0.0783946	0.152926	0.0572328	0.131085	0.42617
CCT6A	0.0581426	0.144995	0.160007	0.303702	0.118019	0.24881	0.0659018
CCT7	0.0106619	-0.0162572	0.111052	0.124351	0.0644423	0.127571	0.329376
CCT8	0.0992827	0.142795	0.198789	0.354494	0.131534	-0.0526248	-0.0551048
CCZ1	0.138877	0.139316	0.23517	0.461515	-0.499714	0.476783	0.190647
CD109	-0.0101347	-0.0254774	0.0872022	0.529885	-0.336709	0.452134	-0.27095
CD151	-0.358272	-0.515628	-0.45009	-0.762356	-0.177386	-0.578069	-1.63392
CD164	-0.00384508	-0.00731103	-0.112815	0.329773	-0.730517	0.396021	-0.0927222
CD27-AS1	1.26185	1.4513	-0.420937	-0.844164	-0.0612602	-0.151611	0.5477
CD276	0.0492076	0.0457532	0.211547	0.136773	-0.00805562	-0.0384243	-0.0199194
CD2AP	-0.120565	0.108285	0.0279509	0.0814286	0.0389742	-0.0525217	0.318546
CD2BP2	0.166857	0.0900771	-0.183613	-0.502567	-1.35233	-1.80913	-0.734278
CD320	-0.180295	-0.28121	0.052517	-0.00261396	0.176094	0.201425	-0.317415
CD3EAP	-0.126791	0.0314076	-0.166295	-0.288029	0.326639	0.339075	0.147391
CD46	-0.0307718	0.226439	-0.0135871	0.348937	0.073869	0.600146	0.45048
CD47	-0.0258847	-0.0590589	0.494843	0.132938	-0.321863	-0.605551	-0.145141
CD55	0.00993702	-0.151612	-0.30728	-0.449679	-0.172292	0.051081	-0.214117
CD58	-0.0319817	-0.0992089	-0.606841	-0.745994	-0.654191	-0.824742	0.0840031
CD63	0.11963	0.00252154	0.0754918	-0.0167971	0.0876068	-0.171917	0.187663
CD70	0.0156131	0.827043	0.51869	1.36324	-1.07548	0.388001	-1.13557
CD81	0.0270885	0.153462	0.054022	-0.285857	0.455891	0.538184	0.0168615
CD83	0.40793	0.691542	0.874834	-0.280621	0.509563	-0.35746	-0.01004
CD9	0.22826	0.252318	1.46716	1.25827	-2.54411	2.09727	0.161562
CD99L2	-0.0338782	0.0390185	0.347055	0.068401	0.249796	-0.209786	0.699086
CDA	-0.218639	-0.0575138	-0.0662723	-0.967154	0.246257	0.0307291	-0.281256
CDADC1	-0.256649	-0.113465	-0.218275	-0.572414	-0.121771	-0.368891	-0.104169
CDC123	0.0139837	0.000990507	0.0450297	0.263004	0.021265	0.324848	0.230119
CDC14B	-0.177032	0.00377938	0.0660675	0.0502048	0.362782	-0.135772	-0.628285
CDC16	0.226324	0.103413	-0.24908	-0.186563	-0.358081	-0.37214	-0.0409521
CDC20	-0.458151	-0.633058	-0.587501	-0.77737	-0.546494	-0.295754	-0.783963
CDC23	0.0986923	0.0655047	0.126726	0.00792116	-0.122095	-0.00603959	-0.429543
CDC25A	0.11995	0.387906	0.133471	0.58627	0.288691	0.0321725	0.407797
CDC25B	-0.42883	-1.01429	-1.20923	-1.73814	-1.51052	-2.32676	-1.04688
CDC25C	0.0396468	-0.156976	0.0957675	-0.567672	-0.302157	-0.803197	-0.153646
CDC27	-0.0401978	-0.0158109	0.0810873	0.0509906	-0.0438612	-0.198104	0.296782
CDC34	-0.19431	-0.219607	-0.0223577	-0.388994	-0.173407	-0.958153	-0.276124
CDC37	-0.101406	-0.184188	-0.241637	-0.665062	-0.0342705	-0.639758	-0.442512
CDC37L1	0.127409	0.187944	-0.245742	-0.202009	0.214546	0.0374091	0.0213923
CDC40	0.02572	0.159046	0.409153	0.40337	0.172479	0.173454	0.323193
CDC42	-0.0373	-0.00680188	0.246733	0.465871	0.147994	0.544498	0.636695
CDC42BPB	-0.229228	-0.170961	-0.160209	-0.277925	-0.20186	-0.778601	-0.282113
CDC42EP2	-0.35887	-1.21498	-1.67872	-3.62772	-2.26993	-2.85589	-0.661948
CDC42EP4	0.736294	0.800025	0.100469	0.177229	0.0730757	-0.601153	0.0302829
CDC42SE1	-0.0750286	-0.227055	-0.775931	-0.0734043	-0.660763	0.483136	0.306438
CDC42SE2	-0.0799207	-0.123115	-0.030293	-0.166335	-0.339822	-0.843042	0.170404
CDC45	-0.0158772	-0.387225	-0.0283044	-0.446044	-1.16034	-0.945801	-1.37941
CDC5L	0.0583098	0.0642584	0.11383	0.254536	-0.200766	-0.0719037	0.65894
CDC6	0.0841765	0.185037	-0.358891	-0.441945	-0.330908	-1.11265	-0.0380503
CDC7	0.0979092	-0.00295176	-0.3882	0.126196	-0.46816	0.238623	0.350381
CDC73	-0.263203	-0.181441	0.0722476	-0.169804	-0.486041	-1.20006	0.161341
CDCA2	-0.161473	0.157479	0.183179	0.440323	-0.0225428	0.796587	0.296549
CDCA3	-0.47567	-0.623921	-0.626104	-0.946961	-0.816071	-0.957774	-0.548084
CDCA4	-0.048202	0.161694	0.121021	-0.0879579	-0.728614	0.240718	-0.773612
CDCA5	0.189277	0.430963	0.18843	0.523134	0.275593	0.17973	0.244086
CDCA7	0.151539	0.294705	0.30311	0.208213	-0.746372	-0.242002	0.164835
CDCA7L	-0.116296	-0.349261	0.711335	1.77827	-0.58674	-0.803427	-0.0188901
CDCA8	-0.0935509	-0.060522	0.104281	0.186505	-0.234192	-0.416944	0.435535
CDH24	-0.0395285	-0.392075	0.933728	0.652742	-0.428631	0.671583	-0.69616
CDIP1	-0.0926947	-0.130172	0.0138981	-0.243357	-0.768261	-0.926399	-0.259569
CDIPT	-0.13679	-0.338579	-0.626293	-0.912871	-1.05248	-1.18108	-0.580083
CDK1	-0.224717	-0.2742	0.0660077	0.35468	-0.459612	-0.0437764	0.347641
CDK12	-0.124746	-0.224938	-0.0177696	-0.00493934	-0.605481	-0.896096	-0.112942
CDK13	-0.190553	0.222619	0.296298	0.186955	-0.0055974	-0.035999	0.338955
CDK14	-0.0734094	0.128172	-1.06627	-0.484761	-0.511798	-0.606575	-0.0485002
CDK16	-0.0866997	-0.0297785	0.0784582	-0.0946644	0.173405	-0.047337	-0.469078
CDK17	0.159017	0.0321313	-0.164836	0.0892715	-1.21079	-0.0833047	0.049252
CDK18	-0.292509	-0.00191173	-0.741267	-1.00743	-0.723375	-1.71134	-1.16555
CDK19	0.0594082	0.201079	-0.0516255	-0.0339206	-0.0660612	0.213822	0.681439
CDK2	0.185947	0.144778	-0.301307	-0.567246	-0.311018	-0.942932	-0.656244
CDK2AP2	0.147493	0.279403	0.0023115	-0.163758	0.407079	-0.150797	-0.190662
CDK5	-0.213908	-0.391906	-0.138603	-0.467232	-0.234128	-0.00919551	-1.0155
CDK5R1	-0.0528526	0.142176	0.0142711	-0.00427371	0.246898	1.28443	0.309401
CDK5RAP1	-0.0469715	0.163253	0.0466979	-0.0335132	-0.133737	-0.483518	-0.0888692
CDK5RAP2	-0.0724121	-0.0706797	0.203679	0.0570826	0.0938003	-0.197571	0.120202
CDK5RAP3	-0.220021	-0.31152	-0.352067	-0.454144	-0.684852	-0.891163	-1.05403
CDK6	-0.111518	0.110476	0.233029	0.456464	-0.0614121	0.505494	0.770425
CDK7	0.358635	0.500617	0.121731	0.781359	-0.678245	0.384934	0.0891725
CDK8	0.0474619	-0.108827	-0.203776	0.418377	-0.3718	0.762367	0.192879
CDK9	-0.0579793	-0.971875	-0.246845	-0.554302	-0.972952	-1.22348	-0.543265
CDKAL1	0.0753551	0.131897	0.170687	-0.0277687	-0.294953	-0.727161	0.52791
CDKL5	0.0277878	-0.0929672	0.235756	0.274949	-0.278072	-2.11079	-0.00183815
CDKN1A	0.374562	0.285226	0.364938	0.637001	-0.481099	-0.445627	-0.479691
CDKN1B	0.183929	0.0224267	-0.130503	0.157039	-0.013266	0.394378	0.143973
CDKN2A	0.133031	0.0901183	-0.292548	0.578964	-0.312563	1.13355	0.317131
CDKN2AIP	-0.052974	0.288177	0.110855	0.283065	-0.210451	0.239782	0.211283
CDKN2AIPNL	0.363703	0.217015	0.0663655	0.0383358	-1.04484	-0.131239	0.601133
CDKN2B	0.0243255	-0.0817268	0.933728	0.915776	-0.165597	-0.354128	-0.974834
CDKN2C	0.0884118	-0.00299052	0.435737	0.589197	0.136293	0.000759543	0.42069
CDKN2D	0.532518	0.520463	0.940183	1.45311	0.215225	-0.0615688	-0.0611717
CDKN3	0.0248088	-0.164326	-0.110501	-0.191683	-0.0533127	-0.334843	0.0436396
CDON	-0.106643	-0.169682	0.0620518	0.0102196	-0.823491	-1.74627	-0.153742
CDPF1	-0.327275	-0.266739	-0.111127	-0.427046	-0.0846769	-1.20884	-0.282088
CDR2	-0.51854	-0.486232	-0.100643	-0.0978145	-0.137541	0.173332	0.0431737
CDR2L	0.0932244	0.181809	-0.611946	-0.596997	-0.176795	-1.43421	-0.526135
CDS2	0.166922	0.186021	-0.020158	0.138316	-0.217967	-0.323738	0.228279
CDT1	-0.0899914	-0.107579	-0.197571	-0.461336	-0.208128	-0.153694	-0.865839
CDV3	0.0428414	0.0581288	0.0665481	0.165432	0.102251	0.186949	0.335168
CDYL	-0.0768791	-0.00424873	0.129145	0.0739637	-0.0306869	0.408486	0.175219
CEBPB	0.0482757	-0.00569133	-0.617371	-0.908481	-0.88355	-0.593554	-0.492191
CEBPG	0.0562817	-0.194747	-0.237884	-0.140889	-0.745517	0.495009	0.194023
CEBPZ	0.0283241	0.226032	0.0620944	0.306358	-0.0282493	0.319517	0.342218
CELF1	-0.0815737	0.162624	0.145988	0.261124	-0.011289	-0.232682	0.170414
CELSR2	0.078225	0.0787507	-0.181093	-0.0300678	-0.227584	0.603908	-0.342563
CENPA	0.041708	0.020123	0.42488	0.79538	-0.535671	0.712337	0.28416
CENPB	-0.074621	-0.495212	-0.963179	-1.50153	-0.847961	-0.829147	-0.627996
CENPC	-0.0326421	0.329887	0.639481	0.764902	-0.411815	-1.11835	-0.0802294
CENPE	-0.298106	-0.255093	0.0434863	0.224403	-0.232387	-0.394406	-0.134954
CENPF	-0.387176	-0.211971	0.00510791	0.0306097	-0.107143	-0.458228	0.237063
CENPH	0.221657	0.183071	-0.0996309	-0.0147267	-0.351398	0.190456	-0.316055
CENPI	-0.425608	-1.51771	-1.30426	-1.54033	-2.18944	-3.18284	-0.935096
CENPJ	0.0296617	0.149236	0.111309	-0.0441461	-0.0630304	-0.0314375	-0.0558971
CENPK	-0.126524	-0.167671	-0.619042	-0.573081	-1.5167	-0.82027	-0.379651
CENPL	-0.072202	-0.0670068	-0.307858	0.0444816	-0.223754	-0.192929	0.390395
CENPM	-0.359964	-0.715594	-0.944877	-0.951369	-0.525549	-1.38997	-2.10294
CENPN	-0.0117183	-0.251416	-0.210987	-0.109098	-0.15487	-0.112451	-0.663347
CENPO	0.0175648	-0.170592	-0.164087	-0.272684	-1.18169	-0.768431	-0.349386
CENPP	-0.432465	-0.886198	0.0503033	0.026952	-0.27385	-0.748886	0.722664
CENPQ	0.297488	0.562133	0.372711	0.671822	0.339438	-0.195546	0.130819
CENPT	-0.204513	-0.0611013	-0.30016	-0.38248	-0.250669	-0.24137	-0.742592
CENPV	0.252053	0.330071	0.0923945	0.0950464	-0.117754	0.365948	0.086778
CENPW	-0.0331357	-0.171262	-0.179622	-0.406849	-0.336181	-0.826575	-0.170964
CEP104	-0.148987	-0.0883831	-0.182726	-0.133423	-0.370878	-0.0438501	0.457952
CEP120	0.0162004	0.174966	-0.0897313	-0.290227	0.188899	-0.885767	-0.0668068
CEP128	-0.384545	-0.601656	-0.378216	-1.0341	-0.302157	-0.706235	0.420168
CEP135	-0.0709306	-0.312741	-0.294931	-0.221727	-0.447868	0.0716311	-0.471901
CEP152	-0.43245	-0.102417	-0.243357	-0.278374	-0.250036	-0.97083	-0.463838
CEP164	-0.0769362	0.106117	-0.0907772	-0.29973	-0.280272	-0.605257	-0.0658713
CEP170	-0.0143817	-0.0241962	-0.287114	-0.0842236	-0.168536	0.510375	0.0997011
CEP192	-0.219096	0.0174248	-0.202538	-0.317729	-0.0801517	0.468868	0.335949
CEP250	-0.554162	-0.615207	-0.364377	-0.427954	-0.501144	-0.512301	-0.664952
CEP290	-0.292391	-0.263476	-0.30967	-0.329118	-0.412654	-0.260774	-0.295988
CEP350	-0.115529	0.105596	-0.0145197	0.135125	-0.0282401	0.0754143	0.451965
CEP41	-0.0937294	0.052184	0.20422	0.418062	0.607042	-0.076641	0.786024
CEP44	-0.10536	-0.102345	-0.0567495	0.437714	-0.372922	-0.277683	-0.158247
CEP55	0.0201847	0.0468713	0.0616959	0.26071	0.0294448	0.538811	-0.169674
CEP57	0.0116137	-0.017562	0.00734362	-0.0325828	0.0678481	-0.622347	0.179893
CEP57L1	-0.286125	-0.356447	-0.775493	-0.604447	-1.08551	-1.28911	-0.22541
CEP63	-0.213765	-0.028079	0.031965	0.109257	0.0745034	-0.293789	0.622083
CEP68	0.0628603	0.153051	-0.129775	-0.469655	-2.13406	-3.58357	-0.188921
CEP70	-0.376341	-0.531303	-0.356591	-0.146996	-0.681918	2.00416	-0.11571
CEP72	-0.189971	-0.248685	-0.673955	-1.16283	-1.22995	-2.42908	-0.701751
CEP76	-0.330189	-0.149559	0.308407	0.291851	0.22958	-0.281244	0.36726
CEP78	-0.14145	-0.0154752	0.136573	0.0534528	-0.425495	-0.481468	0.349719
CEP85	-0.171058	-0.065498	-0.0604667	-0.0312651	-0.073517	0.10514	-0.233544
CEP85L	0.00534472	0.185162	0.363412	0.292846	0.0647773	-0.312005	0.764644
CEP89	0.0275067	0.0133769	0.0646884	-0.0671151	-0.236719	-0.961099	-0.165575
CEP95	-0.133779	0.0976603	-0.187288	-0.0444508	0.0869098	0.523031	-0.00304581
CEP97	0.0660528	0.222795	-0.0996953	0.137167	-0.403497	-0.57282	0.29389
CEPT1	0.0470083	0.20542	-0.238912	-0.110428	-0.353808	-0.472056	0.342236
CERCAM	-0.107398	0.0247234	-0.341279	-0.52588	-0.433685	-0.347324	-0.678966
CERK	-0.065653	0.0559638	0.163259	0.455927	-0.0322465	0.259867	0.0124987
CERS2	0.125315	-0.181242	0.506684	0.0515662	-1.47443	0.300819	1.14493
CERS5	-0.0823276	-0.0906241	-0.197152	-0.363834	-0.216996	-0.495089	-0.272597
CES2	-0.429842	-0.678789	-0.332025	-0.483717	-0.919818	-0.555018	-0.558238
CETN2	-0.169392	-0.175978	-0.0593099	0.0343112	0.0639448	0.4556	-0.131757
CETN3	-0.112943	-0.11201	0.0294762	-0.207101	0.209795	0.283117	0.512114
CFD	-0.472488	-0.735572	-0.518341	-0.832225	-0.346993	-0.328376	-2.14547
CFDP1	0.136533	-0.0117347	0.0183097	0.337146	-0.119452	0.172534	-0.2333
CFL1	0.209786	0.248408	0.091869	0.159049	0.0891037	0.350506	0.329118
CFL1P1	-0.0395285	0.0229629	0.126373	1.21885	-0.843669	-1.46182	1.12436
CFL2	-0.26308	-0.453838	-0.267341	-0.154716	0.110817	-0.0775911	0.040703
CFLAR	-0.0962494	-0.402463	0.130559	-0.0971705	-0.116863	-0.420044	-0.481668
CGGBP1	0.117197	-0.207335	-0.65541	-0.699253	-0.656615	0.0245654	0.310025
CHAC1	-0.122584	0.0594888	-0.651235	-2.02908	-0.0995077	-0.555373	-2.04196
CHAC2	-0.172719	-0.646496	-1.2362	-1.45877	-1.57435	-0.585805	-0.704739
CHAF1A	0.010595	0.18128	0.15421	-0.217801	-0.413173	-0.949626	-0.566456
CHAF1B	-0.538706	-0.530973	-0.268871	-0.31741	-0.552206	-0.826965	-0.352577
CHAMP1	-0.161519	0.210907	0.239923	0.366362	-0.0539377	0.132135	0.155124
CHCHD1	-0.0204639	-0.0984173	-0.0615188	-0.0614629	-0.230995	0.273497	0.57261
CHCHD2	0.0502191	0.0862081	0.1577	0.0467159	0.234353	0.0337211	0.145718
CHCHD4	-0.0903087	-0.0794353	-0.165938	0.115384	-0.00743977	-0.116809	0.343401
CHCHD6	-0.0527039	0.0468097	0.0611886	0.490696	-0.275552	-0.235308	-0.183815
CHCHD7	-0.00438341	-0.058922	-0.323916	-0.203367	0.121078	-0.553213	-0.73773
CHD1	-0.110918	0.205611	0.059661	0.283398	-0.0267057	0.150979	0.123409
CHD1L	-0.131034	-0.000422254	0.0814644	-0.0101795	0.0177994	0.232981	0.214524
CHD2	-0.212702	0.102721	0.0283935	0.0635193	-0.00111367	-0.278831	0.178522
CHD3	-0.260639	-0.227435	-0.381146	-0.652566	0.0587936	-0.145523	-0.117191
CHD4	-0.0583974	-0.0294944	-0.0886647	-0.0328968	0.0311071	-0.366367	0.0264608
CHD6	-0.0730811	-0.0488089	0.0376833	0.0665247	0.0729152	-0.198782	0.523049
CHD7	-0.180415	0.146532	0.151473	0.153171	-1.02424	0.561364	0.308433
CHD8	-0.033012	0.0534894	0.0243394	0.024042	0.201957	0.137256	0.0764905
CHD9	0.0272053	0.199374	0.307373	0.474479	0.182483	0.00756166	0.184076
CHEK1	-0.0197031	-0.235291	-0.154698	-0.307816	-0.640506	-0.834076	-0.123283
CHEK2	0.206979	0.195286	0.107308	0.0988829	-0.077003	0.522416	-0.118435
CHERP	0.0782667	0.269039	0.144231	0.140555	0.0177704	0.458301	0.0413233
CHIC2	0.0236653	-0.643196	-0.289711	-0.877393	-0.428631	-0.288728	0.815826
CHID1	-0.648505	-0.806702	-0.399486	-0.771523	-0.430909	-0.565981	-1.23716
CHKA	0.0952209	0.211492	0.111829	0.120353	-0.389394	0.499606	-0.147939
CHM	-0.269842	-0.0693144	0.0574631	0.23182	0.0807802	0.382521	0.175839
CHML	-0.199162	-0.36591	-0.530219	-0.648837	-0.480678	-0.322312	-0.842125
CHMP1A	0.207417	-0.0820278	-0.140421	-0.215426	-0.812267	-1.32318	-0.264292
CHMP1B	0.180016	-0.359228	-0.256918	0.025463	-0.420854	0.351054	-0.502478
CHMP2A	-0.114516	-0.165109	0.0448747	0.239407	-0.159291	-0.0616097	-0.860042
CHMP2B	0.0540189	0.0234571	0.301356	0.28467	-0.106477	0.0400648	0.338512
CHMP3	0.145688	0.0681524	0.125971	0.0148252	0.0319867	-0.471149	0.0715226
CHMP4A	0.45684	0.346732	0.0376996	0.163104	0.834403	-0.813698	0.34865
CHMP4B	-0.199215	-0.117491	0.139636	0.148808	0.357573	0.541202	0.174136
CHMP5	0.135796	0.137821	0.290554	0.595516	-0.22626	0.752636	0.292245
CHMP7	0.0156131	-0.18493	-0.799168	-0.612517	-1.58544	-0.694739	-0.164256
CHN1	-0.222836	-0.449995	-0.739462	-1.10437	-3.1656	-0.70949	-0.0418605
CHORDC1	-0.355085	-0.65798	-0.366495	-0.313499	-0.922361	-1.0375	-0.288108
CHP1	0.399218	0.295355	0.387275	0.520826	-0.0298201	0.237979	0.228279
CHPF	-0.126257	0.0537353	-0.0424487	-0.400511	-0.311558	-0.322709	-0.776075
CHPT1	0.22868	0.127722	0.00385603	0.179696	-0.299801	0.550901	0.378806
CHRAC1	0.00145935	0.0395598	0.117811	0.173974	-0.536172	0.296284	-0.0097885
CHRNA5	-0.136461	-0.249532	-0.00878679	-0.269424	-0.566403	-0.445875	0.171775
CHST12	-0.205601	-0.428297	-0.378314	-0.909468	-1.10021	-1.00736	-1.39225
CHST13	0.0294189	-0.355549	-0.134311	-0.0601231	-0.255567	-0.256841	-0.00581612
CHST14	-0.125572	-0.269931	-0.674585	-0.0591741	-1.53438	0.0647939	-0.0996021
CHSY1	0.115609	-0.0245985	-0.343412	-0.203645	-0.127901	0.437259	0.00880824
CHTF8	-0.122202	-0.2626	-0.370755	-0.662074	-0.158064	-0.504573	0.16616
CHTOP	-0.175009	-0.3245	-0.617226	-0.822661	-0.80634	-0.378101	-0.223412
CHUK	0.175074	0.0862809	0.0150278	0.275598	-0.865611	0.272731	-0.0458272
CHURC1	0.0444275	0.166236	0.509292	0.55588	0.0341078	0.296363	0.111869
CIAO1	-0.180829	-0.328008	-0.562622	-0.843281	-0.531099	-0.281157	-0.833712
CIAPIN1	0.0233714	-0.102854	-0.0191383	-0.0760195	-0.0342657	-0.126054	0.760768
CIB1	-0.203832	-0.134234	-0.0860953	-0.150288	0.286352	0.0242677	-0.660947
CIC	-0.247687	0.148199	-0.0662723	-0.354453	0.00276081	-0.826654	0.0534066
CIDECP	0.159017	0.352753	0.0295877	-0.52723	-0.101981	-0.408068	0.129232
CINP	-0.128004	-0.196793	-0.333968	-0.206297	0.0665345	-0.592405	-0.386023
CIR1	-0.0865883	-0.12132	0.0431591	0.239339	-0.147521	-0.15397	0.418766
CIRBP	-0.329224	-0.472506	-0.649346	-0.88687	-0.526299	-1.25686	-1.35766
CIRH1A	-0.0063218	0.116608	0.103546	0.111818	0.360956	0.306889	0.388474
CISD1	-0.1594	-0.230883	-0.0263753	-0.143898	-0.34973	-0.0557072	0.34076
CISD2	0.224056	0.0948262	0.317857	0.238995	-0.0277331	-0.0553846	0.267994
CISD3	-0.225818	-0.624913	-1.14197	-1.02598	-0.851913	-0.982589	-1.83927
CISH	-0.136955	0.00249883	-0.966737	0.218846	-0.824216	0.17973	-0.347605
CIT	-0.302144	-0.340266	-0.353496	0.0176985	-0.300571	0.00242515	-0.216825
CITED2	-0.350861	0.205827	-0.258917	-0.558762	-0.922638	0.255597	-0.2876
CITED4	0.679377	0.58239	-0.208509	-0.748048	-0.529629	-1.27039	-0.148867
CIZ1	-0.138386	-0.191713	-0.0553289	-0.417514	0.183425	-0.720281	-0.340508
CKAP2	0.0650289	0.259708	0.0661417	-0.0483564	-0.145707	-0.382976	0.0408469
CKAP2L	-0.190154	-0.13828	0.0856393	0.439309	0.0226677	0.165132	0.00817463
CKAP4	0.180889	0.13204	0.100295	0.039353	-0.0875822	0.0324622	0.27571
CKAP5	-0.166886	-0.106989	-0.167302	-0.164148	-0.150243	-0.133591	0.356203
CKB	0.161399	0.17001	-0.16961	-0.314769	1.01883	0.160932	-0.100749
CKLF	-0.0308711	-0.0573846	-0.0234391	0.225274	-0.148021	0.383799	-0.694282
CKMT1A	0.209991	0.561989	-0.3882	-0.0842236	-0.258706	0.062916	-0.365282
CKMT2-AS1	-0.100411	0.83655	0.284484	0.393793	0.948526	1.52813	0.336246
CKS2	0.100635	0.0530068	0.123858	0.418014	-0.431095	0.740198	0.627833
CLASP1	-0.0532966	0.157636	-0.0636891	0.121757	-0.180177	0.0755805	0.186445
CLASP2	0.141576	0.0403616	-0.0813792	-0.170065	-0.673954	-0.636307	-0.0272362
CLASRP	-0.603732	-0.552737	0.0745404	-0.102462	-0.0022803	0.177699	-0.32757
CLCC1	-0.0832238	-0.0858334	-0.547679	-0.99264	-1.1656	-0.817493	-0.677474
CLCN3	-0.159409	-0.119025	0.0857308	0.257727	-0.523149	-0.117779	0.614805
CLCN5	-0.202123	-0.0980525	-0.0542906	-0.30271	-0.264315	-0.236384	0.510031
CLCN7	0.180185	0.52681	0.421359	0.493904	-0.459575	-0.29401	1.51876
CLDN12	-0.0850362	-0.0424873	0.150826	0.0164327	0.036037	0.0541988	0.0951379
CLDN15	0.435945	1.1319	0.593741	0.530564	1.46214	2.11727	0.190159
CLDND1	0.284299	-0.261133	-0.315632	-0.292116	-0.724814	1.15156	0.211266
CLDND2	-0.115631	0.458759	0.355191	-0.537229	1.13208	0.501658	-1.26111
CLEC16A	-0.313605	0.193462	0.0872022	0.0380322	-0.411953	-0.245576	-0.587894
CLHC1	-0.155337	-0.141508	-0.123175	0.0399783	0.378724	0.193027	1.10804
CLIC4	0.11661	-0.0121455	0.235153	0.663191	-0.305468	0.488748	0.256395
CLINT1	0.0657843	0.0129491	-0.0935581	0.0777276	-0.265835	0.160642	0.311905
CLIP1	-0.0887534	-0.0346228	-0.126312	-0.154903	-0.271612	-0.414531	-0.383595
CLK1	0.281173	0.147745	0.0823718	0.115774	-0.0637173	0.0613871	-0.00402446
CLK2	-0.359335	-0.085994	-0.782021	-1.04682	-0.787796	-0.67762	-1.16156
CLK3	-0.312915	-0.48485	-0.152296	0.01173	-0.333089	-0.473305	-0.39258
CLK4	-0.323253	-0.513573	-0.200054	-0.159218	-0.273534	-0.0113186	-0.0309433
CLN3	-0.345786	-0.297405	-0.30661	-0.425484	-0.660805	-1.03009	-0.628074
CLN5	0.00408066	-0.00591255	0.313759	0.302694	0.269673	0.0415468	0.406889
CLN6	-0.305518	-0.46556	-0.110099	-0.335123	-0.28459	-0.831011	-1.15962
CLN8	-0.0344276	0.098004	0.373427	0.11931	0.167966	-0.102559	-0.429001
CLNS1A	-0.0577439	-0.279801	-0.162139	-0.0586548	-0.248972	0.17973	-0.333258
CLOCK	-0.0157752	0.340703	0.162214	0.267511	0.254847	0.825643	0.568559
CLP1	0.0588972	0.167624	0.103653	0.517812	-0.0265329	0.866549	0.343964
CLPB	-0.897222	-0.799943	-0.353554	-0.325563	-0.608683	-0.765003	-1.59618
CLPP	0.0211867	-0.313078	-0.257082	-0.30646	-0.44701	-0.222444	-0.533641
CLPTM1	-0.0427309	-0.00599724	0.0372106	0.00509511	-0.0475223	0.260412	0.361625
CLPTM1L	0.0663173	0.108931	0.0672107	0.211077	0.0972914	0.386584	0.00232117
CLPX	0.048663	0.130572	0.0613093	0.245705	-0.0620844	0.743238	0.468459
CLSPN	0.105733	0.115387	0.101285	0.216862	-0.273423	-0.743416	-0.458561
CLSTN1	0.0130935	-0.0612234	0.0189367	-0.117282	-0.241254	-0.172396	-0.57569
CLSTN3	-0.440066	-0.0880684	-0.0242082	0.203942	-0.0915963	0.139088	-0.567636
CLTA	0.0424327	0.0505514	0.211735	0.158266	0.386805	0.0515328	0.318547
CLTB	0.0515598	-0.0809011	-0.0367399	-0.400896	0.088507	0.0843984	-0.00541519
CLTC	-0.101764	-0.0774905	-0.0175196	0.25599	0.071393	0.06713	0.0603329
CLTCL1	-0.522959	-0.939291	0.196762	0.224529	-0.0889756	-0.9798	-0.782779
CLU	-0.0132117	-0.0228572	0.0281112	-0.0364161	0.0484752	0.0620691	-0.348705
CLUAP1	-0.25862	-0.643587	0.0437813	-0.523997	-0.758613	-1.77664	0.0141949
CLUH	-0.0178251	-0.153644	-0.00261364	-0.162066	-0.0552496	-0.425835	0.205783
CLYBL	0.08128	-0.43137	-0.208811	-0.331352	-0.22178	-0.152622	-0.0683276
CMAS	0.161016	0.0181519	-0.0593418	0.117236	-0.0920311	0.323913	0.163954
CMC1	0.142214	-0.105142	-0.135111	0.133932	-0.438564	0.172709	-0.111244
CMC2	0.0833896	0.118174	0.226068	0.435795	-0.492196	0.695786	0.201665
CMIP	-0.206689	-0.0834137	0.141265	0.0241139	-0.167018	-0.517933	0.10125
CMPK1	0.151462	0.128324	0.310619	0.547897	-0.155643	0.707624	-0.0510176
CMSS1	0.0150476	-0.0686875	0.0353868	-0.00349828	0.0231432	-0.503143	0.494007
CMTM4	0.064554	-0.240071	-0.188338	-0.239649	0.0777978	-1.13083	-0.476825
CMTM6	-0.0748181	-0.086696	0.0566911	0.022405	0.0184624	0.208633	0.196383
CMTR1	-0.296245	-0.375586	-0.237925	-0.37132	-0.410071	-0.69874	-0.0849031
CMTR2	0.179903	0.440108	0.0655176	-0.0785324	-0.504182	0.0768034	0.053443
CNBP	0.104739	-0.0910232	-0.253198	-0.0593608	0.00340211	0.309941	-4.16804e-05
CNDP2	-0.0257884	-0.077477	0.0255297	0.185974	0.154443	-0.118295	0.19557
CNIH1	-0.0762039	-0.113049	-0.0399996	0.226524	-0.0583359	0.240384	0.0740485
CNIH4	-0.137486	-0.232424	-0.111091	0.0858729	-0.470609	-0.104298	-0.268344
CNKSR3	0.140079	0.402502	0.569155	0.837727	0.470296	1.54073	0.576346
CNN2	-0.0980853	-0.18071	-0.0776531	-0.239725	0.242032	-0.302478	-0.0323664
CNNM2	-0.229981	-0.510925	-0.315444	-0.357242	-0.975374	-0.37143	-0.224271
CNNM4	0.27548	0.463091	0.0905966	0.408023	-0.152997	-0.0778912	-0.261216
CNOT1	-0.227288	-0.146763	0.113039	-0.0133373	-0.0594855	-0.181859	-0.115898
CNOT10	-0.0290854	0.162448	0.171671	0.386266	-0.21219	-0.0159293	0.257104
CNOT11	0.0641631	-0.227567	-0.0791103	-0.533656	-0.290023	-1.39759	-0.391633
CNOT2	0.112475	-0.010389	0.0357419	0.00404402	0.112388	0.02917	0.175943
CNOT3	-0.435344	-0.546318	-0.394694	-0.496907	-0.100009	0.299639	-1.02135
CNOT4	-0.11856	0.283134	0.39432	0.544934	0.195087	0.328844	0.458177
CNOT6	0.242682	0.291884	0.231478	0.375584	0.0399111	-0.00989263	-0.04584
CNOT6L	0.338689	0.918042	0.756698	0.961511	0.447886	1.23661	1.18852
CNOT7	-0.00603158	-0.0287874	0.00442904	-0.109069	0.135353	0.45102	0.478349
CNOT8	0.130923	0.130843	-0.321864	-0.178841	-0.500635	0.187343	-0.104215
CNP	-0.109492	-0.350868	-0.0352001	-0.0953979	-0.282762	-0.936852	-0.302286
CNPPD1	-0.253163	-0.468469	-0.385847	-0.834546	-0.795146	-1.16493	-0.67487
CNPY2	-0.130104	-0.269377	-0.228321	-0.203126	-0.182279	-0.487226	-0.410291
CNPY3	0.00795636	-0.450504	-0.32286	-0.564696	-0.0631279	-0.0373769	-0.577685
CNPY4	0.099622	-0.427698	-0.349206	-0.126149	-1.10926	-0.318521	-0.338579
CNST	-0.0305459	0.250067	-0.00326248	0.478713	0.145524	0.329946	0.633713
CNTLN	-0.351927	-0.204141	0.0600837	0.0208039	-0.588651	-1.03822	0.333754
CNTROB	-0.216102	-0.399025	-0.274244	-0.375928	-0.956879	-1.25555	-1.02228
COA1	-0.177032	-0.282645	-0.190835	0.08262	-0.563252	0.0149394	-0.236761
COA3	-0.134234	-0.653939	-0.976412	-1.3531	-0.83847	-1.40009	-0.829608
COA4	-0.264445	-0.573939	-1.03562	-1.44892	-1.28089	-1.04592	-0.874208
COA5	0.0116	-0.241599	-0.0776098	0.0266461	-0.817143	-0.170016	-0.319394
COA6	0.0754525	-0.199904	-0.227532	0.168474	-0.551655	0.284809	-0.0333658
COASY	-0.0551688	-0.0597763	0.14754	-0.0249365	0.052086	-0.617322	-0.189072
COG1	-0.313745	-0.575235	-0.122286	-0.638801	-0.486117	-1.59852	0.235553
COG2	-0.0701168	-0.15624	0.000841916	-0.337477	-0.631618	-0.312464	0.09286
COG3	0.254684	-0.206905	-0.580845	-0.305888	-0.900625	0.299776	-0.0128428
COG4	-0.115805	-0.231756	-0.187337	-0.177154	-0.100827	-0.311721	-0.316077
COG5	-0.0751524	-0.0464493	-0.430119	-0.387192	-0.467625	-0.777415	-0.330595
COG6	-0.240457	-0.749483	-0.213114	-0.11703	-0.3031	0.699104	0.520064
COG7	0.216789	0.0427182	-0.00265618	0.261164	-0.618109	-0.163032	-0.203312
COG8	-0.624491	-0.781965	-0.795756	-1.44579	-0.656042	-1.00736	-0.403906
COIL	-0.0508824	-0.0248586	0.186632	0.45012	0.174587	0.1719	0.44544
COL27A1	-0.269834	0.0523653	0.00370873	-0.113884	0.347594	-1.17952	-0.402888
COL4A2	0.000705973	0.0273254	-0.818345	-0.577871	-0.960906	-0.74288	-0.504418
COL4A3BP	-0.0512464	0.309131	0.378473	0.519106	0.165509	0.152607	0.521041
COL9A3	0.0439949	-0.256084	-0.123207	-0.0893648	0.0169281	0.557801	-1.03765
COLGALT1	0.087399	0.0644248	0.133584	0.153638	0.255646	0.111737	-0.0307248
COMMD1	-0.112902	-0.192766	-0.137906	-0.324821	-0.102101	-0.592979	-1.00295
COMMD10	-0.0655237	-0.132543	-0.461132	-0.255997	-0.392368	0.26603	-0.173913
COMMD2	0.203292	-0.0124823	-0.194028	-0.073703	-0.847108	-0.317484	0.016299
COMMD3	-0.0333341	-0.151327	0.098735	-0.176344	-0.141316	-0.661628	-0.185895
COMMD4	-0.120263	-0.15119	0.000359651	-0.0119461	0.0571606	-0.26133	-0.49081
COMMD5	0.0146808	0.00922883	-0.622304	-0.876003	-1.70688	-2.26763	-1.21296
COMMD6	0.208359	0.0833962	0.203663	0.482674	-0.196927	0.725867	0.58012
COMMD7	0.0354069	-0.0440016	-0.195611	-0.31739	-0.144941	-0.340854	0.0895234
COMMD8	-0.101349	-0.185016	0.148272	-0.156274	0.0915147	-0.113129	-0.0462144
COMMD9	-0.244238	-0.187604	-0.0970236	-0.1476	0.190212	-0.0473702	0.102623
COMT	0.149547	0.16718	0.0481864	0.206954	-0.927217	0.684679	0.0051658
COMTD1	-0.276568	-0.481829	-0.626231	-0.915624	-0.764499	-1.01253	-1.39716
COPA	-0.0777579	0.0088604	0.011339	0.0191771	0.0636971	0.0824672	0.190864
COPB1	0.12752	-0.0131408	-0.249872	-0.150906	-0.505847	-0.302431	-0.0692641
COPB2	-0.109738	-0.270479	-0.25865	-0.410549	-0.17935	0.0618595	-0.744341
COPE	0.0332466	-0.212195	0.048376	0.180618	0.0450022	0.697045	0.107959
COPG1	0.0427772	-0.0180478	0.10962	0.169736	-0.0623667	0.0439158	-0.0231492
COPRS	0.027349	-0.109951	0.0239681	-0.0682741	0.171228	-0.520356	-0.0898997
COPS2	-0.132425	-0.128144	0.14308	0.179867	-0.236008	0.125563	0.631523
COPS3	0.176485	0.167563	0.128093	0.381982	0.223254	0.445646	0.199293
COPS4	0.280316	0.104577	0.439856	0.73265	-0.159791	0.318794	0.537863
COPS5	0.0479609	0.15663	0.0403268	0.228826	-0.642724	0.38371	0.199672
COPS6	-0.0667021	-0.198767	-0.279934	-0.220837	-0.191052	-0.533128	-1.39066
COPS7A	0.184668	-0.0605359	-0.0761651	0.103484	-1.1389	-0.25705	-0.139621
COPS7B	0.270034	0.19833	0.195604	0.305756	-0.130171	0.120055	0.401372
COPS8	0.130292	0.056025	-0.147493	-0.00630453	-0.0685422	0.0119076	0.128459
COPZ1	0.0102235	0.15295	0.162344	0.395769	0.227215	0.476928	-0.0741089
COQ10A	0.0453604	-0.0880684	-0.734957	-0.96728	-1.50359	-1.4927	-1.1906
COQ10B	-0.0754671	0.0201912	0.219372	0.562544	0.294341	0.417874	0.0422872
COQ2	-0.265147	-0.514828	-0.00662933	-0.369573	-0.698628	-1.05985	-0.850238
COQ3	-0.0752613	-0.213164	-0.0809938	0.104588	-0.149377	-0.154858	-0.502104
COQ4	-0.210253	-0.48585	-0.240877	-0.585365	-0.463397	-1.1205	-0.533551
COQ5	-0.0300746	-0.348371	-0.0597979	-0.0797081	-0.164847	-0.117482	-0.127895
COQ7	-0.0719153	-0.18521	-0.422781	-0.80973	-1.23159	-0.783744	-0.191098
COQ9	-0.58498	-0.905407	-0.407309	-0.7363	-0.809986	-0.959433	-0.663947
CORO1C	0.206021	0.0846919	-0.106153	-0.115945	-0.0726943	-0.632664	0.0645367
CORO2A	-0.0479694	-0.0911577	0.252812	0.187974	0.232491	-0.88652	-0.488296
CORO7	-0.128938	-0.215824	-0.108708	0.0389823	0.0841814	0.170964	0.00256157
COTL1	0.305228	0.289381	0.233042	0.354681	-0.0696029	0.630006	0.267968
COX10	0.178822	0.202534	0.101184	-0.107958	-0.4717	-0.641131	0.11878
COX11	-0.0703146	-0.311015	-0.401085	-0.247613	-0.430668	-0.128927	-0.840015
COX14	0.0134826	-0.247423	-0.145643	-0.674597	-0.143642	-0.901158	-0.214233
COX15	-0.0586195	0.142277	-0.144913	-0.36652	-0.254207	-0.669404	0.204859
COX16	0.127823	0.35354	0.220992	0.383846	0.790992	0.341581	0.440812
COX17	0.139085	0.0166881	-0.134949	-0.0552893	-0.820773	-0.0960485	0.559249
COX18	-0.117953	-0.292024	-0.245891	0.0225801	-0.242535	0.406579	0.0838844
COX19	0.30462	-0.0362294	0.0117302	-0.105302	-0.412351	-0.430644	0.102399
COX4I1	0.0198504	-0.0160634	0.17117	0.077048	0.313038	-0.0345097	0.435274
COX5A	0.0934597	0.0731214	0.121228	0.316523	0.167221	0.130634	0.387849
COX5B	-0.0478177	-0.0315589	-0.0118169	-0.129624	0.174804	0.196543	0.0154188
COX6A1	0.150241	0.0962715	0.184314	0.295737	0.0806982	0.120419	0.259989
COX6A1P2	0.137818	0.16907	0.1143	0.257036	-0.271275	0.407249	0.387336
COX6B1	-0.0334592	-0.11543	0.0483427	-0.207698	0.0384103	0.290169	0.171258
COX6C	0.215272	0.194846	0.224639	0.41081	-0.0930741	0.334701	0.461771
COX7A2	0.0547806	0.00431544	0.0175077	0.027746	-0.314989	0.43118	0.281923
COX7A2L	0.0320499	0.0133896	0.116479	0.301183	-0.0737485	0.586002	0.758924
COX7B	0.105741	0.0949798	0.224696	0.317015	0.0651737	0.0620559	0.652462
COX7C	0.328248	0.173265	0.0703245	0.136163	-0.0151493	0.386795	0.118072
COX8A	0.0369256	-0.0546591	0.0818264	0.054671	-0.00842478	0.391782	0.234055
CPD	-0.0555895	0.159681	0.0542614	0.0783142	0.117161	0.140823	0.455585
CPEB2	0.277534	0.27806	-0.580845	-1.05823	0.263246	0.246661	0.091232
CPEB3	0.792594	0.447985	0.393159	0.029498	-0.0407057	-1.03548	0.590227
CPEB4	0.0402535	-0.234983	-0.129508	0.121972	-0.428631	-0.0399252	0.194411
CPLX1	-0.366857	0.0295356	0.0258459	-0.0152762	4.06322	5.51661	-0.483679
CPM	-0.10134	-0.0718652	0.6118	0.0413073	0.572399	-0.147974	-0.267931
CPNE1	-0.251317	-0.284331	0.0217715	-0.105878	0.0359186	-0.0951935	-0.583676
CPNE2	0.0315546	0.0406649	-0.0662723	-0.104913	-0.15513	0.144441	0.0130713
CPNE3	0.0388594	0.137877	0.21137	0.442378	0.187759	0.402254	0.571771
CPNE8	0.136954	0.0261026	2.93373	3.2377	-0.335874	-0.399939	0.175762
CPOX	0.116699	0.322308	-0.0464411	0.0233074	-0.843669	0.455991	0.540941
CPPED1	-0.222836	-0.398769	-0.398181	-0.440178	-0.279118	-0.446766	0.107276
CPS1	-0.197322	-0.412695	0.0808127	-0.0210788	-0.0472022	0.279265	-0.0595091
CPSF2	-0.0719542	-0.0278509	-0.134837	-0.039008	0.205837	0.307751	0.162472
CPSF3	0.140902	-0.0205312	-0.168599	-0.0499445	0.273287	-1.12333	0.563342
CPSF3L	-0.198915	-0.931233	-0.612621	-0.582787	-0.428631	-0.59338	-1.74649
CPSF4	0.0467909	-0.202711	-0.615015	-0.99724	-1.99875	-1.69474	-0.993737
CPSF6	-0.129902	-0.255763	-0.0763189	0.151925	0.132828	-0.518271	0.304424
CPSF7	0.0911142	0.174966	0.0806278	0.277666	0.0464135	0.173367	0.120965
CPT1A	0.0907572	0.153177	0.0223486	-0.0712902	0.217522	-0.424875	0.354434
CPT2	0.000995964	-0.603592	0.376151	0.320725	-0.154101	0.0145929	0.698987
CRABP2	0.126024	0.0974369	-0.0662723	0.608348	2.38899	2.47128	-0.117927
CRADD	0.0370928	-0.409996	-0.0820396	-0.175433	-0.499714	0.204498	-0.503356
CRAMP1L	0.296899	0.397358	0.610529	0.59431	0.107968	0.4816	0.0894157
CRAT	-0.127563	-0.578873	-0.209107	-0.377677	-0.338877	-0.287663	0.103745
CRBN	-0.173601	-0.425537	-0.257991	-0.338827	-0.366122	-0.754825	0.0648568
CRCP	-0.0707472	0.372566	0.243702	0.115426	0.293056	0.483983	0.346757
CREB1	-0.153573	0.00910028	0.165177	0.0168328	-0.357548	-0.148457	0.334416
CREB3	-0.430924	-0.807504	-0.742521	-0.889259	-1.2339	-1.72645	-1.01553
CREB3L2	-0.18808	-0.150217	-0.143939	-0.156677	-0.29831	-0.123228	-0.160307
CREB5	-0.177032	0.174966	-1.10022	-0.790011	-0.744133	0.554956	-1.09272
CREBBP	-0.219557	0.0483463	0.125832	0.0971697	-0.163637	-0.13153	0.140035
CREBL2	0.0730812	-0.323582	-0.0187066	-0.282077	-0.34973	-0.792855	-0.0782412
CREBRF	0.139442	0.424325	0.385683	0.719178	0.725864	0.929295	0.652191
CREBZF	-0.0252424	-0.0787085	-1.05291	-1.54291	-1.44065	-2.99167	-1.3503
CREG1	0.00263438	-0.00766029	0.0479849	0.352627	-1.01011	0.754134	0.254524
CRELD2	0.0428316	0.00346103	0.170667	0.163288	0.389571	-0.331663	-0.33157
CREM	0.144896	0.116738	0.495607	0.81222	0.733283	0.617431	0.862187
CRIPAK	-0.124565	-0.409996	-0.300069	-0.327769	-0.46034	-0.200662	-0.317733
CRIPT	-0.248176	-0.325021	-0.495464	-0.671383	-0.638752	-1.09564	-0.146759
CRK	0.258204	0.219901	0.00255592	0.196781	0.349811	0.266528	0.177367
CRKL	0.0519631	0.191417	0.124237	0.143686	-0.181665	0.296161	-0.0848504
CRLF3	-0.354272	-0.352772	-0.606841	-1.02908	-0.894894	-0.193628	0.118164
CRLS1	-0.147451	-0.237357	0.0706267	0.614029	-0.503741	0.9596	0.168412
CRNDE	0.0594879	0.119068	-0.288665	-0.221727	-0.13243	0.251908	-0.538793
CRNKL1	0.0521688	0.0709876	-0.121171	-0.414372	-0.650065	-0.548632	0.174467
CROCC	-0.0492765	0.549362	-0.559312	-0.447287	-0.146232	0.224818	-1.4211
CROCCP2	0.400513	0.578863	-0.155892	-0.509243	-0.44691	-0.860912	-0.433691
CRTAP	-0.118283	-0.149312	0.000408999	-0.0386363	-0.232484	0.434195	-0.125072
CRTC1	-0.0997263	-0.920793	-1.04609	-1.54705	-0.395079	-1.63174	-1.05984
CRTC2	0.167616	-0.115813	0.388294	1.93028	-2.84367	1.87717	1.04522
CRTC3	-0.101144	-0.0384034	0.0528922	0.116484	0.114	0.224594	-0.0172357
CRY1	-0.0229089	0.117251	0.00503275	-0.0209298	-0.446836	-0.207176	-0.247317
CRY2	0.0370928	0.212934	0.261997	0.411156	0.324454	-0.525823	0.121431
CRYBG3	-0.037629	-0.100668	0.410481	0.379953	0.0530772	-0.254816	0.574434
CRYL1	0.0246018	-0.6234	0.259924	0.355198	-0.208333	0.596965	0.872862
CRYZ	-0.0536927	-0.141061	-0.0437548	0.171259	-0.736754	0.279265	-0.137857
CRYZL1	0.283698	0.0245492	-0.194028	-0.482318	-0.653566	-0.928186	0.0107795
CS	0.00942715	0.0346488	0.018975	0.204765	0.122057	0.321277	0.0423353
CSAD	-0.520516	-0.0211765	-0.285441	-0.608006	-0.446333	0.442764	-0.479214
CSDE1	0.0403437	0.154819	0.342342	0.489371	0.281626	0.607733	0.580256
CSE1L	0.243993	0.188825	0.213703	0.249073	-0.0622186	-0.125889	0.344969
CSGALNACT2	-0.119317	0.184747	-0.325007	-0.31819	0.0743199	0.294817	0.127651
CSK	0.101462	-0.348253	-0.0164896	-0.666172	-1.00235	-1.69226	-0.56905
CSNK1A1	-0.0306908	-0.0368803	0.0933964	-0.00384168	0.171727	-0.465054	0.475433
CSNK1D	-0.068172	-0.457779	-0.28659	-0.601485	-0.191197	-0.957651	-0.348412
CSNK1E	-0.186639	-0.150157	0.0379191	-0.177447	0.0667834	-0.0419977	-0.339564
CSNK1G1	-0.147688	0.1298	0.259539	0.306393	0.773599	0.0829273	0.680388
CSNK1G2	-0.105377	-0.163203	-0.129801	-0.0321785	0.0498053	-0.0417909	0.104317
CSNK1G3	0.0162094	0.0813263	0.0411022	0.34526	0.174762	0.305225	0.503359
CSNK2A1	0.0167621	-0.0585379	-0.156944	-0.181775	-0.256509	-0.0400373	0.155257
CSNK2A2	-0.0539114	0.00228153	-0.0765078	0.0523988	-0.299481	0.131027	0.37021
CSPG5	-0.761995	-0.294519	0.808197	1.58563	4.01431	5.15191	-0.15567
CSPP1	-0.11469	0.203455	0.112994	0.326773	0.0105027	-0.339805	-0.204887
CSRNP1	-0.122584	-0.00191173	-0.27459	-0.788618	0.0188277	-0.0414086	-0.05036
CSRNP2	0.17019	-0.424793	0.115931	-1.22173	-1.39468	-0.355217	-0.106605
CSRP1	0.0464638	0.0897091	0.0592586	0.246329	0.108132	0.31012	0.0827798
CSRP2BP	0.30657	0.66767	0.962679	1.51426	0.365427	0.323321	1.97958
CST3	-0.243566	-0.389819	-0.0523836	-0.0145876	-0.216749	0.208579	-0.676524
CSTB	-0.0181284	-0.0332912	0.0627859	0.0983836	-0.181793	0.71573	-0.0563171
CSTF1	0.166113	0.268701	-0.130403	-0.0527981	-0.187292	-0.432454	0.300445
CSTF2	-0.312547	-0.519516	-0.709605	-0.581112	-0.234916	0.0647939	-0.471834
CSTF2T	0.166376	-0.028021	-0.332552	-0.158302	-1.14935	-0.455273	-0.421826
CSTF3	-0.557102	-0.670487	0.581312	0.702306	0.947294	1.26658	1.97081
CTA-204B4.2	0.325468	1.07113	-0.701902	-0.901189	-0.595741	-1.72376	-0.239116
CTA-217C2.1	-0.415192	-0.3944	-0.219895	-0.0181937	1.08922	0.07716	0.26407
CTA-292E10.6	0.103076	-0.825034	-0.455684	0.00287976	0.475282	-0.194336	-0.406631
CTA-29F11.1	0.334682	0.0866102	-0.0605586	-0.138311	-0.805195	0.457264	-0.989083
CTA-384D8.36	0.707491	0.982321	0.147323	-0.472535	-0.435389	-1.31777	-0.0975142
CTA-445C9.14	-0.0774963	-0.206124	-0.238453	-1.68567	-0.410709	-1.34634	-0.449329
CTAGE5	-2.39942	0.537536	0.387554	0.718952	0.518901	-1.40523	0.400155
CTB-119C2.1	-0.543814	-0.310461	3.10365	2.58563	1.8933	1.57966	-0.851807
CTB-31N19.3	0.0156131	0.952574	-0.226144	0.102217	-0.273353	-1.09057	0.25196
CTB-58E17.1	0.622669	0.227433	-0.32343	-0.939196	0.111477	-1.19878	0.0929008
CTB-89H12.4	-0.526481	-0.262614	-0.439561	0.0229181	-0.633583	-1.04854	-0.853364
CTBP1	0.0237366	0.0481249	0.00795085	0.23559	-0.0794241	0.294838	0.161765
CTBP1-AS2	-0.279394	-0.555427	-0.620208	-0.602331	-0.662556	-0.786104	-0.157828
CTBP2	0.0568928	0.106197	1.16403	1.00857	0.172191	-0.28397	0.0392038
CTBS	-0.653131	-0.614948	0.0544799	-0.659848	-0.458057	0.450769	0.180946
CTC-228N24.3	0.127823	-0.161725	-0.309218	-0.421233	-0.726099	-0.990195	0.770863
CTC-246B18.10	-0.855104	-0.462464	-0.3882	-0.456192	0.370456	-1.32921	-1.1266
CTC-297N7.8	0.532712	1.1546	1.22299	1.29715	1.2629	0.975059	0.871267
CTC-429P9.3	1.32304	1.95257	0.614268	0.665264	0.35564	0.666717	-0.275154
CTC-429P9.5	0.0542935	0.899332	0.421829	0.511486	1.16975	0.839527	-0.284261
CTC-444N24.11	0.0584058	0.242838	0.262808	0.413051	0.217732	0.0298424	-0.133289
CTC-444N24.8	-0.650963	0.23155	-0.000683939	0.0244335	0.344776	0.238623	0.51369
CTC-459F4.3	0.120169	0.292618	0.107179	-0.171759	-0.258706	0.0839312	-0.297493
CTC-462L7.1	0.912605	0.617484	0.858626	0.695811	0.478259	1.23862	1.16739
CTC-471F3.4	-0.428571	-0.68753	-0.396745	-0.75098	-0.656042	-1.03569	1.66795
CTC-503J8.6	-0.0664435	0.052191	-0.0834381	0.237987	0.0925251	0.0666103	0.12301
CTC-534A2.2	0.395547	0.820301	-0.299471	0.0872232	-0.787085	-0.27595	-1.1469
CTCF	-0.122584	-0.097504	0.0156131	0.0476024	0.16475	-0.00832101	0.277447
CTD-2015H6.3	-0.203999	-0.625725	-0.305059	-0.934445	-0.965659	-1.40523	-1.09287
CTD-2031P19.4	-0.0422404	0.0127472	0.176714	0.0872785	0.180993	0.271948	0.492449
CTD-2044J15.2	0.926398	1.13544	-0.0662723	0.338988	1.67989	-0.11216	0.744082
CTD-2124B8.2	0.494642	0.962117	0.907416	1.62724	0.970776	0.80978	1.28281
CTD-2186M15.3	0.776174	1.20534	-0.520838	-0.955447	-0.13585	-1.52691	-0.24803
CTD-2196E14.4	1.2336	2.2268	1.13473	1.3608	2.32626	2.37613	1.19512
CTD-2196E14.9	0.565472	1.32002	0.772205	1.08665	2.05725	2.12237	1.71992
CTD-2201E18.3	0.545434	0.422894	-0.264818	0.248903	0.236185	1.24927	0.669307
CTD-2228K2.5	0.169045	0.335431	-0.509402	-0.697647	-0.4572	-1.69336	-0.27104
CTD-2287O16.1	0.102017	0.0379361	0.0377379	0.196078	-0.0864252	0.157287	0.382519
CTD-2287O16.5	0.662503	-0.0729615	-0.878645	-0.747796	0.156331	-1.91981	-0.795984
CTD-2369P2.2	0.652083	0.235087	0.0839704	-1.57928	-0.805195	-1.89066	-0.821308
CTD-3035D6.1	-0.137932	-0.0849011	0.0848072	0.10527	-0.0526407	0.585316	0.346583
CTD-3184A7.4	-0.41949	-0.0580933	-0.949948	-1.34826	-0.201221	-0.375485	0.310715
CTD-3195I5.1	0.117589	0.496894	-0.246354	-0.221727	0.130988	-0.590265	-0.0793072
CTD-3222D19.7	0.992893	1.29044	1.85973	1.92883	1.48975	2.07963	0.538046
CTDNEP1	-0.0937339	-0.185911	0.0180935	-0.483193	0.145345	-0.145597	-0.0782119
CTDP1	-0.14069	0.075956	-0.290704	-0.165771	-0.0295354	0.112515	-0.0744439
CTDSP1	0.224364	-0.117167	-0.619059	-1.39304	-1.27468	-1.77789	-0.628757
CTDSP2	0.255015	0.439369	0.150207	0.159959	-0.106433	0.30572	0.329861
CTDSPL	0.0569252	0.263624	0.379038	0.243936	-0.329977	-0.254518	0.087804
CTDSPL2	0.0689625	-0.0213136	-0.124704	0.00356523	-0.111823	-0.0833047	-0.222931
CTH	0.100821	-0.185781	-0.272723	-0.37373	-0.634803	-0.262275	-0.860476
CTIF	-0.00456482	0.501467	0.0295435	-0.434862	-0.54164	0.142255	-0.493408
CTNNA1	0.0376248	0.0937949	0.0434758	0.294028	0.0694136	0.168397	0.0504961
CTNNAL1	0.0618899	0.102223	0.145463	0.252163	-0.0426498	-0.0704234	-0.0180255
CTNNB1	0.077492	0.140808	-0.0181374	0.203421	-0.116026	0.254274	0.544425
CTNNBL1	-0.0535102	-0.0666864	0.0232035	-0.0621508	0.191049	-0.170167	0.138387
CTNND1	-0.178792	-0.118652	-0.0594366	-0.0578206	0.0104803	1.10934	0.00837578
CTNS	-0.177032	-1.17017	-0.126645	-2.24557	-1.65102	-1.97781	-1.86156
CTPS1	-0.256427	-0.389268	-0.344916	-0.532712	-1.23349	-0.707796	-1.5214
CTPS2	-0.112663	0.254988	0.205763	0.0120252	0.105705	-0.0833047	0.264183
CTR9	-0.307796	-0.135747	-0.205192	-0.0298405	-0.0993706	-0.169086	0.111155
CTSB	0.215285	0.11891	0.0262022	-0.0541155	0.137333	-0.0352706	0.103033
CTSC	-0.167091	-0.276062	-0.158897	0.354317	-0.817896	0.782131	0.359216
CTSD	-0.0797348	-0.346127	-0.0705439	-0.285028	-0.0149494	-0.00835299	-0.624663
CTSV	-0.0421024	-0.00560622	-0.163569	0.502638	-0.651024	1.56055	-0.51058
CTSZ	-0.0528526	-0.220394	-1.02563	-0.396814	0.0771728	0.0699785	-0.706322
CTTNBP2NL	-0.0266442	-0.138548	0.0975805	-0.0534556	-0.051777	-1.03312	0.2717
CTU1	-0.442271	-0.836089	-0.455315	-1.33066	-0.940966	-0.224167	-1.00093
CTXN1	0.151591	-0.122016	-1.1058	-2.10925	0.0929058	-0.405233	-0.578322
CUEDC1	-0.0995533	-0.1223	-0.0740079	-0.802837	-1.15327	-1.22293	-0.26587
CUEDC2	-0.0395285	-0.0295045	-0.593519	-0.344584	0.0727394	0.312017	-0.305734
CUL1	0.122528	0.182062	-0.0351919	-0.0478976	0.0332145	0.105625	0.292669
CUL2	0.197363	0.25102	0.0319917	0.291574	-0.141484	0.182156	0.382065
CUL3	-0.0245416	0.0275588	0.129844	0.470371	-0.289295	0.617651	0.320888
CUL4A	-0.0661937	-0.303185	-0.33405	-0.711388	-0.575937	-0.87782	-0.183768
CUL4B	-0.0274195	-0.0533303	-0.184955	-0.0877204	-0.0208538	0.23381	0.270682
CUL5	0.0258269	0.0603427	0.116788	0.125608	-0.486279	-0.311219	0.343887
CUL7	-0.650963	-0.661535	-0.809237	-0.964691	-0.193253	-0.960821	-1.19503
CUL9	-1.07012	-0.555847	-0.417179	-0.271768	-0.263208	-0.199204	-0.246282
CUTC	-0.18913	-0.77472	-0.592175	-0.765701	-0.588038	-0.0919179	0.152217
CUX1	-0.226225	-0.0243428	0.247413	0.249259	-0.0785627	-0.558205	-0.182925
CWC15	0.0561162	-0.0110773	0.0902835	0.10656	0.11978	-0.0376164	0.567146
CWC22	-0.129443	0.0390011	0.0413566	0.233403	0.100019	0.2197	0.191989
CWC25	-0.145472	-0.0356986	-0.0843344	0.143085	-0.0211275	0.16554	0.0162786
CWC27	0.147493	0.100071	0.142279	0.307146	0.0386937	-0.440365	0.159972
CWF19L1	0.089385	0.0998956	-0.0870807	0.217214	0.448358	-0.00930414	0.253643
CWF19L2	-0.194717	-0.260497	0.165277	0.218238	-0.615801	-1.26632	-0.0617948
CXorf23	0.26434	0.30555	-0.0586991	0.285233	0.0871692	-0.754938	-0.0117471
CXorf38	-0.761995	-0.712559	-0.363254	-0.36259	0.237036	1.2332	-0.396271
CXorf56	-0.0718773	-0.182586	0.0147424	0.226773	-0.340937	-0.527091	-0.241923
CXXC1	-0.200645	-0.227634	0.143588	-0.112984	0.198754	-0.306421	0.00154834
CXXC5	-0.11201	0.0181593	-0.17562	-0.274455	-0.0110321	0.13228	0.145477
CYB561A3	-0.195932	-0.185817	-0.132425	-0.619358	-0.0815786	-0.716896	-0.0747617
CYB561D1	-0.234748	-0.0711946	-0.824197	-1.19425	-0.0181665	-1.04786	0.685212
CYB561D2	-0.306543	-0.686206	-1.28866	-1.75345	-2.19802	-1.43694	-1.58096
CYB5B	0.0433962	0.110974	0.0886856	0.208771	-0.298165	0.548963	-0.337582
CYB5D1	-0.0549037	-0.117943	-0.210508	-0.388735	-0.358242	-0.830018	-0.142989
CYB5D2	-0.15965	-0.0620732	-0.848965	-0.831781	-0.324295	-1.52844	-0.835579
CYB5R1	-0.436237	-0.714358	-0.486176	-0.77071	-1.32429	-1.00198	-1.22886
CYB5R3	-0.0989836	-0.158998	-0.38067	-0.410178	-0.193486	-0.288507	-0.762998
CYB5R4	-0.116031	-0.0142595	0.211262	0.105438	-0.329096	-0.350313	-0.0367621
CYB5RL	-0.054548	0.0411103	0.366687	0.652742	-0.676559	-0.613819	-0.0995647
CYBA	0.0435671	-0.269645	-0.343953	-0.319702	-0.181637	0.809358	-0.198806
CYBRD1	0.238005	-0.0620732	-1.87363	0.55588	-0.590903	0.538486	0.181937
CYC1	-0.231104	-0.256296	-0.385512	-0.466655	-0.044329	-0.0151064	-0.607795
CYCS	0.029915	-0.113913	-0.167456	0.000665342	-0.408788	0.0360702	-0.238174
CYFIP1	0.107945	0.0895745	0.238334	0.428688	-0.261538	-0.0627087	0.184691
CYHR1	-0.164377	-0.200371	-0.56058	-0.601648	-0.318396	-0.612037	0.135738
CYLD	0.267647	0.672249	0.758395	0.757809	0.549725	0.532624	1.23161
CYP20A1	-0.2096	-0.45248	-0.376872	-0.103254	0.00182125	-0.742717	-0.711822
CYP2S1	-0.249182	-0.427698	-0.0371259	-0.514509	-0.461421	-0.787566	-0.330334
CYSTM1	-0.0313546	0.0962119	0.137024	0.408289	-0.348592	0.453995	-0.0960178
CYTH1	-0.246883	-0.163203	-0.143007	0.103933	-0.150992	-0.987089	-0.180733
CYTH2	-0.725774	-1.53775	-1.7434	-3.05756	-2.05482	-2.70098	-1.63735
CYTH3	0.051237	-0.00945854	0.534287	0.265938	-0.209403	-0.817254	-0.527201
D2HGDH	-0.734514	-0.495726	-0.660133	-1.28404	-1.15446	-2.45867	-2.19032
DAAM1	-0.403931	-0.605644	-0.31042	-0.221727	-0.319079	-0.235439	0.112987
DAB2	-0.209093	-0.0515425	-0.0415574	-0.0132004	-0.367231	0.293797	0.257775
DAD1	-0.0963276	-0.0254167	0.227789	0.302174	0.44732	0.587075	0.244616
DAG1	-0.125175	0.0653007	0.0978226	0.153102	-0.290026	-0.596066	-0.00473682
DAGLB	-0.248823	-0.302081	-0.312819	-0.591422	0.041172	-0.786449	-0.142884
DAK	-0.229499	-0.26083	-0.329938	-0.532345	-0.511687	-0.608396	-0.881642
DANCR	-0.0116205	0.0690533	0.138472	0.148214	0.482395	0.987085	-0.101243
DAP	-0.0727403	0.104722	0.206572	0.331964	0.158001	0.549395	0.460951
DAP3	-0.0956259	-0.129475	-0.139664	-0.019773	-0.142509	0.0606425	0.161462
DAPK3	0.0769002	-0.608096	-0.236634	-0.992862	-0.588014	-1.26122	-0.347205
DARS	0.0672048	-0.0542904	-0.0712321	-0.292586	0.0608604	-0.106876	-0.00544578
DARS2	-0.133864	-0.323327	-0.558585	-0.514509	-0.392044	-0.501409	0.755746
DAZAP1	0.0159608	-0.0781487	-0.113462	-0.0673049	0.154555	0.225303	-0.346397
DAZAP2	0.0584656	-0.0143538	0.0273227	0.165194	0.28275	0.323637	0.191128
DBF4	-0.0927307	0.00803639	0.218897	0.448384	-0.0195028	0.0553005	0.238497
DBF4B	-0.158885	0.280576	-0.258917	-0.069724	0.0797099	-0.25323	-0.282718
DBI	0.177796	0.237327	0.186082	0.367908	0.167665	0.27969	0.241964
DBN1	-0.0759884	-0.268641	-0.250512	-0.575025	-0.304803	-0.550235	-0.62053
DBNL	-0.512493	-0.969739	-0.787556	-1.07636	-0.49209	-1.26267	-2.16687
DBR1	-0.120448	0.372412	0.570664	0.501366	-0.239378	-0.140336	0.20354
DBT	0.222848	0.279639	0.58155	0.895995	0.0308003	0.047314	0.569858
DCAF10	0.217425	0.56631	0.606255	0.779574	0.337184	0.522685	0.118363
DCAF11	-0.319254	-0.485548	-0.307695	-0.582089	-0.217852	-1.1018	-1.01685
DCAF12	0.0764851	0.300497	0.174463	0.439653	0.275817	0.873136	0.502858
DCAF13	-0.0559095	-0.0804247	-0.194769	-0.0767025	-0.264113	-0.261577	0.128118
DCAF15	-0.253268	-0.537457	0.0680288	0.0452118	-0.549221	-0.219878	-1.22915
DCAF16	-0.0839226	0.145065	-0.0248315	-0.285053	-0.949126	-1.87041	-0.0166851
DCAF17	0.337541	0.237027	0.177653	0.197618	0.227267	0.475729	0.87732
DCAF4	0.123834	0.467321	-0.0266353	0.323856	0.259425	-0.0590572	0.507546
DCAF5	0.0138158	0.116312	0.0705704	0.170417	-0.212797	-0.204465	0.3753
DCAF6	0.0880948	0.203987	0.15917	0.281402	0.402545	0.821118	0.388698
DCAF7	-0.00209352	0.245108	0.212842	0.110296	0.186565	-0.355313	0.666018
DCAF8	0.0259951	-0.21255	0.337567	-0.0768061	-0.0725137	-0.397455	0.317474
DCAKD	0.0826705	-0.341748	-0.0812571	-0.339	-0.588855	-0.618799	-1.92162
DCBLD1	0.0777712	-0.268327	-0.0457026	-0.40527	0.0584839	-0.719091	-0.511312
DCBLD2	0.0369078	0.293328	0.00219758	0.126516	-0.189358	-0.103539	-0.162089
DCK	0.156524	0.224154	-0.276195	0.619575	-0.432633	0.234871	0.537323
DCLRE1A	0.56687	0.384889	-0.0972992	0.93793	-0.854896	0.764692	0.425112
DCLRE1B	0.546033	0.394532	0.177494	0.462612	0.0564326	0.385539	0.16895
DCLRE1C	0.0926661	-0.0784823	-0.436029	-0.1907	-0.391973	-0.222764	-0.0216114
DCP1A	0.17061	0.244044	0.262801	0.264927	-0.146781	0.336424	0.209589
DCP2	0.0939293	0.275694	0.0892853	0.0139012	0.301234	-0.0916925	0.327467
DCPS	-0.151879	-0.291734	-0.225211	-0.546252	-0.377673	-0.897749	-0.374491
DCTD	0.206723	-0.170631	-0.357995	-0.327684	-0.765811	-0.163767	0.063806
DCTN1	-0.188604	-0.266567	-0.180556	-0.30658	-0.178288	0.0214308	0.183515
DCTN2	-0.193373	-0.271755	0.0631866	-0.106724	0.148462	-0.399802	0.178235
DCTN3	-0.123372	-0.105793	0.120023	-0.066608	0.175801	0.0866203	0.116413
DCTN4	-0.123688	-0.178866	0.0429371	-0.295429	-0.312157	-0.480977	0.485034
DCTN5	-0.237939	0.0991707	-0.37241	-0.530211	-0.0941651	-0.783582	-0.10136
DCTN6	-0.0238752	-0.0538527	0.000841916	0.104774	-0.813716	0.197877	-0.213506
DCTPP1	0.130777	-0.00479194	-0.109391	-0.260363	-0.18963	-0.573811	-0.0537003
DCUN1D1	0.136597	0.152728	0.175241	0.212084	-0.185965	0.709889	0.0608273
DCUN1D2	-0.149551	-0.017679	0.119283	0.224789	-1.05666	-1.60937	-0.797841
DCUN1D3	0.115149	-0.154342	0.0514497	0.297511	-0.300526	-0.151523	0.312361
DCUN1D4	0.0143335	0.178373	-0.104455	0.117325	0.518901	-0.0142631	-0.515825
DCUN1D5	-0.0239944	-0.16414	-0.243377	-0.29655	-0.85426	0.219719	0.069035
DCXR	0.289779	0.141283	-0.145049	-0.295828	-0.15815	-0.10449	-0.552239
DDA1	-0.241937	-0.322898	-0.462329	-0.700341	-0.565521	-0.558822	-1.84857
DDB1	0.0239885	-0.00458339	0.0665178	0.202874	-0.0996431	0.0601375	0.253013
DDB2	-0.184809	-0.245252	-0.0440765	-0.423454	-0.0689611	-0.859264	0.0303868
DDHD1	0.028997	-0.0432141	0.00411705	-0.00449636	-0.558869	-0.620058	0.479504
DDHD2	-0.0515011	-0.414101	-0.520838	-0.109252	-0.346993	-0.185874	-0.177525
DDI2	-0.0852578	0.240198	0.292452	0.305377	0.0833517	0.00436419	0.118058
DDIT4	-0.358846	-0.632115	-0.945356	-1.21655	0.217407	-0.453847	-0.248942
DDR2	0.0399739	-0.131365	0.329656	0.70027	1.6511	2.99198	0.312117
DDRGK1	-0.186846	-0.444643	-0.929267	-1.40696	-1.47571	-0.944908	-0.992146
DDX1	0.0510231	0.0387514	0.0803797	0.0827013	0.16344	-0.0649488	0.198588
DDX10	0.0506274	0.135317	0.22754	0.361516	0.174386	-0.0948556	0.483943
DDX11	0.0413915	0.103883	0.197639	-0.0623713	0.151224	0.653661	-0.102943
DDX17	0.0199004	0.299474	0.00741595	-0.0641561	0.148329	0.366621	-0.071409
DDX18	0.0111244	0.0738083	-0.133484	-0.00973969	-0.269939	-0.396441	0.034556
DDX19A	0.0592121	-0.144622	-0.468868	-0.362233	-0.419529	-1.06914	-0.0460614
DDX19B	0.161838	0.14528	-0.0373323	-0.237287	-0.232024	-1.2802	0.311895
DDX20	0.380709	0.492393	0.114868	0.42155	0.147171	0.34303	0.6364
DDX21	-0.0623614	-0.00353576	-0.0035432	0.200119	-0.203089	0.386396	0.21554
DDX23	0.255508	0.208533	0.183448	0.404298	0.0265444	-0.259356	0.359458
DDX24	0.11282	0.185175	0.0874732	0.204166	0.150743	0.121128	0.544965
DDX27	-0.110913	-0.227523	-0.222333	-0.426335	-0.110563	-0.74832	0.0764601
DDX28	-0.191629	-0.796275	-1.22186	-2.73039	-1.37589	-1.94179	-0.949942
DDX31	-0.254365	-0.0671377	-0.264723	-0.336239	-0.265734	0.169237	0.219701
DDX39A	-0.184454	-0.0694954	0.234531	0.330988	0.483588	-0.0563834	0.226449
DDX3X	-0.0970662	0.0156581	0.0961214	0.0976359	-0.222281	-0.0211466	-0.26627
DDX41	-0.199016	-0.392378	-0.446939	-0.781242	-0.571841	-0.106806	-1.95128
DDX42	0.0576632	0.11772	-0.158901	-0.0518911	-0.184895	0.299109	0.200426
DDX46	0.0729462	0.135184	-0.106267	-0.0034908	-0.0860879	-0.282248	0.0943744
DDX49	-0.1262	-0.0980525	-0.115432	-0.390746	-0.234538	-0.132807	-0.0393822
DDX5	0.199156	0.271063	-0.00347794	0.205281	0.2181	0.211772	0.431265
DDX50	0.0285741	-0.281478	-0.128333	-0.319456	-0.590627	-0.914486	0.0511163
DDX51	-0.128891	-0.146242	-0.470065	-0.694342	-0.282188	-0.373601	-1.16534
DDX52	0.0946993	0.239322	0.291229	0.325488	0.0162636	0.215752	0.073756
DDX54	-0.00203857	0.00618298	0.118474	0.0612492	0.274685	-0.222708	-0.0601392
DDX55	-0.0225001	0.0639347	-0.231776	-0.474779	-0.808318	-1.15139	-0.0318414
DDX56	-0.197721	-0.44485	-0.114053	-0.700334	-0.859322	-0.539054	-0.486046
DDX59	-0.0211611	-0.0107795	-0.614709	0.00594028	-0.734734	-0.32723	-0.0200851
DDX6	-0.41323	0.0838181	-0.167035	0.000665342	0.447872	0.825866	0.133267
DEAF1	-0.270899	-0.387454	-0.512337	-0.991681	-0.714192	-0.774244	-1.43644
DECR1	0.0808674	0.274874	0.0366206	0.298459	-0.106152	0.0212612	0.373638
DECR2	-0.111144	-0.191462	-0.314412	-0.35719	-0.310368	-0.103389	-0.257862
DEDD	-0.229499	-0.222998	-0.0747091	-0.638167	-0.42017	-0.679809	-0.171551
DEDD2	0.350548	0.15854	0.267818	-0.00260979	-0.0756763	-0.91632	-0.384476
DEF8	0.0116295	-0.100855	0.0685184	-0.197307	0.0171143	-0.345996	-0.879721
DEGS1	0.500568	0.387071	0.549885	0.816202	0.379143	0.536687	0.203513
DEK	0.137604	0.225889	0.109943	0.317739	0.143827	-0.111397	0.0806753
DENND1A	0.0980295	0.0936659	-0.40923	-0.283503	-0.314653	-0.414316	-0.336913
DENND1B	-0.565434	-0.213436	-0.172314	0.190468	-0.250844	-0.0970448	0.0155614
DENND3	-0.426391	-0.480386	0.649935	-1.70715	-0.33548	-0.67902	-0.406983
DENND4A	-0.305547	-0.438976	-0.637091	-0.775058	-0.641658	-1.20826	0.125814
DENND4B	-0.0966382	-0.266493	-0.384557	-1.13279	-0.90128	-1.54307	-0.906249
DENND4C	-0.119604	-0.134203	-0.0253903	-0.202846	-0.358997	-0.531494	0.232575
DENND5A	-0.0362968	-0.411366	-0.148538	-0.0112835	-0.257776	-0.186698	0.197415
DENND6A	0.360341	0.0129986	0.321544	0.358734	-0.707721	0.564984	0.244151
DENR	-0.113449	-0.365602	-0.142478	-0.11525	-0.278902	-0.561352	-0.455584
DEPDC1	-0.290972	-0.219082	0.236127	0.315997	-0.19125	0.416266	-0.106412
DEPDC1B	-0.060935	0.0354462	-0.163936	0.172837	-0.869148	0.0950325	0.0880603
DEPDC5	-0.312384	-1.24727	-0.420703	-2.07258	-1.34324	-2.45917	0.219652
DEPTOR	-0.0487079	0.106253	-0.272723	-0.669186	-0.666791	-1.18284	0.815498
DERA	0.0383056	-0.123692	-0.170061	0.224271	-0.799275	0.30597	0.150358
DERL1	0.149146	0.216908	0.125723	0.573321	-0.0765985	0.52818	0.321557
DERL2	0.103076	0.255765	-0.164482	0.0382081	0.221287	0.244597	0.247147
DESI1	-0.409941	-0.718749	-0.461594	-0.647692	-1.27142	-0.839671	-2.13993
DESI2	0.149914	0.121195	0.151606	0.313633	-0.343074	0.411663	0.503174
DFFA	-0.322649	-0.813222	-0.919781	-1.31517	-1.21884	-1.58316	-1.57587
DFFB	0.105902	0.245355	0.576176	1.35736	-0.668856	1.23343	0.282425
DFNB31	-0.20128	-0.272493	0.494443	0.289235	-0.206239	-0.466633	-0.457684
DGAT1	-0.122584	-0.634703	-0.564612	-0.760997	-0.194946	-0.165019	-1.78341
DGAT2	0.131918	0.182126	-0.164721	-0.402997	-0.0390645	-0.473998	-0.112649
DGCR14	-0.101415	0.0883116	0.140179	-0.39588	-0.213852	-0.189694	0.292718
DGCR2	0.100399	-0.0872419	-0.00681843	-0.0242267	-1.05158	-1.91164	-0.45251
DGCR8	-0.152264	0.124117	-0.337234	-0.734419	-0.49657	-1.00668	0.755474
DGKD	-0.252712	-0.190454	-0.179708	-0.113149	0.0114503	-0.75529	-0.654209
DGKE	-0.00146045	0.208519	0.409257	0.513784	0.153258	0.112246	0.0103046
DGKH	-0.0680976	0.542556	-1.32931	-0.221727	-0.56381	-0.363813	-0.179232
DGKZ	-0.0834696	-0.179342	-0.157869	-0.269996	-0.316639	-0.236197	-0.202443
DGUOK	0.157066	0.165637	0.00335828	0.125602	0.380793	0.188887	0.299676
DHCR24	0.0106187	-0.16417	0.0839675	-0.200528	-0.151895	-0.609156	-0.20881
DHCR7	-0.140374	-0.0576284	0.256225	0.0545258	-0.242712	0.084939	-0.493907
DHDDS	-0.235291	-0.570909	-0.526634	-1.14216	-1.15693	-1.17007	-0.838258
DHFR	0.0865378	0.0923148	0.0577878	0.194826	-0.102558	-0.306048	-0.192761
DHFRL1	-0.133311	-0.599474	-0.306476	-0.737565	-0.231273	-0.895846	-0.537708
DHODH	-0.250281	-0.853889	-0.460748	-0.554047	-0.58391	-0.230146	0.204296
DHRS1	0.331377	0.328646	0.54345	0.353456	0.660098	-0.0300819	0.47016
DHRS11	0.0490361	0.0955316	0.0482496	-0.0821933	-0.0962108	-0.301485	-0.172371
DHRS3	-0.0119728	-0.409996	-0.12476	-0.472699	0.132484	-1.51925	0.374792
DHRS7	-0.0209128	0.00568495	0.120141	0.277844	-0.570439	0.549544	0.164025
DHRS7B	-0.016178	-0.119481	-0.190376	-0.276606	-0.316986	-0.46468	0.425031
DHTKD1	-0.0136569	-0.0695059	-0.303894	-0.355971	0.304312	0.127815	-0.144294
DHX15	0.108276	0.196936	0.0332634	0.306021	0.109592	0.738487	0.189973
DHX29	0.0406132	0.195443	0.235168	0.262958	0.201353	-0.0204825	0.230513
DHX30	-0.0903833	-0.0817931	0.0042983	-0.263239	-0.0339469	0.0439818	-0.0498499
DHX32	-0.0594624	-0.16925	-0.112076	0.0262004	-0.337778	0.10934	0.0478138
DHX33	-0.150919	0.0430043	-0.0145621	0.140387	0.0484314	0.1643	0.478933
DHX34	-0.399424	-0.92612	-1.81071	-2.21059	-1.75056	-0.0308373	-0.876835
DHX35	0.159564	-0.040423	-0.183766	0.189275	-0.676726	0.298841	0.495692
DHX36	-0.0763249	0.022442	0.10381	0.349484	-0.0323461	0.102066	-0.0558712
DHX37	-0.377729	-0.40532	-0.266042	-0.453269	-0.591732	-0.405233	-0.488386
DHX38	-0.0758162	-0.087803	-0.0393381	0.143861	0.041599	-0.0355672	0.0524883
DHX40	0.0354972	0.0853867	-0.149764	-0.167103	0.177362	-0.492725	0.321519
DHX57	0.110358	0.23572	-0.171045	-0.069724	-0.147878	-0.207293	0.435682
DHX8	0.114199	0.39668	0.227537	0.145116	0.0832236	-0.199039	0.261557
DHX9	0.116624	0.110279	0.144858	0.372338	0.0322606	0.80766	0.260986
DIAPH1	-0.128403	-0.0366682	0.0805445	0.313932	0.280648	0.212434	0.200451
DIAPH3	-0.0323443	0.0868515	0.031792	0.196616	-0.148321	0.0887187	0.198904
DICER1	-0.191233	0.0474484	-0.0212769	0.0867884	0.225383	-0.210135	0.486521
DIDO1	0.00155082	0.214551	0.158175	-0.097696	0.417568	0.966766	0.632188
DIEXF	0.118983	0.443027	0.147131	0.511051	0.458222	0.799338	0.293488
DIMT1	-0.0275025	-0.245229	-0.512529	-0.576283	-0.812972	-1.14939	0.531067
DIP2A	-0.118668	-0.200901	-0.271814	-0.514391	-0.297445	-0.843634	-0.889754
DIP2B	-0.0857362	0.0100166	-0.0161672	0.0353151	-0.262943	0.312624	0.424142
DIRC2	-0.384412	-0.771704	-0.848198	-0.800666	-0.558267	-1.54962	-0.655203
DIS3	0.272115	0.607315	0.534651	0.893064	0.635558	0.728227	0.333727
DIS3L	-0.0530433	0.00850488	0.074839	0.189102	-0.141684	-0.507331	0.377817
DIS3L2	-0.323253	-0.585364	-0.473026	-0.795656	-0.333994	-0.987089	-0.4118
DISP1	0.138872	-0.162069	1.63417	1.6027	0.840829	-0.606867	-0.0727284
DIXDC1	0.0581426	-0.100419	-0.208344	-0.634233	0.255867	-1.14471	-0.0995667
DKC1	-0.0918941	-0.0650559	0.0510056	-0.0224097	0.0964609	0.564033	0.520932
DKFZP761J1410	-0.183985	-0.194557	-0.746392	-0.211531	-0.41614	0.12734	-0.833477
DLAT	-0.0305982	0.152045	0.0780261	0.150416	-0.203412	0.135798	-0.119103
DLD	-0.0811337	-0.191182	-0.180704	-0.0680844	-0.402729	-0.203706	-0.083897
DLEU1	-0.131549	-0.0646425	0.0314475	0.259806	0.646821	1.00123	-0.0196368
DLEU2	-0.619742	-0.428806	-0.328139	-0.20431	-0.661443	0.5616	-0.229022
DLG1	-0.063739	0.0872303	-0.0798827	-0.109156	-0.55784	-0.779566	-0.0674389
DLG2	-0.440066	-0.240071	0.348765	2.38971	0.156331	0.0866203	-0.13189
DLG3	-0.0906912	-0.0368726	0.0279431	-0.09878	-0.544109	0.736123	0.016058
DLG4	-0.191982	-0.558698	-1.63885	-2.99225	-2.08863	-2.01917	-0.985256
DLG5	-0.234239	-0.121482	-0.142366	-0.353227	-0.187045	-1.16589	0.0930306
DLGAP4	-0.283767	-0.393721	-0.495957	-0.898828	0.0536963	-0.475265	-0.0835188
DLGAP5	-0.237064	-0.419478	-0.191803	-0.628966	-0.282377	-0.945801	-0.450687
DLL3	-0.522807	-0.742947	-0.864638	-1.95869	-1.08543	-0.680546	-0.830287
DLST	-0.198002	-0.270224	0.277682	0.317952	-0.0300819	-0.412956	0.412785
DLX1	-0.0135333	0.158383	0.200008	0.645635	-0.0491671	1.35445	-0.0319334
DLX2	0.136783	0.188387	-0.358453	-0.605056	-0.4024	0.263053	0.170053
DLX4	0.0156131	-0.0647044	-0.3823	-1.45202	-0.135132	-1.03084	-0.251499
DMAP1	-0.680465	-0.889842	-0.868999	-1.1815	-1.02299	-1.09613	-1.29321
DMTF1	-0.204383	-0.167426	-0.0204686	0.0139012	-0.0292245	-0.163795	0.420316
DMWD	-0.492936	-0.880411	-1.11859	-1.50466	-0.0875944	-1.68597	-1.69159
DMXL1	-0.0873948	0.15635	-0.35303	-0.246709	-0.44435	-0.268168	0.158008
DMXL2	-0.147285	-0.0952999	-0.0434624	-0.176462	-0.191254	-0.528261	-0.0767036
DNA2	0.157037	0.069613	0.0442861	0.306822	-1.0064	0.489274	-0.227929
DNAAF2	0.2824	0.504887	-0.571195	-0.321955	-1.12746	1.35279	0.671668
DNAH14	-0.431773	-0.199074	-0.0547766	0.021942	-0.358242	0.501658	0.0964309
DNAJA1	0.0401547	-0.0782443	-0.0549717	0.15256	-0.422872	-0.404423	-0.0441843
DNAJA2	0.212228	0.349835	0.240375	0.485062	0.140054	0.360929	0.681118
DNAJA3	0.132201	0.0970638	0.116144	0.0234246	-0.0906294	0.103426	0.2422
DNAJB1	-0.17949	-0.367166	-0.136648	-0.452236	-0.595369	-1.10715	-0.4496
DNAJB11	0.160069	0.117429	-0.0181694	0.204183	-0.10834	0.38139	-0.103999
DNAJB12	-0.253248	-0.481005	-0.540695	-0.946957	-0.916425	-1.30016	-0.650861
DNAJB14	-0.0579793	-0.315433	0.170969	-0.0207699	-0.54829	-0.29821	-0.175033
DNAJB2	-0.118817	-0.280229	-0.485649	-0.840504	-0.754401	-1.46361	-0.804502
DNAJB4	-0.0442413	-0.1502	-0.145707	0.371797	0.902148	0.627189	-0.0454209
DNAJB5	-0.281369	-1.00337	-2.06627	-1.22173	-1.78853	-3.42315	-0.567306
DNAJB6	0.39922	0.447198	0.273358	0.263558	0.263727	0.21993	0.0725013
DNAJB9	0.704912	0.615539	-0.434423	0.0660061	-0.573021	0.80902	0.522934
DNAJC1	-0.279405	-0.608657	-0.494711	-0.687491	-0.71088	-1.15222	0.0509761
DNAJC10	-0.104276	0.0968009	-0.152511	0.089953	0.114152	0.152787	0.0418713
DNAJC11	-0.0909481	0.099379	0.068794	-0.0274884	0.0887048	-0.0190852	0.597724
DNAJC12	0.114806	0.0684457	0.512376	0.14364	0.499633	-0.220808	-0.101874
DNAJC13	-0.0445251	-0.0404504	0.0383799	0.164764	-0.106703	-0.175277	0.123482
DNAJC15	0.118792	-0.134578	0.0265973	0.118502	-0.537979	0.395059	-0.221505
DNAJC16	-0.0160401	-0.162069	-0.637125	-0.546316	0.0588147	-0.166179	0.255842
DNAJC17	-0.0217538	0.0730864	-0.651235	-0.283128	-0.616258	-0.218657	-0.00672027
DNAJC18	0.0466895	-0.428733	-0.573232	-0.232453	-0.144328	0.283123	-1.37872
DNAJC19	-0.250262	-0.570569	-0.66834	-0.421036	-0.756612	-1.48234	-0.561262
DNAJC2	-0.00151005	0.0713434	-0.0863343	0.0186812	-0.198934	-0.267276	0.223376
DNAJC21	-0.0464262	-0.0486194	0.0659755	0.21879	-0.193273	-0.201334	0.17189
DNAJC24	0.183785	-0.352049	-0.232922	0.300694	-0.682733	-0.517708	0.578075
DNAJC25	0.272695	0.380849	0.527679	0.45916	0.352396	-0.0902241	0.342274
[truncated: 6,585 more rows]

## Sheet: SFig .1c
see Fig1bcde
